# Supplementary material for: A modular organic neuromorphic spiking circuit for retina-inspired sensory coding and neurotransmitter-mediated neural pathways
Source: Nat Commun. 2024 Apr 3;15:2868. doi: 10.1038/s41467-024-47226-3 (PMC10991258; doi:10.1038/s41467-024-47226-3)
Supplement: Supplementary file 3 — Source Data [file 41467_2024_47226_MOESM3_ESM.zip]

Archive with 90 entries (85 files):
- DATA_Feb/
- __MACOSX/._DATA_Feb
- DATA_Feb/Fig.2/
- __MACOSX/DATA_Feb/._Fig.2
- DATA_Feb/Fig.3/
- __MACOSX/DATA_Feb/._Fig.3
- DATA_Feb/.DS_Store
- __MACOSX/DATA_Feb/._.DS_Store
- DATA_Feb/Fig.1/
- __MACOSX/DATA_Feb/._Fig.1
- DATA_Feb/SI/
- __MACOSX/DATA_Feb/._SI
- DATA_Feb/Fig.2/.DS_Store
- __MACOSX/DATA_Feb/Fig.2/._.DS_Store
- DATA_Feb/Fig.2/2b.txt
- __MACOSX/DATA_Feb/Fig.2/._2b.txt
- DATA_Feb/Fig.3/3b_low.txt
- __MACOSX/DATA_Feb/Fig.3/._3b_low.txt
- DATA_Feb/Fig.3/.DS_Store
- __MACOSX/DATA_Feb/Fig.3/._.DS_Store
- DATA_Feb/Fig.3/3b_high.txt
- __MACOSX/DATA_Feb/Fig.3/._3b_high.txt
- DATA_Feb/Fig.1/1c.txt
- __MACOSX/DATA_Feb/Fig.1/._1c.txt
- DATA_Feb/Fig.1/.DS_Store
- __MACOSX/DATA_Feb/Fig.1/._.DS_Store
- DATA_Feb/Fig.1/1d.txt
- __MACOSX/DATA_Feb/Fig.1/._1d.txt
- DATA_Feb/SI/SI_5.txt
- __MACOSX/DATA_Feb/SI/._SI_5.txt
- DATA_Feb/SI/SI_4.txt
- __MACOSX/DATA_Feb/SI/._SI_4.txt
- DATA_Feb/SI/SI_29.txt
- __MACOSX/DATA_Feb/SI/._SI_29.txt
- DATA_Feb/SI/SI_6.txt
- __MACOSX/DATA_Feb/SI/._SI_6.txt
- DATA_Feb/SI/SI_7.txt
- __MACOSX/DATA_Feb/SI/._SI_7.txt
- DATA_Feb/SI/SI_28.txt
- __MACOSX/DATA_Feb/SI/._SI_28.txt
- DATA_Feb/SI/.DS_Store
- __MACOSX/DATA_Feb/SI/._.DS_Store
- DATA_Feb/SI/SI_3.txt
- __MACOSX/DATA_Feb/SI/._SI_3.txt
- DATA_Feb/SI/SI_11.txt
- __MACOSX/DATA_Feb/SI/._SI_11.txt
- DATA_Feb/SI/SI_12.txt
- __MACOSX/DATA_Feb/SI/._SI_12.txt
- DATA_Feb/SI/SI_15_DA.txt
- __MACOSX/DATA_Feb/SI/._SI_15_DA.txt
- DATA_Feb/SI/SI_31_switch.txt
- __MACOSX/DATA_Feb/SI/._SI_31_switch.txt
- DATA_Feb/SI/SI_39_Table0.txt
- __MACOSX/DATA_Feb/SI/._SI_39_Table0.txt
- DATA_Feb/SI/SI_14_a.txt
- __MACOSX/DATA_Feb/SI/._SI_14_a.txt
- DATA_Feb/SI/SI_16Table53.txt
- __MACOSX/DATA_Feb/SI/._SI_16Table53.txt
- DATA_Feb/SI/SI_14_b.txt
- __MACOSX/DATA_Feb/SI/._SI_14_b.txt
- DATA_Feb/SI/SI_37.txt
- __MACOSX/DATA_Feb/SI/._SI_37.txt
- DATA_Feb/SI/SI_36.txt
- __MACOSX/DATA_Feb/SI/._SI_36.txt
- DATA_Feb/SI/SI_31_inverter.txt
- __MACOSX/DATA_Feb/SI/._SI_31_inverter.txt
- DATA_Feb/SI/SI_3b.txt
- __MACOSX/DATA_Feb/SI/._SI_3b.txt
- DATA_Feb/SI/SI_20.txt
- __MACOSX/DATA_Feb/SI/._SI_20.txt
- DATA_Feb/SI/SI_38_Table0.txt
- __MACOSX/DATA_Feb/SI/._SI_38_Table0.txt
- DATA_Feb/SI/SI_21.txt
- __MACOSX/DATA_Feb/SI/._SI_21.txt
- DATA_Feb/SI/SI_15_5HT.txt
- __MACOSX/DATA_Feb/SI/._SI_15_5HT.txt
- DATA_Feb/SI/SI_25.txt
- __MACOSX/DATA_Feb/SI/._SI_25.txt
- DATA_Feb/SI/SI_19.txt
- __MACOSX/DATA_Feb/SI/._SI_19.txt
- DATA_Feb/SI/SI_18.txt
- __MACOSX/DATA_Feb/SI/._SI_18.txt
- DATA_Feb/SI/SI_24.txt
- __MACOSX/DATA_Feb/SI/._SI_24.txt
- DATA_Feb/SI/SI_26.txt
- __MACOSX/DATA_Feb/SI/._SI_26.txt
- DATA_Feb/SI/SI_32.txt
- __MACOSX/DATA_Feb/SI/._SI_32.txt
- DATA_Feb/SI/SI_8.txt
- __MACOSX/DATA_Feb/SI/._SI_8.txt
