# Supplementary material for: A modular organic neuromorphic spiking circuit for retina-inspired sensory coding and neurotransmitter-mediated neural pathways
Source: Nat Commun. 2024 Apr 3;15:2868. doi: 10.1038/s41467-024-47226-3 (PMC10991258; doi:10.1038/s41467-024-47226-3)
Supplement: Supplementary file 3 — Source Data [file 41467_2024_47226_MOESM3_ESM.zip › DATA_Feb/Fig.2/2b.txt]

Time__s_ Voltage_ch_6D__V_good0 Time__s_ Time__s_0 Voltage_ch_6D__V_ Voltage_ch_6D__V_0 Voltage_ch_6D__V_000_sub Time__s_ Voltage_ch_5C__V_ Time__s_ Voltage_ch_5C__V_0_sub Time__s_ Voltage_ch_6A__V_ Voltage_ch_6D__V_ Time__s_ Time__s_0 Voltage_ch_6A__V_ Voltage_ch_6D__V_0
0.1 0.402718 -4.31176 0.492157 0.310993 0.288358 0.275595 0.1 0.110718 0.687843 0.110769 0.1 0.153536 0.0850617 -0.390196 -0.99647 0.153406 0.240151
0.2 0.203002 -4.21176 0.592157 0.192546 0.169911 0.215877 0.2 0.111639 0.787843 0.111733 0.2 0.145007 0.0206259 -0.290196 -0.81647 0.144975 0.140057
0.3 0.120677 -4.11176 0.692157 0.141232 0.118597 0.188976 0.3 0.111582 0.887843 0.111665 0.3 0.145632 0.0202749 -0.190196 -0.63647 0.145495 0.106628
0.4 0.0809515 -4.01176 0.792157 0.123338 0.100702 0.178379 0.4 0.111559 0.987843 0.111601 0.4 0.145805 0.0207524 -0.090196 -0.45647 0.145725 0.0818416
0.5 0.0630384 -3.91176 0.892157 0.117922 0.0952867 0.173827 0.5 0.111522 1.08784 0.111539 0.5 0.145934 0.0214421 0.009804 -0.27647 0.145842 0.0709111
0.6 0.0543657 -3.81176 0.992157 0.117251 0.0946152 0.171535 0.6 0.111499 1.18784 0.111503 0.6 0.145968 0.0222288 0.109804 -0.09647 0.145881 0.0643061
0.7 0.0489614 -3.71176 1.09216 0.118442 0.0958066 0.170095 0.7 0.111491 1.28784 0.111449 0.7 0.145939 0.0230036 0.209804 0.08353 0.145832 0.0591136
0.8 0.0459948 -3.61176 1.19216 0.120316 0.0976809 0.168932 0.8 0.111458 1.38784 0.111389 0.8 0.145884 0.0237815 0.309804 0.26353 0.145819 0.0544854
0.9 0.0441256 -3.51176 1.29216 0.122735 0.1001 0.167984 0.9 0.11142 1.48784 0.111355 0.9 0.145869 0.0246175 0.409804 0.44353 0.145773 0.0503099
1 0.0426573 -3.41176 1.39216 0.125808 0.103173 0.167307 1 0.111411 1.58784 0.11131 1 0.145809 0.0253553 0.509804 0.62353 0.145764 0.0465197
1.1 0.0416594 -3.31176 1.49216 0.129009 0.106374 0.166648 1.1 0.111393 1.68784 0.111278 1.1 0.145806 0.0259979 0.609804 0.80353 0.145722 0.0431744
1.2 0.0407305 -3.21176 1.59216 0.132346 0.10971 0.166015 1.2 0.111383 1.78784 0.111248 1.2 0.145765 0.0265888 0.709804 0.98353 0.145697 0.040319
1.3 0.0401781 -3.11176 1.69216 0.136165 0.11353 0.165582 1.3 0.111375 1.88784 0.111195 1.3 0.145754 0.0270319 0.809804 1.16353 0.14567 0.0378451
1.4 0.0397498 -3.01176 1.79216 0.140097 0.117461 0.165171 1.4 0.111344 1.98784 0.111158 1.4 0.14571 0.0275083 0.909804 1.34353 0.145659 0.0357316
1.5 0.0392634 -2.91176 1.89216 0.144208 0.121573 0.164819 1.5 0.111334 2.08784 0.111148 1.5 0.145726 0.027855 1.0098 1.52353 0.145627 0.0339528
1.6 0.0387475 -2.81176 1.99216 0.148122 0.125487 0.164346 1.6 0.111327 2.18784 0.111103 1.6 0.145657 0.0281423 1.1098 1.70353 0.145575 0.032441
1.7 0.038794 -2.71176 2.09216 0.152711 0.130076 0.164183 1.7 0.111302 2.28784 0.111057 1.7 0.145638 0.0284006 1.2098 1.88353 0.145589 0.0311588
1.8 0.0388313 -2.61176 2.19216 0.157386 0.134751 0.164045 1.8 0.111303 2.38784 0.111051 1.8 0.145665 0.0286066 1.3098 2.06353 0.145619 0.0300748
1.9 0.0382677 -2.51176 2.29216 0.162189 0.139554 0.163957 1.9 0.111282 2.48784 0.110994 1.9 0.145604 0.0287409 1.4098 2.24353 0.145547 0.0291461
2 0.0383256 -2.41176 2.39216 0.167057 0.144422 0.163893 2 0.111268 2.58784 0.110963 2 0.145623 0.0288804 1.5098 2.42353 0.145551 0.0283456
2.1 0.0383091 -2.31176 2.49216 0.17229 0.149655 0.164002 2.1 0.126618 2.68784 0.129914 2.1 0.145607 0.0289782 1.6098 2.60353 0.145543 0.0276895
2.2 0.037771 -2.21176 2.59216 0.177458 0.154823 0.164079 2.2 0.122475 2.78784 0.125862 2.2 0.145563 0.0290163 1.7098 2.78353 0.145508 0.0270836
2.3 0.0378416 -2.11176 2.69216 0.182021 0.159386 0.163863 2.3 0.122658 2.88784 0.126367 2.3 0.145579 0.0290942 1.8098 2.96353 0.145484 0.0266007
2.4 0.0378319 -2.01176 2.79216 0.185784 0.163149 0.163263 2.4 0.122845 2.98784 0.126781 2.4 0.145554 0.0290913 1.9098 3.14353 0.145508 0.0261838
2.5 0.0378264 -1.91176 2.89216 0.189733 0.167098 0.162765 2.5 0.122992 3.08784 0.127137 2.5 0.145471 0.0291296 2.0098 3.32353 0.145436 0.025824
2.6 0.0378174 -1.81176 2.99216 0.193305 0.17067 0.162097 2.6 0.123115 3.18784 0.127468 2.6 0.145549 0.0290947 2.1098 3.50353 0.145461 0.0255557
2.7 0.0373599 -1.71176 3.09216 0.196818 0.174182 0.16142 2.7 0.123229 3.28784 0.127713 2.7 0.145477 0.0290866 2.2098 3.68353 0.145402 0.0252799
2.8 0.0373354 -1.61176 3.19216 0.199537 0.176902 0.160378 2.8 0.123338 3.38784 0.127957 2.8 0.145482 0.0290507 2.3098 3.86353 0.145392 0.0250627
2.9 0.0373758 -1.51176 3.29216 0.20179 0.179155 0.159134 2.9 0.123441 3.48784 0.128181 2.9 0.145474 0.0290303 2.4098 4.04353 0.145421 0.0249132
3 0.0373301 -1.41176 3.39216 0.203991 0.181355 0.157896 3 0.123526 3.58784 0.128345 3 0.145445 0.0289937 2.5098 4.22353 0.1454 0.0247664
3.1 0.0373681 -1.31176 3.49216 0.206406 0.18377 0.156799 3.1 0.107852 3.68784 0.108169 3.1 0.145457 0.0289519 2.6098 4.40353 0.145411 0.0246516
3.2 0.0373412 -1.21176 3.59216 0.20881 0.186174 0.155736 3.2 0.112592 3.78784 0.113249 3.2 0.145426 0.0289088 2.7098 4.58353 0.145361 0.0245722
3.3 0.0373342 -1.11176 3.69216 0.211221 0.188586 0.15472 3.3 0.112404 3.88784 0.11294 3.3 0.145416 0.0288567 2.8098 4.76353 0.145374 0.0244969
3.4 0.0368241 -1.01176 3.79216 0.213837 0.191202 0.153852 3.4 0.112297 3.98784 0.112722 3.4 0.145433 0.0287957 2.9098 4.94353 0.145364 0.0244632
3.5 0.0368505 -0.91176 3.89216 0.216781 0.194146 0.153196 3.5 0.11219 4.08784 0.112532 3.5 0.145387 0.0287585 3.0098 5.12353 0.145369 0.0244612
3.6 0.0368069 -0.81176 3.99216 0.219731 0.197096 0.152598 3.6 0.11211 4.18784 0.112363 3.6 0.145393 0.0287014 3.1098 5.30353 0.145304 0.024431
3.7 0.0368621 -0.71176 4.09216 0.221428 0.198792 0.151446 3.7 0.112034 4.28784 0.112242 3.7 0.145427 0.0286648 3.2098 5.48353 0.14533 0.0244471
3.8 0.0368849 -0.61176 4.19216 0.222765 0.20013 0.150182 3.8 0.111961 4.38784 0.112132 3.8 0.145356 0.028602 3.3098 5.66353 0.145313 0.0244775
3.9 0.0368682 -0.51176 4.29216 0.224183 0.201548 0.149024 3.9 0.111891 4.48784 0.112014 3.9 0.145377 0.028552 3.4098 5.84353 0.145336 0.0245015
4 0.0368824 -0.41176 4.39216 0.22626 0.203624 0.148261 4 0.111868 4.58784 0.111935 4 0.145341 0.028534 3.5098 6.02353 0.145342 0.0245694
4.1 0.0367939 -0.31176 4.49216 0.228395 0.20576 0.147602 4.1 0.111817 4.68784 0.111836 4.1 0.14535 0.0284823 3.6098 6.20353 0.145306 0.0246192
4.2 0.036834 -0.21176 4.59216 0.230972 0.208337 0.147239 4.2 0.111769 4.78784 0.111769 4.2 0.145323 0.0284423 3.7098 6.38353 0.145321 0.0246825
4.3 0.0368551 -0.11176 4.69216 0.231316 0.208681 0.145866 4.3 0.111749 4.88784 0.111692 4.3 0.145344 0.0284207 3.8098 6.56353 0.145295 0.0247837
4.4 0.0368493 -0.01176 4.79216 0.230842 0.208206 0.144173 4.4 0.111688 4.98784 0.111591 4.4 0.145318 0.0283591 3.9098 6.74353 0.145315 0.0248442
4.5 0.0367941 0.08824 4.89216 0.230119 0.207484 0.142439 4.5 0.111656 5.08784 0.111545 4.5 0.14534 0.0283454 4.0098 6.92353 0.145293 0.0249519
4.6 0.0368878 0.18824 4.99216 0.229189 0.206554 0.140678 4.6 0.111632 5.18784 0.111468 4.6 0.145331 0.0283283 4.1098 7.10353 0.14529 0.0250874
4.7 0.0363441 0.28824 5.09216 0.228221 0.205586 0.138972 4.7 0.111594 5.28784 0.111404 4.7 0.145303 0.0282959 4.2098 7.28353 0.145303 0.0251849
4.8 0.0363329 0.38824 5.19216 0.227391 0.204755 0.137401 4.8 0.111584 5.38784 0.111372 4.8 0.145302 0.0282589 4.3098 7.46353 0.145274 0.0253203
4.9 0.0363649 0.48824 5.29216 0.226707 0.204071 0.135968 4.9 0.111559 5.48784 0.111322 4.9 0.145283 0.0282514 4.4098 7.64353 0.145236 0.0254607
5 0.0363177 0.58824 5.39216 0.225619 0.202984 0.134399 5 0.111524 5.58784 0.111254 5 0.145272 0.0282136 4.5098 7.82353 0.145249 0.0255787
5.1 0.0363634 0.68824 5.49216 0.224635 0.202 0.132939 5.1 0.126811 5.68784 0.130374 5.1 0.145279 0.0282354 4.6098 8.00353 0.145276 0.0257337
5.2 0.0363598 0.78824 5.59216 0.222596 0.199961 0.131017 5.2 0.122681 5.78784 0.126247 5.2 0.145329 0.0282018 4.7098 8.18353 0.145242 0.0258688
5.3 0.0362993 0.88824 5.69216 0.219958 0.197323 0.128854 5.3 0.122853 5.88784 0.126699 5.3 0.14527 0.0281876 4.8098 8.36353 0.145221 0.0260405
5.4 0.036361 0.98824 5.79216 0.217312 0.194677 0.126735 5.4 0.123027 5.98784 0.127066 5.4 0.145289 0.0281766 4.9098 8.54353 0.145201 0.0262333
5.5 0.0362857 1.08824 5.89216 0.214548 0.191913 0.124603 5.5 0.123152 6.08784 0.127356 5.5 0.145279 0.0281716 5.0098 8.72353 0.145232 0.0263747
5.6 0.0362879 1.18824 5.99216 0.21178 0.189145 0.12251 5.6 0.123292 6.18784 0.127651 5.6 0.14526 0.0281526 5.1098 8.90353 0.14524 0.0265784
5.7 0.0363092 1.28824 6.09216 0.209278 0.186643 0.120585 5.7 0.123415 6.28784 0.127901 5.7 0.145325 0.0281514 5.2098 9.08353 0.145217 0.0267607
5.8 0.0363102 1.38824 6.19216 0.207326 0.18469 0.118965 5.8 0.123493 6.38784 0.128105 5.8 0.145283 0.0281564 5.3098 9.26353 0.145175 0.0269688
5.9 0.0363051 1.48824 6.29216 0.20511 0.182475 0.117246 5.9 0.123616 6.48784 0.128299 5.9 0.145276 0.0281805 5.4098 9.44353 0.145206 0.0271808
6 0.0363496 1.58824 6.39216 0.202668 0.180032 0.115444 6 0.123697 6.58784 0.128478 6 0.14528 0.0281766 5.5098 9.62353 0.145205 0.0273863
6.1 0.0363387 1.68824 6.49216 0.19977 0.177135 0.113443 6.1 0.108065 6.68784 0.108276 6.1 0.14525 0.0281623 5.6098 9.80353 0.145171 0.0275934
6.2 0.0363322 1.78824 6.59216 0.19669 0.174055 0.111373 6.2 0.112763 6.78784 0.113356 6.2 0.145245 0.0281973 5.7098 9.98353 0.145185 0.0278392
6.3 0.0363378 1.88824 6.69216 0.193472 0.170837 0.109253 6.3 0.11259 6.88784 0.113076 6.3 0.145257 0.0282088 5.8098 10.1635 0.145192 0.0280549
6.4 0.0363099 1.98824 6.79216 0.189595 0.16696 0.106824 6.4 0.11245 6.98784 0.112837 6.4 0.145243 0.0282135 5.9098 10.3435 0.145182 0.0282949
6.5 0.0363153 2.08824 6.89216 0.186958 0.164323 0.105015 6.5 0.112363 7.08784 0.112661 6.5 0.145261 0.0282183 6.0098 10.5235 0.145191 0.0285472
6.6 0.0363467 2.18824 6.99216 0.185201 0.162566 0.103649 6.6 0.112231 7.18784 0.112491 6.6 0.14528 0.0282393 6.1098 10.7035 0.145192 0.028767
6.7 0.0357822 2.28824 7.09216 0.182547 0.159911 0.101854 6.7 0.112163 7.28784 0.112369 6.7 0.14521 0.0282492 6.2098 10.8835 0.145147 0.0290413
6.8 0.0358195 2.38824 7.19216 0.179064 0.156429 0.0996663 6.8 0.112106 7.38784 0.112255 6.8 0.14524 0.0282905 6.3098 11.0635 0.14521 0.0293124
6.9 0.0358306 2.48824 7.29216 0.175991 0.153356 0.0976906 6.9 0.112036 7.48784 0.112134 6.9 0.145232 0.0282912 6.4098 11.2435 0.145172 0.0295832
7 0.0357943 2.58824 7.39216 0.172733 0.150097 0.0956351 7 0.111995 7.58784 0.112065 7 0.14523 0.0283217 6.5098 11.4235 0.145184 0.0298764
7.1 0.0358483 2.68824 7.49216 0.168856 0.14622 0.093288 7.1 0.111923 7.68784 0.111979 7.1 0.145231 0.0283446 6.6098 11.6035 0.145163 0.0301444
7.2 0.0358526 2.78824 7.59216 0.165326 0.142691 0.0911224 7.2 0.111885 7.78784 0.111881 7.2 0.145205 0.0283566 6.7098 11.7835 0.14516 0.0304253
7.3 0.0358308 2.88824 7.69216 0.162194 0.139558 0.0891622 7.3 0.111851 7.88784 0.111845 7.3 0.145242 0.0284029 6.8098 11.9635 0.145171 0.030732
7.4 0.0358509 2.98824 7.79216 0.15901 0.136375 0.0871879 7.4 0.111802 7.98784 0.111766 7.4 0.145247 0.028428 6.9098 12.1435 0.145131 0.0310378
7.5 0.0358003 3.08824 7.89216 0.156549 0.133914 0.0855786 7.5 0.111766 8.08784 0.111684 7.5 0.145197 0.0284457 7.0098 12.3235 0.145141 0.0313378
7.6 0.035857 3.18824 7.99216 0.15389 0.131255 0.0838829 7.6 0.111743 8.18784 0.111662 7.6 0.145188 0.0284972 7.1098 12.5035 0.145183 0.0316821
7.7 0.0358773 3.28824 8.09216 0.150961 0.128326 0.0820654 7.7 0.111713 8.28784 0.111599 7.7 0.145195 0.028529 7.2098 12.6835 0.14514 0.0319914
7.8 0.0358429 3.38824 8.19216 0.148795 0.12616 0.0806323 7.8 0.111686 8.38784 0.111553 7.8 0.145197 0.0285578 7.3098 12.8635 0.14513 0.0323326
7.9 0.035847 3.48824 8.29216 0.14652 0.123885 0.0791558 7.9 0.111659 8.48784 0.111514 7.9 0.145229 0.0285884 7.4098 13.0435 0.145149 0.0326888
8 0.0358577 3.58824 8.39216 0.143801 0.121165 0.0774716 8 0.111616 8.58784 0.111458 8 0.145185 0.0286595 7.5098 13.2235 0.145168 0.0330122
8.1 0.0358405 3.68824 8.49216 0.141521 0.118886 0.0760133 8.1 0.12685 8.68784 0.130635 8.1 0.145156 0.0286724 7.6098 13.4035 0.145153 0.0333851
8.2 0.0358957 3.78824 8.59216 0.139476 0.116841 0.0746795 8.2 0.122771 8.78784 0.126507 8.2 0.14518 0.0287387 7.7098 13.5835 0.14512 0.0337543
8.3 0.0358267 3.88824 8.69216 0.13693 0.114295 0.0731099 8.3 0.122931 8.88784 0.126907 8.3 0.145194 0.028749 7.8098 13.7635 0.145124 0.0341179
8.4 0.0358049 3.98824 8.79216 0.134499 0.111864 0.0716064 8.4 0.123121 8.98784 0.127282 8.4 0.145193 0.0287785 7.9098 13.9435 0.145133 0.0345168
8.5 0.0358587 4.08824 8.89216 0.131981 0.109346 0.0700698 8.5 0.123242 9.08784 0.127596 8.5 0.145219 0.0288339 8.0098 14.1235 0.145175 0.0349097
8.6 0.0358872 4.18824 8.99216 0.129844 0.107208 0.0687291 8.6 0.123358 9.18784 0.127844 8.6 0.145185 0.0288806 8.1098 14.3035 0.145153 0.0353143
8.7 0.0358717 4.28824 9.09216 0.127891 0.105256 0.067488 8.7 0.123479 9.28784 0.128075 8.7 0.145211 0.0289385 8.2098 14.4835 0.145175 0.035748
8.8 0.0359233 4.38824 9.19216 0.12668 0.104045 0.0666196 8.8 0.123587 9.38784 0.128283 8.8 0.145193 0.0289995 8.3098 14.6635 0.145112 0.0361623
8.9 0.0358388 4.48824 9.29216 0.12512 0.102485 0.0655887 8.9 0.123676 9.48784 0.128467 8.9 0.145187 0.0290141 8.4098 14.8435 0.14515 0.0365895
9 0.0358093 4.58824 9.39216 0.123601 0.100966 0.0645871 9 0.123789 9.58784 0.128653 9 0.145196 0.0290681 8.5098 15.0235 0.14516 0.0370449
9.1 0.0358548 4.68824 9.49216 0.121996 0.0993603 0.0635518 9.1 0.108183 9.68784 0.108498 9.1 0.145224 0.0291389 8.6098 15.2035 0.145137 0.0374793
9.2 0.0358466 4.78824 9.59216 0.120436 0.0978011 0.0625477 9.2 0.112837 9.78784 0.113549 9.2 0.145171 0.0291614 8.7098 15.3835 0.145163 0.0379614
9.3 0.0358761 4.88824 9.69216 0.119309 0.0966737 0.0617636 9.3 0.112666 9.88784 0.113295 9.3 0.145159 0.0292301 8.8098 15.5635 0.145111 0.0384192
9.4 0.0358507 4.98824 9.79216 0.118201 0.095566 0.0609975 9.4 0.11251 9.98784 0.113068 9.4 0.145191 0.0292809 8.9098 15.7435 0.145146 0.0389299
9.5 0.0353861 5.08824 9.89216 0.11729 0.0946551 0.060336 9.5 0.112429 10.0878 0.112902 9.5 0.145161 0.0293359 9.0098 15.9235 0.145114 0.0394652
9.6 0.0353934 5.18824 9.99216 0.116392 0.0937566 0.0596886 9.6 0.112306 10.1878 0.112768 9.6 0.145177 0.0294146 9.1098 16.1035 0.145124 0.0399515
9.7 0.0353612 5.28824 10.0922 0.115581 0.092946 0.0590922 9.7 0.112227 10.2878 0.112607 9.7 0.145168 0.0294452 9.2098 16.2835 0.145108 0.0404952
9.8 0.0353745 5.38824 10.1922 0.114548 0.091913 0.0583945 9.8 0.112167 10.3878 0.112518 9.8 0.145166 0.0295095 9.3098 16.4635 0.145129 0.0410528
9.9 0.0354284 5.48824 10.2922 0.11363 0.0909946 0.0577608 9.9 0.11209 10.4878 0.112423 9.9 0.145196 0.0295876 9.4098 16.6435 0.145128 0.0416125
10 0.0353784 5.58824 10.3922 0.112848 0.0902124 0.0572012 10 0.112045 10.5878 0.112346 10 0.145166 0.0296102 9.5098 16.8235 0.14514 0.0421873
10.1 0.0353455 5.68824 10.4922 0.111864 0.0892283 0.0565502 10.1 0.112015 10.6878 0.112281 10.1 0.145195 0.0296819 9.6098 17.0035 0.145139 0.0427926
10.2 0.0354081 5.78824 10.5922 0.111023 0.0883874 0.0559766 10.2 0.111939 10.7878 0.112202 10.2 0.145182 0.0297843 9.7098 17.1835 0.145132 0.0434026
10.3 0.0353413 5.88824 10.6922 0.11049 0.0878549 0.0555612 10.3 0.111933 10.8878 0.112142 10.3 0.145189 0.0298144 9.8098 17.3635 0.145135 0.0440643
10.4 0.0353849 5.98824 10.7922 0.109583 0.086948 0.0549695 10.4 0.11188 10.9878 0.112097 10.4 0.145163 0.0298817 9.9098 17.5435 0.145136 0.0447169
10.5 0.0354202 6.08824 10.8922 0.108669 0.0860339 0.054381 10.5 0.111827 11.0878 0.112025 10.5 0.145182 0.0299534 10.0098 17.7235 0.145108 0.0453922
10.6 0.0353479 6.18824 10.9922 0.107968 0.0853325 0.0539035 10.6 0.111809 11.1878 0.111993 10.6 0.145165 0.0300259 10.1098 17.9035 0.14514 0.0460959
10.7 0.0354098 6.28824 11.0922 0.107575 0.08494 0.053584 10.7 0.111759 11.2878 0.111961 10.7 0.145147 0.0301195 10.2098 18.0835 0.145095 0.0468122
10.8 0.0354224 6.38824 11.1922 0.106874 0.0842391 0.0531198 10.8 0.111749 11.3878 0.111898 10.8 0.145192 0.0301678 10.3098 18.2635 0.145088 0.0475371
10.9 0.0353624 6.48824 11.2922 0.10626 0.0836249 0.0527046 10.9 0.111712 11.4878 0.111883 10.9 0.145144 0.0302406 10.4098 18.4435 0.145123 0.0483358
11 0.0354028 6.58824 11.3922 0.105641 0.0830059 0.0522931 11 0.111677 11.5878 0.111846 11 0.145162 0.0303265 10.5098 18.6235 0.145112 0.0491186
11.1 0.0353592 6.68824 11.4922 0.105416 0.0827811 0.052081 11.1 0.126852 11.6878 0.131058 11.1 0.145177 0.0304035 10.6098 18.8035 0.145128 0.0499429
11.2 0.0353663 6.78824 11.5922 0.104715 0.0820801 0.0516414 11.2 0.122851 11.7878 0.126994 11.2 0.14514 0.0304527 10.7098 18.9835 0.145117 0.0508017
11.3 0.0353851 6.88824 11.6922 0.104089 0.0814539 0.0512444 11.3 0.122995 11.8878 0.127367 11.3 0.145165 0.0305413 10.8098 19.1635 0.145095 0.0516577
11.4 0.0354011 6.98824 11.7922 0.103434 0.0807987 0.0508388 11.4 0.123191 11.9878 0.12772 11.4 0.145182 0.0306176 10.9098 19.3435 0.145094 0.052616
11.5 0.0353268 7.08824 11.8922 0.102805 0.0801698 0.0504518 11.5 0.123325 12.0878 0.127997 11.5 0.145153 0.0306819 11.0098 19.5235 0.145091 0.0535731
11.6 0.035427 7.18824 11.9922 0.10249 0.0798546 0.0502238 11.6 0.123445 12.1878 0.128245 11.6 0.145171 0.0307775 11.1098 19.7035 0.145053 0.054568
11.7 0.0353822 7.28824 12.0922 0.102377 0.0797419 0.0501004 11.7 0.123572 12.2878 0.128487 11.7 0.145147 0.0308267 11.2098 19.8835 0.145124 0.0556103
11.8 0.0353629 7.38824 12.1922 0.102324 0.0796886 0.0500113 11.8 0.123651 12.3878 0.12869 11.8 0.145166 0.0309252 11.3098 20.0635 0.145095 0.0566877
11.9 0.0354202 7.48824 12.2922 0.101832 0.0791966 0.0497123 11.9 0.123755 12.4878 0.128846 11.9 0.145156 0.0310084 11.4098 20.2435 0.145071 0.0578013
12 0.0353445 7.58824 12.3922 0.10122 0.0785848 0.0493595 12 0.123847 12.5878 0.129056 12 0.145153 0.0310641 11.5098 20.4235 0.14512 0.0590114
12.1 0.0354071 7.68824 12.4922 0.100513 0.0778782 0.0489651 12.1 0.108305 12.6878 0.108958 12.1 0.145194 0.0311758 11.6098 20.6035 0.145116 0.0602445
12.2 0.0353963 7.78824 12.5922 0.100253 0.0776175 0.0487938 12.2 0.112902 12.7878 0.11396 12.2 0.145146 0.0312494 11.7098 20.7835 0.145065 0.0615358
12.3 0.0353634 7.88824 12.6922 0.100701 0.0780658 0.0489745 12.3 0.112736 12.8878 0.113741 12.3 0.145155 0.0313411 11.8098 20.9635 0.145109 0.0628767
12.4 0.0353764 7.98824 12.7922 0.100413 0.0777779 0.0487988 12.4 0.112579 12.9878 0.113516 12.4 0.145174 0.0314498 11.9098 21.1435 0.145097 0.0642913
12.5 0.0354502 8.08824 12.8922 0.10005 0.0774149 0.0485906 12.5 0.112483 13.0878 0.113336 12.5 0.14515 0.0315314 12.0098 21.3235 0.145121 0.0657899
12.6 0.035398 8.18824 12.9922 0.0995674 0.0769321 0.0483278 12.6 0.112387 13.1878 0.113218 12.6 0.145142 0.0316063 12.1098 21.5035 0.145097 0.0673086
12.7 0.0354272 8.28824 13.0922 0.0991951 0.0765598 0.0481233 12.7 0.112293 13.2878 0.113103 12.7 0.145163 0.0317224 12.2098 21.6835 0.145094 0.0689469
12.8 0.0353658 8.38824 13.1922 0.099124 0.0764887 0.0480701 12.8 0.112237 13.3878 0.113007 12.8 0.145121 0.0317968 12.3098 21.8635 0.145112 0.070654
12.9 0.0353706 8.48824 13.2922 0.099026 0.0763907 0.0480076 12.9 0.112155 13.4878 0.112943 12.9 0.145188 0.031899 12.4098 22.0435 0.14512 0.0723821
13 0.0354151 8.58824 13.3922 0.0987332 0.0760979 0.0478532 13 0.112112 13.5878 0.112857 13 0.145185 0.032004 12.5098 22.2235 0.145106 0.0742391
13.1 0.0353658 8.68824 13.4922 0.0984399 0.0758046 0.0477021 13.1 0.112059 13.6878 0.112804 13.1 0.145152 0.0320722 12.6098 22.4035 0.145109 0.0761771
13.2 0.0354156 8.78824 13.5922 0.0979195 0.0752842 0.047443 13.2 0.112002 13.7878 0.112748 13.2 0.145144 0.0321926 12.7098 22.5835 0.145087 0.0781823
13.3 0.035389 8.88824 13.6922 0.0977006 0.0750653 0.0473349 13.3 0.111961 13.8878 0.112676 13.3 0.145169 0.0323039 12.8098 22.7635 0.145091 0.0802464
13.4 0.0348973 8.98824 13.7922 0.097505 0.0748697 0.0472414 13.4 0.111934 13.9878 0.112659 13.4 0.145136 0.0323813 12.9098 22.9435 0.145107 0.0823998
13.5 0.0354188 9.08824 13.8922 0.0972391 0.0746038 0.0471163 13.5 0.111881 14.0878 0.112616 13.5 0.145166 0.0325028 13.0098 23.1235 0.145079 0.0846318
13.6 0.0354362 9.18824 13.9922 0.0972084 0.0745731 0.0471094 13.6 0.11187 14.1878 0.112537 13.6 0.145184 0.0326031 13.1098 23.3035 0.145096 0.0869574
13.7 0.0349 9.28824 14.0922 0.0971282 0.0744929 0.0470809 13.7 0.111809 14.2878 0.112523 13.7 0.145131 0.0326871 13.2098 23.4835 0.145132 0.0893674
13.8 0.034922 9.38824 14.1922 0.096808 0.0741727 0.0469374 13.8 0.111768 14.3878 0.112478 13.8 0.14517 0.0328083 13.3098 23.6635 0.145083 0.0918468
13.9 0.0349186 9.48824 14.2922 0.0967262 0.0740909 0.0469131 13.9 0.11177 14.4878 0.112454 13.9 0.145143 0.0329091 13.4098 23.8435 0.145103 0.0944199
14 0.0349048 9.58824 14.3922 0.0962949 0.0736596 0.04672 14 0.111724 14.5878 0.112429 14 0.145121 0.0330202 13.5098 24.0235 0.145075 0.0970551
14.1 0.0349293 9.68824 14.4922 0.0967285 0.0740932 0.0469528 14.1 0.126848 14.6878 0.131659 14.1 0.145115 0.0331159 13.6098 24.2035 0.145066 0.0997383
14.2 0.0349271 9.78824 14.5922 0.0969454 0.0743101 0.0470815 14.2 0.122878 14.7878 0.127558 14.2 0.145157 0.0332374 13.7098 24.3835 0.145121 0.102518
14.3 0.0348753 9.88824 14.6922 0.0968354 0.0742001 0.047052 14.3 0.123043 14.8878 0.127957 14.3 0.145135 0.0333469 13.8098 24.5635 0.145072 0.105324
14.4 0.0348939 9.98824 14.7922 0.0966439 0.0740086 0.0469843 14.4 0.123218 14.9878 0.12829 14.4 0.145158 0.0334823 13.9098 24.7435 0.145091 0.108159
14.5 0.0348712 10.0882 14.8922 0.0966988 0.0740635 0.047039 14.5 0.123355 15.0878 0.128586 14.5 0.145117 0.0335663 14.0098 24.9235 0.145054 0.111072
14.6 0.0348852 10.1882 14.9922 0.0965579 0.0739226 0.0469994 14.6 0.123476 15.1878 0.128851 14.6 0.145131 0.033696 14.1098 25.1035 0.145101 0.113977
14.7 0.0348934 10.2882 15.0922 0.0964984 0.0738631 0.047001 14.7 0.123596 15.2878 0.129041 14.7 0.145157 0.0338236 14.2098 25.2835 0.145107 0.116929
14.8 0.0349089 10.3882 15.1922 0.0963143 0.073679 0.046943 14.8 0.123701 15.3878 0.129261 14.8 0.145125 0.0339579 14.3098 25.4635 0.145113 0.119888
14.9 0.034886 10.4882 15.2922 0.0962445 0.0736092 0.0469424 14.9 0.123786 15.4878 0.129434 14.9 0.145151 0.0340646 14.4098 25.6435 0.14508 0.122834
15 0.0349019 10.5882 15.3922 0.0961959 0.0735606 0.0469534 15 0.123896 15.5878 0.129579 15 0.145138 0.0341935 14.5098 25.8235 0.145084 0.125819
15.1 0.0348905 10.6882 15.4922 0.0958541 0.0732188 0.0468219 15.1 0.108399 15.6878 0.109567 15.1 0.145132 0.0343256 14.6098 26.0035 0.145119 0.128819
15.2 0.0348884 10.7882 15.5922 0.0956031 0.0729678 0.046736 15.2 0.112924 15.7878 0.114533 15.2 0.145156 0.0344413 14.7098 26.1835 0.145098 0.1318
15.3 0.0349075 10.8882 15.6922 0.0955017 0.0728664 0.0467246 15.3 0.112766 15.8878 0.114304 15.3 0.145139 0.0345659 14.8098 26.3635 0.145137 0.134792
15.4 0.0348492 10.9882 15.7922 0.0953841 0.0727488 0.0467062 15.4 0.112627 15.9878 0.11412 15.4 0.145121 0.03468 14.9098 26.5435 0.145107 0.137755
15.5 0.0348634 11.0882 15.8922 0.0953835 0.0727483 0.0467462 15.5 0.112503 16.0878 0.113943 15.5 0.145157 0.0348166 15.0098 26.7235 0.145117 0.140703
15.6 0.0348932 11.1882 15.9922 0.0954109 0.0727756 0.0468008 15.6 0.112419 16.1878 0.113819 15.6 0.145141 0.0349322 15.1098 26.9035 0.145104 0.143666
15.7 0.0348525 11.2882 16.0922 0.0954711 0.0728358 0.0468722 15.7 0.112331 16.2878 0.113733 15.7 0.145161 0.0350792 15.2098 27.0835 0.145097 0.146615
15.8 0.0348939 11.3882 16.1922 0.0955008 0.0728655 0.0469296 15.8 0.112271 16.3878 0.113619 15.8 0.14516 0.0352205 15.3098 27.2635 0.145101 0.149551
15.9 0.0349222 11.4882 16.2922 0.0955374 0.0729021 0.046991 15.9 0.112214 16.4878 0.113562 15.9 0.145157 0.0353549 15.4098 27.4435 0.14511 0.152474
16 0.0348864 11.5882 16.3922 0.0953984 0.0727631 0.0469671 16 0.11213 16.5878 0.113493 16 0.145131 0.0354795 15.5098 27.6235 0.145088 0.155364
16.1 0.0349852 11.6882 16.4922 0.0954722 0.0728369 0.047048 16.1 0.112094 16.6878 0.113424 16.1 0.145138 0.0356473 15.6098 27.8035 0.145091 0.158249
16.2 0.0349571 11.7882 16.5922 0.0954443 0.072809 0.0470797 16.2 0.112024 16.7878 0.113387 16.2 0.14513 0.0357269 15.7098 27.9835 0.14508 0.161138
16.3 0.0350043 11.8882 16.6922 0.0952323 0.072597 0.0470216 16.3 0.112002 16.8878 0.11332 16.3 0.145152 0.0358914 15.8098 28.1635 0.145098 0.163978
16.4 0.0349339 11.9882 16.7922 0.0951479 0.0725126 0.0470265 16.4 0.111986 16.9878 0.113275 16.4 0.145171 0.0360411 15.9098 28.3435 0.14511 0.166805
16.5 0.0349043 12.0882 16.8922 0.0951735 0.0725382 0.0470857 16.5 0.111942 17.0878 0.113234 16.5 0.14514 0.0361694 16.0098 28.5235 0.145092 0.169608
16.6 0.0349072 12.1882 16.9922 0.0952221 0.0725868 0.0471564 16.6 0.111893 17.1878 0.113177 16.6 0.145142 0.0363157 16.1098 28.7035 0.145098 0.172366
16.7 0.0348634 12.2882 17.0922 0.0953224 0.0726871 0.0472527 16.7 0.111857 17.2878 0.113167 16.7 0.145141 0.0364448 16.2098 28.8835 0.14512 0.175095
16.8 0.0348567 12.3882 17.1922 0.095175 0.0725397 0.0472278 16.8 0.111807 17.3878 0.11315 16.8 0.14517 0.0365898 16.3098 29.0635 0.145148 0.177826
16.9 0.0348908 12.4882 17.2922 0.0951328 0.0724975 0.0472546 16.9 0.111786 17.4878 0.113093 16.9 0.145151 0.0367555 16.4098 29.2435 0.145105 0.180469
17 0.0348903 12.5882 17.3922 0.0950451 0.0724098 0.0472593 17 0.111756 17.5878 0.113088 17 0.145159 0.0368912 16.5098 29.4235 0.145149 0.183083
17.1 0.0348876 12.6882 17.4922 0.0950615 0.0724262 0.0473148 17.1 0.126836 17.6878 0.132307 17.1 0.145119 0.0370532 16.6098 29.6035 0.145119 0.185635
17.2 0.0349065 12.7882 17.5922 0.0950644 0.0724291 0.0473638 17.2 0.122915 17.7878 0.128225 17.2 0.145158 0.0372114 16.7098 29.7835 0.145146 0.188124
17.3 0.0348789 12.8882 17.6922 0.0950622 0.0724269 0.0474101 17.3 0.123082 17.8878 0.128622 17.3 0.145149 0.0373482 16.8098 29.9635 0.145125 0.19059
17.4 0.0349155 12.9882 17.7922 0.0950516 0.0724163 0.0474521 17.4 0.123252 17.9878 0.128965 17.4 0.145151 0.0375344 16.9098 30.1435 0.14505 0.192905
17.5 0.034937 13.0882 17.8922 0.0949624 0.0723271 0.0474554 17.5 0.123399 18.0878 0.129232 17.5 0.145146 0.0377085 17.0098 30.3235 0.145112 0.195179
17.6 0.0349203 13.1882 17.9922 0.0947049 0.0720696 0.047376 17.6 0.123509 18.1878 0.129486 17.6 0.145155 0.0378541 17.1098 30.5035 0.145114 0.197407
17.7 0.0348973 13.2882 18.0922 0.0947519 0.0721166 0.0474454 17.7 0.123637 18.2878 0.129672 17.7 0.145119 0.0379998 17.2098 30.6835 0.145076 0.199512
17.8 0.0349278 13.3882 18.1922 0.0948551 0.0722199 0.0475419 17.8 0.123744 18.3878 0.129866 17.8 0.14514 0.0381806 17.3098 30.8635 0.145069 0.20153
17.9 0.034869 13.4882 18.2922 0.0948032 0.0721679 0.0475619 17.9 0.123833 18.4878 0.130058 17.9 0.145109 0.0383407 17.4098 31.0435 0.14511 0.203394
18 0.0348934 13.5882 18.3922 0.0946022 0.0719669 0.0475084 18 0.12393 18.5878 0.130204 18 0.145134 0.0384894 17.5098 31.2235 0.145112 0.205084
18.1 0.0349097 13.6882 18.4922 0.0942547 0.0716194 0.0473825 18.1 0.108483 18.6878 0.110233 18.1 0.145139 0.0386626 17.6098 31.4035 0.145118 0.206579
18.2 0.0348308 13.7882 18.5922 0.0942757 0.0716404 0.0474365 18.2 0.112958 18.7878 0.115184 18.2 0.145141 0.038827 17.7098 31.5835 0.145077 0.207777
18.3 0.0348886 13.8882 18.6922 0.0948237 0.0721884 0.0477481 18.3 0.112817 18.8878 0.114922 18.3 0.145154 0.0389937 17.8098 31.7635 0.145082 0.208653
18.4 0.0348855 13.9882 18.7922 0.095414 0.0727787 0.0480795 18.4 0.112653 18.9878 0.114731 18.4 0.145113 0.0391643 17.9098 31.9435 0.145075 0.209199
18.5 0.0348255 14.0882 18.8922 0.0946192 0.0719839 0.0477315 18.5 0.112544 19.0878 0.11456 18.5 0.145113 0.0393585 18.0098 32.1235 0.145101 0.209408
18.6 0.0348782 14.1882 18.9922 0.0941208 0.0714855 0.0475278 18.6 0.112449 19.1878 0.114416 18.6 0.145113 0.0395382 18.1098 32.3035 0.145096 0.209239
18.7 0.0348359 14.2882 19.0922 0.0939053 0.07127 0.0474618 18.7 0.112352 19.2878 0.114328 18.7 0.145091 0.0397109 18.2098 32.4835 0.145071 0.208633
18.8 0.0348736 14.3882 19.1922 0.0940883 0.071453 0.04759 18.8 0.112293 19.3878 0.114221 18.8 0.145129 0.0398972 18.3098 32.6635 0.145073 0.207548
18.9 0.0349585 14.4882 19.2922 0.0942234 0.0715881 0.0476937 18.9 0.112235 19.4878 0.114126 18.9 0.145129 0.0401088 18.4098 32.8435 0.14508 0.205892
19 0.0349339 14.5882 19.3922 0.0942431 0.0716078 0.0477397 19 0.112151 19.5878 0.114064 19 0.14512 0.0402493 18.5098 33.0235 0.145081 0.203573
19.1 0.034961 14.6882 19.4922 0.0942293 0.071594 0.0477681 19.1 0.112119 19.6878 0.11399 19.1 0.145133 0.0404456 18.6098 33.2035 0.145056 0.200552
19.2 0.0349416 14.7882 19.5922 0.0941956 0.0715603 0.0477855 19.2 0.112065 19.7878 0.113926 19.2 0.145137 0.0406191 18.7098 33.3835 0.145077 0.196767
19.3 0.0348618 14.8882 19.6922 0.094329 0.0716937 0.0478836 19.3 0.112029 19.8878 0.113887 19.3 0.145126 0.0408089 18.8098 33.5635 0.145095 0.192242
19.4 0.0349789 14.9882 19.7922 0.0943035 0.0716682 0.0479023 19.4 0.11199 19.9878 0.113831 19.4 0.145146 0.041016 18.9098 33.7435 0.145068 0.187019
19.5 0.0349476 15.0882 19.8922 0.0941192 0.0714839 0.0478418 19.5 0.111942 20.0878 0.113786 19.5 0.145124 0.0412123 19.0098 33.9235 0.145075 0.181107
19.6 0.0349426 15.1882 19.9922 0.0942022 0.0715669 0.0479108 19.6 0.111907 20.1878 0.113728 19.6 0.14512 0.0414205 19.1098 34.1035 0.145061 0.174624
19.7 0.0349331 15.2882 20.0922 0.0944076 0.0717723 0.0480383 19.7 0.111874 20.2878 0.113684 19.7 0.145175 0.0416169 19.2098 34.2835 0.145079 0.16782
19.8 0.0349418 15.3882 20.1922 0.09423 0.0715947 0.0479766 19.8 0.111827 20.3878 0.113665 19.8 0.145154 0.0418149 19.3098 34.4635 0.145046 0.160772
19.9 0.0348973 15.4882 20.2922 0.0941833 0.071548 0.0479775 19.9 0.111807 20.4878 0.113631 19.9 0.145129 0.0420029 19.4098 34.6435 0.145057 0.153698
20 0.0348947 15.5882 20.3922 0.0942526 0.0716173 0.0480339 20 0.111779 20.5878 0.113593 20 0.145131 0.0422602 19.5098 34.8235 0.145112 0.14676
20.1 0.0349191 15.6882 20.4922 0.0942332 0.0715979 0.0480453 20.1 0.126805 20.6878 0.132798 20.1 0.1451 0.0424503 19.6098 35.0035 0.145074 0.140071
20.2 0.0349256 15.7882 20.5922 0.0945237 0.0718884 0.0482071 20.2 0.122959 20.7878 0.128758 20.2 0.145114 0.04268 19.7098 35.1835 0.145058 0.13381
20.3 0.0349169 15.8882 20.6922 0.0946829 0.0720476 0.0483033 20.3 0.123108 20.8878 0.129111 20.3 0.145154 0.0428938 19.8098 35.3635 0.145052 0.127726
20.4 0.0343623 15.9882 20.7922 0.0945926 0.0719573 0.0482758 20.4 0.123292 20.9878 0.129416 20.4 0.1451 0.0431058 19.9098 35.5435 0.145036 0.121949
20.5 0.0348184 16.0882 20.8922 0.0944901 0.0718548 0.048241 20.5 0.12343 21.0878 0.129665 20.5 0.145094 0.0433374 20.0098 35.7235 0.145063 0.11662
20.6 0.0348893 16.1882 20.9922 0.0943491 0.0717138 0.048186 20.6 0.123545 21.1878 0.12988 20.6 0.145138 0.043556 20.1098 35.9035 0.145075 0.111766
20.7 0.0348223 16.2882 21.0922 0.0941687 0.0715334 0.0481104 20.7 0.123666 21.2878 0.130078 20.7 0.145122 0.0437713 20.2098 36.0835 0.145052 0.107321
20.8 0.0348828 16.3882 21.1922 0.0941326 0.0714973 0.0481043 20.8 0.123774 21.3878 0.130237 20.8 0.145134 0.0440235 20.3098 36.2635 0.145064 0.103274
20.9 0.0348499 16.4882 21.2922 0.0941627 0.0715274 0.0481293 20.9 0.123851 21.4878 0.13041 20.9 0.145093 0.0442423 20.4098 36.4435 0.145057 0.0995598
21 0.0348613 16.5882 21.3922 0.0940306 0.0713953 0.0480736 21 0.123952 21.5878 0.13055 21 0.145135 0.0444565 20.5098 36.6235 0.145065 0.0961794
21.1 0.0348608 16.6882 21.4922 0.0937348 0.0710995 0.0479365 21.1 0.108557 21.6878 0.110606 21.1 0.145121 0.0447372 20.6098 36.8035 0.145059 0.0931256
21.2 0.0343643 16.7882 21.5922 0.0936887 0.0710534 0.0479206 21.2 0.112986 21.7878 0.115496 21.2 0.145116 0.0449377 20.7098 36.9835 0.145049 0.090352
21.3 0.0343628 16.8882 21.6922 0.0937664 0.0711311 0.0479642 21.3 0.11281 21.8878 0.115219 21.3 0.145099 0.0452102 20.8098 37.1635 0.145075 0.0878896
21.4 0.0343928 16.9882 21.7922 0.0937547 0.0711194 0.0479628 21.4 0.112669 21.9878 0.114992 21.4 0.145128 0.0454723 20.9098 37.3435 0.14507 0.0856972
21.5 0.0348228 17.0882 21.8922 0.0937781 0.0711428 0.0479775 21.5 0.112547 22.0878 0.114842 21.5 0.145122 0.0457065 21.0098 37.5235 0.145095 0.0836942
21.6 0.0348535 17.1882 21.9922 0.0939537 0.0713184 0.0480657 21.6 0.112459 22.1878 0.114672 21.6 0.145098 0.0459512 21.1098 37.7035 0.145087 0.0819634
21.7 0.0348736 17.2882 22.0922 0.0941023 0.071467 0.0481397 21.7 0.112375 22.2878 0.114541 21.7 0.145074 0.0461957 21.2098 37.8835 0.145106 0.0804229
21.8 0.0348397 17.3882 22.1922 0.094301 0.0716657 0.0482371 21.8 0.112305 22.3878 0.114437 21.8 0.145105 0.0464609 21.3098 38.0635 0.145091 0.0790557
21.9 0.0348455 17.4882 22.2922 0.094313 0.0716777 0.0482419 21.9 0.112249 22.4878 0.114325 21.9 0.145112 0.0467399 21.4098 38.2435 0.145082 0.0778954
22 0.0348765 17.5882 22.3922 0.0943249 0.0716896 0.0482458 22 0.112181 22.5878 0.114239 22 0.14512 0.0469797 21.5098 38.4235 0.145082 0.0768543
22.1 0.0343756 17.6882 22.4922 0.0944031 0.0717678 0.0482812 22.1 0.112136 22.6878 0.114151 22.1 0.145086 0.0472622 21.6098 38.6035 0.145054 0.0759604
22.2 0.0343979 17.7882 22.5922 0.0945318 0.0718965 0.0483404 22.2 0.112098 22.7878 0.114078 22.2 0.145116 0.0475421 21.7098 38.7835 0.145069 0.0752375
22.3 0.0348782 17.8882 22.6922 0.0945947 0.0719594 0.0483664 22.3 0.112039 22.8878 0.11402 22.3 0.145152 0.047802 21.8098 38.9635 0.145059 0.0746323
22.4 0.0348581 17.9882 22.7922 0.0947265 0.0720912 0.0484252 22.4 0.11201 22.9878 0.113957 22.4 0.145133 0.0481046 21.9098 39.1435 0.145058 0.0741317
22.5 0.0348903 18.0882 22.8922 0.0946993 0.072064 0.0484053 22.5 0.111957 23.0878 0.113885 22.5 0.14513 0.048394 22.0098 39.3235 0.145083 0.0737553
22.6 0.0348564 18.1882 22.9922 0.0944865 0.0718512 0.0482935 22.6 0.111932 23.1878 0.113814 22.6 0.145121 0.0486795 22.1098 39.5035 0.145092 0.0734726
22.7 0.0348487 18.2882 23.0922 0.0944057 0.0717704 0.0482457 22.7 0.111898 23.2878 0.113743 22.7 0.145111 0.0489667 22.2098 39.6835 0.14509 0.0732898
22.8 0.0349278 18.3882 23.1922 0.0944894 0.0718541 0.0482775 22.8 0.111864 23.3878 0.113698 22.8 0.145123 0.0492593 22.3098 39.8635 0.145102 0.0731917
22.9 0.0348603 18.4882 23.2922 0.0946559 0.0720206 0.0483493 22.9 0.111832 23.4878 0.113652 22.9 0.145095 0.0495623 22.4098 40.0435 0.145087 0.0731501
23 0.0348978 18.5882 23.3922 0.094896 0.0722607 0.0484562 23 0.111814 23.5878 0.113567 23 0.145092 0.0498881 22.5098 40.2235 0.14508 0.0732207
23.1 0.0348915 18.6882 23.4922 0.0950637 0.0724284 0.048527 23.1 0.126796 23.6878 0.132732 23.1 0.145152 0.0501907 22.6098 40.4035 0.145123 0.0733598
23.2 0.0347933 18.7882 23.5922 0.0951339 0.0724986 0.0485492 23.2 0.122985 23.7878 0.128726 23.2 0.145095 0.0505051 22.7098 40.5835 0.145086 0.0735376
23.3 0.0348722 18.8882 23.6922 0.095162 0.0725267 0.0485502 23.3 0.123161 23.8878 0.129039 23.3 0.145126 0.0508323 22.8098 40.7635 0.145081 0.0738186
23.4 0.0349264 18.9882 23.7922 0.0945954 0.0719601 0.048259 23.4 0.12331 23.9878 0.129343 23.4 0.145124 0.0511619 22.9098 40.9435 0.145067 0.0741413
23.5 0.0348049 19.0882 23.8922 0.0944006 0.0717653 0.0481494 23.5 0.123456 24.0878 0.129554 23.5 0.145123 0.0514402 23.0098 41.1235 0.145074 0.0745355
23.6 0.0348421 19.1882 23.9922 0.0943492 0.0717139 0.0481094 23.6 0.12358 24.1878 0.129735 23.6 0.145142 0.0517912 23.1098 41.3035 0.145071 0.0749994
23.7 0.034878 19.2882 24.0922 0.0941517 0.0715164 0.0479972 23.7 0.123688 24.2878 0.129911 23.7 0.145137 0.0521211 23.2098 41.4835 0.145115 0.0754842
23.8 0.0348634 19.3882 24.1922 0.0940725 0.0714372 0.0479424 23.8 0.123805 24.3878 0.13004 23.8 0.145114 0.0524722 23.3098 41.6635 0.145063 0.0760749
23.9 0.0349201 19.4882 24.2922 0.0940286 0.0713933 0.0479044 23.9 0.123881 24.4878 0.130162 23.9 0.14512 0.0528425 23.4098 41.8435 0.1451 0.0767198
24 0.0348782 19.5882 24.3922 0.0941274 0.0714921 0.0479357 24 0.123971 24.5878 0.130299 24 0.145096 0.0531676 23.5098 42.0235 0.145076 0.077401
24.1 0.0348634 19.6882 24.4922 0.0939444 0.0713091 0.0478285 24.1 0.108636 24.6878 0.110387 24.1 0.145109 0.0535284 23.6098 42.2035 0.145112 0.0781726
24.2 0.034914 19.7882 24.5922 0.093929 0.0712937 0.0478029 24.2 0.11301 24.7878 0.115188 24.2 0.145107 0.0539085 23.7098 42.3835 0.145109 0.0789634
24.3 0.0348596 19.8882 24.6922 0.0940236 0.0713883 0.0478307 24.3 0.112841 24.8878 0.114906 24.3 0.145079 0.0543016 23.8098 42.5635 0.14511 0.0797976
24.4 0.0348586 19.9882 24.7922 0.0939578 0.0713225 0.0477794 24.4 0.112698 24.9878 0.11465 24.4 0.145124 0.0546932 23.9098 42.7435 0.14511 0.0806978
24.5 0.034884 20.0882 24.8922 0.0939559 0.0713206 0.0477591 24.5 0.112576 25.0878 0.114482 24.5 0.145135 0.055088 24.0098 42.9235 0.145113 0.0816539
24.6 0.0348697 20.1882 24.9922 0.093965 0.0713297 0.0477437 24.6 0.1125 25.1878 0.114337 24.6 0.145061 0.0554818 24.1098 43.1035 0.145101 0.0826482
24.7 0.0348804 20.2882 25.0922 0.0940312 0.0713959 0.047756 24.7 0.112413 25.2878 0.114191 24.7 0.145091 0.0558816 24.2098 43.2835 0.14512 0.0837126
24.8 0.0348692 20.3882 25.1922 0.0939527 0.0713174 0.0476969 24.8 0.112327 25.3878 0.114074 24.8 0.145122 0.0562879 24.3098 43.4635 0.145076 0.0848255
24.9 0.0348288 20.4882 25.2922 0.094032 0.0713967 0.047715 24.9 0.112282 25.4878 0.113946 24.9 0.145089 0.056688 24.4098 43.6435 0.145111 0.0859835
25 0.0348809 20.5882 25.3922 0.0942422 0.0716069 0.0477968 25 0.112212 25.5878 0.113831 25 0.14511 0.0571355 24.5098 43.8235 0.145087 0.087214
25.1 0.0348627 20.6882 25.4922 0.0942815 0.0716462 0.0477946 25.1 0.112164 25.6878 0.113763 25.1 0.145064 0.0575218 24.6098 44.0035 0.145092 0.0884823
25.2 0.0348177 20.7882 25.5922 0.0943335 0.0716982 0.0477983 25.2 0.112119 25.7878 0.113645 25.2 0.145074 0.0579657 24.7098 44.1835 0.145117 0.0898218
25.3 0.0348654 20.8882 25.6922 0.0942603 0.071625 0.0477405 25.3 0.112061 25.8878 0.113581 25.3 0.145114 0.0584325 24.8098 44.3635 0.14513 0.0911903
25.4 0.0349111 20.9882 25.7922 0.094455 0.0718198 0.0478138 25.4 0.112033 25.9878 0.11351 25.4 0.145052 0.0588733 24.9098 44.5435 0.145114 0.092617
25.5 0.0348855 21.0882 25.8922 0.0944026 0.0717673 0.0477657 25.5 0.111996 26.0878 0.113422 25.5 0.145096 0.0593397 25.0098 44.7235 0.145092 0.0941158
25.6 0.0348956 21.1882 25.9922 0.094216 0.0715807 0.0476517 25.6 0.111947 26.1878 0.113385 25.6 0.145106 0.0598006 25.1098 44.9035 0.14511 0.0956512
25.7 0.0348513 21.2882 26.0922 0.0944511 0.0718158 0.0477443 25.7 0.111935 26.2878 0.113329 25.7 0.145092 0.060269 25.2098 45.0835 0.145118 0.0972254
25.8 0.0348586 21.3882 26.1922 0.0943178 0.0716825 0.0476562 25.8 0.111894 26.3878 0.113246 25.8 0.145088 0.0607596 25.3098 45.2635 0.145114 0.0988587
25.9 0.0348932 21.4882 26.2922 0.0941955 0.0715602 0.0475733 25.9 0.111838 26.4878 0.113212 25.9 0.145086 0.0612857 25.4098 45.4435 0.145085 0.100532
26 0.0348557 21.5882 26.3922 0.0940938 0.0714585 0.0475006 26 0.111833 26.5878 0.113152 26 0.14507 0.0617703 25.5098 45.6235 0.145093 0.102261
26.1 0.0349034 21.6882 26.4922 0.0941436 0.0715083 0.0475019 26.1 0.12676 26.6878 0.132281 26.1 0.145081 0.0622907 25.6098 45.8035 0.1451 0.104026
26.2 0.0349123 21.7882 26.5922 0.0942195 0.0715842 0.0475161 26.2 0.122988 26.7878 0.128342 26.2 0.145088 0.0628135 25.7098 45.9835 0.145095 0.105834
26.3 0.0348443 21.8882 26.6922 0.0941222 0.0714869 0.0474454 26.3 0.123184 26.8878 0.12865 26.3 0.145062 0.0633341 25.8098 46.1635 0.145108 0.107681
26.4 0.0348506 21.9882 26.7922 0.0940412 0.0714059 0.0473826 26.4 0.123344 26.9878 0.128923 26.4 0.145097 0.0638897 25.9098 46.3435 0.145114 0.109599
26.5 0.0348695 22.0882 26.8922 0.0940539 0.0714186 0.0473658 26.5 0.123504 27.0878 0.129172 26.5 0.145111 0.0644551 26.0098 46.5235 0.145095 0.111534
26.6 0.0348569 22.1882 26.9922 0.093972 0.0713367 0.0473028 26.6 0.123621 27.1878 0.129359 26.6 0.145089 0.0650625 26.1098 46.7035 0.145138 0.113512
26.7 0.0349085 22.2882 27.0922 0.0940904 0.0714551 0.0473379 26.7 0.123719 27.2878 0.129535 26.7 0.145096 0.0656549 26.2098 46.8835 0.145101 0.115508
26.8 0.0348709 22.3882 27.1922 0.0941331 0.0714978 0.0473361 26.8 0.123844 27.3878 0.129678 26.8 0.14506 0.066247 26.3098 47.0635 0.145062 0.117538
26.9 0.0348242 22.4882 27.2922 0.0941327 0.0714974 0.0473133 26.9 0.123927 27.4878 0.129823 26.9 0.145058 0.0668574 26.4098 47.2435 0.145106 0.119607
27 0.0348983 22.5882 27.3922 0.0939992 0.0713639 0.0472255 27 0.12402 27.5878 0.129977 27 0.145121 0.0674763 26.5098 47.4235 0.145094 0.121656
27.1 0.0348709 22.6882 27.4922 0.0941991 0.0715638 0.0473011 27.1 0.108716 27.6878 0.110164 27.1 0.145121 0.0681161 26.6098 47.6035 0.145102 0.123759
27.2 0.0348971 22.7882 27.5922 0.0945159 0.0718806 0.0474343 27.2 0.113042 27.7878 0.114898 27.2 0.145061 0.0687884 26.7098 47.7835 0.145101 0.125904
27.3 0.0349399 22.8882 27.6922 0.0946857 0.0720504 0.0474956 27.3 0.112866 27.8878 0.114662 27.3 0.145102 0.0694503 26.8098 47.9635 0.145067 0.128074
27.4 0.0349101 22.9882 27.7922 0.0948376 0.0722023 0.0475485 27.4 0.112737 27.9878 0.114445 27.4 0.145069 0.0701417 26.9098 48.1435 0.145064 0.130243
27.5 0.0348797 23.0882 27.8922 0.0945719 0.0719366 0.047397 27.5 0.112612 28.0878 0.114277 27.5 0.145104 0.070842 27.0098 48.3235 0.145114 0.132414
27.6 0.0348981 23.1882 27.9922 0.0945139 0.0718787 0.0473475 27.6 0.112523 28.1878 0.114159 27.6 0.145088 0.0715686 27.1098 48.5035 0.145058 0.134603
27.7 0.0349126 23.2882 28.0922 0.0948385 0.0722032 0.0474858 27.7 0.112432 28.2878 0.114038 27.7 0.145098 0.0723355 27.2098 48.6835 0.145071 0.136802
27.8 0.0349087 23.3882 28.1922 0.094901 0.0722657 0.047496 27.8 0.112357 28.3878 0.113951 27.8 0.14509 0.0730923 27.3098 48.8635 0.145092 0.139026
27.9 0.0348828 23.4882 28.2922 0.094821 0.0721857 0.0474366 27.9 0.112299 28.4878 0.113862 27.9 0.145117 0.0738922 27.4098 49.0435 0.145062 0.141233
28 0.0353435 23.5882 28.3922 0.094903 0.0722677 0.0474569 28 0.112246 28.5878 0.113776 28 0.145112 0.0746919 27.5098 49.2235 0.1451 0.143496
28.1 0.0353917 23.6882 28.4922 0.0949637 0.0723284 0.0474671 28.1 0.112182 28.6878 0.113736 28.1 0.145131 0.0755205 27.6098 49.4035 0.145089 0.145728
28.2 0.035365 23.7882 28.5922 0.0947911 0.0721558 0.0473632 28.2 0.112132 28.7878 0.113682 28.2 0.145084 0.0763578 27.7098 49.5835 0.145082 0.147999
28.3 0.035329 23.8882 28.6922 0.0947163 0.072081 0.0473076 28.3 0.112074 28.8878 0.113614 28.3 0.145105 0.0772322 27.8098 49.7635 0.145112 0.150272
28.4 0.0353634 23.9882 28.7922 0.0948547 0.0722194 0.0473567 28.4 0.112051 28.9878 0.113585 28.4 0.145106 0.0781274 27.9098 49.9435 0.145068 0.152535
28.5 0.0353471 24.0882 28.8922 0.0951609 0.0725256 0.0474882 28.5 0.112007 29.0878 0.113543 28.5 0.145114 0.0790513 28.0098 50.1235 0.145081 0.154804
28.6 0.0353459 24.1882 28.9922 0.0949711 0.0723358 0.0473771 28.6 0.111964 29.1878 0.113503 28.6 0.145104 0.0800117 28.1098 50.3035 0.145078 0.157109
28.7 0.0353929 24.2882 29.0922 0.0948767 0.0722414 0.0473129 28.7 0.111939 29.2878 0.113504 28.7 0.145094 0.0810427 28.2098 50.4835 0.145089 0.159375
28.8 0.0354299 24.3882 29.1922 0.0948168 0.0721815 0.047266 28.8 0.111919 29.3878 0.113441 28.8 0.145102 0.0820152 28.3098 50.6635 0.145099 0.161693
28.9 0.0353912 24.4882 29.2922 0.0945537 0.0719184 0.0471197 28.9 0.111868 29.4878 0.113438 28.9 0.145121 0.0830322 28.4098 50.8435 0.145084 0.163971
29 0.0354013 24.5882 29.3922 0.0947187 0.0720834 0.0471835 29 0.111858 29.5878 0.113445 29 0.14513 0.0840976 28.5098 51.0235 0.14508 0.166234
29.1 0.0353573 24.6882 29.4922 0.0948798 0.0722445 0.0472457 29.1 0.126736 29.6878 0.132559 29.1 0.145082 0.0851902 28.6098 51.2035 0.145115 0.168532
29.2 0.0353771 24.7882 29.5922 0.0947538 0.0721185 0.0471674 29.2 0.123032 29.7878 0.128731 29.2 0.145087 0.0863459 28.7098 51.3835 0.145074 0.170755
29.3 0.0353803 24.8882 29.6922 0.0946308 0.0719955 0.0470909 29.3 0.123206 29.8878 0.129083 29.3 0.145119 0.0874703 28.8098 51.5635 0.145034 0.173032
29.4 0.0353634 24.9882 29.7922 0.0945277 0.0718924 0.0470243 29.4 0.123351 29.9878 0.129394 29.4 0.14515 0.0886506 28.9098 51.7435 0.145067 0.175274
29.5 0.0353912 25.0882 29.8922 0.0945551 0.0719198 0.047022 29.5 0.123502 30.0878 0.129685 29.5 0.145093 0.0898404 29.0098 51.9235 0.145038 0.177506
29.6 0.0354086 25.1882 29.9922 0.0946611 0.0720258 0.0470585 29.6 0.123649 30.1878 0.129941 29.6 0.145129 0.0910991 29.1098 52.1035 0.145073 0.17971
29.7 0.0354006 25.2882 30.0922 0.0945418 0.0719065 0.0469849 29.7 0.123747 30.2878 0.130154 29.7 0.145117 0.0923877 29.2098 52.2835 0.145087 0.181887
29.8 0.0353955 25.3882 30.1922 0.0944927 0.0718574 0.0469458 29.8 0.123853 30.3878 0.130365 29.8 0.145126 0.0936896 29.3098 52.4635 0.145072 0.184
29.9 0.0353733 25.4882 30.2922 0.0943877 0.0717524 0.0468797 29.9 0.123968 30.4878 0.130547 29.9 0.145092 0.0950336 29.4098 52.6435 0.145115 0.186109
30 0.0353936 25.5882 30.3922 0.0943563 0.071721 0.0468498 30 0.124043 30.5878 0.130742 30 0.145106 0.0964644 29.5098 52.8235 0.145101 0.188139
30.1 0.035388 25.6882 30.4922 0.0942711 0.0716358 0.0467939 30.1 0.108785 30.6878 0.111038 30.1 0.145082 0.0978858 29.6098 53.0035 0.145052 0.190115
30.2 0.0353503 25.7882 30.5922 0.0941725 0.0715372 0.0467317 30.2 0.113078 30.7878 0.115761 30.2 0.145199 0.0992939 29.7098 53.1835 0.145093 0.192034
30.3 0.0353829 25.8882 30.6922 0.0940612 0.0714259 0.0466634 30.3 0.112903 30.8878 0.115583 30.3 0.145274 0.10079 29.8098 53.3635 0.145069 0.193773
30.4 0.0354067 25.9882 30.7922 0.0942105 0.0715752 0.0467232 30.4 0.112766 30.9878 0.115426 30.4 0.145384 0.10232 29.9098 53.5435 0.145076 0.195464
30.5 0.0358429 26.0882 30.8922 0.0941282 0.0714929 0.0466696 30.5 0.112629 31.0878 0.115309 30.5 0.145514 0.103896 30.0098 53.7235 0.145103 0.197075
30.6 0.0354067 26.1882 30.9922 0.0941331 0.0714978 0.0466591 30.6 0.112512 31.1878 0.115266 30.6 0.14563 0.105503 30.1098 53.9035 0.145061 0.198481
30.7 0.0358226 26.2882 31.0922 0.0941468 0.0715115 0.0466531 30.7 0.112452 31.2878 0.115216 30.7 0.145686 0.107105 30.2098 54.0835 0.145056 0.199749
30.8 0.0358383 26.3882 31.1922 0.0941805 0.0715452 0.0466571 30.8 0.112369 31.3878 0.115162 30.8 0.145759 0.108789 30.3098 54.2635 0.145089 0.200782
30.9 0.0358882 26.4882 31.2922 0.0942662 0.0716309 0.0466869 30.9 0.112329 31.4878 0.115169 30.9 0.145854 0.110506 30.4098 54.4435 0.145045 0.201543
31 0.0358604 26.5882 31.3922 0.0942318 0.0715965 0.046658 31 0.112272 31.5878 0.115157 31 0.145903 0.112209 30.5098 54.6235 0.14507 0.202044
31.1 0.035864 26.6882 31.4922 0.094247 0.0716117 0.0466537 31.1 0.112188 31.6878 0.115141 31.1 0.145996 0.114013 30.6098 54.8035 0.145063 0.202219
31.2 0.035872 26.7882 31.5922 0.094563 0.0719277 0.0467971 31.2 0.112159 31.7878 0.11518 31.2 0.146162 0.115816 30.7098 54.9835 0.145074 0.201993
31.3 0.0358538 26.8882 31.6922 0.0948513 0.072216 0.0469271 31.3 0.112106 31.8878 0.115179 31.3 0.146209 0.117691 30.8098 55.1635 0.145049 0.201354
31.4 0.0358666 26.9882 31.7922 0.0949549 0.0723196 0.0469668 31.4 0.112066 31.9878 0.115199 31.4 0.146361 0.119556 30.9098 55.3435 0.14504 0.20026
31.5 0.0359238 27.0882 31.8922 0.0949287 0.0722934 0.0469431 31.5 0.112056 32.0878 0.115245 31.5 0.146427 0.121486 31.0098 55.5235 0.145042 0.19858
31.6 0.0358127 27.1882 31.9922 0.0949603 0.072325 0.046948 31.6 0.112003 32.1878 0.115261 31.6 0.146501 0.123391 31.1098 55.7035 0.145057 0.196362
31.7 0.0358754 27.2882 32.0922 0.0950943 0.072459 0.0470032 31.7 0.111964 32.2878 0.115301 31.7 0.146597 0.125388 31.2098 55.8835 0.145065 0.193556
31.8 0.0358814 27.3882 32.1922 0.0950864 0.0724511 0.0469892 31.8 0.111946 32.3878 0.115352 31.8 0.146649 0.127398 31.3098 56.0635 0.145043 0.190222
31.9 0.0358855 27.4882 32.2922 0.0950516 0.0724163 0.0469622 31.9 0.111906 32.4878 0.115391 31.9 0.146846 0.129401 31.4098 56.2435 0.145037 0.186198
32 0.0358485 27.5882 32.3922 0.0949832 0.0723479 0.046919 32 0.111886 32.5878 0.115485 32 0.146931 0.131459 31.5098 56.4235 0.145078 0.18161
32.1 0.0358345 27.6882 32.4922 0.0951945 0.0725592 0.047013 32.1 0.126757 32.6878 0.136902 32.1 0.146995 0.133479 31.6098 56.6035 0.145057 0.176521
32.2 0.0358594 27.7882 32.5922 0.0952631 0.0726278 0.0470374 32.2 0.123064 32.7878 0.136889 32.2 0.147105 0.135565 31.7098 56.7835 0.145066 0.171014
32.3 0.0359017 27.8882 32.6922 0.0951601 0.0725248 0.0469778 32.3 0.123267 32.8878 0.139518 32.3 0.147209 0.137649 31.8098 56.9635 0.145023 0.165243
32.4 0.0358262 27.9882 32.7922 0.0949961 0.0723608 0.0468886 32.4 0.123413 32.9878 0.141521 32.4 0.147265 0.139736 31.9098 57.1435 0.145022 0.15929
32.5 0.0358528 28.0882 32.8922 0.095122 0.0724867 0.0469416 32.5 0.123549 33.0878 0.143159 32.5 0.147412 0.141834 32.0098 57.3235 0.145062 0.153307
32.6 0.0359042 28.1882 32.9922 0.0950953 0.07246 0.0469201 32.6 0.123687 33.1878 0.144484 32.6 0.147518 0.143984 32.1098 57.5035 0.14503 0.147396
32.7 0.0362792 28.2882 33.0922 0.0950407 0.0724054 0.0468851 32.7 0.123801 33.2878 0.145566 32.7 0.147627 0.146069 32.2098 57.6835 0.145063 0.141686
32.8 0.0363562 28.3882 33.1922 0.0950637 0.0724284 0.0468884 32.8 0.123901 33.3878 0.146552 32.8 0.147689 0.148239 32.3098 57.8635 0.145071 0.136191
32.9 0.0363649 28.4882 33.2922 0.095154 0.0725187 0.0469248 32.9 0.12401 33.4878 0.147422 32.9 0.147783 0.150358 32.4098 58.0435 0.145055 0.130994
33 0.0363305 28.5882 33.3922 0.0951822 0.0725469 0.046931 33 0.124082 33.5878 0.148182 33 0.147834 0.152499 32.5098 58.2235 0.145059 0.126107
33.1 0.0363581 28.6882 33.4922 0.0950105 0.0723752 0.0468395 33.1 0.108863 33.6878 0.119357 33.1 0.147976 0.154614 32.6098 58.4035 0.145055 0.121548
33.2 0.0363489 28.7882 33.5922 0.0948711 0.0722358 0.0467639 33.2 0.11312 33.7878 0.122865 33.2 0.14811 0.156712 32.7098 58.5835 0.145077 0.117376
33.3 0.0363654 28.8882 33.6922 0.0945311 0.0718958 0.0465903 33.3 0.112917 33.8878 0.122414 33.3 0.148188 0.158907 32.8098 58.7635 0.145052 0.113527
33.4 0.0363223 28.9882 33.7922 0.0944287 0.0717934 0.0465333 33.4 0.112785 33.9878 0.122109 33.4 0.148257 0.161026 32.9098 58.9435 0.14507 0.10998
33.5 0.0363351 29.0882 33.8922 0.0944069 0.0717716 0.046516 33.5 0.112667 34.0878 0.121885 33.5 0.148369 0.163254 33.0098 59.1235 0.145055 0.106755
33.6 0.0363337 29.1882 33.9922 0.0942574 0.0716221 0.0464363 33.6 0.112561 34.1878 0.121771 33.6 0.148442 0.165605 33.1098 59.3035 0.145043 0.103787
33.7 0.0363624 29.2882 34.0922 0.0942881 0.0716528 0.0464451 33.7 0.112485 34.2878 0.121675 33.7 0.148532 0.168166 33.2098 59.4835 0.145042 0.101095
33.8 0.0363494 29.3882 34.1922 0.0943173 0.071682 0.0464533 33.8 0.1124 34.3878 0.121615 33.8 0.148596 0.170865 33.3098 59.6635 0.145097 0.0986799
33.9 0.03639 29.4882 34.2922 0.09445 0.0718147 0.0465124 33.9 0.112326 34.4878 0.12159 33.9 0.148775 0.173699 33.4098 59.8435 0.145098 0.0964482
34 0.036375 29.5882 34.3922 0.0943803 0.071745 0.0464726 34 0.112294 34.5878 0.121592 34 0.148888 0.176538 33.5098 60.0235 0.145095 0.0944622
34.1 0.0367847 29.6882 34.4922 0.0942864 0.0716511 0.0464211 34.1 0.112237 34.6878 0.121578 34.1 0.148948 0.179397 33.6098 60.2035 0.145066 0.0926863
34.2 0.0368111 29.7882 34.5922 0.0942833 0.071648 0.0464142 34.2 0.112193 34.7878 0.121604 34.2 0.149004 0.18226 33.7098 60.3835 0.145056 0.0910866
34.3 0.0368534 29.8882 34.6922 0.0943003 0.071665 0.0464174 34.3 0.112154 34.8878 0.121625 34.3 0.149117 0.185093 33.8098 60.5635 0.14509 0.089702
34.4 0.0368101 29.9882 34.7922 0.0944504 0.0718151 0.046486 34.4 0.112084 34.9878 0.121649 34.4 0.149183 0.187962 33.9098 60.7435 0.145076 0.088478
34.5 0.0368621 30.0882 34.8922 0.0942353 0.0716 0.0463758 34.5 0.112057 35.0878 0.121711 34.5 0.14932 0.190862 34.0098 60.9235 0.145067 0.0873935
34.6 0.0368261 30.1882 34.9922 0.0945865 0.0719512 0.0465433 34.6 0.11201 35.1878 0.121767 34.6 0.149411 0.19373 34.1098 61.1035 0.145085 0.0864975
34.7 0.0367864 30.2882 35.0922 0.0948655 0.0722302 0.0466755 34.7 0.11197 35.2878 0.121828 34.7 0.149529 0.196626 34.2098 61.2835 0.145119 0.0857195
34.8 0.0368563 30.3882 35.1922 0.0945687 0.0719334 0.0465258 34.8 0.11196 35.3878 0.121897 34.8 0.14963 0.199596 34.3098 61.4635 0.145092 0.0850543
34.9 0.0368062 30.4882 35.2922 0.0947604 0.0721251 0.0466156 34.9 0.111921 35.4878 0.121944 34.9 0.149701 0.202529 34.4098 61.6435 0.145124 0.084547
35 0.036814 30.5882 35.3922 0.0952313 0.072596 0.0468424 35 0.111885 35.5878 0.122033 35 0.14976 0.205513 34.5098 61.8235 0.145078 0.0841184
35.1 0.0368309 30.6882 35.4922 0.0955866 0.0729513 0.0470127 35.1 0.126729 35.6878 0.145413 35.1 0.149898 0.208503 34.6098 62.0035 0.145076 0.0838074
35.2 0.0368043 30.7882 35.5922 0.0954659 0.0728306 0.0469499 35.2 0.123096 35.7878 0.145956 35.2 0.149968 0.211533 34.7098 62.1835 0.145106 0.08361
35.3 0.0368442 30.8882 35.6922 0.0953013 0.072666 0.0468658 35.3 0.123272 35.8878 0.148559 35.3 0.150134 0.214592 34.8098 62.3635 0.145085 0.0834594
35.4 0.0368275 30.9882 35.7922 0.0949908 0.0723555 0.0467104 35.4 0.123456 35.9878 0.150389 35.4 0.15022 0.217623 34.9098 62.5435 0.145073 0.0834513
35.5 0.0372452 31.0882 35.8922 0.0949095 0.0722742 0.0466674 35.5 0.123589 36.0878 0.151758 35.5 0.15027 0.220753 35.0098 62.7235 0.145089 0.083522
35.6 0.0373221 31.1882 35.9922 0.0949306 0.0722953 0.0466748 35.6 0.123717 36.1878 0.152863 35.6 0.150392 0.223873 35.1098 62.9035 0.145093 0.0836506
35.7 0.0373395 31.2882 36.0922 0.0949102 0.0722749 0.0466619 35.7 0.123832 36.2878 0.153748 35.7 0.15045 0.226998 35.2098 63.0835 0.145095 0.0838862
35.8 0.0372887 31.3882 36.1922 0.0950485 0.0724132 0.046727 35.8 0.123933 36.3878 0.154522 35.8 0.150516 0.230164 35.3098 63.2635 0.145104 0.0841554
35.9 0.0373311 31.4882 36.2922 0.095172 0.0725367 0.046785 35.9 0.124037 36.4878 0.155237 35.9 0.150718 0.23334 35.4098 63.4435 0.145071 0.0845384
36 0.0372873 31.5882 36.3922 0.0951641 0.0725288 0.0467788 36 0.124128 36.5878 0.155872 36 0.150792 0.236537 35.5098 63.6235 0.145091 0.084997
36.1 0.0372964 31.6882 36.4922 0.0949611 0.0723258 0.0466771 36.1 0.108961 36.6878 0.126177 36.1 0.150849 0.239781 35.6098 63.8035 0.145111 0.0854809
36.2 0.037341 31.7882 36.5922 0.0948584 0.0722231 0.0466246 36.2 0.113129 36.7878 0.129739 36.2 0.150975 0.242937 35.7098 63.9835 0.145089 0.0860125
36.3 0.0372788 31.8882 36.6922 0.0949923 0.072357 0.0466883 36.3 0.112961 36.8878 0.129248 36.3 0.151014 0.246178 35.8098 64.1635 0.145084 0.086647
36.4 0.0372694 31.9882 36.7922 0.0950175 0.0723822 0.0466988 36.4 0.112809 36.9878 0.128943 36.4 0.151104 0.249515 35.9098 64.3435 0.1451 0.0873517
36.5 0.0377997 32.0882 36.8922 0.0949988 0.0723635 0.046688 36.5 0.112693 37.0878 0.128734 36.5 0.151234 0.252796 36.0098 64.5235 0.145124 0.088143
36.6 0.0377485 32.1882 36.9922 0.0953955 0.0727602 0.0468809 36.6 0.112571 37.1878 0.128583 36.6 0.151354 0.256117 36.1098 64.7035 0.145125 0.088981
36.7 0.0377937 32.2882 37.0922 0.0957636 0.0731283 0.0470599 36.7 0.112505 37.2878 0.128551 36.7 0.151464 0.259407 36.2098 64.8835 0.145131 0.0898601
36.8 0.0378278 32.3882 37.1922 0.0955931 0.0729578 0.0469751 36.8 0.112432 37.3878 0.128487 36.8 0.151529 0.262741 36.3098 65.0635 0.145105 0.0908337
36.9 0.0377857 32.4882 37.2922 0.0956247 0.0729894 0.0469894 36.9 0.112366 37.4878 0.128487 36.9 0.151572 0.265928 36.4098 65.2435 0.145107 0.091801
37 0.0377976 32.5882 37.3922 0.0955928 0.0729575 0.0469729 37 0.112321 37.5878 0.128535 37 0.151652 0.26898 36.5098 65.4235 0.145117 0.0928719
37.1 0.0377872 32.6882 37.4922 0.0954311 0.0727958 0.0468928 37.1 0.112284 37.6878 0.128527 37.1 0.15177 0.271936 36.6098 65.6035 0.14512 0.0940316
37.2 0.0378039 32.7882 37.5922 0.0956088 0.0729735 0.0469791 37.2 0.112205 37.7878 0.128579 37.2 0.151819 0.274839 36.7098 65.7835 0.145112 0.0951814
37.3 0.0377811 32.8882 37.6922 0.0952542 0.0726189 0.0468047 37.3 0.112183 37.8878 0.12863 37.3 0.152038 0.277759 36.8098 65.9635 0.145111 0.0963862
37.4 0.0378019 32.9882 37.7922 0.0951031 0.0724678 0.0467302 37.4 0.112135 37.9878 0.128691 37.4 0.152051 0.280732 36.9098 66.1435 0.145119 0.097667
37.5 0.0382527 33.0882 37.8922 0.0952395 0.0726042 0.0467967 37.5 0.112098 38.0878 0.128778 37.5 0.152182 0.283776 37.0098 66.3235 0.14509 0.0989974
37.6 0.0383589 33.1882 37.9922 0.0953673 0.072732 0.0468591 37.6 0.112055 38.1878 0.128872 37.6 0.152282 0.286764 37.1098 66.5035 0.145129 0.100386
37.7 0.0382883 33.2882 38.0922 0.0952531 0.0726178 0.046803 37.7 0.112012 38.2878 0.128951 37.7 0.152336 0.28959 37.2098 66.6835 0.145109 0.101815
37.8 0.0383185 33.3882 38.1922 0.0952024 0.0725671 0.0467782 37.8 0.111982 38.3878 0.129036 37.8 0.152415 0.292287 37.3098 66.8635 0.145094 0.103286
37.9 0.0383422 33.4882 38.2922 0.0952029 0.0725676 0.0467785 37.9 0.111953 38.4878 0.129143 37.9 0.152526 0.294756 37.4098 67.0435 0.145098 0.104823
38 0.0383125 33.5882 38.3922 0.0952752 0.0726399 0.0468142 38 0.111919 38.5878 0.129239 38 0.152644 0.296946 37.5098 67.2235 0.145068 0.106411
38.1 0.038253 33.6882 38.4922 0.0956443 0.073009 0.0469954 38.1 0.126706 38.6878 0.15356 38.1 0.152763 0.298782 37.6098 67.4035 0.145107 0.108035
38.2 0.0382764 33.7882 38.5922 0.095923 0.0732877 0.0471325 38.2 0.123122 38.7878 0.153801 38.2 0.152858 0.300146 37.7098 67.5835 0.14513 0.109712
38.3 0.0387323 33.8882 38.6922 0.0959355 0.0733002 0.0471391 38.3 0.123307 38.8878 0.156132 38.3 0.152941 0.30093 37.8098 67.7635 0.145117 0.111427
38.4 0.0388194 33.9882 38.7922 0.095594 0.0729587 0.0469724 38.4 0.123472 38.9878 0.157793 38.4 0.153012 0.300987 37.9098 67.9435 0.145095 0.113188
38.5 0.0387831 34.0882 38.8922 0.0954066 0.0727713 0.0468814 38.5 0.123604 39.0878 0.159016 38.5 0.153093 0.300165 38.0098 68.1235 0.145121 0.11497
38.6 0.0387681 34.1882 38.9922 0.0956579 0.0730226 0.0470054 38.6 0.123725 39.1878 0.160027 38.6 0.15316 0.298306 38.1098 68.3035 0.145093 0.11675
38.7 0.0388102 34.2882 39.0922 0.0957662 0.0731309 0.0470595 38.7 0.123872 39.2878 0.160863 38.7 0.153361 0.295186 38.2098 68.4835 0.145114 0.118635
38.8 0.0387909 34.3882 39.1922 0.095713 0.0730777 0.0470345 38.8 0.123959 39.3878 0.161599 38.8 0.153437 0.290659 38.3098 68.6635 0.145126 0.120519
38.9 0.0387599 34.4882 39.2922 0.0954888 0.0728535 0.0469258 38.9 0.12407 39.4878 0.162292 38.9 0.15349 0.284608 38.4098 68.8435 0.145094 0.122424
39 0.0387979 34.5882 39.3922 0.0955983 0.072963 0.0469808 39 0.124173 39.5878 0.162919 39 0.153561 0.276871 38.5098 69.0235 0.145109 0.124369
39.1 0.0387984 34.6882 39.4922 0.0957039 0.0730686 0.0470339 39.1 0.109007 39.6878 0.133263 39.1 0.153613 0.267492 38.6098 69.2035 0.145116 0.12637
39.2 0.0392189 34.7882 39.5922 0.09515 0.0725147 0.0467639 39.2 0.113161 39.7878 0.136816 39.2 0.153764 0.256556 38.7098 69.3835 0.14512 0.128387
39.3 0.0392886 34.8882 39.6922 0.0947034 0.0720681 0.0465466 39.3 0.113 39.8878 0.13635 39.3 0.153937 0.244336 38.8098 69.5635 0.145162 0.130401
39.4 0.0392644 34.9882 39.7922 0.0951039 0.0724686 0.0467445 39.4 0.112835 39.9878 0.136061 39.4 0.154052 0.23124 38.9098 69.7435 0.145144 0.132427
39.5 0.0393046 35.0882 39.8922 0.0954873 0.072852 0.0469341 39.5 0.112739 40.0878 0.135912 39.5 0.154134 0.217611 39.0098 69.9235 0.145093 0.13449
39.6 0.0393092 35.1882 39.9922 0.0954438 0.0728085 0.0469146 39.6 0.112616 40.1878 0.135793 39.6 0.154215 0.203857 39.1098 70.1035 0.145145 0.136571
39.7 0.03924 35.2882 40.0922 0.0954837 0.0728484 0.0469361 39.7 0.112532 40.2878 0.135737 39.7 0.154297 0.190423 39.2098 70.2835 0.145098 0.138664
39.8 0.0392407 35.3882 40.1922 0.0954941 0.0728588 0.0469432 39.8 0.112471 40.3878 0.135736 39.8 0.154381 0.17773 39.3098 70.4635 0.145136 0.140758
39.9 0.0397367 35.4882 40.2922 0.0950591 0.0724238 0.0467321 39.9 0.112393 40.4878 0.135732 39.9 0.154485 0.165954 39.4098 70.6435 0.145139 0.142893
40 0.0397425 35.5882 40.3922 0.0950796 0.0724443 0.0467442 40 0.112343 40.5878 0.13577 40 0.154616 0.154827 39.5098 70.8235 0.145123 0.145021
40.1 0.0397778 35.6882 40.4922 0.095321 0.0726857 0.0468648 40.1 0.112286 40.6878 0.135823 40.1 0.154787 0.144444 39.6098 71.0035 0.145113 0.147193
40.2 0.039743 35.7882 40.5922 0.0953249 0.0726896 0.046869 40.2 0.112252 40.7878 0.135874 40.2 0.154842 0.135024 39.7098 71.1835 0.145108 0.149341
40.3 0.0397529 35.8882 40.6922 0.0953884 0.0727531 0.0469025 40.3 0.112208 40.8878 0.135969 40.3 0.154911 0.126612 39.8098 71.3635 0.145131 0.151509
40.4 0.0397312 35.9882 40.7922 0.095179 0.0725437 0.0468023 40.4 0.112161 40.9878 0.136053 40.4 0.155 0.119072 39.9098 71.5435 0.145137 0.153681
40.5 0.0397488 36.0882 40.8922 0.0953228 0.0726875 0.0468752 40.5 0.112101 41.0878 0.136137 40.5 0.155062 0.112353 40.0098 71.7235 0.145103 0.155859
40.6 0.040218 36.1882 40.9922 0.0953207 0.0726854 0.0468768 40.6 0.112083 41.1878 0.136263 40.6 0.15519 0.106449 40.1098 71.9035 0.145127 0.158041
40.7 0.0402139 36.2882 41.0922 0.095124 0.0724887 0.0467831 40.7 0.112044 41.2878 0.136349 40.7 0.155338 0.101253 40.2098 72.0835 0.145169 0.160227
40.8 0.0402049 36.3882 41.1922 0.095049 0.0724137 0.046749 40.8 0.112009 41.3878 0.136459 40.8 0.155419 0.0967226 40.3098 72.2635 0.145145 0.16241
40.9 0.0402613 36.4882 41.2922 0.095054 0.0724187 0.0467542 40.9 0.111992 41.4878 0.136575 40.9 0.155528 0.092835 40.4098 72.4435 0.14514 0.164626
41 0.0402449 36.5882 41.3922 0.095254 0.0726187 0.0468551 41 0.111937 41.5878 0.136691 41 0.155619 0.0894372 40.5098 72.6235 0.145171 0.166776
41.1 0.0401921 36.6882 41.4922 0.0956612 0.0730259 0.0470575 41.1 0.126664 41.6878 0.161631 41.1 0.155691 0.0865025 40.6098 72.8035 0.145162 0.168961
41.2 0.0402369 36.7882 41.5922 0.0961984 0.0735631 0.0473237 41.2 0.123175 41.7878 0.161604 41.2 0.155791 0.0840208 40.7098 72.9835 0.145156 0.171115
41.3 0.0407051 36.8882 41.6922 0.0965197 0.0738844 0.0474841 41.3 0.123324 41.8878 0.163668 41.3 0.155881 0.0818466 40.8098 73.1635 0.145163 0.173239
41.4 0.0406705 36.9882 41.7922 0.096709 0.0740737 0.04758 41.4 0.123512 41.9878 0.165151 41.4 0.156058 0.0799886 40.9098 73.3435 0.14512 0.175357
41.5 0.0407068 37.0882 41.8922 0.0967364 0.0741011 0.0475965 41.5 0.123644 42.0878 0.166295 41.5 0.156147 0.0784366 41.0098 73.5235 0.145171 0.177497
41.6 0.0407254 37.1882 41.9922 0.0967554 0.0741201 0.047609 41.6 0.123764 42.1878 0.167208 41.6 0.156214 0.0770955 41.1098 73.7035 0.145179 0.179538
41.7 0.0407075 37.2882 42.0922 0.0965892 0.0739539 0.0475307 41.7 0.123906 42.2878 0.168061 41.7 0.156312 0.0760055 41.2098 73.8835 0.145118 0.181575
41.8 0.0407457 37.3882 42.1922 0.0966633 0.074028 0.0475703 41.8 0.123996 42.3878 0.168757 41.8 0.156399 0.0750667 41.3098 74.0635 0.145146 0.183566
41.9 0.0411551 37.4882 42.2922 0.0967 0.0740647 0.0475916 41.9 0.1241 42.4878 0.169381 41.9 0.156418 0.074269 41.4098 74.2435 0.145155 0.185484
42 0.0411803 37.5882 42.3922 0.096664 0.0740287 0.0475773 42 0.124205 42.5878 0.169994 42 0.156541 0.0736736 41.5098 74.4235 0.145112 0.18735
42.1 0.0411972 37.6882 42.4922 0.0963416 0.0737063 0.0474227 42.1 0.109103 42.6878 0.140519 42.1 0.1567 0.0731645 41.6098 74.6035 0.14515 0.189155
42.2 0.0411155 37.7882 42.5922 0.0962089 0.0735736 0.0473611 42.2 0.113192 42.7878 0.144041 42.2 0.156774 0.072741 41.7098 74.7835 0.145119 0.190847
42.3 0.0411849 37.8882 42.6922 0.0959767 0.0733414 0.0472508 42.3 0.113022 42.8878 0.143598 42.3 0.156894 0.0725082 41.8098 74.9635 0.145128 0.192448
42.4 0.0411849 37.9882 42.7922 0.096129 0.0734937 0.047329 42.4 0.112868 42.9878 0.143321 42.4 0.156955 0.0723234 41.9098 75.1435 0.145127 0.193852
42.5 0.0416185 38.0882 42.8922 0.0965558 0.0739205 0.0475416 42.5 0.112765 43.0878 0.14317 42.5 0.157061 0.0722169 42.0098 75.3235 0.145124 0.195167
42.6 0.041628 38.1882 42.9922 0.0967493 0.074114 0.04764 42.6 0.112663 43.1878 0.143081 42.6 0.157162 0.0722263 42.1098 75.5035 0.145103 0.196341
42.7 0.0416592 38.2882 43.0922 0.0968757 0.0742404 0.0477056 42.7 0.112555 43.2878 0.143051 42.7 0.157266 0.0723118 42.2098 75.6835 0.145108 0.197285
42.8 0.0416514 38.3882 43.1922 0.096605 0.0739697 0.0475766 42.8 0.112515 43.3878 0.143066 42.8 0.157356 0.0724497 42.3098 75.8635 0.145105 0.198039
42.9 0.04168 38.4882 43.2922 0.0967194 0.0740841 0.0476363 42.9 0.11242 43.4878 0.143071 42.9 0.157489 0.0726814 42.4098 76.0435 0.145155 0.198506
43 0.041688 38.5882 43.3922 0.0969193 0.074284 0.0477379 43 0.112366 43.5878 0.1431 43 0.157538 0.0729476 42.5098 76.2235 0.145131 0.198695
43.1 0.042072 38.6882 43.4922 0.097048 0.0744127 0.0478047 43.1 0.112317 43.6878 0.143185 43.1 0.157627 0.0732882 42.6098 76.4035 0.145158 0.198542
43.2 0.0421385 38.7882 43.5922 0.0969877 0.0743524 0.0477789 43.2 0.112254 43.7878 0.143229 43.2 0.1577 0.0736927 42.7098 76.5835 0.145145 0.198006
43.3 0.0421049 38.8882 43.6922 0.0967663 0.074131 0.0476741 43.3 0.112221 43.8878 0.143334 43.3 0.157804 0.0741375 42.8098 76.7635 0.145133 0.197043
43.4 0.0421027 38.9882 43.7922 0.0964764 0.0738411 0.0475359 43.4 0.11218 43.9878 0.143435 43.4 0.157952 0.0746524 42.9098 76.9435 0.145147 0.195638
43.5 0.0421129 39.0882 43.8922 0.0964583 0.073823 0.0475308 43.5 0.112125 44.0878 0.143506 43.5 0.158043 0.0752515 43.0098 77.1235 0.145122 0.193741
43.6 0.0425235 39.1882 43.9922 0.0964487 0.0738134 0.0475299 43.6 0.112106 44.1878 0.143647 43.6 0.158102 0.0758482 43.1098 77.3035 0.145112 0.191377
43.7 0.0426326 39.2882 44.0922 0.0963329 0.0736976 0.0474769 43.7 0.112061 44.2878 0.143772 43.7 0.158213 0.0765658 43.2098 77.4835 0.145152 0.188428
43.8 0.0425992 39.3882 44.1922 0.0963758 0.0737405 0.0475018 43.8 0.112012 44.3878 0.143887 43.8 0.158334 0.0772835 43.3098 77.6635 0.145148 0.184952
43.9 0.0426024 39.4882 44.2922 0.0967128 0.0740775 0.0476708 43.9 0.112012 44.4878 0.144013 43.9 0.158394 0.0780994 43.4098 77.8435 0.145147 0.180994
44 0.0426261 39.5882 44.3922 0.0971935 0.0745582 0.0479102 44 0.111973 44.5878 0.144138 44 0.15848 0.078952 43.5098 78.0235 0.145154 0.176575
44.1 0.0430314 39.6882 44.4922 0.0977163 0.075081 0.0481702 44.1 0.126642 44.6878 0.169456 44.1 0.158635 0.0798311 43.6098 78.2035 0.145119 0.171747
44.2 0.0430747 39.7882 44.5922 0.0978515 0.0752162 0.0482403 44.2 0.123187 44.7878 0.169228 44.2 0.158689 0.0808113 43.7098 78.3835 0.145159 0.16669
44.3 0.04317 39.8882 44.6922 0.0975581 0.0749228 0.0481004 44.3 0.123356 44.8878 0.171104 44.3 0.158831 0.0818491 43.8098 78.5635 0.145117 0.161422
44.4 0.043104 39.9882 44.7922 0.0974071 0.0747718 0.0480303 44.4 0.12352 44.9878 0.172486 44.4 0.158908 0.0829119 43.9098 78.7435 0.145101 0.156065
44.5 0.0431047 40.0882 44.8922 0.0969161 0.0742808 0.0477936 44.5 0.123662 45.0878 0.173537 44.5 0.158965 0.084031 44.0098 78.9235 0.145166 0.150754
44.6 0.043102 40.1882 44.9922 0.0967589 0.0741236 0.0477204 44.6 0.123795 45.1878 0.174416 44.6 0.159055 0.0852317 44.1098 79.1035 0.145149 0.145512
44.7 0.0435528 40.2882 45.0922 0.096893 0.0742577 0.04779 44.7 0.123933 45.2878 0.175186 44.7 0.159159 0.0864803 44.2098 79.2835 0.145113 0.140457
44.8 0.0435978 40.3882 45.1922 0.096947 0.0743117 0.0478203 44.8 0.124018 45.3878 0.175856 44.8 0.159307 0.0878121 44.3098 79.4635 0.145133 0.135659
44.9 0.0436426 40.4882 45.2922 0.0968972 0.0742619 0.0477997 44.9 0.124122 45.4878 0.176459 44.9 0.159437 0.0891799 44.4098 79.6435 0.145145 0.131117
45 0.043579 40.5882 45.3922 0.0964924 0.0738571 0.0476052 45 0.124219 45.5878 0.17704 45 0.15949 0.0906158 44.5098 79.8235 0.145162 0.126852
45.1 0.0435959 40.6882 45.4922 0.0964562 0.0738209 0.0475913 45.1 0.109169 45.6878 0.147744 45.1 0.159595 0.0921361 44.6098 80.0035 0.145187 0.12285
45.2 0.0440314 40.7882 45.5922 0.0965108 0.0738755 0.0476218 45.2 0.11319 45.7878 0.151183 45.2 0.159689 0.0937087 44.7098 80.1835 0.145162 0.119184
45.3 0.044067 40.8882 45.6922 0.0947068 0.0720715 0.0467417 45.3 0.113039 45.8878 0.150782 45.3 0.159746 0.095353 44.8098 80.3635 0.145129 0.115816
45.4 0.0440886 40.9882 45.7922 0.0942843 0.071649 0.0465385 45.4 0.112867 45.9878 0.1505 45.4 0.159851 0.0970933 44.9098 80.5435 0.145157 0.112696
45.5 0.044096 41.0882 45.8922 0.0955686 0.0729333 0.0471715 45.5 0.11277 46.0878 0.150349 45.5 0.160002 0.098894 45.0098 80.7235 0.145144 0.10984
45.6 0.044571 41.1882 45.9922 0.0962806 0.0736453 0.0475242 45.6 0.112676 46.1878 0.150291 45.6 0.160116 0.100747 45.1098 80.9035 0.145179 0.107241
45.7 0.0445689 41.2882 46.0922 0.0963973 0.073762 0.0475851 45.7 0.112574 46.2878 0.15024 45.7 0.160191 0.102693 45.2098 81.0835 0.14516 0.104868
45.8 0.0445609 41.3882 46.1922 0.0962249 0.0735896 0.0475043 45.8 0.112512 46.3878 0.150269 45.8 0.160268 0.104656 45.3098 81.2635 0.145152 0.102711
45.9 0.0445868 41.4882 46.2922 0.0952276 0.0725923 0.0470193 45.9 0.112447 46.4878 0.150292 45.9 0.160367 0.106774 45.4098 81.4435 0.14517 0.100751
46 0.0450426 41.5882 46.3922 0.0939314 0.0712961 0.0463878 46 0.112374 46.5878 0.150331 46 0.160449 0.108911 45.5098 81.6235 0.145158 0.0990194
46.1 0.0450109 41.6882 46.4922 0.0941378 0.0715025 0.0464926 46.1 0.112334 46.6878 0.150408 46.1 0.160595 0.111144 45.6098 81.8035 0.145159 0.0974544
46.2 0.0450601 41.7882 46.5922 0.0938394 0.0712041 0.0463499 46.2 0.112282 46.7878 0.150486 46.2 0.160702 0.113469 45.7098 81.9835 0.14517 0.0960606
46.3 0.0450688 41.8882 46.6922 0.0934944 0.0708591 0.0461844 46.3 0.112218 46.8878 0.150562 46.3 0.160768 0.115862 45.8098 82.1635 0.145151 0.0948317
46.4 0.0455142 41.9882 46.7922 0.092935 0.0702997 0.0459139 46.4 0.112191 46.9878 0.150662 46.4 0.160875 0.118365 45.9098 82.3435 0.145185 0.0937526
46.5 0.0455592 42.0882 46.8922 0.0925615 0.0699262 0.0457344 46.5 0.112153 47.0878 0.150757 46.5 0.160986 0.120913 46.0098 82.5235 0.145198 0.0928115
46.6 0.0455561 42.1882 46.9922 0.0925687 0.0699334 0.0457414 46.6 0.112115 47.1878 0.150886 46.6 0.161041 0.123514 46.1098 82.7035 0.145151 0.0920156
46.7 0.0455305 42.2882 47.0922 0.0924825 0.0698472 0.0457026 46.7 0.11209 47.2878 0.150998 46.7 0.161129 0.126163 46.2098 82.8835 0.145162 0.0913757
46.8 0.0460112 42.3882 47.1922 0.0924805 0.0698452 0.045705 46.8 0.112034 47.3878 0.151112 46.8 0.161302 0.128935 46.3098 83.0635 0.145195 0.0908334
46.9 0.046033 42.4882 47.2922 0.0927456 0.0701103 0.0458383 46.9 0.112038 47.4878 0.151242 46.9 0.161399 0.131711 46.4098 83.2435 0.14514 0.0904245
47 0.0460248 42.5882 47.3922 0.0931733 0.070538 0.0460512 47 0.111999 47.5878 0.151383 47 0.161435 0.134562 46.5098 83.4235 0.145197 0.0900997
47.1 0.0460611 42.6882 47.4922 0.0934138 0.0707785 0.0461724 47.1 0.126626 47.6878 0.17693 47.1 0.161557 0.137464 46.6098 83.6035 0.145141 0.089877
47.2 0.0464344 42.7882 47.5922 0.0936987 0.0710634 0.0463153 47.2 0.123232 47.7878 0.176612 47.2 0.161666 0.140406 46.7098 83.7835 0.14517 0.0897654
47.3 0.0465494 42.8882 47.6922 0.0948343 0.072199 0.046875 47.3 0.123395 47.8878 0.17835 47.3 0.161728 0.14344 46.8098 83.9635 0.1452 0.0897514
47.4 0.0465639 42.9882 47.7922 0.0953059 0.0726706 0.0471094 47.4 0.123552 47.9878 0.179615 47.4 0.161813 0.14644 46.9098 84.1435 0.145192 0.0898045
47.5 0.0465266 43.0882 47.8922 0.0954213 0.072786 0.0471691 47.5 0.123729 48.0878 0.180635 47.5 0.161943 0.149502 47.0098 84.3235 0.145176 0.0899704
47.6 0.0470111 43.1882 47.9922 0.0954781 0.0728428 0.0472002 47.6 0.123831 48.1878 0.181436 47.6 0.162048 0.152595 47.1098 84.5035 0.145195 0.0901872
47.7 0.0469973 43.2882 48.0922 0.0955619 0.0729266 0.0472444 47.7 0.123953 48.2878 0.182155 47.7 0.162164 0.155706 47.2098 84.6835 0.145175 0.0904817
47.8 0.0469953 43.3882 48.1922 0.0953517 0.0727164 0.0471445 47.8 0.124069 48.3878 0.182817 47.8 0.162208 0.158883 47.3098 84.8635 0.14521 0.090865
47.9 0.047005 43.4882 48.2922 0.095293 0.0726577 0.0471189 47.9 0.124146 48.4878 0.1834 47.9 0.162308 0.162064 47.4098 85.0435 0.145175 0.0913352
48 0.0474483 43.5882 48.3922 0.0954463 0.072811 0.0471971 48 0.124238 48.5878 0.183968 48 0.162417 0.165248 47.5098 85.2235 0.145205 0.0918362
48.1 0.0474689 43.6882 48.4922 0.0953168 0.0726815 0.0471367 48.1 0.10924 48.6878 0.154854 48.1 0.162504 0.168448 47.6098 85.4035 0.145225 0.0924561
48.2 0.047511 43.7882 48.5922 0.095282 0.0726467 0.0471227 48.2 0.113214 48.7878 0.158213 48.2 0.162644 0.171691 47.7098 85.5835 0.145183 0.0930956
48.3 0.0474592 43.8882 48.6922 0.0951595 0.0725242 0.0470657 48.3 0.113056 48.8878 0.157806 48.3 0.162702 0.174933 47.8098 85.7635 0.145208 0.0938358
48.4 0.0478802 43.9882 48.7922 0.0950828 0.0724475 0.047031 48.4 0.112891 48.9878 0.157543 48.4 0.162821 0.178212 47.9098 85.9435 0.14521 0.0946576
48.5 0.0479908 44.0882 48.8922 0.094922 0.0722867 0.0469552 48.5 0.112785 49.0878 0.157389 48.5 0.162933 0.181543 48.0098 86.1235 0.145206 0.0954644
48.6 0.0479415 44.1882 48.9922 0.0948068 0.0721715 0.0469017 48.6 0.112701 49.1878 0.157328 48.6 0.163007 0.184851 48.1098 86.3035 0.145219 0.096387
48.7 0.0484002 44.2882 49.0922 0.0947609 0.0721256 0.0468821 48.7 0.112598 49.2878 0.15729 48.7 0.16312 0.188208 48.2098 86.4835 0.14522 0.0973554
48.8 0.0484406 44.3882 49.1922 0.0949283 0.072293 0.0469669 48.8 0.112517 49.3878 0.157282 48.8 0.163173 0.191617 48.3098 86.6635 0.145199 0.0983843
48.9 0.0484118 44.4882 49.2922 0.0952792 0.0726439 0.0471417 48.9 0.112458 49.4878 0.15732 48.9 0.163322 0.195015 48.4098 86.8435 0.145235 0.0994764
49 0.048446 44.5882 49.3922 0.0955412 0.0729059 0.0472729 49 0.112393 49.5878 0.157347 49 0.163407 0.19847 48.5098 87.0235 0.145219 0.100611
49.1 0.0488411 44.6882 49.4922 0.0955552 0.0729199 0.0472826 49.1 0.112359 49.6878 0.15742 49.1 0.163513 0.201947 48.6098 87.2035 0.14524 0.101813
49.2 0.0488561 44.7882 49.5922 0.0956737 0.0730384 0.0473434 49.2 0.112294 49.7878 0.157491 49.2 0.16358 0.205448 48.7098 87.3835 0.145248 0.103062
49.3 0.048935 44.8882 49.6922 0.0957295 0.0730942 0.0473735 49.3 0.112255 49.8878 0.15757 49.3 0.163687 0.208994 48.8098 87.5635 0.145206 0.104338
49.4 0.0493797 44.9882 49.7922 0.0956079 0.0729726 0.0473166 49.4 0.112225 49.9878 0.157659 49.4 0.163771 0.212553 48.9098 87.7435 0.145226 0.105693
49.5 0.0493667 45.0882 49.8922 0.0956669 0.0730316 0.0473482 49.5 0.112174 50.0878 0.157758 49.5 0.163904 0.216175 49.0098 87.9235 0.145248 0.107108
49.6 0.0494138 45.1882 49.9922 0.0959256 0.0732903 0.0474776 49.6 0.112135 50.1878 0.157854 49.6 0.164058 0.219833 49.1098 88.1035 0.145224 0.108534
49.7 0.0498138 45.2882 50.0922 0.095928 0.0732927 0.0474814 49.7 0.112106 50.2878 0.157989 49.7 0.16412 0.223506 49.2098 88.2835 0.14524 0.11005
49.8 0.0499065 45.3882 50.1922 0.095956 0.0733207 0.0474978 49.8 0.112064 50.3878 0.158092 49.8 0.164199 0.227223 49.3098 88.4635 0.145258 0.111573
49.9 0.0498699 45.4882 50.2922 0.096703 0.0740677 0.0478664 49.9 0.112043 50.4878 0.15821 49.9 0.164254 0.230971 49.4098 88.6435 0.145221 0.113158
50 0.0498341 45.5882 50.3922 0.0973253 0.07469 0.0481738 50 0.112005 50.5878 0.158353 50 0.164333 0.234756 49.5098 88.8235 0.145236 0.114785
50.1 0.0502958 45.6882 50.4922 0.0972306 0.0745953 0.04813 50.1 0.126575 50.6878 0.184086 50.1 0.164461 0.238602 49.6098 89.0035 0.145234 0.116434
50.2 0.0503832 45.7882 50.5922 0.0966245 0.0739892 0.0478355 50.2 0.123231 50.7878 0.183709 50.2 0.164626 0.242372 49.7098 89.1835 0.145275 0.118114
50.3 0.0503706 45.8882 50.6922 0.0962271 0.0735918 0.0476432 50.3 0.123433 50.8878 0.185333 50.3 0.164684 0.246248 49.8098 89.3635 0.145266 0.119861
50.4 0.0508105 45.9882 50.7922 0.0962669 0.0736316 0.0476652 50.4 0.123585 50.9878 0.18649 50.4 0.16479 0.250177 49.9098 89.5435 0.145263 0.121623
50.5 0.0508676 46.0882 50.8922 0.0960721 0.0734368 0.0475721 50.5 0.123731 51.0878 0.187456 50.5 0.164835 0.254127 50.0098 89.7235 0.145274 0.123409
50.6 0.0508436 46.1882 50.9922 0.0960706 0.0734353 0.0475738 50.6 0.123862 51.1878 0.188238 50.6 0.164926 0.258115 50.1098 89.9035 0.14528 0.125232
50.7 0.0513578 46.2882 51.0922 0.0960724 0.0734371 0.0475771 50.7 0.123969 51.2878 0.188923 50.7 0.165051 0.262188 50.2098 90.0835 0.145293 0.127107
50.8 0.0513752 46.3882 51.1922 0.0958782 0.0732429 0.0474843 50.8 0.124092 51.3878 0.18957 50.8 0.165125 0.266226 50.3098 90.2635 0.145303 0.129
50.9 0.0512896 46.4882 51.2922 0.0957765 0.0731412 0.0474368 50.9 0.12418 51.4878 0.19014 50.9 0.165292 0.270235 50.4098 90.4435 0.145279 0.130897
51 0.0518098 46.5882 51.3922 0.0956418 0.0730065 0.0473731 51 0.124255 51.5878 0.190682 51 0.165396 0.274184 50.5098 90.6235 0.145271 0.132801
51.1 0.0518527 46.6882 51.4922 0.0954348 0.0727995 0.0472739 51.1 0.109327 51.6878 0.161718 51.1 0.16546 0.278024 50.6098 90.8035 0.145267 0.134756
51.2 0.0518418 46.7882 51.5922 0.0955562 0.0729209 0.0473357 51.2 0.113232 51.7878 0.164994 51.2 0.165555 0.281792 50.7098 90.9835 0.145268 0.1367
51.3 0.0523213 46.8882 51.6922 0.095744 0.0731087 0.0474299 51.3 0.113067 51.8878 0.164583 51.3 0.165665 0.285652 50.8098 91.1635 0.145259 0.138655
51.4 0.0523167 46.9882 51.7922 0.095776 0.0731407 0.0474478 51.4 0.112933 51.9878 0.164346 51.4 0.165681 0.289547 50.9098 91.3435 0.14532 0.140662
51.5 0.0523487 47.0882 51.8922 0.0956755 0.0730402 0.0474007 51.5 0.112787 52.0878 0.16418 51.5 0.165853 0.293582 51.0098 91.5235 0.14528 0.142635
51.6 0.0528242 47.1882 51.9922 0.0955898 0.0729545 0.0473609 51.6 0.112712 52.1878 0.164091 51.6 0.165989 0.297626 51.1098 91.7035 0.145316 0.144671
51.7 0.052835 47.2882 52.0922 0.0962074 0.0735721 0.0476657 51.7 0.112621 52.2878 0.164075 51.7 0.166022 0.301627 51.2098 91.8835 0.145313 0.146683
51.8 0.0528861 47.3882 52.1922 0.0963551 0.0737198 0.0477401 51.8 0.112543 52.3878 0.164084 51.8 0.166107 0.305522 51.3098 92.0635 0.145303 0.148686
51.9 0.0532667 47.4882 52.2922 0.0958203 0.073185 0.0474801 51.9 0.112469 52.4878 0.164103 51.9 0.166217 0.309082 51.4098 92.2435 0.145318 0.150748
52 0.0532883 47.5882 52.3922 0.0956736 0.0730383 0.0474103 52 0.112405 52.5878 0.164102 52 0.166269 0.312318 51.5098 92.4235 0.145318 0.152788
52.1 0.0533473 47.6882 52.4922 0.09576 0.0731247 0.0474547 52.1 0.112368 52.6878 0.164153 52.1 0.166382 0.315068 51.6098 92.6035 0.145239 0.154837
52.2 0.0537325 47.7882 52.5922 0.0957543 0.073119 0.0474539 52.2 0.112308 52.7878 0.16424 52.2 0.166416 0.31708 51.7098 92.7835 0.145305 0.156885
52.3 0.0538058 47.8882 52.6922 0.0957357 0.0731004 0.0474468 52.3 0.112244 52.8878 0.164306 52.3 0.166594 0.318153 51.8098 92.9635 0.145325 0.158936
52.4 0.0543275 47.9882 52.7922 0.0956329 0.0729976 0.0473984 52.4 0.112224 52.9878 0.164392 52.4 0.166712 0.318041 51.9098 93.1435 0.145314 0.161021
52.5 0.0543256 48.0882 52.8922 0.0955586 0.0729233 0.0473639 52.5 0.112184 53.0878 0.164489 52.5 0.16677 0.316357 52.0098 93.3235 0.145319 0.163065
52.6 0.0542844 48.1882 52.9922 0.0954451 0.0728098 0.0473103 52.6 0.112137 53.1878 0.164563 52.6 0.166851 0.312745 52.1098 93.5035 0.145303 0.165113
52.7 0.0547558 48.2882 53.0922 0.0959165 0.0732812 0.0475431 52.7 0.112118 53.2878 0.164687 52.7 0.166958 0.30686 52.2098 93.6835 0.145323 0.167148
52.8 0.0547432 48.3882 53.1922 0.0967341 0.0740988 0.0479456 52.8 0.112089 53.3878 0.164793 52.8 0.167032 0.298247 52.3098 93.8635 0.145335 0.16917
52.9 0.0547943 48.4882 53.2922 0.0966682 0.0740329 0.0479152 52.9 0.112049 53.4878 0.164897 52.9 0.167231 0.286825 52.4098 94.0435 0.145298 0.17116
53 0.0552339 48.5882 53.3922 0.0968792 0.0742439 0.0480204 53 0.112021 53.5878 0.165037 53 0.167297 0.272484 52.5098 94.2235 0.145339 0.17315
53.1 0.0552693 48.6882 53.4922 0.0970082 0.0743729 0.0480854 53.1 0.12655 53.6878 0.190906 53.1 0.167376 0.255634 52.6098 94.4035 0.145349 0.175094
53.2 0.0557092 48.7882 53.5922 0.0968726 0.0742373 0.0480207 53.2 0.123257 53.7878 0.190498 53.2 0.167486 0.237218 52.7098 94.5835 0.145298 0.177056
53.3 0.0557709 48.8882 53.6922 0.0966939 0.0740586 0.0479349 53.3 0.123431 53.8878 0.192041 53.3 0.167557 0.217967 52.8098 94.7635 0.145324 0.178947
53.4 0.0557622 48.9882 53.7922 0.0969064 0.0742711 0.0480408 53.4 0.123601 53.9878 0.193142 53.4 0.167632 0.198779 52.9098 94.9435 0.145312 0.180779
53.5 0.0561665 49.0882 53.8922 0.0971138 0.0744785 0.0481441 53.5 0.123758 54.0878 0.194044 53.5 0.167758 0.180271 53.0098 95.1235 0.145321 0.18256
53.6 0.0562374 49.1882 53.9922 0.0970685 0.0744332 0.0481236 53.6 0.12388 54.1878 0.194806 53.6 0.167916 0.163227 53.1098 95.3035 0.145333 0.184301
53.7 0.0562265 49.2882 54.0922 0.0970237 0.0743884 0.0481033 53.7 0.123979 54.2878 0.195437 53.7 0.167999 0.147398 53.2098 95.4835 0.145327 0.185936
53.8 0.056693 49.3882 54.1922 0.0970026 0.0743673 0.0480947 53.8 0.124101 54.3878 0.196072 53.8 0.168073 0.132839 53.3098 95.6635 0.145325 0.187507
53.9 0.0566783 49.4882 54.2922 0.0969446 0.0743093 0.0480678 53.9 0.124198 54.4878 0.196634 53.9 0.168121 0.119945 53.4098 95.8435 0.14535 0.188959
54 0.057131 49.5882 54.3922 0.0970613 0.074426 0.0481267 54 0.124279 54.5878 0.197129 54 0.16823 0.108711 53.5098 96.0235 0.145347 0.190308
54.1 0.057207 49.6882 54.4922 0.0967086 0.0740733 0.0479554 54.1 0.109403 54.6878 0.168286 54.1 0.168371 0.0991083 53.6098 96.2035 0.145339 0.191523
54.2 0.0571494 49.7882 54.5922 0.0966261 0.0739908 0.0479165 54.2 0.113259 54.7878 0.171472 54.2 0.168457 0.0910228 53.7098 96.3835 0.145349 0.192552
54.3 0.0576442 49.8882 54.6922 0.0967064 0.0740712 0.0479574 54.3 0.113096 54.8878 0.171043 54.3 0.168615 0.0843598 53.8098 96.5635 0.145351 0.193366
54.4 0.057689 49.9882 54.7922 0.0966137 0.0739784 0.0479135 54.4 0.112953 54.9878 0.170798 54.4 0.168696 0.0788468 53.9098 96.7435 0.145349 0.194034
54.5 0.0580853 50.0882 54.8922 0.096636 0.0740007 0.0479259 54.5 0.11282 55.0878 0.17062 54.5 0.168778 0.0743339 54.0098 96.9235 0.145339 0.194459
54.6 0.0581269 50.1882 54.9922 0.0966717 0.0740364 0.0479449 54.6 0.112729 55.1878 0.170544 54.6 0.168883 0.0706553 54.1098 97.1035 0.145313 0.194622
54.7 0.0585579 50.2882 55.0922 0.0965563 0.073921 0.0478898 54.7 0.112646 55.2878 0.170507 54.7 0.168946 0.0676285 54.2098 97.2835 0.145372 0.194509
54.8 0.0586392 50.3882 55.1922 0.0966728 0.0740375 0.0479483 54.8 0.112565 55.3878 0.17048 54.8 0.169038 0.0651545 54.3098 97.4635 0.145337 0.194056
54.9 0.0586897 50.4882 55.2922 0.0967173 0.074082 0.0479715 54.9 0.112518 55.4878 0.170499 54.9 0.16914 0.0631143 54.4098 97.6435 0.145325 0.193297
55 0.0591093 50.5882 55.3922 0.096379 0.0737437 0.0478072 55 0.112452 55.5878 0.170531 55 0.169288 0.0614434 54.5098 97.8235 0.145386 0.192196
55.1 0.0591287 50.6882 55.4922 0.0954861 0.0728508 0.047371 55.1 0.112375 55.6878 0.170548 55.1 0.169372 0.0600508 54.6098 98.0035 0.145348 0.190613
55.2 0.0596627 50.7882 55.5922 0.0954619 0.0728266 0.0473604 55.2 0.112352 55.7878 0.170628 55.2 0.16949 0.0589409 54.7098 98.1835 0.145393 0.188625
55.3 0.0596054 50.8882 55.6922 0.0957838 0.0731485 0.0475195 55.3 0.112284 55.8878 0.170681 55.3 0.169525 0.0580027 54.8098 98.3635 0.145377 0.186182
55.4 0.06007 50.9882 55.7922 0.0958898 0.0732546 0.0475728 55.4 0.112254 55.9878 0.170754 55.4 0.169644 0.057229 54.9098 98.5435 0.145356 0.183311
55.5 0.0601416 51.0882 55.8922 0.0958295 0.0731942 0.0475445 55.5 0.112207 56.0878 0.170859 55.5 0.169725 0.0566214 55.0098 98.7235 0.145387 0.180041
55.6 0.0604907 51.1882 55.9922 0.0958858 0.0732505 0.0475734 55.6 0.112168 56.1878 0.17094 55.6 0.169806 0.0561562 55.1098 98.9035 0.145403 0.17636
55.7 0.0605931 51.2882 56.0922 0.0958692 0.0732339 0.0475665 55.7 0.112152 56.2878 0.171028 55.7 0.169987 0.0558332 55.2098 99.0835 0.145345 0.172338
55.8 0.0609989 51.3882 56.1922 0.0957984 0.0731631 0.047533 55.8 0.112115 56.3878 0.171137 55.8 0.170115 0.0555376 55.3098 99.2635 0.145399 0.168078
55.9 0.0610734 51.4882 56.2922 0.0960627 0.0734274 0.0476637 55.9 0.112068 56.4878 0.171211 55.9 0.17021 0.0553719 55.4098 99.4435 0.145392 0.163597
56 0.0615745 51.5882 56.3922 0.0960688 0.0734336 0.0476679 56 0.112049 56.5878 0.171321 56 0.170272 0.0552968 55.5098 99.6235 0.145384 0.159007
56.1 0.0615869 51.6882 56.4922 0.0963491 0.0737138 0.0478064 56.1 0.126537 56.6878 0.197272 56.1 0.170338 0.0552433 55.6098 99.8035 0.145393 0.154383
56.2 0.0619764 51.7882 56.5922 0.0964981 0.0738628 0.0478805 56.2 0.123295 56.7878 0.196874 56.2 0.170456 0.055289 55.7098 99.9835 0.14541 0.149776
56.3 0.0620926 51.8882 56.6922 0.0964261 0.0737908 0.0478464 56.3 0.123487 56.8878 0.198336 56.3 0.17062 0.0554184 55.8098 100.164 0.145382 0.145297
56.4 0.0625252 51.9882 56.7922 0.0963749 0.0737396 0.0478224 56.4 0.123653 56.9878 0.199394 56.4 0.170684 0.0555829 55.9098 100.344 0.145405 0.140965
56.5 0.0625291 52.0882 56.8922 0.0962894 0.0736541 0.0477816 56.5 0.123788 57.0878 0.200227 56.5 0.170777 0.0557855 56.0098 100.524 0.145411 0.13682
56.6 0.0630247 52.1882 56.9922 0.0961911 0.0735558 0.0477345 56.6 0.123945 57.1878 0.200961 56.6 0.170923 0.0560836 56.1098 100.704 0.145447 0.132906
56.7 0.0630247 52.2882 57.0922 0.0959546 0.0733193 0.0476196 56.7 0.124024 57.2878 0.201581 56.7 0.170966 0.0564011 56.2098 100.884 0.145418 0.129216
56.8 0.0634212 52.3882 57.1922 0.0956946 0.0730593 0.0474932 56.8 0.124133 57.3878 0.202169 56.8 0.171056 0.0567935 56.3098 101.064 0.145403 0.125726
56.9 0.0634793 52.4882 57.2922 0.095616 0.0729807 0.0474557 56.9 0.124237 57.4878 0.202703 56.9 0.17112 0.0571837 56.4098 101.244 0.145445 0.122534
57 0.0638887 52.5882 57.3922 0.0955556 0.0729203 0.0474271 57 0.124321 57.5878 0.203189 57 0.171282 0.0576203 56.5098 101.424 0.145448 0.119585
57.1 0.0639887 52.6882 57.4922 0.0953227 0.0726874 0.0473139 57.1 0.109465 57.6878 0.174435 57.1 0.171394 0.058139 56.6098 101.604 0.145438 0.116836
57.2 0.0643156 52.7882 57.5922 0.0956345 0.0729992 0.0474677 57.2 0.113288 57.7878 0.177518 57.2 0.171473 0.058631 56.7098 101.784 0.145453 0.114332
57.3 0.0643819 52.8882 57.6922 0.0955087 0.0728734 0.047407 57.3 0.113118 57.8878 0.177086 57.3 0.171561 0.0591886 56.8098 101.964 0.145436 0.112048
57.4 0.0648852 52.9882 57.7922 0.0953293 0.072694 0.04732 57.4 0.11299 57.9878 0.176839 57.4 0.171652 0.0597872 56.9098 102.144 0.14545 0.109951
57.5 0.0649077 53.0882 57.8922 0.0952845 0.0726492 0.0472989 57.5 0.112868 58.0878 0.176661 57.5 0.17176 0.0603954 57.0098 102.324 0.145457 0.108042
57.6 0.0653802 53.1882 57.9922 0.0952483 0.072613 0.047282 57.6 0.112749 58.1878 0.176555 57.6 0.171834 0.0610826 57.1098 102.504 0.14546 0.106311
57.7 0.0658651 53.2882 58.0922 0.0952617 0.0726264 0.0472894 57.7 0.112677 58.2878 0.176509 57.7 0.172017 0.0617633 57.2098 102.684 0.145506 0.104759
57.8 0.0659111 53.3882 58.1922 0.0954896 0.0728543 0.047402 57.8 0.112588 58.3878 0.176483 57.8 0.172079 0.0624499 57.3098 102.864 0.145479 0.103392
57.9 0.0662975 53.4882 58.2922 0.0954694 0.0728341 0.0473929 57.9 0.11252 58.4878 0.176459 57.9 0.172199 0.0631742 57.4098 103.044 0.145463 0.102169
58 0.0663808 53.5882 58.3922 0.0954389 0.0728036 0.0473787 58 0.11247 58.5878 0.1765 58 0.172277 0.0639848 57.5098 103.224 0.145474 0.101083
58.1 0.0667929 53.6882 58.4922 0.0955511 0.0729158 0.0474345 58.1 0.112401 58.6878 0.176517 58.1 0.172374 0.0648044 57.6098 103.404 0.145485 0.100125
58.2 0.0673261 53.7882 58.5922 0.0956317 0.0729964 0.0474747 58.2 0.112368 58.7878 0.176579 58.2 0.172447 0.0656611 57.7098 103.584 0.145479 0.0993133
58.3 0.0673542 53.8882 58.6922 0.0957584 0.0731231 0.0475376 58.3 0.112309 58.8878 0.176626 58.3 0.172528 0.0665159 57.8098 103.764 0.145508 0.0986471
58.4 0.0677651 53.9882 58.7922 0.0951715 0.0725362 0.0472507 58.4 0.112262 58.9878 0.176663 58.4 0.172687 0.0674298 57.9098 103.944 0.145476 0.0980901
58.5 0.0683011 54.0882 58.8922 0.0945885 0.0719532 0.0469657 58.5 0.11224 59.0878 0.176741 58.5 0.172785 0.0684517 58.0098 104.124 0.145513 0.097645
58.6 0.0683182 54.1882 58.9922 0.0946545 0.0720192 0.0469987 58.6 0.112187 59.1878 0.17682 58.6 0.172894 0.0694433 58.1098 104.304 0.14553 0.0973254
58.7 0.0687298 54.2882 59.0922 0.0950181 0.0723828 0.0471776 58.7 0.112168 59.2878 0.176881 58.7 0.172991 0.0705175 58.2098 104.484 0.145502 0.0970546
58.8 0.0688029 54.3882 59.1922 0.0950269 0.0723916 0.0471825 58.8 0.112135 59.3878 0.176992 58.8 0.173047 0.0716596 58.3098 104.664 0.145549 0.0969605
58.9 0.0692554 54.4882 59.2922 0.0955017 0.0728664 0.0474158 58.9 0.112112 59.4878 0.17706 58.9 0.173158 0.0728237 58.4098 104.844 0.145539 0.0969102
59 0.069719 54.5882 59.3922 0.0960366 0.0734013 0.0476785 59 0.112083 59.5878 0.177155 59 0.173252 0.0740731 58.5098 105.024 0.145503 0.096934
59.1 0.0702639 54.6882 59.4922 0.0958656 0.0732303 0.0475953 59.1 0.12654 59.6878 0.203131 59.1 0.173395 0.0753537 58.6098 105.204 0.14557 0.0970681
59.2 0.0701884 54.7882 59.5922 0.0949653 0.07233 0.0471548 59.2 0.123314 59.7878 0.202772 59.2 0.173472 0.0767061 58.7098 105.384 0.145529 0.0972758
59.3 0.0707171 54.8882 59.6922 0.0948145 0.0721792 0.0470814 59.3 0.123511 59.8878 0.204132 59.3 0.17358 0.0781382 58.8098 105.564 0.145553 0.0975681
59.4 0.0707667 54.9882 59.7922 0.0946754 0.0720401 0.0470138 59.4 0.123666 59.9878 0.205155 59.4 0.173666 0.0796405 58.9098 105.744 0.145579 0.0979438
59.5 0.0711628 55.0882 59.8922 0.0945485 0.0719132 0.0469522 59.5 0.123803 60.0878 0.205938 59.5 0.173727 0.0812178 59.0098 105.924 0.145561 0.0983727
59.6 0.0716908 55.1882 59.9922 0.0945829 0.0719476 0.0469696 59.6 0.123953 60.1878 0.206642 59.6 0.173836 0.082885 59.1098 106.104 0.145603 0.0988913
59.7 0.0717583 55.2882 60.0922 0.0951556 0.0725203 0.0472507 59.7 0.124056 60.2878 0.20724 59.7 0.173986 0.084614 59.2098 106.284 0.145567 0.0994559
59.8 0.0721535 55.3882 60.1922 0.0951952 0.0725599 0.0472706 59.8 0.12417 60.3878 0.207795 59.8 0.174099 0.0864132 59.3098 106.464 0.145583 0.1001
59.9 0.0726292 55.4882 60.2922 0.0954713 0.072836 0.0474063 59.9 0.124266 60.4878 0.208309 59.9 0.174185 0.0883242 59.4098 106.644 0.145593 0.100819
60 0.0731184 55.5882 60.3922 0.0956459 0.0730106 0.0474923 60 0.124348 60.5878 0.208792 60 0.174279 0.0902877 59.5098 106.824 0.145599 0.101595
60.1 0.0731538 55.6882 60.4922 0.0946508 0.0720155 0.0470051 60.1 0.109537 60.6878 0.180134 60.1 0.174345 0.092324 59.6098 107.004 0.145572 0.102425
60.2 0.0736309 55.7882 60.5922 0.0941836 0.0715483 0.0467766 60.2 0.1133 60.7878 0.183117 60.2 0.174485 0.0944691 59.7098 107.184 0.145612 0.103322
60.3 0.0740856 55.8882 60.6922 0.0941819 0.0715466 0.0467762 60.3 0.11312 60.8878 0.18267 60.3 0.174518 0.0967625 59.8098 107.364 0.145607 0.104274
60.4 0.0745707 55.9882 60.7922 0.0940967 0.0714614 0.0467348 60.4 0.112995 60.9878 0.182384 60.4 0.174738 0.0991059 59.9098 107.544 0.145613 0.105286
60.5 0.0746511 56.0882 60.8922 0.0940869 0.0714516 0.0467304 60.5 0.112868 61.0878 0.182215 60.5 0.174826 0.101565 60.0098 107.724 0.145618 0.106365
60.6 0.0750225 56.1882 60.9922 0.0942758 0.0716405 0.0468233 60.6 0.11275 61.1878 0.182081 60.6 0.174905 0.104083 60.1098 107.904 0.145634 0.107473
60.7 0.0755778 56.2882 61.0922 0.0944558 0.0718205 0.0469118 60.7 0.112684 61.2878 0.182019 60.7 0.175009 0.106767 60.2098 108.084 0.145619 0.108643
60.8 0.0760644 56.3882 61.1922 0.094664 0.0720287 0.0470141 60.8 0.112603 61.3878 0.181977 60.8 0.175133 0.10952 60.3098 108.264 0.145665 0.109869
60.9 0.0765082 56.4882 61.2922 0.0946009 0.0719656 0.0469835 60.9 0.112537 61.4878 0.181941 60.9 0.17518 0.112373 60.4098 108.444 0.145643 0.111132
61 0.0770681 56.5882 61.3922 0.094557 0.0719217 0.0469623 61 0.112496 61.5878 0.181957 61 0.1753 0.115355 60.5098 108.624 0.145638 0.112438
61.1 0.0770853 56.6882 61.4922 0.094583 0.0719477 0.0469753 61.1 0.112423 61.6878 0.18199 61.1 0.17548 0.118406 60.6098 108.804 0.145645 0.113818
61.2 0.0775008 56.7882 61.5922 0.0946631 0.0720278 0.0470148 61.2 0.112386 61.7878 0.18198 61.2 0.175575 0.121567 60.7098 108.984 0.145621 0.115207
61.3 0.0780454 56.8882 61.6922 0.0949705 0.0723352 0.0471656 61.3 0.112339 61.8878 0.182039 61.3 0.175656 0.124846 60.8098 109.164 0.145706 0.116642
61.4 0.0785117 56.9882 61.7922 0.0948072 0.0721719 0.0470859 61.4 0.112282 61.9878 0.182087 61.4 0.175717 0.12815 60.9098 109.344 0.145692 0.118126
61.5 0.078931 57.0882 61.8922 0.0947172 0.0720819 0.047042 61.5 0.112265 62.0878 0.182104 61.5 0.175836 0.131546 61.0098 109.524 0.145711 0.119657
61.6 0.0794714 57.1882 61.9922 0.0946408 0.0720055 0.0470047 61.6 0.112227 62.1878 0.182181 61.6 0.175921 0.135042 61.1098 109.704 0.14571 0.121218
61.7 0.0799091 57.2882 62.0922 0.0945537 0.0719184 0.0469622 61.7 0.112183 62.2878 0.182242 61.7 0.17601 0.13855 61.2098 109.884 0.145732 0.122768
61.8 0.0803715 57.3882 62.1922 0.0948029 0.0721676 0.0470845 61.8 0.112152 62.3878 0.182305 61.8 0.176168 0.142138 61.3098 110.064 0.145704 0.124409
61.9 0.0809046 57.4882 62.2922 0.0947357 0.0721004 0.0470517 61.9 0.11212 62.4878 0.182381 61.9 0.176331 0.145795 61.4098 110.244 0.145768 0.126075
62 0.0813539 57.5882 62.3922 0.0946174 0.0719821 0.0469939 62 0.112087 62.5878 0.182428 62 0.176355 0.149428 61.5098 110.424 0.145725 0.127753
62.1 0.0818652 57.6882 62.4922 0.0946094 0.0719741 0.04699 62.1 0.126486 62.6878 0.208424 62.1 0.176494 0.153132 61.6098 110.604 0.145742 0.129453
62.2 0.0823474 57.7882 62.5922 0.0943889 0.0717536 0.0468821 62.2 0.123346 62.7878 0.208094 62.2 0.176561 0.156833 61.7098 110.784 0.14574 0.131171
62.3 0.0828055 57.8882 62.6922 0.0945453 0.07191 0.0469588 62.3 0.123531 62.8878 0.209375 62.3 0.176663 0.160569 61.8098 110.964 0.145751 0.132881
62.4 0.0833284 57.9882 62.7922 0.094709 0.0720737 0.0470391 62.4 0.12371 62.9878 0.210363 62.4 0.176758 0.164323 61.9098 111.144 0.145753 0.134695
62.5 0.0838319 58.0882 62.8922 0.0947708 0.0721355 0.0470695 62.5 0.123836 63.0878 0.211114 62.5 0.176918 0.168036 62.0098 111.324 0.145748 0.136471
62.6 0.0842851 58.1882 62.9922 0.0944577 0.0718224 0.0469161 62.6 0.123969 63.1878 0.211766 62.6 0.177019 0.171768 62.1098 111.504 0.145793 0.138263
62.7 0.0848148 58.2882 63.0922 0.0942864 0.0716511 0.0468322 62.7 0.124093 63.2878 0.21236 62.7 0.177116 0.175514 62.2098 111.684 0.145797 0.140095
62.8 0.0852537 58.3882 63.1922 0.0944467 0.0718114 0.0469108 62.8 0.124176 63.3878 0.212866 62.8 0.177176 0.179247 62.3098 111.864 0.145782 0.141929
62.9 0.0857425 58.4882 63.2922 0.0948689 0.0722336 0.0471177 62.9 0.124316 63.4878 0.213347 62.9 0.177285 0.182966 62.4098 112.044 0.14579 0.143809
63 0.0862903 58.5882 63.3922 0.0946276 0.0719923 0.0469994 63 0.12439 63.5878 0.21379 63 0.177387 0.18661 62.5098 112.224 0.145832 0.145671
63.1 0.0867278 58.6882 63.4922 0.0944933 0.071858 0.0469336 63.1 0.109622 63.6878 0.185211 63.1 0.177549 0.190141 62.6098 112.404 0.145816 0.147546
63.2 0.0871972 58.7882 63.5922 0.0941833 0.071548 0.0467816 63.2 0.113339 63.7878 0.188069 63.2 0.177644 0.193527 62.7098 112.584 0.145791 0.149455
63.3 0.0881211 58.8882 63.6922 0.0948611 0.0722258 0.0471137 63.3 0.113157 63.8878 0.187621 63.3 0.177742 0.197165 62.8098 112.764 0.145815 0.151335
63.4 0.088651 58.9882 63.7922 0.0947548 0.0721195 0.0470615 63.4 0.113021 63.9878 0.187308 63.4 0.177825 0.201354 62.9098 112.944 0.145831 0.153231
63.5 0.0891824 59.0882 63.8922 0.0942099 0.0715746 0.0467944 63.5 0.112918 64.0878 0.187125 63.5 0.177939 0.205882 63.0098 113.124 0.14586 0.155133
63.6 0.090113 59.1882 63.9922 0.0942269 0.0715916 0.0468027 63.6 0.112793 64.1878 0.18698 63.6 0.178035 0.210403 63.1098 113.304 0.145898 0.157048
63.7 0.0905955 59.2882 64.0922 0.0943635 0.0717282 0.0468695 63.7 0.112716 64.2878 0.186878 63.7 0.178119 0.21486 63.2098 113.484 0.145864 0.158954
63.8 0.0911229 59.3882 64.1922 0.0943653 0.07173 0.0468703 63.8 0.112657 64.3878 0.186841 63.8 0.178271 0.219336 63.3098 113.664 0.145868 0.160898
63.9 0.092032 59.4882 64.2922 0.094045 0.0714097 0.0467132 63.9 0.112551 64.4878 0.186784 63.9 0.178388 0.223754 63.4098 113.844 0.145896 0.162757
64 0.0925726 59.5882 64.3922 0.0939264 0.0712911 0.0466549 64 0.112515 64.5878 0.186757 64 0.178496 0.22818 63.5098 114.024 0.145894 0.164656
64.1 0.0935226 59.6882 64.4922 0.0939158 0.0712805 0.0466496 64.1 0.11245 64.6878 0.186754 64.1 0.178581 0.232657 63.6098 114.204 0.145914 0.166515
64.2 0.094038 59.7882 64.5922 0.0939664 0.0713311 0.0466742 64.2 0.112416 64.7878 0.186762 64.2 0.178659 0.237104 63.7098 114.384 0.145909 0.168342
64.3 0.0949146 59.8882 64.6922 0.0938885 0.0712532 0.0466358 64.3 0.112375 64.8878 0.186777 64.3 0.178722 0.241532 63.8098 114.564 0.145954 0.170181
64.4 0.0954799 59.9882 64.7922 0.0939871 0.0713518 0.046684 64.4 0.112316 64.9878 0.18681 64.4 0.178871 0.245983 63.9098 114.744 0.145945 0.171993
64.5 0.0963297 60.0882 64.8922 0.0940568 0.0714215 0.0467179 64.5 0.112274 65.0878 0.186821 64.5 0.179021 0.250505 64.0098 114.924 0.145904 0.173752
64.6 0.0968593 60.1882 64.9922 0.0941459 0.0715106 0.0467613 64.6 0.112247 65.1878 0.186855 64.6 0.179137 0.255093 64.1098 115.104 0.145977 0.175485
64.7 0.0978451 60.2882 65.0922 0.0943674 0.0717321 0.0468696 64.7 0.112208 65.2878 0.1869 64.7 0.17924 0.259675 64.2098 115.284 0.145998 0.177186
64.8 0.0987707 60.3882 65.1922 0.0945682 0.0719329 0.0469678 64.8 0.112183 65.3878 0.18693 64.8 0.179323 0.264309 64.3098 115.464 0.145988 0.178831
64.9 0.0993848 60.4882 65.2922 0.0945875 0.0719522 0.046977 64.9 0.11215 65.4878 0.186983 64.9 0.17942 0.268968 64.4098 115.644 0.145991 0.180408
65 0.100267 60.5882 65.3922 0.0946435 0.0720082 0.0470041 65 0.112121 65.5878 0.187023 65 0.179547 0.273519 64.5098 115.824 0.145972 0.181922
65.1 0.10125 60.6882 65.4922 0.0949252 0.0722899 0.0471419 65.1 0.126471 65.6878 0.21299 65.1 0.17958 0.277997 64.6098 116.004 0.146007 0.183346
65.2 0.102215 60.7882 65.5922 0.0949472 0.0723119 0.0471524 65.2 0.123382 65.7878 0.212702 65.2 0.179807 0.282396 64.7098 116.184 0.146057 0.184682
65.3 0.103179 60.8882 65.6922 0.0950176 0.0723823 0.0471865 65.3 0.123557 65.8878 0.213905 65.3 0.179918 0.286883 64.8098 116.364 0.146039 0.185886
65.4 0.103743 60.9882 65.7922 0.094961 0.0723257 0.0471585 65.4 0.123721 65.9878 0.214844 65.4 0.179984 0.291602 64.9098 116.544 0.146037 0.187013
65.5 0.104697 61.0882 65.8922 0.0949434 0.0723081 0.0471496 65.5 0.123867 66.0878 0.215554 65.5 0.180083 0.296504 65.0098 116.724 0.146019 0.187971
65.6 0.105632 61.1882 65.9922 0.0948254 0.0721901 0.0470914 65.6 0.124001 66.1878 0.216169 65.6 0.180177 0.301544 65.1098 116.904 0.146061 0.188774
65.7 0.106566 61.2882 66.0922 0.0947946 0.0721593 0.0470759 65.7 0.124112 66.2878 0.216718 65.7 0.1803 0.306747 65.2098 117.084 0.146078 0.189446
65.8 0.107541 61.3882 66.1922 0.0947466 0.0721113 0.047052 65.8 0.124214 66.3878 0.217218 65.8 0.180377 0.311995 65.3098 117.264 0.146088 0.189886
65.9 0.108519 61.4882 66.2922 0.094653 0.0720177 0.0470058 65.9 0.124326 66.4878 0.217642 65.9 0.180505 0.317255 65.4098 117.444 0.146113 0.190142
66 0.109883 61.5882 66.3922 0.0946261 0.0719908 0.0469922 66 0.124404 66.5878 0.218058 66 0.180659 0.322498 65.5098 117.624 0.146166 0.190129
66.1 0.110501 61.6882 66.4922 0.0944841 0.0718488 0.0469223 66.1 0.109684 66.6878 0.189556 66.1 0.180735 0.327654 65.6098 117.804 0.146104 0.189879
66.2 0.111766 61.7882 66.5922 0.0941966 0.0715613 0.046781 66.2 0.113362 66.7878 0.192311 66.2 0.180858 0.332449 65.7098 117.984 0.146163 0.189339
66.3 0.113297 61.8882 66.6922 0.0941812 0.0715459 0.046773 66.3 0.113174 66.8878 0.19184 66.3 0.180967 0.336731 65.8098 118.164 0.146151 0.18849
66.4 0.114306 61.9882 66.7922 0.0941567 0.0715214 0.0467606 66.4 0.113024 66.9878 0.191489 66.4 0.18101 0.3401 65.9098 118.344 0.14615 0.187313
66.5 0.115687 62.0882 66.8922 0.0943397 0.0717044 0.0468498 66.5 0.112926 67.0878 0.191287 66.5 0.181188 0.342133 66.0098 118.524 0.146215 0.185822
66.6 0.117155 62.1882 66.9922 0.0945942 0.0719589 0.0469741 66.6 0.112814 67.1878 0.19113 66.6 0.181335 0.342378 66.1098 118.704 0.146223 0.184001
66.7 0.118579 62.2882 67.0922 0.0945647 0.0719294 0.0469591 66.7 0.112723 67.2878 0.190998 66.7 0.181431 0.340159 66.2098 118.884 0.146222 0.181796
66.8 0.120012 62.3882 67.1922 0.0944976 0.0718623 0.0469258 66.8 0.112663 67.3878 0.19092 66.8 0.181552 0.334843 66.3098 119.064 0.146285 0.179272
66.9 0.121516 62.4882 67.2922 0.094963 0.0723277 0.0471534 66.9 0.112579 67.4878 0.190846 66.9 0.181662 0.325598 66.4098 119.244 0.146281 0.17641
67 0.12293 62.5882 67.3922 0.0955317 0.0728965 0.0474315 67 0.112542 67.5878 0.190802 67 0.181749 0.311782 66.5098 119.424 0.146287 0.17324
67.1 0.12439 62.6882 67.4922 0.0952377 0.0726024 0.047287 67.1 0.112483 67.6878 0.190775 67.1 0.181884 0.292963 66.6098 119.604 0.146377 0.169822
67.2 0.125917 62.7882 67.5922 0.0947225 0.0720872 0.047034 67.2 0.11242 67.7878 0.190754 67.2 0.182048 0.269737 66.7098 119.784 0.146312 0.166209
67.3 0.12781 62.8882 67.6922 0.0945834 0.0719481 0.0469653 67.3 0.112387 67.8878 0.190728 67.3 0.182184 0.243476 66.8098 119.964 0.146369 0.162438
67.4 0.129317 62.9882 67.7922 0.0945575 0.0719222 0.0469521 67.4 0.112343 67.9878 0.190741 67.4 0.182269 0.216071 66.9098 120.144 0.1464 0.15853
67.5 0.131146 63.0882 67.8922 0.0947703 0.072135 0.0470558 67.5 0.112283 68.0878 0.190728 67.5 0.182397 0.188794 67.0098 120.324 0.146408 0.154631
67.6 0.132642 63.1882 67.9922 0.0946352 0.0719999 0.046989 67.6 0.112277 68.1878 0.190746 67.6 0.18249 0.163087 67.1098 120.504 0.146454 0.150748
67.7 0.134556 63.2882 68.0922 0.0947236 0.0720883 0.0470318 67.7 0.11222 68.2878 0.190743 67.7 0.182626 0.139686 67.2098 120.684 0.146477 0.146946
67.8 0.136511 63.3882 68.1922 0.0948057 0.0721704 0.0470714 67.8 0.112192 68.3878 0.190758 67.8 0.182738 0.118782 67.3098 120.864 0.146465 0.143217
67.9 0.138416 63.4882 68.2922 0.0948883 0.072253 0.0471114 67.9 0.112171 68.4878 0.190804 67.9 0.182951 0.101184 67.4098 121.044 0.146531 0.139672
68 0.140401 63.5882 68.3922 0.0948993 0.072264 0.0471161 68 0.112122 68.5878 0.190822 68 0.183072 0.0870538 67.5098 121.224 0.14654 0.136273
68.1 0.142747 63.6882 68.4922 0.094893 0.0722577 0.0471124 68.1 0.126451 68.6878 0.216717 68.1 0.183175 0.0761252 67.6098 121.404 0.146569 0.13307
68.2 0.144689 63.7882 68.5922 0.0949595 0.0723242 0.0471444 68.2 0.123416 68.7878 0.216503 68.2 0.183299 0.0678701 67.7098 121.584 0.146624 0.130097
68.3 0.146658 63.8882 68.6922 0.0948134 0.0721781 0.0470722 68.3 0.123577 68.8878 0.217675 68.3 0.183442 0.0616273 67.8098 121.764 0.146626 0.127276
68.4 0.148661 63.9882 68.7922 0.0947387 0.0721034 0.047035 68.4 0.123752 68.9878 0.218527 68.4 0.183514 0.056941 67.9098 121.944 0.146676 0.124639
68.5 0.150967 64.0882 68.8922 0.0953762 0.0727409 0.0473467 68.5 0.123894 69.0878 0.219215 68.5 0.183686 0.0533074 68.0098 122.124 0.146745 0.122241
68.6 0.153018 64.1882 68.9922 0.0956474 0.0730121 0.0474789 68.6 0.124021 69.1878 0.219764 68.6 0.183861 0.050538 68.1098 122.304 0.146748 0.120016
68.7 0.155335 64.2882 69.0922 0.0957404 0.0731051 0.0475239 68.7 0.124151 69.2878 0.220273 68.7 0.184005 0.0483627 68.2098 122.484 0.146821 0.118004
68.8 0.157678 64.3882 69.1922 0.09578 0.0731447 0.0475426 68.8 0.124252 69.3878 0.220736 68.8 0.184152 0.0466683 68.3098 122.664 0.146844 0.116126
68.9 0.160115 64.4882 69.2922 0.0957223 0.073087 0.0475136 68.9 0.124354 69.4878 0.221135 68.9 0.184266 0.0452985 68.4098 122.844 0.146814 0.114438
69 0.162461 64.5882 69.3922 0.0959703 0.073335 0.0476345 69 0.124441 69.5878 0.221518 69 0.184382 0.0442169 68.5098 123.024 0.146924 0.112926
69.1 0.164914 64.6882 69.4922 0.0958355 0.0732002 0.0475677 69.1 0.109772 69.6878 0.193127 69.1 0.184522 0.0433492 68.6098 123.204 0.146919 0.111551
69.2 0.167759 64.7882 69.5922 0.0956707 0.0730354 0.0474863 69.2 0.113381 69.7878 0.195704 69.2 0.184672 0.0426744 68.7098 123.384 0.146989 0.110312
69.3 0.170606 64.8882 69.6922 0.0955327 0.0728974 0.047418 69.3 0.113218 69.8878 0.195234 69.3 0.184822 0.0421386 68.8098 123.564 0.147001 0.109225
69.4 0.173616 64.9882 69.7922 0.0955185 0.0728832 0.0474103 69.4 0.11305 69.9878 0.194863 69.4 0.185028 0.0417715 68.9098 123.744 0.147043 0.10827
69.5 0.176896 65.0882 69.8922 0.0955147 0.0728794 0.0474077 69.5 0.11296 70.0878 0.19462 69.5 0.185131 0.041435 69.0098 123.924 0.147109 0.107437
69.6 0.179827 65.1882 69.9922 0.0956028 0.0729675 0.0474501 69.6 0.112847 70.1878 0.19445 69.6 0.185271 0.0412358 69.1098 124.104 0.147178 0.106753
69.7 0.183239 65.2882 70.0922 0.0955355 0.0729002 0.0474164 69.7 0.112764 70.2878 0.19428 69.7 0.185467 0.041171 69.2098 124.284 0.147186 0.106159
69.8 0.186606 65.3882 70.1922 0.0953981 0.0727628 0.0473483 69.8 0.112703 70.3878 0.194187 69.8 0.185588 0.0411941 69.3098 124.464 0.14727 0.105689
69.9 0.189573 65.4882 70.2922 0.0954578 0.0728225 0.0473768 69.9 0.112617 70.4878 0.194099 69.9 0.18582 0.0412431 69.4098 124.644 0.147317 0.105323
70 0.192898 65.5882 70.3922 0.0954479 0.0728126 0.0473712 70 0.112562 70.5878 0.193998 70 0.186018 0.0412956 69.5098 124.824 0.147356 0.105044
70.1 0.196289 65.6882 70.4922 0.0953822 0.0727469 0.0473383 70.1 0.11251 70.6878 0.193963 70.1 0.186156 0.0413695 69.6098 125.004 0.147404 0.104894
70.2 0.199695 65.7882 70.5922 0.0954575 0.0728222 0.0473744 70.2 0.112442 70.7878 0.193913 70.2 0.186305 0.0415055 69.7098 125.184 0.147446 0.104797
70.3 0.203486 65.8882 70.6922 0.0953704 0.0727351 0.0473309 70.3 0.112404 70.8878 0.193855 70.3 0.186429 0.0416399 69.8098 125.364 0.147545 0.104819
70.4 0.206894 65.9882 70.7922 0.0954638 0.0728285 0.0473759 70.4 0.112357 70.9878 0.193863 70.4 0.186602 0.0417843 69.9098 125.544 0.147583 0.104928
70.5 0.210332 66.0882 70.8922 0.0954906 0.0728553 0.0473882 70.5 0.112318 71.0878 0.193816 70.5 0.186724 0.0419872 70.0098 125.724 0.147595 0.105082
70.6 0.213717 66.1882 70.9922 0.095535 0.0728997 0.0474092 70.6 0.112302 71.1878 0.193778 70.6 0.186961 0.0421718 70.1098 125.904 0.147648 0.105343
70.7 0.217529 66.2882 71.0922 0.0956116 0.0729763 0.0474459 70.7 0.112247 71.2878 0.193801 70.7 0.187139 0.0423869 70.2098 126.084 0.14773 0.105683
70.8 0.221001 66.3882 71.1922 0.0957704 0.0731351 0.0475229 70.8 0.112202 71.3878 0.193782 70.8 0.187331 0.0426389 70.3098 126.264 0.147762 0.106086
70.9 0.224389 66.4882 71.2922 0.0958633 0.073228 0.0475676 70.9 0.112189 71.4878 0.193763 70.9 0.187432 0.0429059 70.4098 126.444 0.147869 0.106565
71 0.22816 66.5882 71.3922 0.0958349 0.0731996 0.0475528 71 0.112127 71.5878 0.193764 71 0.187585 0.0432193 70.5098 126.624 0.147903 0.10712
71.1 0.232088 66.6882 71.4922 0.0958816 0.0732463 0.0475748 71.1 0.126406 71.6878 0.219619 71.1 0.187733 0.0435594 70.6098 126.804 0.147935 0.107717
71.2 0.2355 66.7882 71.5922 0.0960216 0.0733863 0.0476426 71.2 0.123435 71.7878 0.219452 71.2 0.187836 0.0439166 70.7098 126.984 0.148029 0.108418
71.3 0.238908 66.8882 71.6922 0.0961195 0.0734842 0.0476897 71.3 0.123607 71.8878 0.220563 71.3 0.188108 0.0443047 70.8098 127.164 0.148094 0.109166
71.4 0.241873 66.9882 71.7922 0.095958 0.0733227 0.0476097 71.4 0.123793 71.9878 0.221366 71.4 0.188278 0.0447045 70.9098 127.344 0.148095 0.109976
71.5 0.24521 67.0882 71.8922 0.0957861 0.0731508 0.0475247 71.5 0.123928 72.0878 0.222047 71.5 0.188437 0.0451383 71.0098 127.524 0.148174 0.110849
71.6 0.248661 67.1882 71.9922 0.0957529 0.0731176 0.0475075 71.6 0.124062 72.1878 0.222615 71.6 0.1886 0.0455548 71.1098 127.704 0.148239 0.111777
71.7 0.252061 67.2882 72.0922 0.0957769 0.0731416 0.0475184 71.7 0.124193 72.2878 0.223063 71.7 0.188713 0.0460199 71.2098 127.884 0.148301 0.112754
71.8 0.255392 67.3882 72.1922 0.0958629 0.0732276 0.0475596 71.8 0.124301 72.3878 0.223469 71.8 0.188876 0.0464992 71.3098 128.064 0.148342 0.113778
71.9 0.258849 67.4882 72.2922 0.0957439 0.0731086 0.0475005 71.9 0.124375 72.4878 0.223835 71.9 0.189072 0.047038 71.4098 128.244 0.14836 0.114867
72 0.261729 67.5882 72.3922 0.0957832 0.0731479 0.0475188 72 0.124473 72.5878 0.224188 72 0.189251 0.0475283 71.5098 128.424 0.14846 0.115992
72.1 0.265086 67.6882 72.4922 0.0957327 0.0730974 0.0474932 72.1 0.109844 72.6878 0.1959 72.1 0.189446 0.0480951 71.6098 128.604 0.148541 0.117179
72.2 0.268535 67.7882 72.5922 0.0956353 0.073 0.0474445 72.2 0.113393 72.7878 0.198362 72.2 0.189624 0.0486504 71.7098 128.784 0.148569 0.118397
72.3 0.271893 67.8882 72.6922 0.0957106 0.0730753 0.0474805 72.3 0.113237 72.8878 0.19784 72.3 0.189745 0.0492466 71.8098 128.964 0.148661 0.119664
72.4 0.275318 67.9882 72.7922 0.0957242 0.0730889 0.0474863 72.4 0.113079 72.9878 0.197454 72.4 0.189931 0.0498812 71.9098 129.144 0.148695 0.120987
72.5 0.278729 68.0882 72.8922 0.0955737 0.0729385 0.0474116 72.5 0.11298 73.0878 0.197181 72.5 0.190067 0.050531 72.0098 129.324 0.14873 0.122344
72.6 0.281913 68.1882 72.9922 0.0955653 0.07293 0.0474065 72.6 0.112853 73.1878 0.19699 72.6 0.190235 0.0511835 72.1098 129.504 0.148847 0.12375
72.7 0.285352 68.2882 73.0922 0.0955822 0.0729469 0.0474139 72.7 0.112764 73.2878 0.196805 72.7 0.190488 0.0518734 72.2098 129.684 0.148876 0.125182
72.8 0.288286 68.3882 73.1922 0.0955317 0.0728965 0.0473882 72.8 0.112695 73.3878 0.196649 72.8 0.190627 0.0525863 72.3098 129.864 0.148889 0.126695
72.9 0.291554 68.4882 73.2922 0.0957402 0.0731049 0.0474894 72.9 0.112629 73.4878 0.196555 72.9 0.190771 0.053342 72.4098 130.044 0.148998 0.128206
73 0.29457 68.5882 73.3922 0.0955816 0.0729463 0.0474108 73 0.112572 73.5878 0.196441 73 0.190934 0.0541624 72.5098 130.224 0.149034 0.129747
73.1 0.297881 68.6882 73.4922 0.0955533 0.072918 0.0473959 73.1 0.112518 73.6878 0.196363 73.1 0.191116 0.0549974 72.6098 130.404 0.149136 0.131335
73.2 0.300799 68.7882 73.5922 0.0955078 0.0728725 0.0473727 73.2 0.112468 73.7878 0.1963 73.2 0.191252 0.0558673 72.7098 130.584 0.149153 0.132942
73.3 0.303296 68.8882 73.6922 0.0954561 0.0728208 0.0473464 73.3 0.112423 73.8878 0.196221 73.3 0.191434 0.0567554 72.8098 130.764 0.149206 0.134569
73.4 0.306183 68.9882 73.7922 0.0951067 0.0724714 0.0471742 73.4 0.112384 73.9878 0.196181 73.4 0.191617 0.0576794 72.9098 130.944 0.149311 0.136249
73.5 0.308594 69.0882 73.8922 0.0946411 0.0720058 0.0469451 73.5 0.112335 74.0878 0.196141 73.5 0.191743 0.0586453 73.0098 131.124 0.149271 0.137927
73.6 0.310705 69.1882 73.9922 0.0942257 0.0715904 0.0467406 73.6 0.112301 74.1878 0.196104 73.6 0.1919 0.0596738 73.1098 131.304 0.149336 0.139617
73.7 0.312631 69.2882 74.0922 0.0943783 0.071743 0.0468143 73.7 0.112272 74.2878 0.196077 73.7 0.192033 0.0607346 73.2098 131.484 0.149413 0.141355
73.8 0.31452 69.3882 74.1922 0.0943919 0.0717566 0.04682 73.8 0.112226 74.3878 0.196041 73.8 0.192189 0.0618551 73.3098 131.664 0.149461 0.143111
73.9 0.315642 69.4882 74.2922 0.0944624 0.0718271 0.0468536 73.9 0.112192 74.4878 0.196008 73.9 0.19231 0.063015 73.4098 131.844 0.149449 0.144901
74 0.316563 69.5882 74.3922 0.094376 0.0717407 0.0468102 74 0.112169 74.5878 0.196001 74 0.192495 0.0642308 73.5098 132.024 0.149488 0.146667
74.1 0.317172 69.6882 74.4922 0.0942725 0.0716372 0.0467585 74.1 0.126382 74.6878 0.221781 74.1 0.192662 0.0655466 73.6098 132.204 0.149496 0.148461
74.2 0.316759 69.7882 74.5922 0.0947324 0.0720971 0.0469829 74.2 0.123479 74.7878 0.221669 74.2 0.192703 0.0668877 73.7098 132.384 0.149545 0.150266
74.3 0.31543 69.8882 74.6922 0.0948501 0.0722148 0.0470395 74.3 0.123638 74.8878 0.222723 74.3 0.192803 0.0682893 73.8098 132.564 0.149504 0.152095
74.4 0.313585 69.9882 74.7922 0.0949625 0.0723272 0.0470936 74.4 0.12381 74.9878 0.22352 74.4 0.192841 0.069807 73.9098 132.744 0.149459 0.153903
74.5 0.310742 70.0882 74.8922 0.0953116 0.0726763 0.0472636 74.5 0.123962 75.0878 0.224138 74.5 0.192874 0.0713799 74.0098 132.924 0.149448 0.155753
74.6 0.306992 70.1882 74.9922 0.0957059 0.0730706 0.0474558 74.6 0.124081 75.1878 0.224622 74.6 0.192922 0.073024 74.1098 133.104 0.149396 0.157566
74.7 0.302283 70.2882 75.0922 0.0955141 0.0728788 0.0473609 74.7 0.124214 75.2878 0.225063 74.7 0.193018 0.0748075 74.2098 133.284 0.149343 0.159413
74.8 0.296577 70.3882 75.1922 0.0953095 0.0726742 0.0472596 74.8 0.124317 75.3878 0.225461 74.8 0.192999 0.0766293 74.3098 133.464 0.14929 0.161262
74.9 0.289903 70.4882 75.2922 0.0949802 0.0723449 0.0470972 74.9 0.124392 75.4878 0.225821 74.9 0.19298 0.0785988 74.4098 133.644 0.149183 0.16307
75 0.282268 70.5882 75.3922 0.0950915 0.0724562 0.0471507 75 0.124505 75.5878 0.226126 75 0.192971 0.0806674 74.5098 133.824 0.149095 0.164898
75.1 0.273762 70.6882 75.4922 0.0948668 0.0722315 0.0470395 75.1 0.109912 75.6878 0.197948 75.1 0.192869 0.0828814 74.6098 134.004 0.148993 0.166677
75.2 0.264675 70.7882 75.5922 0.0945561 0.0719208 0.0468863 75.2 0.113403 75.7878 0.200271 75.2 0.192894 0.0851871 74.7098 134.184 0.148811 0.168464
75.3 0.255532 70.8882 75.6922 0.0947652 0.0721299 0.0469877 75.3 0.113262 75.8878 0.19975 75.3 0.192819 0.0876512 74.8098 134.364 0.14875 0.170211
75.4 0.245302 70.9882 75.7922 0.0951005 0.0724652 0.047151 75.4 0.113093 75.9878 0.199346 75.4 0.192824 0.0902041 74.9098 134.544 0.148601 0.171924
75.5 0.23565 71.0882 75.8922 0.0950147 0.0723794 0.0471078 75.5 0.112967 76.0878 0.199029 75.5 0.192776 0.0929467 75.0098 134.724 0.148486 0.173596
75.6 0.225506 71.1882 75.9922 0.0949757 0.0723404 0.0470877 75.6 0.112872 76.1878 0.198811 75.6 0.192644 0.09585 75.1098 134.904 0.148379 0.17524
75.7 0.215778 71.2882 76.0922 0.094968 0.0723327 0.0470829 75.7 0.11278 76.2878 0.198621 75.7 0.192639 0.0988845 75.2098 135.084 0.148239 0.176863
75.8 0.206089 71.3882 76.1922 0.0952078 0.0725725 0.0471993 75.8 0.112722 76.3878 0.198454 75.8 0.192571 0.102065 75.3098 135.264 0.148104 0.178408
75.9 0.196829 71.4882 76.2922 0.0950388 0.0724035 0.0471155 75.9 0.112659 76.4878 0.198345 75.9 0.192525 0.105386 75.4098 135.444 0.148021 0.179886
76 0.187648 71.5882 76.3922 0.0947606 0.0721253 0.0469781 76 0.112576 76.5878 0.198229 76 0.192475 0.10891 75.5098 135.624 0.147884 0.181253
76.1 0.179322 71.6882 76.4922 0.094738 0.0721027 0.0469659 76.1 0.112542 76.6878 0.198108 76.1 0.192499 0.112574 75.6098 135.804 0.14781 0.182534
76.2 0.171861 71.7882 76.5922 0.0948393 0.072204 0.0470145 76.2 0.112476 76.7878 0.198026 76.2 0.192451 0.116383 75.7098 135.984 0.147703 0.183745
76.3 0.164604 71.8882 76.6922 0.0951186 0.0724833 0.0471503 76.3 0.112419 76.8878 0.197954 76.3 0.192429 0.120349 75.8098 136.164 0.147605 0.184834
76.4 0.158233 71.9882 76.7922 0.0951896 0.0725543 0.047184 76.4 0.112406 76.9878 0.197886 76.4 0.192408 0.124451 75.9098 136.344 0.147551 0.185814
76.5 0.152098 72.0882 76.8922 0.0952454 0.0726101 0.0472103 76.5 0.112358 77.0878 0.19781 76.5 0.192414 0.128651 76.0098 136.524 0.147437 0.186597
76.6 0.146655 72.1882 76.9922 0.0953643 0.072729 0.0472675 76.6 0.112322 77.1878 0.197751 76.6 0.192426 0.132953 76.1098 136.704 0.147395 0.187206
76.7 0.142161 72.2882 77.0922 0.095795 0.0731597 0.0474774 76.7 0.112289 77.2878 0.197724 76.7 0.19249 0.137377 76.2098 136.884 0.147358 0.187707
76.8 0.137749 72.3882 77.1922 0.0952681 0.0726328 0.0472182 76.8 0.112247 77.3878 0.197667 76.8 0.192485 0.141919 76.3098 137.064 0.147274 0.187957
76.9 0.133805 72.4882 77.2922 0.0947653 0.07213 0.0469707 76.9 0.112214 77.4878 0.197612 76.9 0.192549 0.146502 76.4098 137.244 0.1472 0.188001
77 0.130322 72.5882 77.3922 0.0943594 0.0717241 0.0467708 77 0.112184 77.5878 0.197556 77 0.192554 0.151129 76.5098 137.424 0.147148 0.187818
77.1 0.127797 72.6882 77.4922 0.0943861 0.0717508 0.0467827 77.1 0.126345 77.6878 0.223281 77.1 0.192603 0.155822 76.6098 137.604 0.147145 0.187364
77.2 0.124954 72.7882 77.5922 0.0944486 0.0718133 0.0468123 77.2 0.123499 77.7878 0.223238 77.2 0.192634 0.160559 76.7098 137.784 0.147082 0.186643
77.3 0.122445 72.8882 77.6922 0.0943052 0.0716699 0.0467409 77.3 0.123666 77.8878 0.224284 77.3 0.19263 0.16527 76.8098 137.964 0.147043 0.185649
77.4 0.120467 72.9882 77.7922 0.0943677 0.0717324 0.0467704 77.4 0.123842 77.9878 0.225009 77.4 0.192749 0.170009 76.9098 138.144 0.146952 0.184308
77.5 0.118521 73.0882 77.8922 0.0940192 0.0713839 0.0465985 77.5 0.123973 78.0878 0.225588 77.5 0.192797 0.17477 77.0098 138.324 0.14699 0.182668
77.6 0.116971 73.1882 77.9922 0.0936271 0.0709918 0.0464054 77.6 0.124083 78.1878 0.226088 77.6 0.192822 0.179501 77.1098 138.504 0.146964 0.180721
77.7 0.115556 73.2882 78.0922 0.0934232 0.070788 0.0463043 77.7 0.124215 78.2878 0.22648 77.7 0.192892 0.184298 77.2098 138.684 0.146902 0.178408
77.8 0.114501 73.3882 78.1922 0.0935224 0.0708871 0.0463518 77.8 0.124318 78.3878 0.226857 77.8 0.19293 0.189069 77.3098 138.864 0.146888 0.175846
77.9 0.113545 73.4882 78.2922 0.0935114 0.0708761 0.0463453 77.9 0.124411 78.4878 0.227196 77.9 0.192962 0.193817 77.4098 139.044 0.146802 0.172954
78 0.112615 73.5882 78.3922 0.093472 0.0708367 0.0463249 78 0.124536 78.5878 0.227493 78 0.193044 0.198559 77.5098 139.224 0.146839 0.169861
78.1 0.112045 73.6882 78.4922 0.0932954 0.0706601 0.0462372 78.1 0.109995 78.6878 0.199408 78.1 0.19315 0.203224 77.6098 139.404 0.146782 0.166577
78.2 0.111522 73.7882 78.5922 0.0932737 0.0706384 0.0462255 78.2 0.113432 78.7878 0.201631 78.2 0.193225 0.207776 77.7098 139.584 0.146773 0.163078
78.3 0.111096 73.8882 78.6922 0.0933205 0.0706852 0.0462473 78.3 0.113268 78.8878 0.201067 78.3 0.193267 0.212329 77.8098 139.764 0.146751 0.159505
78.4 0.111033 73.9882 78.7922 0.0932509 0.0706156 0.046212 78.4 0.113122 78.9878 0.200667 78.4 0.193356 0.21723 77.9098 139.944 0.146776 0.155884
78.5 0.111052 74.0882 78.8922 0.0931838 0.0705485 0.046178 78.5 0.112986 79.0878 0.200344 78.5 0.193436 0.222843 78.0098 140.124 0.146741 0.152237
78.6 0.111013 74.1882 78.9922 0.0932064 0.0705711 0.046188 78.6 0.112911 79.1878 0.20008 78.6 0.193536 0.228548 78.1098 140.304 0.146721 0.148646
78.7 0.110987 74.2882 79.0922 0.0933217 0.0706864 0.0462434 78.7 0.112801 79.2878 0.199897 78.7 0.193564 0.234149 78.2098 140.484 0.146745 0.145149
78.8 0.111015 74.3882 79.1922 0.093134 0.0704987 0.0461502 78.8 0.112739 79.3878 0.199692 78.8 0.19371 0.239716 78.3098 140.664 0.14673 0.141731
78.9 0.111013 74.4882 79.2922 0.0922602 0.0696249 0.0457209 78.9 0.112676 79.4878 0.199565 78.9 0.193788 0.245125 78.4098 140.844 0.146695 0.138505
79 0.111373 74.5882 79.3922 0.0939128 0.0712775 0.0465295 79 0.112599 79.5878 0.199428 79 0.193847 0.25062 78.5098 141.024 0.146681 0.135425
79.1 0.111891 74.6882 79.4922 0.0949303 0.072295 0.047027 79.1 0.112555 79.6878 0.19929 79.1 0.193939 0.256139 78.6098 141.204 0.14671 0.132483
79.2 0.112389 74.7882 79.5922 0.0953311 0.0726958 0.0472222 79.2 0.112498 79.7878 0.199196 79.2 0.194033 0.26163 78.7098 141.384 0.146706 0.129786
79.3 0.112435 74.8882 79.6922 0.0945571 0.0719218 0.0468418 79.3 0.112446 79.8878 0.199113 79.3 0.19406 0.267072 78.8098 141.564 0.1467 0.127226
79.4 0.113321 74.9882 79.7922 0.0951176 0.0724823 0.0471153 79.4 0.112417 79.9878 0.199009 79.4 0.194215 0.272444 78.9098 141.744 0.146697 0.124826
79.5 0.113837 75.0882 79.8922 0.0956427 0.0730074 0.0473715 79.5 0.112363 80.0878 0.198941 79.5 0.194303 0.277613 79.0098 141.924 0.146716 0.122669
79.6 0.11432 75.1882 79.9922 0.095854 0.0732187 0.0474738 79.6 0.112335 80.1878 0.198839 79.6 0.194409 0.282678 79.1098 142.104 0.146699 0.12065
79.7 0.114827 75.2882 80.0922 0.0958743 0.073239 0.0474826 79.7 0.11231 80.2878 0.198795 79.7 0.194498 0.287818 79.2098 142.284 0.146681 0.118824
79.8 0.115718 75.3882 80.1922 0.0958836 0.0732483 0.047486 79.8 0.112261 80.3878 0.198722 79.8 0.19458 0.293079 79.3098 142.464 0.146724 0.11713
79.9 0.11671 75.4882 80.2922 0.0960001 0.0733648 0.0475419 79.9 0.112224 80.4878 0.198657 79.9 0.194682 0.298531 79.4098 142.644 0.146711 0.115607
80 0.117225 75.5882 80.3922 0.096077 0.0734418 0.0475785 80 0.112212 80.5878 0.198614 80 0.194739 0.304106 79.5098 142.824 0.146705 0.114254
80.1 0.118515 75.6882 80.4922 0.0962158 0.0735805 0.0476453 80.1 0.126308 80.6878 0.224245 80.1 0.194912 0.309798 79.6098 143.004 0.14675 0.113008
80.2 0.119609 75.7882 80.5922 0.0961131 0.0734778 0.0475938 80.2 0.123528 80.7878 0.2243 80.2 0.195027 0.315655 79.7098 143.184 0.146766 0.111915
80.3 0.120153 75.8882 80.6922 0.096056 0.0734207 0.0475646 80.3 0.123701 80.8878 0.225283 80.3 0.195092 0.321684 79.8098 143.364 0.146753 0.110954
80.4 0.121023 75.9882 80.7922 0.0960134 0.0733781 0.0475426 80.4 0.123854 80.9878 0.226008 80.4 0.195161 0.327948 79.9098 143.544 0.146744 0.110111
80.5 0.122067 76.0882 80.8922 0.0960178 0.0733825 0.0475436 80.5 0.124017 81.0878 0.226564 80.5 0.195243 0.334365 80.0098 143.724 0.146747 0.109399
80.6 0.123351 76.1882 80.9922 0.0960976 0.0734623 0.0475815 80.6 0.124139 81.1878 0.227043 80.6 0.195351 0.340847 80.1098 143.904 0.146767 0.108774
80.7 0.124456 76.2882 81.0922 0.0963297 0.0736944 0.047694 80.7 0.124241 81.2878 0.227427 80.7 0.195446 0.347366 80.2098 144.084 0.146741 0.108268
80.8 0.125864 76.3882 81.1922 0.096564 0.0739287 0.0478076 80.8 0.12436 81.3878 0.227773 80.8 0.195613 0.353459 80.3098 144.264 0.146783 0.10786
80.9 0.127316 76.4882 81.2922 0.0965229 0.0738876 0.0477863 80.9 0.124458 81.4878 0.228103 80.9 0.195739 0.358669 80.4098 144.444 0.146801 0.107579
81 0.128311 76.5882 81.3922 0.096484 0.0738487 0.0477661 81 0.124547 81.5878 0.228383 81 0.195833 0.362525 80.5098 144.624 0.146797 0.107352
81.1 0.129715 76.6882 81.4922 0.0964201 0.0737848 0.0477336 81.1 0.110046 81.6878 0.200401 81.1 0.195961 0.364277 80.6098 144.804 0.146847 0.10726
81.2 0.131553 76.7882 81.5922 0.0962718 0.0736365 0.0476597 81.2 0.113423 81.7878 0.202507 81.2 0.196 0.363106 80.7098 144.984 0.146835 0.107217
81.3 0.133138 76.8882 81.6922 0.0961715 0.0735362 0.0476093 81.3 0.113281 81.8878 0.201917 81.3 0.196127 0.358064 80.8098 145.164 0.146881 0.107278
81.4 0.134999 76.9882 81.7922 0.095958 0.0733227 0.0475035 81.4 0.113141 81.9878 0.201511 81.4 0.196261 0.348056 80.9098 145.344 0.146906 0.107429
81.5 0.136898 77.0882 81.8922 0.0954104 0.0727751 0.047234 81.5 0.113009 82.0878 0.201179 81.5 0.196427 0.332023 81.0098 145.524 0.146904 0.107642
81.6 0.138845 77.1882 81.9922 0.0950757 0.0724404 0.0470688 81.6 0.112932 82.1878 0.200913 81.6 0.196511 0.309313 81.1098 145.704 0.146948 0.107926
81.7 0.141232 77.2882 82.0922 0.0948998 0.0722645 0.0469814 81.7 0.112838 82.2878 0.200701 81.7 0.196649 0.280319 81.2098 145.884 0.146985 0.108301
81.8 0.143221 77.3882 82.1922 0.0948905 0.0722552 0.0469756 81.8 0.112743 82.3878 0.200501 81.8 0.196736 0.246809 81.3098 146.064 0.146951 0.108718
81.9 0.145564 77.4882 82.2922 0.0949615 0.0723262 0.0470091 81.9 0.112686 82.4878 0.200316 81.9 0.196871 0.211364 81.4098 146.244 0.147019 0.10923
82 0.147566 77.5882 82.3922 0.09501 0.0723747 0.0470317 82 0.112627 82.5878 0.200193 82 0.196982 0.176259 81.5098 146.424 0.147051 0.109806
82.1 0.150411 77.6882 82.4922 0.095257 0.0726217 0.0471515 82.1 0.112571 82.6878 0.200047 82.1 0.197131 0.144006 81.6098 146.604 0.147056 0.110423
82.2 0.152956 77.7882 82.5922 0.095255 0.0726197 0.0471493 82.2 0.112535 82.7878 0.199939 82.2 0.197348 0.115666 81.7098 146.784 0.147099 0.111134
82.3 0.155299 77.8882 82.6922 0.0952494 0.0726142 0.0471454 82.3 0.112476 82.8878 0.199837 82.3 0.197437 0.0927063 81.8098 146.964 0.147096 0.111857
82.4 0.15762 77.9882 82.7922 0.0951757 0.0725404 0.047108 82.4 0.112446 82.9878 0.19973 82.4 0.197571 0.0757049 81.9098 147.144 0.147119 0.112652
82.5 0.160439 78.0882 82.8922 0.0953112 0.0726759 0.0471732 82.5 0.112414 83.0878 0.199647 82.5 0.197725 0.0637007 82.0098 147.324 0.147183 0.113529
82.6 0.163298 78.1882 82.9922 0.096103 0.0734677 0.0475599 82.6 0.112349 83.1878 0.199569 82.6 0.19786 0.0553791 82.1098 147.504 0.147184 0.114429
82.7 0.166252 78.2882 83.0922 0.0964919 0.0738566 0.0477492 82.7 0.112337 83.2878 0.199461 82.7 0.198004 0.0496032 82.2098 147.684 0.147258 0.115391
82.8 0.169139 78.3882 83.1922 0.0965283 0.073893 0.0477658 82.8 0.112291 83.3878 0.199407 82.8 0.198114 0.0454533 82.3098 147.864 0.147324 0.116412
82.9 0.172464 78.4882 83.2922 0.0965704 0.0739351 0.0477852 82.9 0.112253 83.4878 0.199324 82.9 0.198299 0.0424353 82.4098 148.044 0.14734 0.117453
83 0.175461 78.5882 83.3922 0.0967498 0.0741145 0.0478719 83 0.11223 83.5878 0.199256 83 0.198465 0.0402315 82.5098 148.224 0.147384 0.118561
83.1 0.179142 78.6882 83.4922 0.0969064 0.0742711 0.0479474 83.1 0.126288 83.6878 0.224821 83.1 0.198628 0.038502 82.6098 148.404 0.147438 0.1197
83.2 0.182229 78.7882 83.5922 0.0970763 0.074441 0.0480294 83.2 0.123546 83.7878 0.224964 83.2 0.198758 0.0371997 82.7098 148.584 0.147449 0.120896
83.3 0.185603 78.8882 83.6922 0.0970351 0.0743998 0.048008 83.3 0.123718 83.8878 0.225932 83.3 0.198899 0.0362105 82.8098 148.764 0.147534 0.122115
83.4 0.188917 78.9882 83.7922 0.0970646 0.0744293 0.0480211 83.4 0.123873 83.9878 0.226633 83.4 0.19901 0.0354326 82.9098 148.944 0.1476 0.123376
83.5 0.192289 79.0882 83.8922 0.0969656 0.0743303 0.0479714 83.5 0.124036 84.0878 0.227173 83.5 0.199259 0.0348679 83.0098 149.124 0.147617 0.124685
83.6 0.19577 79.1882 83.9922 0.0968205 0.0741852 0.047899 83.6 0.124154 84.1878 0.22764 83.6 0.199394 0.034437 83.1098 149.304 0.147684 0.126047
83.7 0.199606 79.2882 84.0922 0.0966326 0.0739973 0.0478057 83.7 0.124273 84.2878 0.227998 83.7 0.199591 0.0341009 83.2098 149.484 0.147703 0.127447
83.8 0.203002 79.3882 84.1922 0.0960011 0.0733658 0.047495 83.8 0.124392 84.3878 0.228322 83.8 0.199734 0.033858 83.3098 149.664 0.147761 0.12885
83.9 0.206815 79.4882 84.2922 0.0952773 0.072642 0.0471391 83.9 0.124474 84.4878 0.228635 83.9 0.199859 0.0337046 83.4098 149.844 0.147835 0.130296
84 0.210621 79.5882 84.3922 0.0949646 0.0723293 0.0469846 84 0.124562 84.5878 0.228908 84 0.200034 0.033669 83.5098 150.024 0.147873 0.131742
84.1 0.214547 79.6882 84.4922 0.0950126 0.0723773 0.0470068 84.1 0.110139 84.6878 0.201039 84.1 0.200182 0.033737 83.6098 150.204 0.14793 0.133251
84.2 0.21841 79.7882 84.5922 0.0949907 0.0723554 0.0469948 84.2 0.113477 84.7878 0.20301 84.2 0.200454 0.0338048 83.7098 150.384 0.148024 0.134774
84.3 0.222683 79.8882 84.6922 0.094369 0.0717337 0.0466889 84.3 0.113298 84.8878 0.202429 84.3 0.200643 0.0339003 83.8098 150.564 0.148074 0.136316
84.4 0.227076 79.9882 84.7922 0.0943438 0.0717085 0.0466753 84.4 0.113161 84.9878 0.201999 84.4 0.200811 0.0340206 83.9098 150.744 0.148156 0.137875
84.5 0.231426 80.0882 84.8922 0.0955258 0.0728905 0.0472532 84.5 0.113025 85.0878 0.201677 84.5 0.200954 0.0341006 84.0098 150.924 0.148227 0.139468
84.6 0.235757 80.1882 84.9922 0.0964735 0.0738382 0.0477163 84.6 0.112944 85.1878 0.201385 84.6 0.201113 0.0342412 84.1098 151.104 0.148271 0.141068
84.7 0.24014 80.2882 85.0922 0.0968907 0.0742555 0.0479195 84.7 0.112845 85.2878 0.201176 84.7 0.201326 0.0343699 84.2098 151.284 0.148357 0.142696
84.8 0.244451 80.3882 85.1922 0.0968241 0.0741888 0.0478855 84.8 0.112764 85.3878 0.200982 84.8 0.201469 0.0345239 84.3098 151.464 0.148349 0.144327
84.9 0.249311 80.4882 85.2922 0.096472 0.0738367 0.0477117 84.9 0.112708 85.4878 0.200793 84.9 0.201752 0.034729 84.4098 151.644 0.148478 0.145956
85 0.253779 80.5882 85.3922 0.0960026 0.0733673 0.0474804 85 0.112645 85.5878 0.200649 85 0.201943 0.0349194 84.5098 151.824 0.148525 0.147649
85.1 0.258107 80.6882 85.4922 0.0963128 0.0736775 0.0476311 85.1 0.11259 85.6878 0.200513 85.1 0.202085 0.0351567 84.6098 152.004 0.148569 0.14928
85.2 0.262497 80.7882 85.5922 0.0961744 0.0735391 0.047562 85.2 0.112556 85.7878 0.200373 85.2 0.202272 0.0354206 84.7098 152.184 0.148665 0.150992
85.3 0.266429 80.8882 85.6922 0.0967978 0.0741625 0.0478662 85.3 0.112494 85.8878 0.200266 85.3 0.202439 0.0356896 84.8098 152.364 0.148761 0.152674
85.4 0.270722 80.9882 85.7922 0.09718 0.0745447 0.0480522 85.4 0.112458 85.9878 0.200144 85.4 0.202618 0.0359692 84.9098 152.544 0.148811 0.154345
85.5 0.275081 81.0882 85.8922 0.0968718 0.0742365 0.0478998 85.5 0.112417 86.0878 0.200037 85.5 0.202813 0.036279 85.0098 152.724 0.14891 0.156016
85.6 0.278999 81.1882 85.9922 0.0964261 0.0737908 0.0476802 85.6 0.112368 86.1878 0.199946 85.6 0.203041 0.036546 85.1098 152.904 0.148938 0.157692
85.7 0.28317 81.2882 86.0922 0.096131 0.0734957 0.0475342 85.7 0.11233 86.2878 0.199854 85.7 0.203189 0.0369055 85.2098 153.084 0.148996 0.159356
85.8 0.287095 81.3882 86.1922 0.096821 0.0741857 0.0478711 85.8 0.112309 86.3878 0.199771 85.8 0.203412 0.0372478 85.3098 153.264 0.149077 0.161047
85.9 0.290971 81.4882 86.2922 0.0978806 0.0752453 0.048389 85.9 0.112277 86.4878 0.199686 85.9 0.203559 0.0375988 85.4098 153.444 0.14911 0.162667
86 0.294838 81.5882 86.3922 0.0980257 0.0753904 0.0484587 86 0.112248 86.5878 0.199596 86 0.203746 0.037964 85.5098 153.624 0.149159 0.164291
86.1 0.298721 81.6882 86.4922 0.0984656 0.0758303 0.048673 86.1 0.126282 86.6878 0.225106 86.1 0.203913 0.0383587 85.6098 153.804 0.149249 0.165897
86.2 0.302576 81.7882 86.5922 0.0983959 0.0757606 0.0486375 86.2 0.123574 86.7878 0.225328 86.2 0.204056 0.0387246 85.7098 153.984 0.149334 0.167463
86.3 0.306056 81.8882 86.6922 0.0983493 0.075714 0.0486134 86.3 0.123765 86.8878 0.226253 86.3 0.204332 0.0391488 85.8098 154.164 0.149396 0.16901
86.4 0.309045 81.9882 86.7922 0.0983191 0.0756838 0.0485972 86.4 0.123926 86.9878 0.226963 86.4 0.204506 0.03957 85.9098 154.344 0.149424 0.170517
86.5 0.31236 82.0882 86.8922 0.098054 0.0754187 0.048466 86.5 0.124098 87.0878 0.227485 86.5 0.204622 0.039972 86.0098 154.524 0.149488 0.171944
86.6 0.314971 82.1882 86.9922 0.0979673 0.075332 0.0484222 86.6 0.124192 87.1878 0.227912 86.6 0.204827 0.0404517 86.1098 154.704 0.149606 0.173364
86.7 0.317352 82.2882 87.0922 0.0977245 0.0750892 0.0483019 86.7 0.124308 87.2878 0.228292 86.7 0.204945 0.040885 86.2098 154.884 0.149611 0.17471
86.8 0.319757 82.3882 87.1922 0.0978983 0.075263 0.0483857 86.8 0.124421 87.3878 0.228582 86.8 0.205104 0.0413763 86.3098 155.064 0.149651 0.176007
86.9 0.321317 82.4882 87.2922 0.097116 0.0744807 0.0480011 86.9 0.124514 87.4878 0.228913 86.9 0.205301 0.0418695 86.4098 155.244 0.149676 0.177249
87 0.322763 82.5882 87.3922 0.0963805 0.0737452 0.0476394 87 0.124596 87.5878 0.229165 87 0.205453 0.0423472 86.5098 155.424 0.149721 0.178371
87.1 0.323019 82.6882 87.4922 0.097049 0.0744137 0.0479656 87.1 0.110213 87.6878 0.201414 87.1 0.20555 0.0428974 86.6098 155.604 0.149734 0.179439
87.2 0.323009 82.7882 87.5922 0.0977654 0.0751301 0.0483153 87.2 0.113496 87.7878 0.203273 87.2 0.205663 0.0434376 86.7098 155.784 0.149727 0.180386
87.3 0.322128 82.8882 87.6922 0.0971612 0.0745259 0.0480179 87.3 0.113321 87.8878 0.202671 87.3 0.20575 0.0440191 86.8098 155.964 0.149726 0.181231
87.4 0.319552 82.9882 87.7922 0.0963352 0.0736999 0.0476118 87.4 0.113179 87.9878 0.202219 87.4 0.205809 0.0446337 86.9098 156.144 0.149674 0.181983
87.5 0.316198 83.0882 87.8922 0.0961542 0.0735189 0.0475218 87.5 0.113045 88.0878 0.201917 87.5 0.205833 0.0452646 87.0098 156.324 0.14962 0.182578
87.6 0.3111 83.1882 87.9922 0.0958977 0.0732624 0.0473948 87.6 0.112966 88.1878 0.201623 87.6 0.205924 0.0458624 87.1098 156.504 0.14954 0.183017
87.7 0.304128 83.2882 88.0922 0.0957068 0.0730715 0.0472999 87.7 0.11288 88.2878 0.201385 87.7 0.20588 0.0465501 87.2098 156.684 0.149434 0.183334
87.8 0.295628 83.3882 88.1922 0.0953635 0.0727282 0.0471303 87.8 0.112774 88.3878 0.201207 87.8 0.205811 0.0472348 87.3098 156.864 0.149351 0.183476
87.9 0.285214 83.4882 88.2922 0.0952319 0.0725966 0.0470645 87.9 0.112733 88.4878 0.201011 87.9 0.205697 0.0479585 87.4098 157.044 0.14919 0.183437
88 0.27391 83.5882 88.3922 0.0952202 0.0725849 0.0470574 88 0.112663 88.5878 0.20086 88 0.205627 0.0487 87.5098 157.224 0.149052 0.18323
88.1 0.261041 83.6882 88.4922 0.0957524 0.0731171 0.0473168 88.1 0.112602 88.6878 0.200714 88.1 0.205463 0.0494935 87.6098 157.404 0.148836 0.18277
88.2 0.247493 83.7882 88.5922 0.096131 0.0734957 0.047501 88.2 0.112573 88.7878 0.200554 88.2 0.20535 0.0503248 87.7098 157.584 0.148702 0.18212
88.3 0.23357 83.8882 88.6922 0.0961682 0.0735329 0.0475179 88.3 0.112502 88.8878 0.20046 88.3 0.205284 0.0512006 87.8098 157.764 0.148538 0.181273
88.4 0.219897 83.9882 88.7922 0.0967614 0.0741261 0.0478072 88.4 0.112458 88.9878 0.200336 88.4 0.205167 0.0520739 87.9098 157.944 0.148352 0.180138
88.5 0.206336 84.0882 88.8922 0.0968954 0.0742601 0.0478715 88.5 0.112436 89.0878 0.200237 88.5 0.205066 0.0530362 88.0098 158.124 0.14822 0.178799
88.6 0.193235 84.1882 88.9922 0.0967399 0.0741046 0.0477939 88.6 0.112382 89.1878 0.20015 88.6 0.20494 0.0540486 88.1098 158.304 0.148027 0.177217
88.7 0.180897 84.2882 89.0922 0.0965921 0.0739568 0.0477201 88.7 0.112358 89.2878 0.200034 88.7 0.204808 0.0550947 88.2098 158.484 0.147917 0.175357
88.8 0.169666 84.3882 89.1922 0.0964898 0.0738545 0.0476686 88.8 0.112332 89.3878 0.199943 88.8 0.204718 0.0562155 88.3098 158.664 0.147776 0.173332
88.9 0.159366 84.4882 89.2922 0.0961696 0.0735343 0.0475103 88.9 0.112292 89.4878 0.199861 88.9 0.204639 0.0573712 88.4098 158.844 0.147656 0.17107
89 0.150105 84.5882 89.3922 0.0965609 0.0739256 0.0477007 89 0.112275 89.5878 0.199768 89 0.204636 0.0586041 88.5098 159.024 0.147513 0.168617
89.1 0.142163 84.6882 89.4922 0.097118 0.0744827 0.0479723 89.1 0.126252 89.6878 0.225202 89.1 0.20459 0.059895 88.6098 159.204 0.14746 0.16599
89.2 0.13522 84.7882 89.5922 0.0974266 0.0747913 0.0481222 89.2 0.123593 89.7878 0.225537 89.2 0.204597 0.0612287 88.7098 159.384 0.147353 0.163228
89.3 0.128846 84.8882 89.6922 0.0974809 0.0748456 0.0481474 89.3 0.123769 89.8878 0.22644 89.3 0.204558 0.0626807 88.8098 159.564 0.147271 0.160367
89.4 0.123793 84.9882 89.7922 0.0973669 0.0747316 0.0480901 89.4 0.123943 89.9878 0.22714 89.4 0.204563 0.064242 88.9098 159.744 0.147229 0.157405
89.5 0.118901 85.0882 89.8922 0.0972517 0.0746165 0.0480324 89.5 0.124075 90.0878 0.227655 89.5 0.204517 0.0658424 89.0098 159.924 0.147175 0.154435
89.6 0.115295 85.1882 89.9922 0.0973032 0.0746679 0.0480562 89.6 0.124234 90.1878 0.228066 89.6 0.204499 0.067593 89.1098 160.104 0.147104 0.15147
89.7 0.112009 85.2882 90.0922 0.0973673 0.074732 0.0480862 89.7 0.124321 90.2878 0.228455 89.7 0.204608 0.0694375 89.2098 160.284 0.147034 0.148533
89.8 0.10895 85.3882 90.1922 0.0975046 0.0748693 0.0481521 89.8 0.124448 90.3878 0.228747 89.8 0.204645 0.0713906 89.3098 160.464 0.146969 0.145641
89.9 0.106912 85.4882 90.2922 0.0979179 0.0752826 0.0483532 89.9 0.124551 90.4878 0.229037 89.9 0.204689 0.0734942 89.4098 160.644 0.146956 0.142865
90 0.10498 85.5882 90.3922 0.0977964 0.0751611 0.0482923 90 0.124628 90.5878 0.229327 90 0.204709 0.0757256 89.5098 160.824 0.146898 0.140186
90.1 0.103045 85.6882 90.4922 0.0986029 0.0759676 0.0486861 90.1 0.110283 90.6878 0.201661 90.1 0.204702 0.0780792 89.6098 161.004 0.146848 0.137623
90.2 0.101507 85.7882 90.5922 0.0982069 0.0755716 0.0484907 90.2 0.11352 90.7878 0.203398 90.2 0.204785 0.0806493 89.7098 161.184 0.146845 0.135215
90.3 0.100459 85.8882 90.6922 0.0979428 0.0753075 0.0483599 90.3 0.113345 90.8878 0.202814 90.3 0.204881 0.0834211 89.8098 161.364 0.146823 0.132924
90.4 0.0994637 85.9882 90.7922 0.0975484 0.0749131 0.0481652 90.4 0.113214 90.9878 0.202348 90.4 0.204978 0.0863017 89.9098 161.544 0.146788 0.130796
90.5 0.0989872 86.0882 90.8922 0.0969007 0.0742654 0.0478464 90.5 0.113091 91.0878 0.202029 90.5 0.205015 0.0894461 90.0098 161.724 0.146759 0.128817
90.6 0.0980704 86.1882 90.9922 0.0969674 0.0743321 0.0478777 90.6 0.112972 91.1878 0.201766 90.6 0.205045 0.0927253 90.1098 161.904 0.146746 0.126927
90.7 0.0975076 86.2882 91.0922 0.0968585 0.0742232 0.047823 90.7 0.112898 91.2878 0.201497 90.7 0.205092 0.0962901 90.2098 162.084 0.146714 0.125187
90.8 0.0974306 86.3882 91.1922 0.0970687 0.0744334 0.0479246 90.8 0.1128 91.3878 0.201307 90.8 0.205199 0.100035 90.3098 162.264 0.146735 0.123636
90.9 0.0969486 86.4882 91.2922 0.096948 0.0743127 0.047864 90.9 0.112758 91.4878 0.201121 90.9 0.205207 0.103972 90.4098 162.444 0.146659 0.122198
91 0.096959 86.5882 91.3922 0.097466 0.0748307 0.0481164 91 0.112686 91.5878 0.200964 91 0.205345 0.108225 90.5098 162.624 0.146677 0.12089
91.1 0.0969523 86.6882 91.4922 0.0969412 0.0743059 0.0478578 91.1 0.112609 91.6878 0.200838 91.1 0.205434 0.112639 90.6098 162.804 0.146696 0.119718
91.2 0.0968673 86.7882 91.5922 0.0959114 0.0732761 0.0473519 91.2 0.112564 91.7878 0.200693 91.2 0.205469 0.117227 90.7098 162.984 0.146693 0.118664
91.3 0.0969293 86.8882 91.6922 0.0963746 0.0737393 0.0475774 91.3 0.112524 91.8878 0.200563 91.3 0.20554 0.122074 90.8098 163.164 0.146686 0.117738
91.4 0.0973568 86.9882 91.7922 0.0962466 0.0736113 0.0475133 91.4 0.112484 91.9878 0.200472 91.4 0.205624 0.127066 90.9098 163.344 0.146648 0.116893
91.5 0.0974125 87.0882 91.8922 0.0962965 0.0736612 0.0475363 91.5 0.112468 92.0878 0.200354 91.5 0.205708 0.132234 91.0098 163.524 0.146608 0.116197
91.6 0.0978241 87.1882 91.9922 0.0966321 0.0739968 0.0476993 91.6 0.112403 92.1878 0.200252 91.6 0.205836 0.137544 91.1098 163.704 0.146656 0.115588
91.7 0.0983332 87.2882 92.0922 0.0968689 0.0742336 0.0478139 91.7 0.112365 92.2878 0.200146 91.7 0.20593 0.142954 91.2098 163.884 0.146632 0.115057
91.8 0.0987939 87.3882 92.1922 0.0961534 0.0735181 0.0474619 91.8 0.112342 92.3878 0.200059 91.8 0.206057 0.148445 91.3098 164.064 0.146636 0.114642
91.9 0.099347 87.4882 92.2922 0.0956661 0.0730308 0.0472218 91.9 0.112283 92.4878 0.199975 91.9 0.206107 0.154026 91.4098 164.244 0.146597 0.114314
92 0.0997746 87.5882 92.3922 0.0957539 0.0731186 0.0472633 92 0.112278 92.5878 0.199891 92 0.206165 0.159675 91.5098 164.424 0.146596 0.114062
92.1 0.100255 87.6882 92.4922 0.0959431 0.0733078 0.0473546 92.1 0.126208 92.6878 0.225232 92.1 0.206248 0.165385 91.6098 164.604 0.146631 0.113908
92.2 0.101176 87.7882 92.5922 0.0960366 0.0734013 0.047399 92.2 0.123603 92.7878 0.225678 92.2 0.206363 0.171081 91.7098 164.784 0.146599 0.113831
92.3 0.101738 87.8882 92.6922 0.0967008 0.0740655 0.0477231 92.3 0.123794 92.8878 0.226564 92.3 0.206383 0.176834 91.8098 164.964 0.146639 0.113851
92.4 0.102617 87.9882 92.7922 0.0971744 0.0745391 0.0479537 92.4 0.123956 92.9878 0.227234 92.4 0.206599 0.18262 91.9098 165.144 0.146624 0.113945
92.5 0.103163 88.0882 92.8922 0.0969223 0.074287 0.0478287 92.5 0.124083 93.0878 0.227772 92.5 0.206702 0.188475 92.0098 165.324 0.146598 0.114091
92.6 0.104011 88.1882 92.9922 0.0984943 0.075859 0.0485976 92.6 0.124233 93.1878 0.228165 92.6 0.206701 0.194341 92.1098 165.504 0.146609 0.114327
92.7 0.105022 88.2882 93.0922 0.0988918 0.0762565 0.0487909 92.7 0.124337 93.2878 0.228542 92.7 0.206886 0.200262 92.2098 165.684 0.146615 0.114608
92.8 0.105987 88.3882 93.1922 0.0994609 0.0768256 0.0490683 92.8 0.124443 93.3878 0.228862 92.8 0.206938 0.206173 92.3098 165.864 0.146645 0.114959
92.9 0.106949 88.4882 93.2922 0.0985705 0.0759352 0.0486306 92.9 0.124531 93.4878 0.229134 92.9 0.207001 0.212078 92.4098 166.044 0.146623 0.115394
93 0.108354 88.5882 93.3922 0.0977131 0.0750779 0.048209 93 0.124615 93.5878 0.229427 93 0.207109 0.217951 92.5098 166.224 0.146689 0.115862
93.1 0.109391 88.6882 93.4922 0.0978243 0.075189 0.0482621 93.1 0.110345 93.6878 0.201878 93.1 0.207294 0.223756 92.6098 166.404 0.146636 0.116405
93.2 0.110735 88.7882 93.5922 0.097146 0.0745107 0.0479282 93.2 0.113542 93.7878 0.203504 93.2 0.207388 0.229662 92.7098 166.584 0.146668 0.117034
93.3 0.112256 88.8882 93.6922 0.0974153 0.07478 0.0480588 93.3 0.113364 93.8878 0.202921 93.3 0.207525 0.236456 92.8098 166.764 0.146667 0.117692
93.4 0.113621 88.9882 93.7922 0.0964816 0.0738463 0.0475998 93.4 0.113226 93.9878 0.202455 93.4 0.207597 0.243443 92.9098 166.944 0.146672 0.118397
93.5 0.115131 89.0882 93.8922 0.0958145 0.0731792 0.0472715 93.5 0.113097 94.0878 0.202114 93.5 0.207706 0.250415 93.0098 167.124 0.146686 0.119148
93.6 0.116999 89.1882 93.9922 0.0962568 0.0736215 0.0474867 93.6 0.112983 94.1878 0.201851 93.6 0.207789 0.257259 93.1098 167.304 0.14671 0.119956
93.7 0.118904 89.2882 94.0922 0.0981351 0.0754998 0.0484057 93.7 0.112918 94.2878 0.201607 93.7 0.207963 0.264045 93.2098 167.484 0.14672 0.120806
93.8 0.120814 89.3882 94.1922 0.0981294 0.0754941 0.0484015 93.8 0.112826 94.3878 0.201424 93.8 0.208106 0.270672 93.3098 167.664 0.146745 0.121738
93.9 0.122748 89.4882 94.2922 0.0968283 0.074193 0.0477624 93.9 0.11277 94.4878 0.20123 93.9 0.208177 0.276992 93.4098 167.844 0.146772 0.122662
94 0.124709 89.5882 94.3922 0.0980869 0.0754516 0.0483777 94 0.112716 94.5878 0.201074 94 0.208287 0.28307 93.5098 168.024 0.146844 0.123659
94.1 0.127134 89.6882 94.4922 0.0985002 0.0758649 0.0485788 94.1 0.112646 94.6878 0.200939 94.1 0.208458 0.28913 93.6098 168.204 0.146844 0.12467
94.2 0.129512 89.7882 94.5922 0.0967426 0.0741074 0.0477161 94.2 0.112603 94.7878 0.200795 94.2 0.208548 0.295228 93.7098 168.384 0.146831 0.125755
94.3 0.131942 89.8882 94.6922 0.0958933 0.073258 0.0472985 94.3 0.112568 94.8878 0.200679 94.3 0.208665 0.301333 93.8098 168.564 0.14687 0.126911
94.4 0.134395 89.9882 94.7922 0.0967784 0.0741431 0.0477307 94.4 0.112508 94.9878 0.200556 94.4 0.208838 0.307436 93.9098 168.744 0.146911 0.128036
94.5 0.137165 90.0882 94.8922 0.0971255 0.0744902 0.0478993 94.5 0.11248 95.0878 0.200441 94.5 0.208986 0.313445 94.0098 168.924 0.146946 0.129207
94.6 0.140148 90.1882 94.9922 0.097234 0.0745987 0.047951 94.6 0.112422 95.1878 0.200342 94.6 0.209103 0.319561 94.1098 169.104 0.146991 0.130439
94.7 0.142987 90.2882 95.0922 0.0970904 0.0744551 0.0478792 94.7 0.112376 95.2878 0.200256 94.7 0.209211 0.3258 94.2098 169.284 0.147023 0.131655
94.8 0.145876 90.3882 95.1922 0.0966431 0.0740078 0.0476585 94.8 0.112363 95.3878 0.200157 94.8 0.209329 0.332304 94.3098 169.464 0.147061 0.132916
94.9 0.149277 90.4882 95.2922 0.0968268 0.0741915 0.0477471 94.9 0.112339 95.4878 0.200083 94.9 0.209536 0.339075 94.4098 169.644 0.147122 0.134221
95 0.152717 90.5882 95.3922 0.0972446 0.0746093 0.0479503 95 0.112286 95.5878 0.199992 95 0.209607 0.346164 94.5098 169.824 0.14715 0.135531
95.1 0.156396 90.6882 95.4922 0.0968673 0.074232 0.047764 95.1 0.126198 95.6878 0.225255 95.1 0.209822 0.353442 94.6098 170.004 0.147203 0.136904
95.2 0.159826 90.7882 95.5922 0.0966049 0.0739696 0.047634 95.2 0.123632 95.7878 0.225794 95.2 0.209977 0.360657 94.7098 170.184 0.147242 0.13826
95.3 0.163604 90.8882 95.6922 0.0974145 0.0747792 0.0480292 95.3 0.123833 95.8878 0.226678 95.3 0.210118 0.367391 94.8098 170.364 0.147293 0.139641
95.4 0.16751 90.9882 95.7922 0.0973493 0.074714 0.0479958 95.4 0.124004 95.9878 0.22734 95.4 0.210275 0.373011 94.9098 170.544 0.147304 0.141035
95.5 0.171424 91.0882 95.8922 0.0974558 0.0748205 0.0480465 95.5 0.124121 96.0878 0.227853 95.5 0.210411 0.376841 95.0098 170.724 0.14736 0.142466
95.6 0.175661 91.1882 95.9922 0.0978269 0.0751916 0.0482268 95.6 0.124264 96.1878 0.228257 95.6 0.210554 0.377727 95.1098 170.904 0.147422 0.143902
95.7 0.179998 91.2882 96.0922 0.0977563 0.075121 0.0481907 95.7 0.124394 96.2878 0.228613 95.7 0.210693 0.374788 95.2098 171.084 0.147514 0.145352
95.8 0.184421 91.3882 96.1922 0.0964777 0.0738424 0.0475627 95.8 0.124479 96.3878 0.228955 95.8 0.210959 0.366947 95.3098 171.264 0.147557 0.1468
95.9 0.189146 91.4882 96.2922 0.095732 0.0730967 0.0471959 95.9 0.124594 96.4878 0.229216 95.9 0.211131 0.353028 95.4098 171.444 0.147603 0.148274
96 0.194422 91.5882 96.3922 0.095566 0.0729307 0.047113 96 0.124665 96.5878 0.229484 96 0.211315 0.33209 95.5098 171.624 0.147693 0.149738
96.1 0.199374 91.6882 96.4922 0.0956142 0.0729789 0.0471352 96.1 0.110421 96.6878 0.202044 96.1 0.211512 0.303885 95.6098 171.804 0.147757 0.151194
96.2 0.204565 91.7882 96.5922 0.0961709 0.0735356 0.0474065 96.2 0.113567 96.7878 0.203555 96.2 0.211627 0.269075 95.7098 171.984 0.147837 0.152667
96.3 0.210292 91.8882 96.6922 0.0965543 0.073919 0.0475929 96.3 0.113382 96.8878 0.20298 96.3 0.211855 0.230009 95.8098 172.164 0.147896 0.15412
96.4 0.216147 91.9882 96.7922 0.0965897 0.0739544 0.0476087 96.4 0.113229 96.9878 0.202541 96.4 0.212055 0.189876 95.9098 172.344 0.147978 0.155581
96.5 0.221849 92.0882 96.8922 0.0965205 0.0738852 0.0475733 96.5 0.113118 97.0878 0.202197 96.5 0.21231 0.151915 96.0098 172.524 0.148074 0.156986
96.6 0.227688 92.1882 96.9922 0.0970574 0.0744221 0.0478349 96.6 0.113004 97.1878 0.201921 96.6 0.212566 0.118669 96.1098 172.704 0.148168 0.158383
96.7 0.233923 92.2882 97.0922 0.0970276 0.0743923 0.0478188 96.7 0.112934 97.2878 0.201668 96.7 0.212772 0.0919388 96.2098 172.884 0.148202 0.15981
96.8 0.239786 92.3882 97.1922 0.096938 0.0743027 0.0477734 96.8 0.112847 97.3878 0.201488 96.8 0.212935 0.0727028 96.3098 173.064 0.148315 0.161234
96.9 0.246135 92.4882 97.2922 0.0973951 0.0747598 0.0479959 96.9 0.112786 97.4878 0.201315 96.9 0.21313 0.0597634 96.4098 173.244 0.148431 0.162636
97 0.251962 92.5882 97.3922 0.097498 0.0748627 0.0480448 97 0.112734 97.5878 0.201152 97 0.213335 0.0511659 96.5098 173.424 0.148524 0.163984
97.1 0.258199 92.6882 97.4922 0.0974616 0.0748263 0.0480255 97.1 0.112664 97.6878 0.201024 97.1 0.213641 0.0454138 96.6098 173.604 0.148572 0.165314
97.2 0.264137 92.7882 97.5922 0.0977079 0.0750726 0.0481447 97.2 0.112605 97.7878 0.200881 97.2 0.213877 0.0414535 96.7098 173.784 0.148683 0.166591
97.3 0.269912 92.8882 97.6922 0.0977313 0.075096 0.0481546 97.3 0.112562 97.8878 0.200755 97.3 0.214046 0.0386327 96.8098 173.964 0.148755 0.167824
97.4 0.276156 92.9882 97.7922 0.0979522 0.0753169 0.0482614 97.4 0.112503 97.9878 0.200646 97.4 0.214286 0.0365516 96.9098 174.144 0.148907 0.169023
97.5 0.281919 93.0882 97.8922 0.0987796 0.0761443 0.0486653 97.5 0.112462 98.0878 0.200514 97.5 0.214461 0.0350573 97.0098 174.324 0.148957 0.170148
97.6 0.287605 93.1882 97.9922 0.0980821 0.0754468 0.048322 97.6 0.112436 98.1878 0.200433 97.6 0.214677 0.0338697 97.1098 174.504 0.149069 0.171238
97.7 0.293533 93.2882 98.0922 0.0978978 0.0752625 0.0482302 97.7 0.112398 98.2878 0.200344 97.7 0.214923 0.0330345 97.2098 174.684 0.149173 0.172255
97.8 0.29929 93.3882 98.1922 0.0979245 0.0752892 0.0482418 97.8 0.11236 98.3878 0.200236 97.8 0.215201 0.0323505 97.3098 174.864 0.149253 0.173187
97.9 0.305121 93.4882 98.2922 0.0978028 0.0751675 0.0481806 97.9 0.11233 98.4878 0.200167 97.9 0.215412 0.0319175 97.4098 175.044 0.149354 0.174052
98 0.31057 93.5882 98.3922 0.0977174 0.0750821 0.0481373 98 0.112291 98.5878 0.200082 98 0.215655 0.0315353 97.5098 175.224 0.149415 0.174825
98.1 0.316271 93.6882 98.4922 0.0982266 0.0755913 0.0483853 98.1 0.12615 98.6878 0.225253 98.1 0.215856 0.031288 97.6098 175.404 0.149472 0.17553
98.2 0.322007 93.7882 98.5922 0.0984442 0.0758089 0.0484904 98.2 0.123657 98.7878 0.225892 98.2 0.216087 0.0311315 97.7098 175.584 0.149643 0.176135
98.3 0.327536 93.8882 98.6922 0.0984821 0.0758468 0.0485075 98.3 0.123835 98.8878 0.226756 98.3 0.216319 0.031084 97.8098 175.764 0.149689 0.176607
98.4 0.332838 93.9882 98.7922 0.0985182 0.0758829 0.0485237 98.4 0.124008 98.9878 0.22741 98.4 0.216511 0.0311122 97.9098 175.944 0.149783 0.177007
98.5 0.337706 94.0882 98.8922 0.0983252 0.0756899 0.0484276 98.5 0.124141 99.0878 0.22792 98.5 0.216816 0.0312074 98.0098 176.124 0.149896 0.177253
98.6 0.342642 94.1882 98.9922 0.0979363 0.075301 0.0482355 98.6 0.124275 99.1878 0.228338 98.6 0.217011 0.0313261 98.1098 176.304 0.149956 0.177366
98.7 0.347458 94.2882 99.0922 0.0980453 0.07541 0.0482874 98.7 0.124407 99.2878 0.228703 98.7 0.217279 0.0314242 98.2098 176.484 0.150075 0.177377
98.8 0.351922 94.3882 99.1922 0.0981097 0.0754744 0.0483174 98.8 0.124497 99.3878 0.229023 98.8 0.217487 0.0315272 98.3098 176.664 0.150134 0.177192
98.9 0.355423 94.4882 99.2922 0.0980269 0.0753916 0.0482753 98.9 0.124625 99.4878 0.229292 98.9 0.217632 0.0316288 98.4098 176.844 0.150196 0.176892
99 0.358028 94.5882 99.3922 0.0979885 0.0753532 0.048255 99 0.124704 99.5878 0.229562 99 0.217752 0.0317605 98.5098 177.024 0.150245 0.176425
99.1 0.359177 94.6882 99.4922 0.0977391 0.0751038 0.0481312 99.1 0.110492 99.6878 0.202247 99.1 0.217928 0.0319227 98.6098 177.204 0.150289 0.175801
99.2 0.358504 94.7882 99.5922 0.0975685 0.0749332 0.0480461 99.2 0.113583 99.7878 0.203624 99.2 0.218061 0.0321027 98.7098 177.384 0.150245 0.175011
99.3 0.355511 94.8882 99.6922 0.097852 0.0752167 0.0481835 99.3 0.113398 99.8878 0.203078 99.3 0.218127 0.032315 98.8098 177.564 0.150204 0.174076
99.4 0.348885 94.9882 99.7922 0.0974508 0.0748155 0.0479854 99.4 0.113237 99.9878 0.202626 99.4 0.218102 0.0325366 98.9098 177.744 0.1501 0.17297
99.5 0.338702 95.0882 99.8922 0.0974596 0.0748243 0.0479882 99.5 0.113136 100.088 0.202287 99.5 0.217958 0.0327935 99.0098 177.924 0.149923 0.171705
99.6 0.323995 95.1882 99.9922 0.097001 0.0743657 0.0477619 99.6 0.113026 100.188 0.202009 99.6 0.21777 0.0330544 99.1098 178.104 0.149677 0.17029
99.7 0.305244 95.2882 100.092 0.0963353 0.0737 0.0474342 99.7 0.112941 100.288 0.201785 99.7 0.217513 0.0333205 99.2098 178.284 0.149418 0.168726
99.8 0.282721 95.3882 100.192 0.096911 0.0742757 0.0477148 99.8 0.112877 100.388 0.201569 99.8 0.217151 0.0335996 99.3098 178.464 0.149087 0.167055
99.9 0.257937 95.4882 100.292 0.0973513 0.074716 0.047929 99.9 0.1128 100.488 0.201402 99.9 0.216886 0.0339083 99.4098 178.644 0.148761 0.165221
100 0.231864 95.5882 100.392 0.0972981 0.0746628 0.0479014 100 0.112758 100.588 0.201254 100 0.21655 0.034203 99.5098 178.824 0.148387 0.163299
100.1 0.206857 95.6882 100.492 0.0968228 0.0741875 0.047667 100.1 0.112684 100.688 0.201109 100.1 0.216163 0.0345074 99.6098 179.004 0.148137 0.161298
100.2 0.183026 95.7882 100.592 0.0964898 0.0738545 0.0475023 100.2 0.112622 100.788 0.200974 100.2 0.215768 0.0348636 99.7098 179.184 0.147873 0.159193
100.3 0.161747 95.8882 100.692 0.0966637 0.0740284 0.047586 100.3 0.112592 100.888 0.200854 100.3 0.21547 0.035179 99.8098 179.364 0.14766 0.157056
100.4 0.143411 95.9882 100.792 0.097033 0.0743977 0.0477654 100.4 0.112536 100.988 0.200761 100.4 0.215169 0.0355189 99.9098 179.544 0.147473 0.154897
100.5 0.128366 96.0882 100.892 0.0975787 0.0749434 0.0480313 100.5 0.112501 101.088 0.200643 100.5 0.214965 0.0358632 100.01 179.724 0.147301 0.152719
100.6 0.116213 96.1882 100.992 0.0976173 0.074982 0.0480486 100.6 0.112477 101.188 0.200529 100.6 0.214757 0.0362192 100.11 179.904 0.147186 0.150543
100.7 0.10664 96.2882 101.092 0.0971441 0.0745088 0.0478152 100.7 0.112422 101.288 0.200461 100.7 0.214586 0.0366196 100.21 180.084 0.14713 0.148404
100.8 0.0991169 96.3882 101.192 0.0979475 0.0753122 0.0482073 100.8 0.112393 101.388 0.200346 100.8 0.214446 0.0370026 100.31 180.264 0.147014 0.146298
100.9 0.0930268 96.4882 101.292 0.098362 0.0757267 0.0484089 100.9 0.112365 101.488 0.20026 100.9 0.214355 0.0373874 100.41 180.444 0.146991 0.144275
101 0.0880538 96.5882 101.392 0.0984916 0.0758563 0.0484708 101 0.112311 101.588 0.200188 101 0.214217 0.037826 100.51 180.624 0.146862 0.14227
101.1 0.0839488 96.6882 101.492 0.0986995 0.0760642 0.0485712 101.1 0.126114 101.688 0.225265 101.1 0.214154 0.0382493 100.61 180.804 0.146831 0.14034
101.2 0.0808799 96.7882 101.592 0.0973424 0.0747071 0.0479047 101.2 0.123686 101.788 0.226008 101.2 0.214054 0.0387072 100.71 180.984 0.14676 0.138547
101.3 0.0784423 96.8882 101.692 0.0969008 0.0742655 0.0476867 101.3 0.123855 101.888 0.226889 101.3 0.213988 0.0391934 100.81 181.164 0.146706 0.13678
101.4 0.0763916 96.9882 101.792 0.0974515 0.0748162 0.047955 101.4 0.124037 101.988 0.227538 101.4 0.213953 0.0396737 100.91 181.344 0.146656 0.135161
101.5 0.0744713 97.0882 101.892 0.098974 0.0763387 0.0486995 101.5 0.124165 102.088 0.228043 101.5 0.213817 0.0401494 101.01 181.524 0.146681 0.13362
101.6 0.0733742 97.1882 101.992 0.100082 0.0774472 0.0492411 101.6 0.124305 102.188 0.228456 101.6 0.213828 0.0407096 101.11 181.704 0.1466 0.132177
101.7 0.0719667 97.2882 102.092 0.0994846 0.0768493 0.0489466 101.7 0.124433 102.288 0.228815 101.7 0.213771 0.0412209 101.21 181.884 0.146549 0.130863
101.8 0.0712896 97.3882 102.192 0.098176 0.0755407 0.0483039 101.8 0.124529 102.388 0.229132 101.8 0.213743 0.0417533 101.31 182.064 0.146546 0.129626
101.9 0.0704846 97.4882 102.292 0.0986802 0.0760449 0.0485494 101.9 0.124623 102.488 0.229393 101.9 0.213699 0.0423782 101.41 182.244 0.146493 0.128451
102 0.0698678 97.5882 102.392 0.0993843 0.076749 0.0488928 102 0.124725 102.588 0.229659 102 0.21365 0.0429733 101.51 182.424 0.146513 0.127451
102.1 0.0694252 97.6882 102.492 0.0991933 0.076558 0.0487977 102.1 0.110569 102.688 0.202485 102.1 0.213579 0.0436064 101.61 182.604 0.146467 0.126477
102.2 0.0693299 97.7882 102.592 0.0980116 0.0753763 0.0482171 102.2 0.113609 102.788 0.203738 102.2 0.213596 0.0442591 101.71 182.784 0.146419 0.12561
102.3 0.0692566 97.8882 102.692 0.0971295 0.0744942 0.0477833 102.3 0.113424 102.888 0.203161 102.3 0.213509 0.044948 101.81 182.964 0.146421 0.124843
102.4 0.0689747 97.9882 102.792 0.0960922 0.0734569 0.0472735 102.4 0.113269 102.988 0.202733 102.4 0.213504 0.0456958 101.91 183.144 0.146392 0.124163
102.5 0.0688658 98.0882 102.892 0.0955553 0.07292 0.0470088 102.5 0.113152 103.088 0.202369 102.5 0.213528 0.0464157 102.01 183.324 0.14639 0.123594
102.6 0.0692309 98.1882 102.992 0.0956666 0.0730313 0.0470618 102.6 0.113056 103.188 0.202128 102.6 0.213474 0.0472015 102.11 183.504 0.146401 0.123118
102.7 0.0693655 98.2882 103.092 0.0958786 0.0732433 0.0471642 102.7 0.112968 103.288 0.201892 102.7 0.21347 0.0480296 102.21 183.684 0.14636 0.12267
102.8 0.0693362 98.3882 103.192 0.0962035 0.0735682 0.0473218 102.8 0.112892 103.388 0.201675 102.8 0.21342 0.0489113 102.31 183.864 0.146357 0.122329
102.9 0.0697035 98.4882 103.292 0.0962925 0.0736572 0.0473638 102.9 0.112818 103.488 0.201528 102.9 0.213433 0.0498089 102.41 184.044 0.146326 0.122084
103 0.0697901 98.5882 103.392 0.0965113 0.073876 0.0474695 103 0.112755 103.588 0.20135 103 0.213427 0.050791 102.51 184.224 0.146299 0.121887
103.1 0.0701841 98.6882 103.492 0.0969621 0.0743268 0.0476888 103.1 0.112709 103.688 0.201209 103.1 0.213374 0.0517708 102.61 184.404 0.146318 0.121791
103.2 0.0706607 98.7882 103.592 0.0960432 0.0734079 0.047237 103.2 0.112645 103.788 0.20109 103.2 0.213359 0.0528492 102.71 184.584 0.146327 0.12171
103.3 0.0712262 98.8882 103.692 0.095989 0.0733537 0.0472089 103.3 0.112611 103.888 0.200947 103.3 0.21335 0.0540017 102.81 184.764 0.146252 0.121726
103.4 0.071279 98.9882 103.792 0.0963837 0.0737484 0.0474007 103.4 0.112569 103.988 0.20083 103.4 0.213351 0.0552194 102.91 184.944 0.146258 0.121819
103.5 0.0716973 99.0882 103.892 0.0971591 0.0745238 0.0477791 103.5 0.112498 104.088 0.200736 103.5 0.213353 0.0565211 103.01 185.124 0.146229 0.121942
103.6 0.0721348 99.1882 103.992 0.0971906 0.0745553 0.047793 103.6 0.112466 104.188 0.200631 103.6 0.213329 0.0578482 103.11 185.304 0.146236 0.122138
103.7 0.0730384 99.2882 104.092 0.0984866 0.0758513 0.0484265 103.7 0.112418 104.288 0.200523 103.7 0.213297 0.0592868 103.21 185.484 0.146285 0.122416
103.8 0.0736062 99.3882 104.192 0.098887 0.0762517 0.0486211 103.8 0.112386 104.388 0.200447 103.8 0.213309 0.0608357 103.31 185.664 0.146246 0.12272
103.9 0.0740868 99.4882 104.292 0.0992169 0.0765816 0.0487812 103.9 0.112367 104.488 0.200346 103.9 0.213307 0.0624459 103.41 185.844 0.146245 0.123098
104 0.074563 99.5882 104.392 0.0985695 0.0759342 0.0484624 104 0.112322 104.588 0.200273 104 0.213301 0.0642063 103.51 186.024 0.146242 0.123514
104.1 0.0754246 99.6882 104.492 0.0984209 0.0757856 0.048388 104.1 0.126065 104.688 0.225264 104.1 0.213313 0.0661068 103.61 186.204 0.14624 0.123961
104.2 0.0759998 99.7882 104.592 0.0983102 0.0756749 0.0483322 104.2 0.123707 104.788 0.226114 104.2 0.213292 0.0681202 103.71 186.384 0.146255 0.124506
104.3 0.0769125 99.8882 104.692 0.0982829 0.0756476 0.0483172 104.3 0.12387 104.888 0.227021 104.3 0.213305 0.0703093 103.81 186.564 0.146264 0.125067
104.4 0.0774828 99.9882 104.792 0.0983978 0.0757625 0.048372 104.4 0.124036 104.988 0.227626 104.4 0.213284 0.0726417 103.91 186.744 0.146241 0.125659
104.5 0.078306 100.088 104.892 0.0984605 0.0758252 0.0484011 104.5 0.124195 105.088 0.228142 104.5 0.213289 0.0751605 104.01 186.924 0.146277 0.126377
104.6 0.0793235 100.188 104.992 0.0984352 0.0757999 0.0483871 104.6 0.124314 105.188 0.228554 104.6 0.213295 0.0779171 104.11 187.104 0.146257 0.127104
104.7 0.0798866 100.288 105.092 0.0982488 0.0756135 0.0482942 104.7 0.12444 105.288 0.228895 104.7 0.21331 0.0808931 104.21 187.284 0.1463 0.127843
104.8 0.0807533 100.388 105.192 0.0981854 0.0755501 0.0482616 104.8 0.124542 105.388 0.229231 104.8 0.213286 0.0840937 104.31 187.464 0.146247 0.128623
104.9 0.0817536 100.488 105.292 0.0981358 0.0755005 0.0482357 104.9 0.12465 105.488 0.229496 104.9 0.213279 0.087596 104.41 187.644 0.146291 0.129416
105 0.0827111 100.588 105.392 0.0976872 0.0750519 0.0480144 105 0.124745 105.588 0.229729 105 0.213279 0.0913068 104.51 187.824 0.146263 0.13027
105.1 0.083655 100.688 105.492 0.0965625 0.0739272 0.0474617 105.1 0.110619 105.688 0.20265 105.1 0.213305 0.0953233 104.61 188.004 0.146298 0.131148
105.2 0.0851098 100.788 105.592 0.0960274 0.0733921 0.0471979 105.2 0.113616 105.788 0.203817 105.2 0.213352 0.0996595 104.71 188.184 0.146285 0.132067
105.3 0.0861345 100.888 105.692 0.0962597 0.0736244 0.0473101 105.3 0.113444 105.888 0.203256 105.3 0.213333 0.104202 104.81 188.364 0.146316 0.133008
105.4 0.0874823 100.988 105.792 0.096336 0.0737007 0.047346 105.4 0.113275 105.988 0.202811 105.4 0.21335 0.109124 104.91 188.544 0.146302 0.133969
105.5 0.0889743 101.088 105.892 0.0961374 0.0735021 0.0472471 105.5 0.113167 106.088 0.202466 105.5 0.213394 0.114284 105.01 188.724 0.146351 0.134987
105.6 0.0904399 101.188 105.992 0.0961568 0.0735215 0.047255 105.6 0.113076 106.188 0.202195 105.6 0.213388 0.119745 105.11 188.904 0.146335 0.136047
105.7 0.0918394 101.288 106.092 0.0962119 0.0735766 0.0472804 105.7 0.112959 106.288 0.20196 105.7 0.213425 0.125432 105.21 189.084 0.146332 0.137101
105.8 0.0937445 101.388 106.192 0.0963923 0.073757 0.0473672 105.8 0.112901 106.388 0.201755 105.8 0.213481 0.131345 105.31 189.264 0.146329 0.138168
105.9 0.095264 101.488 106.292 0.096512 0.0738767 0.0474243 105.9 0.112829 106.488 0.201601 105.9 0.213436 0.13743 105.41 189.444 0.14636 0.139275
106 0.0970798 101.588 106.392 0.0968875 0.0742522 0.0476067 106 0.112743 106.588 0.201446 106 0.213495 0.143671 105.51 189.624 0.146395 0.140386
106.1 0.0986746 101.688 106.492 0.0972127 0.0745774 0.0477645 106.1 0.112699 106.688 0.20128 106.1 0.213518 0.150017 105.61 189.804 0.146409 0.141529
106.2 0.100464 101.788 106.592 0.0967583 0.074123 0.0475403 106.2 0.112652 106.788 0.201174 106.2 0.213516 0.156431 105.71 189.984 0.146432 0.142661
106.3 0.102855 101.888 106.692 0.0966686 0.0740333 0.0474947 106.3 0.112601 106.888 0.20102 106.3 0.213581 0.162985 105.81 190.164 0.146423 0.143841
106.4 0.104861 101.988 106.792 0.0967917 0.0741564 0.0475534 106.4 0.112557 106.988 0.200913 106.4 0.213607 0.169513 105.91 190.344 0.146517 0.14502
106.5 0.107162 102.088 106.892 0.0968825 0.0742473 0.0475964 106.5 0.112514 107.088 0.200834 106.5 0.213631 0.176117 106.01 190.524 0.146535 0.146178
106.6 0.109647 102.188 106.992 0.0968429 0.0742076 0.0475754 106.6 0.112501 107.188 0.200716 106.6 0.213686 0.182818 106.11 190.704 0.14654 0.147368
106.7 0.112022 102.288 107.092 0.0955888 0.0729535 0.0469593 106.7 0.112457 107.288 0.20061 106.7 0.213699 0.189544 106.21 190.884 0.146549 0.148542
106.8 0.114456 102.388 107.192 0.0963922 0.0737569 0.0473514 106.8 0.112417 107.388 0.200537 106.8 0.21375 0.196365 106.31 191.064 0.146581 0.149725
106.9 0.117309 102.488 107.292 0.0970412 0.0744059 0.0476678 106.9 0.112395 107.488 0.200442 106.9 0.213826 0.203281 106.41 191.244 0.146642 0.150884
107 0.120163 102.588 107.392 0.0981769 0.0755416 0.0482227 107 0.11236 107.588 0.200382 107 0.213863 0.210205 106.51 191.424 0.1467 0.152072
107.1 0.123105 102.688 107.492 0.0974654 0.0748301 0.0478725 107.1 0.126036 107.688 0.225282 107.1 0.21387 0.217186 106.61 191.604 0.146678 0.153233
107.2 0.126444 102.788 107.592 0.0970536 0.0744183 0.0476691 107.2 0.123729 107.788 0.226221 107.2 0.213937 0.224196 106.71 191.784 0.146747 0.154384
107.3 0.129807 102.888 107.692 0.0966316 0.0739963 0.0474607 107.3 0.123912 107.888 0.227087 107.3 0.213996 0.231119 106.81 191.964 0.146757 0.155507
107.4 0.133228 102.988 107.792 0.0974912 0.0748559 0.0478804 107.4 0.124079 107.988 0.227728 107.4 0.214077 0.238134 106.91 192.144 0.146783 0.15661
107.5 0.137016 103.088 107.892 0.097062 0.0744267 0.0476684 107.5 0.124224 108.088 0.228218 107.5 0.214123 0.246051 107.01 192.324 0.146834 0.157694
107.6 0.14085 103.188 107.992 0.0969287 0.0742934 0.0476016 107.6 0.124347 108.188 0.228636 107.6 0.21418 0.254254 107.11 192.504 0.146898 0.158773
107.7 0.145169 103.288 108.092 0.0964713 0.0738361 0.0473759 107.7 0.124467 108.288 0.228981 107.7 0.214259 0.262298 107.21 192.684 0.146969 0.159825
107.8 0.149969 103.388 108.192 0.0962762 0.0736409 0.0472786 107.8 0.124567 108.388 0.229297 107.8 0.214336 0.27011 107.31 192.864 0.147045 0.160861
107.9 0.154792 103.488 108.292 0.0967389 0.0741036 0.0475038 107.9 0.124673 108.488 0.229578 107.9 0.214446 0.277555 107.41 193.044 0.147072 0.161811
108 0.159567 103.588 108.392 0.0962939 0.0736586 0.0472841 108 0.124787 108.588 0.229797 108 0.214518 0.28463 107.51 193.224 0.147156 0.162763
108.1 0.164721 103.688 108.492 0.0967032 0.0740679 0.0474831 108.1 0.110693 108.688 0.202839 108.1 0.214617 0.291563 107.61 193.404 0.147229 0.163656
108.2 0.170493 103.788 108.592 0.0970333 0.074398 0.0476433 108.2 0.113613 108.788 0.203915 108.2 0.214715 0.298496 107.71 193.584 0.147325 0.164494
108.3 0.176667 103.888 108.692 0.0972025 0.0745672 0.0477246 108.3 0.113454 108.888 0.203334 108.3 0.21483 0.30524 107.81 193.764 0.147402 0.165284
108.4 0.183374 103.988 108.792 0.0970793 0.074444 0.0476626 108.4 0.113284 108.988 0.202906 108.4 0.214917 0.311745 107.91 193.944 0.147486 0.16599
108.5 0.190203 104.088 108.892 0.0967465 0.0741112 0.047498 108.5 0.11318 109.088 0.20255 108.5 0.215031 0.318122 108.01 194.124 0.14759 0.166647
108.6 0.196988 104.188 108.992 0.0968221 0.0741868 0.0475334 108.6 0.113089 109.188 0.20227 108.6 0.215197 0.324418 108.11 194.304 0.147686 0.167273
108.7 0.204138 104.288 109.092 0.0968131 0.0741778 0.0475274 108.7 0.112965 109.288 0.202048 108.7 0.215306 0.330834 108.21 194.484 0.147792 0.167811
108.8 0.211398 104.388 109.192 0.0965749 0.0739396 0.0474091 108.8 0.112894 109.388 0.201843 108.8 0.21542 0.337446 108.31 194.664 0.147861 0.168282
108.9 0.218691 104.488 109.292 0.0966485 0.0740132 0.0474436 108.9 0.112826 109.488 0.201666 108.9 0.215505 0.344363 108.41 194.844 0.147977 0.168661
109 0.226267 104.588 109.392 0.0978925 0.0752572 0.0480515 109 0.112754 109.588 0.201525 109 0.215686 0.351634 108.51 195.024 0.148074 0.168956
109.1 0.233687 104.688 109.492 0.0998586 0.0772233 0.0490133 109.1 0.112712 109.688 0.201363 109.1 0.215831 0.35913 108.61 195.204 0.148152 0.169181
109.2 0.241279 104.788 109.592 0.0992387 0.0766034 0.048708 109.2 0.112663 109.788 0.201252 109.2 0.21596 0.366524 108.71 195.384 0.14831 0.169334
109.3 0.249138 104.888 109.692 0.0981021 0.0754668 0.0481494 109.3 0.112619 109.888 0.20113 109.3 0.216128 0.373475 108.81 195.564 0.148414 0.169387
109.4 0.256905 104.988 109.792 0.097479 0.0748437 0.0478425 109.4 0.112591 109.988 0.20099 109.4 0.216266 0.379259 108.91 195.744 0.148558 0.169325
109.5 0.264262 105.088 109.892 0.0974216 0.0747863 0.0478128 109.5 0.112521 110.088 0.2009 109.5 0.216398 0.382803 109.01 195.924 0.148663 0.169166
109.6 0.271953 105.188 109.992 0.0973399 0.0747046 0.0477712 109.6 0.112507 110.188 0.200798 109.6 0.216588 0.383177 109.11 196.104 0.148736 0.168929
109.7 0.27913 105.288 110.092 0.0974146 0.0747793 0.0478062 109.7 0.112463 110.288 0.200688 109.7 0.216688 0.37924 109.21 196.284 0.14888 0.168558
109.8 0.286308 105.388 110.192 0.0974417 0.0748064 0.0478179 109.8 0.11241 110.388 0.200617 109.8 0.216897 0.369897 109.31 196.464 0.148986 0.168107
109.9 0.293646 105.488 110.292 0.0975116 0.0748763 0.0478506 109.9 0.112399 110.488 0.200522 109.9 0.217067 0.354163 109.41 196.644 0.149103 0.167542
110 0.300907 105.588 110.392 0.0977303 0.075095 0.0479561 110 0.112356 110.588 0.200455 110 0.217204 0.331109 109.51 196.824 0.149236 0.166895
110.1 0.308206 105.688 110.492 0.0981093 0.075474 0.0481402 110.1 0.125984 110.688 0.225264 110.1 0.217343 0.300693 109.61 197.004 0.149327 0.166137
110.2 0.315486 105.788 110.592 0.098152 0.0755167 0.0481596 110.2 0.123736 110.788 0.226311 110.2 0.217515 0.263505 109.71 197.184 0.149441 0.165298
110.3 0.322333 105.888 110.692 0.0980374 0.0754022 0.0481018 110.3 0.123913 110.888 0.227171 110.3 0.217676 0.222133 109.81 197.364 0.14959 0.164361
110.4 0.329105 105.988 110.792 0.0978974 0.0752621 0.0480316 110.4 0.12408 110.988 0.227828 110.4 0.217865 0.180391 109.91 197.544 0.14962 0.163319
110.5 0.335904 106.088 110.892 0.0980266 0.0753913 0.0480933 110.5 0.12423 111.088 0.228299 110.5 0.218014 0.141729 110.01 197.724 0.149787 0.162227
110.6 0.342691 106.188 110.992 0.0980016 0.0753663 0.0480795 110.6 0.124354 111.188 0.228721 110.6 0.218164 0.108687 110.11 197.904 0.149882 0.161065
110.7 0.349889 106.288 111.092 0.0978263 0.075191 0.047992 110.7 0.124465 111.288 0.229064 110.7 0.21837 0.0833605 110.21 198.084 0.15 0.159805
110.8 0.356758 106.388 111.192 0.0977111 0.0750758 0.0479339 110.8 0.12459 111.388 0.229372 110.8 0.218516 0.0659357 110.31 198.264 0.150132 0.15851
110.9 0.363487 106.488 111.292 0.0975849 0.0749496 0.0478705 110.9 0.124671 111.488 0.229656 110.9 0.218674 0.0545457 110.41 198.444 0.150231 0.157177
111 0.370375 106.588 111.392 0.0973674 0.0747321 0.0477623 111 0.124792 111.588 0.229907 111 0.218832 0.0471608 110.51 198.624 0.150344 0.155835
111.1 0.376229 106.688 111.492 0.0980212 0.0753859 0.0480811 111.1 0.11076 111.688 0.203047 111.1 0.218987 0.0422062 110.61 198.804 0.150516 0.154444
111.2 0.381195 106.788 111.592 0.0993376 0.0767024 0.0487245 111.2 0.113615 111.788 0.203995 111.2 0.219104 0.0387544 110.71 198.984 0.150517 0.153055
111.3 0.384848 106.888 111.692 0.0996956 0.0770603 0.0488984 111.3 0.11346 111.888 0.203423 111.3 0.219214 0.0363533 110.81 199.164 0.15064 0.151679
111.4 0.385436 106.988 111.792 0.0996611 0.0770258 0.0488798 111.4 0.113299 111.988 0.202964 111.4 0.219241 0.0345678 110.91 199.344 0.150611 0.150292
111.5 0.382216 107.088 111.892 0.0995629 0.0769276 0.0488301 111.5 0.11317 112.088 0.20265 111.5 0.219133 0.0332399 111.01 199.524 0.150522 0.148929
111.6 0.373769 107.188 111.992 0.0996601 0.0770248 0.0488761 111.6 0.113086 112.188 0.202363 111.6 0.218989 0.0322562 111.11 199.704 0.15041 0.14761
111.7 0.358077 107.288 112.092 0.0995773 0.076942 0.048834 111.7 0.112982 112.288 0.202148 111.7 0.218662 0.0315267 111.21 199.884 0.150108 0.146297
111.8 0.3343 107.388 112.192 0.0990743 0.076439 0.0485859 111.8 0.112917 112.388 0.20193 111.8 0.218195 0.0310003 111.31 200.064 0.149707 0.14506
111.9 0.303162 107.488 112.292 0.0988999 0.0762646 0.0484988 111.9 0.112854 112.488 0.201741 111.9 0.217626 0.0305986 111.41 200.244 0.149249 0.143878
112 0.267635 107.588 112.392 0.0987725 0.0761372 0.0484348 112 0.112769 112.588 0.201612 112 0.216928 0.0303279 111.51 200.424 0.148734 0.142715
112.1 0.230144 107.688 112.492 0.0988306 0.0761953 0.0484617 112.1 0.112743 112.688 0.201448 112.1 0.216305 0.030128 111.61 200.604 0.148275 0.141626
112.2 0.194346 107.788 112.592 0.0989362 0.0763009 0.0485118 112.2 0.112699 112.788 0.201328 112.2 0.215768 0.0300137 111.71 200.784 0.147927 0.140623
112.3 0.162139 107.888 112.692 0.098929 0.0762937 0.0485067 112.3 0.112623 112.888 0.201226 112.3 0.215229 0.0299795 111.81 200.964 0.147562 0.139664
112.4 0.135533 107.988 112.792 0.0988134 0.0761781 0.0484485 112.4 0.112611 112.988 0.201096 112.4 0.214933 0.0300555 111.91 201.144 0.147359 0.138768
112.5 0.115383 108.088 112.892 0.0987807 0.0761454 0.0484308 112.5 0.112551 113.088 0.200983 112.5 0.214663 0.0301393 112.01 201.324 0.147204 0.13796
112.6 0.100034 108.188 112.992 0.09885 0.0762147 0.0484632 112.6 0.112514 113.188 0.200883 112.6 0.214441 0.0302453 112.11 201.504 0.147025 0.137177
112.7 0.0891567 108.288 113.092 0.0988051 0.0761698 0.0484396 112.7 0.112492 113.288 0.200783 112.7 0.214291 0.0303523 112.21 201.684 0.146953 0.136492
112.8 0.080898 108.388 113.192 0.0987726 0.0761373 0.0484221 112.8 0.112425 113.388 0.200731 112.8 0.21413 0.0304799 112.31 201.864 0.146854 0.135831
112.9 0.074707 108.488 113.292 0.0988211 0.0761858 0.0484442 112.9 0.112418 113.488 0.200641 112.9 0.214031 0.030605 112.41 202.044 0.146719 0.135229
113 0.0697306 108.588 113.392 0.098981 0.0763457 0.048521 113 0.112384 113.588 0.20054 113 0.213932 0.0307411 112.51 202.224 0.146685 0.13467
113.1 0.0664287 108.688 113.492 0.0991519 0.0765166 0.0486031 113.1 0.12595 113.688 0.225262 113.1 0.213821 0.0309087 112.61 202.404 0.146633 0.134178
113.2 0.0635776 108.788 113.592 0.0992637 0.0766284 0.0486563 113.2 0.123787 113.788 0.226409 113.2 0.213763 0.0311345 112.71 202.584 0.14657 0.133754
113.3 0.0614773 108.888 113.692 0.0991646 0.0765293 0.0486061 113.3 0.123948 113.888 0.227269 113.3 0.213702 0.0313278 112.81 202.764 0.146598 0.133404
113.4 0.0594563 108.988 113.792 0.099262 0.0766267 0.0486523 113.4 0.124105 113.988 0.227898 113.4 0.213624 0.031517 112.91 202.944 0.146478 0.133049
113.5 0.0579684 109.088 113.892 0.0995352 0.0768999 0.0487845 113.5 0.12425 114.088 0.228376 113.5 0.213549 0.0317776 113.01 203.124 0.146454 0.132805
113.6 0.0569268 109.188 113.992 0.0995373 0.076902 0.0487839 113.6 0.124376 114.188 0.22881 113.6 0.213521 0.0320372 113.11 203.304 0.146453 0.132601
113.7 0.0563286 109.288 114.092 0.0989243 0.076289 0.048482 113.7 0.124505 114.288 0.229159 113.7 0.213477 0.0322807 113.21 203.484 0.146404 0.132412
113.8 0.0554713 109.388 114.192 0.0985915 0.0759562 0.0483173 113.8 0.124614 114.388 0.229457 113.8 0.21344 0.0325531 113.31 203.664 0.146351 0.132308
113.9 0.0548671 109.488 114.292 0.098352 0.0757167 0.0481984 113.9 0.124717 114.488 0.229753 113.9 0.213352 0.0328302 113.41 203.844 0.146329 0.132248
114 0.0543836 109.588 114.392 0.0981829 0.0755476 0.0481139 114 0.124824 114.588 0.22999 114 0.213331 0.0331319 113.51 204.024 0.146262 0.132204
114.1 0.0543234 109.688 114.492 0.0978057 0.0751704 0.0479274 114.1 0.110854 114.688 0.203257 114.1 0.213326 0.0334312 113.61 204.204 0.146271 0.132228
114.2 0.0539244 109.788 114.592 0.0976171 0.0749818 0.0478335 114.2 0.113647 114.788 0.204074 114.2 0.213264 0.0337511 113.71 204.384 0.146226 0.132282
114.3 0.0538564 109.888 114.692 0.0977538 0.0751185 0.0478988 114.3 0.11348 114.888 0.203505 114.3 0.213247 0.0340761 113.81 204.564 0.146194 0.132397
114.4 0.0538571 109.988 114.792 0.0976875 0.0750522 0.0478648 114.4 0.113326 114.988 0.203074 114.4 0.213205 0.034406 113.91 204.744 0.146202 0.132562
114.5 0.0538177 110.088 114.892 0.0977186 0.0750833 0.0478784 114.5 0.113204 115.088 0.202744 114.5 0.213181 0.0347215 114.01 204.924 0.146174 0.132725
114.6 0.0538605 110.188 114.992 0.0974325 0.0747972 0.0477366 114.6 0.1131 115.188 0.202457 114.6 0.213151 0.035092 114.11 205.104 0.146163 0.132979
114.7 0.0542368 110.288 115.092 0.0968894 0.0742541 0.0474689 114.7 0.112998 115.288 0.202246 114.7 0.213146 0.0354058 114.21 205.284 0.146146 0.133259
114.8 0.0543065 110.388 115.192 0.0976255 0.0749902 0.047828 114.8 0.112924 115.388 0.202028 114.8 0.213112 0.0357464 114.31 205.464 0.146115 0.133559
114.9 0.0543169 110.488 115.292 0.097892 0.0752567 0.047957 114.9 0.112858 115.488 0.201836 114.9 0.2131 0.036145 114.41 205.644 0.146123 0.133916
115 0.0546914 110.588 115.392 0.0978606 0.0752253 0.04794 115 0.112794 115.588 0.20169 115 0.213073 0.0365347 114.51 205.824 0.146079 0.134303
115.1 0.0547582 110.688 115.492 0.0977832 0.0751479 0.0479004 115.1 0.112746 115.688 0.201543 115.1 0.21307 0.0369155 114.61 206.004 0.146131 0.134696
115.2 0.0552378 110.788 115.592 0.0978078 0.0751725 0.0479109 115.2 0.112708 115.788 0.201397 115.2 0.213044 0.0373104 114.71 206.184 0.146104 0.135145
115.3 0.0556417 110.888 115.692 0.0977897 0.0751544 0.0479004 115.3 0.112645 115.888 0.20129 115.3 0.213033 0.0377294 114.81 206.364 0.146058 0.135629
115.4 0.0557254 110.988 115.792 0.0976816 0.0750463 0.0478459 115.4 0.112619 115.988 0.201163 115.4 0.213015 0.0381571 114.91 206.544 0.146075 0.136122
115.5 0.0561672 111.088 115.892 0.0978503 0.075215 0.0479269 115.5 0.112553 116.088 0.201054 115.5 0.213021 0.0386182 115.01 206.724 0.146068 0.136666
115.6 0.0566221 111.188 115.992 0.0979141 0.0752788 0.0479566 115.6 0.112509 116.188 0.200972 115.6 0.212963 0.0390771 115.11 206.904 0.146054 0.137199
115.7 0.057099 111.288 116.092 0.0978588 0.0752235 0.0479279 115.7 0.112493 116.288 0.200867 115.7 0.213017 0.0395555 115.21 207.084 0.146015 0.137794
115.8 0.05765 111.388 116.192 0.0977397 0.0751044 0.0478679 115.8 0.112455 116.388 0.200787 115.8 0.212975 0.040061 115.31 207.264 0.146051 0.1384
115.9 0.0576585 111.488 116.292 0.0977484 0.0751131 0.0478706 115.9 0.112423 116.488 0.200696 115.9 0.212959 0.0405561 115.41 207.444 0.14601 0.139009
116 0.0581172 111.588 116.392 0.0979454 0.0753101 0.0479655 116 0.112402 116.588 0.200601 116 0.212975 0.0410852 115.51 207.624 0.146034 0.13968
116.1 0.0589646 111.688 116.492 0.0981705 0.0755352 0.0480742 116.1 0.125951 116.688 0.225218 116.1 0.212961 0.0416268 115.61 207.804 0.14605 0.140314
116.2 0.0595287 111.788 116.592 0.0984327 0.0757974 0.0482011 116.2 0.123788 116.788 0.226489 116.2 0.212949 0.0422064 115.71 207.984 0.146003 0.141
116.3 0.0600346 111.888 116.692 0.0985222 0.0758869 0.0482434 116.3 0.123955 116.888 0.227336 116.3 0.212979 0.0428102 115.81 208.164 0.146047 0.141705
116.4 0.0605191 111.988 116.792 0.0985804 0.0759451 0.0482703 116.4 0.124115 116.988 0.227984 116.4 0.212933 0.0434142 115.91 208.344 0.146033 0.142426
116.5 0.0610081 112.088 116.892 0.0980535 0.0754182 0.0480105 116.5 0.124282 117.088 0.228455 116.5 0.212946 0.0440969 116.01 208.524 0.145989 0.143151
116.6 0.0614869 112.188 116.992 0.0972185 0.0745832 0.0475997 116.6 0.124407 117.188 0.228879 116.6 0.212966 0.0447615 116.11 208.704 0.146032 0.143901
116.7 0.0619346 112.288 117.092 0.0968257 0.0741904 0.0474057 116.7 0.12452 117.288 0.229249 116.7 0.212948 0.0454574 116.21 208.884 0.145993 0.144612
116.8 0.0624609 112.388 117.192 0.0966409 0.0740056 0.0473135 116.8 0.124651 117.388 0.22952 116.8 0.212952 0.0462182 116.31 209.064 0.146021 0.145368
116.9 0.0633213 112.488 117.292 0.096566 0.0739307 0.0472753 116.9 0.12472 117.488 0.229819 116.9 0.212948 0.0469716 116.41 209.244 0.146014 0.146123
117 0.0638399 112.588 117.392 0.0964374 0.0738021 0.0472106 117 0.124835 117.588 0.230076 117 0.212929 0.047804 116.51 209.424 0.145961 0.146876
117.1 0.0643734 112.688 117.492 0.0962158 0.0735805 0.0471005 117.1 0.110893 117.688 0.203421 117.1 0.212945 0.0486541 116.61 209.604 0.145979 0.147644
117.2 0.0648779 112.788 117.592 0.0961378 0.0735025 0.0470606 117.2 0.113645 117.788 0.204164 117.2 0.212892 0.0495665 116.71 209.784 0.145982 0.148385
117.3 0.0656728 112.888 117.692 0.0961823 0.073547 0.0470809 117.3 0.113483 117.888 0.20358 117.3 0.212921 0.0505089 116.81 209.964 0.145979 0.14911
117.4 0.0667113 112.988 117.792 0.0962448 0.0736095 0.0471099 117.4 0.113331 117.988 0.203133 117.4 0.212945 0.0515137 116.91 210.144 0.14602 0.149864
117.5 0.0676327 113.088 117.892 0.0962962 0.0736609 0.0471335 117.5 0.113204 118.088 0.202815 117.5 0.212945 0.052579 117.01 210.324 0.146007 0.150596
117.6 0.0682391 113.188 117.992 0.0963144 0.0736791 0.0471408 117.6 0.113148 118.188 0.202518 117.6 0.212947 0.0537165 117.11 210.504 0.146028 0.15132
117.7 0.06916 113.288 118.092 0.0963725 0.0737372 0.0471677 117.7 0.113061 118.288 0.202298 117.7 0.212993 0.0549798 117.21 210.684 0.146061 0.15204
117.8 0.0700742 113.388 118.192 0.0965514 0.0739161 0.0472537 117.8 0.112966 118.388 0.202099 117.8 0.212985 0.0562407 117.31 210.864 0.146008 0.152732
117.9 0.0710687 113.488 118.292 0.096538 0.0739027 0.0472456 117.9 0.112893 118.488 0.201901 117.9 0.21301 0.0576001 117.41 211.044 0.146019 0.153429
118 0.0720857 113.588 118.392 0.0964153 0.07378 0.0471839 118 0.112806 118.588 0.201764 118 0.21301 0.0590818 117.51 211.224 0.146041 0.154071
118.1 0.0729766 113.688 118.492 0.0964334 0.0737981 0.0471911 118.1 0.112765 118.688 0.201612 118.1 0.213055 0.0606023 117.61 211.404 0.146013 0.1547
118.2 0.0739646 113.788 118.592 0.0963819 0.0737466 0.0471643 118.2 0.112715 118.788 0.201454 118.2 0.21304 0.0622897 117.71 211.584 0.146074 0.155332
118.3 0.0753487 113.888 118.692 0.0963507 0.0737154 0.0471474 118.3 0.112658 118.888 0.20136 118.3 0.213085 0.0641099 117.81 211.764 0.146061 0.155907
118.4 0.0763887 113.988 118.792 0.0963202 0.0736849 0.0471309 118.4 0.11264 118.988 0.201239 118.4 0.213028 0.0660264 117.91 211.944 0.146072 0.156472
118.5 0.0773909 114.088 118.892 0.096425 0.0737897 0.0471807 118.5 0.112595 119.088 0.201136 118.5 0.213083 0.0681309 118.01 212.124 0.14609 0.156999
118.6 0.0786746 114.188 118.992 0.0964833 0.073848 0.0472076 118.6 0.112535 119.188 0.201036 118.6 0.213107 0.0703763 118.11 212.304 0.146092 0.157479
118.7 0.0802079 114.288 119.092 0.0964304 0.0737951 0.0471801 118.7 0.11251 119.288 0.200944 118.7 0.213104 0.0728536 118.21 212.484 0.146104 0.157936
118.8 0.0812445 114.388 119.192 0.096378 0.0737427 0.0471529 118.8 0.112465 119.388 0.200852 118.8 0.213149 0.0755016 118.31 212.664 0.146108 0.158359
118.9 0.0825712 114.488 119.292 0.0965997 0.0739644 0.0472599 118.9 0.112424 119.488 0.200785 118.9 0.213136 0.0783599 118.41 212.844 0.146121 0.158714
119 0.0840894 114.588 119.392 0.0965689 0.0739336 0.0472432 119 0.112412 119.588 0.200696 119 0.213182 0.0815365 118.51 213.024 0.146147 0.159066
119.1 0.0859869 114.688 119.492 0.0967123 0.074077 0.0473119 119.1 0.12589 119.688 0.225195 119.1 0.213221 0.0849468 118.61 213.204 0.146177 0.159362
119.2 0.0874501 114.788 119.592 0.0967323 0.074097 0.0473201 119.2 0.123818 119.788 0.226593 119.2 0.213202 0.0886246 118.71 213.384 0.146169 0.159593
119.3 0.0889759 114.888 119.692 0.0964967 0.0738614 0.0472031 119.3 0.123983 119.888 0.227417 119.3 0.213233 0.0926378 118.81 213.564 0.146202 0.159802
119.4 0.0908353 114.988 119.792 0.0963961 0.0737608 0.0471522 119.4 0.124138 119.988 0.228059 119.4 0.213295 0.0969565 118.91 213.744 0.146229 0.159959
119.5 0.0927076 115.088 119.892 0.0962956 0.0736603 0.0471013 119.5 0.124296 120.088 0.228543 119.5 0.213296 0.101562 119.01 213.924 0.146233 0.160042
119.6 0.0942874 115.188 119.992 0.096211 0.0735757 0.0470583 119.6 0.124434 120.188 0.228942 119.6 0.213321 0.106516 119.11 214.104 0.146258 0.160098
119.7 0.096561 115.288 120.092 0.0960152 0.0733799 0.0469608 119.7 0.124534 120.288 0.22931 119.7 0.213347 0.111775 119.21 214.284 0.146304 0.160072
119.8 0.0985113 115.388 120.192 0.0959434 0.0733081 0.046924 119.8 0.124667 120.388 0.229605 119.8 0.213388 0.117312 119.31 214.464 0.14626 0.160009
119.9 0.100893 115.488 120.292 0.0961568 0.0735215 0.047027 119.9 0.12476 120.488 0.22989 119.9 0.213446 0.123162 119.41 214.644 0.146334 0.159902
120 0.103261 115.588 120.392 0.0960762 0.0734409 0.0469859 120 0.124843 120.588 0.230131 120 0.213447 0.129235 119.51 214.824 0.146343 0.159687
120.1 0.105329 115.688 120.492 0.0958082 0.0731729 0.046853 120.1 0.11097 120.688 0.203642 120.1 0.213521 0.135512 119.61 215.004 0.146383 0.159464
120.2 0.108086 115.788 120.592 0.0958146 0.0731793 0.0468546 120.2 0.113671 120.788 0.204242 120.2 0.213559 0.141953 119.71 215.184 0.146435 0.159164
120.3 0.110955 115.888 120.692 0.0959317 0.0732964 0.0469104 120.3 0.113509 120.888 0.203679 120.3 0.213606 0.14852 119.81 215.364 0.146439 0.158809
120.4 0.113852 115.988 120.792 0.0959427 0.0733074 0.0469142 120.4 0.113366 120.988 0.203226 120.4 0.213636 0.155154 119.91 215.544 0.146476 0.158455
120.5 0.117191 116.088 120.892 0.0959463 0.073311 0.0469144 120.5 0.113233 121.088 0.202905 120.5 0.213709 0.161948 120.01 215.724 0.146527 0.157989
120.6 0.12055 116.188 120.992 0.095853 0.0732177 0.0468671 120.6 0.113137 121.188 0.202625 120.6 0.213777 0.168683 120.11 215.904 0.146563 0.157497
120.7 0.124328 116.288 121.092 0.0957761 0.0731408 0.0468278 120.7 0.113055 121.288 0.202383 120.7 0.213859 0.175557 120.21 216.084 0.146657 0.156974
120.8 0.128147 116.388 121.192 0.0957838 0.0731485 0.04683 120.8 0.112953 121.388 0.202198 120.8 0.213874 0.182509 120.31 216.264 0.146656 0.156396
120.9 0.132052 116.488 121.292 0.0959977 0.0733624 0.0469332 120.9 0.112908 121.488 0.201997 120.9 0.21396 0.189517 120.41 216.444 0.146746 0.155751
121 0.135967 116.588 121.392 0.0960232 0.0733879 0.0469442 121 0.112824 121.588 0.201846 121 0.214017 0.196648 120.51 216.624 0.1468 0.155131
121.1 0.140622 116.688 121.492 0.0960357 0.0734004 0.0469487 121.1 0.11276 121.688 0.201694 121.1 0.214127 0.203847 120.61 216.804 0.146824 0.15441
121.2 0.145062 116.788 121.592 0.0960115 0.0733762 0.0469353 121.2 0.112745 121.788 0.201568 121.2 0.214216 0.21112 120.71 216.984 0.146869 0.15371
121.3 0.1499 116.888 121.692 0.0961146 0.0734793 0.0469842 121.3 0.112672 121.888 0.201461 121.3 0.214256 0.218488 120.81 217.164 0.14693 0.152987
121.4 0.155002 116.988 121.792 0.0961616 0.0735263 0.0470056 121.4 0.112633 121.988 0.201347 121.4 0.214369 0.225866 120.91 217.344 0.147002 0.152234
121.5 0.160278 117.088 121.892 0.0961397 0.0735044 0.0469933 121.5 0.112596 122.088 0.201213 121.5 0.214462 0.233212 121.01 217.524 0.147099 0.15147
121.6 0.165619 117.188 121.992 0.0961648 0.0735295 0.0470041 121.6 0.112552 122.188 0.201145 121.6 0.214562 0.240615 121.11 217.704 0.147145 0.15069
121.7 0.171331 117.288 122.092 0.0962759 0.0736406 0.0470569 121.7 0.112535 122.288 0.201047 121.7 0.214629 0.248894 121.21 217.884 0.147217 0.149878
121.8 0.17755 117.388 122.192 0.0961 0.0734647 0.0469692 121.8 0.112502 122.388 0.200952 121.8 0.214787 0.257443 121.31 218.064 0.147361 0.149096
121.9 0.183882 117.488 122.292 0.0959941 0.0733588 0.0469157 121.9 0.112445 122.488 0.200893 121.9 0.214887 0.26575 121.41 218.244 0.147415 0.148319
122 0.190116 117.588 122.392 0.0960302 0.0733949 0.0469318 122 0.112436 122.588 0.20079 122 0.215016 0.273712 121.51 218.424 0.14749 0.147541
122.1 0.196817 117.688 122.492 0.0962907 0.0736554 0.0470579 122.1 0.125867 122.688 0.225189 122.1 0.215141 0.281254 121.61 218.604 0.147637 0.146807
122.2 0.204003 117.788 122.592 0.0964488 0.0738135 0.0471338 122.2 0.123829 122.788 0.226692 122.2 0.215313 0.288552 121.71 218.784 0.147726 0.146055
122.3 0.210874 117.888 122.692 0.0964367 0.0738014 0.0471263 122.3 0.124 122.888 0.227518 122.3 0.215421 0.295779 121.81 218.964 0.147806 0.145356
122.4 0.21766 117.988 122.792 0.096379 0.0737437 0.0470965 122.4 0.12417 122.988 0.228144 122.4 0.215578 0.302844 121.91 219.144 0.147904 0.144642
122.5 0.225174 118.088 122.892 0.0965667 0.0739314 0.0471868 122.5 0.124327 123.088 0.22863 122.5 0.215663 0.309578 122.01 219.324 0.147991 0.143974
122.6 0.232543 118.188 122.992 0.0966741 0.0740388 0.0472379 122.6 0.124453 123.188 0.229023 122.6 0.21584 0.316044 122.11 219.504 0.148133 0.143327
122.7 0.239807 118.288 123.092 0.096656 0.0740207 0.0472275 122.7 0.124568 123.288 0.229393 122.7 0.215975 0.322342 122.21 219.684 0.148205 0.142704
122.8 0.247541 118.388 123.192 0.0964486 0.0738133 0.0471243 122.8 0.124695 123.388 0.229684 122.8 0.216106 0.32863 122.31 219.864 0.148298 0.142117
122.9 0.255268 118.488 123.292 0.0961577 0.0735224 0.0469802 122.9 0.124783 123.488 0.229968 122.9 0.216266 0.335062 122.41 220.044 0.148447 0.141582
123 0.263465 118.588 123.392 0.0962054 0.0735701 0.047002 123 0.124866 123.588 0.23022 123 0.216433 0.341729 122.51 220.224 0.148548 0.141079
123.1 0.270879 118.688 123.492 0.0960231 0.0733878 0.0469111 123.1 0.111057 123.688 0.203854 123.1 0.216555 0.348714 122.61 220.404 0.148713 0.140616
123.2 0.278815 118.788 123.592 0.0957652 0.0731299 0.0467832 123.2 0.113696 123.788 0.204334 123.2 0.216767 0.355986 122.71 220.584 0.148837 0.140203
123.3 0.286649 118.888 123.692 0.0956223 0.072987 0.0467116 123.3 0.11353 123.888 0.203771 123.3 0.216927 0.363312 122.81 220.764 0.148909 0.139829
123.4 0.29441 118.988 123.792 0.095739 0.0731037 0.0467672 123.4 0.113396 123.988 0.203294 123.4 0.217054 0.370516 122.91 220.944 0.149031 0.139476
123.5 0.302536 119.088 123.892 0.0958039 0.0731686 0.0467974 123.5 0.113259 124.088 0.202986 123.5 0.217229 0.376952 123.01 221.124 0.149175 0.13916
123.6 0.310375 119.188 123.992 0.0957365 0.0731012 0.0467628 123.6 0.11315 124.188 0.202703 123.6 0.217391 0.381759 123.11 221.304 0.149297 0.13889
123.7 0.317744 119.288 124.092 0.09556 0.0729247 0.0466748 123.7 0.113069 124.288 0.202469 123.7 0.217564 0.383869 123.21 221.484 0.149409 0.138699
123.8 0.32541 119.388 124.192 0.0957225 0.0730872 0.0467529 123.8 0.112967 124.388 0.202291 123.8 0.217742 0.382149 123.31 221.664 0.149554 0.138519
123.9 0.333086 119.488 124.292 0.0957971 0.0731618 0.0467879 123.9 0.112941 124.488 0.202102 123.9 0.217907 0.375581 123.41 221.844 0.149652 0.138376
124 0.340865 119.588 124.392 0.0957698 0.0731345 0.0467729 124 0.112868 124.588 0.201933 124 0.218087 0.36309 123.51 222.024 0.149847 0.138283
124.1 0.348693 119.688 124.492 0.0958018 0.0731665 0.0467871 124.1 0.112793 124.688 0.201813 124.1 0.218289 0.343593 123.61 222.204 0.149939 0.138249
124.2 0.356422 119.788 124.592 0.0959826 0.0733473 0.0468741 124.2 0.112751 124.788 0.201673 124.2 0.218419 0.316623 123.71 222.384 0.150096 0.138245
124.3 0.364562 119.888 124.692 0.0962295 0.0735942 0.0469935 124.3 0.112672 124.888 0.201543 124.3 0.21867 0.282441 123.81 222.564 0.150229 0.138264
124.4 0.372457 119.988 124.792 0.0966413 0.074006 0.0471938 124.4 0.11265 124.988 0.201445 124.4 0.218823 0.242416 123.91 222.744 0.150327 0.138307
124.5 0.379656 120.088 124.892 0.0966527 0.0740174 0.0471978 124.5 0.112628 125.088 0.201326 124.5 0.219012 0.200217 124.01 222.924 0.15048 0.138415
124.6 0.38658 120.188 124.992 0.0968024 0.0741671 0.0472696 124.6 0.112569 125.188 0.20124 124.6 0.219157 0.159731 124.11 223.104 0.1506 0.138566
124.7 0.391414 120.288 125.092 0.0967928 0.0741575 0.0472633 124.7 0.112543 125.288 0.20114 124.7 0.219285 0.123671 124.21 223.284 0.150702 0.138708
124.8 0.393744 120.388 125.192 0.0965606 0.0739253 0.047148 124.8 0.112523 125.388 0.201032 124.8 0.21931 0.0944137 124.31 223.464 0.150721 0.138934
124.9 0.392263 120.488 125.292 0.0965885 0.0739532 0.0471601 124.9 0.112477 125.488 0.200966 124.9 0.219356 0.0732851 124.41 223.644 0.150682 0.139165
125 0.384774 120.588 125.392 0.0966226 0.0739873 0.0471753 125 0.112445 125.588 0.200884 125 0.219163 0.0592817 124.51 223.824 0.150485 0.139451
125.1 0.369563 120.688 125.492 0.0967814 0.0741461 0.0472516 125.1 0.125822 125.688 0.225171 125.1 0.218817 0.0501885 124.61 224.004 0.150228 0.13978
125.2 0.344492 120.788 125.592 0.0968773 0.074242 0.047297 125.2 0.123851 125.788 0.226795 125.2 0.218305 0.0442054 124.71 224.184 0.149758 0.140137
125.3 0.310353 120.888 125.692 0.0969341 0.0742988 0.0473233 125.3 0.124032 125.888 0.227609 125.3 0.217621 0.0401089 124.81 224.364 0.149237 0.140501
125.4 0.270369 120.988 125.792 0.0969486 0.0743133 0.0473288 125.4 0.124199 125.988 0.228246 125.4 0.216883 0.0372697 124.91 224.544 0.148684 0.140937
125.5 0.228847 121.088 125.892 0.097175 0.0745397 0.0474382 125.5 0.124345 126.088 0.22874 125.5 0.216205 0.0352305 125.01 224.724 0.148164 0.141364
125.6 0.189062 121.188 125.992 0.0971207 0.0744854 0.0474101 125.6 0.124479 126.188 0.22913 125.6 0.215601 0.0336806 125.11 224.904 0.147729 0.141872
125.7 0.154984 121.288 126.092 0.0969645 0.0743292 0.047332 125.7 0.124588 126.288 0.229476 125.7 0.215135 0.0325576 125.21 225.084 0.14743 0.14237
125.8 0.12775 121.388 126.192 0.0969757 0.0743404 0.0473359 125.8 0.124702 126.388 0.229794 125.8 0.214763 0.0317095 125.31 225.264 0.147177 0.142908
125.9 0.107956 121.488 126.292 0.0968918 0.0742565 0.0472933 125.9 0.124803 126.488 0.230042 125.9 0.214521 0.03109 125.41 225.444 0.147079 0.143473
126 0.0934343 121.588 126.392 0.0967096 0.0740743 0.0472025 126 0.124902 126.588 0.230324 126 0.214315 0.0306304 125.51 225.624 0.146924 0.144056
126.1 0.0828969 121.688 126.492 0.0964946 0.0738593 0.0470956 126.1 0.111122 126.688 0.204047 126.1 0.214166 0.0302702 125.61 225.804 0.146789 0.14463
126.2 0.0751316 121.788 126.592 0.0964855 0.0738502 0.0470896 126.2 0.113725 126.788 0.204398 126.2 0.214061 0.0300495 125.71 225.984 0.146768 0.145204
126.3 0.0694623 121.888 126.692 0.0966341 0.0739988 0.0471609 126.3 0.113549 126.888 0.203855 126.3 0.21397 0.0298999 125.81 226.164 0.146688 0.145806
126.4 0.0652133 121.988 126.792 0.0967342 0.0740989 0.0472084 126.4 0.113412 126.988 0.203393 126.4 0.213827 0.0297933 125.91 226.344 0.146636 0.146403
126.5 0.0621267 122.088 126.892 0.096664 0.0740287 0.0471725 126.5 0.113264 127.088 0.203066 126.5 0.213747 0.0298093 126.01 226.524 0.14655 0.146991
126.6 0.0596613 122.188 126.992 0.0966725 0.0740372 0.0471751 126.6 0.113164 127.188 0.202811 126.6 0.213677 0.0298712 126.11 226.704 0.146489 0.147578
126.7 0.0575936 122.288 127.092 0.0967391 0.0741038 0.0472062 126.7 0.113083 127.288 0.202566 126.7 0.213595 0.0299789 126.21 226.884 0.146456 0.148175
126.8 0.0556647 122.388 127.192 0.0967868 0.0741515 0.047228 126.8 0.113016 127.388 0.202383 126.8 0.213523 0.030095 126.31 227.064 0.146426 0.148767
126.9 0.054531 122.488 127.292 0.0968309 0.0741956 0.0472481 126.9 0.112947 127.488 0.202207 126.9 0.21348 0.030184 126.41 227.244 0.146369 0.149301
127 0.0535387 122.588 127.392 0.0967465 0.0741112 0.0472052 127 0.112879 127.588 0.202034 127 0.21343 0.0303083 126.51 227.424 0.14636 0.149885
127.1 0.0525885 122.688 127.492 0.0966992 0.0740639 0.0471805 127.1 0.112809 127.688 0.201902 127.1 0.213431 0.0304645 126.61 227.604 0.146324 0.150435
127.2 0.0519485 122.788 127.592 0.0966157 0.0739804 0.0471381 127.2 0.112771 127.788 0.201768 127.2 0.213366 0.0305834 126.71 227.784 0.146285 0.150952
127.3 0.0514848 122.888 127.692 0.0967121 0.0740768 0.0471838 127.3 0.112725 127.888 0.201638 127.3 0.2133 0.0307838 126.81 227.964 0.146234 0.151464
127.4 0.0510297 122.988 127.792 0.0969643 0.074329 0.0473058 127.4 0.112663 127.988 0.201522 127.4 0.213276 0.0309786 126.91 228.144 0.146203 0.151967
127.5 0.0508727 123.088 127.892 0.0970748 0.0744395 0.0473585 127.5 0.112647 128.088 0.201404 127.5 0.213243 0.0311796 127.01 228.324 0.146167 0.15245
127.6 0.0504758 123.188 127.992 0.0971335 0.0744982 0.0473857 127.6 0.11259 128.188 0.20132 127.6 0.213209 0.0314041 127.11 228.504 0.146174 0.152897
127.7 0.0504306 123.288 128.092 0.0970882 0.0744529 0.047362 127.7 0.112554 128.288 0.201226 127.7 0.213201 0.0316669 127.21 228.684 0.146105 0.153323
127.8 0.0503372 123.388 128.192 0.096889 0.0742537 0.0472628 127.8 0.112535 128.388 0.20114 127.8 0.213156 0.0318853 127.31 228.864 0.146109 0.153742
127.9 0.0504412 123.488 128.292 0.0966233 0.073988 0.0471311 127.9 0.112499 128.488 0.201053 127.9 0.213139 0.0321539 127.41 229.044 0.146086 0.154114
128 0.0507952 123.588 128.392 0.096446 0.0738107 0.0470428 128 0.112466 128.588 0.200964 128 0.213122 0.0324162 127.51 229.224 0.146054 0.154483
128.1 0.0508782 123.688 128.492 0.09663 0.0739947 0.0471314 128.1 0.125811 128.688 0.225142 128.1 0.213056 0.0327039 127.61 229.404 0.146071 0.154818
128.2 0.0509102 123.788 128.592 0.0967464 0.0741111 0.0471869 128.2 0.123863 128.788 0.226892 128.2 0.213047 0.0330031 127.71 229.584 0.146046 0.155126
128.3 0.0512637 123.888 128.692 0.0965735 0.0739382 0.0471007 128.3 0.124061 128.888 0.227701 128.3 0.213018 0.03328 127.81 229.764 0.146042 0.155376
128.4 0.0513077 123.988 128.792 0.0966433 0.074008 0.0471333 128.4 0.124225 128.988 0.22831 128.4 0.213006 0.0335941 127.91 229.944 0.146014 0.155619
128.5 0.0513702 124.088 128.892 0.0964379 0.0738026 0.0470312 128.5 0.124375 129.088 0.228829 128.5 0.213017 0.0339241 128.01 230.124 0.145985 0.155798
128.6 0.0517246 124.188 128.992 0.0963741 0.0737388 0.0469984 128.6 0.124517 129.188 0.229229 128.6 0.212978 0.0342359 128.11 230.304 0.146001 0.155984
128.7 0.0518357 124.288 129.092 0.0963311 0.0736958 0.0469759 128.7 0.124626 129.288 0.229587 128.7 0.212975 0.0345787 128.21 230.484 0.145958 0.156112
128.8 0.0522664 124.388 129.192 0.0963383 0.073703 0.0469779 128.8 0.124734 129.388 0.229893 128.8 0.212984 0.034907 128.31 230.664 0.145969 0.156172
128.9 0.0527344 124.488 129.292 0.0962103 0.073575 0.0469136 128.9 0.124853 129.488 0.230141 128.9 0.212956 0.035244 128.41 230.844 0.145971 0.156237
129 0.0532144 124.588 129.392 0.0961703 0.073535 0.0468925 129 0.124924 129.588 0.230416 129 0.212967 0.0356109 128.51 231.024 0.145943 0.156244
129.1 0.0533717 124.688 129.492 0.0959719 0.0733366 0.0467938 129.1 0.111209 129.688 0.204268 129.1 0.212952 0.0359918 128.61 231.204 0.145949 0.156202
129.2 0.0537105 124.788 129.592 0.0957199 0.0730846 0.0466688 129.2 0.113747 129.788 0.204479 129.2 0.212947 0.0363344 128.71 231.384 0.145947 0.156152
129.3 0.0542273 124.888 129.692 0.0956323 0.072997 0.0466244 129.3 0.113554 129.888 0.203945 129.3 0.212951 0.0367474 128.81 231.564 0.145927 0.15604
129.4 0.0547377 124.988 129.792 0.095598 0.0729627 0.0466061 129.4 0.11342 129.988 0.203478 129.4 0.212903 0.0371414 128.91 231.744 0.14591 0.155887
129.5 0.0551793 125.088 129.892 0.0956663 0.073031 0.046638 129.5 0.113295 130.088 0.203162 129.5 0.212925 0.0375546 129.01 231.924 0.145931 0.155715
129.6 0.0557092 125.188 129.992 0.0956542 0.0730189 0.0466306 129.6 0.113171 130.188 0.202883 129.6 0.212926 0.0379858 129.11 232.104 0.145929 0.155468
129.7 0.0561713 125.288 130.092 0.0955938 0.0729585 0.0465995 129.7 0.113101 130.288 0.202645 129.7 0.212917 0.038425 129.21 232.284 0.145898 0.155206
129.8 0.0566681 125.388 130.192 0.0956261 0.0729908 0.0466139 129.8 0.113018 130.388 0.202453 129.8 0.212907 0.0388669 129.31 232.464 0.145917 0.154914
129.9 0.0571288 125.488 130.292 0.0956955 0.0730602 0.0466464 129.9 0.112938 130.488 0.202275 129.9 0.212914 0.0393268 129.41 232.644 0.145894 0.154575
130 0.0575994 125.588 130.392 0.0956916 0.0730563 0.0466429 130 0.112886 130.588 0.202109 130 0.212897 0.0398226 129.51 232.824 0.14589 0.154223
130.1 0.0581315 125.688 130.492 0.0956934 0.0730581 0.0466424 130.1 0.112823 130.688 0.20199 130.1 0.21291 0.0403415 129.61 233.004 0.145892 0.153831
130.2 0.0585855 125.788 130.592 0.0956038 0.0729685 0.046597 130.2 0.112787 130.788 0.201827 130.2 0.21289 0.0408441 129.71 233.184 0.145843 0.153409
130.3 0.0590208 125.888 130.692 0.0956394 0.0730041 0.0466129 130.3 0.112743 130.888 0.201713 130.3 0.212879 0.0413824 129.81 233.364 0.145853 0.152978
130.4 0.0600129 125.988 130.792 0.0958357 0.0732004 0.0467076 130.4 0.112688 130.988 0.201624 130.4 0.212909 0.041968 129.91 233.544 0.145886 0.152497
130.5 0.0605268 126.088 130.892 0.0960046 0.0733693 0.0467889 130.5 0.112657 131.088 0.201503 130.5 0.212897 0.0425319 130.01 233.724 0.145891 0.151998
130.6 0.0609923 126.188 130.992 0.0959368 0.0733015 0.0467542 130.6 0.11262 131.188 0.201404 130.6 0.212889 0.0431455 130.11 233.904 0.145884 0.151508
130.7 0.0618731 126.288 131.092 0.0960216 0.0733863 0.0467942 130.7 0.112587 131.288 0.201328 130.7 0.212884 0.0437758 130.21 234.084 0.145885 0.150962
130.8 0.0624233 126.388 131.192 0.0959559 0.0733206 0.0467606 130.8 0.112549 131.388 0.201227 130.8 0.212877 0.0444442 130.31 234.264 0.145904 0.150409
130.9 0.0628991 126.488 131.292 0.0960295 0.0733942 0.0467951 130.9 0.112505 131.488 0.201148 130.9 0.212888 0.0451579 130.41 234.444 0.145934 0.149855
131 0.0638154 126.588 131.392 0.0960289 0.0733936 0.0467934 131 0.112478 131.588 0.201079 131 0.212916 0.045878 130.51 234.624 0.145925 0.149296
131.1 0.0643243 126.688 131.492 0.0962409 0.0736056 0.0468958 131.1 0.125777 131.688 0.225127 131.1 0.212923 0.0466094 130.61 234.804 0.145886 0.148733
131.2 0.065236 126.788 131.592 0.0963847 0.0737494 0.0469647 131.2 0.123891 131.788 0.227016 131.2 0.212931 0.0474606 130.71 234.984 0.145906 0.148176
131.3 0.0661962 126.888 131.692 0.0964481 0.0738128 0.0469943 131.3 0.124074 131.888 0.227828 131.3 0.212906 0.0482913 130.81 235.164 0.145918 0.147592
131.4 0.0667728 126.988 131.792 0.096436 0.0738007 0.0469869 131.4 0.124256 131.988 0.228454 131.4 0.21293 0.0491744 130.91 235.344 0.145952 0.14703
131.5 0.0676886 127.088 131.892 0.0964106 0.0737753 0.046973 131.5 0.124387 132.088 0.228936 131.5 0.212925 0.0501299 131.01 235.524 0.145915 0.146471
131.6 0.0682447 127.188 131.992 0.0964317 0.0737964 0.0469819 131.6 0.124546 132.188 0.22932 131.6 0.212928 0.0510915 131.11 235.704 0.145912 0.145913
131.7 0.0690768 127.288 132.092 0.0964157 0.0737804 0.0469725 131.7 0.124655 132.288 0.229677 131.7 0.212931 0.0521488 131.21 235.884 0.145966 0.145403
131.8 0.0701284 127.388 132.192 0.0963629 0.0737276 0.0469452 131.8 0.124755 132.388 0.229996 131.8 0.212965 0.0532827 131.31 236.064 0.145951 0.144875
131.9 0.0710445 127.488 132.292 0.0963012 0.0736659 0.0469135 131.9 0.124874 132.488 0.23027 131.9 0.212947 0.0544493 131.41 236.244 0.14596 0.144363
132 0.0719742 127.588 132.392 0.0962376 0.0736023 0.0468809 132 0.124948 132.588 0.230548 132 0.212939 0.0557556 131.51 236.424 0.145966 0.143888
132.1 0.0730144 127.688 132.492 0.0960794 0.0734441 0.0468019 132.1 0.111252 132.688 0.204518 132.1 0.213017 0.0571284 131.61 236.604 0.14597 0.143392
132.2 0.0739791 127.788 132.592 0.0959686 0.0733333 0.0467461 132.2 0.113745 132.788 0.204589 132.2 0.212973 0.0585601 131.71 236.784 0.146007 0.142956
132.3 0.0749059 127.888 132.692 0.0958793 0.073244 0.0467009 132.3 0.113561 132.888 0.204038 132.3 0.213024 0.060099 131.81 236.964 0.145982 0.142534
132.4 0.076296 127.988 132.792 0.0958634 0.0732281 0.0466917 132.4 0.113438 132.988 0.203595 132.4 0.213042 0.0617621 131.91 237.144 0.145994 0.142111
132.5 0.0777485 128.088 132.892 0.0958808 0.0732455 0.0466988 132.5 0.113295 133.088 0.203258 132.5 0.213012 0.0635474 132.01 237.324 0.146014 0.141744
132.6 0.0788335 128.188 132.992 0.0959773 0.073342 0.0467446 132.6 0.11319 133.188 0.20298 132.6 0.213076 0.0655137 132.11 237.504 0.146055 0.141378
132.7 0.0801806 128.288 133.092 0.0958512 0.0732159 0.0466813 132.7 0.113117 133.288 0.202744 132.7 0.21309 0.0676024 132.21 237.684 0.146079 0.141053
132.8 0.0815535 128.388 133.192 0.0957547 0.0731194 0.0466326 132.8 0.113016 133.388 0.202559 132.8 0.213074 0.0698514 132.31 237.864 0.146081 0.140768
132.9 0.0830687 128.488 133.292 0.0958779 0.0732426 0.0466915 132.9 0.112965 133.488 0.202378 132.9 0.213139 0.0723305 132.41 238.044 0.146099 0.140471
133 0.0845544 128.588 133.392 0.0959677 0.0733324 0.0467341 133 0.112907 133.588 0.202213 133 0.213137 0.0750188 132.51 238.224 0.146112 0.14022
133.1 0.086324 128.688 133.492 0.0959542 0.0733189 0.046726 133.1 0.11284 133.688 0.202087 133.1 0.213168 0.0779155 132.61 238.404 0.146111 0.140025
133.2 0.0879517 128.788 133.592 0.0958362 0.0732009 0.0466667 133.2 0.112797 133.788 0.201951 133.2 0.213187 0.0811584 132.71 238.584 0.146117 0.139805
133.3 0.0897357 128.888 133.692 0.0958674 0.0732321 0.0466805 133.3 0.112745 133.888 0.201819 133.3 0.213191 0.0845953 132.81 238.764 0.146173 0.139669
133.4 0.0917146 128.988 133.792 0.0958985 0.0732632 0.0466943 133.4 0.1127 133.988 0.201722 133.4 0.213268 0.0884088 132.91 238.944 0.146173 0.139518
133.5 0.0936762 129.088 133.892 0.0959151 0.0732798 0.046701 133.5 0.11267 134.088 0.201605 133.5 0.213263 0.092504 133.01 239.124 0.146195 0.139417
133.6 0.0955254 129.188 133.992 0.0960291 0.0733938 0.0467555 133.6 0.112616 134.188 0.201501 133.6 0.213308 0.0969201 133.11 239.304 0.146209 0.139332
133.7 0.0975397 129.288 134.092 0.0961684 0.0735331 0.0468223 133.7 0.11258 134.288 0.201438 133.7 0.213344 0.101722 133.21 239.484 0.146249 0.139277
133.8 0.0995031 129.388 134.192 0.0959744 0.0733391 0.0467258 133.8 0.112559 134.388 0.201333 133.8 0.213384 0.106825 133.31 239.664 0.146263 0.139242
133.9 0.101759 129.488 134.292 0.0959897 0.0733544 0.0467318 133.9 0.112509 134.488 0.201233 133.9 0.213397 0.112243 133.41 239.844 0.146293 0.139267
134 0.104234 129.588 134.392 0.0960093 0.073374 0.04674 134 0.112488 134.588 0.20117 134 0.213446 0.118032 133.51 240.024 0.146323 0.139294
134.1 0.107047 129.688 134.492 0.0962197 0.0735844 0.0468417 134.1 0.125742 134.688 0.225118 134.1 0.213465 0.12407 133.61 240.204 0.146329 0.139346
134.2 0.109521 129.788 134.592 0.0965808 0.0739455 0.0470171 134.2 0.123928 134.788 0.227092 134.2 0.213523 0.130375 133.71 240.384 0.146375 0.13943
134.3 0.112336 129.888 134.692 0.0967777 0.0741424 0.0471122 134.3 0.124098 134.888 0.227912 134.3 0.213606 0.136857 133.81 240.564 0.146431 0.139522
134.4 0.114807 129.988 134.792 0.096913 0.0742777 0.0471771 134.4 0.124274 134.988 0.228533 134.4 0.213588 0.143497 133.91 240.744 0.146472 0.139647
134.5 0.118019 130.088 134.892 0.0968482 0.0742129 0.0471439 134.5 0.124406 135.088 0.229022 134.5 0.213706 0.150295 134.01 240.924 0.146493 0.139796
134.6 0.121045 130.188 134.992 0.0966597 0.0740244 0.0470501 134.6 0.124541 135.188 0.229405 134.6 0.213777 0.157187 134.11 241.104 0.146518 0.139953
134.7 0.124304 130.288 135.092 0.0964735 0.0738382 0.0469575 134.7 0.124664 135.288 0.229744 134.7 0.213772 0.164161 134.21 241.284 0.146585 0.140155
134.8 0.128096 130.388 135.192 0.0963396 0.0737043 0.0468904 134.8 0.12476 135.388 0.230061 134.8 0.213867 0.171183 134.31 241.464 0.146602 0.14038
134.9 0.132006 130.488 135.292 0.0962441 0.0736088 0.0468422 134.9 0.124886 135.488 0.23031 134.9 0.213949 0.17829 134.41 241.644 0.146704 0.140596
135 0.13584 130.588 135.392 0.0962013 0.073566 0.0468198 135 0.124974 135.588 0.230573 135 0.213982 0.185442 134.51 241.824 0.146728 0.140856
135.1 0.13976 130.688 135.492 0.0960435 0.0734082 0.0467411 135.1 0.111318 135.688 0.204684 135.1 0.214064 0.192748 134.61 242.004 0.146785 0.141116
135.2 0.144365 130.788 135.592 0.0959392 0.0733039 0.0466885 135.2 0.113764 135.788 0.204666 135.2 0.21415 0.200105 134.71 242.184 0.146868 0.1414
135.3 0.149228 130.888 135.692 0.0957045 0.0730692 0.0465721 135.3 0.113595 135.888 0.204115 135.3 0.214281 0.207613 134.81 242.364 0.146949 0.141719
135.4 0.154138 130.988 135.792 0.0956576 0.0730223 0.0465477 135.4 0.113438 135.988 0.203665 135.4 0.214349 0.215244 134.91 242.544 0.146972 0.142034
135.5 0.159221 131.088 135.892 0.0957103 0.073075 0.0465721 135.5 0.113346 136.088 0.203321 135.5 0.214428 0.222972 135.01 242.724 0.147076 0.14237
135.6 0.16451 131.188 135.992 0.0959124 0.0732771 0.0466697 135.6 0.113229 136.188 0.203061 135.6 0.214529 0.230719 135.11 242.904 0.147119 0.142728
135.7 0.170228 131.288 136.092 0.0958235 0.0731882 0.0466248 135.7 0.113139 136.288 0.202821 135.7 0.21466 0.238432 135.21 243.084 0.147191 0.143082
135.8 0.175958 131.388 136.192 0.0957561 0.0731208 0.0465903 135.8 0.113066 136.388 0.202622 135.8 0.214721 0.24644 135.31 243.264 0.147247 0.143478
135.9 0.18224 131.488 136.292 0.0957413 0.073106 0.0465817 135.9 0.112984 136.488 0.202446 135.9 0.214872 0.255263 135.41 243.444 0.147323 0.143856
136 0.188562 131.588 136.392 0.0956828 0.0730476 0.0465517 136 0.112933 136.588 0.202296 136 0.214973 0.263966 135.51 243.624 0.147432 0.144242
136.1 0.194829 131.688 136.492 0.0957217 0.0730864 0.0465693 136.1 0.11286 136.688 0.202147 136.1 0.215094 0.272242 135.61 243.804 0.147528 0.144641
136.2 0.201455 131.788 136.592 0.095679 0.0730437 0.046547 136.2 0.112799 136.788 0.202025 136.2 0.215271 0.279971 135.71 243.984 0.14761 0.145038
136.3 0.208261 131.888 136.692 0.0959227 0.0732874 0.046665 136.3 0.112768 136.888 0.201897 136.3 0.21535 0.28757 135.81 244.164 0.147705 0.14545
136.4 0.215008 131.988 136.792 0.0959969 0.0733616 0.0466999 136.4 0.112696 136.988 0.2018 136.4 0.215498 0.295096 135.91 244.344 0.147827 0.145883
136.5 0.221853 132.088 136.892 0.0959647 0.0733294 0.0466828 136.5 0.112684 137.088 0.201687 136.5 0.21565 0.302391 136.01 244.524 0.147897 0.146285
136.6 0.228967 132.188 136.992 0.0961304 0.0734951 0.0467625 136.6 0.112646 137.188 0.201572 136.6 0.215764 0.309286 136.11 244.704 0.148033 0.146717
136.7 0.235843 132.288 137.092 0.0961746 0.0735393 0.0467829 136.7 0.112596 137.288 0.201497 136.7 0.215914 0.315863 136.21 244.884 0.148114 0.147135
136.8 0.243104 132.388 137.192 0.0961243 0.073489 0.0467568 136.8 0.112582 137.388 0.201381 136.8 0.216061 0.322207 136.31 245.064 0.148223 0.147558
136.9 0.250386 132.488 137.292 0.0960757 0.0734404 0.0467316 136.9 0.112542 137.488 0.201307 136.9 0.216187 0.328424 136.41 245.244 0.148325 0.148012
137 0.257633 132.588 137.392 0.0962465 0.0736112 0.0468139 137 0.112495 137.588 0.201257 137 0.216322 0.334758 136.51 245.424 0.148451 0.148428
137.1 0.265272 132.688 137.492 0.0964341 0.0737988 0.0469045 137.1 0.125712 137.688 0.225076 137.1 0.216485 0.341316 136.61 245.604 0.148537 0.148835
137.2 0.272609 132.788 137.592 0.0965671 0.0739318 0.0469682 137.2 0.123956 137.788 0.227186 137.2 0.216666 0.348212 136.71 245.784 0.148649 0.14927
137.3 0.279757 132.888 137.692 0.0965491 0.0739138 0.046958 137.3 0.124122 137.888 0.228011 137.3 0.216774 0.355359 136.81 245.964 0.148757 0.149654
137.4 0.286961 132.988 137.792 0.0965812 0.0739459 0.0469724 137.4 0.124304 137.988 0.228622 137.4 0.216913 0.362627 136.91 246.144 0.148885 0.1501
137.5 0.293842 133.088 137.892 0.0964395 0.0738042 0.0469016 137.5 0.124434 138.088 0.229117 137.5 0.217052 0.369778 137.01 246.324 0.149008 0.150508
137.6 0.301067 133.188 137.992 0.096323 0.0736877 0.0468431 137.6 0.124572 138.188 0.229532 137.6 0.217266 0.376333 137.11 246.504 0.1491 0.150897
137.7 0.308287 133.288 138.092 0.0962075 0.0735722 0.0467852 137.7 0.124691 138.288 0.229857 137.7 0.217384 0.381343 137.21 246.684 0.149244 0.151307
137.8 0.315549 133.388 138.192 0.0961685 0.0735332 0.0467647 137.8 0.124793 138.388 0.230149 137.8 0.217555 0.383784 137.31 246.864 0.149375 0.151703
137.9 0.322904 133.488 138.292 0.0961258 0.0734905 0.0467424 137.9 0.124906 138.488 0.230416 137.9 0.21772 0.382557 137.41 247.044 0.149439 0.152059
138 0.330453 133.588 138.392 0.0961572 0.0735219 0.0467564 138 0.125004 138.588 0.230684 138 0.217875 0.376578 137.51 247.224 0.149621 0.152405
138.1 0.337826 133.688 138.492 0.095925 0.0732897 0.0466413 138.1 0.111397 138.688 0.204929 138.1 0.218063 0.364738 137.61 247.404 0.149728 0.152772
138.2 0.345565 133.788 138.592 0.0958267 0.0731914 0.0465917 138.2 0.113808 138.788 0.20477 138.2 0.218237 0.346043 137.71 247.584 0.149899 0.153103
138.3 0.353666 133.888 138.692 0.0959976 0.0733623 0.0466741 138.3 0.113605 138.888 0.204218 138.3 0.218437 0.319904 137.81 247.764 0.150049 0.153433
138.4 0.361513 133.988 138.792 0.0958946 0.0732593 0.0466223 138.4 0.113453 138.988 0.20378 138.4 0.218656 0.286492 137.91 247.944 0.150121 0.153734
138.5 0.369709 134.088 138.892 0.09586 0.0732247 0.046604 138.5 0.11335 139.088 0.203442 138.5 0.218825 0.246989 138.01 248.124 0.150299 0.153996
138.6 0.377046 134.188 138.992 0.0958496 0.0732143 0.0465975 138.6 0.113226 139.188 0.203184 138.6 0.218978 0.204869 138.11 248.304 0.150454 0.154275
138.7 0.383947 134.288 139.092 0.0957643 0.073129 0.0465543 138.7 0.113144 139.288 0.202944 138.7 0.219134 0.164391 138.21 248.484 0.150532 0.154519
138.8 0.388832 134.388 139.192 0.0957 0.0730647 0.0465215 138.8 0.113072 139.388 0.202731 138.8 0.219268 0.127753 138.31 248.664 0.150626 0.154763
138.9 0.390941 134.488 139.292 0.0956873 0.073052 0.0465139 138.9 0.112992 139.488 0.20258 138.9 0.219306 0.0977327 138.41 248.844 0.150663 0.154958
139 0.38904 134.588 139.392 0.0957247 0.0730895 0.0465309 139 0.11295 139.588 0.202412 139 0.219307 0.0756302 138.51 249.024 0.150587 0.155147
139.1 0.380422 134.688 139.492 0.0959688 0.0733335 0.0466492 139.1 0.112881 139.688 0.202272 139.1 0.219069 0.0608285 138.61 249.204 0.150416 0.155328
139.2 0.363917 134.788 139.592 0.0959087 0.0732734 0.0466184 139.2 0.112822 139.788 0.202154 139.2 0.218725 0.0512078 138.71 249.384 0.150093 0.155478
139.3 0.337636 134.888 139.692 0.0958915 0.0732562 0.0466086 139.3 0.112798 139.888 0.202014 139.3 0.218208 0.0448937 138.81 249.564 0.149635 0.155589
139.4 0.302261 134.988 139.792 0.095977 0.0733417 0.0466492 139.4 0.112739 139.988 0.201899 139.4 0.217506 0.040592 138.91 249.744 0.149094 0.155716
139.5 0.262052 135.088 139.892 0.0960036 0.0733683 0.0466609 139.5 0.112705 140.088 0.201782 139.5 0.216795 0.0375999 139.01 249.924 0.148569 0.155798
139.6 0.220556 135.188 139.992 0.0957821 0.0731468 0.046551 139.6 0.112674 140.188 0.201679 139.6 0.2161 0.0354802 139.11 250.104 0.148049 0.155861
139.7 0.181836 135.288 140.092 0.09551 0.0728747 0.0464163 139.7 0.112626 140.288 0.201617 139.7 0.21552 0.0338683 139.21 250.284 0.147626 0.155932
139.8 0.148745 135.388 140.192 0.0955138 0.0728785 0.0464169 139.8 0.112604 140.388 0.201513 139.8 0.215078 0.0326939 139.31 250.464 0.147322 0.155927
139.9 0.122724 135.488 140.292 0.0955592 0.0729239 0.0464378 139.9 0.112552 140.488 0.201438 139.9 0.214715 0.0318265 139.41 250.644 0.147145 0.155948
140 0.103714 135.588 140.392 0.0957107 0.0730755 0.0465107 140 0.112503 140.588 0.201363 140 0.214487 0.0311282 139.51 250.824 0.147007 0.155918
140.1 0.0901355 135.688 140.492 0.0958822 0.0732469 0.0465934 140.1 0.125694 140.688 0.225079 140.1 0.214314 0.0306825 139.61 251.004 0.146848 0.155843
140.2 0.0801082 135.788 140.592 0.0958918 0.0732565 0.0465968 140.2 0.123984 140.788 0.227288 140.2 0.214169 0.0302675 139.71 251.184 0.146767 0.155742
140.3 0.0731163 135.888 140.692 0.0957666 0.0731313 0.0465341 140.3 0.124146 140.888 0.228099 140.3 0.214033 0.0300626 139.81 251.364 0.146704 0.155608
140.4 0.0676305 135.988 140.792 0.0957138 0.0730785 0.0465069 140.4 0.124328 140.988 0.228722 140.4 0.21391 0.0298862 139.91 251.544 0.146651 0.155423
140.5 0.0637193 136.088 140.892 0.0956659 0.0730307 0.0464822 140.5 0.124451 141.088 0.229212 140.5 0.213822 0.0297636 140.01 251.724 0.146575 0.155226
140.6 0.0603811 136.188 140.992 0.0956328 0.0729975 0.0464646 140.6 0.124603 141.188 0.229606 140.6 0.213756 0.0297811 140.11 251.904 0.146482 0.154961
140.7 0.0581269 136.288 141.092 0.0956058 0.0729705 0.0464501 140.7 0.124727 141.288 0.229932 140.7 0.213679 0.0298211 140.21 252.084 0.146444 0.154658
140.8 0.0561798 136.388 141.192 0.0955993 0.072964 0.0464455 140.8 0.12482 141.388 0.230244 140.8 0.213574 0.0298762 140.31 252.264 0.146435 0.154355
140.9 0.0546643 136.488 141.292 0.0956132 0.0729779 0.046451 140.9 0.124923 141.488 0.230498 140.9 0.213586 0.0300293 140.41 252.444 0.146358 0.153975
141 0.0535977 136.588 141.392 0.0954881 0.0728528 0.0463885 141 0.125029 141.588 0.230757 141 0.213483 0.0301115 140.51 252.624 0.146343 0.153608
141.1 0.0525408 136.688 141.492 0.0951505 0.0725152 0.0462217 141.1 0.111467 141.688 0.20513 141.1 0.213414 0.0302201 140.61 252.804 0.146252 0.153189
141.2 0.0519693 136.788 141.592 0.0950982 0.0724629 0.0461948 141.2 0.113818 141.788 0.204867 141.2 0.213384 0.030366 140.71 252.984 0.146256 0.152718
141.3 0.0510871 136.888 141.692 0.0952187 0.0725834 0.0462525 141.3 0.113634 141.888 0.204305 141.3 0.213331 0.0304956 140.81 253.164 0.146222 0.152272
141.4 0.0508557 136.988 141.792 0.0952462 0.0726109 0.0462647 141.4 0.113485 141.988 0.203866 141.4 0.213307 0.0306738 140.91 253.344 0.146207 0.151769
141.5 0.0505342 137.088 141.892 0.0952292 0.0725939 0.0462551 141.5 0.11337 142.088 0.20352 141.5 0.213292 0.0308933 141.01 253.524 0.146164 0.151262
141.6 0.0504226 137.188 141.992 0.0953339 0.0726986 0.0463051 141.6 0.113252 142.188 0.203252 141.6 0.213211 0.0310979 141.11 253.704 0.146177 0.150744
141.7 0.050035 137.288 142.092 0.0954427 0.0728074 0.0463571 141.7 0.11316 142.288 0.203026 141.7 0.213196 0.031324 141.21 253.884 0.146153 0.150167
141.8 0.0498982 137.388 142.192 0.0961285 0.0734932 0.0466919 141.8 0.113101 142.388 0.202815 141.8 0.21318 0.0315396 141.31 254.064 0.146094 0.149618
141.9 0.0499029 137.488 142.292 0.0962265 0.0735912 0.0467386 141.9 0.113014 142.488 0.20265 141.9 0.213122 0.0317857 141.41 254.244 0.146086 0.149058
142 0.0499169 137.588 142.392 0.0962329 0.0735976 0.0467405 142 0.112956 142.588 0.202501 142 0.213097 0.0320502 141.51 254.424 0.146071 0.148482
142.1 0.0502711 137.688 142.492 0.0963007 0.0736654 0.0467724 142.1 0.112914 142.688 0.202357 142.1 0.213082 0.0322875 141.61 254.604 0.146087 0.147913
142.2 0.0503353 137.788 142.592 0.0962412 0.0736059 0.046742 142.2 0.112849 142.788 0.202233 142.2 0.213072 0.0325553 141.71 254.784 0.14604 0.14733
142.3 0.0503745 137.888 142.692 0.096215 0.0735797 0.0467278 142.3 0.11282 142.888 0.202093 142.3 0.213069 0.0328554 141.81 254.964 0.146014 0.146783
142.4 0.0507471 137.988 142.792 0.0962558 0.0736205 0.0467466 142.4 0.112771 142.988 0.201998 142.4 0.21303 0.0331275 141.91 255.144 0.146012 0.14622
142.5 0.0508673 138.088 142.892 0.0962328 0.0735975 0.046734 142.5 0.112722 143.088 0.201888 142.5 0.212974 0.0334468 142.01 255.324 0.145992 0.145671
142.6 0.0512973 138.188 142.992 0.0961317 0.0734964 0.0466832 142.6 0.112698 143.188 0.201778 142.6 0.212997 0.0337513 142.11 255.504 0.145973 0.145101
142.7 0.051345 138.288 143.092 0.0962127 0.0735774 0.0467216 142.7 0.112634 143.288 0.201694 142.7 0.212968 0.0340603 142.21 255.684 0.145981 0.144601
142.8 0.0517225 138.388 143.192 0.096228 0.0735927 0.0467279 142.8 0.112613 143.388 0.201631 142.8 0.212999 0.0343881 142.31 255.864 0.145957 0.144042
142.9 0.0518449 138.488 143.292 0.096307 0.0736717 0.0467653 142.9 0.112584 143.488 0.201528 142.9 0.21297 0.0347178 142.41 256.044 0.145965 0.14356
143 0.0522442 138.588 143.392 0.0963435 0.0737082 0.0467819 143 0.112552 143.588 0.201449 143 0.212945 0.0350774 142.51 256.224 0.145943 0.143082
143.1 0.0527329 138.688 143.492 0.0965626 0.0739273 0.046888 143.1 0.125653 143.688 0.225055 143.1 0.212937 0.0354238 142.61 256.404 0.145935 0.142602
143.2 0.0532176 138.788 143.592 0.0965614 0.0739261 0.0468862 143.2 0.124 143.788 0.227371 143.2 0.212954 0.0357618 142.71 256.584 0.145946 0.142188
143.3 0.0532975 138.888 143.692 0.0962974 0.0736621 0.0467556 143.3 0.124158 143.888 0.228219 143.3 0.212887 0.0361263 142.81 256.764 0.145924 0.141793
143.4 0.0537102 138.988 143.792 0.0959211 0.0732858 0.0465699 143.4 0.124345 143.988 0.228827 143.4 0.2129 0.0365127 142.91 256.944 0.145941 0.141351
143.5 0.0542039 139.088 143.892 0.0957669 0.0731316 0.0464931 143.5 0.124493 144.088 0.229323 143.5 0.212928 0.0368977 143.01 257.124 0.14588 0.141024
143.6 0.0546779 139.188 143.992 0.0956381 0.0730028 0.0464288 143.6 0.124627 144.188 0.229725 143.6 0.212889 0.0373062 143.11 257.304 0.145902 0.140684
143.7 0.055226 139.288 144.092 0.095623 0.0729877 0.0464201 143.7 0.124753 144.288 0.230042 143.7 0.212915 0.0377248 143.21 257.484 0.145908 0.14038
143.8 0.055624 139.388 144.192 0.0955132 0.0728779 0.0463651 143.8 0.124849 144.388 0.230353 143.8 0.212856 0.0381417 143.31 257.664 0.14591 0.140103
143.9 0.0561522 139.488 144.292 0.0954161 0.0727808 0.0463163 143.9 0.124948 144.488 0.230612 143.9 0.212876 0.0385982 143.41 257.844 0.145884 0.13985
144 0.0566659 139.588 144.392 0.0954059 0.0727706 0.04631 144 0.125048 144.588 0.230846 144 0.212932 0.0390553 143.51 258.024 0.145907 0.13964
144.1 0.0570877 139.688 144.492 0.0953566 0.0727213 0.0462846 144.1 0.111543 144.688 0.205341 144.1 0.21286 0.0395256 143.61 258.204 0.145905 0.139442
144.2 0.0576113 139.788 144.592 0.0954503 0.072815 0.0463293 144.2 0.113859 144.788 0.204973 144.2 0.212875 0.0400417 143.71 258.384 0.145862 0.139265
144.3 0.0581211 139.888 144.692 0.0954775 0.0728422 0.0463414 144.3 0.113685 144.888 0.204391 144.3 0.212886 0.0405302 143.81 258.564 0.145893 0.139134
144.4 0.0585509 139.988 144.792 0.0953493 0.072714 0.0462774 144.4 0.113509 144.988 0.203967 144.4 0.212848 0.0410228 143.91 258.744 0.145869 0.139022
144.5 0.0590663 140.088 144.892 0.0952185 0.0725833 0.0462121 144.5 0.113386 145.088 0.203618 144.5 0.212875 0.0415794 144.01 258.924 0.145894 0.138923
144.6 0.0599207 140.188 144.992 0.0952264 0.0725911 0.0462147 144.6 0.113273 145.188 0.203377 144.6 0.212874 0.0421499 144.11 259.104 0.145908 0.138884
144.7 0.0604462 140.288 145.092 0.095243 0.0726077 0.0462216 144.7 0.1132 145.288 0.20315 144.7 0.212852 0.0427351 144.21 259.284 0.145886 0.138867
144.8 0.0610115 140.388 145.192 0.0953729 0.0727376 0.046284 144.8 0.113112 145.388 0.202924 144.8 0.21291 0.0433847 144.31 259.464 0.145865 0.138869
144.9 0.0618313 140.488 145.292 0.0955523 0.072917 0.0463707 144.9 0.11304 145.488 0.202756 144.9 0.212856 0.0440274 144.41 259.644 0.145918 0.138885
145 0.0623779 140.588 145.392 0.0956393 0.073004 0.0464121 145 0.112975 145.588 0.202586 145 0.21286 0.0447028 144.51 259.824 0.145835 0.138951
145.1 0.063248 140.688 145.492 0.0959625 0.0733272 0.0465693 145.1 0.112929 145.688 0.202432 145.1 0.212912 0.0454099 144.61 260.004 0.145892 0.139045
145.2 0.063835 140.788 145.592 0.0959701 0.0733348 0.0465718 145.2 0.112863 145.788 0.202321 145.2 0.212876 0.0461376 144.71 260.184 0.145912 0.139133
145.3 0.0646943 140.888 145.692 0.0958708 0.0732355 0.0465219 145.3 0.112819 145.888 0.202201 145.3 0.212914 0.0469342 144.81 260.364 0.145884 0.139265
145.4 0.0653074 140.988 145.792 0.0959544 0.0733191 0.0465617 145.4 0.112774 145.988 0.202076 145.4 0.212908 0.0477483 144.91 260.544 0.145943 0.139436
145.5 0.0661371 141.088 145.892 0.0959088 0.0732735 0.0465382 145.5 0.112722 146.088 0.201973 145.5 0.212903 0.0486191 145.01 260.724 0.145939 0.139583
145.6 0.0667614 141.188 145.992 0.0959489 0.0733136 0.0465566 145.6 0.112688 146.188 0.201858 145.6 0.212912 0.0495447 145.11 260.904 0.145916 0.139779
145.7 0.0675931 141.288 146.092 0.0961463 0.073511 0.0466521 145.7 0.112648 146.288 0.20178 145.7 0.212926 0.0504938 145.21 261.084 0.145939 0.140005
145.8 0.0685648 141.388 146.192 0.0965305 0.0738952 0.0468392 145.8 0.112608 146.388 0.201704 145.8 0.212905 0.0514967 145.31 261.264 0.145939 0.140218
145.9 0.0696125 141.488 146.292 0.0964308 0.0737955 0.0467892 145.9 0.11259 146.488 0.201605 145.9 0.212964 0.0526102 145.41 261.444 0.145916 0.140477
146 0.0705366 141.588 146.392 0.0964511 0.0738158 0.0467979 146 0.112551 146.588 0.201549 146 0.212943 0.0537603 145.51 261.624 0.145943 0.140747
146.1 0.0715045 141.688 146.492 0.0965317 0.0738964 0.0468362 146.1 0.12561 146.688 0.225048 146.1 0.212937 0.0550177 145.61 261.804 0.14593 0.141026
146.2 0.0724675 141.788 146.592 0.0968231 0.0741878 0.0469778 146.2 0.124027 146.788 0.227489 146.2 0.212969 0.0563353 145.71 261.984 0.145957 0.141351
146.3 0.0734209 141.888 146.692 0.0968158 0.0741805 0.046973 146.3 0.124193 146.888 0.228307 146.3 0.212958 0.057735 145.81 262.164 0.145958 0.14167
146.4 0.0743958 141.988 146.792 0.0967542 0.0741189 0.0469417 146.4 0.124377 146.988 0.228918 146.4 0.212957 0.0592422 145.91 262.344 0.145935 0.141987
146.5 0.075354 142.088 146.892 0.0970507 0.0744154 0.0470858 146.5 0.12453 147.088 0.229403 146.5 0.213035 0.0608393 146.01 262.524 0.14596 0.142335
146.6 0.0766638 142.188 146.992 0.097373 0.0747377 0.0472426 146.6 0.124638 147.188 0.229807 146.6 0.213028 0.0625764 146.11 262.704 0.146 0.142704
146.7 0.0777865 142.288 147.092 0.0976055 0.0749702 0.0473553 146.7 0.124754 147.288 0.230128 146.7 0.213055 0.06449 146.21 262.884 0.14598 0.143077
146.8 0.0791249 142.388 147.192 0.0977919 0.0751566 0.0474455 146.8 0.124877 147.388 0.230437 146.8 0.213045 0.066531 146.31 263.064 0.146031 0.143455
146.9 0.0801835 142.488 147.292 0.0978091 0.0751738 0.0474527 146.9 0.124967 147.488 0.230704 146.9 0.213065 0.0687385 146.41 263.244 0.146041 0.143841
147 0.0815242 142.588 147.392 0.0977235 0.0750882 0.0474097 147 0.125075 147.588 0.230924 147 0.213108 0.0711773 146.51 263.424 0.146031 0.14423
147.1 0.0830138 142.688 147.492 0.0975257 0.0748904 0.0473116 147.1 0.111633 147.688 0.205543 147.1 0.213107 0.0737815 146.61 263.604 0.146077 0.144627
147.2 0.0844359 142.788 147.592 0.0974737 0.0748384 0.0472849 147.2 0.113855 147.788 0.205062 147.2 0.21311 0.0766377 146.71 263.784 0.146062 0.145013
147.3 0.0859554 142.888 147.692 0.097454 0.0748187 0.0472741 147.3 0.113695 147.888 0.204482 147.3 0.213166 0.0797984 146.81 263.964 0.146077 0.145415
147.4 0.0877825 142.988 147.792 0.0973463 0.074711 0.0472202 147.4 0.113516 147.988 0.204066 147.4 0.213192 0.0832617 146.91 264.144 0.146145 0.145828
147.5 0.0893142 143.088 147.892 0.0974459 0.0748106 0.0472678 147.5 0.113417 148.088 0.20372 147.5 0.213217 0.0869713 147.01 264.324 0.146115 0.146227
147.6 0.0911406 143.188 147.992 0.0974665 0.0748312 0.0472768 147.6 0.113297 148.188 0.20345 147.6 0.213243 0.0910664 147.11 264.504 0.146157 0.14663
147.7 0.093042 143.288 148.092 0.0974131 0.0747778 0.0472495 147.7 0.113208 148.288 0.203237 147.7 0.213239 0.0954552 147.21 264.684 0.146195 0.147022
147.8 0.0950124 143.388 148.192 0.0975811 0.0749458 0.0473307 147.8 0.113134 148.388 0.203036 147.8 0.213303 0.100247 147.31 264.864 0.146178 0.147416
147.9 0.096961 143.488 148.292 0.0973386 0.0747033 0.0472107 147.9 0.113057 148.488 0.202852 147.9 0.213308 0.105355 147.41 265.044 0.146249 0.14783
148 0.0992258 143.588 148.392 0.097239 0.0746037 0.0471607 148 0.112994 148.588 0.202704 148 0.213368 0.110821 147.51 265.224 0.146267 0.148213
148.1 0.101325 143.688 148.492 0.0973443 0.074709 0.0472112 148.1 0.112945 148.688 0.20254 148.1 0.21338 0.116663 147.61 265.404 0.146259 0.148579
148.2 0.103655 143.788 148.592 0.0970574 0.0744221 0.0470695 148.2 0.112897 148.788 0.202414 148.2 0.213411 0.12279 147.71 265.584 0.146294 0.148976
148.3 0.106035 143.888 148.692 0.0969857 0.0743504 0.0470332 148.3 0.112851 148.888 0.202307 148.3 0.213483 0.12916 147.81 265.764 0.146345 0.14931
148.4 0.108855 143.988 148.792 0.0971772 0.0745419 0.0471259 148.4 0.112801 148.988 0.202161 148.4 0.213573 0.135802 147.91 265.944 0.14636 0.149671
148.5 0.111382 144.088 148.892 0.0971677 0.0745325 0.0471202 148.5 0.112746 149.088 0.20207 148.5 0.213555 0.142551 148.01 266.124 0.146418 0.15001
148.6 0.114197 144.188 148.992 0.0966762 0.0740409 0.0468782 148.6 0.112721 149.188 0.201997 148.6 0.213639 0.149478 148.11 266.304 0.146436 0.150322
148.7 0.117076 144.288 149.092 0.096412 0.0737767 0.0467476 148.7 0.112685 149.288 0.201902 148.7 0.213691 0.156525 148.21 266.484 0.146474 0.150647
148.8 0.119916 144.388 149.192 0.0961342 0.0734989 0.0466104 148.8 0.112641 149.388 0.201821 148.8 0.213731 0.163647 148.31 266.664 0.146514 0.150948
148.9 0.123235 144.488 149.292 0.0962294 0.0735941 0.0466559 148.9 0.112621 149.488 0.201706 148.9 0.213789 0.170835 148.41 266.844 0.14655 0.15122
149 0.126293 144.588 149.392 0.0962642 0.0736289 0.0466719 149 0.112595 149.588 0.201626 149 0.21382 0.1781 148.51 267.024 0.14659 0.151502
149.1 0.129933 144.688 149.492 0.0963325 0.0736972 0.0467042 149.1 0.125579 149.688 0.225043 149.1 0.213881 0.185465 148.61 267.204 0.146656 0.151756
149.2 0.133477 144.788 149.592 0.0963688 0.0737335 0.0467209 149.2 0.124053 149.788 0.227572 149.2 0.21399 0.192947 148.71 267.384 0.146634 0.15198
149.3 0.137201 144.888 149.692 0.0963924 0.0737571 0.0467314 149.3 0.124222 149.888 0.228413 149.3 0.214028 0.200528 148.81 267.564 0.146719 0.152191
149.4 0.141068 144.988 149.792 0.0964215 0.0737862 0.0467445 149.4 0.124389 149.988 0.228999 149.4 0.214087 0.208271 148.91 267.744 0.146803 0.15237
149.5 0.144955 145.088 149.892 0.0962805 0.0736452 0.0466743 149.5 0.124558 150.088 0.229493 149.5 0.214187 0.216108 149.01 267.924 0.146821 0.152544
149.6 0.149225 145.188 149.992 0.0960931 0.0734578 0.0465814 149.6 0.124657 150.188 0.229914 149.6 0.21427 0.22411 149.11 268.104 0.146877 0.152706
149.7 0.153589 145.288 150.092 0.0960913 0.073456 0.0465794 149.7 0.124789 150.288 0.230224 149.7 0.214344 0.232179 149.21 268.284 0.146897 0.152805
149.8 0.158213 145.388 150.192 0.0962607 0.0736254 0.0466614 149.8 0.124896 150.388 0.230522 149.8 0.214442 0.240191 149.31 268.464 0.147059 0.15291
149.9 0.162987 145.488 150.292 0.0962778 0.0736425 0.0466687 149.9 0.125005 150.488 0.230807 149.9 0.214477 0.24858 149.41 268.644 0.147072 0.153002
150 0.167875 145.588 150.392 0.0962991 0.0736638 0.046678 150 0.125107 150.588 0.231036 150 0.214587 0.257611 149.51 268.824 0.147115 0.15306
150.1 0.17305 145.688 150.492 0.0959521 0.0733168 0.0465069 150.1 0.111702 150.688 0.20575 150.1 0.214694 0.266375 149.61 269.004 0.147229 0.153112
150.2 0.178346 145.788 150.592 0.0958193 0.073184 0.0464408 150.2 0.113868 150.788 0.205139 150.2 0.214767 0.274528 149.71 269.184 0.147305 0.153126
150.3 0.184478 145.888 150.692 0.0957815 0.0731462 0.0464211 150.3 0.113704 150.888 0.204568 150.3 0.214898 0.282304 149.81 269.364 0.147367 0.153099
150.4 0.190435 145.988 150.792 0.0956637 0.0730284 0.0463623 150.4 0.113538 150.988 0.20415 150.4 0.215026 0.290144 149.91 269.544 0.147462 0.153084
150.5 0.196553 146.088 150.892 0.0958915 0.0732562 0.0464729 150.5 0.11343 151.088 0.203795 150.5 0.215163 0.29778 150.01 269.724 0.147526 0.153006
150.6 0.202882 146.188 150.992 0.0963572 0.0737219 0.0467 150.6 0.113333 151.188 0.20352 150.6 0.21524 0.305095 150.11 269.904 0.147645 0.152939
150.7 0.209193 146.288 151.092 0.0964798 0.0738445 0.0467591 150.7 0.113227 151.288 0.203305 150.7 0.215327 0.311982 150.21 270.084 0.147744 0.152863
150.8 0.215487 146.388 151.192 0.0966382 0.0740029 0.0468356 150.8 0.113181 151.388 0.203104 150.8 0.215486 0.318512 150.31 270.264 0.147815 0.152723
150.9 0.222189 146.488 151.292 0.0966817 0.0740464 0.0468559 150.9 0.113089 151.488 0.202926 150.9 0.21562 0.324854 150.41 270.444 0.147902 0.1526
151 0.228873 146.588 151.392 0.0965779 0.0739426 0.0468039 151 0.113021 151.588 0.202796 151 0.2157 0.331108 150.51 270.624 0.148044 0.152435
151.1 0.235636 146.688 151.492 0.0966377 0.0740024 0.0468322 151.1 0.112987 151.688 0.202623 151.1 0.215835 0.337513 150.61 270.804 0.14809 0.152268
151.2 0.242463 146.788 151.592 0.0967783 0.074143 0.0469001 151.2 0.112915 151.788 0.2025 151.2 0.216005 0.344139 150.71 270.984 0.148221 0.152069
151.3 0.249606 146.888 151.692 0.097254 0.0746187 0.0471321 151.3 0.112861 151.888 0.202367 151.3 0.216173 0.351078 150.81 271.164 0.148347 0.151853
151.4 0.256546 146.988 151.792 0.0978669 0.0752316 0.0474314 151.4 0.112825 151.988 0.202262 151.4 0.216328 0.358265 150.91 271.344 0.148407 0.151644
151.5 0.263703 147.088 151.892 0.0979604 0.0753251 0.0474762 151.5 0.11276 152.088 0.202174 151.5 0.216401 0.365474 151.01 271.524 0.14855 0.151426
151.6 0.270608 147.188 151.992 0.0977122 0.0750769 0.0473535 151.6 0.112732 152.188 0.202076 151.6 0.216509 0.372403 151.11 271.704 0.148632 0.151148
151.7 0.277759 147.288 152.092 0.0976016 0.0749663 0.0472982 151.7 0.112707 152.288 0.201957 151.7 0.216682 0.378394 151.21 271.884 0.148729 0.150903
151.8 0.284906 147.388 152.192 0.0977931 0.0751578 0.0473911 151.8 0.112647 152.388 0.201898 151.8 0.216807 0.382419 151.31 272.064 0.148865 0.150652
151.9 0.292139 147.488 152.292 0.0978722 0.0752369 0.0474288 151.9 0.112643 152.488 0.201816 151.9 0.216983 0.383422 151.41 272.244 0.149027 0.150344
152 0.299432 147.588 152.392 0.0979695 0.0753342 0.0474755 152 0.112603 152.588 0.201734 152 0.217156 0.380284 151.51 272.424 0.149127 0.150114
152.1 0.306642 147.688 152.492 0.098055 0.0754197 0.0475163 152.1 0.125553 152.688 0.225012 152.1 0.21734 0.371885 151.61 272.604 0.149224 0.149814
152.2 0.313882 147.788 152.592 0.0982546 0.0756193 0.0476131 152.2 0.124089 152.788 0.227681 152.2 0.217491 0.357197 151.71 272.784 0.149299 0.149517
152.3 0.32119 147.888 152.692 0.0984162 0.0757809 0.0476913 152.3 0.124249 152.888 0.228492 152.3 0.217649 0.335259 151.81 272.964 0.149506 0.149255
152.4 0.328465 147.988 152.792 0.0984064 0.0757711 0.0476855 152.4 0.124429 152.988 0.229115 152.4 0.217823 0.305881 151.91 273.144 0.149603 0.148969
152.5 0.335746 148.088 152.892 0.09828 0.0756447 0.0476225 152.5 0.12458 153.088 0.229593 152.5 0.21799 0.269482 152.01 273.324 0.149713 0.148708
152.6 0.343368 148.188 152.992 0.0982175 0.0755822 0.0475909 152.6 0.124692 153.188 0.22999 152.6 0.218148 0.22826 152.11 273.504 0.149828 0.148434
152.7 0.351154 148.288 153.092 0.0981077 0.0754724 0.047536 152.7 0.124816 153.288 0.23033 152.7 0.218309 0.186546 152.21 273.684 0.149987 0.14816
152.8 0.358909 148.388 153.192 0.0976928 0.0750575 0.0473318 152.8 0.124928 153.388 0.230625 152.8 0.218541 0.147792 152.31 273.864 0.150128 0.147899
152.9 0.366656 148.488 153.292 0.0976727 0.0750374 0.0473209 152.9 0.125029 153.488 0.23091 152.9 0.218714 0.113765 152.41 274.044 0.150295 0.147653
153 0.373929 148.588 153.392 0.0977237 0.0750884 0.0473449 153 0.12513 153.588 0.231142 153 0.218873 0.087152 152.51 274.224 0.150362 0.1474
153.1 0.379752 148.688 153.492 0.0976731 0.0750378 0.0473191 153.1 0.111766 153.688 0.205991 153.1 0.218992 0.0684556 152.61 274.404 0.150488 0.147172
153.2 0.383939 148.788 153.592 0.0976996 0.0750643 0.0473311 153.2 0.113864 153.788 0.205254 153.2 0.2191 0.05616 152.71 274.584 0.150551 0.146952
153.3 0.385248 148.888 153.692 0.0977219 0.0750866 0.047341 153.3 0.113733 153.888 0.204709 153.3 0.219131 0.0481403 152.81 274.764 0.150514 0.146748
153.4 0.382117 148.988 153.792 0.0976144 0.0749791 0.0472874 153.4 0.113566 153.988 0.204266 153.4 0.219051 0.0428185 152.91 274.944 0.150457 0.146567
153.5 0.372705 149.088 153.892 0.0976173 0.074982 0.0472878 153.5 0.113446 154.088 0.203933 153.5 0.218853 0.0391555 153.01 275.124 0.150285 0.146356
153.6 0.355006 149.188 153.992 0.0976638 0.0750285 0.0473096 153.6 0.11335 154.188 0.203637 153.6 0.218508 0.0365735 153.11 275.304 0.149958 0.146207
153.7 0.328213 149.288 154.092 0.0976537 0.0750184 0.0473037 153.7 0.113251 154.288 0.203431 153.7 0.217961 0.0347002 153.21 275.484 0.149526 0.146051
153.8 0.29288 149.388 154.192 0.0973768 0.0747415 0.047167 153.8 0.113193 154.388 0.203227 153.8 0.217276 0.0332668 153.31 275.664 0.148927 0.145929
153.9 0.253506 149.488 154.292 0.0973665 0.0747312 0.047161 153.9 0.113105 154.488 0.203038 153.9 0.216606 0.0322356 153.41 275.844 0.148444 0.145831
154 0.21408 149.588 154.392 0.0974331 0.0747978 0.0471927 154 0.113031 154.588 0.202909 154 0.21592 0.0314596 153.51 276.024 0.148031 0.145753
154.1 0.177359 149.688 154.492 0.0973035 0.0746682 0.0471282 154.1 0.112984 154.688 0.20276 154.1 0.215374 0.0308799 153.61 276.204 0.147598 0.145681
154.2 0.146399 149.788 154.592 0.0973497 0.0747144 0.0471498 154.2 0.112935 154.788 0.202627 154.2 0.214998 0.0304667 153.71 276.384 0.147334 0.145638
154.3 0.121857 149.888 154.692 0.0971799 0.0745446 0.0470657 154.3 0.112869 154.888 0.202499 154.3 0.214628 0.0301297 153.81 276.564 0.147116 0.14561
154.4 0.103893 149.988 154.792 0.0970244 0.0743891 0.0469886 154.4 0.112849 154.988 0.202376 154.4 0.214423 0.029945 153.91 276.744 0.14696 0.14556
154.5 0.0907297 150.088 154.892 0.0969409 0.0743056 0.0469467 154.5 0.112809 155.088 0.202285 154.5 0.214229 0.0297961 154.01 276.924 0.146906 0.145566
154.6 0.0810868 150.188 154.992 0.0965195 0.0738842 0.0467392 154.6 0.112765 155.188 0.202182 154.6 0.214116 0.0297314 154.11 277.104 0.146774 0.14554
154.7 0.0741812 150.288 155.092 0.0966376 0.0740023 0.0467961 154.7 0.112733 155.288 0.202086 154.7 0.214008 0.0297429 154.21 277.284 0.146683 0.145536
154.8 0.0690231 150.388 155.192 0.0970881 0.0744528 0.0470159 154.8 0.112682 155.388 0.202005 154.8 0.213868 0.0298057 154.31 277.464 0.146636 0.145562
154.9 0.0648789 150.488 155.292 0.0971277 0.0744924 0.0470344 154.9 0.11268 155.488 0.201918 154.9 0.213773 0.0299114 154.41 277.644 0.146586 0.145542
155 0.0614455 150.588 155.392 0.0970369 0.0744016 0.0469889 155 0.112647 155.588 0.201827 155 0.213695 0.0300044 154.51 277.824 0.146479 0.14555
155.1 0.0590665 150.688 155.492 0.097401 0.0747657 0.0471664 155.1 0.125547 155.688 0.225022 155.1 0.2136 0.030066 154.61 278.004 0.146445 0.145567
155.2 0.0571515 150.788 155.592 0.0980364 0.0754011 0.0474768 155.2 0.124137 155.788 0.227792 155.2 0.213567 0.0302109 154.71 278.184 0.146374 0.145555
155.3 0.0556114 150.888 155.692 0.0980039 0.0753686 0.0474599 155.3 0.124283 155.888 0.228597 155.3 0.213509 0.0303708 154.81 278.364 0.146392 0.14556
155.4 0.0541124 150.988 155.792 0.0980475 0.0754122 0.0474804 155.4 0.124457 155.988 0.22924 155.4 0.213441 0.030511 154.91 278.544 0.146328 0.145574
155.5 0.0530584 151.088 155.892 0.0974263 0.074791 0.0471751 155.5 0.124605 156.088 0.229687 155.5 0.213393 0.0307193 155.01 278.724 0.14624 0.145574
155.6 0.0524806 151.188 155.992 0.097356 0.0747207 0.0471397 155.6 0.124734 156.188 0.230091 155.6 0.213363 0.0309303 155.11 278.904 0.146277 0.14558
155.7 0.0515589 151.288 156.092 0.0977458 0.0751105 0.0473298 155.7 0.124841 156.288 0.230419 155.7 0.213285 0.031118 155.21 279.084 0.146227 0.145613
155.8 0.0513653 151.388 156.192 0.0979163 0.075281 0.0474124 155.8 0.124968 156.388 0.230705 155.8 0.213277 0.0313604 155.31 279.264 0.146233 0.145623
155.9 0.0510237 151.488 156.292 0.0979228 0.0752875 0.0474146 155.9 0.125049 156.488 0.230994 155.9 0.213246 0.0315983 155.41 279.444 0.1462 0.145636
156 0.0508272 151.588 156.392 0.0978415 0.0752063 0.0473739 156 0.125162 156.588 0.231209 156 0.213223 0.0318405 155.51 279.624 0.146144 0.145649
156.1 0.0505211 151.688 156.492 0.0983061 0.0756708 0.0476006 156.1 0.111871 156.688 0.20619 156.1 0.213168 0.0320972 155.61 279.804 0.14616 0.145654
156.2 0.050343 151.788 156.592 0.0983691 0.0757338 0.0476306 156.2 0.113906 156.788 0.20536 156.2 0.213122 0.0323384 155.71 279.984 0.146137 0.145685
156.3 0.0503577 151.888 156.692 0.0980452 0.0754099 0.047471 156.3 0.113754 156.888 0.204789 156.3 0.213099 0.0326166 155.81 280.164 0.146105 0.145699
156.4 0.050367 151.988 156.792 0.0979449 0.0753096 0.0474209 156.4 0.11358 156.988 0.204349 156.4 0.213072 0.0329066 155.91 280.344 0.146082 0.145714
156.5 0.0503493 152.088 156.892 0.0983728 0.0757375 0.0476297 156.5 0.113468 157.088 0.204004 156.5 0.213057 0.033191 156.01 280.524 0.146078 0.145734
156.6 0.050734 152.188 156.992 0.098288 0.0756527 0.0475872 156.6 0.113349 157.188 0.203717 156.6 0.213043 0.0335025 156.11 280.704 0.146064 0.145727
156.7 0.0508584 152.288 157.092 0.0981748 0.0755395 0.0475308 156.7 0.113254 157.288 0.203501 156.7 0.213028 0.0338087 156.21 280.884 0.14604 0.145777
156.8 0.0508267 152.388 157.192 0.0981948 0.0755595 0.0475398 156.8 0.11319 157.388 0.203313 156.8 0.213009 0.0341137 156.31 281.064 0.146044 0.145746
156.9 0.0512506 152.488 157.292 0.0984606 0.0758253 0.0476691 156.9 0.113124 157.488 0.203127 156.9 0.212991 0.0344499 156.41 281.244 0.146012 0.145726
157 0.0517292 152.588 157.392 0.0987012 0.0760659 0.0477861 157 0.113045 157.588 0.202983 157 0.212969 0.034769 156.51 281.424 0.146005 0.145739
157.1 0.05185 152.688 157.492 0.0987798 0.0761445 0.0478237 157.1 0.112999 157.688 0.202829 157.1 0.212962 0.035108 156.61 281.604 0.14598 0.145775
157.2 0.0521962 152.788 157.592 0.098596 0.0759607 0.0477328 157.2 0.112956 157.788 0.202694 157.2 0.212979 0.0354568 156.71 281.784 0.145966 0.145804
157.3 0.052702 152.888 157.692 0.0983003 0.075665 0.047587 157.3 0.112898 157.888 0.202606 157.3 0.212932 0.0358149 156.81 281.964 0.145991 0.145853
157.4 0.052775 152.988 157.792 0.0986301 0.0759949 0.0477477 157.4 0.112867 157.988 0.202467 157.4 0.212939 0.0361547 156.91 282.144 0.145931 0.145858
157.5 0.0531852 153.088 157.892 0.0987225 0.0760872 0.0477921 157.5 0.112814 158.088 0.202349 157.5 0.212888 0.0365435 157.01 282.324 0.145963 0.145873
157.6 0.0536556 153.188 157.992 0.0986732 0.0760379 0.0477671 157.6 0.11277 158.188 0.202259 157.6 0.212914 0.0369362 157.11 282.504 0.145982 0.145857
157.7 0.054171 153.288 158.092 0.0986253 0.07599 0.0477427 157.7 0.112755 158.288 0.202167 157.7 0.212886 0.0373405 157.21 282.684 0.145955 0.145887
157.8 0.0546646 153.388 158.192 0.098614 0.0759787 0.0477363 157.8 0.11271 158.388 0.202086 157.8 0.212928 0.0377641 157.31 282.864 0.145926 0.145921
157.9 0.0547483 153.488 158.292 0.0986097 0.0759744 0.0477334 157.9 0.112669 158.488 0.201993 157.9 0.212885 0.038163 157.41 283.044 0.145894 0.145958
158 0.0551209 153.588 158.392 0.0985612 0.0759259 0.0477087 158 0.112648 158.588 0.20191 158 0.212871 0.0386504 157.51 283.224 0.145902 0.145993
158.1 0.0556368 153.688 158.492 0.0990734 0.0764381 0.0479588 158.1 0.125478 158.688 0.22497 158.1 0.212864 0.0391069 157.61 283.404 0.145926 0.146017
158.2 0.0560779 153.788 158.592 0.0992011 0.0765658 0.0480205 158.2 0.12414 158.788 0.227883 158.2 0.212895 0.0395597 157.71 283.584 0.145895 0.146015
158.3 0.0565832 153.888 158.692 0.0992172 0.0765819 0.0480276 158.3 0.12429 158.888 0.228676 158.3 0.2129 0.0400797 157.81 283.764 0.14588 0.146047
158.4 0.0570635 153.988 158.792 0.0992477 0.0766124 0.0480417 158.4 0.124457 158.988 0.229294 158.4 0.212874 0.0405751 157.91 283.944 0.145865 0.146064
158.5 0.057536 154.088 158.892 0.0988411 0.0762058 0.0478416 158.5 0.124623 159.088 0.229763 158.5 0.212865 0.0411008 158.01 284.124 0.145872 0.146081
158.6 0.0584059 154.188 158.992 0.0982733 0.075638 0.0475625 158.6 0.124754 159.188 0.230155 158.6 0.212898 0.0416772 158.11 284.304 0.145844 0.146097
158.7 0.0586394 154.288 159.092 0.0984396 0.0758043 0.0476431 158.7 0.124866 159.288 0.230505 158.7 0.212856 0.0422503 158.21 284.484 0.14586 0.146109
158.8 0.059028 154.388 159.192 0.0986308 0.0759955 0.047736 158.8 0.124989 159.388 0.230796 158.8 0.212867 0.0428318 158.31 284.664 0.145839 0.146128
158.9 0.0598916 154.488 159.292 0.098613 0.0759777 0.0477264 158.9 0.125078 159.488 0.231083 158.9 0.212879 0.043478 158.41 284.844 0.145871 0.146166
159 0.0604307 154.588 159.392 0.0985001 0.0758648 0.0476702 159 0.125178 159.588 0.231303 159 0.212829 0.044117 158.51 285.024 0.145856 0.14616
159.1 0.060943 154.688 159.492 0.0983852 0.0757499 0.0476131 159.1 0.111935 159.688 0.206373 159.1 0.212863 0.044829 158.61 285.204 0.145856 0.146186
159.2 0.0614214 154.788 159.592 0.0983723 0.075737 0.047606 159.2 0.113915 159.788 0.205429 159.2 0.212879 0.0455464 158.71 285.384 0.145866 0.146196
159.3 0.0619034 154.888 159.692 0.0984507 0.0758154 0.0476435 159.3 0.113778 159.888 0.204871 159.3 0.212844 0.0463058 158.81 285.564 0.145879 0.146188
159.4 0.0627454 154.988 159.792 0.0981745 0.0755393 0.0475074 159.4 0.113605 159.988 0.204436 159.4 0.212888 0.0471113 158.91 285.744 0.145868 0.146211
159.5 0.0633274 155.088 159.892 0.0980657 0.0754304 0.0474532 159.5 0.11347 160.088 0.204111 159.5 0.212864 0.0479437 159.01 285.924 0.145886 0.146252
159.6 0.0641467 155.188 159.992 0.0980992 0.0754639 0.0474688 159.6 0.11339 160.188 0.20381 159.6 0.212868 0.0488411 159.11 286.104 0.145882 0.146258
159.7 0.0648019 155.288 160.092 0.0977919 0.0751566 0.0473174 159.7 0.113284 160.288 0.203592 159.7 0.212879 0.0497717 159.21 286.284 0.145886 0.146237
159.8 0.0656749 155.388 160.192 0.0977282 0.0750929 0.0472854 159.8 0.113212 160.388 0.203399 159.8 0.2129 0.0507555 159.31 286.464 0.145877 0.14627
159.9 0.0666082 155.488 160.292 0.0980302 0.0753949 0.0474325 159.9 0.113139 160.488 0.203199 159.9 0.21294 0.0518163 159.41 286.644 0.145874 0.146272
160 0.0672659 155.588 160.392 0.0980817 0.0754464 0.047457 160 0.11307 160.588 0.20305 160 0.212932 0.0529564 159.51 286.824 0.14588 0.146269
160.1 0.0680402 155.688 160.492 0.0981272 0.0754919 0.0474784 160.1 0.113033 160.688 0.202901 160.1 0.212907 0.0541602 159.61 287.004 0.145946 0.146281
160.2 0.069003 155.788 160.592 0.098041 0.0754057 0.0474354 160.2 0.112968 160.788 0.202778 160.2 0.212933 0.0554583 159.71 287.184 0.145897 0.146295
160.3 0.0700677 155.888 160.692 0.0980984 0.0754631 0.0474627 160.3 0.112918 160.888 0.202664 160.3 0.212938 0.0568046 159.81 287.364 0.145951 0.146302
160.4 0.0709903 155.988 160.792 0.0981568 0.0755215 0.0474905 160.4 0.11287 160.988 0.202531 160.4 0.21294 0.0582579 159.91 287.544 0.14593 0.146291
160.5 0.0719371 156.088 160.892 0.0981022 0.0754669 0.0474629 160.5 0.112807 161.088 0.202433 160.5 0.212934 0.0598504 160.01 287.724 0.145956 0.146298
160.6 0.072942 156.188 160.992 0.0981731 0.0755378 0.0474969 160.6 0.112776 161.188 0.202346 160.6 0.212951 0.0615709 160.11 287.904 0.145961 0.14629
160.7 0.0738949 156.288 161.092 0.0978816 0.0752463 0.0473532 160.7 0.112739 161.288 0.202234 160.7 0.212952 0.0634186 160.21 288.084 0.145933 0.146282
160.8 0.0748904 156.388 161.192 0.0980818 0.0754465 0.0474505 160.8 0.1127 161.388 0.202158 160.8 0.213015 0.0654137 160.31 288.264 0.145979 0.146311
160.9 0.0758769 156.488 161.292 0.0981225 0.0754872 0.0474697 160.9 0.112676 161.488 0.202083 160.9 0.213009 0.0675671 160.41 288.444 0.145979 0.146309
161 0.0767523 156.588 161.392 0.0977116 0.0750763 0.0472675 161 0.112651 161.588 0.201994 161 0.213002 0.06993 160.51 288.624 0.145994 0.146307
161.1 0.0781633 156.688 161.492 0.0977458 0.0751105 0.0472835 161.1 0.12545 161.688 0.224938 161.1 0.213045 0.0725227 160.61 288.804 0.145989 0.14631
161.2 0.079579 156.788 161.592 0.0977893 0.075154 0.047304 161.2 0.124139 161.788 0.227947 161.2 0.213042 0.0753197 160.71 288.984 0.14603 0.146313
161.3 0.0806635 156.888 161.692 0.0977257 0.0750904 0.0472721 161.3 0.124316 161.888 0.228751 161.3 0.213055 0.0783874 160.81 289.164 0.146012 0.146313
161.4 0.0820101 156.988 161.792 0.0977915 0.0751562 0.0473035 161.4 0.124481 161.988 0.229379 161.4 0.213052 0.0817962 160.91 289.344 0.146079 0.146325
161.5 0.0830724 157.088 161.892 0.0976996 0.0750643 0.0472577 161.5 0.124642 162.088 0.229847 161.5 0.213087 0.0854673 161.01 289.524 0.146046 0.146301
161.6 0.0843763 157.188 161.992 0.0976643 0.075029 0.0472397 161.6 0.124781 162.188 0.230233 161.6 0.213114 0.089507 161.11 289.704 0.146048 0.1463
161.7 0.0859182 157.288 162.092 0.0977462 0.0751109 0.047279 161.7 0.12488 162.288 0.230586 161.7 0.213136 0.0938829 161.21 289.884 0.146086 0.146298
161.8 0.0876812 157.388 162.192 0.0977147 0.0750794 0.0472628 161.8 0.125007 162.388 0.230861 161.8 0.213173 0.0986373 161.31 290.064 0.146111 0.146274
161.9 0.0893169 157.488 162.292 0.0978326 0.0751973 0.0473198 161.9 0.12512 162.488 0.231131 161.9 0.213196 0.103766 161.41 290.244 0.146111 0.146314
162 0.0907402 157.588 162.392 0.0979181 0.0752828 0.0473609 162 0.1252 162.588 0.231368 162 0.213215 0.109218 161.51 290.424 0.14613 0.146294
162.1 0.092567 157.688 162.492 0.0975215 0.0748862 0.0471658 162.1 0.112011 162.688 0.206591 162.1 0.213227 0.115067 161.61 290.604 0.146138 0.146259
162.2 0.0944938 157.788 162.592 0.0975887 0.0749534 0.047198 162.2 0.113938 162.788 0.205514 162.2 0.213287 0.121252 161.71 290.784 0.146189 0.146282
162.3 0.0964037 157.888 162.692 0.0977779 0.0751426 0.0472899 162.3 0.113776 162.888 0.204941 162.3 0.213288 0.127666 161.81 290.964 0.146189 0.14629
162.4 0.0983714 157.988 162.792 0.0977861 0.0751508 0.0472932 162.4 0.113618 162.988 0.204485 162.4 0.213338 0.134364 161.91 291.144 0.146214 0.146285
162.5 0.100708 158.088 162.892 0.0977786 0.0751433 0.0472887 162.5 0.113489 163.088 0.204159 162.5 0.21341 0.141282 162.01 291.324 0.146251 0.146295
162.6 0.103093 158.188 162.992 0.0977753 0.07514 0.0472864 162.6 0.113389 163.188 0.203886 162.6 0.213403 0.148268 162.11 291.504 0.146289 0.146273
162.7 0.105548 158.288 163.092 0.0976969 0.0750616 0.0472472 162.7 0.1133 163.288 0.203662 162.7 0.213467 0.155441 162.21 291.684 0.146322 0.146273
162.8 0.107988 158.388 163.192 0.0976929 0.0750576 0.0472445 162.8 0.113225 163.388 0.203466 162.8 0.21352 0.162722 162.31 291.864 0.146315 0.146288
162.9 0.110374 158.488 163.292 0.0976314 0.0749961 0.0472136 162.9 0.113158 163.488 0.203283 162.9 0.213522 0.170055 162.41 292.044 0.14636 0.146289
163 0.113157 158.588 163.392 0.0976692 0.0750339 0.0472314 163 0.113077 163.588 0.203125 163 0.213623 0.17748 162.51 292.224 0.146343 0.146313
163.1 0.116041 158.688 163.492 0.0976226 0.0749873 0.0472078 163.1 0.113022 163.688 0.202982 163.1 0.213623 0.184982 162.61 292.404 0.146472 0.146304
163.2 0.118952 158.788 163.592 0.0971327 0.0744974 0.046967 163.2 0.11299 163.788 0.202842 163.2 0.213699 0.192655 162.71 292.584 0.146473 0.146261
163.3 0.121863 158.888 163.692 0.097013 0.0743777 0.0469076 163.3 0.112914 163.888 0.202729 163.3 0.213776 0.200419 162.81 292.764 0.146519 0.146291
163.4 0.125135 158.988 163.792 0.0970169 0.0743816 0.0469088 163.4 0.112891 163.988 0.202611 163.4 0.213811 0.20832 162.91 292.944 0.146555 0.146303
163.5 0.128529 159.088 163.892 0.0971038 0.0744685 0.0469506 163.5 0.112853 164.088 0.202517 163.5 0.213867 0.216377 163.01 293.124 0.146576 0.146329
163.6 0.131981 159.188 163.992 0.0973062 0.0746709 0.0470491 163.6 0.112784 164.188 0.202423 163.6 0.213924 0.224626 163.11 293.304 0.146604 0.146353
163.7 0.13563 159.288 164.092 0.0972163 0.074581 0.0470043 163.7 0.11278 164.288 0.20231 163.7 0.213998 0.232922 163.21 293.484 0.146698 0.146364
163.8 0.139159 159.388 164.192 0.0970636 0.0744283 0.0469288 163.8 0.112723 164.388 0.202225 163.8 0.214051 0.241221 163.31 293.664 0.146724 0.146364
163.9 0.142945 159.488 164.292 0.0971347 0.0744994 0.0469629 163.9 0.112696 164.488 0.202144 163.9 0.21412 0.24989 163.41 293.844 0.146804 0.146417
164 0.147148 159.588 164.392 0.0970815 0.0744462 0.0469361 164 0.112682 164.588 0.20207 164 0.2142 0.259027 163.51 294.024 0.146856 0.146407
164.1 0.151538 159.688 164.492 0.097243 0.0746077 0.0470145 164.1 0.125403 164.688 0.224899 164.1 0.214284 0.267873 163.61 294.204 0.14689 0.146454
164.2 0.155864 159.788 164.592 0.0972279 0.0745926 0.0470064 164.2 0.124164 164.788 0.228036 164.2 0.21437 0.275824 163.71 294.384 0.146977 0.146469
164.3 0.160157 159.888 164.692 0.0970974 0.0744621 0.0469417 164.3 0.124331 164.888 0.22883 164.3 0.214423 0.283729 163.81 294.564 0.147052 0.146478
164.4 0.164532 159.988 164.792 0.0970176 0.0743823 0.0469019 164.4 0.12448 164.988 0.229455 164.4 0.214537 0.291788 163.91 294.744 0.147123 0.146512
164.5 0.169223 160.088 164.892 0.0968113 0.074176 0.0468001 164.5 0.124641 165.088 0.229925 164.5 0.214639 0.299519 164.01 294.924 0.147172 0.146519
164.6 0.174075 160.188 164.992 0.0968803 0.074245 0.0468332 164.6 0.124786 165.188 0.230322 164.6 0.214691 0.306897 164.11 295.104 0.147204 0.146562
164.7 0.178895 160.288 165.092 0.0968253 0.07419 0.0468055 164.7 0.124895 165.288 0.230662 164.7 0.214781 0.313814 164.21 295.284 0.147271 0.146593
164.8 0.184098 160.388 165.192 0.096651 0.0740157 0.0467194 164.8 0.125026 165.388 0.230948 164.8 0.214861 0.320347 164.31 295.464 0.147373 0.146634
164.9 0.189504 160.488 165.292 0.0966108 0.0739755 0.046699 164.9 0.125133 165.488 0.231212 164.9 0.214967 0.326706 164.41 295.644 0.147433 0.146688
165 0.195178 160.588 165.392 0.0965788 0.0739435 0.0466826 165 0.125207 165.588 0.23145 165 0.215093 0.333012 164.51 295.824 0.147544 0.146715
165.1 0.200909 160.688 165.492 0.0963914 0.0737561 0.0465901 165.1 0.112069 165.688 0.206768 165.1 0.21514 0.339444 164.61 296.004 0.147586 0.14674
165.2 0.206773 160.788 165.592 0.0963447 0.0737094 0.0465666 165.2 0.113934 165.788 0.205565 165.2 0.215236 0.346214 164.71 296.184 0.147714 0.146792
165.3 0.212974 160.888 165.692 0.0962452 0.0736099 0.0465171 165.3 0.113774 165.888 0.205036 165.3 0.215336 0.353209 164.81 296.364 0.147803 0.146849
165.4 0.219178 160.988 165.792 0.0960715 0.0734362 0.0464313 165.4 0.113628 165.988 0.204578 165.4 0.215451 0.360385 164.91 296.544 0.147867 0.146883
165.5 0.225517 161.088 165.892 0.0961465 0.0735112 0.0464674 165.5 0.113505 166.088 0.204241 165.5 0.21561 0.367591 165.01 296.724 0.147969 0.146937
165.6 0.232154 161.188 165.992 0.0961085 0.0734732 0.046448 165.6 0.113403 166.188 0.203967 165.6 0.215703 0.374318 165.11 296.904 0.148107 0.146973
165.7 0.23894 161.288 166.092 0.0960471 0.0734118 0.0464173 165.7 0.113309 166.288 0.203725 165.7 0.215865 0.379841 165.21 297.084 0.148192 0.147033
165.8 0.245816 161.388 166.192 0.0961462 0.0735109 0.0464652 165.8 0.113223 166.388 0.203549 165.8 0.215992 0.383039 165.31 297.264 0.14833 0.147088
165.9 0.252579 161.488 166.292 0.0967122 0.0740769 0.0467418 165.9 0.113176 166.488 0.203351 165.9 0.216139 0.382811 165.41 297.444 0.148359 0.147116
166 0.259398 161.588 166.392 0.0969824 0.0743471 0.0468735 166 0.113102 166.588 0.203192 166 0.216252 0.378111 165.51 297.624 0.148503 0.147181
166.1 0.266194 161.688 166.492 0.0970831 0.0744478 0.0469222 166.1 0.113048 166.688 0.203062 166.1 0.216422 0.367765 165.61 297.804 0.148634 0.147253
166.2 0.272886 161.788 166.592 0.0970258 0.0743905 0.0468934 166.2 0.11301 166.788 0.202916 166.2 0.216549 0.350718 165.71 297.984 0.148684 0.147311
166.3 0.279971 161.888 166.692 0.0970411 0.0744058 0.0469003 166.3 0.11294 166.888 0.202829 166.3 0.216717 0.326222 165.81 298.164 0.148813 0.147383
166.4 0.286841 161.988 166.792 0.0969355 0.0743002 0.0468479 166.4 0.112905 166.988 0.202702 166.4 0.216854 0.294229 165.91 298.344 0.148943 0.147435
166.5 0.29393 162.088 166.892 0.0968866 0.0742513 0.0468232 166.5 0.112866 167.088 0.202578 166.5 0.217017 0.255622 166.01 298.524 0.149067 0.147488
166.6 0.300851 162.188 166.992 0.0969709 0.0743356 0.0468639 166.6 0.112812 167.188 0.202491 166.6 0.217215 0.213556 166.11 298.704 0.149147 0.147571
166.7 0.307992 162.288 167.092 0.096747 0.0741117 0.0467535 166.7 0.112782 167.288 0.202391 166.7 0.217363 0.172844 166.21 298.884 0.14931 0.147641
166.8 0.31559 162.388 167.192 0.0963924 0.0737571 0.0465791 166.8 0.11276 167.388 0.202301 166.8 0.217509 0.135329 166.31 299.064 0.149379 0.147721
166.9 0.323031 162.488 167.292 0.0962837 0.0736484 0.0465252 166.9 0.112712 167.488 0.202238 166.9 0.217661 0.103688 166.41 299.244 0.149529 0.147794
167 0.330642 162.588 167.392 0.096393 0.0737577 0.0465781 167 0.112696 167.588 0.202144 167 0.217845 0.0797995 166.51 299.424 0.149658 0.147859
167.1 0.338366 162.688 167.492 0.0969256 0.0742903 0.0468384 167.1 0.125407 167.688 0.224855 167.1 0.218061 0.0635297 166.61 299.604 0.149778 0.14794
167.2 0.346549 162.788 167.592 0.0971922 0.0745569 0.0469684 167.2 0.124182 167.788 0.228114 167.2 0.218295 0.052936 166.71 299.784 0.149934 0.148012
167.3 0.354395 162.888 167.692 0.0972236 0.0745883 0.0469831 167.3 0.124365 167.888 0.228904 167.3 0.218404 0.0459945 166.81 299.964 0.150063 0.14809
167.4 0.361821 162.988 167.792 0.0969745 0.0743392 0.0468604 167.4 0.124523 167.988 0.229548 167.4 0.21858 0.0413525 166.91 300.144 0.150191 0.148177
167.5 0.369055 163.088 167.892 0.0970269 0.0743916 0.0468854 167.5 0.124677 168.088 0.230024 167.5 0.218779 0.0381042 167.01 300.324 0.150339 0.148263
167.6 0.374839 163.188 167.992 0.0970517 0.0744164 0.0468969 167.6 0.12482 168.188 0.230371 167.6 0.218912 0.035799 167.11 300.504 0.150375 0.148336
167.7 0.379145 163.288 168.092 0.0966508 0.0740155 0.0466998 167.7 0.124932 168.288 0.230742 167.7 0.219019 0.0341567 167.21 300.684 0.150476 0.148437
167.8 0.380822 163.388 168.192 0.0965318 0.0738965 0.0466409 167.8 0.125046 168.388 0.231005 167.8 0.219106 0.0328439 167.31 300.864 0.150496 0.148516
167.9 0.37827 163.488 168.292 0.0965164 0.0738811 0.0466327 167.9 0.125156 168.488 0.231276 167.9 0.219017 0.0318993 167.41 301.044 0.150421 0.148607
168 0.369945 163.588 168.392 0.0963936 0.0737583 0.0465719 168 0.125247 168.588 0.231526 168 0.218859 0.0312144 167.51 301.224 0.150239 0.148712
168.1 0.353718 163.688 168.492 0.0966721 0.0740368 0.0467077 168.1 0.112141 168.688 0.206976 168.1 0.218506 0.0306811 167.61 301.404 0.149969 0.148797
168.2 0.328862 163.788 168.592 0.0963831 0.0737478 0.0465655 168.2 0.113979 168.788 0.205653 168.2 0.218015 0.0302951 167.71 301.584 0.149542 0.148898
168.3 0.296453 163.888 168.692 0.0963724 0.0737371 0.0465596 168.3 0.113808 168.888 0.205117 168.3 0.217382 0.0300198 167.81 301.764 0.149058 0.148984
168.4 0.259328 163.988 168.792 0.0962143 0.073579 0.0464815 168.4 0.11365 168.988 0.204631 168.4 0.21671 0.0298453 167.91 301.944 0.148548 0.14907
168.5 0.221058 164.088 168.892 0.096292 0.0736567 0.046519 168.5 0.113515 169.088 0.204307 168.5 0.216058 0.0297099 168.01 302.124 0.148054 0.14918
168.6 0.184558 164.188 168.992 0.0962965 0.0736612 0.0465205 168.6 0.113406 169.188 0.20404 168.6 0.215516 0.0296855 168.11 302.304 0.147687 0.149306
168.7 0.153374 164.288 169.092 0.0962476 0.0736123 0.046496 168.7 0.113318 169.288 0.203791 168.7 0.215065 0.0297139 168.21 302.484 0.14736 0.149394
168.8 0.128417 164.388 169.192 0.0961811 0.0735458 0.0464627 168.8 0.113246 169.388 0.20362 168.8 0.21475 0.029788 168.31 302.664 0.14717 0.149504
168.9 0.109454 164.488 169.292 0.0963947 0.0737594 0.0465668 168.9 0.113191 169.488 0.203433 168.9 0.214512 0.0298729 168.41 302.844 0.147015 0.149592
169 0.0955616 164.588 169.392 0.0965353 0.0739 0.0466351 169 0.113121 169.588 0.203261 169 0.214318 0.029975 168.51 303.024 0.146888 0.149689
169.1 0.0851064 164.688 169.492 0.096381 0.0737457 0.0465589 169.1 0.113053 169.688 0.203145 169.1 0.214159 0.0301013 168.61 303.204 0.146808 0.149769
169.2 0.0774911 164.788 169.592 0.0960439 0.0734086 0.0463931 169.2 0.113024 169.788 0.202989 169.2 0.214023 0.0302244 168.71 303.384 0.14672 0.149821
169.3 0.0717452 164.888 169.692 0.0960307 0.0733954 0.046386 169.3 0.11295 169.888 0.202879 169.3 0.213916 0.0303847 168.81 303.564 0.146641 0.149876
169.4 0.0671558 164.988 169.792 0.0961771 0.0735418 0.0464572 169.4 0.112916 169.988 0.202768 169.4 0.213816 0.0305485 168.91 303.744 0.14659 0.149909
169.5 0.0634566 165.088 169.892 0.0964402 0.0738049 0.0465855 169.5 0.112882 170.088 0.202657 169.5 0.213709 0.0307309 169.01 303.924 0.146519 0.149923
169.6 0.060836 165.188 169.992 0.0967199 0.0740846 0.0467219 169.6 0.112811 170.188 0.202578 169.6 0.21366 0.0309566 169.11 304.104 0.146488 0.149938
169.7 0.058727 165.288 170.092 0.0968303 0.074195 0.0467754 169.7 0.112797 170.288 0.202477 169.7 0.213579 0.031178 169.21 304.284 0.146434 0.149912
169.8 0.0571131 165.388 170.192 0.0972348 0.0745996 0.046973 169.8 0.112776 170.388 0.202378 169.8 0.213502 0.0313794 169.31 304.464 0.146377 0.149866
169.9 0.0556925 165.488 170.292 0.0976098 0.0749745 0.0471561 169.9 0.11272 170.488 0.202302 169.9 0.213491 0.0316323 169.41 304.644 0.146344 0.149833
170 0.054561 165.588 170.392 0.0975554 0.0749201 0.0471289 170 0.112708 170.588 0.202227 170 0.21343 0.0318676 169.51 304.824 0.146286 0.149738
170.1 0.0535958 165.688 170.492 0.0973736 0.0747383 0.0470392 170.1 0.125349 170.688 0.224817 170.1 0.213383 0.0321052 169.61 305.004 0.146275 0.14962
170.2 0.0530385 165.788 170.592 0.0974627 0.0748274 0.0470823 170.2 0.124216 170.788 0.228207 170.2 0.213317 0.0324131 169.71 305.184 0.146224 0.149556
170.3 0.0525415 165.888 170.692 0.0976199 0.0749846 0.0471588 170.3 0.124388 170.888 0.228982 170.3 0.213266 0.0326678 169.81 305.364 0.146187 0.149423
170.4 0.0519753 165.988 170.792 0.0973276 0.0746923 0.0470149 170.4 0.124544 170.988 0.229616 170.4 0.213253 0.0329682 169.91 305.544 0.146185 0.149279
170.5 0.0515502 166.088 170.892 0.0970114 0.0743761 0.0468594 170.5 0.124687 171.088 0.230077 170.5 0.213237 0.033266 170.01 305.724 0.146165 0.14913
170.6 0.0514309 166.188 170.992 0.0968919 0.0742566 0.0468003 170.6 0.124827 171.188 0.230461 170.6 0.21317 0.0335406 170.11 305.904 0.146138 0.148957
170.7 0.0514084 166.288 171.092 0.0970455 0.0744102 0.0468749 170.7 0.12495 171.288 0.230806 170.7 0.213138 0.033863 170.21 306.084 0.146106 0.148786
170.8 0.0510125 166.388 171.192 0.09679 0.0741547 0.0467492 170.8 0.125064 171.388 0.231088 170.8 0.213098 0.034158 170.31 306.264 0.146088 0.148616
170.9 0.0512412 166.488 171.292 0.0967551 0.0741198 0.0467315 170.9 0.125179 171.488 0.231343 170.9 0.213111 0.0345011 170.41 306.444 0.146062 0.148408
171 0.0514048 166.588 171.392 0.0967135 0.0740782 0.0467106 171 0.125253 171.588 0.231602 171 0.21309 0.0348441 170.51 306.624 0.146055 0.148195
171.1 0.0514094 166.688 171.492 0.0969648 0.0743295 0.0468331 171.1 0.112214 171.688 0.20717 171.1 0.21309 0.035144 170.61 306.804 0.146025 0.147968
171.2 0.0513832 166.788 171.592 0.0967266 0.0740913 0.0467158 171.2 0.11398 171.788 0.205715 171.2 0.213039 0.03549 170.71 306.984 0.146037 0.147742
171.3 0.0517273 166.888 171.692 0.0966726 0.0740374 0.0466888 171.3 0.113822 171.888 0.205182 171.3 0.213037 0.0358534 170.81 307.164 0.146031 0.147536
171.4 0.0518495 166.988 171.792 0.0969466 0.0743113 0.0468225 171.4 0.113675 171.988 0.204726 171.4 0.212954 0.0362026 170.91 307.344 0.145959 0.147259
171.5 0.0522011 167.088 171.892 0.0971828 0.0745475 0.0469377 171.5 0.113543 172.088 0.204386 171.5 0.212997 0.0365878 171.01 307.524 0.14599 0.147043
171.6 0.052324 167.188 171.992 0.0972663 0.074631 0.046978 171.6 0.113417 172.188 0.204132 171.6 0.212978 0.0369836 171.11 307.704 0.145986 0.146804
171.7 0.0527114 167.288 172.092 0.0973247 0.0746894 0.0470061 171.7 0.113363 172.288 0.203873 171.7 0.212938 0.0373998 171.21 307.884 0.145986 0.146522
171.8 0.0532203 167.388 172.192 0.0972026 0.0745673 0.0469457 171.8 0.113263 172.388 0.203702 171.8 0.212955 0.0378168 171.31 308.064 0.14596 0.146297
171.9 0.0533357 167.488 172.292 0.0972052 0.0745699 0.0469464 171.9 0.113205 172.488 0.203523 171.9 0.212916 0.0382499 171.41 308.244 0.14594 0.146051
172 0.0536781 167.588 172.392 0.0970048 0.0743695 0.0468477 172 0.113142 172.588 0.203347 172 0.212915 0.038696 171.51 308.424 0.145922 0.145794
172.1 0.0541879 167.688 172.492 0.0966597 0.0740244 0.046678 172.1 0.113071 172.688 0.203228 172.1 0.212914 0.0391544 171.61 308.604 0.145966 0.145565
172.2 0.0547067 167.788 172.592 0.0972848 0.0746495 0.0469838 172.2 0.113034 172.788 0.203087 172.2 0.212889 0.0396225 171.71 308.784 0.145957 0.145311
172.3 0.0547943 167.888 172.692 0.098198 0.0755627 0.0474307 172.3 0.112984 172.888 0.202956 172.3 0.212894 0.0401259 171.81 308.964 0.145911 0.145067
172.4 0.0551551 167.988 172.792 0.0984953 0.07586 0.0475758 172.4 0.112932 172.988 0.20286 172.4 0.212912 0.0406603 171.91 309.144 0.145914 0.144855
172.5 0.0556712 168.088 172.892 0.0984262 0.0757909 0.0475414 172.5 0.112903 173.088 0.202744 172.5 0.212859 0.0411946 172.01 309.324 0.145918 0.1446
172.6 0.0561585 168.188 172.992 0.0977746 0.0751393 0.0472216 172.6 0.112862 173.188 0.202657 172.6 0.212889 0.0417606 172.11 309.504 0.145931 0.14437
172.7 0.0566468 168.288 173.092 0.0975799 0.0749446 0.0471256 172.7 0.112809 173.288 0.202578 172.7 0.212892 0.04234 172.21 309.684 0.145927 0.144181
172.8 0.0570615 168.388 173.192 0.0974891 0.0748538 0.0470806 172.8 0.112788 173.388 0.202453 172.8 0.212886 0.0429392 172.31 309.864 0.145885 0.143975
172.9 0.0575975 168.488 173.292 0.0975161 0.0748808 0.0470933 172.9 0.112746 173.488 0.202392 172.9 0.212866 0.0436235 172.41 310.044 0.145896 0.143782
173 0.0580911 168.588 173.392 0.0973653 0.07473 0.0470189 173 0.112728 173.588 0.202311 173 0.212867 0.0442785 172.51 310.224 0.145912 0.143579
173.1 0.0584981 168.688 173.492 0.0975179 0.0748826 0.0470931 173.1 0.125334 173.688 0.224755 173.1 0.21285 0.0449552 172.61 310.404 0.145904 0.143388
173.2 0.0590738 168.788 173.592 0.0976081 0.0749728 0.0471368 173.2 0.124223 173.788 0.228295 173.2 0.212891 0.0457185 172.71 310.584 0.145918 0.143233
173.3 0.0595282 168.888 173.692 0.0976333 0.074998 0.0471486 173.3 0.124401 173.888 0.229075 173.3 0.212844 0.0464838 172.81 310.764 0.145887 0.143064
173.4 0.0603489 168.988 173.792 0.0976421 0.0750068 0.0471524 173.4 0.124565 173.988 0.229667 173.4 0.2129 0.0472899 172.91 310.944 0.145917 0.142911
173.5 0.0609979 169.088 173.892 0.0973204 0.0746851 0.0469942 173.5 0.124724 174.088 0.230169 173.5 0.212878 0.0481679 173.01 311.124 0.145901 0.142805
173.6 0.0614243 169.188 173.992 0.0970298 0.0743945 0.0468513 173.6 0.124877 174.188 0.230535 173.6 0.212867 0.0490297 173.11 311.304 0.145879 0.142655
173.7 0.0619164 169.288 174.092 0.0967735 0.0741383 0.0467252 173.7 0.124996 174.288 0.230877 173.7 0.212857 0.0500066 173.21 311.484 0.145902 0.142565
173.8 0.0624485 169.388 174.192 0.096294 0.0736587 0.0464897 173.8 0.125082 174.388 0.231175 173.8 0.21285 0.0510512 173.31 311.664 0.145918 0.142462
173.9 0.0632419 169.488 174.292 0.0970857 0.0744504 0.0468772 173.9 0.125197 174.488 0.231412 173.9 0.212876 0.0521128 173.41 311.844 0.145875 0.142382
174 0.0638536 169.588 174.392 0.0974293 0.074794 0.047045 174 0.125273 174.588 0.231674 174 0.212888 0.0532859 173.51 312.024 0.145908 0.142336
174.1 0.0643366 169.688 174.492 0.0974688 0.0748335 0.0470638 174.1 0.112279 174.688 0.207381 174.1 0.212876 0.054523 173.61 312.204 0.145878 0.142257
174.2 0.0651221 169.788 174.592 0.0971971 0.0745618 0.0469302 174.2 0.114005 174.788 0.205778 174.2 0.212849 0.0558612 173.71 312.384 0.145902 0.142207
174.3 0.0661405 169.888 174.692 0.0970035 0.0743682 0.0468348 174.3 0.113837 174.888 0.205249 174.3 0.212871 0.057297 173.81 312.564 0.145901 0.142205
174.4 0.066765 169.988 174.792 0.097064 0.0744287 0.046864 174.4 0.113697 174.988 0.2048 174.4 0.212891 0.0588015 173.91 312.744 0.145922 0.142166
174.5 0.0675667 170.088 174.892 0.0970393 0.074404 0.0468513 174.5 0.113546 175.088 0.20445 174.5 0.212895 0.0604495 174.01 312.924 0.145914 0.142169
174.6 0.0685496 170.188 174.992 0.0971924 0.0745571 0.0469259 174.6 0.113429 175.188 0.204193 174.6 0.212892 0.0622214 174.11 313.104 0.145945 0.142182
174.7 0.0695494 170.288 175.092 0.0971571 0.0745218 0.046908 174.7 0.113364 175.288 0.203933 174.7 0.212887 0.0641645 174.21 313.284 0.145913 0.142197
174.8 0.0701282 170.388 175.192 0.0969152 0.0742799 0.046789 174.8 0.11328 175.388 0.20374 174.8 0.212907 0.0662657 174.31 313.464 0.145921 0.142212
174.9 0.0710242 170.488 175.292 0.0973232 0.0746879 0.0469885 174.9 0.113217 175.488 0.203573 174.9 0.212941 0.0685507 174.41 313.644 0.145913 0.142293
175 0.0719449 170.588 175.392 0.097152 0.0745167 0.0469041 175 0.113135 175.588 0.20341 175 0.212907 0.071041 174.51 313.824 0.145904 0.142321
175.1 0.072952 170.688 175.492 0.0968978 0.0742625 0.046779 175.1 0.113075 175.688 0.203294 175.1 0.212942 0.0737895 174.61 314.004 0.145963 0.142402
175.2 0.0743525 170.788 175.592 0.0968057 0.0741704 0.0467334 175.2 0.113029 175.788 0.203154 175.2 0.212953 0.0767757 174.71 314.184 0.145956 0.142476
175.3 0.0754041 170.888 175.692 0.0968231 0.0741878 0.0467414 175.3 0.112984 175.888 0.20303 175.3 0.212978 0.0800388 174.81 314.364 0.14593 0.142572
175.4 0.0763611 170.988 175.792 0.0968698 0.0742345 0.0467638 175.4 0.112936 175.988 0.202924 175.4 0.212985 0.0836503 174.91 314.544 0.14598 0.142664
175.5 0.077289 171.088 175.892 0.0969421 0.0743068 0.0467987 175.5 0.112897 176.088 0.202816 175.5 0.213001 0.0876052 175.01 314.724 0.145966 0.142758
175.6 0.0786005 171.188 175.992 0.097062 0.0744267 0.046857 175.6 0.112866 176.188 0.20273 175.6 0.213012 0.0919237 175.11 314.904 0.145996 0.142891
175.7 0.0800768 171.288 176.092 0.0971025 0.0744672 0.0468764 175.7 0.112816 176.288 0.20263 175.7 0.213052 0.0966147 175.21 315.084 0.145998 0.143043
175.8 0.0811419 171.388 176.192 0.097144 0.0745087 0.0468962 175.8 0.112809 176.388 0.202539 175.8 0.213067 0.10165 175.31 315.264 0.146016 0.143138
175.9 0.0824996 171.488 176.292 0.0969803 0.074345 0.0468156 175.9 0.112771 176.488 0.202461 175.9 0.213092 0.107111 175.41 315.444 0.146082 0.143289
176 0.0839372 171.588 176.392 0.0969014 0.0742661 0.0467764 176 0.112723 176.588 0.202376 176 0.213101 0.112903 175.51 315.624 0.146063 0.143449
176.1 0.0853326 171.688 176.492 0.0972353 0.0746 0.0469395 176.1 0.125293 176.688 0.224736 176.1 0.213116 0.119089 175.61 315.804 0.146062 0.14358
176.2 0.0872067 171.788 176.592 0.09732 0.0746847 0.0469806 176.2 0.124238 176.788 0.228376 176.2 0.213165 0.125529 175.71 315.984 0.146048 0.143769
176.3 0.0888162 171.888 176.692 0.0973307 0.0746954 0.0469853 176.3 0.124415 176.888 0.229157 176.3 0.213153 0.132273 175.81 316.164 0.146111 0.143945
176.4 0.0902528 171.988 176.792 0.0973371 0.0747018 0.046988 176.4 0.124601 176.988 0.229766 176.4 0.213163 0.139225 175.91 316.344 0.146139 0.144105
176.5 0.0916749 172.088 176.892 0.0972302 0.0745949 0.0469351 176.5 0.124752 177.088 0.230233 176.5 0.213205 0.146366 176.01 316.524 0.146157 0.144312
176.6 0.0934795 172.188 176.992 0.09722 0.0745847 0.0469297 176.6 0.124888 177.188 0.23061 176.6 0.213255 0.153621 176.11 316.704 0.146171 0.144503
176.7 0.0954065 172.288 177.092 0.0972219 0.0745866 0.0469301 176.7 0.124989 177.288 0.230941 176.7 0.213282 0.161024 176.21 316.884 0.146181 0.144684
176.8 0.0973818 172.388 177.192 0.0970715 0.0744362 0.046856 176.8 0.125107 177.388 0.231233 176.8 0.213349 0.168509 176.31 317.064 0.146257 0.144895
176.9 0.0993015 172.488 177.292 0.0973781 0.0747428 0.0470057 176.9 0.125225 177.488 0.231491 176.9 0.213338 0.176054 176.41 317.244 0.146197 0.145075
177 0.101635 172.588 177.392 0.0971906 0.0745553 0.0469134 177 0.125311 177.588 0.231741 177 0.213423 0.183726 176.51 317.424 0.146266 0.145269
177.1 0.103718 172.688 177.492 0.0968311 0.0741958 0.0467368 177.1 0.112363 177.688 0.207569 177.1 0.213443 0.191501 176.61 317.604 0.146278 0.145473
177.2 0.105923 172.788 177.592 0.0967483 0.074113 0.0466958 177.2 0.114026 177.788 0.205858 177.2 0.213491 0.199433 176.71 317.784 0.146297 0.14568
177.3 0.108418 172.888 177.692 0.0967517 0.0741164 0.046697 177.3 0.113842 177.888 0.205329 177.3 0.213512 0.207515 176.81 317.964 0.146353 0.145882
177.4 0.111164 172.988 177.792 0.0967177 0.0740824 0.0466799 177.4 0.113683 177.988 0.204872 177.4 0.213577 0.21574 176.91 318.144 0.1464 0.146082
177.5 0.114051 173.088 177.892 0.0966939 0.0740586 0.0466678 177.5 0.113569 178.088 0.204517 177.5 0.213616 0.224162 177.01 318.324 0.146422 0.146283
177.6 0.116991 173.188 177.992 0.0967192 0.0740839 0.0466797 177.6 0.113459 178.188 0.204252 177.6 0.213701 0.232731 177.11 318.504 0.146466 0.146477
177.7 0.12023 173.288 178.092 0.0968364 0.0742011 0.0467367 177.7 0.113385 178.288 0.204014 177.7 0.213759 0.241314 177.21 318.684 0.146492 0.146678
177.8 0.123238 173.388 178.192 0.0968848 0.0742495 0.04676 177.8 0.113305 178.388 0.20381 177.8 0.213781 0.250138 177.31 318.864 0.146491 0.146818
177.9 0.126566 173.488 178.292 0.0969116 0.0742763 0.0467726 177.9 0.113248 178.488 0.203655 177.9 0.213848 0.259426 177.41 319.044 0.146546 0.147024
178 0.130323 173.588 178.392 0.0969037 0.0742684 0.0467683 178 0.113192 178.588 0.203475 178 0.213898 0.268298 177.51 319.224 0.146621 0.1472
178.1 0.133799 173.688 178.492 0.0967574 0.0741221 0.0466962 178.1 0.113133 178.688 0.203362 178.1 0.213969 0.276065 177.61 319.404 0.146653 0.14738
178.2 0.137498 173.788 178.592 0.0968192 0.0741839 0.046726 178.2 0.113078 178.788 0.203225 178.2 0.214033 0.284129 177.71 319.584 0.146699 0.14755
178.3 0.141385 173.888 178.692 0.0968278 0.0741925 0.0467298 178.3 0.113033 178.888 0.203102 178.3 0.214079 0.292388 177.81 319.764 0.146757 0.147715
178.4 0.145591 173.988 178.792 0.0968495 0.0742142 0.04674 178.4 0.112962 178.988 0.203007 178.4 0.214182 0.300328 177.91 319.944 0.146849 0.147871
178.5 0.150041 174.088 178.892 0.0968588 0.0742235 0.0467441 178.5 0.112924 179.088 0.202886 178.5 0.214261 0.307811 178.01 320.124 0.146922 0.148011
178.6 0.15439 174.188 178.992 0.096821 0.0741857 0.0467252 178.6 0.112885 179.188 0.202784 178.6 0.214294 0.314793 178.11 320.304 0.146941 0.148149
178.7 0.158639 174.288 179.092 0.0968093 0.074174 0.046719 178.7 0.112845 179.288 0.202706 178.7 0.214403 0.321429 178.21 320.484 0.147034 0.148291
178.8 0.163343 174.388 179.192 0.0968157 0.0741804 0.0467217 178.8 0.112821 179.388 0.202601 178.8 0.214473 0.327844 178.31 320.664 0.147046 0.148427
178.9 0.168171 174.488 179.292 0.0968848 0.0742495 0.0467552 178.9 0.112779 179.488 0.202529 178.9 0.21456 0.334218 178.41 320.844 0.147155 0.14856
179 0.173401 174.588 179.392 0.0970344 0.0743991 0.046828 179 0.112736 179.588 0.202466 179 0.214666 0.340726 178.51 321.024 0.14724 0.148658
179.1 0.178678 174.688 179.492 0.0971989 0.0745636 0.0469082 179.1 0.125245 179.688 0.224692 179.1 0.214715 0.347561 178.61 321.204 0.147289 0.148744
179.2 0.183996 174.788 179.592 0.0972022 0.0745669 0.0469094 179.2 0.124269 179.788 0.228435 179.2 0.214807 0.354666 178.71 321.384 0.14737 0.148836
179.3 0.189386 174.888 179.692 0.0971284 0.0744931 0.0468728 179.3 0.124441 179.888 0.229229 179.3 0.2149 0.361887 178.81 321.564 0.147464 0.148925
179.4 0.194644 174.988 179.792 0.0973007 0.0746654 0.0469568 179.4 0.124643 179.988 0.229803 179.4 0.214952 0.36905 178.91 321.744 0.147517 0.148995
179.5 0.200331 175.088 179.892 0.0972638 0.0746285 0.0469383 179.5 0.124762 180.088 0.230286 179.5 0.215131 0.375666 179.01 321.924 0.147616 0.149066
179.6 0.206149 175.188 179.992 0.0972728 0.0746375 0.0469423 179.6 0.124918 180.188 0.230671 179.6 0.215224 0.380794 179.11 322.104 0.147722 0.149116
179.7 0.211962 175.288 180.092 0.0973272 0.0746919 0.0469685 179.7 0.12504 180.288 0.231 179.7 0.215284 0.38337 179.21 322.284 0.147766 0.149148
179.8 0.218165 175.388 180.192 0.09749 0.0748547 0.0470479 179.8 0.125134 180.388 0.231306 179.8 0.21544 0.382253 179.31 322.464 0.147891 0.149213
179.9 0.224373 175.488 180.292 0.0974256 0.0747903 0.0470159 179.9 0.125244 180.488 0.23155 179.9 0.215557 0.376376 179.41 322.644 0.147952 0.149222
180 0.230688 175.588 180.392 0.0973752 0.0747399 0.0469908 180 0.125346 180.588 0.231812 180 0.215669 0.364563 179.51 322.824 0.14804 0.14924
180.1 0.237019 175.688 180.492 0.0973623 0.074727 0.0469841 180.1 0.11244 180.688 0.207756 180.1 0.215803 0.345745 179.61 323.004 0.148145 0.149258
180.2 0.243636 175.788 180.592 0.0973179 0.0746826 0.046962 180.2 0.114058 180.788 0.205928 180.2 0.215938 0.319221 179.71 323.184 0.148279 0.149226
180.3 0.250462 175.888 180.692 0.097236 0.0746007 0.0469214 180.3 0.113872 180.888 0.205408 180.3 0.216103 0.285222 179.81 323.364 0.148336 0.149249
180.4 0.257628 175.988 180.792 0.0971658 0.0745305 0.0468866 180.4 0.113721 180.988 0.204955 180.4 0.21625 0.245063 179.91 323.544 0.148455 0.149243
180.5 0.264509 176.088 180.892 0.0971531 0.0745178 0.04688 180.5 0.113598 181.088 0.204592 180.5 0.216373 0.202538 180.01 323.724 0.148569 0.14921
180.6 0.271663 176.188 180.992 0.0971584 0.0745231 0.0468822 180.6 0.113492 181.188 0.204327 180.6 0.216572 0.162923 180.11 323.904 0.14868 0.149177
180.7 0.278857 176.288 181.092 0.0970471 0.0744118 0.0468273 180.7 0.1134 181.288 0.204091 180.7 0.216726 0.126268 180.21 324.084 0.148822 0.149146
180.8 0.286026 176.388 181.192 0.0970964 0.0744611 0.046851 180.8 0.11331 181.388 0.203877 180.8 0.216874 0.096422 180.31 324.264 0.148876 0.149073
180.9 0.292993 176.488 181.292 0.097186 0.0745507 0.0468945 180.9 0.113231 181.488 0.203721 180.9 0.217053 0.0746029 180.41 324.444 0.149018 0.149059
181 0.300059 176.588 181.392 0.097203 0.0745677 0.0469025 181 0.113192 181.588 0.20353 181 0.21717 0.0600369 180.51 324.624 0.149103 0.148998
181.1 0.307681 176.688 181.492 0.0971043 0.074469 0.0468537 181.1 0.113107 181.688 0.20341 181.1 0.217366 0.0505828 180.61 324.804 0.149223 0.148919
181.2 0.315118 176.788 181.592 0.0971972 0.0745619 0.0468988 181.2 0.113056 181.788 0.203276 181.2 0.217537 0.0443916 180.71 324.984 0.149371 0.148872
181.3 0.322707 176.888 181.692 0.0971967 0.0745614 0.0468982 181.3 0.113033 181.888 0.203157 181.3 0.217688 0.0401758 180.81 325.164 0.149509 0.148796
181.4 0.330439 176.988 181.792 0.0974605 0.0748252 0.0470271 181.4 0.112975 181.988 0.203044 181.4 0.21791 0.0372346 180.91 325.344 0.149626 0.148735
181.5 0.338236 177.088 181.892 0.0978402 0.0752049 0.0472127 181.5 0.112935 182.088 0.202941 181.5 0.21808 0.0351516 181.01 325.524 0.149765 0.148685
181.6 0.34592 177.188 181.992 0.0976878 0.0750525 0.0471377 181.6 0.112909 182.188 0.202835 181.6 0.218235 0.0335496 181.11 325.704 0.14988 0.148597
181.7 0.354104 177.288 182.092 0.0976637 0.0750284 0.0471255 181.7 0.112867 182.288 0.202756 181.7 0.218475 0.0323927 181.21 325.884 0.150074 0.148534
181.8 0.361963 177.388 182.192 0.0977825 0.0751472 0.0471833 181.8 0.112823 182.388 0.202658 181.8 0.218669 0.031513 181.31 326.064 0.15018 0.148447
181.9 0.368996 177.488 182.292 0.0975377 0.0749024 0.047063 181.9 0.112806 182.488 0.202569 181.9 0.21876 0.0308768 181.41 326.244 0.150276 0.148376
182 0.374753 177.588 182.392 0.0977385 0.0751032 0.047161 182 0.112754 182.588 0.202512 182 0.21894 0.0303995 181.51 326.424 0.15038 0.148318
182.1 0.378618 177.688 182.492 0.0980497 0.0754144 0.0473131 182.1 0.125232 182.688 0.224605 182.1 0.218995 0.0300505 181.61 326.604 0.15043 0.148237
182.2 0.3793 177.788 182.592 0.0980592 0.0754239 0.0473174 182.2 0.124304 182.788 0.228469 182.2 0.219063 0.0298232 181.71 326.784 0.150392 0.148154
182.3 0.375128 177.888 182.692 0.0981855 0.0755502 0.0473789 182.3 0.12447 182.888 0.229274 182.3 0.218945 0.0296422 181.81 326.964 0.150318 0.148089
182.4 0.364162 177.988 182.792 0.0978388 0.0752035 0.0472086 182.4 0.124649 182.988 0.229856 182.4 0.218706 0.0295414 181.91 327.144 0.150096 0.148047
182.5 0.345199 178.088 182.892 0.0978218 0.0751865 0.0472 182.5 0.124783 183.088 0.230337 182.5 0.218326 0.0295387 182.01 327.324 0.149775 0.147981
182.6 0.317389 178.188 182.992 0.0977587 0.0751234 0.0471687 182.6 0.124929 183.188 0.230725 182.6 0.217776 0.0295878 182.11 327.504 0.149294 0.147919
182.7 0.282851 178.288 183.092 0.0976787 0.0750434 0.0471291 182.7 0.125041 183.288 0.231049 182.7 0.217118 0.029614 182.21 327.684 0.148778 0.147881
182.8 0.245189 178.388 183.192 0.0976856 0.0750503 0.0471321 182.8 0.125141 183.388 0.231368 182.8 0.216475 0.0297146 182.31 327.864 0.148349 0.147838
182.9 0.207999 178.488 183.292 0.0976441 0.0750088 0.0471114 182.9 0.125255 183.488 0.231609 182.9 0.215894 0.0298076 182.41 328.044 0.147938 0.147833
183 0.173481 178.588 183.392 0.0975029 0.0748676 0.0470419 183 0.125358 183.588 0.231839 183 0.215383 0.0299181 182.51 328.224 0.147535 0.147799
183.1 0.144655 178.688 183.492 0.097413 0.0747777 0.0469975 183.1 0.112491 183.688 0.207928 183.1 0.214998 0.0300687 182.61 328.404 0.147286 0.147815
183.2 0.121941 178.788 183.592 0.0972664 0.0746311 0.0469252 183.2 0.114059 183.788 0.20599 183.2 0.214689 0.0302001 182.71 328.584 0.147099 0.147764
183.3 0.105279 178.888 183.692 0.0972185 0.0745832 0.0469014 183.3 0.113889 183.888 0.205463 183.3 0.214474 0.0304144 182.81 328.764 0.146975 0.147778
183.4 0.0926261 178.988 183.792 0.0972617 0.0746264 0.0469222 183.4 0.113737 183.988 0.204992 183.4 0.214299 0.0305969 182.91 328.944 0.146884 0.14777
183.5 0.0833608 179.088 183.892 0.0972732 0.0746379 0.0469275 183.5 0.113617 184.088 0.204646 183.5 0.21416 0.0308132 183.01 329.124 0.146781 0.147731
183.6 0.0761206 179.188 183.992 0.0981518 0.0755165 0.0473577 183.6 0.113515 184.188 0.204376 183.6 0.214048 0.0310265 183.11 329.304 0.146683 0.1477
183.7 0.0707938 179.288 184.092 0.0982023 0.075567 0.0473821 183.7 0.113412 184.288 0.20416 183.7 0.213936 0.0312686 183.21 329.484 0.146647 0.147679
183.8 0.0669129 179.388 184.192 0.0976288 0.0749935 0.0471007 183.8 0.113352 184.388 0.203947 183.8 0.213821 0.0314727 183.31 329.664 0.146568 0.147639
183.9 0.0638788 179.488 184.292 0.0978057 0.0751704 0.047187 183.9 0.113269 184.488 0.203792 183.9 0.21376 0.0317416 183.41 329.844 0.146509 0.1476
184 0.0613652 179.588 184.392 0.097638 0.0750027 0.0471045 184 0.113222 184.588 0.203611 184 0.213697 0.0319956 183.51 330.024 0.146468 0.147547
184.1 0.0592211 179.688 184.492 0.0975081 0.0748728 0.0470405 184.1 0.113134 184.688 0.203476 184.1 0.213588 0.0322536 183.61 330.204 0.14643 0.147451
184.2 0.0572808 179.788 184.592 0.0975153 0.07488 0.0470437 184.2 0.113071 184.788 0.203371 184.2 0.213557 0.0325105 183.71 330.384 0.146385 0.147407
184.3 0.0560271 179.888 184.692 0.0975547 0.0749194 0.0470627 184.3 0.113047 184.888 0.203207 184.3 0.213512 0.0327663 183.81 330.564 0.14635 0.147302
184.4 0.0550691 179.988 184.792 0.0975024 0.0748671 0.0470367 184.4 0.112995 184.988 0.203101 184.4 0.213416 0.0330942 183.91 330.744 0.146309 0.147228
184.5 0.0541768 180.088 184.892 0.0975348 0.0748995 0.0470522 184.5 0.112947 185.088 0.202996 184.5 0.213413 0.0333934 184.01 330.924 0.146288 0.147148
184.6 0.0534787 180.188 184.992 0.0974579 0.0748226 0.0470142 184.6 0.112921 185.188 0.202893 184.6 0.213339 0.0336884 184.11 331.104 0.146256 0.147044
184.7 0.0529718 180.288 185.092 0.097492 0.0748567 0.0470306 184.7 0.112857 185.288 0.202818 184.7 0.213321 0.0339898 184.21 331.284 0.146225 0.146917
184.8 0.0525263 180.388 185.192 0.0975725 0.0749372 0.0470697 184.8 0.112833 185.388 0.2027 184.8 0.213283 0.0343223 184.31 331.464 0.146187 0.14681
184.9 0.0519618 180.488 185.292 0.0976088 0.0749735 0.0470871 184.9 0.112826 185.488 0.202623 184.9 0.213224 0.0346318 184.41 331.644 0.146113 0.146679
185 0.0518841 180.588 185.392 0.0977213 0.0750861 0.047142 185 0.112776 185.588 0.202569 185 0.213213 0.0349797 184.51 331.824 0.146166 0.146572
185.1 0.0519001 180.688 185.492 0.0979404 0.0753051 0.0472489 185.1 0.125183 185.688 0.224549 185.1 0.213177 0.0353213 184.61 332.004 0.146132 0.14641
185.2 0.0518277 180.788 185.592 0.0980319 0.0753966 0.0472935 185.2 0.124325 185.788 0.228521 185.2 0.213163 0.0356535 184.71 332.184 0.146094 0.146289
185.3 0.0518909 180.888 185.692 0.0980641 0.0754288 0.0473089 185.3 0.124478 185.888 0.229316 185.3 0.213127 0.0360339 184.81 332.364 0.146059 0.146161
185.4 0.0518517 180.988 185.792 0.0978985 0.0752632 0.0472274 185.4 0.124676 185.988 0.229906 185.4 0.213103 0.0363928 184.91 332.544 0.146062 0.146024
185.5 0.0518698 181.088 185.892 0.0977937 0.0751584 0.0471758 185.5 0.124794 186.088 0.230377 185.5 0.213059 0.0367804 185.01 332.724 0.146035 0.145874
185.6 0.0518592 181.188 185.992 0.0978207 0.0751854 0.0471887 185.6 0.124954 186.188 0.230788 185.6 0.213039 0.0371888 185.11 332.904 0.146037 0.145762
185.7 0.0521609 181.288 186.092 0.0979456 0.0753103 0.0472495 185.7 0.125092 186.288 0.231082 185.7 0.213022 0.0375847 185.21 333.084 0.146021 0.145627
185.8 0.0523172 181.388 186.192 0.0981722 0.0755369 0.0473602 185.8 0.125171 186.388 0.231397 185.8 0.213007 0.0380318 185.31 333.264 0.145999 0.145498
185.9 0.0527223 181.488 186.292 0.0982471 0.0756118 0.0473966 185.9 0.125289 186.488 0.231653 185.9 0.21299 0.0384734 185.41 333.444 0.146 0.14536
186 0.0528396 181.588 186.392 0.0979126 0.0752773 0.0472324 186 0.125375 186.588 0.231892 186 0.212973 0.0389338 185.51 333.624 0.145939 0.145206
186.1 0.0531361 181.688 186.492 0.0978873 0.075252 0.0472197 186.1 0.112571 186.688 0.208099 186.1 0.212973 0.0394089 185.61 333.804 0.145951 0.14509
186.2 0.0533659 181.788 186.592 0.0976573 0.075022 0.0471067 186.2 0.11409 186.788 0.206036 186.2 0.212992 0.0399234 185.71 333.984 0.145969 0.14496
186.3 0.0536616 181.888 186.692 0.0975168 0.0748815 0.0470375 186.3 0.113917 186.888 0.2055 186.3 0.212939 0.040421 185.81 334.164 0.145989 0.144807
186.4 0.0541993 181.988 186.792 0.0973899 0.0747546 0.046975 186.4 0.113758 186.988 0.205047 186.4 0.212979 0.0409746 185.91 334.344 0.145962 0.144699
186.5 0.0546757 182.088 186.892 0.0971749 0.0745396 0.0468694 186.5 0.113634 187.088 0.204679 186.5 0.212979 0.0415027 186.01 334.524 0.145954 0.144564
186.6 0.0551222 182.188 186.992 0.097335 0.0746997 0.0469475 186.6 0.113508 187.188 0.204409 186.6 0.212915 0.0420751 186.11 334.704 0.14596 0.144451
186.7 0.0556257 182.288 187.092 0.0974694 0.0748341 0.0470131 186.7 0.113424 187.288 0.204195 186.7 0.212933 0.0427057 186.21 334.884 0.145942 0.144357
186.8 0.055751 182.388 187.192 0.097366 0.0747307 0.0469621 186.8 0.113351 187.388 0.203995 186.8 0.212882 0.0433381 186.31 335.064 0.145913 0.144238
186.9 0.0560668 182.488 187.292 0.0973218 0.0746865 0.0469401 186.9 0.113279 187.488 0.203825 186.9 0.212905 0.0439854 186.41 335.244 0.145929 0.144149
187 0.0565781 182.588 187.392 0.0972906 0.0746553 0.0469245 187 0.113233 187.588 0.203657 187 0.212925 0.0447233 186.51 335.424 0.145933 0.144058
187.1 0.0570277 182.688 187.492 0.0972696 0.0746343 0.0469139 187.1 0.113173 187.688 0.203512 187.1 0.212875 0.0454207 186.61 335.604 0.145913 0.143959
187.2 0.0575293 182.788 187.592 0.0973991 0.0747638 0.0469771 187.2 0.113108 187.788 0.203405 187.2 0.21287 0.0462031 186.71 335.784 0.145919 0.143881
187.3 0.0580677 182.888 187.692 0.0976467 0.0750114 0.0470981 187.3 0.113076 187.888 0.203274 187.3 0.212866 0.0470187 186.81 335.964 0.145918 0.143807
187.4 0.0584972 182.988 187.792 0.0975521 0.0749168 0.0470514 187.4 0.113018 187.988 0.203163 187.4 0.212866 0.0478782 186.91 336.144 0.145937 0.143731
187.5 0.0593307 183.088 187.892 0.0976795 0.0750442 0.0471135 187.5 0.112961 188.088 0.203075 187.5 0.212889 0.0487881 187.01 336.324 0.145937 0.143692
187.6 0.0599824 183.188 187.992 0.0977697 0.0751344 0.0471575 187.6 0.112936 188.188 0.202953 187.6 0.212901 0.0497507 187.11 336.504 0.145908 0.143607
187.7 0.0604271 183.288 188.092 0.0977232 0.0750879 0.0471344 187.7 0.112892 188.288 0.202876 187.7 0.21288 0.0507788 187.21 336.684 0.145919 0.143566
187.8 0.0609607 183.388 188.192 0.0977014 0.0750661 0.0471234 187.8 0.112867 188.388 0.202785 187.8 0.212918 0.0518707 187.31 336.864 0.145926 0.143521
187.9 0.0614008 183.488 188.292 0.0976834 0.0750481 0.0471143 187.9 0.112838 188.488 0.202679 187.9 0.21286 0.0529977 187.41 337.044 0.145913 0.143489
188 0.0622554 183.588 188.392 0.0977417 0.0751064 0.0471426 188 0.11278 188.588 0.202617 188 0.212892 0.0542868 187.51 337.224 0.145944 0.143454
188.1 0.0628645 183.688 188.492 0.0978471 0.0752118 0.047194 188.1 0.125143 188.688 0.224529 188.1 0.212917 0.0556215 187.61 337.404 0.145918 0.143468
188.2 0.0637058 183.788 188.592 0.0979567 0.0753214 0.0472473 188.2 0.124353 188.788 0.228591 188.2 0.212877 0.0570551 187.71 337.584 0.145925 0.143447
188.3 0.0643008 183.888 188.692 0.0979661 0.0753308 0.0472517 188.3 0.124512 188.888 0.229389 188.3 0.212893 0.0585739 187.81 337.764 0.14594 0.143436
188.4 0.0648389 183.988 188.792 0.0979499 0.0753146 0.0472434 188.4 0.124695 188.988 0.229981 188.4 0.212876 0.0602303 187.91 337.944 0.145916 0.143446
188.5 0.065229 184.088 188.892 0.0979996 0.0753643 0.0472675 188.5 0.124829 189.088 0.230465 188.5 0.212857 0.0620328 188.01 338.124 0.145936 0.143475
188.6 0.0660965 184.188 188.992 0.0979823 0.075347 0.0472587 188.6 0.124969 189.188 0.230823 188.6 0.212925 0.0640064 188.11 338.304 0.145964 0.143483
188.7 0.0667048 184.288 189.092 0.0980867 0.0754514 0.0473096 188.7 0.125098 189.288 0.231137 188.7 0.212905 0.066124 188.21 338.484 0.145914 0.143509
188.8 0.0675251 184.388 189.192 0.0983873 0.075752 0.0474566 188.8 0.125194 189.388 0.231449 188.8 0.212925 0.0684486 188.31 338.664 0.145996 0.143548
188.9 0.0685418 184.488 189.292 0.0985334 0.0758981 0.0475279 188.9 0.125298 189.488 0.231715 188.9 0.212935 0.0709856 188.41 338.844 0.14596 0.143607
189 0.0691574 184.588 189.392 0.0985414 0.0759061 0.0475316 189 0.125412 189.588 0.231923 189 0.212937 0.0737398 188.51 339.024 0.145943 0.143642
189.1 0.0699878 184.688 189.492 0.0981343 0.075499 0.0473318 189.1 0.11265 189.688 0.20825 189.1 0.212912 0.0767981 188.61 339.204 0.145972 0.143694
189.2 0.0709772 184.788 189.592 0.0979163 0.075281 0.0472247 189.2 0.114094 189.788 0.206096 189.2 0.213003 0.0801748 188.71 339.384 0.145993 0.143749
189.3 0.0719267 184.888 189.692 0.0980021 0.0753668 0.0472665 189.3 0.113942 189.888 0.205539 189.3 0.212954 0.0838554 188.81 339.564 0.14597 0.143812
189.4 0.0728958 184.988 189.792 0.0981058 0.0754705 0.047317 189.4 0.113766 189.988 0.205103 189.4 0.212993 0.0878972 188.91 339.744 0.145972 0.143888
189.5 0.0738777 185.088 189.892 0.0979718 0.0753365 0.0472511 189.5 0.113655 190.088 0.204747 189.5 0.213022 0.0922929 189.01 339.924 0.145973 0.143962
189.6 0.074797 185.188 189.992 0.0979968 0.0753615 0.0472631 189.6 0.113534 190.188 0.20447 189.6 0.212979 0.0971294 189.11 340.104 0.146019 0.144038
189.7 0.0758094 185.288 190.092 0.0978443 0.075209 0.0471881 189.7 0.11344 190.288 0.204239 189.7 0.213057 0.102277 189.21 340.284 0.145999 0.144138
189.8 0.0771451 185.388 190.192 0.0973611 0.0747258 0.046951 189.8 0.11338 190.388 0.204016 189.8 0.213073 0.107866 189.31 340.464 0.146027 0.144192
189.9 0.0782059 185.488 190.292 0.0973291 0.0746938 0.0469351 189.9 0.113291 190.488 0.203864 189.9 0.213058 0.113803 189.41 340.644 0.145987 0.144305
190 0.0792362 185.588 190.392 0.0976624 0.0750271 0.0470982 190 0.113237 190.588 0.203721 190 0.213089 0.120155 189.51 340.824 0.14604 0.144383
190.1 0.0804811 185.688 190.492 0.0969967 0.0743614 0.0467717 190.1 0.113172 190.688 0.203555 190.1 0.213101 0.126752 189.61 341.004 0.146043 0.144475
190.2 0.0819058 185.788 190.592 0.0971177 0.0744824 0.0468307 190.2 0.113107 190.788 0.203443 190.2 0.213073 0.133625 189.71 341.184 0.146083 0.144559
190.3 0.0830879 185.888 190.692 0.0970097 0.0743744 0.0467775 190.3 0.11307 190.888 0.20331 190.3 0.213173 0.140792 189.81 341.364 0.14608 0.144689
190.4 0.084379 185.988 190.792 0.0974021 0.0747668 0.0469696 190.4 0.113027 190.988 0.203194 190.4 0.213119 0.148046 189.91 341.544 0.146065 0.144773
190.5 0.0858928 186.088 190.892 0.0973965 0.0747612 0.0469666 190.5 0.112982 191.088 0.2031 190.5 0.213174 0.155499 190.01 341.724 0.146103 0.144888
190.6 0.0873368 186.188 190.992 0.0974196 0.0747843 0.0469776 190.6 0.112945 191.188 0.202991 190.6 0.213199 0.163063 190.11 341.904 0.146119 0.145006
190.7 0.0891197 186.288 191.092 0.0971397 0.0745044 0.0468402 190.7 0.11289 191.288 0.202904 190.7 0.21323 0.170687 190.21 342.084 0.146144 0.145106
190.8 0.0907164 186.388 191.192 0.0966965 0.0740612 0.0466228 190.8 0.112858 191.388 0.202829 190.8 0.213258 0.178427 190.31 342.264 0.146134 0.145235
190.9 0.0925264 186.488 191.292 0.0966514 0.0740161 0.0466004 190.9 0.112849 191.488 0.202738 190.9 0.21331 0.186299 190.41 342.444 0.146167 0.145339
191 0.0940438 186.588 191.392 0.0966839 0.0740486 0.0466161 191 0.112792 191.588 0.202663 191 0.213321 0.194269 190.51 342.624 0.146188 0.145459
191.1 0.0958866 186.688 191.492 0.0966982 0.0740629 0.0466228 191.1 0.125102 191.688 0.224449 191.1 0.213387 0.202446 190.61 342.804 0.146253 0.145567
191.2 0.097826 186.788 191.592 0.0968759 0.0742406 0.0467097 191.2 0.124365 191.788 0.22862 191.2 0.213396 0.210759 190.71 342.984 0.146253 0.145659
191.3 0.0997492 186.888 191.692 0.0969587 0.0743234 0.04675 191.3 0.124529 191.888 0.229428 191.3 0.213399 0.219288 190.81 343.164 0.146277 0.145784
191.4 0.101746 186.988 191.792 0.0968832 0.0742479 0.0467127 191.4 0.124706 191.988 0.230026 191.4 0.213456 0.227956 190.91 343.344 0.146325 0.145897
191.5 0.103606 187.088 191.892 0.0969027 0.0742674 0.046722 191.5 0.124846 192.088 0.23049 191.5 0.213484 0.236779 191.01 343.524 0.146296 0.146028
191.6 0.105952 187.188 191.992 0.0968067 0.0741714 0.0466748 191.6 0.124976 192.188 0.230891 191.6 0.213546 0.245651 191.11 343.704 0.146346 0.14612
191.7 0.108379 187.288 192.092 0.0967447 0.0741094 0.0466441 191.7 0.125108 192.288 0.231202 191.7 0.21359 0.254948 191.21 343.884 0.146344 0.146236
191.8 0.110733 187.388 192.192 0.0968165 0.0741812 0.0466791 191.8 0.125228 192.388 0.231493 191.8 0.213596 0.264251 191.31 344.064 0.146381 0.146352
191.9 0.113171 187.488 192.292 0.0966688 0.0740335 0.0466065 191.9 0.125313 192.488 0.231755 191.9 0.21366 0.272422 191.41 344.244 0.146437 0.146444
192 0.115601 187.588 192.392 0.0965453 0.07391 0.0465457 192 0.125425 192.588 0.231981 192 0.2137 0.280145 191.51 344.424 0.146477 0.146529
192.1 0.118317 187.688 192.492 0.0963899 0.0737546 0.0464693 192.1 0.112711 192.688 0.208418 192.1 0.213738 0.288693 191.61 344.604 0.146513 0.146617
192.2 0.12123 187.788 192.592 0.0961925 0.0735572 0.0463723 192.2 0.114093 192.788 0.206189 192.2 0.213782 0.297016 191.71 344.784 0.146562 0.146737
192.3 0.124454 187.888 192.692 0.096188 0.0735527 0.0463699 192.3 0.11394 192.888 0.205623 192.3 0.213827 0.304881 191.81 344.964 0.146609 0.146818
192.4 0.127847 187.988 192.792 0.0962045 0.0735692 0.0463777 192.4 0.113767 192.988 0.205187 192.4 0.213885 0.312224 191.91 345.144 0.146627 0.146915
192.5 0.13128 188.088 192.892 0.0961723 0.073537 0.0463617 192.5 0.113651 193.088 0.204829 192.5 0.213922 0.319116 192.01 345.324 0.146703 0.146987
192.6 0.134676 188.188 192.992 0.096362 0.0737267 0.0464545 192.6 0.113548 193.188 0.204536 192.6 0.213962 0.325666 192.11 345.504 0.146694 0.147076
192.7 0.138414 188.288 193.092 0.0962866 0.0736513 0.0464173 192.7 0.113465 193.288 0.204279 192.7 0.214062 0.33213 192.21 345.684 0.146776 0.147141
192.8 0.142256 188.388 193.192 0.0963127 0.0736774 0.0464298 192.8 0.113379 193.388 0.204078 192.8 0.214088 0.338624 192.31 345.864 0.14685 0.147196
192.9 0.146093 188.488 193.292 0.0964246 0.0737893 0.0464844 192.9 0.113299 193.488 0.203925 192.9 0.214123 0.345369 192.41 346.044 0.146875 0.147282
193 0.150055 188.588 193.392 0.0965448 0.0739095 0.0465431 193 0.113241 193.588 0.203771 193 0.214184 0.352425 192.51 346.224 0.146931 0.147345
193.1 0.154261 188.688 193.492 0.0965317 0.0738964 0.0465364 193.1 0.113199 193.688 0.203613 193.1 0.214303 0.359654 192.61 346.404 0.146995 0.147391
193.2 0.158512 188.788 193.592 0.0967804 0.0741451 0.0466581 193.2 0.113123 193.788 0.203493 193.2 0.21433 0.366932 192.71 346.584 0.147041 0.147449
193.3 0.162922 188.888 193.692 0.0971214 0.0744861 0.0468249 193.3 0.113104 193.888 0.203361 193.3 0.21441 0.373878 192.81 346.764 0.147115 0.147488
193.4 0.167186 188.988 193.792 0.0973803 0.074745 0.0469515 193.4 0.11304 193.988 0.203244 193.4 0.214497 0.379618 192.91 346.944 0.147134 0.147506
193.5 0.171885 189.088 193.892 0.0974795 0.0748442 0.0469999 193.5 0.112988 194.088 0.203171 193.5 0.214598 0.383173 193.01 347.124 0.147208 0.147559
193.6 0.176817 189.188 193.992 0.097489 0.0748537 0.0470044 193.6 0.11298 194.188 0.203052 193.6 0.214681 0.383419 193.11 347.304 0.147257 0.147591
193.7 0.181598 189.288 194.092 0.0974872 0.0748519 0.0470033 193.7 0.112933 194.288 0.202965 193.7 0.214747 0.379193 193.21 347.484 0.147367 0.147606
193.8 0.1865 189.388 194.192 0.0969931 0.0743578 0.0467609 193.8 0.112884 194.388 0.202886 193.8 0.214872 0.369507 193.31 347.664 0.147449 0.147641
193.9 0.19135 189.488 194.292 0.0967563 0.074121 0.0466447 193.9 0.112867 194.488 0.202775 193.9 0.214945 0.353143 193.41 347.844 0.14748 0.147644
194 0.196443 189.588 194.392 0.0966962 0.0740609 0.046615 194 0.112824 194.588 0.202717 194 0.215014 0.329199 193.51 348.024 0.147577 0.147645
194.1 0.201782 189.688 194.492 0.0968196 0.0741843 0.0466753 194.1 0.125081 194.688 0.224399 194.1 0.215147 0.297588 193.61 348.204 0.147655 0.147668
194.2 0.207103 189.788 194.592 0.0971025 0.0744672 0.0468137 194.2 0.124408 194.788 0.228683 194.2 0.215274 0.259111 193.71 348.384 0.147707 0.147679
194.3 0.212382 189.888 194.692 0.097211 0.0745757 0.0468666 194.3 0.124555 194.888 0.229482 194.3 0.215347 0.216805 193.81 348.564 0.147769 0.147658
194.4 0.21809 189.988 194.792 0.0970602 0.0744249 0.0467925 194.4 0.124723 194.988 0.230085 194.4 0.215488 0.176076 193.91 348.744 0.147911 0.14766
194.5 0.22355 190.088 194.892 0.0969327 0.0742975 0.0467298 194.5 0.124892 195.088 0.230525 194.5 0.215541 0.13822 194.01 348.924 0.147959 0.147658
194.6 0.229211 190.188 194.992 0.0968632 0.0742279 0.0466955 194.6 0.12502 195.188 0.230935 194.6 0.215693 0.105727 194.11 349.104 0.148037 0.147649
194.7 0.235037 190.288 195.092 0.0968761 0.0742408 0.0467017 194.7 0.125143 195.288 0.231246 194.7 0.215843 0.081096 194.21 349.284 0.148158 0.147626
194.8 0.240815 190.388 195.192 0.0968006 0.0741653 0.0466645 194.8 0.125248 195.388 0.231553 194.8 0.215934 0.0642294 194.31 349.464 0.148233 0.147584
194.9 0.247007 190.488 195.292 0.0966797 0.0740444 0.046605 194.9 0.125349 195.488 0.231826 194.9 0.216087 0.0532738 194.41 349.644 0.148326 0.147577
195 0.25307 190.588 195.392 0.0965906 0.0739553 0.0465611 195 0.125452 195.588 0.232037 195 0.216214 0.0461281 194.51 349.824 0.148426 0.147562
195.1 0.259134 190.688 195.492 0.096227 0.0735917 0.0463828 195.1 0.112788 195.688 0.2086 195.1 0.216359 0.0413163 194.61 350.004 0.148468 0.147526
195.2 0.265427 190.788 195.592 0.0963473 0.073712 0.0464415 195.2 0.114129 195.788 0.206221 195.2 0.216519 0.0380338 194.71 350.184 0.148616 0.147496
195.3 0.272077 190.888 195.692 0.0964351 0.0737999 0.0464843 195.3 0.113992 195.888 0.205668 195.3 0.216666 0.0356565 194.81 350.364 0.148707 0.14748
195.4 0.27878 190.988 195.792 0.0961616 0.0735263 0.0463501 195.4 0.113807 195.988 0.205203 195.4 0.216768 0.0339223 194.91 350.544 0.148825 0.147446
195.5 0.285509 191.088 195.892 0.0960219 0.0733866 0.0462814 195.5 0.113683 196.088 0.204859 195.5 0.216944 0.0326323 195.01 350.724 0.148915 0.147424
195.6 0.292617 191.188 195.992 0.0960936 0.0734583 0.0463164 195.6 0.113572 196.188 0.20456 195.6 0.217119 0.0316547 195.11 350.904 0.149014 0.147376
195.7 0.299509 191.288 196.092 0.0965292 0.0738939 0.0465296 195.7 0.113465 196.288 0.204337 195.7 0.217249 0.0309439 195.21 351.084 0.149145 0.147343
195.8 0.306631 191.388 196.192 0.0969913 0.074356 0.0467558 195.8 0.113411 196.388 0.204136 195.8 0.217394 0.0304149 195.31 351.264 0.149274 0.147331
195.9 0.314232 191.488 196.292 0.0971666 0.0745313 0.0468415 195.9 0.113325 196.488 0.203954 195.9 0.217591 0.0300198 195.41 351.444 0.149387 0.147293
196 0.321687 191.588 196.392 0.0971871 0.0745518 0.0468514 196 0.11327 196.588 0.203804 196 0.21774 0.029753 195.51 351.624 0.149531 0.147252
196.1 0.329256 191.688 196.492 0.0971898 0.0745545 0.0468525 196.1 0.113222 196.688 0.203632 196.1 0.217943 0.0295557 195.61 351.804 0.149672 0.147232
196.2 0.336986 191.788 196.592 0.0970872 0.0744519 0.046802 196.2 0.113141 196.788 0.203522 196.2 0.218108 0.0294236 195.71 351.984 0.149757 0.147185
196.3 0.344759 191.888 196.692 0.0971015 0.0744662 0.0468088 196.3 0.1131 196.888 0.203402 196.3 0.218314 0.029378 195.81 352.164 0.149911 0.147186
196.4 0.352585 191.988 196.792 0.0968413 0.074206 0.0466811 196.4 0.113069 196.988 0.203295 196.4 0.218507 0.0293774 195.91 352.344 0.150023 0.147168
196.5 0.359627 192.088 196.892 0.096416 0.0737807 0.0464725 196.5 0.113011 197.088 0.203193 196.5 0.218616 0.0294361 196.01 352.524 0.150103 0.147161
196.6 0.365747 192.188 196.992 0.0964798 0.0738445 0.0465036 196.6 0.112983 197.188 0.203092 196.6 0.218788 0.0295048 196.11 352.704 0.150239 0.147152
196.7 0.370234 192.288 197.092 0.0964689 0.0738336 0.0464981 196.7 0.112947 197.288 0.202976 196.7 0.21888 0.0295619 196.21 352.884 0.15028 0.14712
196.8 0.371826 192.388 197.192 0.0965719 0.0739366 0.0465484 196.8 0.112895 197.388 0.202912 196.8 0.218913 0.0296985 196.31 353.064 0.150288 0.147152
196.9 0.369358 192.488 197.292 0.0971402 0.0745049 0.0468266 196.9 0.112872 197.488 0.202806 196.9 0.218862 0.0298476 196.41 353.244 0.150251 0.147163
197 0.361074 192.588 197.392 0.097514 0.0748787 0.0470096 197 0.112824 197.588 0.202726 197 0.218661 0.0299665 196.51 353.424 0.150039 0.147149
197.1 0.345285 192.688 197.492 0.0977604 0.0751252 0.0471302 197.1 0.125014 197.688 0.224296 197.1 0.218371 0.0301392 196.61 353.604 0.149808 0.147172
197.2 0.321676 192.788 197.592 0.0977763 0.075141 0.0471378 197.2 0.124438 197.788 0.228706 197.2 0.21793 0.0303206 196.71 353.784 0.149397 0.1472
197.3 0.290473 192.888 197.692 0.0976088 0.0749735 0.0470555 197.3 0.124571 197.888 0.229492 197.3 0.217289 0.0304973 196.81 353.964 0.1489 0.14724
197.4 0.255085 192.988 197.792 0.0974991 0.0748638 0.0470015 197.4 0.124747 197.988 0.2301 197.4 0.216637 0.0307033 196.91 354.144 0.148486 0.147283
197.5 0.21909 193.088 197.892 0.0974208 0.0747855 0.046963 197.5 0.124904 198.088 0.23055 197.5 0.216085 0.0309098 197.01 354.324 0.148025 0.14733
197.6 0.18527 193.188 197.992 0.097603 0.0749677 0.0470521 197.6 0.125032 198.188 0.230943 197.6 0.215569 0.0311539 197.11 354.504 0.147672 0.147381
197.7 0.155693 193.288 198.092 0.0976336 0.0749983 0.0470669 197.7 0.125153 198.288 0.231268 197.7 0.21518 0.0313932 197.21 354.684 0.147454 0.147445
197.8 0.131955 193.388 198.192 0.0975631 0.0749278 0.0470322 197.8 0.125265 198.388 0.23154 197.8 0.214847 0.0316168 197.31 354.864 0.147213 0.147493
197.9 0.113423 193.488 198.292 0.0971277 0.0744924 0.0468187 197.9 0.125354 198.488 0.231807 197.9 0.214561 0.0318749 197.41 355.044 0.147045 0.147581
198 0.099844 193.588 198.392 0.0970894 0.0744541 0.0467997 198 0.125461 198.588 0.232048 198 0.214429 0.0321391 197.51 355.224 0.146922 0.147639
198.1 0.0893474 193.688 198.492 0.0968336 0.0741983 0.0466742 198.1 0.11285 198.688 0.208718 198.1 0.214264 0.0323966 197.61 355.404 0.146802 0.147683
198.2 0.0816522 193.788 198.592 0.0967896 0.0741543 0.0466524 198.2 0.114127 198.788 0.206246 198.2 0.214117 0.0326796 197.71 355.584 0.146744 0.147725
198.3 0.0754815 193.888 198.692 0.0969201 0.0742848 0.0467162 198.3 0.113979 198.888 0.205705 198.3 0.21401 0.0329629 197.81 355.764 0.146693 0.147774
198.4 0.071008 193.988 198.792 0.0968629 0.0742276 0.046688 198.4 0.113812 198.988 0.205228 198.4 0.213899 0.0332632 197.91 355.944 0.146587 0.147803
198.5 0.0674469 194.088 198.892 0.0968041 0.0741688 0.046659 198.5 0.113689 199.088 0.204892 198.5 0.213818 0.0335742 198.01 356.124 0.146542 0.147832
198.6 0.0644179 194.188 198.992 0.0967352 0.0740999 0.0466251 198.6 0.113595 199.188 0.204608 198.6 0.213724 0.0338935 198.11 356.304 0.146473 0.147821
198.7 0.0618109 194.288 199.092 0.0966427 0.0740074 0.0465796 198.7 0.113488 199.288 0.204388 198.7 0.213666 0.0342132 198.21 356.484 0.146427 0.147837
198.8 0.060106 194.388 199.192 0.0967208 0.0740855 0.0466176 198.8 0.113417 199.388 0.204184 198.8 0.213632 0.0345495 198.31 356.664 0.146424 0.147829
198.9 0.0586402 194.488 199.292 0.0968464 0.0742111 0.046679 198.9 0.113335 199.488 0.204 198.9 0.213554 0.0348678 198.41 356.844 0.14633 0.147787
199 0.0571545 194.588 199.392 0.0968762 0.0742409 0.0466935 199 0.113271 199.588 0.203841 199 0.213472 0.0352045 198.51 357.024 0.14633 0.147768
199.1 0.0561024 194.688 199.492 0.0972411 0.0746058 0.0468721 199.1 0.11323 199.688 0.203684 199.1 0.21345 0.0355844 198.61 357.204 0.146292 0.147731
199.2 0.0554166 194.788 199.592 0.097305 0.0746697 0.0469032 199.2 0.113158 199.788 0.203559 199.2 0.213412 0.0359163 198.71 357.384 0.146243 0.147654
199.3 0.0548988 194.888 199.692 0.0971544 0.0745191 0.0468293 199.3 0.113112 199.888 0.203444 199.3 0.213385 0.0363017 198.81 357.564 0.146234 0.147591
199.4 0.0544744 194.988 199.792 0.097155 0.0745197 0.0468294 199.4 0.113081 199.988 0.20332 199.4 0.213366 0.0366891 198.91 357.744 0.146198 0.147522
199.5 0.0539827 195.088 199.892 0.096902 0.0742667 0.0467052 199.5 0.113014 200.088 0.203214 199.5 0.213306 0.0370721 199.01 357.924 0.146171 0.147444
199.6 0.0534748 195.188 199.992 0.0971254 0.0744901 0.0468146 199.6 0.112985 200.188 0.203127 199.6 0.213272 0.0375036 199.11 358.104 0.146175 0.147358
199.7 0.0533425 195.288 200.092 0.0968299 0.0741946 0.0466696 199.7 0.112958 200.288 0.203031 199.7 0.21327 0.037942 199.21 358.284 0.146129 0.147257
199.8 0.0533158 195.388 200.192 0.0968168 0.0741815 0.046663 199.8 0.112924 200.388 0.202948 199.8 0.213237 0.0383772 199.31 358.464 0.146116 0.147158
199.9 0.0533654 195.488 200.292 0.096813 0.0741777 0.046661 199.9 0.112889 200.488 0.202857 199.9 0.213216 0.0388715 199.41 358.644 0.146102 0.147044
200 0.053342 195.588 200.392 0.0969948 0.0743595 0.0467499 200 0.112857 200.588 0.202769 200 0.213198 0.0393271 199.51 358.824 0.146091 0.146912
200.1 0.0533582 195.688 200.492 0.0973118 0.0746765 0.0469051 200.1 0.124993 200.688 0.224219 200.1 0.213158 0.0398352 199.61 359.004 0.146065 0.146816
200.2 0.0533606 195.788 200.592 0.0974714 0.0748361 0.0469831 200.2 0.124441 200.788 0.228762 200.2 0.213146 0.0403638 199.71 359.184 0.146059 0.146668
200.3 0.0536573 195.888 200.692 0.0976211 0.0749858 0.0470563 200.3 0.12459 200.888 0.229529 200.3 0.213114 0.040878 199.81 359.364 0.14601 0.146532
200.4 0.0538351 195.988 200.792 0.0974774 0.0748421 0.0469857 200.4 0.12477 200.988 0.230137 200.4 0.213073 0.0414484 199.91 359.544 0.146002 0.146402
200.5 0.0538988 196.088 200.892 0.0975927 0.0749574 0.0470421 200.5 0.124919 201.088 0.230607 200.5 0.213107 0.0420591 200.01 359.724 0.146001 0.146271
200.6 0.0541448 196.188 200.992 0.0977219 0.0750866 0.0471052 200.6 0.125056 201.188 0.230998 200.6 0.213068 0.0426579 200.11 359.904 0.145987 0.146116
200.7 0.0543495 196.288 201.092 0.097616 0.0749807 0.0470532 200.7 0.125194 201.288 0.231331 200.7 0.213067 0.0433167 200.21 360.084 0.14599 0.145966
200.8 0.054674 196.388 201.192 0.097554 0.0749187 0.0470226 200.8 0.125293 201.388 0.231602 200.8 0.213047 0.0440299 200.31 360.264 0.146003 0.145817
200.9 0.0550963 196.488 201.292 0.0974154 0.0747801 0.0469546 200.9 0.125387 201.488 0.231857 200.9 0.213013 0.0447085 200.41 360.444 0.145988 0.145644
201 0.0553406 196.588 201.392 0.0973328 0.0746976 0.046914 201 0.125493 201.588 0.232089 201 0.213025 0.0454938 200.51 360.624 0.145944 0.145521
201.1 0.0556593 196.688 201.492 0.0972653 0.07463 0.0468807 201.1 0.112948 201.688 0.208906 201.1 0.213025 0.0462515 200.61 360.804 0.145975 0.145345
201.2 0.0561237 196.788 201.592 0.0971997 0.0745644 0.0468484 201.2 0.114149 201.788 0.206279 201.2 0.212988 0.047085 200.71 360.984 0.145921 0.145208
201.3 0.056588 196.888 201.692 0.0968997 0.0742644 0.0467012 201.3 0.113989 201.888 0.205753 201.3 0.212975 0.0479817 200.81 361.164 0.145941 0.145063
201.4 0.0570722 196.988 201.792 0.0966067 0.0739714 0.0465575 201.4 0.113812 201.988 0.205285 201.4 0.212998 0.0488753 200.91 361.344 0.145905 0.14491
201.5 0.0572191 197.088 201.892 0.0966136 0.0739783 0.0465608 201.5 0.113703 202.088 0.204955 201.5 0.212924 0.0498851 201.01 361.524 0.145915 0.144774
201.6 0.0575411 197.188 201.992 0.0965969 0.0739616 0.0465525 201.6 0.113607 202.188 0.204654 201.6 0.212972 0.0509346 201.11 361.704 0.145937 0.144634
201.7 0.0580159 197.288 202.092 0.09662 0.0739847 0.0465636 201.7 0.113498 202.288 0.204425 201.7 0.212932 0.0520397 201.21 361.884 0.145924 0.144495
201.8 0.0585305 197.388 202.192 0.0970116 0.0743763 0.0467553 201.8 0.113437 202.388 0.204226 201.8 0.21299 0.0532565 201.31 362.064 0.145926 0.144377
201.9 0.0593627 197.488 202.292 0.0969037 0.0742684 0.0467023 201.9 0.113362 202.488 0.204025 201.9 0.212987 0.054554 201.41 362.244 0.145915 0.144238
202 0.059971 197.588 202.392 0.0967074 0.0740721 0.046606 202 0.113292 202.588 0.20389 202 0.212959 0.0559678 201.51 362.424 0.145927 0.144126
202.1 0.0604634 197.688 202.492 0.0964919 0.0738566 0.0465002 202.1 0.113246 202.688 0.203734 202.1 0.212983 0.0574457 201.61 362.604 0.145899 0.144011
202.2 0.0609033 197.788 202.592 0.0963099 0.0736746 0.0464109 202.2 0.113183 202.788 0.203589 202.2 0.212978 0.0590495 201.71 362.784 0.145909 0.14388
202.3 0.0613543 197.888 202.692 0.0964944 0.0738591 0.0465012 202.3 0.11312 202.888 0.203471 202.3 0.212956 0.0608078 201.81 362.964 0.145916 0.143814
202.4 0.0619372 197.988 202.792 0.0964555 0.0738202 0.046482 202.4 0.113089 202.988 0.203371 202.4 0.212984 0.062723 201.91 363.144 0.145906 0.143715
202.5 0.062729 198.088 202.892 0.0963423 0.073707 0.0464264 202.5 0.113022 203.088 0.203256 202.5 0.212966 0.0647883 202.01 363.324 0.145896 0.143605
202.6 0.0633557 198.188 202.992 0.0963654 0.0737301 0.0464375 202.6 0.113009 203.188 0.203168 202.6 0.212956 0.0670399 202.11 363.504 0.145905 0.143534
202.7 0.0638885 198.288 203.092 0.0964424 0.0738071 0.0464751 202.7 0.112984 203.288 0.203061 202.7 0.213015 0.0695246 202.21 363.684 0.145914 0.143463
202.8 0.0646667 198.388 203.192 0.0964885 0.0738532 0.0464975 202.8 0.11294 203.388 0.202989 202.8 0.212995 0.0721855 202.31 363.864 0.145932 0.143396
202.9 0.0653086 198.488 203.292 0.0966664 0.0740311 0.0465846 202.9 0.112925 203.488 0.202919 202.9 0.21299 0.0752052 202.41 364.044 0.145897 0.143347
203 0.0657879 198.588 203.392 0.0967278 0.0740925 0.0466145 203 0.112895 203.588 0.202824 203 0.212998 0.0784431 202.51 364.224 0.145903 0.143282
203.1 0.066594 198.688 203.492 0.0968897 0.0742544 0.0466937 203.1 0.124967 203.688 0.224138 203.1 0.212982 0.0820909 202.61 364.404 0.145919 0.143243
203.2 0.0675797 198.788 203.592 0.0971392 0.0745039 0.0468159 203.2 0.124483 203.788 0.228794 203.2 0.213006 0.086059 202.71 364.584 0.145938 0.143211
203.3 0.0681985 198.888 203.692 0.0971965 0.0745612 0.0468438 203.3 0.124622 203.888 0.229558 203.3 0.213004 0.0903846 202.81 364.764 0.145894 0.143188
203.4 0.0689624 198.988 203.792 0.0972466 0.0746113 0.0468682 203.4 0.124791 203.988 0.230163 203.4 0.213007 0.0951145 202.91 364.944 0.145932 0.143165
203.5 0.0696779 199.088 203.892 0.097162 0.0745268 0.0468266 203.5 0.124951 204.088 0.230635 203.5 0.212988 0.1003 203.01 365.124 0.145927 0.143148
203.6 0.0704609 199.188 203.992 0.0970661 0.0744308 0.0467795 203.6 0.125077 204.188 0.231016 203.6 0.213012 0.105827 203.11 365.304 0.145945 0.14315
203.7 0.0714288 199.288 204.092 0.097183 0.0745477 0.0468366 203.7 0.125209 204.288 0.23136 203.7 0.213033 0.111784 203.21 365.484 0.145935 0.14319
203.8 0.0724351 199.388 204.192 0.0970029 0.0743676 0.0467482 203.8 0.125325 204.388 0.231636 203.8 0.213055 0.118173 203.31 365.664 0.14593 0.143188
203.9 0.0733846 199.488 204.292 0.0969603 0.074325 0.0467272 203.9 0.125404 204.488 0.231904 203.9 0.21305 0.124853 203.41 365.844 0.145951 0.143216
204 0.0743189 199.588 204.392 0.0969321 0.0742968 0.0467133 204 0.125501 204.588 0.232134 204 0.213059 0.131847 203.51 366.024 0.145973 0.143258
204.1 0.0749971 199.688 204.492 0.0968315 0.0741962 0.0466639 204.1 0.113005 204.688 0.209051 204.1 0.21306 0.139114 203.61 366.204 0.145979 0.143286
204.2 0.0757634 199.788 204.592 0.0970446 0.0744093 0.0467682 204.2 0.114166 204.788 0.206309 204.2 0.213073 0.146537 203.71 366.384 0.145981 0.143334
204.3 0.0770846 199.888 204.692 0.0973338 0.0746985 0.0469097 204.3 0.114012 204.888 0.205767 204.3 0.213098 0.154142 203.81 366.564 0.146041 0.143382
204.4 0.0782228 199.988 204.792 0.0972141 0.0745788 0.0468509 204.4 0.113843 204.988 0.205298 204.4 0.213083 0.161913 203.91 366.744 0.145975 0.143442
204.5 0.0794997 200.088 204.892 0.0970814 0.0744461 0.0467858 204.5 0.113715 205.088 0.204968 204.5 0.213114 0.169761 204.01 366.924 0.146034 0.143522
204.6 0.0806749 200.188 204.992 0.0967979 0.0741626 0.0466468 204.6 0.113616 205.188 0.204662 204.6 0.21314 0.177718 204.11 367.104 0.146049 0.143576
204.7 0.0819187 200.288 205.092 0.096728 0.0740927 0.0466124 204.7 0.113523 205.288 0.204433 204.7 0.213165 0.185773 204.21 367.284 0.146038 0.143664
204.8 0.0833748 200.388 205.192 0.0967836 0.0741483 0.0466395 204.8 0.113451 205.388 0.20423 204.8 0.213184 0.193993 204.31 367.464 0.146104 0.143747
204.9 0.0848804 200.488 205.292 0.0966926 0.0740573 0.0465947 204.9 0.113386 205.488 0.204046 204.9 0.213216 0.202383 204.41 367.644 0.146088 0.143838
205 0.0863281 200.588 205.392 0.0966893 0.074054 0.046593 205 0.113311 205.588 0.203889 205 0.213195 0.210922 204.51 367.824 0.146087 0.143909
205.1 0.0877765 200.688 205.492 0.0966098 0.0739745 0.0465539 205.1 0.113257 205.688 0.20377 205.1 0.213268 0.219664 204.61 368.004 0.146161 0.144011
205.2 0.0892576 200.788 205.592 0.0964518 0.0738165 0.0464764 205.2 0.113203 205.788 0.203601 205.2 0.213259 0.228626 204.71 368.184 0.146116 0.144104
205.3 0.0906443 200.888 205.692 0.096685 0.0740497 0.0465905 205.3 0.113139 205.888 0.203487 205.3 0.213289 0.237741 204.81 368.364 0.146146 0.144222
205.4 0.0924944 200.988 205.792 0.096837 0.0742017 0.0466649 205.4 0.113103 205.988 0.203383 205.4 0.213349 0.2469 204.91 368.544 0.146153 0.144303
205.5 0.0941181 201.088 205.892 0.0968507 0.0742154 0.0466715 205.5 0.113053 206.088 0.203279 205.5 0.213357 0.256421 205.01 368.724 0.146163 0.14441
205.6 0.09583 201.188 205.992 0.0968856 0.0742503 0.0466884 205.6 0.113018 206.188 0.203201 205.6 0.21337 0.265817 205.11 368.904 0.146195 0.144514
205.7 0.0977897 201.288 206.092 0.096682 0.0740467 0.0465886 205.7 0.112992 206.288 0.20309 205.7 0.213383 0.273639 205.21 369.084 0.146209 0.144629
205.8 0.099741 201.388 206.192 0.0966402 0.0740049 0.046568 205.8 0.112936 206.388 0.203013 205.8 0.213416 0.281637 205.31 369.264 0.146249 0.144724
205.9 0.10171 201.488 206.292 0.0967419 0.0741066 0.0466177 205.9 0.112912 206.488 0.202937 205.9 0.213456 0.29056 205.41 369.444 0.146262 0.144855
206 0.103663 201.588 206.392 0.0968143 0.074179 0.046653 206 0.11289 206.588 0.202835 206 0.213481 0.299087 205.51 369.624 0.146307 0.14495
206.1 0.105883 201.688 206.492 0.0970646 0.0744293 0.0467755 206.1 0.12492 206.688 0.224033 206.1 0.213511 0.307119 205.61 369.804 0.146336 0.145046
206.2 0.108294 201.788 206.592 0.0971801 0.0745448 0.046832 206.2 0.124493 206.788 0.228834 206.2 0.213566 0.314561 205.71 369.984 0.146376 0.145186
206.3 0.110386 201.888 206.692 0.0972765 0.0746412 0.0468792 206.3 0.124643 206.888 0.22958 206.3 0.213623 0.321557 205.81 370.164 0.146418 0.145281
206.4 0.112632 201.988 206.792 0.0976484 0.0750131 0.0470613 206.4 0.124811 206.988 0.230198 206.4 0.213612 0.328285 205.91 370.344 0.146446 0.145391
206.5 0.115095 202.088 206.892 0.0977405 0.0751052 0.0471063 206.5 0.124987 207.088 0.230652 206.5 0.213632 0.334868 206.01 370.524 0.146483 0.145506
206.6 0.117817 202.188 206.992 0.0979161 0.0752808 0.0471922 206.6 0.125117 207.188 0.231036 206.6 0.213699 0.341574 206.11 370.704 0.146478 0.145599
206.7 0.120389 202.288 207.092 0.0979656 0.0753303 0.0472163 206.7 0.125228 207.288 0.231391 206.7 0.213727 0.348583 206.21 370.884 0.146537 0.145702
206.8 0.123155 202.388 207.192 0.097804 0.0751687 0.047137 206.8 0.125349 207.388 0.231662 206.8 0.21379 0.355843 206.31 371.064 0.14655 0.145814
206.9 0.126438 202.488 207.292 0.0977589 0.0751236 0.0471148 206.9 0.125429 207.488 0.231924 206.9 0.2138 0.363289 206.41 371.244 0.146631 0.145895
207 0.129437 202.588 207.392 0.0975841 0.0749488 0.0470291 207 0.125552 207.588 0.232163 207 0.213867 0.370661 206.51 371.424 0.146662 0.145997
207.1 0.132771 202.688 207.492 0.0973594 0.0747241 0.0469188 207.1 0.113095 207.688 0.209204 207.1 0.213942 0.37746 206.61 371.604 0.14668 0.146096
207.2 0.136133 202.788 207.592 0.0973965 0.0747612 0.0469369 207.2 0.114187 207.788 0.206344 207.2 0.213967 0.382595 206.71 371.784 0.146728 0.146171
207.3 0.139507 202.888 207.692 0.0974117 0.0747764 0.0469442 207.3 0.11406 207.888 0.205799 207.3 0.214021 0.385008 206.81 371.964 0.146787 0.146283
207.4 0.143217 202.988 207.792 0.0974014 0.0747661 0.0469391 207.4 0.113895 207.988 0.20534 207.4 0.214069 0.383576 206.91 372.144 0.146822 0.146377
207.5 0.147092 203.088 207.892 0.0974245 0.0747892 0.0469503 207.5 0.113754 208.088 0.205024 207.5 0.214111 0.377144 207.01 372.324 0.146888 0.146474
207.6 0.15134 203.188 207.992 0.0974816 0.0748463 0.0469781 207.6 0.113662 208.188 0.204719 207.6 0.214262 0.364597 207.11 372.504 0.146938 0.146559
207.7 0.155589 203.288 208.092 0.0976207 0.0749854 0.0470462 207.7 0.11354 208.288 0.204475 207.7 0.21431 0.344773 207.21 372.684 0.146996 0.146646
207.8 0.159575 203.388 208.192 0.0978879 0.0752526 0.047177 207.8 0.11346 208.388 0.204295 207.8 0.214358 0.317025 207.31 372.864 0.147045 0.146743
207.9 0.1641 203.488 208.292 0.0979471 0.0753118 0.0472059 207.9 0.113404 208.488 0.204089 207.9 0.214486 0.281554 207.41 373.044 0.147133 0.146812
208 0.168645 203.588 208.392 0.0979542 0.0753189 0.0472093 208 0.113328 208.588 0.20392 208 0.214573 0.240064 207.51 373.224 0.147139 0.146878
208.1 0.172956 203.688 208.492 0.0980169 0.0753816 0.0472399 208.1 0.113281 208.688 0.203787 208.1 0.214631 0.196888 207.61 373.404 0.147241 0.146968
208.2 0.177656 203.788 208.592 0.0983336 0.0756983 0.047395 208.2 0.113243 208.788 0.203644 208.2 0.214677 0.157786 207.71 373.584 0.147309 0.147009
208.3 0.182532 203.888 208.692 0.0981922 0.0755569 0.0473256 208.3 0.113174 208.888 0.203533 208.3 0.214813 0.121026 207.81 373.764 0.147365 0.147085
208.4 0.187402 203.988 208.792 0.0981202 0.0754849 0.0472902 208.4 0.113144 208.988 0.203435 208.4 0.214906 0.0918653 207.91 373.944 0.147424 0.14717
208.5 0.19223 204.088 208.892 0.0981786 0.0755433 0.0473187 208.5 0.113096 209.088 0.2033 208.5 0.215016 0.0710902 208.01 374.124 0.147486 0.147203
208.6 0.197383 204.188 208.992 0.0985683 0.075933 0.0475096 208.6 0.113033 209.188 0.203221 208.6 0.215085 0.0574583 208.11 374.304 0.147612 0.147267
208.7 0.202378 204.288 209.092 0.0985339 0.0758986 0.0474926 208.7 0.113012 209.288 0.203145 208.7 0.215207 0.0486844 208.21 374.484 0.147654 0.147303
208.8 0.207563 204.388 209.192 0.0982454 0.0756101 0.0473511 208.8 0.112978 209.388 0.203029 208.8 0.215324 0.0429341 208.31 374.664 0.147715 0.147336
208.9 0.212805 204.488 209.292 0.0984364 0.0758011 0.0474446 208.9 0.112952 209.488 0.20297 208.9 0.215431 0.0390066 208.41 374.844 0.147799 0.147382
209 0.218249 204.588 209.392 0.098272 0.0756367 0.0473639 209 0.112916 209.588 0.202874 209 0.215526 0.0362807 208.51 375.024 0.147874 0.147409
209.1 0.223876 204.688 209.492 0.0987418 0.0761065 0.047594 209.1 0.1249 209.688 0.223966 209.1 0.21567 0.0343028 208.61 375.204 0.147955 0.147452
209.2 0.229578 204.788 209.592 0.0992665 0.0766312 0.047851 209.2 0.12451 209.788 0.228889 209.2 0.215736 0.032812 208.71 375.384 0.148041 0.147499
209.3 0.235149 204.888 209.692 0.0993129 0.0766776 0.0478736 209.3 0.124645 209.888 0.229614 209.3 0.215881 0.0317431 208.81 375.564 0.148123 0.147519
209.4 0.240407 204.988 209.792 0.099324 0.0766887 0.047879 209.4 0.124816 209.988 0.230245 209.4 0.215976 0.0309107 208.91 375.744 0.148216 0.147527
209.5 0.246114 205.088 209.892 0.0988534 0.0762181 0.0476483 209.5 0.124982 210.088 0.230706 209.5 0.216106 0.0303433 209.01 375.924 0.14832 0.147589
209.6 0.252006 205.188 209.992 0.0991671 0.0765318 0.0478019 209.6 0.125113 210.188 0.231099 209.6 0.216286 0.0298804 209.11 376.104 0.148378 0.147568
209.7 0.258049 205.288 210.092 0.0992925 0.0766572 0.0478633 209.7 0.12524 210.288 0.231443 209.7 0.216397 0.0295402 209.21 376.284 0.148485 0.147588
209.8 0.26409 205.388 210.192 0.09903 0.0763947 0.0477345 209.8 0.12538 210.388 0.231719 209.8 0.216506 0.029334 209.31 376.464 0.148597 0.147586
209.9 0.27023 205.488 210.292 0.0991728 0.0765375 0.0478044 209.9 0.125463 210.488 0.231963 209.9 0.216629 0.0291751 209.41 376.644 0.148685 0.147581
210 0.276522 205.588 210.392 0.0994874 0.0768521 0.0479584 210 0.125556 210.588 0.232197 210 0.216807 0.0291025 209.51 376.824 0.148797 0.14759
210.1 0.282693 205.688 210.492 0.0994278 0.0767925 0.0479291 210.1 0.113171 210.688 0.209371 210.1 0.216959 0.0290706 209.61 377.004 0.148861 0.147588
210.2 0.288944 205.788 210.592 0.0992107 0.0765754 0.0478227 210.2 0.114202 210.788 0.206393 210.2 0.217092 0.0290826 209.71 377.184 0.148979 0.147562
210.3 0.295871 205.888 210.692 0.0992942 0.0766589 0.0478635 210.3 0.114059 210.888 0.20587 210.3 0.217224 0.0291333 209.81 377.364 0.149102 0.147571
210.4 0.302809 205.988 210.792 0.0989587 0.0763234 0.047699 210.4 0.11389 210.988 0.20539 210.4 0.217405 0.0292386 209.91 377.544 0.149189 0.147541
210.5 0.309901 206.088 210.892 0.0986536 0.0760183 0.0475494 210.5 0.113753 211.088 0.205046 210.5 0.217578 0.0293181 210.01 377.724 0.149333 0.147544
210.6 0.317146 206.188 210.992 0.0985257 0.0758904 0.0474866 210.6 0.113663 211.188 0.204765 210.6 0.217719 0.0294303 210.11 377.904 0.149465 0.147557
210.7 0.324776 206.288 211.092 0.0985451 0.0759098 0.047496 210.7 0.113565 211.288 0.204521 210.7 0.217899 0.029587 210.21 378.084 0.149569 0.147529
210.8 0.33215 206.388 211.192 0.0985294 0.0758941 0.0474883 210.8 0.113481 211.388 0.204323 210.8 0.218066 0.0297424 210.31 378.264 0.149707 0.147518
210.9 0.339767 206.488 211.292 0.0984942 0.0758589 0.0474709 210.9 0.113422 211.488 0.204149 210.9 0.218211 0.0299293 210.41 378.444 0.149815 0.147514
211 0.347221 206.588 211.392 0.0985621 0.0759268 0.0475041 211 0.113339 211.588 0.203987 211 0.218419 0.0300968 210.51 378.624 0.149922 0.147487
211.1 0.35414 206.688 211.492 0.0985388 0.0759035 0.0474925 211.1 0.113286 211.688 0.203841 211.1 0.218544 0.0302938 210.61 378.804 0.150065 0.147496
211.2 0.360353 206.788 211.592 0.098612 0.0759767 0.0475283 211.2 0.113253 211.788 0.203695 211.2 0.218711 0.0305213 210.71 378.984 0.150145 0.14749
211.3 0.3648 206.888 211.692 0.0990572 0.0764219 0.0477464 211.3 0.113187 211.888 0.203584 211.3 0.218789 0.030706 210.81 379.164 0.150226 0.14748
211.4 0.36646 206.988 211.792 0.0993185 0.0766832 0.0478743 211.4 0.113156 211.988 0.203479 211.4 0.218834 0.0309214 210.91 379.344 0.150244 0.147481
211.5 0.364402 207.088 211.892 0.0994687 0.0768334 0.0479478 211.5 0.113116 212.088 0.203365 211.5 0.218816 0.0311646 211.01 379.524 0.150182 0.14747
211.6 0.357176 207.188 211.992 0.0993265 0.0766913 0.0478781 211.6 0.113057 212.188 0.203272 211.6 0.218663 0.0314148 211.11 379.704 0.150076 0.14747
211.7 0.343143 207.288 212.092 0.0990704 0.0764351 0.0477525 211.7 0.113043 212.288 0.203166 211.7 0.218355 0.0316557 211.21 379.884 0.1498 0.147478
211.8 0.321561 207.388 212.192 0.0991464 0.0765111 0.0477896 211.8 0.112995 212.388 0.203076 211.8 0.217958 0.0319091 211.31 380.064 0.149403 0.147497
211.9 0.292881 207.488 212.292 0.0992027 0.0765674 0.0478171 211.9 0.112955 212.488 0.203 211.9 0.217364 0.0321775 211.41 380.244 0.148992 0.147514
212 0.25978 207.588 212.392 0.0992172 0.0765819 0.0478241 212 0.112919 212.588 0.202905 212 0.216796 0.0324381 211.51 380.424 0.148549 0.147519
212.1 0.225384 207.688 212.492 0.0996606 0.0770253 0.0480413 212.1 0.12485 212.688 0.223851 212.1 0.216247 0.0327148 211.61 380.604 0.148131 0.147543
212.2 0.19222 207.788 212.592 0.099866 0.0772307 0.0481419 212.2 0.124535 212.788 0.228908 212.2 0.215709 0.0329995 211.71 380.784 0.147758 0.147573
212.3 0.162407 207.888 212.692 0.099681 0.0770457 0.0480511 212.3 0.124673 212.888 0.229655 212.3 0.21532 0.0332918 211.81 380.964 0.147473 0.147599
212.4 0.137703 207.988 212.792 0.0991385 0.0765032 0.0477852 212.4 0.124841 212.988 0.230262 212.4 0.214962 0.0336229 211.91 381.144 0.147246 0.147642
212.5 0.118387 208.088 212.892 0.0987254 0.0760901 0.0475827 212.5 0.125006 213.088 0.230738 212.5 0.21469 0.0339109 212.01 381.324 0.147111 0.147687
212.6 0.103861 208.188 212.992 0.098645 0.0760097 0.0475432 212.6 0.125142 213.188 0.231094 212.6 0.214521 0.0342593 212.11 381.504 0.146953 0.147698
212.7 0.0930287 208.288 213.092 0.0985768 0.0759415 0.0475097 212.7 0.12526 213.288 0.231442 212.7 0.214327 0.0346006 212.21 381.684 0.146867 0.147716
212.8 0.0845767 208.388 213.192 0.0984512 0.0758159 0.0474481 212.8 0.12539 213.388 0.231727 212.8 0.214211 0.0349152 212.31 381.864 0.146784 0.14774
212.9 0.0781074 208.488 213.292 0.0985343 0.075899 0.0474887 212.9 0.125475 213.488 0.231972 212.9 0.214092 0.0352557 212.41 382.044 0.146674 0.147721
213 0.0732307 208.588 213.392 0.0988256 0.0761903 0.0476313 213 0.125577 213.588 0.232225 213 0.213958 0.0356356 212.51 382.224 0.146641 0.147727
213.1 0.0692145 208.688 213.492 0.0987117 0.0760764 0.0475754 213.1 0.11323 213.688 0.209535 213.1 0.21387 0.0360059 212.61 382.404 0.146602 0.147706
213.2 0.0663389 208.788 213.592 0.0986808 0.0760455 0.0475602 213.2 0.114204 213.788 0.206401 213.2 0.213821 0.0364019 212.71 382.584 0.146513 0.147666
213.3 0.0638181 208.888 213.692 0.0982286 0.0755933 0.0473385 213.3 0.114072 213.888 0.205868 213.3 0.213724 0.03678 212.81 382.764 0.146481 0.147648
213.4 0.0618029 208.988 213.792 0.0977415 0.0751062 0.0470997 213.4 0.113911 213.988 0.205398 213.4 0.213676 0.0371912 212.91 382.944 0.14643 0.147587
213.5 0.0601171 209.088 213.892 0.097932 0.0752967 0.047193 213.5 0.113783 214.088 0.205047 213.5 0.213641 0.037619 213.01 383.124 0.146392 0.147526
213.6 0.0589719 209.188 213.992 0.0981197 0.0754844 0.0472849 213.6 0.113686 214.188 0.204764 213.6 0.213576 0.0380463 213.11 383.304 0.146385 0.147475
213.7 0.0580829 209.288 214.092 0.0983303 0.075695 0.047388 213.7 0.113584 214.288 0.204522 213.7 0.21353 0.0385376 213.21 383.484 0.146324 0.147405
213.8 0.0570673 209.388 214.192 0.0986227 0.0759874 0.0475312 213.8 0.113487 214.388 0.204336 213.8 0.213478 0.0389899 213.31 383.664 0.146322 0.147308
213.9 0.0564428 209.488 214.292 0.0985988 0.0759635 0.0475194 213.9 0.113426 214.488 0.204148 213.9 0.213415 0.0395045 213.41 383.844 0.146248 0.147224
214 0.0556571 209.588 214.392 0.0982085 0.0755732 0.047328 214 0.113361 214.588 0.203977 214 0.213402 0.040017 213.51 384.024 0.146228 0.147115
214.1 0.055285 209.688 214.492 0.0983682 0.0757329 0.0474062 214.1 0.113294 214.688 0.203838 214.1 0.213342 0.0405432 213.61 384.204 0.146227 0.146999
214.2 0.0549987 209.788 214.592 0.0983472 0.0757119 0.0473959 214.2 0.113261 214.788 0.203693 214.2 0.213363 0.0411073 213.71 384.384 0.146172 0.146882
214.3 0.0548386 209.888 214.692 0.0979405 0.0753052 0.0471965 214.3 0.113195 214.888 0.203567 214.3 0.213325 0.0417031 213.81 384.564 0.146149 0.146737
214.4 0.0544696 209.988 214.792 0.098072 0.0754367 0.0472608 214.4 0.113159 214.988 0.203478 214.4 0.213234 0.0423029 213.91 384.744 0.146137 0.146605
214.5 0.0543411 210.088 214.892 0.0983625 0.0757272 0.0474031 214.5 0.113094 215.088 0.203363 214.5 0.213269 0.0429661 214.01 384.924 0.146083 0.14646
214.6 0.0543258 210.188 214.992 0.0986295 0.0759942 0.0475338 214.6 0.113064 215.188 0.203264 214.6 0.213247 0.0436355 214.11 385.104 0.146078 0.146321
214.7 0.0546201 210.288 215.092 0.0986855 0.0760502 0.0475612 214.7 0.113044 215.288 0.203189 214.7 0.213208 0.0443491 214.21 385.284 0.146075 0.146157
214.8 0.05484 210.388 215.192 0.0987947 0.0761594 0.0476146 214.8 0.112982 215.388 0.203086 214.8 0.213194 0.0451333 214.31 385.464 0.146067 0.145996
214.9 0.0548432 210.488 215.292 0.0987856 0.0761503 0.0476101 214.9 0.112951 215.488 0.203013 214.9 0.213163 0.0459038 214.41 385.644 0.146005 0.145847
215 0.0548284 210.588 215.392 0.0987958 0.0761605 0.047615 215 0.112925 215.588 0.202928 215 0.213109 0.046696 214.51 385.824 0.146031 0.145685
215.1 0.0551705 210.688 215.492 0.0990136 0.0763783 0.0477216 215.1 0.124799 215.688 0.223741 215.1 0.213101 0.0475984 214.61 386.004 0.145978 0.145525
215.2 0.0556487 210.788 215.592 0.0989957 0.0763604 0.0477128 215.2 0.124533 215.788 0.228924 215.2 0.213086 0.0485436 214.71 386.184 0.146017 0.145359
215.3 0.055812 210.888 215.692 0.0989598 0.0763245 0.0476951 215.3 0.124695 215.888 0.229661 215.3 0.213075 0.049545 214.81 386.364 0.145982 0.145177
215.4 0.056144 210.988 215.792 0.0989701 0.0763348 0.0477001 215.4 0.124885 215.988 0.23027 215.4 0.213084 0.050603 214.91 386.544 0.145982 0.145009
215.5 0.0562851 211.088 215.892 0.099307 0.0766717 0.0478651 215.5 0.125028 216.088 0.230757 215.5 0.213009 0.0517235 215.01 386.724 0.145972 0.144861
215.6 0.0566037 211.188 215.992 0.0994092 0.0767739 0.047915 215.6 0.125171 216.188 0.23112 215.6 0.213046 0.052929 215.11 386.904 0.145944 0.144711
215.7 0.0571061 211.288 216.092 0.0994192 0.0767839 0.0479198 215.7 0.125294 216.288 0.231448 215.7 0.21307 0.054222 215.21 387.084 0.145946 0.144553
215.8 0.0572188 211.388 216.192 0.0994537 0.0768184 0.0479367 215.8 0.125417 216.388 0.231741 215.8 0.213002 0.0556623 215.31 387.264 0.145915 0.144403
215.9 0.0575685 211.488 216.292 0.0992836 0.0766483 0.0478533 215.9 0.125512 216.488 0.231989 215.9 0.213048 0.0571733 215.41 387.444 0.14591 0.144257
216 0.0580713 211.588 216.392 0.0989226 0.0762873 0.0476763 216 0.125595 216.588 0.232243 216 0.213003 0.0588039 215.51 387.624 0.145901 0.144105
216.1 0.0585504 211.688 216.492 0.0986937 0.0760584 0.047564 216.1 0.113322 216.688 0.209665 216.1 0.213001 0.0605966 215.61 387.804 0.145921 0.143964
216.2 0.0591084 211.788 216.592 0.0987662 0.0761309 0.0475995 216.2 0.114231 216.788 0.206406 216.2 0.21307 0.0624996 215.71 387.984 0.145919 0.143807
216.3 0.0594977 211.888 216.692 0.0987593 0.076124 0.047596 216.3 0.114099 216.888 0.205901 216.3 0.213027 0.0645574 215.81 388.164 0.145931 0.143693
216.4 0.0599444 211.988 216.792 0.099046 0.0764107 0.0477364 216.4 0.11394 216.988 0.205431 216.4 0.213029 0.0668761 215.91 388.344 0.145928 0.143578
216.5 0.0604866 212.088 216.892 0.0992324 0.0765971 0.0478277 216.5 0.113793 217.088 0.205073 216.5 0.213008 0.0693983 216.01 388.524 0.145932 0.14345
216.6 0.0609384 212.188 216.992 0.0991889 0.0765536 0.0478063 216.6 0.113705 217.188 0.204799 216.6 0.212973 0.072143 216.11 388.704 0.14589 0.143361
216.7 0.0614579 212.288 217.092 0.0990526 0.0764173 0.0477394 216.7 0.113609 217.288 0.204555 216.7 0.213005 0.0751968 216.21 388.884 0.145889 0.143229
216.8 0.061923 212.388 217.192 0.0989709 0.0763356 0.0476993 216.8 0.113521 217.388 0.204334 216.8 0.212989 0.0785316 216.31 389.064 0.145907 0.143131
216.9 0.062714 212.488 217.292 0.0987944 0.0761591 0.0476127 216.9 0.113462 217.488 0.204167 216.9 0.213011 0.082252 216.41 389.244 0.145936 0.143054
217 0.0633765 212.588 217.392 0.0985367 0.0759014 0.0474864 217 0.113387 217.588 0.203998 217 0.213045 0.0863176 216.51 389.424 0.145906 0.142982
217.1 0.0638699 212.688 217.492 0.0984818 0.0758465 0.0474594 217.1 0.113336 217.688 0.20385 217.1 0.213032 0.0907692 216.61 389.604 0.145947 0.14291
217.2 0.0646192 212.788 217.592 0.0985562 0.0759209 0.0474958 217.2 0.113287 217.788 0.203737 217.2 0.21302 0.0956499 216.71 389.784 0.145944 0.142798
217.3 0.0652861 212.888 217.692 0.0985978 0.0759625 0.0475161 217.3 0.113232 217.888 0.203591 217.3 0.213019 0.100947 216.81 389.964 0.145884 0.142711
217.4 0.0660437 212.988 217.792 0.0986372 0.0760019 0.0475353 217.4 0.113168 217.988 0.203505 217.4 0.213048 0.106645 216.91 390.144 0.145929 0.142703
217.5 0.0667459 213.088 217.892 0.0986627 0.0760274 0.0475477 217.5 0.11314 218.088 0.203403 217.5 0.213009 0.112784 217.01 390.324 0.145928 0.142701
217.6 0.0675408 213.188 217.992 0.0986953 0.07606 0.0475636 217.6 0.113096 218.188 0.203275 217.6 0.213025 0.11935 217.11 390.504 0.145936 0.142669
217.7 0.0682009 213.288 218.092 0.0986271 0.0759918 0.0475301 217.7 0.113069 218.288 0.203185 217.7 0.213003 0.126241 217.21 390.684 0.145934 0.142653
217.8 0.0690543 213.388 218.192 0.0984397 0.0758044 0.0474382 217.8 0.113047 218.388 0.203091 217.8 0.213034 0.133433 217.31 390.864 0.145941 0.142661
217.9 0.06996 213.488 218.292 0.0980959 0.0754606 0.0472697 217.9 0.112999 218.488 0.203013 217.9 0.213055 0.140902 217.41 391.044 0.145944 0.142666
218 0.0706772 213.588 218.392 0.0985512 0.0759159 0.0474927 218 0.112975 218.588 0.202932 218 0.213018 0.148549 217.51 391.224 0.145944 0.142675
218.1 0.0714372 213.688 218.492 0.0989804 0.0763451 0.0477029 218.1 0.124797 218.688 0.223644 218.1 0.213046 0.156384 217.61 391.404 0.145931 0.142687
218.2 0.0724041 213.788 218.592 0.098915 0.0762797 0.0476708 218.2 0.124581 218.788 0.228943 218.2 0.213048 0.164372 217.71 391.584 0.145989 0.142731
218.3 0.0733389 213.888 218.692 0.0988534 0.0762181 0.0476405 218.3 0.124737 218.888 0.22968 218.3 0.213059 0.172449 217.81 391.764 0.145979 0.142775
218.4 0.0743534 213.988 218.792 0.0989476 0.0763123 0.0476866 218.4 0.124904 218.988 0.230283 218.4 0.213096 0.180658 217.91 391.944 0.145951 0.142801
218.5 0.0753559 214.088 218.892 0.0987205 0.0760852 0.0475752 218.5 0.125062 219.088 0.230767 218.5 0.213057 0.188984 218.01 392.124 0.145957 0.142887
218.6 0.0762764 214.188 218.992 0.098555 0.0759197 0.0474941 218.6 0.125207 219.188 0.231163 218.6 0.213091 0.197464 218.11 392.304 0.145985 0.142891
218.7 0.0772869 214.288 219.092 0.0982904 0.0756551 0.0473643 218.7 0.125318 219.288 0.231452 218.7 0.213116 0.20613 218.21 392.484 0.145969 0.142974
218.8 0.0781647 214.388 219.192 0.0983997 0.0757644 0.0474178 218.8 0.125422 219.388 0.23175 218.8 0.213069 0.214943 218.31 392.664 0.146002 0.143062
218.9 0.0795181 214.488 219.292 0.0982704 0.0756351 0.0473544 218.9 0.125554 219.488 0.231984 218.9 0.213134 0.224035 218.41 392.844 0.14603 0.143134
219 0.0806539 214.588 219.392 0.0983446 0.0757093 0.0473907 219 0.12564 219.588 0.232207 219 0.213156 0.233279 218.51 393.024 0.146049 0.143225
219.1 0.0818678 214.688 219.492 0.0986911 0.0760558 0.0475604 219.1 0.113394 219.688 0.209797 219.1 0.213186 0.242645 218.61 393.204 0.14605 0.143334
219.2 0.0830133 214.788 219.592 0.0987104 0.0760751 0.0475698 219.2 0.114274 219.788 0.206417 219.2 0.213195 0.25221 218.71 393.384 0.146022 0.143411
219.3 0.0843241 214.888 219.692 0.0984908 0.0758555 0.047462 219.3 0.114106 219.888 0.205897 219.3 0.213219 0.261994 218.81 393.564 0.146072 0.143509
219.4 0.0858236 214.988 219.792 0.0982011 0.0755658 0.04732 219.4 0.113977 219.988 0.205425 219.4 0.213256 0.27057 218.91 393.744 0.146071 0.143612
219.5 0.0872959 215.088 219.892 0.098029 0.0753937 0.0472356 219.5 0.113844 220.088 0.205062 219.5 0.213246 0.277967 219.01 393.924 0.146076 0.143712
219.6 0.0886957 215.188 219.992 0.0979232 0.0752879 0.0471837 219.6 0.11375 220.188 0.204798 219.6 0.213267 0.286978 219.11 394.104 0.146124 0.143837
219.7 0.0905137 215.288 220.092 0.0976668 0.0750315 0.047058 219.7 0.113642 220.288 0.204548 219.7 0.213294 0.296 219.21 394.284 0.146128 0.143943
219.8 0.0921852 215.388 220.192 0.0977399 0.0751046 0.0470937 219.8 0.113547 220.388 0.204343 219.8 0.213277 0.304467 219.31 394.464 0.146159 0.144052
219.9 0.0939322 215.488 220.292 0.0977832 0.0751479 0.0471148 219.9 0.113477 220.488 0.204186 219.9 0.213322 0.31239 219.41 394.644 0.14616 0.144184
220 0.0958593 215.588 220.392 0.0979809 0.0753456 0.0472117 220 0.113428 220.588 0.204005 220 0.213385 0.319744 219.51 394.824 0.146186 0.144291
220.1 0.0977374 215.688 220.492 0.0982584 0.0756232 0.0473476 220.1 0.113359 220.688 0.203869 220.1 0.213375 0.326699 219.61 395.004 0.146222 0.144418
220.2 0.0996904 215.788 220.592 0.098282 0.0756467 0.047359 220.2 0.11331 220.788 0.20374 220.2 0.213411 0.333454 219.71 395.184 0.146259 0.144537
220.3 0.101649 215.888 220.692 0.0983003 0.075665 0.047368 220.3 0.113249 220.888 0.203604 220.3 0.213399 0.340283 219.81 395.364 0.146245 0.14467
220.4 0.103548 215.988 220.792 0.098348 0.0757127 0.0473912 220.4 0.113216 220.988 0.203501 220.4 0.213451 0.347369 219.91 395.544 0.146281 0.144795
220.5 0.105813 216.088 220.892 0.0985134 0.0758781 0.0474722 220.5 0.113185 221.088 0.203391 220.5 0.21347 0.354708 220.01 395.724 0.146302 0.144929
220.6 0.108265 216.188 220.992 0.0984117 0.0757764 0.0474223 220.6 0.113144 221.188 0.203285 220.6 0.213503 0.362278 220.11 395.904 0.146335 0.145051
220.7 0.110679 216.288 221.092 0.0980996 0.0754643 0.0472693 220.7 0.113114 221.288 0.20323 220.7 0.213538 0.369851 220.21 396.084 0.1464 0.145188
220.8 0.113069 216.388 221.192 0.0984162 0.0757809 0.0474243 220.8 0.113095 221.388 0.2031 220.8 0.213582 0.377021 220.31 396.264 0.146411 0.145311
220.9 0.115554 216.488 221.292 0.0987453 0.07611 0.0475855 220.9 0.113039 221.488 0.203018 220.9 0.213615 0.382751 220.41 396.444 0.146436 0.145455
221 0.118231 216.588 221.392 0.0987732 0.0761379 0.0475991 221 0.113025 221.588 0.202961 221 0.213623 0.385847 220.51 396.624 0.14648 0.145578
221.1 0.121096 216.688 221.492 0.0986642 0.0760289 0.0475456 221.1 0.124793 221.688 0.223529 221.1 0.213677 0.385241 220.61 396.804 0.146507 0.145686
221.2 0.124053 216.788 221.592 0.0988216 0.0761863 0.0476227 221.2 0.124619 221.788 0.22895 221.2 0.213717 0.379716 220.71 396.984 0.14654 0.145813
221.3 0.126958 216.888 221.692 0.0990141 0.0763788 0.0477169 221.3 0.124778 221.888 0.229702 221.3 0.21376 0.368181 220.81 397.164 0.146597 0.145931
221.4 0.12989 216.988 221.792 0.0988663 0.076231 0.0476444 221.4 0.124946 221.988 0.230301 221.4 0.213805 0.349444 220.91 397.344 0.146609 0.146031
221.5 0.133105 217.088 221.892 0.0988415 0.0762062 0.0476322 221.5 0.125097 222.088 0.230767 221.5 0.213904 0.322564 221.01 397.524 0.146683 0.146153
221.6 0.13616 217.188 221.992 0.0989188 0.0762835 0.04767 221.6 0.125236 222.188 0.231134 221.6 0.213944 0.287638 221.11 397.704 0.146694 0.146262
221.7 0.139377 217.288 222.092 0.0988509 0.0762156 0.0476367 221.7 0.125365 222.288 0.231456 221.7 0.214041 0.246121 221.21 397.884 0.146756 0.146343
221.8 0.143102 217.388 222.192 0.0988586 0.0762233 0.0476403 221.8 0.125484 222.388 0.231756 221.8 0.214052 0.202162 221.31 398.064 0.146827 0.146478
221.9 0.146929 217.488 222.292 0.0987904 0.0761551 0.0476068 221.9 0.125591 222.488 0.231993 221.9 0.214142 0.162209 221.41 398.244 0.146861 0.146563
222 0.150877 217.588 222.392 0.0985182 0.0758829 0.0474734 222 0.125677 222.588 0.232225 222 0.214206 0.124321 221.51 398.424 0.146867 0.146648
222.1 0.154613 217.688 222.492 0.0978039 0.0751686 0.0471233 222.1 0.113491 222.688 0.209926 222.1 0.214268 0.0938351 221.61 398.604 0.146969 0.146744
222.2 0.158483 217.788 222.592 0.0975119 0.0748766 0.0469801 222.2 0.114304 222.788 0.206441 222.2 0.214367 0.072066 221.71 398.784 0.147019 0.14683
222.3 0.163002 217.888 222.692 0.0977122 0.0750769 0.0470782 222.3 0.114133 222.888 0.205913 222.3 0.214427 0.0578091 221.81 398.964 0.147128 0.146893
222.4 0.167472 217.988 222.792 0.0981658 0.0755305 0.0473004 222.4 0.113987 222.988 0.205446 222.4 0.214509 0.0487081 221.91 399.144 0.147139 0.14696
222.5 0.172158 218.088 222.892 0.0980006 0.0753653 0.0472194 222.5 0.113863 223.088 0.205081 222.5 0.214634 0.042797 222.01 399.324 0.147204 0.147025
222.6 0.177035 218.188 222.992 0.098046 0.0754107 0.0472415 222.6 0.113752 223.188 0.204817 222.6 0.214718 0.0388253 222.11 399.504 0.147281 0.147095
222.7 0.181859 218.288 223.092 0.0981082 0.0754729 0.0472719 222.7 0.113666 223.288 0.204579 222.7 0.214805 0.0360232 222.21 399.684 0.147343 0.147145
222.8 0.186736 218.388 223.192 0.0979755 0.0753402 0.0472068 222.8 0.113563 223.388 0.204354 222.8 0.214902 0.0340351 222.31 399.864 0.147389 0.147187
222.9 0.191909 218.488 223.292 0.0980679 0.0754326 0.047252 222.9 0.113497 223.488 0.204187 222.9 0.214969 0.0325355 222.41 400.044 0.147492 0.147241
223 0.196897 218.588 223.392 0.0974149 0.0747796 0.046932 223 0.113432 223.588 0.204012 223 0.215097 0.0314519 222.51 400.224 0.14755 0.147265
223.1 0.202078 218.688 223.492 0.0971583 0.074523 0.0468062 223.1 0.113378 223.688 0.203862 223.1 0.215207 0.0306591 222.61 400.404 0.147626 0.1473
223.2 0.207403 218.788 223.592 0.0972415 0.0746062 0.0468468 223.2 0.113342 223.788 0.203739 223.2 0.215328 0.0300528 222.71 400.584 0.147745 0.147345
223.3 0.212712 218.888 223.692 0.097286 0.0746507 0.0468686 223.3 0.113293 223.888 0.203593 223.3 0.215447 0.0295887 222.81 400.764 0.1478 0.147322
223.4 0.218099 218.988 223.792 0.097457 0.0748217 0.0469523 223.4 0.113233 223.988 0.203496 223.4 0.215567 0.0292828 222.91 400.944 0.147888 0.147337
223.5 0.22366 219.088 223.892 0.0975893 0.074954 0.047017 223.5 0.113209 224.088 0.203405 223.5 0.215677 0.0290479 223.01 401.124 0.147976 0.147385
223.6 0.229229 219.188 223.992 0.0974088 0.0747735 0.0469285 223.6 0.113153 224.188 0.203291 223.6 0.215778 0.0289139 223.11 401.304 0.148044 0.147371
223.7 0.23484 219.288 224.092 0.0974363 0.074801 0.0469419 223.7 0.113121 224.288 0.203192 223.7 0.215916 0.0287916 223.21 401.484 0.148136 0.147363
223.8 0.240284 219.388 224.192 0.0974993 0.074864 0.0469727 223.8 0.113083 224.388 0.203098 223.8 0.21601 0.0287533 223.31 401.664 0.148243 0.147364
223.9 0.246019 219.488 224.292 0.0970887 0.0744534 0.0467714 223.9 0.113036 224.488 0.202997 223.9 0.216126 0.0287714 223.41 401.844 0.148294 0.147348
224 0.2518 219.588 224.392 0.0969831 0.0743478 0.0467196 224 0.113009 224.588 0.202972 224 0.216269 0.0288202 223.51 402.024 0.148389 0.147339
224.1 0.257914 219.688 224.492 0.0974079 0.0747726 0.0469277 224.1 0.124738 224.688 0.223393 224.1 0.216434 0.0288853 223.61 402.204 0.148507 0.147304
224.2 0.263943 219.788 224.592 0.0973099 0.0746746 0.0468796 224.2 0.124622 224.788 0.228942 224.2 0.216521 0.0290236 223.71 402.384 0.148581 0.147292
224.3 0.27005 219.888 224.692 0.0973482 0.0747129 0.0468982 224.3 0.124783 224.888 0.229704 224.3 0.216684 0.0291381 223.81 402.564 0.148696 0.147285
224.4 0.27603 219.988 224.792 0.0971412 0.0745059 0.0467967 224.4 0.124954 224.988 0.230288 224.4 0.216824 0.0292688 223.91 402.744 0.148796 0.147226
224.5 0.282091 220.088 224.892 0.0971208 0.0744855 0.0467866 224.5 0.125122 225.088 0.23076 224.5 0.216931 0.0294392 224.01 402.924 0.148871 0.147218
224.6 0.287953 220.188 224.992 0.0971168 0.0744815 0.0467846 224.6 0.125282 225.188 0.231137 224.6 0.217053 0.0296018 224.11 403.104 0.148976 0.147205
224.7 0.294457 220.288 225.092 0.0970244 0.0743891 0.0467393 224.7 0.125383 225.288 0.231438 224.7 0.217235 0.0297953 224.21 403.284 0.149084 0.147148
224.8 0.300913 220.388 225.192 0.0970434 0.0744081 0.0467485 224.8 0.125508 225.388 0.231756 224.8 0.217367 0.0299784 224.31 403.464 0.1492 0.147133
224.9 0.307479 220.488 225.292 0.0970027 0.0743675 0.0467285 224.9 0.125615 225.488 0.231998 224.9 0.217565 0.0301631 224.41 403.644 0.149312 0.147106
225 0.314318 220.588 225.392 0.0970415 0.0744062 0.0467474 225 0.125699 225.588 0.232209 225 0.21772 0.030417 224.51 403.824 0.149368 0.147062
225.1 0.321117 220.688 225.492 0.0967642 0.0741289 0.0466114 225.1 0.113563 225.688 0.210068 225.1 0.217846 0.030619 224.61 404.004 0.149531 0.14704
225.2 0.32814 220.788 225.592 0.0967561 0.0741208 0.0466074 225.2 0.114318 225.788 0.206433 225.2 0.218019 0.030825 224.71 404.184 0.14964 0.146993
225.3 0.335478 220.888 225.692 0.0972713 0.074636 0.0468597 225.3 0.114153 225.888 0.205913 225.3 0.218168 0.0310727 224.81 404.364 0.149763 0.146978
225.4 0.342418 220.988 225.792 0.0977756 0.0751403 0.0471068 225.4 0.114009 225.988 0.205453 225.4 0.21831 0.0312928 224.91 404.544 0.149896 0.146948
225.5 0.349231 221.088 225.892 0.0977358 0.0751005 0.0470872 225.5 0.113862 226.088 0.205074 225.5 0.218479 0.0315345 225.01 404.724 0.149984 0.146919
225.6 0.354774 221.188 225.992 0.0973937 0.0747584 0.0469195 225.6 0.113754 226.188 0.204802 225.6 0.218617 0.031789 225.11 404.904 0.15007 0.146909
225.7 0.358647 221.288 226.092 0.0971985 0.0745632 0.0468238 225.7 0.113683 226.288 0.204569 225.7 0.218662 0.0320498 225.21 405.084 0.150143 0.146873
225.8 0.360504 221.388 226.192 0.0972583 0.074623 0.046853 225.8 0.113579 226.388 0.204354 225.8 0.218746 0.0323179 225.31 405.264 0.150114 0.146854
225.9 0.358402 221.488 226.292 0.097331 0.0746957 0.0468885 225.9 0.113533 226.488 0.204206 225.9 0.218717 0.0325752 225.41 405.444 0.150078 0.146841
226 0.351425 221.588 226.392 0.0973618 0.0747265 0.0469035 226 0.113475 226.588 0.204031 226 0.218539 0.0328509 225.51 405.624 0.149944 0.146823
226.1 0.338014 221.688 226.492 0.0973549 0.0747196 0.0469001 226.1 0.113406 226.688 0.203859 226.1 0.218251 0.0331417 225.61 405.804 0.149685 0.146811
226.2 0.317651 221.788 226.592 0.0974523 0.074817 0.0469477 226.2 0.11335 226.788 0.203757 226.2 0.21787 0.033439 225.71 405.984 0.149405 0.146829
226.3 0.290891 221.888 226.692 0.0974354 0.0748001 0.0469393 226.3 0.113304 226.888 0.20361 226.3 0.217321 0.0337223 225.81 406.164 0.148975 0.146822
226.4 0.259856 221.988 226.792 0.0973127 0.0746774 0.0468791 226.4 0.113233 226.988 0.203501 226.4 0.216817 0.0340637 225.91 406.344 0.148558 0.146836
226.5 0.227332 222.088 226.892 0.0974246 0.0747893 0.0469339 226.5 0.11322 227.088 0.203406 226.5 0.216245 0.0343741 226.01 406.524 0.148187 0.146881
226.6 0.195828 222.188 226.992 0.0975192 0.0748839 0.0469801 226.6 0.113155 227.188 0.2033 226.6 0.215758 0.0347071 226.11 406.704 0.14781 0.146886
226.7 0.167339 222.288 227.092 0.0976373 0.075002 0.0470379 226.7 0.113125 227.288 0.203223 226.7 0.215338 0.0350562 226.21 406.884 0.147486 0.14693
226.8 0.142964 222.388 227.192 0.0981712 0.0755359 0.0472995 226.8 0.113098 227.388 0.203132 226.8 0.214996 0.0353934 226.31 407.064 0.147318 0.146989
226.9 0.123676 222.488 227.292 0.0984465 0.0758112 0.0474342 226.9 0.11305 227.488 0.203033 226.9 0.214768 0.0357727 226.41 407.244 0.147098 0.147012
227 0.108639 222.588 227.392 0.0985435 0.0759082 0.0474817 227 0.113027 227.588 0.202962 227 0.214542 0.0361103 226.51 407.424 0.147029 0.147055
227.1 0.0973121 222.688 227.492 0.0983393 0.075704 0.0473816 227.1 0.124717 227.688 0.223284 227.1 0.214375 0.0365403 226.61 407.604 0.146917 0.147066
227.2 0.0883722 222.788 227.592 0.0983103 0.075675 0.0473673 227.2 0.12467 227.788 0.228941 227.2 0.214218 0.036953 226.71 407.784 0.146789 0.147086
227.3 0.081297 222.888 227.692 0.0982999 0.0756646 0.0473621 227.3 0.124825 227.888 0.229693 227.3 0.21412 0.0373342 226.81 407.964 0.146757 0.147105
227.4 0.075965 222.988 227.792 0.0985705 0.0759352 0.0474946 227.4 0.124987 227.988 0.230311 227.4 0.213942 0.0378073 226.91 408.144 0.146626 0.147106
227.5 0.0720238 223.088 227.892 0.0986002 0.0759649 0.047509 227.5 0.125135 228.088 0.230769 227.5 0.213914 0.0382876 227.01 408.324 0.146623 0.147111
227.6 0.0686681 223.188 227.992 0.0985089 0.0758736 0.0474642 227.6 0.125287 228.188 0.23114 227.6 0.213773 0.0387505 227.11 408.504 0.146552 0.147115
227.7 0.0658504 223.288 228.092 0.0983094 0.0756741 0.0473664 227.7 0.125396 228.288 0.231472 227.7 0.213771 0.039248 227.21 408.684 0.146461 0.147102
227.8 0.0637731 223.388 228.192 0.0982808 0.0756455 0.0473523 227.8 0.125504 228.388 0.231774 227.8 0.213723 0.0397657 227.31 408.864 0.146425 0.147066
227.9 0.0621497 223.488 228.292 0.0984086 0.0757733 0.0474148 227.9 0.12563 228.488 0.232028 227.9 0.213615 0.0402973 227.41 409.044 0.146408 0.14702
228 0.0606812 223.588 228.392 0.0989164 0.0762811 0.0476635 228 0.125705 228.588 0.232225 228 0.213549 0.0408576 227.51 409.224 0.146365 0.146955
228.1 0.0595531 223.688 228.492 0.098146 0.0755107 0.047286 228.1 0.113627 228.688 0.210213 228.1 0.213503 0.0414362 227.61 409.404 0.146341 0.146911
228.2 0.05854 223.788 228.592 0.0977845 0.0751492 0.0471087 228.2 0.114336 228.788 0.206456 228.2 0.213481 0.0420578 227.71 409.584 0.146325 0.146852
228.3 0.0579063 223.888 228.692 0.0981929 0.0755576 0.0473088 228.3 0.114178 228.888 0.205928 228.3 0.21346 0.0427029 227.81 409.764 0.146271 0.146773
228.4 0.0573996 223.988 228.792 0.0983601 0.0757248 0.0473906 228.4 0.11401 228.988 0.205461 228.4 0.213397 0.0433844 227.91 409.944 0.146296 0.146695
228.5 0.0569393 224.088 228.892 0.0985651 0.0759298 0.047491 228.5 0.113879 229.088 0.205091 228.5 0.213348 0.0441032 228.01 410.124 0.146219 0.146594
228.6 0.0564634 224.188 228.992 0.0990417 0.0764064 0.0477244 228.6 0.113763 229.188 0.204807 228.6 0.213346 0.044897 228.11 410.304 0.146197 0.146488
228.7 0.0562379 224.288 229.092 0.0990405 0.0764052 0.0477237 228.7 0.113686 229.288 0.204578 228.7 0.213307 0.0456443 228.21 410.484 0.146213 0.146389
228.8 0.056242 224.388 229.192 0.0989328 0.0762975 0.0476709 228.8 0.113599 229.388 0.204363 228.8 0.213263 0.0464798 228.31 410.664 0.146187 0.146273
228.9 0.0559427 224.488 229.292 0.0988 0.0761647 0.0476057 228.9 0.113535 229.488 0.204184 228.9 0.213222 0.0473668 228.41 410.844 0.14614 0.14614
229 0.0557319 224.588 229.392 0.0985954 0.0759601 0.0475054 229 0.113462 229.588 0.204017 229 0.213214 0.0483006 228.51 411.024 0.146147 0.146022
229.1 0.0560714 224.688 229.492 0.0985826 0.0759473 0.047499 229.1 0.113386 229.688 0.203878 229.1 0.213207 0.0493294 228.61 411.204 0.14613 0.145914
229.2 0.0562299 224.788 229.592 0.0988247 0.0761894 0.0476176 229.2 0.113345 229.788 0.203752 229.2 0.213144 0.0504031 228.71 411.384 0.146114 0.145784
229.3 0.0562279 224.888 229.692 0.0987662 0.0761309 0.0475888 229.3 0.113296 229.888 0.203615 229.3 0.213082 0.0515511 228.81 411.564 0.146098 0.145646
229.4 0.0562444 224.988 229.792 0.0987414 0.0761061 0.0475766 229.4 0.113237 229.988 0.203495 229.4 0.213122 0.0527647 228.91 411.744 0.146084 0.145494
229.5 0.0565408 225.088 229.892 0.0987707 0.0761354 0.0475908 229.5 0.113201 230.088 0.203408 229.5 0.213104 0.0541166 229.01 411.924 0.146075 0.145363
229.6 0.0567141 225.188 229.992 0.0988296 0.0761943 0.0476196 229.6 0.113166 230.188 0.2033 229.6 0.213084 0.0555762 229.11 412.104 0.146042 0.145227
229.7 0.0570344 225.288 230.092 0.0989677 0.0763324 0.0476872 229.7 0.113126 230.288 0.203203 229.7 0.213063 0.0571137 229.21 412.284 0.146074 0.145092
229.8 0.0571842 225.388 230.192 0.0990179 0.0763826 0.0477117 229.8 0.113103 230.388 0.203135 229.8 0.213034 0.0587496 229.31 412.464 0.146071 0.144955
229.9 0.0575283 225.488 230.292 0.098933 0.0762977 0.04767 229.9 0.11306 230.488 0.20303 229.9 0.213029 0.0606062 229.41 412.644 0.146012 0.144805
230 0.0580347 225.588 230.392 0.0990575 0.0764222 0.0477309 230 0.113032 230.588 0.202973 230 0.213021 0.0625893 229.51 412.824 0.146036 0.144691
230.1 0.0584877 225.688 230.492 0.0993257 0.0766904 0.0478622 230.1 0.124659 230.688 0.223177 230.1 0.212995 0.064754 229.61 413.004 0.146027 0.144552
230.2 0.0586614 225.788 230.592 0.0985414 0.0759061 0.0474778 230.2 0.124674 230.788 0.228971 230.2 0.212989 0.0671188 229.71 413.184 0.145969 0.144399
230.3 0.0590198 225.888 230.692 0.0980769 0.0754416 0.0472501 230.3 0.124836 230.888 0.229713 230.3 0.213042 0.0697381 229.81 413.364 0.146007 0.144279
230.4 0.0594854 225.988 230.792 0.0977552 0.0751199 0.0470924 230.4 0.125001 230.988 0.230307 230.4 0.213011 0.0725774 229.91 413.544 0.145995 0.144156
230.5 0.0599645 226.088 230.892 0.0978313 0.075196 0.0471296 230.5 0.125152 231.088 0.230761 230.5 0.213005 0.075743 230.01 413.724 0.145985 0.144012
230.6 0.0604467 226.188 230.992 0.0978736 0.0752383 0.0471502 230.6 0.125298 231.188 0.231151 230.6 0.213016 0.079212 230.11 413.904 0.145989 0.143911
230.7 0.06089 226.288 231.092 0.0979987 0.0753634 0.0472114 230.7 0.125429 231.288 0.231481 230.7 0.212997 0.0830935 230.21 414.084 0.145963 0.143789
230.8 0.0614044 226.388 231.192 0.098022 0.0753867 0.0472228 230.8 0.125539 231.388 0.231764 230.8 0.21302 0.0873454 230.31 414.264 0.145962 0.143681
230.9 0.0618535 226.488 231.292 0.0979573 0.075322 0.047191 230.9 0.125636 231.488 0.23202 230.9 0.212939 0.0919802 230.41 414.444 0.145975 0.143589
231 0.0623694 226.588 231.392 0.0978118 0.0751765 0.0471196 231 0.125727 231.588 0.232238 231 0.212958 0.0970912 230.51 414.624 0.145967 0.143477
231.1 0.0628962 226.688 231.492 0.09762 0.0749847 0.0470255 231.1 0.113707 231.688 0.210348 231.1 0.212995 0.102634 230.61 414.804 0.145934 0.14343
231.2 0.0632971 226.788 231.592 0.0974933 0.074858 0.0469633 231.2 0.114348 231.788 0.206473 231.2 0.212989 0.10859 230.71 414.984 0.145958 0.143322
231.3 0.0638164 226.888 231.692 0.0977028 0.0750675 0.0470659 231.3 0.114193 231.888 0.205946 231.3 0.213019 0.114984 230.81 415.164 0.145946 0.143249
231.4 0.0645955 226.988 231.792 0.0980764 0.0754411 0.0472489 231.4 0.114044 231.988 0.205489 231.4 0.213012 0.121815 230.91 415.344 0.145965 0.143189
231.5 0.0652237 227.088 231.892 0.0977878 0.0751525 0.0471074 231.5 0.113901 232.088 0.205114 231.5 0.212994 0.128973 231.01 415.524 0.145954 0.143121
231.6 0.0657507 227.188 231.992 0.0977485 0.0751132 0.047088 231.6 0.113789 232.188 0.204825 231.6 0.213033 0.136474 231.11 415.704 0.145946 0.143073
231.7 0.0665598 227.288 232.092 0.097875 0.0752397 0.0471499 231.7 0.113696 232.288 0.204603 231.7 0.212998 0.144203 231.21 415.884 0.146003 0.143026
231.8 0.0671698 227.388 232.192 0.0977696 0.0751343 0.0470982 231.8 0.113603 232.388 0.204383 231.8 0.212992 0.15213 231.31 416.064 0.145944 0.14299
231.9 0.0679957 227.488 232.292 0.097734 0.0750987 0.0470806 231.9 0.11352 232.488 0.204208 231.9 0.213006 0.160272 231.41 416.244 0.145937 0.14296
232 0.068635 227.588 232.392 0.0978422 0.0752069 0.0471335 232 0.113474 232.588 0.204055 232 0.21301 0.168476 231.51 416.424 0.145955 0.142937
232.1 0.0694627 227.688 232.492 0.0981773 0.075542 0.0472977 232.1 0.113416 232.688 0.2039 232.1 0.213034 0.176868 231.61 416.604 0.145984 0.142911
232.2 0.0704442 227.788 232.592 0.0981883 0.075553 0.047303 232.2 0.113351 232.788 0.203781 232.2 0.213039 0.185353 231.71 416.784 0.145999 0.142914
232.3 0.0710767 227.888 232.692 0.0982328 0.0755975 0.0473247 232.3 0.113304 232.888 0.203666 232.3 0.212995 0.19395 231.81 416.964 0.145994 0.142888
232.4 0.0718684 227.988 232.792 0.0980099 0.0753746 0.0472153 232.4 0.113255 232.988 0.203531 232.4 0.213066 0.202804 231.91 417.144 0.14595 0.1429
232.5 0.0728757 228.088 232.892 0.0979252 0.0752899 0.0471738 232.5 0.113214 233.088 0.203429 232.5 0.213073 0.21178 232.01 417.324 0.146021 0.142926
232.6 0.0737531 228.188 232.992 0.0981068 0.0754715 0.0472627 232.6 0.113188 233.188 0.203323 232.6 0.213019 0.22098 232.11 417.504 0.146053 0.142932
232.7 0.0747423 228.288 233.092 0.0982397 0.0756044 0.0473277 232.7 0.113138 233.288 0.203234 232.7 0.213091 0.230419 232.21 417.684 0.146039 0.142953
232.8 0.0757518 228.388 233.192 0.0983111 0.0756758 0.0473626 232.8 0.113111 233.388 0.20316 232.8 0.213084 0.240001 232.31 417.864 0.146034 0.142991
232.9 0.0766885 228.488 233.292 0.098329 0.0756937 0.0473712 232.9 0.113062 233.488 0.203045 232.9 0.213072 0.249732 232.41 418.044 0.146008 0.143023
233 0.077705 228.588 233.392 0.0982555 0.0756202 0.0473351 233 0.113028 233.588 0.202983 233 0.2131 0.259714 232.51 418.224 0.146073 0.143076
233.1 0.0786649 228.688 233.492 0.0986848 0.0760495 0.0475454 233.1 0.124606 233.688 0.22307 233.1 0.213096 0.268807 232.61 418.404 0.146043 0.143101
233.2 0.0799084 228.788 233.592 0.0988636 0.0762283 0.0476329 233.2 0.12469 233.788 0.22897 233.2 0.213137 0.276058 232.71 418.584 0.146059 0.143147
233.3 0.0810938 228.888 233.692 0.098857 0.0762217 0.0476295 233.3 0.124841 233.888 0.229713 233.3 0.213136 0.284988 232.81 418.764 0.146048 0.14319
233.4 0.0819978 228.988 233.792 0.098803 0.0761677 0.047603 233.4 0.125013 233.988 0.230322 233.4 0.213107 0.294375 232.91 418.944 0.146082 0.143284
233.5 0.0830099 229.088 233.892 0.098536 0.0759007 0.0474721 233.5 0.125154 234.088 0.230783 233.5 0.213163 0.303262 233.01 419.124 0.146082 0.143349
233.6 0.0843137 229.188 233.992 0.0984037 0.0757685 0.0474072 233.6 0.125307 234.188 0.231187 233.6 0.21318 0.311535 233.11 419.304 0.146113 0.143438
233.7 0.0857727 229.288 234.092 0.0984168 0.0757815 0.0474135 233.7 0.125418 234.288 0.231491 233.7 0.213179 0.319218 233.21 419.484 0.146101 0.143517
233.8 0.087265 229.388 234.192 0.0983818 0.0757465 0.0473962 233.8 0.125528 234.388 0.231779 233.8 0.213211 0.32647 233.31 419.664 0.146136 0.14361
233.9 0.0884235 229.488 234.292 0.0986775 0.0760422 0.047541 233.9 0.125649 234.488 0.23204 233.9 0.213229 0.333457 233.41 419.844 0.146163 0.143706
234 0.0899385 229.588 234.392 0.0984061 0.0646301 0.041949 234 0.125749 234.588 0.232256 234 0.213226 0.340415 233.51 420.024 0.146163 0.143782
234.1 0.0912742 229.688 234.492 0.0980837 0.0754484 0.0472499 234.1 0.113766 234.688 0.210484 234.1 0.213237 0.347674 233.61 420.204 0.146133 0.143891
234.2 0.0928528 229.788 234.592 0.0979712 0.0753359 0.0471946 234.2 0.114355 234.788 0.206486 234.2 0.213216 0.355133 233.71 420.384 0.146221 0.143992
234.3 0.0944723 229.888 234.692 0.0979197 0.0752844 0.0471693 234.3 0.114189 234.888 0.205951 234.3 0.213219 0.362889 233.81 420.564 0.146209 0.144097
234.4 0.0962704 229.988 234.792 0.0979924 0.0750315 0.0470453 234.4 0.114032 234.988 0.205479 234.4 0.213257 0.370635 233.91 420.744 0.146224 0.144226
234.5 0.0981389 230.088 234.892 0.0982011 0.0646301 0.0419485 234.5 0.113908 235.088 0.20512 234.5 0.213255 0.377987 234.01 420.924 0.146287 0.144328
234.6 0.100062 230.188 234.992 0.0980231 0.0750315 0.0470451 234.6 0.113785 235.188 0.204824 234.6 0.213317 0.38385 234.11 421.104 0.146231 0.144426
234.7 0.102067 230.288 235.092 0.0979677 0.0753324 0.0471924 234.7 0.113709 235.288 0.204599 234.7 0.213296 0.38709 234.21 421.284 0.146334 0.144539
234.8 0.104272 230.388 235.192 0.097917 0.0752817 0.0471675 234.8 0.113613 235.388 0.204392 234.8 0.213353 0.386412 234.31 421.464 0.146337 0.144667
234.9 0.106411 230.488 235.292 0.0980251 0.0753898 0.0472204 234.9 0.113543 235.488 0.204193 234.9 0.213374 0.380796 234.41 421.644 0.14638 0.144752
235 0.108678 230.588 235.392 0.0984573 0.075822 0.047432 235 0.113498 235.588 0.204059 235 0.213429 0.369072 234.51 421.824 0.146421 0.144836
235.1 0.111087 230.688 235.492 0.0872654 0.0750315 0.0470446 235.1 0.113431 235.688 0.2039 235.1 0.213416 0.349972 234.61 422.004 0.146418 0.144948
235.2 0.113484 230.788 235.592 0.0873284 0.0750315 0.0470445 235.2 0.113365 235.788 0.203787 235.2 0.213503 0.3226 234.71 422.184 0.146456 0.145066
235.3 0.115865 230.888 235.692 0.0815952 0.0750315 0.0470444 235.3 0.113329 235.888 0.203659 235.3 0.213531 0.286913 234.81 422.364 0.146496 0.145206
235.4 0.118329 230.988 235.792 0.0914917 0.0750315 0.0470443 235.4 0.11328 235.988 0.203527 235.4 0.213607 0.244671 234.91 422.544 0.14654 0.145301
235.5 0.121062 231.088 235.892 0.0961571 0.0735218 0.0463045 235.5 0.113233 236.088 0.203431 235.5 0.213627 0.200088 235.01 422.724 0.146569 0.145412
235.6 0.123905 231.188 235.992 0.0971862 0.0745509 0.0468086 235.6 0.113191 236.188 0.203329 235.6 0.213678 0.160067 235.11 422.904 0.146611 0.145494
235.7 0.126861 231.288 236.092 0.0975334 0.0748981 0.0469787 235.7 0.113157 236.288 0.203242 235.7 0.213731 0.121793 235.21 423.084 0.146618 0.145624
235.8 0.129802 231.388 236.192 0.0977008 0.0750655 0.0470606 235.8 0.113134 236.388 0.203167 235.8 0.213783 0.0914495 235.31 423.264 0.146641 0.145771
235.9 0.132967 231.488 236.292 0.0979496 0.0753143 0.0471824 235.9 0.1131 236.488 0.203063 235.9 0.21383 0.0700963 235.41 423.444 0.146714 0.145847
236 0.136094 231.588 236.392 0.0979083 0.075273 0.0471621 236 0.113056 236.588 0.202988 236 0.213892 0.0563335 235.51 423.624 0.146749 0.145962
236.1 0.139283 231.688 236.492 0.0980017 0.0750315 0.0470436 236.1 0.124575 236.688 0.222945 236.1 0.213976 0.0475997 235.61 423.804 0.146833 0.146064
236.2 0.142931 231.788 236.592 0.0979887 0.0753534 0.0472012 236.2 0.124716 236.788 0.228986 236.2 0.214031 0.0419066 235.71 423.984 0.146868 0.146116
236.3 0.146225 231.888 236.692 0.0979446 0.0753093 0.0471795 236.3 0.124869 236.888 0.229711 236.3 0.214089 0.0381042 235.81 424.164 0.146896 0.146212
236.4 0.149778 231.988 236.792 0.0978061 0.0751708 0.0471116 236.4 0.125052 236.988 0.230339 236.4 0.214171 0.0354088 235.91 424.344 0.146956 0.146289
236.5 0.153372 232.088 236.892 0.0970874 0.0744521 0.0467593 236.5 0.125194 237.088 0.230773 236.5 0.214225 0.0334729 236.01 424.524 0.147 0.146347
236.6 0.157035 232.188 236.992 0.0901238 0.0646301 0.0419464 236.6 0.125327 237.188 0.231178 236.6 0.214319 0.0320733 236.11 424.704 0.14704 0.146434
236.7 0.160775 232.288 237.092 0.0787046 0.0750315 0.047043 236.7 0.125451 237.288 0.231506 236.7 0.21443 0.0310157 236.21 424.884 0.147122 0.146498
236.8 0.164927 232.388 237.192 0.0784671 0.0750315 0.0470429 236.8 0.125553 237.388 0.231784 236.8 0.214461 0.0302489 236.31 425.064 0.147135 0.146552
236.9 0.169032 232.488 237.292 0.0803874 0.0750315 0.0470428 236.9 0.125675 237.488 0.232054 236.9 0.214548 0.0296772 236.41 425.244 0.147207 0.146597
237 0.173206 232.588 237.392 0.0852924 0.0750315 0.0470427 237 0.125758 237.588 0.232286 237 0.214629 0.029227 236.51 425.424 0.147253 0.146623
237.1 0.17756 232.688 237.492 0.0920265 0.0750315 0.0470426 237.1 0.113829 237.688 0.210614 237.1 0.214735 0.0289326 236.61 425.604 0.147344 0.146687
237.2 0.181988 232.788 237.592 0.0955013 0.072866 0.0459814 237.2 0.114377 237.788 0.206492 237.2 0.214812 0.0287166 236.71 425.784 0.147431 0.146754
237.3 0.186573 232.888 237.692 0.0965872 0.0739519 0.0465134 237.3 0.114201 237.888 0.205966 237.3 0.214915 0.0285613 236.81 425.964 0.147483 0.146785
237.4 0.191492 232.988 237.792 0.0970387 0.0744034 0.0467345 237.4 0.114053 237.988 0.205482 237.4 0.215005 0.0284904 236.91 426.144 0.147545 0.146821
237.5 0.196307 233.088 237.892 0.097314 0.0746787 0.0468693 237.5 0.11391 238.088 0.20513 237.5 0.215096 0.0284621 237.01 426.324 0.147615 0.14684
237.6 0.201387 233.188 237.992 0.0976668 0.0750315 0.0470421 237.6 0.113797 238.188 0.204839 237.6 0.215211 0.0284621 237.11 426.504 0.14766 0.146851
237.7 0.206479 233.288 238.092 0.0975567 0.0749214 0.046988 237.7 0.113721 238.288 0.204608 237.7 0.215317 0.0285238 237.21 426.684 0.147738 0.14689
237.8 0.211297 233.388 238.192 0.0978513 0.075216 0.0471323 237.8 0.113637 238.388 0.204393 237.8 0.21538 0.0285808 237.31 426.864 0.147826 0.146902
237.9 0.216394 233.488 238.292 0.0981005 0.0754652 0.0472543 237.9 0.113552 238.488 0.2042 237.9 0.215556 0.0287034 237.41 427.044 0.147897 0.146917
238 0.22179 233.588 238.392 0.0981109 0.0754756 0.0472593 238 0.113499 238.588 0.204058 238 0.215648 0.0288335 237.51 427.224 0.147998 0.146944
238.1 0.226728 233.688 238.492 0.0981018 0.0754665 0.0472547 238.1 0.113434 238.688 0.203907 238.1 0.215687 0.0289643 237.61 427.404 0.148036 0.146942
238.2 0.231901 233.788 238.592 0.0976861 0.0750508 0.0470509 238.2 0.11338 238.788 0.203765 238.2 0.215845 0.029111 237.71 427.584 0.148109 0.146949
238.3 0.237242 233.888 238.692 0.0978851 0.0752498 0.0471483 238.3 0.113356 238.888 0.203662 238.3 0.215949 0.0292837 237.81 427.764 0.148245 0.14694
238.4 0.242545 233.988 238.792 0.0977947 0.0751594 0.0471039 238.4 0.113301 238.988 0.203545 238.4 0.216076 0.0294711 237.91 427.944 0.148293 0.146945
238.5 0.248238 234.088 238.892 0.0973859 0.0747507 0.0469035 238.5 0.113269 239.088 0.203425 238.5 0.216205 0.0296786 238.01 428.124 0.148354 0.146952
238.6 0.253764 234.188 238.992 0.0975649 0.0749297 0.0469911 238.6 0.113225 239.188 0.20333 238.6 0.216307 0.0298479 238.11 428.304 0.148457 0.146953
238.7 0.259403 234.288 239.092 0.0976369 0.0750016 0.0470263 238.7 0.113186 239.288 0.203228 238.7 0.216429 0.0300822 238.21 428.484 0.148523 0.146938
238.8 0.26497 234.388 239.192 0.0977341 0.0750988 0.0470738 238.8 0.113153 239.388 0.20315 238.8 0.216568 0.030296 238.31 428.664 0.148643 0.146938
238.9 0.270523 234.488 239.292 0.0978472 0.0752119 0.0471291 238.9 0.113103 239.488 0.203063 238.9 0.216681 0.0304942 238.41 428.844 0.148734 0.146942
239 0.276334 234.588 239.392 0.0978373 0.075202 0.0471242 239 0.113087 239.588 0.202986 239 0.216799 0.0307354 238.51 429.024 0.148826 0.146934
239.1 0.282401 234.688 239.492 0.0980657 0.0754304 0.047236 239.1 0.124555 239.688 0.22281 239.1 0.216961 0.0309666 238.61 429.204 0.148966 0.146934
239.2 0.288265 234.788 239.592 0.09826 0.0756247 0.0473311 239.2 0.124744 239.788 0.228968 239.2 0.217083 0.0311822 238.71 429.384 0.148996 0.146925
239.3 0.294413 234.888 239.692 0.098663 0.0760277 0.0475285 239.3 0.124889 239.888 0.22971 239.3 0.217261 0.0314615 238.81 429.564 0.149077 0.146909
239.4 0.300436 234.988 239.792 0.098469 0.0758337 0.0474333 239.4 0.125072 239.988 0.230319 239.4 0.217393 0.0317025 238.91 429.744 0.14923 0.146902
239.5 0.306551 235.088 239.892 0.0981763 0.075541 0.0472898 239.5 0.125222 240.088 0.230774 239.5 0.217534 0.0319612 239.01 429.924 0.149322 0.146886
239.6 0.31319 235.188 239.992 0.0980225 0.0753872 0.0472143 239.6 0.125351 240.188 0.231168 239.6 0.217666 0.0322547 239.11 430.104 0.149439 0.146902
239.7 0.319581 235.288 240.092 0.0979783 0.075343 0.0471925 239.7 0.125498 240.288 0.231491 239.7 0.217826 0.0325033 239.21 430.284 0.149542 0.146899
239.8 0.326195 235.388 240.192 0.097841 0.0752057 0.0471251 239.8 0.125587 240.388 0.231753 239.8 0.217997 0.032786 239.31 430.464 0.149623 0.146862
239.9 0.332736 235.488 240.292 0.0978197 0.0751844 0.0471146 239.9 0.125707 240.488 0.232024 239.9 0.218137 0.0330916 239.41 430.644 0.14976 0.146856
240 0.338996 235.588 240.392 0.0978321 0.0751968 0.0471206 240 0.125806 240.588 0.232251 240 0.218283 0.0333754 239.51 430.824 0.149883 0.146862
240.1 0.344709 235.688 240.492 0.0976109 0.0749756 0.0470121 240.1 0.113917 240.688 0.210729 240.1 0.218436 0.0337091 239.61 431.004 0.149936 0.146839
240.2 0.349189 235.788 240.592 0.097578 0.0749427 0.0469958 240.2 0.114389 240.788 0.206484 240.2 0.218543 0.0340136 239.71 431.184 0.149984 0.146848
240.3 0.352138 235.888 240.692 0.097848 0.0752127 0.047128 240.3 0.114247 240.888 0.205979 240.3 0.218606 0.0343277 239.81 431.364 0.150032 0.146844
240.4 0.352819 235.988 240.792 0.0981681 0.0755328 0.0472848 240.4 0.114075 240.988 0.205483 240.4 0.218631 0.0346753 239.91 431.544 0.150081 0.146822
240.5 0.349601 236.088 240.892 0.0980071 0.0753718 0.0472058 240.5 0.113959 241.088 0.205138 240.5 0.218571 0.0350109 240.01 431.724 0.150012 0.146842
240.6 0.341432 236.188 240.992 0.0979689 0.0753336 0.0471869 240.6 0.113827 241.188 0.204834 240.6 0.218362 0.0353419 240.11 431.904 0.149829 0.146832
240.7 0.327756 236.288 241.092 0.0978702 0.0752349 0.0471385 240.7 0.113754 241.288 0.204602 240.7 0.218131 0.0357181 240.21 432.084 0.149596 0.146869
240.8 0.307543 236.388 241.192 0.0977586 0.0751233 0.0470837 240.8 0.113672 241.388 0.204392 240.8 0.217702 0.0360611 240.31 432.264 0.149301 0.146904
240.9 0.281906 236.488 241.292 0.0978019 0.0751666 0.0471048 240.9 0.113581 241.488 0.204221 240.9 0.217229 0.0364717 240.41 432.444 0.148884 0.14692
241 0.252853 236.588 241.392 0.097994 0.0753587 0.0471988 241 0.11354 241.588 0.204067 241 0.216717 0.036854 240.51 432.624 0.148501 0.146974
241.1 0.222747 236.688 241.492 0.0978315 0.0751962 0.0471191 241.1 0.11347 241.688 0.203919 241.1 0.216212 0.0372601 240.61 432.804 0.14816 0.14698
241.2 0.19394 236.788 241.592 0.0975026 0.0748673 0.0469578 241.2 0.113419 241.788 0.203771 241.2 0.215767 0.0377409 240.71 432.984 0.147832 0.14702
241.3 0.167685 236.888 241.692 0.0974248 0.0747895 0.0469196 241.3 0.113376 241.888 0.203673 241.3 0.215384 0.038195 240.81 433.164 0.147583 0.147065
241.4 0.145173 236.988 241.792 0.0975835 0.0749482 0.0469972 241.4 0.113315 241.988 0.203546 241.4 0.215068 0.0386405 240.91 433.344 0.147342 0.1471
241.5 0.127044 237.088 241.892 0.0978645 0.0752292 0.0471348 241.5 0.113269 242.088 0.203438 241.5 0.214842 0.0391432 241.01 433.524 0.147186 0.147151
241.6 0.112637 237.188 241.992 0.0980464 0.0754111 0.0472238 241.6 0.113253 242.188 0.203359 241.6 0.214621 0.0396552 241.11 433.704 0.147075 0.1472
241.7 0.101337 237.288 242.092 0.0978455 0.0752102 0.0471253 241.7 0.113182 242.288 0.203247 241.7 0.214451 0.0402057 241.21 433.884 0.146958 0.147226
241.8 0.0923848 237.388 242.192 0.0978767 0.0752414 0.0471405 241.8 0.113174 242.388 0.203177 241.8 0.214334 0.0407849 241.31 434.064 0.146849 0.14726
241.9 0.0853408 237.488 242.292 0.0976052 0.0749699 0.0470073 241.9 0.113127 242.488 0.203073 241.9 0.214166 0.0413542 241.41 434.244 0.146789 0.147274
242 0.0798854 237.588 242.392 0.097678 0.0750427 0.0470429 242 0.113094 242.588 0.202955 242 0.21407 0.0419964 241.51 434.424 0.146717 0.147275
242.1 0.075392 237.688 242.492 0.0979344 0.0752991 0.0471684 242.1 0.124528 242.688 0.222703 242.1 0.213997 0.0426657 241.61 434.604 0.146678 0.147281
242.2 0.0718909 237.788 242.592 0.0980051 0.0753698 0.0472029 242.2 0.124779 242.788 0.228995 242.2 0.213913 0.0433591 241.71 434.784 0.146621 0.147269
242.3 0.0690045 237.888 242.692 0.0978981 0.0752628 0.0471504 242.3 0.124905 242.888 0.229708 242.3 0.213855 0.0440958 241.81 434.964 0.146519 0.147241
242.4 0.0666685 237.988 242.792 0.0978549 0.0752196 0.0471291 242.4 0.125109 242.988 0.230334 242.4 0.213773 0.0448669 241.91 435.144 0.146545 0.147229
242.5 0.0647371 238.088 242.892 0.0978112 0.0751759 0.0471076 242.5 0.125238 243.088 0.230785 242.5 0.213673 0.0456811 242.01 435.324 0.146471 0.147183
242.6 0.063066 238.188 242.992 0.0977084 0.0750731 0.0470571 242.6 0.125384 243.188 0.231172 242.6 0.213649 0.0465389 242.11 435.504 0.146432 0.147129
242.7 0.0619687 238.288 243.092 0.0976738 0.0750385 0.0470401 242.7 0.12552 243.288 0.231496 242.7 0.213599 0.0474637 242.21 435.684 0.14642 0.147057
242.8 0.0609669 238.388 243.192 0.0975471 0.0749118 0.0469779 242.8 0.125608 243.388 0.231758 242.8 0.213553 0.0484478 242.31 435.864 0.146388 0.146984
242.9 0.0599671 238.488 243.292 0.09779 0.0751547 0.0470968 242.9 0.125731 243.488 0.232036 242.9 0.213496 0.0495011 242.41 436.044 0.146348 0.146916
243 0.0593421 238.588 243.392 0.0978595 0.0752242 0.0471307 243 0.125843 243.588 0.232276 243 0.213445 0.0505993 242.51 436.224 0.146316 0.146821
243.1 0.0588478 238.688 243.492 0.097818 0.0751827 0.0471103 243.1 0.113984 243.688 0.210859 243.1 0.213441 0.0517945 242.61 436.404 0.146248 0.146707
243.2 0.0584132 238.788 243.592 0.0977718 0.0751365 0.0470876 243.2 0.114419 243.788 0.206483 243.2 0.213425 0.0530943 242.71 436.584 0.146238 0.146622
243.3 0.0581412 238.888 243.692 0.0977618 0.0751265 0.0470825 243.3 0.114278 243.888 0.205988 243.3 0.213337 0.0544865 242.81 436.764 0.146216 0.146494
243.4 0.0581753 238.988 243.792 0.0975672 0.0749319 0.0469871 243.4 0.114089 243.988 0.205477 243.4 0.213336 0.0560327 242.91 436.944 0.146177 0.146361
243.5 0.0579426 239.088 243.892 0.0972622 0.0746269 0.0468375 243.5 0.113966 244.088 0.205133 243.5 0.213322 0.0576367 243.01 437.124 0.146204 0.146258
243.6 0.0576536 239.188 243.992 0.0971635 0.0745282 0.046789 243.6 0.113864 244.188 0.204828 243.6 0.21329 0.059408 243.11 437.304 0.146162 0.14609
243.7 0.0579776 239.288 244.092 0.0971092 0.0744739 0.0467623 243.7 0.113759 244.288 0.20459 243.7 0.213278 0.0613368 243.21 437.484 0.14617 0.145955
243.8 0.0581611 239.388 244.192 0.0970775 0.0744422 0.0467467 243.8 0.113677 244.388 0.204388 243.8 0.213238 0.0634127 243.31 437.664 0.146165 0.145838
243.9 0.0581751 239.488 244.292 0.0969827 0.0743474 0.0467001 243.9 0.113611 244.488 0.204199 243.9 0.213221 0.0657294 243.41 437.844 0.146117 0.145697
244 0.0584955 239.588 244.392 0.0970835 0.0744482 0.0467494 244 0.11355 244.588 0.204042 244 0.213258 0.0682905 243.51 438.024 0.146149 0.145589
244.1 0.0586818 239.688 244.492 0.0971491 0.0745138 0.0467814 244.1 0.113488 244.688 0.203898 244.1 0.213182 0.0710678 243.61 438.204 0.146112 0.145448
244.2 0.0589612 239.788 244.592 0.0970019 0.0743666 0.0467092 244.2 0.113417 244.788 0.203742 244.2 0.213198 0.074124 243.71 438.384 0.146128 0.145265
244.3 0.0591471 239.888 244.692 0.0970321 0.0743968 0.0467238 244.3 0.113388 244.888 0.203636 244.3 0.213185 0.0775363 243.81 438.564 0.146077 0.145088
244.4 0.0594583 239.988 244.792 0.0969219 0.0742866 0.0466697 244.4 0.113337 244.988 0.203525 244.4 0.213142 0.0812975 243.91 438.744 0.146057 0.144904
244.5 0.0596843 240.088 244.892 0.096955 0.0743197 0.0466859 244.5 0.113296 245.088 0.203403 244.5 0.213159 0.0854774 244.01 438.924 0.14607 0.144757
244.6 0.0599681 240.188 244.992 0.0970297 0.0743944 0.0467223 244.6 0.113256 245.188 0.203323 244.6 0.213155 0.0900574 244.11 439.104 0.146094 0.144662
244.7 0.0604315 240.288 245.092 0.0970132 0.0743779 0.0467141 244.7 0.113202 245.288 0.203223 244.7 0.213116 0.0950776 244.21 439.284 0.146051 0.144515
244.8 0.0608888 240.388 245.192 0.0972597 0.0746244 0.0468348 244.8 0.113162 245.388 0.20313 244.8 0.213164 0.100586 244.31 439.464 0.146069 0.144366
244.9 0.0613734 240.488 245.292 0.0975876 0.0749523 0.0469953 244.9 0.113139 245.488 0.203049 244.9 0.213116 0.106525 244.41 439.644 0.146071 0.144235
245 0.0618414 240.588 245.392 0.0972253 0.07459 0.0468177 245 0.113106 245.588 0.202965 245 0.213102 0.112921 244.51 439.824 0.146032 0.144099
245.1 0.0624018 240.688 245.492 0.0969747 0.0743395 0.0466948 245.1 0.124485 245.688 0.222552 245.1 0.213121 0.119836 244.61 440.004 0.146092 0.143941
245.2 0.0628492 240.788 245.592 0.0964815 0.0738462 0.046453 245.2 0.124793 245.788 0.228947 245.2 0.213109 0.127035 244.71 440.184 0.146078 0.143786
245.3 0.0633397 240.888 245.692 0.0954843 0.072849 0.0459643 245.3 0.124928 245.888 0.229671 245.3 0.213107 0.134629 244.81 440.364 0.146055 0.143582
245.4 0.0638174 240.988 245.792 0.0954157 0.0727804 0.0459306 245.4 0.12512 245.988 0.230303 245.4 0.213105 0.14251 244.91 440.544 0.146058 0.143471
245.5 0.064324 241.088 245.892 0.0962729 0.0736376 0.0463505 245.5 0.125264 246.088 0.230766 245.5 0.213075 0.150604 245.01 440.724 0.146028 0.143412
245.6 0.0647518 241.188 245.992 0.09748 0.0748447 0.0469418 245.6 0.125379 246.188 0.231135 245.6 0.213106 0.15895 245.11 440.904 0.146011 0.143332
245.7 0.0652781 241.288 246.092 0.0974045 0.0747692 0.0469047 245.7 0.125537 246.288 0.231464 245.7 0.213113 0.167407 245.21 441.084 0.146041 0.143222
245.8 0.0657154 241.388 246.192 0.0972229 0.0745876 0.0468156 245.8 0.125639 246.388 0.231735 245.8 0.213056 0.175976 245.31 441.264 0.146016 0.143096
245.9 0.0662678 241.488 246.292 0.0973778 0.0747425 0.0468914 245.9 0.125756 246.488 0.231993 245.9 0.213078 0.184707 245.41 441.444 0.146034 0.143019
246 0.0667474 241.588 246.392 0.0976393 0.075004 0.0470194 246 0.125845 246.588 0.232242 246 0.213068 0.193575 245.51 441.624 0.146006 0.142949
246.1 0.067475 241.688 246.492 0.0972544 0.0746191 0.0468307 246.1 0.114049 246.688 0.210953 246.1 0.213079 0.202591 245.61 441.804 0.146034 0.142882
246.2 0.0681985 241.788 246.592 0.0965401 0.0739048 0.0464806 246.2 0.114429 246.788 0.206469 246.2 0.21309 0.211826 245.71 441.984 0.146031 0.14282
246.3 0.0686466 241.888 246.692 0.0964455 0.0738102 0.0464341 246.3 0.114274 246.888 0.20598 246.3 0.213099 0.221275 245.81 442.164 0.146063 0.142693
246.4 0.0694303 241.988 246.792 0.096627 0.0739917 0.046523 246.4 0.114106 246.988 0.205482 246.4 0.213099 0.23091 245.91 442.344 0.146021 0.142621
246.5 0.0704151 242.088 246.892 0.0969261 0.0742908 0.0466694 246.5 0.113986 247.088 0.205135 246.5 0.213132 0.24074 246.01 442.524 0.146065 0.142623
246.6 0.071059 242.188 246.992 0.0970194 0.0743841 0.046715 246.6 0.113874 247.188 0.204838 246.6 0.213078 0.250747 246.11 442.704 0.14605 0.142622
246.7 0.0718566 242.288 247.092 0.0947415 0.0721062 0.0455987 246.7 0.113769 247.288 0.204592 246.7 0.213131 0.260933 246.21 442.884 0.146079 0.142621
246.8 0.0728815 242.388 247.192 0.0939332 0.0712979 0.0452025 246.8 0.113701 247.388 0.204395 246.8 0.213118 0.269692 246.31 443.064 0.146091 0.14259
246.9 0.0737764 242.488 247.292 0.0936657 0.0710304 0.0450713 246.9 0.113611 247.488 0.204215 246.9 0.213108 0.276892 246.41 443.244 0.146083 0.142583
247 0.0744418 242.588 247.392 0.0937029 0.0710676 0.0450895 247 0.113556 247.588 0.204048 247 0.213109 0.286329 246.51 443.424 0.146094 0.142562
247.1 0.0752519 242.688 247.492 0.0945324 0.0718971 0.0454958 247.1 0.113498 247.688 0.203921 247.1 0.213136 0.295972 246.61 443.604 0.146108 0.14255
247.2 0.0761936 242.788 247.592 0.0958709 0.0732356 0.0461515 247.2 0.113447 247.788 0.203772 247.2 0.213108 0.305028 246.71 443.784 0.146085 0.142533
247.3 0.0771635 242.888 247.692 0.0964079 0.0737726 0.0464145 247.3 0.113425 247.888 0.20365 247.3 0.213128 0.313442 246.81 443.964 0.146094 0.142601
247.4 0.0781246 242.988 247.792 0.0967309 0.0740956 0.0465727 247.4 0.113361 247.988 0.203529 247.4 0.213134 0.321248 246.91 444.144 0.146134 0.142614
247.5 0.0793579 243.088 247.892 0.0966699 0.0740346 0.0465427 247.5 0.113311 248.088 0.203424 247.5 0.213125 0.328624 247.01 444.324 0.146119 0.142657
247.6 0.0805668 243.188 247.992 0.0965148 0.0738795 0.0464666 247.6 0.11328 248.188 0.203317 247.6 0.213165 0.335787 247.11 444.504 0.146155 0.142709
247.7 0.08148 243.288 248.092 0.0965516 0.0739163 0.0464845 247.7 0.113232 248.288 0.203225 247.7 0.213131 0.342954 247.21 444.684 0.14613 0.142758
247.8 0.0824411 243.388 248.192 0.096738 0.0741027 0.0465757 247.8 0.113168 248.388 0.203134 247.8 0.213132 0.350426 247.31 444.864 0.146147 0.142805
247.9 0.0838215 243.488 248.292 0.0967521 0.0741168 0.0465825 247.9 0.113153 248.488 0.20306 247.9 0.213162 0.358171 247.41 445.044 0.14614 0.142869
248 0.0849268 243.588 248.392 0.0967411 0.0741058 0.046577 248 0.113109 248.588 0.202967 248 0.213133 0.366055 247.51 445.224 0.14622 0.142928
248.1 0.0862531 243.688 248.492 0.096935 0.0742997 0.0466719 248.1 0.124434 248.688 0.222412 248.1 0.21319 0.373931 247.61 445.404 0.146189 0.143022
248.2 0.0876809 243.788 248.592 0.0967952 0.0741599 0.0466033 248.2 0.124813 248.788 0.22896 248.2 0.213164 0.381046 247.71 445.584 0.146217 0.143113
248.3 0.0891313 243.888 248.692 0.0966944 0.0740591 0.0465538 248.3 0.124939 248.888 0.22968 248.3 0.213159 0.386259 247.81 445.764 0.146224 0.143201
248.4 0.0902961 243.988 248.792 0.0966937 0.0740584 0.0465533 248.4 0.125113 248.988 0.230298 248.4 0.213191 0.388347 247.91 445.944 0.146232 0.143278
248.5 0.0915786 244.088 248.892 0.0966513 0.074016 0.0465324 248.5 0.125259 249.088 0.230768 248.5 0.213237 0.386079 248.01 446.124 0.14625 0.143399
248.6 0.0929963 244.188 248.992 0.0965032 0.0738679 0.0464597 248.6 0.125402 249.188 0.231122 248.6 0.213228 0.37842 248.11 446.304 0.146257 0.143502
248.7 0.0947866 244.288 249.092 0.0964455 0.0738102 0.0464313 248.7 0.125539 249.288 0.231463 248.7 0.21328 0.364159 248.21 446.484 0.146283 0.143602
248.8 0.096365 244.388 249.192 0.096979 0.0743437 0.0466926 248.8 0.125659 249.388 0.231757 248.8 0.213294 0.342046 248.31 446.664 0.146276 0.143704
248.9 0.0978079 244.488 249.292 0.0970502 0.0744149 0.0467274 248.9 0.125757 249.488 0.231993 248.9 0.213281 0.311354 248.41 446.844 0.146294 0.143812
249 0.0996234 244.588 249.392 0.0970539 0.0744186 0.0467291 249 0.125865 249.588 0.232227 249 0.213366 0.272525 248.51 447.024 0.146332 0.14392
249.1 0.101553 244.688 249.492 0.0967514 0.0741161 0.0465807 249.1 0.114115 249.688 0.211086 249.1 0.213326 0.228316 248.61 447.204 0.146335 0.144044
249.2 0.103469 244.788 249.592 0.0967777 0.0741424 0.0465935 249.2 0.114427 249.788 0.206455 249.2 0.213379 0.184551 248.71 447.384 0.146378 0.144163
249.3 0.105382 244.888 249.692 0.0964998 0.0738645 0.0464572 249.3 0.114305 249.888 0.205981 249.3 0.213415 0.144829 248.81 447.564 0.146423 0.144299
249.4 0.107601 244.988 249.792 0.0964202 0.0737849 0.0464181 249.4 0.114112 249.988 0.205488 249.4 0.213454 0.108624 248.91 447.744 0.146445 0.144405
249.5 0.110052 245.088 249.892 0.096179 0.0735437 0.0462998 249.5 0.113991 250.088 0.205112 249.5 0.213505 0.081558 249.01 447.924 0.146507 0.144526
249.6 0.112197 245.188 249.992 0.0959482 0.0733129 0.0461866 249.6 0.113881 250.188 0.204833 249.6 0.213537 0.0634038 249.11 448.104 0.146526 0.144646
249.7 0.114671 245.288 250.092 0.0962743 0.073639 0.0463462 249.7 0.113773 250.288 0.204569 249.7 0.213593 0.0519264 249.21 448.284 0.146547 0.144764
249.8 0.117328 245.388 250.192 0.09614 0.0735047 0.0462803 249.8 0.113708 250.388 0.204377 249.8 0.213646 0.044635 249.31 448.464 0.146604 0.144901
249.9 0.119728 245.488 250.292 0.0961187 0.0734834 0.0462698 249.9 0.113631 250.488 0.204195 249.9 0.21364 0.0398396 249.41 448.644 0.146608 0.145012
250 0.122463 245.588 250.392 0.0963021 0.0736668 0.0463595 250 0.113552 250.588 0.204033 250 0.213726 0.0365696 249.51 448.824 0.1466 0.145108
250.1 0.125373 245.688 250.492 0.0961369 0.0735016 0.0462784 250.1 0.113525 250.688 0.2039 250.1 0.213799 0.0342666 249.61 449.004 0.146675 0.145236
250.2 0.128272 245.788 250.592 0.0960242 0.0733889 0.0462231 250.2 0.113452 250.788 0.203756 250.2 0.213823 0.0325614 249.71 449.184 0.146709 0.145351
250.3 0.131487 245.888 250.692 0.0959559 0.0733206 0.0461895 250.3 0.113401 250.888 0.203641 250.3 0.213877 0.0313433 249.81 449.364 0.146753 0.145454
250.4 0.134648 245.988 250.792 0.0957309 0.0730956 0.0460791 250.4 0.113349 250.988 0.203527 250.4 0.213966 0.0304345 249.91 449.544 0.146811 0.145568
250.5 0.137775 246.088 250.892 0.0956835 0.0730482 0.0460558 250.5 0.113303 251.088 0.203397 250.5 0.213977 0.029741 250.01 449.724 0.146854 0.145672
250.6 0.141163 246.188 250.992 0.0956736 0.0730383 0.0460508 250.6 0.113257 251.188 0.203315 250.6 0.214034 0.0292529 250.11 449.904 0.146877 0.145785
250.7 0.14456 246.288 251.092 0.0957589 0.0731236 0.0460925 250.7 0.113225 251.288 0.20322 250.7 0.214086 0.0288806 250.21 450.084 0.146939 0.145882
250.8 0.147902 246.388 251.192 0.0957932 0.0731579 0.0461092 250.8 0.113194 251.388 0.203116 250.8 0.21418 0.028587 250.31 450.264 0.146955 0.145971
250.9 0.151659 246.488 251.292 0.0958214 0.0731861 0.0461229 250.9 0.113167 251.488 0.203054 250.9 0.214274 0.0284227 250.41 450.444 0.147064 0.14606
251 0.155163 246.588 251.392 0.0959205 0.0732852 0.0461713 251 0.113134 251.588 0.202976 251 0.214354 0.0282674 250.51 450.624 0.14707 0.146166
251.1 0.158752 246.688 251.492 0.096099 0.0734637 0.0462587 251.1 0.124384 251.688 0.222284 251.1 0.214396 0.0282306 250.61 450.804 0.147151 0.146241
251.2 0.162972 246.788 251.592 0.0959402 0.0733049 0.0461807 251.2 0.124831 251.788 0.228958 251.2 0.214457 0.0282491 250.71 450.984 0.147177 0.146317
251.3 0.166756 246.888 251.692 0.0959375 0.0733022 0.0461793 251.3 0.124953 251.888 0.22968 251.3 0.214555 0.0282573 250.81 451.164 0.14722 0.146374
251.4 0.170712 246.988 251.792 0.0962785 0.0736432 0.0463463 251.4 0.12514 251.988 0.230272 251.4 0.214647 0.0283388 250.91 451.344 0.147302 0.146449
251.5 0.174801 247.088 251.892 0.0962981 0.0736629 0.0463558 251.5 0.125299 252.088 0.230743 251.5 0.214734 0.0284163 251.01 451.524 0.147379 0.146505
251.6 0.178928 247.188 251.992 0.0958652 0.0732299 0.0461435 251.6 0.125426 252.188 0.231119 251.6 0.21473 0.0285214 251.11 451.704 0.147402 0.146564
251.7 0.183066 247.288 252.092 0.0956941 0.0730588 0.0460595 251.7 0.125568 252.288 0.231433 251.7 0.214891 0.0286643 251.21 451.884 0.147466 0.14664
251.8 0.187227 247.388 252.192 0.0953317 0.0726964 0.0458818 251.8 0.125671 252.388 0.231731 251.8 0.214983 0.0288142 251.31 452.064 0.147544 0.146671
251.9 0.191774 247.488 252.292 0.0951672 0.0725319 0.0458011 251.9 0.125783 252.488 0.231976 251.9 0.215052 0.0289402 251.41 452.244 0.147595 0.146714
252 0.196381 247.588 252.392 0.0951898 0.0725545 0.0458121 252 0.125877 252.588 0.232223 252 0.215189 0.0291367 251.51 452.424 0.147668 0.146767
252.1 0.200753 247.688 252.492 0.0952051 0.0725698 0.0458194 252.1 0.114193 252.688 0.211204 252.1 0.215244 0.0293111 251.61 452.604 0.147714 0.146786
252.2 0.205379 247.788 252.592 0.0953791 0.0727438 0.0459046 252.2 0.114439 252.788 0.206443 252.2 0.215386 0.0295152 251.71 452.784 0.147755 0.146817
252.3 0.210241 247.888 252.692 0.09526 0.0726247 0.0458461 252.3 0.114299 252.888 0.205969 252.3 0.215459 0.029718 251.81 452.964 0.147851 0.14683
252.4 0.215343 247.988 252.792 0.0954181 0.0727828 0.0459234 252.4 0.114121 252.988 0.20547 252.4 0.215542 0.0299083 251.91 453.144 0.147948 0.146851
252.5 0.22036 248.088 252.892 0.0955213 0.072886 0.0459739 252.5 0.113993 253.088 0.205105 252.5 0.215652 0.0301404 252.01 453.324 0.147984 0.146867
252.6 0.225254 248.188 252.992 0.0950793 0.072444 0.0457572 252.6 0.113882 253.188 0.204861 252.6 0.21576 0.0303517 252.11 453.504 0.14809 0.146887
252.7 0.230331 248.288 253.092 0.0949744 0.0723391 0.0457057 252.7 0.113793 253.288 0.204606 252.7 0.215823 0.0305742 252.21 453.684 0.148145 0.146886
252.8 0.235676 248.388 253.192 0.0944916 0.0718563 0.045469 252.8 0.113729 253.388 0.204394 252.8 0.21597 0.0308158 252.31 453.864 0.148272 0.146892
252.9 0.24071 248.488 253.292 0.0941917 0.0715564 0.0453219 252.9 0.113637 253.488 0.20419 252.9 0.216076 0.031049 252.41 454.044 0.148338 0.146888
253 0.245865 248.588 253.392 0.0944415 0.0718062 0.0454441 253 0.113569 253.588 0.204025 253 0.216203 0.0313106 252.51 454.224 0.148402 0.146851
253.1 0.251245 248.688 253.492 0.0951413 0.072506 0.0457869 253.1 0.113533 253.688 0.203893 253.1 0.21635 0.0315511 252.61 454.404 0.148486 0.14688
253.2 0.256575 248.788 253.592 0.0955643 0.072929 0.0459941 253.2 0.113464 253.788 0.203741 253.2 0.216418 0.0317945 252.71 454.584 0.148556 0.146871
253.3 0.26218 248.888 253.692 0.0954861 0.0728508 0.0459557 253.3 0.11341 253.888 0.203627 253.3 0.216537 0.0320734 252.81 454.764 0.14866 0.146834
253.4 0.267778 248.988 253.792 0.0955519 0.0729166 0.0459877 253.4 0.113388 253.988 0.20351 253.4 0.216666 0.0323409 252.91 454.944 0.148739 0.146827
253.5 0.273323 249.088 253.892 0.0956395 0.0730042 0.0460306 253.5 0.113312 254.088 0.203418 253.5 0.216774 0.0326058 253.01 455.124 0.14883 0.146783
253.6 0.279036 249.188 253.992 0.0957496 0.0731143 0.0460844 253.6 0.113291 254.188 0.203313 253.6 0.216948 0.0328932 253.11 455.304 0.148928 0.146777
253.7 0.284812 249.288 254.092 0.0959342 0.0732989 0.0461747 253.7 0.113249 254.288 0.203214 253.7 0.217071 0.0331946 253.21 455.484 0.149032 0.146744
253.8 0.290591 249.388 254.192 0.0958959 0.0732606 0.0461558 253.8 0.113198 254.388 0.203115 253.8 0.2172 0.0334866 253.31 455.664 0.149097 0.146698
253.9 0.296679 249.488 254.292 0.0957706 0.0731353 0.0460943 253.9 0.113173 254.488 0.203047 253.9 0.217343 0.0338215 253.41 455.844 0.149218 0.146673
254 0.302987 249.588 254.392 0.0959603 0.073325 0.0461871 254 0.113137 254.588 0.202961 254 0.217469 0.0341135 253.51 456.024 0.149326 0.146648
254.1 0.309311 249.688 254.492 0.0956495 0.0730142 0.0460347 254.1 0.124315 254.688 0.222158 254.1 0.217578 0.0344496 253.61 456.204 0.149387 0.146608
254.2 0.315925 249.788 254.592 0.0957762 0.0731409 0.0460967 254.2 0.124849 254.788 0.228969 254.2 0.217771 0.0347922 253.71 456.384 0.149529 0.146588
254.3 0.322135 249.888 254.692 0.096049 0.0734137 0.0462302 254.3 0.124966 254.888 0.229672 254.3 0.217892 0.0351346 253.81 456.564 0.149609 0.146562
254.4 0.328215 249.988 254.792 0.0960511 0.0734158 0.0462311 254.4 0.125139 254.988 0.230261 254.4 0.218027 0.0354928 253.91 456.744 0.149722 0.146521
254.5 0.334239 250.088 254.892 0.0956544 0.0730191 0.0460366 254.5 0.125323 255.088 0.230741 254.5 0.21815 0.0358698 254.01 456.924 0.149851 0.146505
254.6 0.339457 250.188 254.992 0.0952885 0.0726533 0.0458572 254.6 0.125444 255.188 0.23113 254.6 0.21829 0.0362245 254.11 457.104 0.149839 0.146467
254.7 0.343734 250.288 255.092 0.0950521 0.0724168 0.0457412 254.7 0.125575 255.288 0.231455 254.7 0.218375 0.0366278 254.21 457.284 0.149958 0.146448
254.8 0.346239 250.388 255.192 0.0949784 0.0723431 0.045705 254.8 0.12569 255.388 0.231742 254.8 0.218459 0.0370332 254.31 457.464 0.150025 0.146437
254.9 0.3465 250.488 255.292 0.0949705 0.0723352 0.045701 254.9 0.125783 255.488 0.231974 254.9 0.218445 0.0374557 254.41 457.644 0.150011 0.146414
255 0.34343 250.588 255.392 0.0948715 0.0722362 0.0456524 255 0.1259 255.588 0.232215 255 0.218386 0.0379077 254.51 457.824 0.149957 0.146424
255.1 0.3363 250.688 255.492 0.0947096 0.0720743 0.0455729 255.1 0.114288 255.688 0.211332 255.1 0.218256 0.0383601 254.61 458.004 0.149816 0.146402
255.2 0.323819 250.788 255.592 0.0946018 0.0719665 0.04552 255.2 0.114438 255.788 0.206434 255.2 0.217999 0.0388287 254.71 458.184 0.149597 0.146397
255.3 0.305963 250.888 255.692 0.0949751 0.0723398 0.0457028 255.3 0.114329 255.888 0.205971 255.3 0.217696 0.0393548 254.81 458.364 0.149359 0.146393
255.4 0.283008 250.988 255.792 0.0952695 0.0726342 0.0458469 255.4 0.114135 255.988 0.205462 255.4 0.217234 0.0398525 254.91 458.544 0.148971 0.146405
255.5 0.256712 251.088 255.892 0.0952281 0.0725928 0.0458265 255.5 0.114012 256.088 0.205089 255.5 0.216768 0.0404075 255.01 458.724 0.148633 0.146397
255.6 0.229055 251.188 255.992 0.0950665 0.0724312 0.0457472 255.6 0.113906 256.188 0.204816 255.6 0.216322 0.0410127 255.11 458.904 0.148299 0.146425
255.7 0.201793 251.288 256.092 0.0947969 0.0721616 0.0456149 255.7 0.1138 256.288 0.20456 255.7 0.215864 0.0415817 255.21 459.084 0.148007 0.146424
255.8 0.176272 251.388 256.192 0.0945083 0.071873 0.0454734 255.8 0.113731 256.388 0.204369 255.8 0.21549 0.0422313 255.31 459.264 0.147708 0.146478
255.9 0.153959 251.488 256.292 0.0940457 0.0714104 0.0452466 255.9 0.113651 256.488 0.204203 255.9 0.21521 0.0429551 255.41 459.444 0.147485 0.146508
256 0.135144 251.588 256.392 0.0937172 0.0710819 0.0450855 256 0.113577 256.588 0.204013 256 0.214881 0.0436557 255.51 459.624 0.14731 0.146519
256.1 0.12 251.688 256.492 0.0935373 0.070902 0.0449972 256.1 0.11354 256.688 0.203874 256.1 0.214713 0.0444259 255.61 459.804 0.147191 0.146554
256.2 0.107837 251.788 256.592 0.0936072 0.0709719 0.0450314 256.2 0.113485 256.788 0.203755 256.2 0.214509 0.0452332 255.71 459.984 0.147066 0.146572
256.3 0.098421 251.888 256.692 0.0936468 0.0710115 0.0450506 256.3 0.113425 256.888 0.203626 256.3 0.214367 0.0460947 255.81 460.164 0.146952 0.146586
256.4 0.0910828 251.988 256.792 0.0937517 0.0711164 0.0451019 256.4 0.113385 256.988 0.203515 256.4 0.214265 0.0470169 255.91 460.344 0.146887 0.146602
256.5 0.0847792 252.088 256.892 0.0941182 0.0714829 0.0452814 256.5 0.113348 257.088 0.203406 256.5 0.214116 0.0479708 256.01 460.524 0.146805 0.146618
256.6 0.0797833 252.188 256.992 0.094627 0.0719917 0.0455305 256.6 0.113314 257.188 0.203284 256.6 0.214003 0.049025 256.11 460.704 0.146727 0.146608
256.7 0.0760673 252.288 257.092 0.094513 0.0718777 0.0454746 256.7 0.113274 257.288 0.20322 256.7 0.21397 0.050151 256.21 460.884 0.146694 0.146598
256.8 0.0729336 252.388 257.192 0.0947495 0.0721142 0.0455903 256.8 0.113223 257.388 0.203118 256.8 0.213866 0.0513243 256.31 461.064 0.146618 0.146559
256.9 0.0702886 252.488 257.292 0.0947618 0.0721265 0.0455962 256.9 0.113195 257.488 0.203037 256.9 0.213813 0.0526238 256.41 461.244 0.14656 0.146538
257 0.0682231 252.588 257.392 0.0948279 0.0721926 0.0456285 257 0.113155 257.588 0.202971 257 0.213747 0.0540273 256.51 461.424 0.146547 0.146509
257.1 0.0661792 252.688 257.492 0.0950566 0.0724213 0.0457404 257.1 0.124295 257.688 0.222045 257.1 0.21366 0.0555577 256.61 461.604 0.14646 0.146452
257.2 0.0648273 252.788 257.592 0.094787 0.0721517 0.0456082 257.2 0.124878 257.788 0.228961 257.2 0.213635 0.0571784 256.71 461.784 0.146465 0.146414
257.3 0.0636463 252.888 257.692 0.0944184 0.0717831 0.0454275 257.3 0.124997 257.888 0.229677 257.3 0.213573 0.0589767 256.81 461.964 0.146426 0.146329
257.4 0.0627853 252.988 257.792 0.0944902 0.0718549 0.0454625 257.4 0.125169 257.988 0.230259 257.4 0.213518 0.0609325 256.91 462.144 0.146403 0.146265
257.5 0.0620323 253.088 257.892 0.0944394 0.0718041 0.0454375 257.5 0.125346 258.088 0.230746 257.5 0.213494 0.0630419 257.01 462.324 0.146353 0.146184
257.6 0.0613497 253.188 257.992 0.0944021 0.0717668 0.0454191 257.6 0.125474 258.188 0.231098 257.6 0.213463 0.0653645 257.11 462.504 0.146331 0.146087
257.7 0.0607792 253.288 258.092 0.0944054 0.0717701 0.0454205 257.7 0.125605 258.288 0.23142 257.7 0.213417 0.0679221 257.21 462.684 0.146301 0.145988
257.8 0.0605916 253.388 258.192 0.0947775 0.0721422 0.0456027 257.8 0.125713 258.388 0.231727 257.8 0.213385 0.0707988 257.31 462.864 0.146316 0.145896
257.9 0.0603221 253.488 258.292 0.0944829 0.0718476 0.0454583 257.9 0.125814 258.488 0.231959 257.9 0.213328 0.0739304 257.41 463.044 0.146245 0.14577
258 0.0601077 253.588 258.392 0.0941029 0.0714676 0.0452719 258 0.12591 258.588 0.232173 258 0.213328 0.0774234 257.51 463.224 0.146222 0.145656
258.1 0.0601503 253.688 258.492 0.0937525 0.0711172 0.0451001 258.1 0.114347 258.688 0.211438 258.1 0.213335 0.0813041 257.61 463.404 0.146229 0.145527
258.2 0.060099 253.788 258.592 0.0943696 0.0717343 0.0454024 258.2 0.114447 258.788 0.206418 258.2 0.213265 0.0855692 257.71 463.584 0.146223 0.145397
258.3 0.0601389 253.888 258.692 0.0948561 0.0722208 0.0456406 258.3 0.114335 258.888 0.205949 258.3 0.213241 0.0902953 257.81 463.764 0.146191 0.145286
258.4 0.060158 253.988 258.792 0.0949185 0.0722832 0.0456711 258.4 0.114164 258.988 0.205456 258.4 0.213257 0.0954728 257.91 463.944 0.146183 0.145156
258.5 0.0600944 254.088 258.892 0.0949059 0.0722706 0.0456647 258.5 0.114034 259.088 0.205077 258.5 0.213208 0.10113 258.01 464.124 0.146142 0.145032
258.6 0.0604278 254.188 258.992 0.0949502 0.072315 0.0456864 258.6 0.113931 259.188 0.2048 258.6 0.213239 0.107312 258.11 464.304 0.146171 0.144906
258.7 0.0605943 254.288 259.092 0.0948401 0.0722048 0.0456323 258.7 0.113822 259.288 0.204555 258.7 0.213188 0.11392 258.21 464.484 0.146133 0.144766
258.8 0.0608835 254.388 259.192 0.0949958 0.0723605 0.0457084 258.8 0.113754 259.388 0.204332 258.8 0.213193 0.121024 258.31 464.664 0.146154 0.144626
258.9 0.0613725 254.488 259.292 0.0951548 0.0725195 0.0457862 258.9 0.113674 259.488 0.204171 258.9 0.213188 0.128515 258.41 464.844 0.14615 0.144523
259 0.0615322 254.588 259.392 0.0952899 0.0726546 0.0458523 259 0.113606 259.588 0.204018 259 0.213147 0.136384 258.51 465.024 0.146107 0.144391
259.1 0.0618078 254.688 259.492 0.0953747 0.0727394 0.0458937 259.1 0.113563 259.688 0.203861 259.1 0.213162 0.14456 258.61 465.204 0.146105 0.144234
259.2 0.0623544 254.788 259.592 0.0954343 0.072799 0.0459228 259.2 0.113503 259.788 0.203731 259.2 0.213164 0.152987 258.71 465.384 0.146086 0.144119
259.3 0.0628057 254.888 259.692 0.0953917 0.0727564 0.0459018 259.3 0.113447 259.888 0.203596 259.3 0.213127 0.161618 258.81 465.564 0.146083 0.143982
259.4 0.0632867 254.988 259.792 0.0953733 0.072738 0.0458926 259.4 0.11341 259.988 0.203501 259.4 0.213166 0.170373 258.91 465.744 0.146091 0.143876
259.5 0.06354 255.088 259.892 0.095383 0.0727477 0.0458973 259.5 0.113357 260.088 0.203401 259.5 0.213101 0.179296 259.01 465.924 0.146074 0.143744
259.6 0.0637856 255.188 259.992 0.0954345 0.0727992 0.0459223 259.6 0.113311 260.188 0.20328 259.6 0.213088 0.188313 259.11 466.104 0.146086 0.143634
259.7 0.0642275 255.288 260.092 0.0952524 0.0726171 0.045833 259.7 0.113299 260.288 0.20319 259.7 0.213117 0.19753 259.21 466.284 0.146077 0.143533
259.8 0.0647109 255.388 260.192 0.0952401 0.0726048 0.0458268 259.8 0.113241 260.388 0.20311 259.8 0.213127 0.206891 259.31 466.464 0.146051 0.143411
259.9 0.0654482 255.488 260.292 0.0952513 0.072616 0.0458322 259.9 0.113221 260.488 0.203003 259.9 0.213101 0.216488 259.41 466.644 0.146074 0.143316
260 0.0662583 255.588 260.392 0.0954424 0.0728072 0.0459257 260 0.113199 260.588 0.202923 260 0.213106 0.22634 259.51 466.824 0.146076 0.143209
260.1 0.0666467 255.688 260.492 0.0956818 0.0730465 0.0460429 260.1 0.124283 260.688 0.221884 260.1 0.213048 0.236325 259.61 467.004 0.146076 0.143129
260.2 0.0671669 255.788 260.592 0.0957457 0.0731104 0.0460741 260.2 0.124897 260.788 0.228909 260.2 0.21308 0.246538 259.71 467.184 0.146065 0.143081
260.3 0.0677087 255.888 260.692 0.0957252 0.0730899 0.0460639 260.3 0.125022 260.888 0.229644 260.3 0.213104 0.256922 259.81 467.364 0.146061 0.142994
260.4 0.068429 255.988 260.792 0.0955995 0.0729642 0.0460021 260.4 0.125195 260.988 0.230223 260.4 0.213072 0.266766 259.91 467.544 0.146068 0.142896
260.5 0.0691225 256.088 260.892 0.0955299 0.0728946 0.0459679 260.5 0.125367 261.088 0.2307 260.5 0.213099 0.273984 260.01 467.724 0.146103 0.14286
260.6 0.0696239 256.188 260.992 0.0956403 0.073005 0.0460219 260.6 0.125488 261.188 0.231078 260.6 0.21309 0.282817 260.11 467.904 0.146093 0.142797
260.7 0.0703295 256.288 261.092 0.0956593 0.073024 0.0460311 260.7 0.125624 261.288 0.231369 260.7 0.213082 0.292956 260.21 468.084 0.146083 0.142743
260.8 0.0710806 256.388 261.192 0.095428 0.0727927 0.0459176 260.8 0.125751 261.388 0.231691 260.8 0.213091 0.302553 260.31 468.264 0.146098 0.142737
260.9 0.0718418 256.488 261.292 0.0954118 0.0727765 0.0459095 260.9 0.125836 261.488 0.231931 260.9 0.213095 0.311477 260.41 468.444 0.146069 0.14268
261 0.0724983 256.588 261.392 0.0954616 0.0728263 0.0459338 261 0.125951 261.588 0.232146 261 0.213097 0.319757 260.51 468.624 0.146088 0.142666
261.1 0.0732936 256.688 261.492 0.0954117 0.0727764 0.0459092 261.1 0.114416 261.688 0.211537 261.1 0.213084 0.327495 260.61 468.804 0.146116 0.142663
261.2 0.073944 256.788 261.592 0.0955035 0.0728682 0.0459541 261.2 0.114471 261.788 0.206403 261.2 0.213072 0.334876 260.71 468.984 0.146074 0.142644
261.3 0.0747118 256.888 261.692 0.0954939 0.0728586 0.0459492 261.3 0.114363 261.888 0.205918 261.3 0.213093 0.34225 260.81 469.164 0.146115 0.142648
261.4 0.0757329 256.988 261.792 0.0956986 0.0730633 0.0460494 261.4 0.114185 261.988 0.205449 261.4 0.213053 0.349857 260.91 469.344 0.146112 0.142646
261.5 0.0766599 257.088 261.892 0.0954424 0.0728072 0.0459237 261.5 0.114061 262.088 0.205074 261.5 0.213042 0.357706 261.01 469.524 0.146129 0.142642
261.6 0.0776617 257.188 261.992 0.0954917 0.0728564 0.0459478 261.6 0.113943 262.188 0.204783 261.6 0.213078 0.365763 261.11 469.704 0.146138 0.142679
261.7 0.0786337 257.288 262.092 0.0954246 0.0727893 0.0459147 261.7 0.113853 262.288 0.204545 261.7 0.213069 0.373796 261.21 469.884 0.146123 0.142675
261.8 0.0795244 257.388 262.192 0.0952091 0.0725738 0.045809 261.8 0.113762 262.388 0.204326 261.8 0.213048 0.381281 261.31 470.064 0.146123 0.142713
261.9 0.0808218 257.488 262.292 0.0953216 0.0726863 0.045864 261.9 0.113691 262.488 0.20416 261.9 0.213081 0.387019 261.41 470.244 0.146151 0.142752
262 0.0820024 257.588 262.392 0.095482 0.0728467 0.0459425 262 0.113624 262.588 0.203993 262 0.213048 0.389596 261.51 470.424 0.146113 0.142786
262.1 0.0832427 257.688 262.492 0.0955722 0.0729369 0.0459865 262.1 0.11357 262.688 0.203833 262.1 0.213117 0.387909 261.61 470.604 0.14617 0.142853
262.2 0.0844501 257.788 262.592 0.0956255 0.0729902 0.0460125 262.2 0.113505 262.788 0.203716 262.2 0.213104 0.380859 261.71 470.784 0.146171 0.142918
262.3 0.0857297 257.888 262.692 0.0955681 0.0729328 0.0459842 262.3 0.113437 262.888 0.203582 262.3 0.213108 0.367249 261.81 470.964 0.146164 0.142972
262.4 0.0871767 257.988 262.792 0.0954903 0.072855 0.045946 262.4 0.11342 262.988 0.20347 262.4 0.21312 0.345752 261.91 471.144 0.146215 0.143049
262.5 0.0883684 258.088 262.892 0.0954014 0.0727661 0.0459023 262.5 0.113363 263.088 0.203379 262.5 0.213154 0.315491 262.01 471.324 0.146188 0.143103
262.6 0.0895608 258.188 262.992 0.0953291 0.0726938 0.0458667 262.6 0.113309 263.188 0.203271 262.6 0.213201 0.276754 262.11 471.504 0.146199 0.143189
262.7 0.0910114 258.288 263.092 0.0954242 0.0727889 0.0459132 262.7 0.113292 263.288 0.20317 262.7 0.213183 0.232151 262.21 471.684 0.146232 0.143259
262.8 0.0924944 258.388 263.192 0.0956312 0.0729959 0.0460145 262.8 0.113226 263.388 0.20309 262.8 0.213206 0.187326 262.31 471.864 0.146228 0.143349
262.9 0.0941856 258.488 263.292 0.0961523 0.073517 0.0462697 262.9 0.113216 263.488 0.203 262.9 0.213246 0.147121 262.41 472.044 0.146265 0.143454
263 0.095876 258.588 263.392 0.0965863 0.073951 0.0464822 263 0.113179 263.588 0.202927 263 0.21327 0.109802 262.51 472.224 0.146279 0.143564
263.1 0.0975838 258.688 263.492 0.0965183 0.073883 0.0464488 263.1 0.124211 263.688 0.221766 263.1 0.213248 0.0818973 262.61 472.404 0.146286 0.143624
263.2 0.0992214 258.788 263.592 0.0967408 0.0741055 0.0465577 263.2 0.124919 263.788 0.228904 263.2 0.213285 0.0633402 262.71 472.584 0.14629 0.143738
263.3 0.101003 258.888 263.692 0.0968636 0.0742283 0.0466177 263.3 0.125033 263.888 0.229632 263.3 0.213349 0.0516548 262.81 472.764 0.146324 0.143831
263.4 0.102914 258.988 263.792 0.0972077 0.0745724 0.0467862 263.4 0.125212 263.988 0.230231 263.4 0.213391 0.0442913 262.91 472.944 0.146362 0.143915
263.5 0.104848 259.088 263.892 0.0970843 0.074449 0.0467256 263.5 0.125381 264.088 0.23069 263.5 0.213413 0.0394905 263.01 473.124 0.146366 0.14404
263.6 0.106826 259.188 263.992 0.0967435 0.0741082 0.0465585 263.6 0.125507 264.188 0.231088 263.6 0.213446 0.0362307 263.11 473.304 0.146429 0.144145
263.7 0.108733 259.288 264.092 0.0966508 0.0740155 0.0465129 263.7 0.125623 264.288 0.231393 263.7 0.213492 0.0339187 263.21 473.484 0.146438 0.144237
263.8 0.110964 259.388 264.192 0.0963772 0.0737419 0.0463787 263.8 0.125743 264.388 0.231685 263.8 0.213558 0.032262 263.31 473.664 0.146436 0.144358
263.9 0.113105 259.488 264.292 0.0963236 0.0736883 0.0463523 263.9 0.125846 264.488 0.231954 263.9 0.213567 0.0310461 263.41 473.844 0.14648 0.144463
264 0.115281 259.588 264.392 0.0964502 0.0738149 0.0464142 264 0.125952 264.588 0.232168 264 0.2136 0.030135 263.51 474.024 0.146513 0.144554
264.1 0.117761 259.688 264.492 0.0960731 0.0734378 0.0462293 264.1 0.114503 264.688 0.211678 264.1 0.21367 0.0294862 263.61 474.204 0.146525 0.144675
264.2 0.120158 259.788 264.592 0.0960848 0.0734495 0.0462349 264.2 0.114483 264.788 0.206403 264.2 0.2137 0.028959 263.71 474.384 0.146528 0.144773
264.3 0.122809 259.888 264.692 0.0962402 0.0736049 0.0463109 264.3 0.114366 264.888 0.205942 264.3 0.21373 0.028581 263.81 474.564 0.14659 0.144894
264.4 0.125771 259.988 264.792 0.096034 0.0733987 0.0462097 264.4 0.114181 264.988 0.205455 264.4 0.213811 0.028321 263.91 474.744 0.146665 0.144995
264.5 0.128915 260.088 264.892 0.0958444 0.0732091 0.0461167 264.5 0.114055 265.088 0.20508 264.5 0.213841 0.0281361 264.01 474.924 0.146674 0.145076
264.6 0.132052 260.188 264.992 0.0961426 0.0735073 0.0462627 264.6 0.113956 265.188 0.204782 264.6 0.213904 0.0280462 264.11 475.104 0.14676 0.145182
264.7 0.135245 260.288 265.092 0.0962832 0.0736479 0.0463314 264.7 0.113837 265.288 0.204549 264.7 0.214 0.0279805 264.21 475.284 0.146792 0.145288
264.8 0.138602 260.388 265.192 0.0959491 0.0733138 0.0461676 264.8 0.113771 265.388 0.204338 264.8 0.214013 0.027962 264.31 475.464 0.146829 0.145364
264.9 0.142039 260.488 265.292 0.0961126 0.0734773 0.0462476 264.9 0.113717 265.488 0.204161 264.9 0.2141 0.0280067 264.41 475.644 0.146883 0.145451
265 0.145415 260.588 265.392 0.0962812 0.073646 0.0463301 265 0.11361 265.588 0.204022 265 0.214148 0.02806 264.51 475.824 0.146905 0.145505
265.1 0.14911 260.688 265.492 0.0964882 0.073853 0.0464314 265.1 0.113563 265.688 0.203844 265.1 0.214227 0.0281388 264.61 476.004 0.14696 0.145594
265.2 0.152736 260.788 265.592 0.0961839 0.0735486 0.0462821 265.2 0.113518 265.788 0.203728 265.2 0.214278 0.0282676 264.71 476.184 0.147008 0.145705
265.3 0.156328 260.888 265.692 0.0960777 0.0734424 0.0462299 265.3 0.113463 265.888 0.203589 265.3 0.214399 0.0283813 264.81 476.364 0.147067 0.145782
265.4 0.160097 260.988 265.792 0.0965111 0.0738758 0.0464421 265.4 0.113419 265.988 0.203458 265.4 0.214444 0.0285218 264.91 476.544 0.147086 0.145876
265.5 0.164025 261.088 265.892 0.096959 0.0743237 0.0466615 265.5 0.113377 266.088 0.203365 265.5 0.21456 0.028714 265.01 476.724 0.147152 0.145962
265.6 0.168132 261.188 265.992 0.0973368 0.0747015 0.0468465 265.6 0.113327 266.188 0.203265 265.6 0.214631 0.0288683 265.11 476.904 0.147253 0.146004
265.7 0.172201 261.288 266.092 0.0972661 0.0746308 0.0468117 265.7 0.113304 266.288 0.20315 265.7 0.214701 0.0290608 265.21 477.084 0.147301 0.14607
265.8 0.176405 261.388 266.192 0.0970975 0.0744622 0.046729 265.8 0.113263 266.388 0.203096 265.8 0.21479 0.0292511 265.31 477.264 0.147317 0.146145
265.9 0.180698 261.488 266.292 0.0971792 0.0745439 0.0467688 265.9 0.113228 266.488 0.202999 265.9 0.214874 0.0294183 265.41 477.444 0.147385 0.146199
266 0.185145 261.588 266.392 0.0974621 0.0748268 0.0469073 266 0.113207 266.588 0.202928 266 0.214999 0.0296638 265.51 477.624 0.147458 0.146285
266.1 0.189513 261.688 266.492 0.0976746 0.0750393 0.0470113 266.1 0.124167 266.688 0.221658 266.1 0.215052 0.0298706 265.61 477.804 0.1475 0.146323
266.2 0.194061 261.788 266.592 0.0976909 0.0750556 0.0470192 266.2 0.124923 266.788 0.228904 266.2 0.215137 0.0300774 265.71 477.984 0.147594 0.14637
266.3 0.198679 261.888 266.692 0.0975482 0.0749129 0.0469491 266.3 0.125057 266.888 0.229646 266.3 0.215251 0.0303123 265.81 478.164 0.147646 0.146411
266.4 0.203031 261.988 266.792 0.0974347 0.0747994 0.0468934 266.4 0.125217 266.988 0.230253 266.4 0.215335 0.0305314 265.91 478.344 0.147691 0.146434
266.5 0.20762 262.088 266.892 0.0975871 0.0749519 0.0469679 266.5 0.125379 267.088 0.230696 266.5 0.215392 0.0307726 266.01 478.524 0.147819 0.146494
266.6 0.212229 262.188 266.992 0.0975281 0.0748928 0.0469389 266.6 0.125533 267.188 0.23108 266.6 0.215503 0.0310147 266.11 478.704 0.147867 0.146506
266.7 0.216858 262.288 267.092 0.0973713 0.074736 0.0468619 266.7 0.125645 267.288 0.231395 266.7 0.215606 0.0312493 266.21 478.884 0.147918 0.146521
266.8 0.221685 262.388 267.192 0.0973644 0.0747291 0.0468584 266.8 0.125769 267.388 0.231673 266.8 0.215719 0.0315072 266.31 479.064 0.147986 0.146554
266.9 0.226536 262.488 267.292 0.0972212 0.0745859 0.046788 266.9 0.125875 267.488 0.231933 266.9 0.215815 0.0317744 266.41 479.244 0.148074 0.146553
267 0.231356 262.588 267.392 0.0971339 0.0744986 0.0467452 267 0.125979 267.588 0.232166 267 0.215897 0.0320205 266.51 479.424 0.148158 0.146576
267.1 0.236184 262.688 267.492 0.0969055 0.0742702 0.0466331 267.1 0.114568 267.688 0.211792 267.1 0.216031 0.0323042 266.61 479.604 0.148197 0.146586
267.2 0.241348 262.788 267.592 0.0970456 0.0744103 0.0467016 267.2 0.11449 267.788 0.206403 267.2 0.216178 0.032585 266.71 479.784 0.14826 0.14659
267.3 0.246703 262.888 267.692 0.0974038 0.0747685 0.046877 267.3 0.114381 267.888 0.205938 267.3 0.216254 0.0328643 266.81 479.964 0.148354 0.146596
267.4 0.252045 262.988 267.792 0.0973086 0.0746733 0.0468302 267.4 0.114218 267.988 0.205462 267.4 0.216379 0.0331913 266.91 480.144 0.148464 0.146606
267.5 0.257378 263.088 267.892 0.0971059 0.0744706 0.0467308 267.5 0.11406 268.088 0.205081 267.5 0.216485 0.0334782 267.01 480.324 0.148518 0.146602
267.6 0.262954 263.188 267.992 0.0970902 0.0744549 0.0467229 267.6 0.113961 268.188 0.204787 267.6 0.216629 0.0337882 267.11 480.504 0.148627 0.146606
267.7 0.26856 263.288 268.092 0.0969799 0.0743446 0.0466687 267.7 0.113864 268.288 0.204551 267.7 0.216742 0.0341392 267.21 480.684 0.148708 0.146588
267.8 0.274088 263.388 268.192 0.0970562 0.0744209 0.046706 267.8 0.113781 268.388 0.204325 267.8 0.216858 0.0344545 267.31 480.864 0.148814 0.146584
267.9 0.279819 263.488 268.292 0.0970834 0.0744481 0.0467192 267.9 0.113708 268.488 0.204159 267.9 0.216999 0.0348018 267.41 481.044 0.148906 0.146577
268 0.285642 263.588 268.392 0.0970629 0.0744276 0.046709 268 0.113639 268.588 0.203988 268 0.217132 0.0351466 267.51 481.224 0.149003 0.14656
268.1 0.291674 263.688 268.492 0.0971418 0.0745065 0.0467475 268.1 0.113586 268.688 0.203829 268.1 0.21727 0.0354943 267.61 481.404 0.149098 0.146538
268.2 0.29769 263.788 268.592 0.0969317 0.0742964 0.0466444 268.2 0.113538 268.788 0.203707 268.2 0.217404 0.0358771 267.71 481.584 0.149202 0.146532
268.3 0.30383 263.888 268.692 0.0970371 0.0744018 0.0466959 268.3 0.113492 268.888 0.2036 268.3 0.217541 0.0362634 267.81 481.764 0.1493 0.146509
268.4 0.310108 263.988 268.792 0.0973414 0.0747061 0.0468449 268.4 0.113457 268.988 0.203457 268.4 0.217664 0.0366664 267.91 481.944 0.149387 0.146515
268.5 0.31643 264.088 268.892 0.0974541 0.0748188 0.0469 268.5 0.113414 269.088 0.203372 268.5 0.21783 0.0370751 268.01 482.124 0.149524 0.146481
268.6 0.322465 264.188 268.992 0.0976862 0.0750509 0.0470136 268.6 0.113366 269.188 0.20326 268.6 0.217962 0.0375342 268.11 482.304 0.149566 0.14647
268.7 0.328135 264.288 269.092 0.0975415 0.0749062 0.0469425 268.7 0.113339 269.288 0.203165 268.7 0.218116 0.0379492 268.21 482.484 0.1497 0.146477
268.8 0.333526 264.388 269.192 0.0973975 0.0747622 0.0468718 268.8 0.113288 269.388 0.203104 268.8 0.21825 0.0384555 268.31 482.664 0.149774 0.146446
268.9 0.338039 264.488 269.292 0.0974124 0.0747771 0.046879 268.9 0.113239 269.488 0.203015 268.9 0.218359 0.0388936 268.41 482.844 0.149856 0.146422
[truncated: 124,043 more chars]
