# Supplementary material for: A modular organic neuromorphic spiking circuit for retina-inspired sensory coding and neurotransmitter-mediated neural pathways
Source: Nat Commun. 2024 Apr 3;15:2868. doi: 10.1038/s41467-024-47226-3 (PMC10991258; doi:10.1038/s41467-024-47226-3)
Supplement: Supplementary file 3 — Source Data [file 41467_2024_47226_MOESM3_ESM.zip › DATA_Feb/Fig.3/3b_low.txt]

Time__s_ Voltage_ch_6A__V_ Time__s_ Voltage_ch_6A__V_ Time__s_300mV Voltage_ch_6D__300mV DA_low0 time_DA_low0 DA_low2 time_DA_low2 Time__s_0_DA_blankLow Voltage_ch_6D__V_DA_blankLow Time__s_blank_def Time__s_5HTpiecedef Voltage_ch_6D__V_blank_def Voltage_ch_6D__V_5HTdef Time__s_0_DA_blankLow0 Voltage_ch_6D__V_DA_blankLow0 Time__s_0_DA_try Voltage_ch_6D__V_DA_try
-20.9821 0.304908 -20.9821 0.305932 -20.9821 0.103297 0.0258546 37.0816 0.113739 -2.55419 -5.95895 0.0543716 0.331944 -28.6694 0.503098 0.0573719 -5.95895 0.303812 -5.95895 0.303812
-20.8821 0.302863 -20.8821 0.304207 -20.8821 0.0226689 0.0262556 37.1887 0.0305039 -2.44709 -5.8695 0.0237527 0.421953 -28.5694 0.319462 0.0573854 -5.8695 0.302281 -5.8695 0.302281
-20.7821 0.303798 -20.7821 0.305415 -20.7821 0.0226806 0.0271343 37.2958 0.026245 -2.33999 -5.78006 0.0226725 0.511962 -28.4694 0.280904 0.0573792 -5.78006 0.302227 -5.78006 0.302227
-20.6821 0.303775 -20.6821 0.30543 -20.6821 0.023332 0.0283651 37.4029 0.0258546 -2.23289 -5.69062 0.0224809 0.601971 -28.3694 0.254626 0.0573873 -5.69062 0.302217 -5.69062 0.302217
-20.5821 0.303493 -20.5821 0.305104 -20.5821 0.0238609 0.0298726 37.51 0.0262556 -2.12579 -5.60117 0.0225027 0.69198 -28.2694 0.187603 0.0574444 -5.60117 0.302218 -5.60117 0.302218
-20.4821 0.303469 -20.4821 0.304782 -20.4821 0.0242151 0.0316512 37.6171 0.0271343 -2.01869 -5.51173 0.0225845 0.781989 -28.1694 0.128247 0.0574797 -5.51173 0.302222 -5.51173 0.302222
-20.3821 0.303475 -20.3821 0.304818 -20.3821 0.0244232 0.0337153 37.7242 0.0283651 -1.91159 -5.42229 0.0227253 0.871998 -28.0694 0.0920899 0.0575704 -5.42229 0.302229 -5.42229 0.302229
-20.2821 0.303511 -20.2821 0.304505 -20.2821 0.0245538 0.0359594 37.8313 0.0298726 -1.80449 -5.33284 0.0228777 0.962007 -27.9694 0.0759839 0.0576712 -5.33284 0.302237 -5.33284 0.302237
-20.1821 0.303164 -20.1821 0.304175 -20.1821 0.0246142 0.0384595 37.9384 0.0316512 -1.69739 -5.2434 0.0230316 1.05202 -27.8694 0.0683533 0.0577649 -5.2434 0.302245 -5.2434 0.302245
-20.0821 0.303169 -20.0821 0.304216 -20.0821 0.0246242 0.0412284 38.0455 0.0337153 -1.59029 -5.15396 0.0232117 1.14203 -27.7694 0.0640839 0.0579183 -5.15396 0.302254 -5.15396 0.302254
-19.9821 0.3032 -19.9821 0.304173 -19.9821 0.0246275 0.044327 38.1526 0.0359594 -1.48319 -5.06451 0.0234077 1.23203 -27.6694 0.0628524 0.058044 -5.06451 0.302263 -5.06451 0.302263
-19.8821 0.303171 -19.8821 0.303873 -19.8821 0.0246141 0.0478565 38.2597 0.0384595 -1.37609 -4.97507 0.0235868 1.32204 -27.5694 0.0629418 0.0581719 -4.97507 0.302272 -4.97507 0.302272
-19.7821 0.303192 -19.7821 0.303894 -19.7821 0.0245562 0.0519921 38.3668 0.0412284 -1.26899 -4.88563 0.0237783 1.41205 -27.4694 0.0612554 0.0583488 -4.88563 0.302282 -4.88563 0.302282
-19.6821 0.302892 -19.6821 0.303862 -19.6821 0.0245219 0.0570799 38.4739 0.044327 -1.16189 -4.79619 0.0239881 1.50206 -27.3694 0.0598013 0.0585153 -4.79619 0.302292 -4.79619 0.302292
-19.5821 0.302845 -19.5821 0.303892 -19.5821 0.0244774 0.0636469 38.581 0.0478565 -1.05479 -4.70674 0.0241915 1.59207 -27.2694 0.0597118 0.0586946 -4.70674 0.302303 -4.70674 0.302303
-19.4821 0.302874 -19.4821 0.303915 -19.4821 0.0244167 0.0728281 38.6881 0.0519921 -0.94769 -4.6173 0.0244265 1.68208 -27.1694 0.0595402 0.0588949 -4.6173 0.302314 -4.6173 0.302314
-19.3821 0.302871 -19.3821 0.303862 -19.3821 0.0243908 0.0871561 38.7952 0.0570799 -0.84059 -4.52786 0.024631 1.77209 -27.0694 0.0591643 0.0590316 -4.52786 0.302325 -4.52786 0.302325
-19.2821 0.302831 -19.2821 0.303903 -19.2821 0.0243482 0.111956 38.9023 0.0636469 -0.73349 -4.43841 0.0248735 1.8621 -26.9694 0.0586724 0.0592237 -4.43841 0.302337 -4.43841 0.302337
-19.1821 0.302882 -19.1821 0.303906 -19.1821 0.0242901 0.155231 39.0094 0.0728281 -0.62639 -4.34897 0.0251397 1.95211 -26.8694 0.058397 0.0594159 -4.34897 0.30235 -4.34897 0.30235
-19.0821 0.302869 -19.0821 0.30388 -19.0821 0.0242502 0.218317 39.1165 0.0871561 -0.51929 -4.25953 0.0253879 2.04212 -26.7694 0.0580575 0.0596142 -4.25953 0.302362 -4.25953 0.302362
-18.9821 0.302541 -18.9821 0.303583 -18.9821 0.0242013 0.28638 39.2236 0.111956 -0.41219 -4.17008 0.0256647 2.13212 -26.6694 0.0576834 0.0598165 -4.17008 0.302376 -4.17008 0.302376
-18.8821 0.302583 -18.8821 0.303565 -18.8821 0.0241623 0.302424 39.3307 0.155231 -0.30509 -4.08064 0.0260044 2.22213 -26.5694 0.057086 0.0600303 -4.08064 0.302393 -4.08064 0.302393
-18.7821 0.302554 -18.7821 0.303567 -18.7821 0.0241368 0.34772 39.4378 0.218317 -0.19799 -3.9912 0.0263149 2.31214 -26.4694 0.0566919 0.0602217 -3.9912 0.302409 -3.9912 0.302409
-18.6821 0.302567 -18.6821 0.303279 -18.6821 0.0240794 0.428286 39.5449 0.28638 -0.09089 -3.90175 0.0266777 2.40215 -26.3694 0.0561748 0.0604739 -3.90175 0.302427 -3.90175 0.302427
-18.5821 0.30258 -18.5821 0.303254 -18.5821 0.024052 0.482107 39.652 0.302424 0.01621 -3.81231 0.0270583 2.49216 -26.2694 0.0558708 0.060696 -3.81231 0.302446 -3.81231 0.302446
-18.4821 0.30255 -18.4821 0.303258 -18.4821 0.0240307 0.506689 39.7591 0.34772 0.12331 -3.72287 0.0274661 2.58217 -26.1694 0.0556485 0.0609324 -3.72287 0.302466 -3.72287 0.302466
-18.3821 0.302562 -18.3821 0.303282 -18.3821 0.0239695 0.515909 39.8662 0.428286 0.23041 -3.63342 0.0279122 2.67218 -26.0694 0.0551851 0.0611991 -3.63342 0.302489 -3.63342 0.302489
-18.2821 0.302568 -18.2821 0.303266 -18.2821 0.0239453 0.515474 39.9733 0.482107 0.33751 -3.54398 0.0283964 2.76219 -25.9694 0.0553476 0.061425 -3.54398 0.302513 -3.54398 0.302513
-18.1821 0.302549 -18.1821 0.303268 -18.1821 0.0239182 0.485637 40.0804 0.506689 0.44461 -3.45454 0.0289191 2.8522 -25.8694 0.0547873 0.0617266 -3.45454 0.302539 -3.45454 0.302539
-18.0821 0.302276 -18.0821 0.303281 -18.0821 0.0238819 0.389958 40.1875 0.515909 0.55171 -3.36509 0.0295075 2.94221 -25.7694 0.0543524 0.062012 -3.36509 0.302568 -3.36509 0.302568
-17.9821 0.30227 -17.9821 0.302943 -17.9821 0.0238697 0.242686 40.2946 0.515474 0.65881 -3.27565 0.0301242 3.03221 -25.6694 0.0540012 0.0622976 -3.27565 0.302599 -3.27565 0.302599
-17.8821 0.302233 -17.8821 0.302977 -17.8821 0.0238529 0.0864904 40.4017 0.485637 0.76591 -3.18621 0.0307777 3.12222 -25.5694 0.0536794 0.0626415 -3.18621 0.302632 -3.18621 0.302632
-17.7821 0.302272 -17.7821 0.302952 -17.7821 0.023812 0.0453758 40.5088 0.389958 0.87301 -3.09676 0.031504 3.21223 -25.4694 0.0533586 0.0629887 -3.09676 0.302668 -3.09676 0.302668
-17.6821 0.302232 -17.6821 0.303249 -17.6821 0.0237943 0.0404588 40.6159 0.242686 0.98011 -3.00732 0.0322302 3.30224 -25.3694 0.0525227 0.0633385 -3.00732 0.302705 -3.00732 0.302705
-17.5821 0.302236 -17.5821 0.302986 -17.5821 0.0237786 0.0358609 40.723 0.0864904 1.08721 -2.91788 0.0330158 3.39225 -25.2694 0.0524318 0.063742 -2.91788 0.302744 -2.91788 0.302744
-17.4821 0.302268 -17.4821 0.302934 -17.4821 0.0237397 0.0318942 40.8301 0.0453758 1.19431 -2.82843 0.0338619 3.48226 -25.1694 0.052393 0.0641638 -2.82843 0.302786 -2.82843 0.302786
-17.3821 0.302212 -17.3821 0.302959 -17.3821 0.0237373 0.0290324 40.9372 0.0404588 1.30141 -2.73899 0.0347142 3.57227 -25.0694 0.0519124 0.0646086 -2.73899 0.302829 -2.73899 0.302829
-17.2821 0.302258 -17.2821 0.30299 -17.2821 0.0237147 0.0270554 41.0443 0.0358609 1.40851 -2.64955 0.0356504 3.66228 -24.9694 0.0517631 0.0651308 -2.64955 0.302876 -2.64955 0.302876
-17.1821 0.302279 -17.1821 0.302635 -17.1821 0.0237141 0.0258025 41.1514 0.0318942 1.51561 -2.56011 0.0365908 3.75229 -24.8694 0.0519121 0.0656489 -2.56011 0.302923 -2.56011 0.302923
-17.0821 0.302226 -17.0821 0.30266 -17.0821 0.0236994 0.0250303 41.2585 0.0290324 1.62271 -2.47066 0.0376232 3.8423 -24.7694 0.0519527 0.066208 -2.47066 0.302974 -2.47066 0.302974
-16.9821 0.302269 -16.9821 0.302672 -16.9821 0.0236842 0.0244681 41.3656 0.0270554 1.72981 -2.38122 0.0387369 3.9323 -24.6694 0.0518749 0.0668452 -2.38122 0.30303 -2.38122 0.30303
-16.8821 0.30227 -16.8821 0.302623 -16.8821 0.0236779 0.0240353 41.4727 0.0258025 1.83691 -2.29178 0.0399218 4.02231 -24.5694 0.0520168 0.0674722 -2.29178 0.303089 -2.29178 0.303089
-16.7821 0.302212 -16.7821 0.302669 -16.7821 0.0236677 0.0236983 41.5798 0.0250303 1.94401 -2.20233 0.0411662 4.11232 -24.4694 0.0520147 0.0681429 -2.20233 0.303151 -2.20233 0.303151
-16.6821 0.302256 -16.6821 0.302663 -16.6821 0.0236535 0.0234065 41.6869 0.0244681 2.05111 -2.11289 0.0425452 4.20233 -24.3694 0.0521307 0.0688343 -2.11289 0.30322 -2.11289 0.30322
-16.5821 0.302244 -16.5821 0.302632 -16.5821 0.0236517 0.0231502 41.794 0.0240353 2.15821 -2.02345 0.0440424 4.29234 -24.2694 0.0523569 0.0695509 -2.02345 0.303295 -2.02345 0.303295
-16.4821 0.302236 -16.4821 0.302362 -16.4821 0.0236655 0.0229349 41.9011 0.0236983 2.26531 -1.934 0.0456634 4.38235 -24.1694 0.0522639 0.0703311 -1.934 0.303376 -1.934 0.303376
-16.3821 0.301972 -16.3821 0.302336 -16.3821 0.0236558 0.0227043 42.0082 0.0234065 2.37241 -1.84456 0.0474287 4.47236 -24.0694 0.052216 0.0711166 -1.84456 0.303464 -1.84456 0.303464
-16.2821 0.301937 -16.2821 0.302342 -16.2821 0.0236449 0.0225297 42.1153 0.0231502 2.47951 -1.75512 0.04939 4.56237 -23.9694 0.0520394 0.0719695 -1.75512 0.303562 -1.75512 0.303562
-16.1821 0.30194 -16.1821 0.302365 -16.1821 0.0236544 0.022354 42.2224 0.0229349 2.58661 -1.66567 0.0516207 4.65238 -23.8694 0.0520227 0.0729014 -1.66567 0.303674 -1.66567 0.303674
-16.0821 0.301962 -16.0821 0.302316 -16.0821 0.0236472 0.0221647 42.3295 0.0227043 2.69371 -1.57623 0.0541679 4.74239 -23.7694 0.05216 0.0738406 -1.57623 0.303801 -1.57623 0.303801
-15.9821 0.301917 -15.9821 0.302339 -15.9821 0.0236614 0.0220212 42.4366 0.0225297 2.80081 -1.48679 0.0571099 4.83239 -23.6694 0.0521568 0.0748747 -1.48679 0.303948 -1.48679 0.303948
-15.8821 0.301942 -15.8821 0.302353 -15.8821 0.0236788 0.0218732 42.5437 0.022354 2.90791 -1.39734 0.0606156 4.9224 -23.5694 0.0522172 0.0760051 -1.39734 0.304124 -1.39734 0.304124
-15.7821 0.301956 -15.7821 0.302301 -15.7821 0.0236587 0.0217264 42.6508 0.0221647 3.01501 -1.3079 0.0648942 5.01241 -23.4694 0.0523322 0.0772221 -1.3079 0.304338 -1.3079 0.304338
-15.6821 0.301923 -15.6821 0.302048 -15.6821 0.0236902 0.0216074 42.7579 0.0220212 3.12211 -1.21846 0.0703431 5.10242 -23.3694 0.0524379 0.078612 -1.21846 0.30461 -1.21846 0.30461
-15.5821 0.301945 -15.5821 0.302046 -15.5821 0.0237037 0.0214824 42.865 0.0218732 3.22921 -1.12901 0.0776668 5.19243 -23.2694 0.0526356 0.0801357 -1.12901 0.304976 -1.12901 0.304976
-15.4821 0.301928 -15.4821 0.302019 -15.4821 0.02369 0.0213572 42.9721 0.0217264 3.33631 -1.03957 0.0881197 5.28244 -23.1694 0.0527808 0.081886 -1.03957 0.305499 -1.03957 0.305499
-15.3821 0.301916 -15.3821 0.302071 -15.3821 0.0237133 0.0212611 43.0792 0.0216074 3.44341 -0.950128 0.104172 5.37245 -23.0694 0.0529621 0.0839638 -0.950128 0.306302 -0.950128 0.306302
-15.2821 0.301965 -15.2821 0.302351 -15.2821 0.023736 0.0211512 43.1863 0.0214824 3.55051 -0.860684 0.13009 5.46246 -22.9694 0.0534092 0.0863474 -0.860684 0.307598 -0.860684 0.307598
-15.1821 0.301912 -15.1821 0.30201 -15.1821 0.0237501 0.0210708 43.2934 0.0213572 3.65761 -0.771241 0.170736 5.55247 -22.8694 0.0539505 0.0892963 -0.771241 0.30963 -0.771241 0.30963
-15.0821 0.301901 -15.0821 0.302049 -15.0821 0.0237848 0.021021 43.4005 0.0212611 3.76471 -0.681798 0.224648 5.64248 -22.7694 0.0539653 0.0929289 -0.681798 0.312325 -0.681798 0.312325
-14.9821 0.301956 -14.9821 0.302019 -14.9821 0.0237976 0.0209462 43.5076 0.0211512 3.87181 -0.592355 0.283295 5.73248 -22.6694 0.0542157 0.0975672 -0.592355 0.315258 -0.592355 0.315258
-14.8821 0.301915 -14.8821 0.302328 -14.8821 0.0238226 0.0209029 43.6147 0.0210708 3.97891 -0.502912 0.307007 5.82249 -22.5694 0.0545127 0.103818 -0.502912 0.316443 -0.502912 0.316443
-14.7821 0.30194 -14.7821 0.302363 -14.7821 0.0238468 0.0208886 43.7218 0.021021 4.08601 -0.413468 0.326123 5.9125 -22.4694 0.0550136 0.112534 -0.413468 0.317399 -0.413468 0.317399
-14.6821 0.301946 -14.6821 0.302293 -14.6821 0.0238772 0.0208618 43.8289 0.0209462 4.19311 -0.324025 0.386052 6.00251 -22.3694 0.0556298 0.125133 -0.324025 0.320396 -0.324025 0.320396
-14.5821 0.30193 -14.5821 0.302323 -14.5821 0.0239152 0.0209042 43.936 0.0209029 4.30021 -0.234582 0.436997 6.09252 -22.2694 0.056244 0.143601 -0.234582 0.322943 -0.234582 0.322943
-14.4821 0.30198 -14.4821 0.30234 -14.4821 0.023939 0.020903 44.0431 0.0208886 4.40731 -0.145139 0.474063 6.18253 -22.1694 0.0568781 0.169788 -0.145139 0.324796 -0.145139 0.324796
-14.3821 0.301982 -14.3821 0.302302 -14.3821 0.0239685 0.0209331 44.1502 0.0208618 4.51441 -0.0556956 0.493636 6.27254 -22.0694 0.0573138 0.202527 -0.0556956 0.325775 -0.0556956 0.325775
-14.2821 0.301945 -14.2821 0.302365 -14.2821 0.0240061 0.0209931 44.2573 0.0209042 4.62151 0.0337476 0.504613 6.36255 -21.9694 0.0579636 0.23695 0.0337476 0.326324 0.0337476 0.326324
-14.1821 0.301961 -14.1821 0.302022 -14.1821 0.0240607 0.0210294 44.3644 0.020903 4.72861 0.123191 0.507472 6.45256 -21.8694 0.0588507 0.271143 0.123191 0.326467 0.123191 0.326467
-14.0821 0.301938 -14.0821 0.301697 -14.0821 0.0240903 0.0211207 44.4715 0.0209331 4.83571 0.212634 0.486319 6.54257 -21.7694 0.0594975 0.306542 0.212634 0.325409 0.212634 0.325409
-13.9821 0.301911 -13.9821 0.302044 -13.9821 0.0241383 0.0212163 44.5786 0.0209931 4.94281 0.302077 0.405117 6.63257 -21.6694 0.0602281 0.340851 0.302077 0.321349 0.302077 0.321349
-13.8821 0.301965 -13.8821 0.302022 -13.8821 0.0241977 0.0212917 44.6857 0.0210294 5.04991 0.39152 0.255786 6.72258 -21.5694 0.0612 0.367807 0.39152 0.313882 0.39152 0.313882
-13.7821 0.301925 -13.7821 0.302036 -13.7821 0.024234 0.0213999 44.7928 0.0211207 5.15701 0.480964 0.0971243 6.81259 -21.4694 0.0617951 0.407749 0.480964 0.305949 0.480964 0.305949
-13.6821 0.301923 -13.6821 0.302074 -13.6821 0.0242972 0.0215307 44.8999 0.0212163 5.26411 0.570407 0.0466315 6.9026 -21.3694 0.0629505 0.43797 0.570407 0.303425 0.570407 0.303425
-13.5821 0.301935 -13.5821 0.302014 -13.5821 0.0243392 0.0216291 45.007 0.0212917 5.37121 0.65985 0.0409904 6.99261 -21.2694 0.0641343 0.459445 0.65985 0.303143 0.65985 0.303143
-13.4821 0.301923 -13.4821 0.302033 -13.4821 0.0244088 0.0217616 45.1141 0.0213999 5.47831 0.749293 0.0374804 7.08262 -21.1694 0.0652152 0.476835 0.749293 0.302967 0.749293 0.302967
-13.3821 0.301936 -13.3821 0.30204 -13.3821 0.0244728 0.0219086 45.2212 0.0215307 5.58541 0.838736 0.0340438 7.17263 -21.0694 0.0666695 0.491259 0.838736 0.302795 0.838736 0.302795
-13.2821 0.301945 -13.2821 0.301996 -13.2821 0.0245137 0.0220693 45.3283 0.0216291 5.69251 0.92818 0.0312737 7.26264 -20.9694 0.0683668 0.50404 0.92818 0.302657 0.92818 0.302657
-13.1821 0.301924 -13.1821 0.302019 -13.1821 0.0245917 0.02224 45.4354 0.0217616 5.79961 1.01762 0.0290801 7.35265 -20.8694 0.0698997 0.513402 1.01762 0.302547 1.01762 0.302547
-13.0821 0.301936 -13.0821 0.301719 -13.0821 0.0246707 0.0224161 45.5425 0.0219086 5.90671 1.10707 0.0273603 7.44266 -20.7694 0.0711372 0.51361 1.10707 0.302461 1.10707 0.302461
-12.9821 0.301947 -12.9821 0.302006 -12.9821 0.0247259 0.0226422 45.6496 0.0220693 6.01381 1.19651 0.0260216 7.53266 -20.6694 0.0726968 0.489487 1.19651 0.302394 1.19651 0.302394
-12.8821 0.301926 -12.8821 0.302036 -12.8821 0.0248048 0.0228822 45.7567 0.02224 6.12091 1.28595 0.0250563 7.62267 -20.5694 0.0741332 0.420696 1.28595 0.302346 1.28595 0.302346
-12.7821 0.301962 -12.7821 0.302019 -12.7821 0.0249102 0.0231459 45.8638 0.0224161 6.22801 1.3754 0.0243845 7.71268 -20.4694 0.0759828 0.316901 1.3754 0.302312 1.3754 0.302312
-12.6821 0.301948 -12.6821 0.302013 -12.6821 0.0249626 0.0234658 45.9709 0.0226422 6.33511 1.46484 0.0238825 7.80269 -20.3694 0.0781977 0.193853 1.46484 0.302287 1.46484 0.302287
-12.5821 0.301908 -12.5821 0.302046 -12.5821 0.0250472 0.0238209 46.078 0.0228822 6.44221 1.55428 0.023489 7.8927 -20.2694 0.0806856 0.0985377 1.55428 0.302267 1.55428 0.302267
-12.4821 0.301947 -12.4821 0.302007 -12.4821 0.0251477 0.0242425 46.1851 0.0231459 6.54931 1.64373 0.0231872 7.98271 -20.1694 0.0835566 0.0752621 1.64373 0.302252 1.64373 0.302252
-12.3821 0.301911 -12.3821 0.302016 -12.3821 0.0252112 0.0247561 46.2922 0.0234658 6.65641 1.73317 0.022925 8.07272 -20.0694 0.0870231 0.0689411 1.73317 0.302239 1.73317 0.302239
-12.2821 0.301932 -12.2821 0.302049 -12.2821 0.0253166 0.0253315 46.3993 0.0238209 6.76351 1.82261 0.0226995 8.16273 -19.9694 0.0916221 0.0656441 1.82261 0.302228 1.82261 0.302228
-12.1821 0.301948 -12.1821 0.302 -12.1821 0.0254052 0.0260272 46.5064 0.0242425 6.87061 1.91205 0.0224912 8.25274 -19.8694 0.0972897 0.0632925 1.91205 0.302218 1.91205 0.302218
-12.0821 0.301918 -12.0821 0.302036 -12.0821 0.0254962 0.0268348 46.6135 0.0247561 6.97771 2.0015 0.022303 8.34275 -19.7694 0.104896 0.0616191 2.0015 0.302208 2.0015 0.302208
-11.9821 0.301937 -11.9821 0.302022 -11.9821 0.0256272 0.0277814 46.7206 0.0253315 7.08481 2.09094 0.022146 8.43275 -19.6694 0.115301 0.0604378 2.09094 0.3022 2.09094 0.3022
-11.8821 0.301944 -11.8821 0.302009 -11.8821 0.0257322 0.0288774 46.8277 0.0260272 7.19191 2.18038 0.0219965 8.52276 -19.5694 0.128183 0.0596991 2.18038 0.302193 2.18038 0.302193
-11.7821 0.301909 -11.7821 0.302048 -11.7821 0.0258478 0.0301741 46.9348 0.0268348 7.29901 2.26983 0.0218516 8.61277 -19.4694 0.14595 0.0591805 2.26983 0.302186 2.26983 0.302186
-11.6821 0.301949 -11.6821 0.302026 -11.6821 0.0259717 0.0315992 47.0419 0.0277814 7.40611 2.35927 0.0217332 8.70278 -19.3694 0.170643 0.058746 2.35927 0.30218 2.35927 0.30218
-11.5821 0.301941 -11.5821 0.302002 -11.5821 0.0260706 0.0332069 47.149 0.0288774 7.51321 2.44871 0.021615 8.79279 -19.2694 0.202546 0.0584535 2.44871 0.302174 2.44871 0.302174
-11.4821 0.301907 -11.4821 0.302038 -11.4821 0.0262027 0.0349713 47.2561 0.0301741 7.62031 2.53816 0.0215092 8.8828 -19.1694 0.240226 0.0581773 2.53816 0.302168 2.53816 0.302168
-11.3821 0.30195 -11.3821 0.30202 -11.3821 0.0263272 0.0368628 47.3632 0.0315992 7.72741 2.6276 0.021422 8.97281 -19.0694 0.279149 0.0579517 2.6276 0.302164 2.6276 0.302164
-11.2821 0.301929 -11.2821 0.302031 -11.2821 0.0264702 0.0389608 47.4703 0.0332069 7.83451 2.71704 0.0213294 9.06282 -18.9694 0.311569 0.0577684 2.71704 0.302159 2.71704 0.302159
-11.1821 0.301919 -11.1821 0.30204 -11.1821 0.026609 0.0412694 47.5774 0.0349713 7.94161 2.80649 0.021259 9.15283 -18.8694 0.315334 0.0575472 2.80649 0.302156 2.80649 0.302156
-11.0821 0.301953 -11.0821 0.302023 -11.0821 0.0267467 0.0438288 47.6845 0.0368628 8.04871 2.89593 0.0211888 9.24284 -18.7694 0.319091 0.057389 2.89593 0.302152 2.89593 0.302152
-10.9821 0.301594 -10.9821 0.302031 -10.9821 0.0268878 0.0467568 47.7916 0.0389608 8.15581 2.98537 0.0211169 9.33284 -18.6694 0.32211 0.0572626 2.98537 0.302149 2.98537 0.302149
-10.8821 0.301928 -10.8821 0.302049 -10.8821 0.0269466 0.0501204 47.8987 0.0412694 8.26291 3.07482 0.0210809 9.42285 -18.5694 0.326887 0.05713 3.07482 0.302147 3.07482 0.302147
-10.7821 0.301959 -10.7821 0.302007 -10.7821 0.0269859 0.0541756 48.0058 0.0438288 8.37001 3.16426 0.0210336 9.51286 -18.4694 0.335338 0.0570341 3.16426 0.302145 3.16426 0.302145
-10.6821 0.30192 -10.6821 0.302049 -10.6821 0.0269448 0.0592459 48.1129 0.0467568 8.47711 3.2537 0.0210205 9.60287 -18.3694 0.359107 0.0569291 3.2537 0.302144 3.2537 0.302144
-10.5821 0.301946 -10.5821 0.302035 -10.5821 0.0269087 0.0659076 48.22 0.0501204 8.58421 3.34315 0.021008 9.69288 -18.2694 0.391212 0.0568314 3.34315 0.302143 3.34315 0.302143
-10.4821 0.301953 -10.4821 0.301709 -10.4821 0.0268592 0.0755099 48.3271 0.0541756 8.69131 3.43259 0.0210144 9.78289 -18.1694 0.421908 0.0568125 3.43259 0.302144 3.43259 0.302144
-10.3821 0.301908 -10.3821 0.301731 -10.3821 0.0267697 0.0907839 48.4342 0.0592459 8.79841 3.52203 0.0210276 9.8729 -18.0694 0.44619 0.056768 3.52203 0.302144 3.52203 0.302144
-10.2821 0.301934 -10.2821 0.301704 -10.2821 0.0266994 0.117485 48.5413 0.0659076 8.90551 3.61148 0.0210723 9.96291 -17.9694 0.466767 0.0567433 3.61148 0.302147 3.61148 0.302147
-10.1821 0.301927 -10.1821 0.301718 -10.1821 0.0265867 0.163415 48.6484 0.0755099 9.01261 3.70092 0.0210844 10.0529 -17.8694 0.48556 0.0567582 3.70092 0.302147 3.70092 0.302147
-10.0821 0.301604 -10.0821 0.301733 -10.0821 0.0264578 0.22592 48.7555 0.0907839 9.11971 3.79036 0.0211405 10.1429 -17.7694 0.501899 0.0567425 3.79036 0.30215 3.79036 0.30215
-9.9821 0.301946 -9.9821 0.301706 -9.9821 0.0263519 0.2842 48.8626 0.117485 9.22681 3.87981 0.0212007 10.2329 -17.6694 0.512837 0.056797 3.87981 0.302153 3.87981 0.302153
-9.8821 0.301914 -9.8821 0.301417 -9.8821 0.0261948 0.295996 48.9697 0.163415 9.33391 3.96925 0.0212563 10.3229 -17.5694 0.517334 0.0568529 3.96925 0.302156 3.96925 0.302156
-9.7821 0.301929 -9.7821 0.301407 -9.7821 0.0260402 0.32639 49.0768 0.22592 9.44101 4.05869 0.021347 10.413 -17.4694 0.515718 0.0569104 4.05869 0.30216 4.05869 0.30216
-9.6821 0.301955 -9.6821 0.301403 -9.6821 0.0258817 0.406594 49.1839 0.2842 9.54811 4.14813 0.0214398 10.503 -17.3694 0.506284 0.0570059 4.14813 0.302165 4.14813 0.302165
-9.5821 0.301596 -9.5821 0.301731 -9.5821 0.0257056 0.468793 49.291 0.295996 9.65521 4.23758 0.0215281 10.593 -17.2694 0.48503 0.0571118 4.23758 0.302169 4.23758 0.302169
-9.4821 0.301615 -9.4821 0.301734 -9.4821 0.0255349 0.502901 49.3981 0.32639 9.76231 4.32702 0.0216229 10.683 -17.1694 0.443932 0.0572024 4.32702 0.302174 4.32702 0.302174
-9.3821 0.301622 -9.3821 0.301705 -9.3821 0.0253673 0.516483 49.5052 0.406594 9.86941 4.41646 0.0217438 10.773 -17.0694 0.377214 0.0573645 4.41646 0.30218 4.41646 0.30218
-9.2821 0.301591 -9.2821 0.301742 -9.2821 0.0251747 0.519023 49.6123 0.468793 9.97651 4.50591 0.0218326 10.863 -16.9694 0.300958 0.0574596 4.50591 0.302185 4.50591 0.302185
-9.1821 0.301635 -9.1821 0.301725 -9.1821 0.024993 0.495533 49.7194 0.502901 10.0836 4.59535 0.0219751 10.953 -16.8694 0.272336 0.0576119 4.59535 0.302192 4.59535 0.302192
-9.0821 0.301604 -9.0821 0.301722 -9.0821 0.024813 0.408943 49.8265 0.516483 10.1907 4.68479 0.0220831 11.043 -16.7694 0.227235 0.0577693 4.68479 0.302197 4.68479 0.302197
-8.9821 0.301607 -8.9821 0.301767 -8.9821 0.0246255 0.257505 49.9336 0.519023 10.2978 4.77424 0.0222218 11.133 -16.6694 0.140605 0.0579054 4.77424 0.302204 4.77424 0.302204
-8.8821 0.301618 -8.8821 0.301721 -8.8821 0.0244672 0.0970704 50.0407 0.495533 10.4049 4.86368 0.0223707 11.223 -16.5694 0.0999283 0.0580758 4.86368 0.302212 4.86368 0.302212
-8.7821 0.301607 -8.7821 0.301725 -8.7821 0.0242838 0.0457485 50.1478 0.408943 10.512 4.95312 0.0225058 11.313 -16.4694 0.0818746 0.058246 4.95312 0.302218 4.95312 0.302218
-8.6821 0.301586 -8.6821 0.30174 -8.6821 0.0241074 0.0401674 50.2549 0.257505 10.6191 5.04257 0.0226527 11.4031 -16.3694 0.0746783 0.0583905 5.04257 0.302226 5.04257 0.302226
-8.5821 0.301626 -8.5821 0.301681 -8.5821 0.0239522 0.0352066 50.362 0.0970704 10.7262 5.13201 0.0228306 11.4931 -16.2694 0.0717159 0.0585671 5.13201 0.302235 5.13201 0.302235
-8.4821 0.301585 -8.4821 0.301723 -8.4821 0.0237838 0.0310922 50.4691 0.0457485 10.8333 5.22145 0.0229844 11.5831 -16.1694 0.0699421 0.058736 5.22145 0.302242 5.22145 0.302242
-8.3821 0.301604 -8.3821 0.301725 -8.3821 0.0236094 0.0282259 50.5762 0.0401674 10.9404 5.3109 0.0231723 11.6731 -16.0694 0.0682305 0.0588953 5.3109 0.302252 5.3109 0.302252
-8.2821 0.301634 -8.2821 0.301714 -8.2821 0.0234676 0.0264153 50.6833 0.0352066 11.0475 5.40034 0.0233675 11.7631 -15.9694 0.0668236 0.0591021 5.40034 0.302261 5.40034 0.302261
-8.1821 0.301601 -8.1821 0.301728 -8.1821 0.0232993 0.0253282 50.7904 0.0310922 11.1546 5.48978 0.0235492 11.8531 -15.8694 0.0649749 0.0592572 5.48978 0.30227 5.48978 0.30227
-8.0821 0.301617 -8.0821 0.30171 -8.0821 0.0231537 0.0246613 50.8975 0.0282259 11.2617 5.57923 0.023782 11.9431 -15.7694 0.0635432 0.0594587 5.57923 0.302282 5.57923 0.302282
-7.9821 0.301619 -7.9821 0.301691 -7.9821 0.0230208 0.0242094 51.0046 0.0264153 11.3688 5.66867 0.0240222 12.0331 -15.6694 0.0620342 0.0596572 5.66867 0.302294 5.66867 0.302294
-7.8821 0.301602 -7.8821 0.301734 -7.8821 0.0228761 0.0238736 51.1117 0.0253282 11.4759 5.75811 0.0242516 12.1231 -15.5694 0.0611831 0.0598365 5.75811 0.302306 5.75811 0.302306
-7.7821 0.301614 -7.7821 0.301703 -7.7821 0.0227432 0.0235751 51.2188 0.0246613 11.583 5.84756 0.0245393 12.2131 -15.4694 0.0605015 0.0600619 5.84756 0.30232 5.84756 0.30232
-7.6821 0.301595 -7.6821 0.301398 -7.6821 0.0226243 0.023366 51.3259 0.0242094 11.6901 5.937 0.0248127 12.3031 -15.3694 0.0602943 0.0602874 5.937 0.302334 5.937 0.302334
-7.5821 0.301595 -7.5821 0.301737 -7.5821 0.0225037 0.023176 51.433 0.0238736 11.7972 6.02644 0.0251287 12.3932 -15.2694 0.0592819 0.0604904 6.02644 0.302349 6.02644 0.302349
-7.4821 0.301625 -7.4821 0.301681 -7.4821 0.0223889 0.0229919 51.5401 0.0235751 11.9043 6.11589 0.025484 12.4832 -15.1694 0.0582161 0.0607756 6.11589 0.302367 6.11589 0.302367
-7.3821 0.301617 -7.3821 0.301721 -7.3821 0.0223002 0.0228382 51.6472 0.023366 12.0114 6.20533 0.0258313 12.5732 -15.0694 0.0578091 0.0610423 6.20533 0.302385 6.20533 0.302385
-7.2821 0.301607 -7.2821 0.301735 -7.2821 0.0221678 0.0226781 51.7543 0.023176 12.1185 6.29477 0.0262498 12.6632 -14.9694 0.0572999 0.0613253 6.29477 0.302405 6.29477 0.302405
-7.1821 0.301623 -7.1821 0.301686 -7.1821 0.0221096 0.0225159 51.8614 0.0229919 12.2256 6.38421 0.0266978 12.7532 -14.8694 0.057056 0.0616331 6.38421 0.302428 6.38421 0.302428
-7.0821 0.3016 -7.0821 0.301715 -7.0821 0.0220164 0.0223738 51.9685 0.0228382 12.3327 6.47366 0.0271865 12.8432 -14.7694 0.0566381 0.0619287 6.47366 0.302452 6.47366 0.302452
-6.9821 0.301618 -6.9821 0.301737 -6.9821 0.0219124 0.0222136 52.0756 0.0226781 12.4398 6.5631 0.027726 12.9332 -14.6694 0.0555942 0.0623134 6.5631 0.302479 6.5631 0.302479
-6.8821 0.301616 -6.8821 0.301684 -6.8821 0.0218548 0.0220666 52.1827 0.0225159 12.5469 6.65254 0.0283159 13.0232 -14.5694 0.0556625 0.0627105 6.65254 0.302509 6.65254 0.302509
-6.7821 0.301579 -6.7821 0.301739 -6.7821 0.0217835 0.0219399 52.2898 0.0223738 12.654 6.74199 0.0289416 13.1132 -14.4694 0.0555057 0.0631008 6.74199 0.30254 6.74199 0.30254
-6.6821 0.301599 -6.6821 0.301699 -6.6821 0.0217281 0.021789 52.3969 0.0222136 12.7611 6.83143 0.0296436 13.2032 -14.3694 0.0551043 0.0635889 6.83143 0.302575 6.83143 0.302575
-6.5821 0.301621 -6.5821 0.301693 -6.5821 0.0216717 0.0216613 52.504 0.0220666 12.8682 6.92087 0.0303855 13.2932 -14.2694 0.0545857 0.0640948 6.92087 0.302612 6.92087 0.302612
-6.4821 0.301586 -6.4821 0.301736 -6.4821 0.0216207 0.0215352 52.6111 0.0219399 12.9753 7.01032 0.0311789 13.3832 -14.1694 0.0540518 0.0646195 7.01032 0.302652 7.01032 0.302652
-6.3821 0.301645 -6.3821 0.301691 -6.3821 0.0215852 0.0214092 52.7182 0.021789 13.0824 7.09976 0.0320494 13.4733 -14.0694 0.053854 0.065244 7.09976 0.302695 7.09976 0.302695
-6.2821 0.301622 -6.2821 0.301699 -6.2821 0.0215603 0.0213063 52.8253 0.0216613 13.1895 7.1892 0.0329283 13.5633 -13.9694 0.0537039 0.0658828 7.1892 0.302739 7.1892 0.302739
-6.1821 0.30159 -6.1821 0.301426 -6.1821 0.0214998 0.0212035 52.9324 0.0215352 13.2966 7.27865 0.0338774 13.6533 -13.8694 0.0531457 0.0665756 7.27865 0.302787 7.27865 0.302787
-6.0821 0.301625 -6.0821 0.301379 -6.0821 0.0215032 0.0210753 53.0395 0.0214092 13.4037 7.36809 0.0348988 13.7433 -13.7694 0.0531829 0.0673633 7.36809 0.302838 7.36809 0.302838
-5.9821 0.301578 -5.9821 0.301404 -5.9821 0.0214887 0.0209958 53.1466 0.0213063 13.5108 7.45753 0.0359162 13.8333 -13.6694 0.052998 0.0681262 7.45753 0.302889 7.45753 0.302889
-5.8821 0.3016 -5.8821 0.301415 -5.8821 0.0214528 0.0209045 53.2537 0.0212035 13.6179 7.54698 0.0370328 13.9233 -13.5694 0.0525866 0.068952 7.54698 0.302945 7.54698 0.302945
-5.7821 0.301613 -5.7821 0.301376 -5.7821 0.0214416 0.0208471 53.3608 0.0210753 13.725 7.63642 0.0382368 14.0133 -13.4694 0.052888 0.0698254 7.63642 0.303005 7.63642 0.303005
-5.6821 0.301601 -5.6821 0.301406 -5.6821 0.0214417 0.0207944 53.4679 0.0209958 13.8321 7.72586 0.0395113 14.1033 -13.3694 0.0528588 0.0707296 7.72586 0.303069 7.72586 0.303069
-5.5821 0.301619 -5.5821 0.301693 -5.5821 0.0214496 0.0207287 53.575 0.0209045 13.9392 7.81531 0.0408909 14.1933 -13.2694 0.0525447 0.0717209 7.81531 0.303138 7.81531 0.303138
-5.4821 0.301623 -5.4821 0.301703 -5.4821 0.0214533 0.0206971 53.6821 0.0208471 14.0463 7.90475 0.042369 14.2833 -13.1694 0.0527186 0.0727386 7.90475 0.303211 7.90475 0.303211
-5.3821 0.301593 -5.3821 0.301739 -5.3821 0.0214665 0.0206592 53.7892 0.0207944 14.1534 7.99419 0.0439805 14.3733 -13.0694 0.0527244 0.0738032 7.99419 0.303292 7.99419 0.303292
-5.2821 0.301611 -5.2821 0.301704 -5.2821 0.0214946 0.0206336 53.8963 0.0207287 14.2605 8.08364 0.0457341 14.4634 -12.9694 0.0525036 0.0749799 8.08364 0.30338 8.08364 0.30338
-5.1821 0.301617 -5.1821 0.301711 -5.1821 0.0215156 0.0206371 54.0034 0.0206971 14.3676 8.17308 0.0476678 14.5534 -12.8694 0.0525491 0.0762378 8.17308 0.303476 8.17308 0.303476
-5.0821 0.301582 -5.0821 0.301425 -5.0821 0.0215326 0.0206191 54.1105 0.0206592 14.4747 8.26252 0.049826 14.6434 -12.7694 0.0526243 0.0776559 8.26252 0.303584 8.26252 0.303584
-4.9821 0.301637 -4.9821 0.301391 -4.9821 0.0215607 0.0206061 54.2176 0.0206336 14.5818 8.35197 0.052283 14.7334 -12.6694 0.0524615 0.0792633 8.35197 0.303707 8.35197 0.303707
-4.8821 0.301605 -4.8821 0.301424 -4.8821 0.0216008 0.0206319 54.3247 0.0206371 14.6889 8.44141 0.055119 14.8234 -12.5694 0.0524254 0.0810585 8.44141 0.303849 8.44141 0.303849
-4.7821 0.301598 -4.7821 0.301417 -4.7821 0.0216415 0.0206329 54.4318 0.0206191 14.796 8.53085 0.0584755 14.9134 -12.4694 0.0525295 0.0832085 8.53085 0.304017 8.53085 0.304017
-4.6821 0.301615 -4.6821 0.301381 -4.6821 0.0216905 0.0206492 54.5389 0.0206061 14.9031 8.62029 0.0625265 15.0034 -12.3694 0.0525493 0.0857653 8.62029 0.304219 8.62029 0.304219
-4.5821 0.301599 -4.5821 0.301433 -4.5821 0.021742 0.0206806 54.646 0.0206319 15.0102 8.70974 0.0676621 15.0934 -12.2694 0.052456 0.0889459 8.70974 0.304476 8.70974 0.304476
-4.4821 0.30161 -4.4821 0.30111 -4.4821 0.0217774 0.0206969 54.7531 0.0206329 15.1173 8.79918 0.0744397 15.1834 -12.1694 0.0523264 0.0930224 8.79918 0.304815 8.79918 0.304815
-4.3821 0.301624 -4.3821 0.301091 -4.3821 0.0218405 0.0207385 54.8602 0.0206492 15.2244 8.88862 0.0840783 15.2734 -12.0694 0.0525762 0.0984555 8.88862 0.305297 8.88862 0.305297
-4.2821 0.301589 -4.2821 0.301122 -4.2821 0.0219038 0.0207892 54.9673 0.0206806 15.3315 8.97807 0.0987167 15.3634 -11.9694 0.0524039 0.106172 8.97807 0.306029 8.97807 0.306029
-4.1821 0.301632 -4.1821 0.301094 -4.1821 0.0219488 0.0208363 55.0744 0.0206969 15.4386 9.06751 0.122396 15.4535 -11.8694 0.0521818 0.117847 9.06751 0.307213 9.06751 0.307213
-4.0821 0.301615 -4.0821 0.301089 -4.0821 0.0220262 0.0209194 55.1815 0.0207385 15.5457 9.15695 0.160233 15.5435 -11.7694 0.0507346 0.136087 9.15695 0.309105 9.15695 0.309105
-3.9821 0.301586 -3.9821 0.301136 -3.9821 0.0220877 0.0209811 55.2886 0.0207892 15.6528 9.2464 0.212357 15.6335 -11.6694 0.0503465 0.164225 9.2464 0.311711 9.2464 0.311711
-3.8821 0.301612 -3.8821 0.301093 -3.8821 0.0221558 0.021082 55.3957 0.0208363 15.7599 9.33584 0.269919 15.7235 -11.5694 0.0504778 0.202122 9.33584 0.314589 9.33584 0.314589
-3.7821 0.301609 -3.7821 0.301111 -3.7821 0.0222232 0.0212019 55.5028 0.0209194 15.867 9.42528 0.299609 15.8135 -11.4694 0.0508037 0.242679 9.42528 0.316073 9.42528 0.316073
-3.6821 0.301596 -3.6821 0.301123 -3.6821 0.0222856 0.0213269 55.6099 0.0209811 15.9741 9.51473 0.308708 15.9035 -11.3694 0.0507372 0.282461 9.51473 0.316528 9.51473 0.316528
-3.5821 0.301629 -3.5821 0.301081 -3.5821 0.0223468 0.0215079 55.717 0.021082 16.0812 9.60417 0.366328 15.9935 -11.2694 0.0509292 0.323016 9.60417 0.319409 9.60417 0.319409
-3.4821 0.301604 -3.4821 0.301097 -3.4821 0.0224236 0.0217413 55.8241 0.0212019 16.1883 9.69361 0.428191 16.0835 -11.1694 0.0512646 0.347757 9.69361 0.322503 9.69361 0.322503
-3.3821 0.301609 -3.3821 0.301086 -3.3821 0.0224898 0.0220198 55.9312 0.0213269 16.2954 9.78306 0.474939 16.1735 -11.0694 0.0521017 0.377023 9.78306 0.32484 9.78306 0.32484
-3.2821 0.301646 -3.2821 0.301071 -3.2821 0.0225527 0.0223749 56.0383 0.0215079 16.4025 9.8725 0.498688 16.2635 -10.9694 0.0532292 0.420536 9.8725 0.326027 9.8725 0.326027
-3.1821 0.301596 -3.1821 0.301124 -3.1821 0.0226322 0.0228384 56.1454 0.0217413 16.5096 9.96194 0.510373 16.3535 -10.8694 0.0547208 0.450406 9.96194 0.326612 9.96194 0.326612
-3.0821 0.301622 -3.0821 0.301096 -3.0821 0.0226835 0.0233549 56.2525 0.0220198 16.6167 10.0514 0.513309 16.4436 -10.7694 0.0554906 0.472093 10.0514 0.326758 10.0514 0.326758
-2.9821 0.301624 -2.9821 0.3011 -2.9821 0.0227678 0.0240619 56.3596 0.0223749 16.7238 10.1408 0.490487 16.5336 -10.6694 0.0552495 0.489017 10.1408 0.325617 10.1408 0.325617
-2.8821 0.301591 -2.8821 0.301449 -2.8821 0.0228424 0.0248934 56.4667 0.0228384 16.8309 10.2303 0.402772 16.6236 -10.5694 0.0543267 0.503469 10.2303 0.321232 10.2303 0.321232
-2.7821 0.301609 -2.7821 0.301397 -2.7821 0.0229242 0.0258589 56.5738 0.0233549 16.938 10.3197 0.245404 16.7136 -10.4694 0.054765 0.515109 10.3197 0.313363 10.3197 0.313363
-2.6821 0.30161 -2.6821 0.301409 -2.6821 0.0230075 0.0270434 56.6809 0.0240619 17.0451 10.4092 0.0864921 16.8036 -10.3694 0.0552737 0.520662 10.4092 0.305418 10.4092 0.305418
-2.5821 0.301574 -2.5821 0.301419 -2.5821 0.0230645 0.028439 56.788 0.0248934 17.1522 10.4986 0.045315 16.8936 -10.2694 0.0559528 0.509379 10.4986 0.303359 10.4986 0.303359
-2.4821 0.301607 -2.4821 0.301386 -2.4821 0.0231403 0.0300283 56.8951 0.0258589 17.2593 10.588 0.0405462 16.9836 -10.1694 0.0568356 0.458326 10.588 0.30312 10.588 0.30312
-2.3821 0.301604 -2.3821 0.301421 -2.3821 0.023239 0.0318193 57.0022 0.0270434 17.3664 10.6775 0.0365689 17.0736 -10.0694 0.0579747 0.360484 10.6775 0.302921 10.6775 0.302921
-2.2821 0.301573 -2.2821 0.301421 -2.2821 0.023317 0.0338153 57.1093 0.028439 17.4735 10.7669 0.0329774 17.1636 -9.9694 0.0590573 0.247753 10.7669 0.302742 10.7669 0.302742
-2.1821 0.301609 -2.1821 0.301401 -2.1821 0.0233959 0.0359724 57.2164 0.0300283 17.5806 10.8564 0.0302313 17.2536 -9.8694 0.06032 0.119658 10.8564 0.302605 10.8564 0.302605
-2.0821 0.301575 -2.0821 0.301734 -2.0821 0.0234851 0.0383339 57.3235 0.0318193 17.6877 10.9458 0.0280594 17.3436 -9.7694 0.0615355 0.0793446 10.9458 0.302496 10.9458 0.302496
-1.9821 0.301599 -1.9821 0.301715 -1.9821 0.0235714 0.0408816 57.4306 0.0338153 17.7948 11.0353 0.0264372 17.4337 -9.6694 0.06264 0.0700309 11.0353 0.302415 11.0353 0.302415
-1.8821 0.301621 -1.8821 0.302032 -1.8821 0.0236525 0.0437592 57.5377 0.0359724 17.9019 11.1247 0.0253255 17.5237 -9.5694 0.0636538 0.0662572 11.1247 0.302359 11.1247 0.302359
-1.7821 0.301593 -1.7821 0.301742 -1.7821 0.023767 0.0469914 57.6448 0.0383339 18.009 11.2141 0.0245746 17.6137 -9.4694 0.0651592 0.0636441 11.2141 0.302322 11.2141 0.302322
-1.6821 0.301616 -1.6821 0.301708 -1.6821 0.0238424 0.0507 57.7519 0.0408816 18.1161 11.3036 0.0240715 17.7037 -9.3694 0.0669797 0.0618204 11.3036 0.302297 11.3036 0.302297
-1.5821 0.301621 -1.5821 0.301724 -1.5821 0.0239367 0.0552819 57.859 0.0437592 18.2232 11.393 0.0236713 17.7937 -9.2694 0.0687885 0.0606036 11.393 0.302277 11.393 0.302277
-1.4821 0.301588 -1.4821 0.302087 -1.4821 0.0240428 0.0610353 57.9661 0.0469914 18.3303 11.4825 0.0233723 17.8837 -9.1694 0.0708198 0.0598769 11.4825 0.302262 11.4825 0.302262
-1.3821 0.301618 -1.3821 0.302071 -1.3821 0.0241421 0.0689251 58.0732 0.0507 18.4374 11.5719 0.0231262 17.9737 -9.0694 0.073023 0.0593775 11.5719 0.302249 11.5719 0.302249
-1.2821 0.301613 -1.2821 0.302103 -1.2821 0.0242286 0.0807816 58.1803 0.0552819 18.5445 11.6614 0.0228995 18.0637 -8.9694 0.0751512 0.0589927 11.6614 0.302238 11.6614 0.302238
-1.1821 0.301581 -1.1821 0.302056 -1.1821 0.0243521 0.100688 58.2874 0.0610353 18.6516 11.7508 0.0226961 18.1537 -8.8694 0.0779861 0.0586994 11.7508 0.302228 11.7508 0.302228
-1.0821 0.301627 -1.0821 0.302019 -1.0821 0.0244451 0.136416 58.3945 0.0689251 18.7587 11.8403 0.0225332 18.2437 -8.7694 0.0812644 0.0584249 11.8403 0.30222 11.8403 0.30222
-0.9821 0.301598 -0.9821 0.302058 -0.9821 0.0245611 0.193265 58.5016 0.0807816 18.8658 11.9297 0.022364 18.3337 -8.6694 0.0859402 0.0581793 11.9297 0.302211 11.9297 0.302211
-0.8821 0.301586 -0.8821 0.302051 -0.8821 0.0246832 0.260784 58.6087 0.100688 18.9729 12.0191 0.02223 18.4238 -8.5694 0.0943219 0.057979 12.0191 0.302205 12.0191 0.302205
-0.7821 0.301614 -0.7821 0.302035 -0.7821 0.0247918 0.291853 58.7158 0.136416 19.08 12.1086 0.0220859 18.5138 -8.4694 0.102382 0.0577613 12.1086 0.302197 12.1086 0.302197
-0.6821 0.301595 -0.6821 0.302055 -0.6821 0.024902 0.300821 58.8229 0.193265 19.1871 12.198 0.0219529 18.6038 -8.3694 0.112264 0.0575954 12.198 0.302191 12.198 0.302191
-0.5821 0.301611 -0.5821 0.302029 -0.5821 0.0250273 0.368068 58.93 0.260784 19.2942 12.2875 0.0218229 18.6938 -8.2694 0.125923 0.0574359 12.2875 0.302184 12.2875 0.302184
-0.4821 0.301616 -0.4821 0.302026 -0.4821 0.0251352 0.44322 59.0371 0.291853 19.4013 12.3769 0.0217074 18.7838 -8.1694 0.144715 0.0572441 12.3769 0.302178 12.3769 0.302178
-0.3821 0.301593 -0.3821 0.302047 -0.3821 0.0252657 0.493024 59.1442 0.300821 19.5084 12.4664 0.0215889 18.8738 -8.0694 0.170682 0.05714 12.4664 0.302172 12.4664 0.302172
-0.2821 0.301605 -0.2821 0.302015 -0.2821 0.02539 0.514057 59.2513 0.368068 19.6155 12.5558 0.0214998 18.9638 -7.9694 0.204325 0.0570068 12.5558 0.302168 12.5558 0.302168
-0.1821 0.301611 -0.1821 0.302023 -0.1821 0.0255072 0.521603 59.3584 0.44322 19.7226 12.6452 0.021381 19.0538 -7.8694 0.242538 0.0568766 12.6452 0.302162 12.6452 0.302162
-0.0821 0.301578 -0.0821 0.302062 -0.0821 0.0256759 0.512123 59.4655 0.493024 19.8297 12.7347 0.021277 19.1438 -7.7694 0.279274 0.0567949 12.7347 0.302157 12.7347 0.302157
0.0179 0.301623 0.0179 0.302018 0.0179 0.0257987 0.456725 59.5726 0.514057 19.9368 12.8241 0.0212067 19.2338 -7.6694 0.311311 0.0566893 12.8241 0.302153 12.8241 0.302153
0.1179 0.301618 0.1179 0.302051 0.1179 0.0259421 0.31108 59.6797 0.521603 20.0439 12.9136 0.0211111 19.3238 -7.5694 0.315755 0.0566255 12.9136 0.302149 12.9136 0.302149
0.2179 0.301585 0.2179 0.302062 0.2179 0.0261025 0.161488 59.7868 0.512123 20.151 13.003 0.021034 19.4139 -7.4694 0.319718 0.0565947 13.003 0.302145 13.003 0.302145
0.3179 0.301625 0.3179 0.302012 0.3179 0.02626 0.052766 59.8939 0.456725 20.2581 13.0925 0.0209785 19.5039 -7.3694 0.325181 0.0565432 13.0925 0.302142 13.0925 0.302142
0.4179 0.301586 0.4179 0.30205 0.4179 0.026419 0.0415052 60.001 0.31108 20.3652 13.1819 0.0208989 19.5939 -7.2694 0.338653 0.0565285 13.1819 0.302138 13.1819 0.302138
0.5179 0.301584 0.5179 0.302025 0.5179 0.0266108 0.0365272 60.1081 0.161488 20.4723 13.2713 0.0208521 19.6839 -7.1694 0.37615 0.0565272 13.2713 0.302136 13.2713 0.302136
0.6179 0.301609 0.6179 0.302336 0.6179 0.0267648 0.0318858 60.2152 0.052766 20.5794 13.3608 0.0208043 19.7739 -7.0694 0.417241 0.05653 13.3608 0.302133 13.3608 0.302133
0.7179 0.301915 0.7179 0.302374 0.7179 0.0269758 0.0286464 60.3223 0.0415052 20.6865 13.4502 0.0207611 19.8639 -6.9694 0.451953 0.0565824 13.4502 0.302131 13.4502 0.302131
0.8179 0.301923 0.8179 0.302324 0.8179 0.0271757 0.0265783 60.4294 0.0365272 20.7936 13.5397 0.0207658 19.9539 -6.8694 0.479546 0.0566103 13.5397 0.302131 13.5397 0.302131
0.9179 0.301934 0.9179 0.302329 0.9179 0.0273735 0.0254265 60.5365 0.0318858 20.9007 13.6291 0.0207446 20.0439 -6.7694 0.501981 0.0566644 13.6291 0.30213 13.6291 0.30213
1.0179 0.301911 1.0179 0.302035 1.0179 0.0275884 0.0247313 60.6436 0.0286464 21.0078 13.7186 0.0207265 20.1339 -6.6694 0.51898 0.0567621 13.7186 0.302129 13.7186 0.302129
1.1179 0.301925 1.1179 0.30201 1.1179 0.0278371 0.0242871 60.7507 0.0265783 21.1149 13.808 0.0207499 20.2239 -6.5694 0.52789 0.0568068 13.808 0.30213 13.808 0.30213
1.2179 0.301921 1.2179 0.302027 1.2179 0.0280683 0.0239583 60.8578 0.0254265 21.222 13.8974 0.0207517 20.3139 -6.4694 0.530179 0.0569387 13.8974 0.302131 13.8974 0.302131
1.3179 0.301891 1.3179 0.30235 1.3179 0.0283419 0.0237186 60.9649 0.0247313 21.3291 13.9869 0.0207656 20.404 -6.3694 0.525686 0.0570415 13.9869 0.302131 13.9869 0.302131
1.4179 0.301937 1.4179 0.302025 1.4179 0.0285956 0.0235164 61.072 0.0242871 21.4362 14.0763 0.0208093 20.494 -6.2694 0.512042 0.0571379 14.0763 0.302133 14.0763 0.302133
1.5179 0.301912 1.5179 0.302349 1.5179 0.0288638 0.0233632 61.1791 0.0239583 21.5433 14.1658 0.0208319 20.584 -6.1694 0.482152 0.0572901 14.1658 0.302135 14.1658 0.302135
1.6179 0.301924 1.6179 0.302346 1.6179 0.0291706 0.0232066 61.2862 0.0237186 21.6504 14.2552 0.0208855 20.674 -6.0694 0.425615 0.0574169 14.2552 0.302137 14.2552 0.302137
1.7179 0.30196 1.7179 0.302328 1.7179 0.0294786 0.0230522 61.3933 0.0235164 21.7575 14.3447 0.020961 20.764 -5.9694 0.341118 0.0575471 14.3447 0.302141 14.3447 0.302141
1.8179 0.301927 1.8179 0.30236 1.8179 0.0298143 0.0229287 61.5004 0.0233632 21.8646 14.4341 0.0210069 20.854 -5.8694 0.277014 0.0577113 14.4341 0.302143 14.4341 0.302143
1.9179 0.301937 1.9179 0.302028 1.9179 0.0301664 0.0227885 61.6075 0.0232066 21.9717 14.5235 0.0210726 20.944 -5.7694 0.239254 0.0578329 14.5235 0.302147 14.5235 0.302147
2.0179 0.301964 2.0179 0.302017 2.0179 0.0305321 0.0226739 61.7146 0.0230522 22.0788 14.613 0.0211586 21.034 -5.6694 0.139637 0.058005 14.613 0.302151 14.613 0.302151
2.1179 0.301938 2.1179 0.302031 2.1179 0.0309091 0.0225296 61.8217 0.0229287 22.1859 14.7024 0.0212288 21.124 -5.5694 0.0949916 0.0581573 14.7024 0.302154 14.7024 0.302154
2.2179 0.301923 2.2179 0.3023 2.2179 0.031362 0.0223965 61.9288 0.0227885 22.293 14.7919 0.0213169 21.214 -5.4694 0.0784337 0.0582778 14.7919 0.302159 14.7919 0.302159
2.3179 0.301938 2.3179 0.302326 2.3179 0.0317901 0.0222806 62.0359 0.0226739 22.4001 14.8813 0.0214075 21.304 -5.3694 0.0730648 0.0584713 14.8813 0.302163 14.8813 0.302163
2.4179 0.301904 2.4179 0.302345 2.4179 0.0322855 0.0221419 62.143 0.0225296 22.5072 14.9708 0.0215118 21.3941 -5.2694 0.0705139 0.0586399 14.9708 0.302169 14.9708 0.302169
2.5179 0.301938 2.5179 0.302002 2.5179 0.0328065 0.0220181 62.2501 0.0223965 22.6143 15.0602 0.0216425 21.4841 -5.1694 0.0670196 0.0587812 15.0602 0.302175 15.0602 0.302175
2.6179 0.301932 2.6179 0.302043 2.6179 0.0333619 0.0218888 62.3572 0.0222806 22.7214 15.1496 0.0217413 21.5741 -5.0694 0.0645773 0.0589899 15.1496 0.30218 15.1496 0.30218
2.7179 0.302217 2.7179 0.302339 2.7179 0.0339778 0.0217553 62.4643 0.0221419 22.8285 15.2391 0.0218575 21.6641 -4.9694 0.0634073 0.0591548 15.2391 0.302186 15.2391 0.302186
2.8179 0.30227 2.8179 0.302327 2.8179 0.034653 0.0216234 62.5714 0.0220181 22.9356 15.3285 0.022021 21.7541 -4.8694 0.0616781 0.0593318 15.3285 0.302194 15.3285 0.302194
2.9179 0.302233 2.9179 0.30236 2.9179 0.035332 0.0215164 62.6785 0.0218888 23.0427 15.418 0.0221562 21.8441 -4.7694 0.0613683 0.0595531 15.418 0.302201 15.418 0.302201
3.0179 0.302246 3.0179 0.30234 3.0179 0.0361081 0.0213845 62.7856 0.0217553 23.1498 15.5074 0.0223179 21.9341 -4.6694 0.0616961 0.0597507 15.5074 0.302209 15.5074 0.302209
3.1179 0.302273 3.1179 0.30265 3.1179 0.0369302 0.0212858 62.8927 0.0216234 23.2569 15.5969 0.0224995 22.0241 -4.5694 0.0639991 0.0599484 15.5969 0.302218 15.5969 0.302218
3.2179 0.302249 3.2179 0.302665 3.2179 0.037846 0.0211879 62.9998 0.0215164 23.364 15.6863 0.0226887 22.1141 -4.4694 0.0649427 0.0602095 15.6863 0.302227 15.6863 0.302227
3.3179 0.302266 3.3179 0.302642 3.3179 0.0388641 0.0210985 63.1069 0.0213845 23.4711 15.7758 0.0229038 22.2041 -4.3694 0.0621496 0.0604372 15.7758 0.302238 15.7758 0.302238
3.4179 0.302276 3.4179 0.302955 3.4179 0.0399751 0.0210227 63.214 0.0212858 23.5782 15.8652 0.0231354 22.2941 -4.2694 0.0600584 0.060716 15.8652 0.30225 15.8652 0.30225
3.5179 0.302241 3.5179 0.302974 3.5179 0.0412125 0.020934 63.3211 0.0211879 23.6853 15.9546 0.0233964 22.3841 -4.1694 0.0616645 0.0610351 15.9546 0.302263 15.9546 0.302263
3.6179 0.302582 3.6179 0.302963 3.6179 0.0426176 0.020858 63.4282 0.0210985 23.7924 16.0441 0.0236879 22.4742 -4.0694 0.0606898 0.0613267 16.0441 0.302277 16.0441 0.302277
3.7179 0.302583 3.7179 0.302953 3.7179 0.0442115 0.0207987 63.5353 0.0210227 23.8995 16.1335 0.0240037 22.5642 -3.9694 0.0592507 0.0617002 16.1335 0.302293 16.1335 0.302293
3.8179 0.302553 3.8179 0.303282 3.8179 0.0460571 0.0207332 63.6424 0.020934 24.0066 16.223 0.0243366 22.6542 -3.8694 0.058227 0.0620589 16.223 0.30231 16.223 0.30231
3.9179 0.302576 3.9179 0.303242 3.9179 0.0481841 0.0206802 63.7495 0.020858 24.1137 16.3124 0.0247319 22.7442 -3.7694 0.0569902 0.0624917 16.3124 0.30233 16.3124 0.30233
4.0179 0.302881 4.0179 0.303292 4.0179 0.0506855 0.0206584 63.8566 0.0207987 24.2208 16.4019 0.0251283 22.8342 -3.6694 0.0555336 0.0629581 16.4019 0.302349 16.4019 0.302349
4.1179 0.30287 4.1179 0.303253 4.1179 0.0536939 0.0205894 63.9637 0.0207332 24.3279 16.4913 0.0255849 22.9242 -3.5694 0.0545477 0.0634512 16.4913 0.302372 16.4913 0.302372
4.2179 0.302903 4.2179 0.303565 4.2179 0.0573605 0.0205565 64.0708 0.0206802 24.435 16.5807 0.026106 23.0142 -3.4694 0.0538533 0.0640108 16.5807 0.302398 16.5807 0.302398
4.3179 0.30319 4.3179 0.303906 4.3179 0.0618254 0.0205393 64.1779 0.0206584 24.5421 16.6702 0.0266561 23.1042 -3.3694 0.0531729 0.0646478 16.6702 0.302426 16.6702 0.302426
4.4179 0.303485 4.4179 0.303884 4.4179 0.067555 0.020486 64.285 0.0205894 24.6492 16.7596 0.0272696 23.1942 -3.2694 0.0525535 0.0653211 16.7596 0.302456 16.7596 0.302456
4.5179 0.303512 4.5179 0.304507 4.5179 0.0750497 0.0204786 64.3921 0.0205565 24.7563 16.8491 0.0279539 23.2842 -3.1694 0.0523495 0.0661081 16.8491 0.302491 16.8491 0.302491
4.6179 0.304093 4.6179 0.304846 4.6179 0.0853208 0.0204395 64.4992 0.0205393 24.8634 16.9385 0.0287001 23.3742 -3.0694 0.0521259 0.0669459 16.9385 0.302528 16.9385 0.302528
4.7179 0.304446 4.7179 0.305436 4.7179 0.0998359 0.0204216 64.6063 0.020486 24.9705 17.028 0.0295269 23.4643 -2.9694 0.0534249 0.0678373 17.028 0.302569 17.028 0.302569
4.8179 0.305392 4.8179 0.306373 4.8179 0.120477 0.0204144 64.7134 0.0204786 25.0776 17.1174 0.0304094 23.5543 -2.8694 0.0552589 0.0688439 17.1174 0.302613 17.1174 0.302613
4.9179 0.306302 4.9179 0.307651 4.9179 0.14957 0.0203874 64.8205 0.0204395 25.1847 17.2068 0.031337 23.6443 -2.7694 0.0549175 0.0698946 17.2068 0.30266 17.2068 0.30266
5.0179 0.30789 5.0179 0.309164 5.0179 0.188566 0.0203596 64.9276 0.0204216 25.2918 17.2963 0.0323534 23.7343 -2.6694 0.0550464 0.0710615 17.2963 0.302711 17.2963 0.302711
5.1179 0.309723 5.1179 0.311706 5.1179 0.23637 0.0203685 65.0347 0.0204144 25.3989 17.3857 0.0333903 23.8243 -2.5694 0.0541808 0.0723348 17.3857 0.302763 17.3857 0.302763
5.2179 0.311579 5.2179 0.314151 5.2179 0.283836 0.020347 65.1418 0.0203874 25.506 17.4752 0.0345347 23.9143 -2.4694 0.0536047 0.0736903 17.4752 0.30282 17.4752 0.30282
5.3179 0.311632 5.3179 0.314441 5.3179 0.290279 0.0203727 65.2489 0.0203596 25.6131 17.5646 0.0357296 24.0043 -2.3694 0.0531377 0.0751753 17.5646 0.302879 17.5646 0.302879
5.4179 0.312538 5.4179 0.315777 5.4179 0.30331 0.0203897 65.356 0.0203685 25.7202 17.6541 0.0369834 24.0943 -2.2694 0.0530831 0.0768078 17.6541 0.302942 17.6541 0.302942
5.5179 0.314092 5.5179 0.317851 5.5179 0.335027 0.0204162 65.4631 0.020347 25.8273 17.7435 0.0383709 24.1843 -2.1694 0.052869 0.0785417 17.7435 0.303012 17.7435 0.303012
5.6179 0.316608 5.6179 0.320978 5.6179 0.386344 0.0204935 65.5702 0.0203727 25.9344 17.8329 0.0398855 24.2743 -2.0694 0.0510064 0.0804959 17.8329 0.303087 17.8329 0.303087
5.7179 0.31844 5.7179 0.323487 5.7179 0.425287 0.0206025 65.6773 0.0203897 26.0415 17.9224 0.0414847 24.3643 -1.9694 0.0496018 0.0827284 17.9224 0.303167 17.9224 0.303167
5.8179 0.319705 5.8179 0.325309 5.8179 0.451504 0.0207551 65.7844 0.0204162 26.1486 18.0118 0.0432801 24.4544 -1.8694 0.0489462 0.0853267 18.0118 0.303257 18.0118 0.303257
5.9179 0.320957 5.9179 0.326913 5.9179 0.472302 0.021016 65.8915 0.0204935 26.2557 18.1013 0.0452675 24.5444 -1.7694 0.0502443 0.0885358 18.1013 0.303356 18.1013 0.303356
6.0179 0.321871 6.0179 0.327864 6.0179 0.486052 0.0213855 65.9986 0.0206025 26.3628 18.1907 0.0474904 24.6344 -1.6694 0.0516023 0.0924453 18.1907 0.303468 18.1907 0.303468
6.1179 0.321581 6.1179 0.327511 6.1179 0.479104 0.0219333 66.1057 0.0207551 26.4699 18.2802 0.0500541 24.7244 -1.5694 0.0518604 0.0974971 18.2802 0.303596 18.2802 0.303596
6.2179 0.319403 6.2179 0.324734 6.2179 0.431447 0.0226842 66.2128 0.021016 26.577 18.3696 0.0530097 24.8144 -1.4694 0.0515647 0.10444 18.3696 0.303743 18.3696 0.303743
6.3179 0.312244 6.3179 0.316097 6.3179 0.286507 0.0236238 66.3199 0.0213855 26.6841 18.459 0.0565745 24.9044 -1.3694 0.0512259 0.114283 18.459 0.303922 18.459 0.303922
6.4179 0.30669 6.4179 0.308552 6.4179 0.130349 0.0247884 66.427 0.0219333 26.7912 18.5485 0.0608875 24.9944 -1.2694 0.0507831 0.128986 18.5485 0.304137 18.5485 0.304137
6.5179 0.304457 6.5179 0.30609 6.5179 0.0496698 0.0262119 66.5341 0.0226842 26.8983 18.6379 0.0662809 25.0844 -1.1694 0.0509343 0.150971 18.6379 0.304407 18.6379 0.304407
6.6179 0.304725 6.6179 0.306376 6.6179 0.0355469 0.0278545 66.6412 0.0236238 27.0054 18.7274 0.0734213 25.1744 -1.0694 0.0510007 0.182139 18.7274 0.304764 18.7274 0.304764
6.7179 0.304444 6.7179 0.306075 6.7179 0.0309892 0.0297957 66.7483 0.0247884 27.1125 18.8168 0.0834879 25.2644 -0.9694 0.0510718 0.219614 18.8168 0.305267 18.8168 0.305267
6.8179 0.304117 6.8179 0.305445 6.8179 0.0285271 0.0319633 66.8554 0.0262119 27.2196 18.9063 0.0988932 25.3544 -0.8694 0.0507637 0.257627 18.9063 0.306038 18.9063 0.306038
6.9179 0.30382 6.9179 0.305115 6.9179 0.0271614 0.03437 66.9625 0.0278545 27.3267 18.9957 0.124052 25.4445 -0.7694 0.0508083 0.295191 18.9957 0.307296 18.9957 0.307296
7.0179 0.303817 7.0179 0.305115 7.0179 0.0263748 0.0369663 67.0696 0.0297957 27.4338 19.0851 0.164463 25.5345 -0.6694 0.0509438 0.332721 19.0851 0.309316 19.0851 0.309316
7.1179 0.303497 7.1179 0.305149 7.1179 0.0258608 0.0397789 67.1767 0.0319633 27.5409 19.1746 0.219318 25.6245 -0.5694 0.0508563 0.347782 19.1746 0.312059 19.1746 0.312059
7.2179 0.30352 7.2179 0.304794 7.2179 0.0255203 0.0428869 67.2838 0.03437 27.648 19.264 0.277881 25.7145 -0.4694 0.0512109 0.36887 19.264 0.314987 19.264 0.314987
7.3179 0.303542 7.3179 0.304503 7.3179 0.0252688 0.0463969 67.3909 0.0369663 27.7551 19.3535 0.29859 25.8045 -0.3694 0.0513899 0.414912 19.3535 0.316023 19.3535 0.316023
7.4179 0.303195 7.4179 0.304515 7.4179 0.0250504 0.0504209 67.498 0.0397789 27.8622 19.4429 0.311752 25.8945 -0.2694 0.0513711 0.447544 19.4429 0.316681 19.4429 0.316681
7.5179 0.303201 7.5179 0.304159 7.5179 0.0248968 0.0553309 67.6051 0.0428869 27.9693 19.5324 0.3776 25.9845 -0.1694 0.0516951 0.47027 19.5324 0.319973 19.5324 0.319973
7.6179 0.303216 7.6179 0.304215 7.6179 0.0247625 0.0616191 67.7122 0.0463969 28.0764 19.6218 0.43987 26.0745 -0.0694 0.0516509 0.48726 19.6218 0.323086 19.6218 0.323086
7.7179 0.303192 7.7179 0.3045 7.7179 0.0246279 0.0702897 67.8193 0.0504209 28.1835 19.7113 0.48454 26.1645 0.0306 0.0517842 0.501413 19.7113 0.32532 19.7113 0.32532
7.8179 0.302898 7.8179 0.30415 7.8179 0.0245365 0.0837329 67.9264 0.0553309 28.2906 19.8007 0.505548 26.2545 0.1306 0.0519118 0.513272 19.8007 0.32637 19.8007 0.32637
7.9179 0.302883 7.9179 0.304202 7.9179 0.0244408 0.106998 68.0335 0.0616191 28.3977 19.8901 0.51537 26.3445 0.2306 0.0518267 0.519798 19.8901 0.326862 19.8901 0.326862
8.0179 0.302879 8.0179 0.304165 8.0179 0.0243516 0.148916 68.1406 0.0702897 28.5048 19.9796 0.513821 26.4346 0.3306 0.0523986 0.511393 19.9796 0.326784 19.9796 0.326784
8.1179 0.302924 8.1179 0.304168 8.1179 0.0242703 0.211862 68.2477 0.0837329 28.6119 20.069 0.478091 26.5246 0.4306 0.0533808 0.46614 20.069 0.324998 20.069 0.324998
8.2179 0.302872 8.2179 0.304192 8.2179 0.0241753 0.276859 68.3548 0.106998 28.719 20.1585 0.361409 26.6146 0.5306 0.0540623 0.371446 20.1585 0.319163 20.1585 0.319163
8.3179 0.302876 8.3179 0.30418 8.3179 0.0240789 0.292182 68.4619 0.148916 28.8261 20.2479 0.197582 26.7046 0.6306 0.0548004 0.265524 20.2479 0.310972 20.2479 0.310972
8.4179 0.302601 8.4179 0.304194 8.4179 0.0239834 0.311184 68.569 0.211862 28.9332 20.3374 0.0642094 26.7946 0.7306 0.0554514 0.132716 20.3374 0.304303 20.3374 0.304303
8.5179 0.302568 8.5179 0.303897 8.5179 0.0238752 0.394308 68.6761 0.276859 29.0403 20.4268 0.0431134 26.8846 0.8306 0.0560153 0.0823052 20.4268 0.303249 20.4268 0.303249
8.6179 0.302583 8.6179 0.303865 8.6179 0.0237823 0.464535 68.7832 0.292182 29.1474 20.5162 0.039203 26.9746 0.9306 0.0566764 0.070889 20.5162 0.303053 20.5162 0.303053
8.7179 0.302576 8.7179 0.303887 8.7179 0.0236752 0.504236 68.8903 0.311184 29.2545 20.6057 0.0350504 27.0646 1.0306 0.0573982 0.0668852 20.6057 0.302846 20.6057 0.302846
8.8179 0.302551 8.8179 0.303879 8.8179 0.0235578 0.519434 68.9974 0.394308 29.3616 20.6951 0.0316459 27.1546 1.1306 0.0583563 0.0641352 20.6951 0.302675 20.6951 0.302675
8.9179 0.302575 8.9179 0.303887 8.9179 0.0234511 0.522913 69.1045 0.464535 29.4687 20.7846 0.0290635 27.2446 1.2306 0.0595878 0.0622169 20.7846 0.302546 20.7846 0.302546
9.0179 0.30255 9.0179 0.303905 9.0179 0.0233414 0.500911 69.2116 0.504236 29.5758 20.874 0.0270961 27.3346 1.3306 0.0602381 0.0609413 20.874 0.302448 20.874 0.302448
9.1179 0.302552 9.1179 0.303583 9.1179 0.0232041 0.41523 69.3187 0.519434 29.6829 20.9635 0.0257343 27.4247 1.4306 0.0614134 0.0601627 20.9635 0.30238 20.9635 0.30238
9.2179 0.30259 9.2179 0.303571 9.2179 0.023114 0.258954 69.4258 0.522913 29.79 21.0529 0.0248695 27.5147 1.5306 0.0629764 0.0596548 21.0529 0.302336 21.0529 0.302336
9.3179 0.302242 9.3179 0.303612 9.3179 0.0229977 0.0964651 69.5329 0.500911 29.8971 21.1423 0.0242689 27.6047 1.6306 0.0643071 0.0592505 21.1423 0.302306 21.1423 0.302306
9.4179 0.30226 9.4179 0.303254 9.4179 0.0228753 0.0451453 69.64 0.41523 30.0042 21.2318 0.0238692 27.6947 1.7306 0.0659154 0.0589564 21.2318 0.302286 21.2318 0.302286
9.5179 0.302282 9.5179 0.303281 9.5179 0.0227903 0.0394212 69.7471 0.258954 30.1113 21.3212 0.0235506 27.7847 1.8306 0.0675523 0.0587026 21.3212 0.302271 21.3212 0.302271
9.6179 0.302251 9.6179 0.303279 9.6179 0.0226692 0.0341778 69.8542 0.0964651 30.2184 21.4107 0.0232903 27.8747 1.9306 0.069301 0.058449 21.4107 0.302258 21.4107 0.302258
9.7179 0.302269 9.7179 0.303253 9.7179 0.0225623 0.0300982 69.9613 0.0451453 30.3255 21.5001 0.0230792 27.9647 2.0306 0.0713121 0.0582593 21.5001 0.302247 21.5001 0.302247
9.8179 0.302269 9.8179 0.303578 9.8179 0.0224803 0.0274205 70.0684 0.0394212 30.4326 21.5896 0.0228871 28.0547 2.1306 0.0734332 0.0580517 21.5896 0.302237 21.5896 0.302237
9.9179 0.30223 9.9179 0.303275 9.9179 0.0223928 0.0258522 70.1755 0.0341778 30.5397 21.679 0.0227096 28.1447 2.2306 0.0756688 0.05785 21.679 0.302228 21.679 0.302228
10.0179 0.302272 10.0179 0.303579 10.0179 0.0222858 0.0250022 70.2826 0.0300982 30.6468 21.7684 0.0225813 28.2347 2.3306 0.0781162 0.0576908 21.7684 0.302222 21.7684 0.302222
10.1179 0.302252 10.1179 0.303604 10.1179 0.0222208 0.0244866 70.3897 0.0274205 30.7539 21.8579 0.0224157 28.3247 2.4306 0.0813266 0.0575226 21.8579 0.302214 21.8579 0.302214
10.2179 0.302252 10.2179 0.303254 10.2179 0.022134 0.0241148 70.4968 0.0258522 30.861 21.9473 0.022285 28.4148 2.5306 0.0855738 0.0573694 21.9473 0.302207 21.9473 0.302207
10.3179 0.302291 10.3179 0.303256 10.3179 0.0220703 0.0238808 70.6039 0.0250022 30.9681 22.0368 0.0221715 28.5048 2.6306 0.0900658 0.0572383 22.0368 0.302202 22.0368 0.302202
10.4179 0.302264 10.4179 0.303293 10.4179 0.0220008 0.023689 70.711 0.0244866 31.0752 22.1262 0.0220433 28.5948 2.7306 0.0962249 0.0570993 22.1262 0.302195 22.1262 0.302195
10.5179 0.302258 10.5179 0.303254 10.5179 0.0219295 0.0235399 70.8181 0.0241148 31.1823 22.2157 0.0219148 28.6848 2.8306 0.104398 0.0569893 22.2157 0.302189 22.2157 0.302189
10.6179 0.301971 10.6179 0.303263 10.6179 0.0218787 0.0234299 70.9252 0.0238808 31.2894 22.3051 0.0218132 28.7748 2.9306 0.114881 0.0568776 22.3051 0.302184 22.3051 0.302184
10.7179 0.301926 10.7179 0.303276 10.7179 0.0218536 0.0233209 71.0323 0.023689 31.3965 22.3945 0.0216692 28.8648 3.0306 0.129468 0.0567858 22.3945 0.302176 22.3945 0.302176
10.8179 0.301951 10.8179 0.303549 10.8179 0.0217925 0.0232061 71.1394 0.0235399 31.5036 22.484 0.0215845 28.9548 3.1306 0.149326 0.0567483 22.484 0.302172 22.484 0.302172
10.9179 0.301945 10.9179 0.303575 10.9179 0.0217748 0.0231038 71.2465 0.0234299 31.6107 22.5734 0.021456 29.0448 3.2306 0.175859 0.0566907 22.5734 0.302166 22.5734 0.302166
11.0179 0.301916 11.0179 0.303278 11.0179 0.021756 0.0229826 71.3536 0.0233209 31.7178 22.6629 0.0213614 29.1348 3.3306 0.211152 0.0566196 22.6629 0.302161 22.6629 0.302161
11.1179 0.301976 11.1179 0.303254 11.1179 0.021718 0.0228634 71.4607 0.0232061 31.8249 22.7523 0.0212799 29.2248 3.4306 0.249642 0.0566123 22.7523 0.302157 22.7523 0.302157
11.2179 0.301965 11.2179 0.303295 11.2179 0.0217233 0.020738 71.4715 0.0231038 31.932 22.8418 0.0211853 29.3148 3.5306 0.285494 0.0565925 22.8418 0.302152 22.8418 0.302152
11.3179 0.301931 11.3179 0.303259 11.3179 0.0217062 0.0206768 71.5725 0.0229826 32.0391 22.9312 0.0210929 29.4049 3.6306 0.314204 0.0566019 22.9312 0.302148 22.9312 0.302148
11.4179 0.301967 11.4179 0.303245 11.4179 0.0216971 0.0206242 71.6734 0.0228634 32.1462 23.0207 0.0210244 29.4949 3.7306 0.317219 0.0566405 23.0207 0.302144 23.0207 0.302144
11.5179 0.301941 11.5179 0.303292 11.5179 0.0217175 0.020583 71.7743 0.020738 32.157 23.1101 0.0209388 29.5849 3.8306 0.321127 0.056668 23.1101 0.30214 23.1101 0.30214
11.6179 0.301944 11.6179 0.302942 11.6179 0.021717 0.0205162 71.8752 0.0206768 32.258 23.1995 0.0208849 29.6749 3.9306 0.326112 0.0567434 23.1995 0.302137 23.1995 0.302137
11.7179 0.30197 11.7179 0.302949 11.7179 0.0217282 0.0204671 71.9762 0.0206242 32.3589 23.289 0.0208329 29.7649 4.0306 0.336145 0.0568309 23.289 0.302135 23.289 0.302135
11.8179 0.30195 11.8179 0.302963 11.8179 0.0217727 0.0204312 72.0771 0.020583 32.4598 23.3784 0.0207662 29.8549 4.1306 0.365758 0.0568735 23.3784 0.302131 23.3784 0.302131
11.9179 0.301942 11.9179 0.302942 11.9179 0.0217723 0.0203702 72.178 0.0205162 32.5607 23.4679 0.0207419 29.9449 4.2306 0.40334 0.057007 23.4679 0.30213 23.4679 0.30213
12.0179 0.301958 12.0179 0.302656 12.0179 0.0217974 0.0203233 72.2789 0.0204671 32.6617 23.5573 0.0206882 30.0349 4.3306 0.435704 0.0570811 23.5573 0.302127 23.5573 0.302127
12.1179 0.301948 12.1179 0.302989 12.1179 0.0218396 0.0202797 72.3798 0.0204312 32.7626 23.6468 0.0206595 30.1249 4.4306 0.462305 0.0571859 23.6468 0.302126 23.6468 0.302126
12.2179 0.301968 12.2179 0.302937 12.2179 0.0218519 0.0202237 72.4808 0.0203702 32.8635 23.7362 0.0206639 30.2149 4.5306 0.484403 0.057326 23.7362 0.302126 23.7362 0.302126
12.3179 0.301972 12.3179 0.302972 12.3179 0.0219142 0.0201943 72.5817 0.0203233 32.9644 23.8256 0.0206425 30.3049 4.6306 0.504127 0.0574262 23.8256 0.302125 23.8256 0.302125
12.4179 0.301934 12.4179 0.302974 12.4179 0.021955 0.0201344 72.6826 0.0202797 33.0654 23.9151 0.020622 30.395 4.7306 0.518023 0.0575746 23.9151 0.302124 23.9151 0.302124
12.5179 0.301961 12.5179 0.302634 12.5179 0.0219918 0.0201002 72.7835 0.0202237 33.1663 24.0045 0.0206434 30.485 4.8306 0.524938 0.057708 24.0045 0.302125 24.0045 0.302125
12.6179 0.30195 12.6179 0.302666 12.6179 0.0220368 0.0200842 72.8845 0.0201943 33.2672 24.094 0.0206357 30.575 4.9306 0.526486 0.0578227 24.094 0.302125 24.094 0.302125
12.7179 0.30193 12.7179 0.302651 12.7179 0.0220978 0.0200448 72.9854 0.0201344 33.3681 24.1834 0.0206498 30.665 5.0306 0.521132 0.0579896 24.1834 0.302125 24.1834 0.302125
12.8179 0.301955 12.8179 0.302639 12.8179 0.0221362 0.0200418 73.0863 0.0201002 33.469 24.2729 0.0206828 30.755 5.1306 0.506692 0.0581324 24.2729 0.302127 24.2729 0.302127
12.9179 0.301945 12.9179 0.302981 12.9179 0.0222025 0.0200838 73.1872 0.0200842 33.57 24.3623 0.0206926 30.845 5.2306 0.477335 0.0582706 24.3623 0.302128 24.3623 0.302128
13.0179 0.301942 13.0179 0.302638 13.0179 0.0222444 0.0201442 73.2881 0.0200448 33.6709 24.4517 0.020746 30.935 5.3306 0.424431 0.0584548 24.4517 0.30213 24.4517 0.30213
13.1179 0.301983 13.1179 0.30265 13.1179 0.0222983 0.0202579 73.3891 0.0200418 33.7718 24.5412 0.020779 31.025 5.4306 0.347387 0.0585877 24.5412 0.302132 24.5412 0.302132
13.2179 0.301924 13.2179 0.302677 13.2179 0.0223752 0.0204358 73.49 0.0200838 33.8727 24.6306 0.020804 31.115 5.5306 0.28178 0.0587571 24.6306 0.302133 24.6306 0.302133
13.3179 0.301948 13.3179 0.302652 13.3179 0.0224229 0.0206897 73.5909 0.0201442 33.9737 24.7201 0.0208703 31.205 5.6306 0.256347 0.0589519 24.7201 0.302137 24.7201 0.302137
13.4179 0.301982 13.4179 0.302649 13.4179 0.0224774 0.0210864 73.6918 0.0202579 34.0746 24.8095 0.0209343 31.295 5.7306 0.160813 0.0591052 24.8095 0.30214 24.8095 0.30214
13.5179 0.301933 13.5179 0.302651 13.5179 0.0225505 0.0215977 73.7928 0.0204358 34.1755 24.899 0.0209762 31.385 5.8306 0.107943 0.0593111 24.899 0.302142 24.899 0.302142
13.6179 0.301957 13.6179 0.30264 13.6179 0.022595 0.0222939 73.8937 0.0206897 34.2764 24.9884 0.0210836 31.4751 5.9306 0.0849993 0.0595352 24.9884 0.302147 24.9884 0.302147
13.7179 0.30197 13.7179 0.302969 13.7179 0.0226693 0.0232159 73.9946 0.0210864 34.3773 25.0778 0.0211659 31.5651 6.0306 0.0762395 0.0597271 25.0778 0.302151 25.0778 0.302151
13.8179 0.301936 13.8179 0.30265 13.8179 0.0227402 0.0243478 74.0955 0.0215977 34.4783 25.1673 0.0212431 31.6551 6.1306 0.0726459 0.05998 25.1673 0.302155 25.1673 0.302155
13.9179 0.301968 13.9179 0.302622 13.9179 0.0227886 0.0257271 74.1965 0.0222939 34.5792 25.2567 0.0213581 31.7451 6.2306 0.0709563 0.0602292 25.2567 0.302161 25.2567 0.302161
14.0179 0.301953 14.0179 0.302663 14.0179 0.0228768 0.0273862 74.2974 0.0232159 34.6801 25.3462 0.0214523 31.8351 6.3306 0.0694207 0.0604882 25.3462 0.302166 25.3462 0.302166
14.1179 0.301938 14.1179 0.30264 14.1179 0.0229424 0.029291 74.3983 0.0243478 34.781 25.4356 0.0215722 31.9251 6.4306 0.0672925 0.0608202 25.4356 0.302172 25.4356 0.302172
14.2179 0.301968 14.2179 0.302627 14.2179 0.0229966 0.0315033 74.4992 0.0257271 34.882 25.5251 0.021728 32.0151 6.5306 0.0650856 0.0611243 25.5251 0.302179 25.5251 0.302179
14.3179 0.301943 14.3179 0.302646 14.3179 0.0230749 0.0339551 74.6001 0.0258546 37.0816 25.6145 0.0218769 32.1051 6.6306 0.064734 0.0614929 25.6145 0.302187 25.6145 0.302187
14.4179 0.301948 14.4179 0.302621 14.4179 0.0231417 0.0365865 74.7011 0.0262556 37.1887 25.7039 0.0220335 32.1951 6.7306 0.0644767 0.0619395 25.7039 0.302195 25.7039 0.302195
14.5179 0.301966 14.5179 0.302644 14.5179 0.0232139 0.0394607 74.802 0.0271343 37.2958 25.7934 0.0222479 32.2851 6.8306 0.0639862 0.0624266 25.7934 0.302205 25.7934 0.302205
14.6179 0.30193 14.6179 0.302633 14.6179 0.0232929 0.0425911 74.9029 0.0283651 37.4029 25.8828 0.022441 32.3751 6.9306 0.0635158 0.0630449 25.8828 0.302215 25.8828 0.302215
14.7179 0.301948 14.7179 0.302617 14.7179 0.0233752 0.0461472 75.0038 0.0298726 37.51 25.9723 0.0226979 32.4652 7.0306 0.063021 0.063709 25.9723 0.302228 25.9723 0.302228
14.8179 0.301965 14.8179 0.302352 14.8179 0.0234428 0.0502226 75.1048 0.0316512 37.6171 26.0617 0.0229675 32.5552 7.1306 0.0625436 0.064445 26.0617 0.302241 26.0617 0.302241
14.9179 0.301919 14.9179 0.302321 14.9179 0.0235359 0.0551453 75.2057 0.0337153 37.7242 26.1512 0.0232789 32.6452 7.2306 0.061977 0.0653052 26.1512 0.302257 26.1512 0.302257
15.0179 0.301973 15.0179 0.3023 15.0179 0.0236275 0.0614681 75.3066 0.0359594 37.8313 26.2406 0.0236414 32.7352 7.3306 0.0613183 0.0662153 26.2406 0.302275 26.2406 0.302275
15.1179 0.301949 15.1179 0.302349 15.1179 0.023686 0.0702334 75.4075 0.0384595 37.9384 26.33 0.0240085 32.8252 7.4306 0.0609033 0.0672445 26.33 0.302293 26.33 0.302293
15.2179 0.301932 15.2179 0.30233 15.2179 0.0237809 0.0837298 75.5084 0.0412284 38.0455 26.4195 0.0244538 32.9152 7.5306 0.0604593 0.068347 26.4195 0.302316 26.4195 0.302316
15.3179 0.301983 15.3179 0.302646 15.3179 0.0238596 0.107247 75.6094 0.044327 38.1526 26.5089 0.0249384 33.0052 7.6306 0.0600937 0.0694618 26.5089 0.30234 26.5089 0.30234
15.4179 0.301968 15.4179 0.302664 15.4179 0.0239513 0.149714 75.7103 0.0478565 38.2597 26.5984 0.0254528 33.0952 7.7306 0.0596075 0.0706596 26.5984 0.302366 26.5984 0.302366
15.5179 0.301957 15.5179 0.30232 15.5179 0.0240307 0.213547 75.8112 0.0519921 38.3668 26.6878 0.0260322 33.1852 7.8306 0.0586919 0.0719443 26.6878 0.302395 26.6878 0.302395
15.6179 0.301962 15.6179 0.302354 15.6179 0.0241063 0.278154 75.9121 0.0570799 38.4739 26.7773 0.0266804 33.2752 7.9306 0.057813 0.0732662 26.7773 0.302427 26.7773 0.302427
15.7179 0.301932 15.7179 0.302343 15.7179 0.0242053 0.292057 76.0131 0.0636469 38.581 26.8667 0.0273882 33.3652 8.0306 0.0573359 0.0747346 26.8667 0.302462 26.8667 0.302462
15.8179 0.301955 15.8179 0.302319 15.8179 0.0243194 0.309854 76.114 0.0728281 38.6881 26.9562 0.0281967 33.4553 8.1306 0.0567085 0.0762731 26.9562 0.302503 26.9562 0.302503
15.9179 0.301996 15.9179 0.302355 15.9179 0.0243971 0.393264 76.2149 0.0871561 38.7952 27.0456 0.0290435 33.5453 8.2306 0.0560589 0.0779981 27.0456 0.302545 27.0456 0.302545
16.0179 0.30195 16.0179 0.302332 16.0179 0.0245026 0.464164 76.3158 0.111956 38.9023 27.135 0.02997 33.6353 8.3306 0.0557067 0.0799773 27.135 0.302592 27.135 0.302592
16.1179 0.301971 16.1179 0.302321 16.1179 0.0246006 0.504115 76.4168 0.155231 39.0094 27.2245 0.0309864 33.7253 8.4306 0.0548359 0.0821885 27.2245 0.302642 27.2245 0.302642
16.2179 0.301979 16.2179 0.302362 16.2179 0.0247019 0.519363 76.5177 0.218317 39.1165 27.3139 0.03204 33.8153 8.5306 0.0541328 0.0848354 27.3139 0.302695 27.3139 0.302695
16.3179 0.301933 16.3179 0.302321 16.3179 0.024828 0.522695 76.6186 0.28638 39.2236 27.4034 0.0331636 33.9053 8.6306 0.0539628 0.0880979 27.4034 0.302751 27.4034 0.302751
16.4179 0.30196 16.4179 0.302349 16.4179 0.0249278 0.499962 76.7195 0.302424 39.3307 27.4928 0.0343655 33.9953 8.7306 0.0536595 0.0921272 27.4928 0.302811 27.4928 0.302811
16.5179 0.301946 16.5179 0.302065 16.5179 0.0250372 0.411663 76.8204 0.34772 39.4378 27.5823 0.035586 34.0853 8.8306 0.0534815 0.0974354 27.5823 0.302872 27.5823 0.302872
16.6179 0.301944 16.6179 0.302001 16.6179 0.0251608 0.25492 76.9214 0.428286 39.5449 27.6717 0.0368793 34.1753 8.9306 0.0532272 0.104755 27.6717 0.302937 27.6717 0.302937
16.7179 0.301969 16.7179 0.302029 16.7179 0.0252796 0.0923501 77.0223 0.482107 39.652 27.7611 0.0382611 34.2653 9.0306 0.0529328 0.115397 27.7611 0.303006 27.7611 0.303006
16.8179 0.301951 16.8179 0.302022 16.8179 0.0254112 0.0447177 77.1232 0.506689 39.7591 27.8506 0.0397317 34.3553 9.1306 0.0524985 0.131713 27.8506 0.30308 27.8506 0.30308
16.9179 0.301971 16.9179 0.302005 16.9179 0.0255593 0.0390813 77.2241 0.515909 39.8662 27.94 0.0413317 34.4454 9.2306 0.0522755 0.156638 27.94 0.30316 27.94 0.30316
17.0179 0.301978 17.0179 0.302363 17.0179 0.0256803 0.0338029 77.3251 0.515474 39.9733 28.0295 0.0430358 34.5354 9.3306 0.0520289 0.191823 28.0295 0.303245 28.0295 0.303245
17.1179 0.30193 17.1179 0.302008 17.1179 0.0258159 0.0297659 77.426 0.485637 40.0804 28.1189 0.044893 34.6254 9.4306 0.0519223 0.232536 28.1189 0.303338 28.1189 0.303338
17.2179 0.301941 17.2179 0.302007 17.2179 0.0259789 0.0271549 77.5269 0.389958 40.1875 28.2084 0.0469351 34.7154 9.5306 0.0519659 0.273076 28.2084 0.30344 28.2084 0.30344
17.3179 0.301951 17.3179 0.302049 17.3179 0.0261158 0.0257038 77.6278 0.242686 40.2946 28.2978 0.049211 34.8054 9.6306 0.0519286 0.313706 28.2978 0.303554 28.2978 0.303554
17.4179 0.301919 17.4179 0.302003 17.4179 0.0262684 0.0248991 77.7287 0.0864904 40.4017 28.3872 0.0517699 34.8954 9.7306 0.0517265 0.34332 28.3872 0.303681 28.3872 0.303681
17.5179 0.30196 17.5179 0.302008 17.5179 0.0264375 0.0244201 77.8297 0.0453758 40.5088 28.4767 0.0547726 34.9854 9.8306 0.0515995 0.350284 28.4767 0.303832 28.4767 0.303832
17.6179 0.301945 17.6179 0.302043 17.6179 0.0265961 0.0241057 77.9306 0.0404588 40.6159 28.5661 0.0582733 35.0754 9.9306 0.0515085 0.388845 28.5661 0.304007 28.5661 0.304007
17.7179 0.301904 17.7179 0.302 17.7179 0.0267722 0.0238782 78.0315 0.0358609 40.723 28.6556 0.0625492 35.1654 10.0306 0.0515452 0.434038 28.6556 0.30422 28.6556 0.30422
17.8179 0.301977 17.8179 0.302022 17.8179 0.026965 0.0237311 78.1324 0.0318942 40.8301 28.745 0.067996 35.2554 10.1306 0.0518454 0.464463 28.745 0.304493 28.745 0.304493
17.9179 0.301938 17.9179 0.302034 17.9179 0.0271451 0.0235961 78.2334 0.0290324 40.9372 28.8345 0.0753049 35.3454 10.2306 0.0517737 0.486298 28.8345 0.304858 28.8345 0.304858
18.0179 0.301935 18.0179 0.301997 18.0179 0.027374 0.0234832 78.3343 0.0270554 41.0443 28.9239 0.0858918 35.4355 10.3306 0.0517427 0.502658 28.9239 0.305388 28.9239 0.305388
18.1179 0.301978 18.1179 0.30204 18.1179 0.0275642 0.0234032 78.4352 0.0258025 41.1514 29.0133 0.10227 35.5255 10.4306 0.0519655 0.516211 29.0133 0.306207 29.0133 0.306207
18.2179 0.301915 18.2179 0.302026 18.2179 0.0277773 0.0232949 78.5361 0.0250303 41.2585 29.1028 0.129118 35.6155 10.5306 0.0521607 0.525096 29.1028 0.307549 29.1028 0.307549
18.3179 0.301952 18.3179 0.302008 18.3179 0.0280392 0.02318 78.6371 0.0244681 41.3656 29.1922 0.171675 35.7055 10.6306 0.0523164 0.522955 29.1922 0.309677 29.1922 0.309677
18.4179 0.301954 18.4179 0.302054 18.4179 0.0282385 0.0230997 78.738 0.0240353 41.4727 29.2817 0.227596 35.7955 10.7306 0.0522842 0.490982 29.2817 0.312473 29.2817 0.312473
18.5179 0.301935 18.5179 0.302008 18.5179 0.0285094 0.0229796 78.8389 0.0236983 41.5798 29.3711 0.283759 35.8855 10.8306 0.0521398 0.406777 29.3711 0.315281 29.3711 0.315281
18.6179 0.301947 18.6179 0.302017 18.6179 0.0287864 0.0228654 78.9398 0.0234065 41.6869 29.4606 0.298968 35.9755 10.9306 0.0525405 0.294964 29.4606 0.316041 29.4606 0.316041
18.7179 0.301959 18.7179 0.301746 18.7179 0.0290464 0.0227609 79.0407 0.0231502 41.794 29.55 0.312978 36.0655 11.0306 0.0525846 0.165327 29.55 0.316742 29.55 0.316742
18.8179 0.301926 18.8179 0.301703 18.8179 0.0293575 0.0226319 79.1417 0.0229349 41.9011 29.6394 0.37956 36.1555 11.1306 0.0525698 0.0881151 29.6394 0.320071 29.6394 0.320071
18.9179 0.302275 18.9179 0.301698 18.9179 0.0296737 0.022519 79.2426 0.0227043 42.0082 29.7289 0.441205 36.2455 11.2306 0.0528935 0.0722452 29.7289 0.323153 29.7289 0.323153
19.0179 0.302236 19.0179 0.302032 19.0179 0.0299813 0.0223999 79.3435 0.0225297 42.1153 29.8183 0.485102 36.3355 11.3306 0.0535259 0.0677245 29.8183 0.325348 29.8183 0.325348
19.1179 0.302244 19.1179 0.302012 19.1179 0.0303551 0.0222689 79.4444 0.022354 42.2224 29.9078 0.50576 36.4256 11.4306 0.0539171 0.0647489 29.9078 0.326381 29.9078 0.326381
19.2179 0.302263 19.2179 0.302034 19.2179 0.0307209 0.0221546 79.5454 0.0221647 42.3295 29.9972 0.515353 36.5156 11.5306 0.0545119 0.0627336 29.9972 0.326861 29.9972 0.326861
19.3179 0.302251 19.3179 0.302031 19.3179 0.0311118 0.0220191 79.6463 0.0220212 42.4366 30.0867 0.51292 36.6056 11.6306 0.0550499 0.0615141 30.0867 0.326739 30.0867 0.326739
19.4179 0.302247 19.4179 0.302004 19.4179 0.031545 0.021892 79.7472 0.0218732 42.5437 30.1761 0.474563 36.6956 11.7306 0.0556552 0.0607414 30.1761 0.324821 30.1761 0.324821
19.5179 0.302284 19.5179 0.302043 19.5179 0.0319938 0.0217832 79.8481 0.0217264 42.6508 30.2655 0.351595 36.7856 11.8306 0.056422 0.0602939 30.2655 0.318673 30.2655 0.318673
19.6179 0.302219 19.6179 0.302335 19.6179 0.0324801 0.0216557 79.949 0.0216074 42.7579 30.355 0.189774 36.8756 11.9306 0.0570982 0.0599459 30.355 0.310582 30.355 0.310582
19.7179 0.302264 19.7179 0.302334 19.7179 0.0330405 0.0215571 80.05 0.0214824 42.865 30.4444 0.0615682 36.9656 12.0306 0.0579052 0.0596429 30.4444 0.304171 30.4444 0.304171
19.8179 0.302261 19.8179 0.302363 19.8179 0.0336178 0.0214572 80.1509 0.0213572 42.9721 30.5339 0.0427826 37.0556 12.1306 0.05868 0.0594338 30.5339 0.303232 30.5339 0.303232
19.9179 0.302232 19.9179 0.302342 19.9179 0.0342244 0.021328 80.2518 0.0212611 43.0792 30.6233 0.0388572 37.1456 12.2306 0.0594843 0.0591796 30.6233 0.303036 30.6233 0.303036
20.0179 0.30227 20.0179 0.302361 20.0179 0.0349138 0.0212545 80.3527 0.0211512 43.1863 30.7128 0.0346873 37.2356 12.3306 0.0606378 0.058971 30.7128 0.302827 30.7128 0.302827
20.1179 0.302269 20.1179 0.302359 20.1179 0.0356329 0.0211566 80.4537 0.0210708 43.2934 30.8022 0.031298 37.3256 12.4306 0.0617558 0.0588107 30.8022 0.302658 30.8022 0.302658
20.2179 0.302253 20.2179 0.302312 20.2179 0.0364309 0.021052 80.5546 0.021021 43.4005 30.8917 0.0287464 37.4157 12.5306 0.0626056 0.0585806 30.8917 0.30253 30.8917 0.30253
20.3179 0.302264 20.3179 0.302356 20.3179 0.0373071 0.0209917 80.6555 0.0209462 43.5076 30.9811 0.0268429 37.5057 12.6306 0.0636959 0.0583737 30.9811 0.302435 30.9811 0.302435
20.4179 0.302239 20.4179 0.302359 20.4179 0.0382437 0.0209227 80.7564 0.0209029 43.6147 31.0705 0.0255261 37.5957 12.7306 0.0650476 0.058196 31.0705 0.302369 31.0705 0.302369
20.5179 0.302562 20.5179 0.302628 20.5179 0.039301 0.0208534 80.8574 0.0208886 43.7218 31.16 0.02471 37.6857 12.8306 0.0664439 0.0579844 31.16 0.302329 31.16 0.302329
20.6179 0.302582 20.6179 0.302663 20.6179 0.040465 0.0207939 80.9583 0.0208618 43.8289 31.2494 0.0241597 37.7757 12.9306 0.0678685 0.0578162 31.2494 0.302301 31.2494 0.302301
20.7179 0.302524 20.7179 0.302638 20.7179 0.0417432 0.0207284 81.0592 0.0209042 43.936 31.3389 0.0237564 37.8657 13.0306 0.0691422 0.0576524 31.3389 0.302281 31.3389 0.302281
20.8179 0.302555 20.8179 0.302629 20.8179 0.0432276 0.0206627 81.1601 0.020903 44.0431 31.4283 0.0234774 37.9557 13.1306 0.0708514 0.0574931 31.4283 0.302267 31.4283 0.302267
20.9179 0.302572 20.9179 0.302648 20.9179 0.0449158 0.0205938 81.261 0.0209331 44.1502 31.5178 0.0232432 38.0457 13.2306 0.0726727 0.0573994 31.5178 0.302255 31.5178 0.302255
21.0179 0.302541 21.0179 0.302939 21.0179 0.0468272 0.0205252 81.362 0.0209931 44.2573 31.6072 0.0230363 38.1357 13.3306 0.0749481 0.0572435 31.6072 0.302245 31.6072 0.302245
21.1179 0.302902 21.1179 0.302946 21.1179 0.0490902 0.0204504 81.4629 0.0210294 44.3644 31.6966 0.0228752 38.2257 13.4306 0.0776734 0.0571554 31.6966 0.302237 31.6966 0.302237
21.2179 0.302881 21.2179 0.302967 21.2179 0.0517238 0.0203707 81.5638 0.0211207 44.4715 31.7861 0.0227164 38.3157 13.5306 0.0805132 0.0570669 31.7861 0.302229 31.7861 0.302229
21.3179 0.302866 21.3179 0.302933 21.3179 0.0549367 0.0202967 81.6647 0.0212163 44.5786 31.8755 0.0225788 38.4058 13.6306 0.0835765 0.0569407 31.8755 0.302222 31.8755 0.302222
21.4179 0.303216 21.4179 0.303273 21.4179 0.0588532 0.020224 81.7657 0.0212917 44.6857 31.965 0.0224476 38.4958 13.7306 0.0872057 0.05691 31.965 0.302215 31.965 0.302215
21.5179 0.303193 21.5179 0.303562 21.5179 0.0637114 0.0201537 81.8666 0.0213999 44.7928 32.0544 0.0223015 38.5858 13.8306 0.0921757 0.0568626 32.0544 0.302208 32.0544 0.302208
21.6179 0.303504 21.6179 0.303851 21.6179 0.0699981 0.0200847 81.9675 0.0215307 44.8999 32.1439 0.0221919 38.6758 13.9306 0.0987339 0.0568003 32.1439 0.302203 32.1439 0.302203
21.7179 0.303839 21.7179 0.304495 21.7179 0.0784216 0.0200103 82.0684 0.0216291 45.007 32.2333 0.0220789 38.7658 14.0306 0.107123 0.0568095 32.2333 0.302197 32.2333 0.302197
21.8179 0.304109 21.8179 0.304798 21.8179 0.0901413 0.0199299 82.1693 0.0217616 45.1141 32.3227 0.0219419 38.8558 14.1306 0.118331 0.0567883 32.3227 0.30219 32.3227 0.30219
21.9179 0.304733 21.9179 0.305742 21.9179 0.106931 0.0198753 82.2703 0.0219086 45.2212 32.4122 0.021836 38.9458 14.2306 0.13378 0.0568013 32.4122 0.302185 32.4122 0.302185
22.0179 0.305697 22.0179 0.3067 22.0179 0.130856 0.019813 82.3712 0.0220693 45.3283 32.5016 0.0217225 39.0358 14.3306 0.154758 0.0568467 32.5016 0.302179 32.5016 0.302179
22.1179 0.306926 22.1179 0.308214 22.1179 0.164016 0.0197643 82.4721 0.02224 45.4354 32.5911 0.0216106 39.1258 14.4306 0.182679 0.0568693 32.5911 0.302174 32.5911 0.302174
22.2179 0.308794 22.2179 0.310404 22.2179 0.20682 0.0197589 82.573 0.0224161 45.5425 32.6805 0.0215064 39.2158 14.5306 0.216438 0.0569206 32.6805 0.302168 32.6805 0.302168
22.3179 0.310669 22.3179 0.312922 22.3179 0.256412 0.0197865 82.674 0.0226422 45.6496 32.77 0.021405 39.3058 14.6306 0.252716 0.0569969 32.77 0.302163 32.77 0.302163
22.4179 0.312202 22.4179 0.314748 22.4179 0.292223 0.0198582 82.7749 0.0228822 45.7567 32.8594 0.0213051 39.3959 14.7306 0.288628 0.0570405 32.8594 0.302158 32.8594 0.302158
22.5179 0.312249 22.5179 0.315107 22.5179 0.295657 0.0200395 82.8758 0.0231459 45.8638 32.9488 0.0212298 39.4859 14.8306 0.315221 0.0571667 32.9488 0.302154 32.9488 0.302154
22.6179 0.313166 22.6179 0.316714 22.6179 0.313049 0.0202886 82.9767 0.0234658 45.9709 33.0383 0.0211086 39.5759 14.9306 0.317765 0.0572503 33.0383 0.302148 33.0383 0.302148
22.7179 0.315338 22.7179 0.319409 22.7179 0.358297 0.0206675 83.0777 0.0238209 46.078 33.1277 0.0210411 39.6659 15.0306 0.321704 0.0573533 33.1277 0.302145 33.1277 0.302145
22.8179 0.317548 22.8179 0.322555 22.8179 0.406919 0.0212516 83.1786 0.0242425 46.1851 33.2172 0.0209771 39.7559 15.1306 0.326884 0.0574966 33.2172 0.302142 33.2172 0.302142
22.9179 0.319056 22.9179 0.324732 22.9179 0.438645 0.0220312 83.2795 0.0247561 46.2922 33.3066 0.0208866 39.8459 15.2306 0.337635 0.0576013 33.3066 0.302137 33.3066 0.302137
23.0179 0.320306 23.0179 0.326578 23.0179 0.461692 0.0230783 83.3804 0.0253315 46.3993 33.3961 0.0208305 39.9359 15.3306 0.369436 0.0577456 33.3961 0.302135 33.3961 0.302135
23.1179 0.321578 23.1179 0.32816 23.1179 0.480736 0.0243802 83.4813 0.0260272 46.5064 33.4855 0.0207575 40.0259 15.4306 0.40661 0.0578995 33.4855 0.302131 33.4855 0.302131
23.2179 0.322176 23.2179 0.328758 23.2179 0.486851 0.025945 83.5823 0.0268348 46.6135 33.5749 0.0207074 40.1159 15.5306 0.437505 0.0580114 33.5749 0.302128 33.5749 0.302128
23.3179 0.320928 23.3179 0.32719 23.3179 0.461004 0.0278601 83.6832 0.0277814 46.7206 33.6644 0.0206792 40.2059 15.6306 0.463 0.0581643 33.6644 0.302127 33.6644 0.302127
23.4179 0.316281 23.4179 0.320985 23.4179 0.362696 0.0300826 83.7841 0.0288774 46.8277 33.7538 0.0206262 40.2959 15.7306 0.484877 0.0582982 33.7538 0.302124 33.7538 0.302124
23.5179 0.30846 23.5179 0.311338 23.5179 0.184896 0.0325393 83.885 0.0301741 46.9348 33.8433 0.0205954 40.3859 15.8306 0.504153 0.0584088 33.8433 0.302123 33.8433 0.302123
23.6179 0.305077 23.6179 0.306386 23.6179 0.0652723 0.0353113 83.986 0.0315992 47.0419 33.9327 0.0205798 40.476 15.9306 0.51744 0.0585676 33.9327 0.302122 33.9327 0.302122
23.7179 0.305059 23.7179 0.306405 23.7179 0.0391092 0.0382672 84.0869 0.0332069 47.149 34.0222 0.0205598 40.566 16.0306 0.524264 0.0587005 34.0222 0.302121 34.0222 0.302121
23.8179 0.30473 23.8179 0.306052 23.8179 0.0328462 0.0415019 84.1878 0.0349713 47.2561 34.1116 0.0205644 40.656 16.1306 0.525545 0.058891 34.1116 0.302121 34.1116 0.302121
23.9179 0.304438 23.9179 0.305774 23.9179 0.029642 0.045146 84.2887 0.0368628 47.3632 34.2011 0.0205654 40.746 16.2306 0.520249 0.0591221 34.2011 0.302121 34.2011 0.302121
24.0179 0.304101 24.0179 0.305439 24.0179 0.0277888 0.04927 84.3896 0.0389608 47.4703 34.2905 0.0205377 40.836 16.3306 0.505833 0.0593308 34.2905 0.30212 34.2905 0.30212
24.1179 0.303793 24.1179 0.305457 24.1179 0.0267246 0.0542464 84.4906 0.0412694 47.5774 34.3799 0.0205608 40.926 16.4306 0.476582 0.0596232 34.3799 0.302121 34.3799 0.302121
24.2179 0.303808 24.2179 0.305152 24.2179 0.0261225 0.0605855 84.5915 0.0438288 47.6845 34.4694 0.0205762 41.016 16.5306 0.424301 0.0599199 34.4694 0.302122 34.4694 0.302122
24.3179 0.303486 24.3179 0.30483 24.3179 0.0257116 0.0692995 84.6924 0.0467568 47.7916 34.5588 0.0205779 41.106 16.6306 0.348874 0.0602242 34.5588 0.302122 34.5588 0.302122
24.4179 0.303497 24.4179 0.304816 24.4179 0.0254407 0.082749 84.7933 0.0501204 47.8987 34.6483 0.0206118 41.196 16.7306 0.282683 0.0606137 34.6483 0.302124 34.6483 0.302124
24.5179 0.303501 24.5179 0.304531 24.5179 0.025244 0.106174 84.8943 0.0541756 48.0058 34.7377 0.0206337 41.286 16.8306 0.257918 0.0610127 34.7377 0.302125 34.7377 0.302125
24.6179 0.303468 24.6179 0.304491 24.6179 0.025069 0.148878 84.9952 0.0592459 48.1129 34.8272 0.0206461 41.376 16.9306 0.164959 0.0614028 34.8272 0.302125 34.8272 0.302125
24.7179 0.303476 24.7179 0.304502 24.7179 0.0249518 0.213835 85.0961 0.0659076 48.22 34.9166 0.0207118 41.4661 17.0306 0.11087 0.0619252 34.9166 0.302129 34.9166 0.302129
24.8179 0.303182 24.8179 0.304508 24.8179 0.0248541 0.278637 85.197 0.0755099 48.3271 35.006 0.0207531 41.5561 17.1306 0.087081 0.0624345 35.006 0.302131 35.006 0.302131
24.9179 0.303166 24.9179 0.304156 24.9179 0.0247506 0.291627 85.298 0.0907839 48.4342 35.0955 0.0208057 41.6461 17.2306 0.0780518 0.0630633 35.0955 0.302133 35.0955 0.302133
25.0179 0.30319 25.0179 0.304511 25.0179 0.0246766 0.30972 85.3989 0.117485 48.5413 35.1849 0.0208861 41.7361 17.3306 0.0743779 0.0637828 35.1849 0.302137 35.1849 0.302137
25.1179 0.303168 25.1179 0.304189 25.1179 0.0246015 0.394866 85.4998 0.163415 48.6484 35.2744 0.020941 41.8261 17.4306 0.0723666 0.0645596 35.2744 0.30214 35.2744 0.30214
25.2179 0.302846 25.2179 0.304181 25.2179 0.02449 0.466792 85.6007 0.22592 48.7555 35.3638 0.0210481 41.9161 17.5306 0.0706196 0.0654799 35.3638 0.302145 35.3638 0.302145
25.3179 0.302891 25.3179 0.304206 25.3179 0.0244239 0.506042 85.7016 0.2842 48.8626 35.4533 0.0211674 42.0061 17.6306 0.068604 0.0665123 35.4533 0.302151 35.4533 0.302151
25.4179 0.302858 25.4179 0.304162 25.4179 0.0243417 0.520657 85.8026 0.295996 48.9697 35.5427 0.0212678 42.0961 17.7306 0.066931 0.0676224 35.5427 0.302156 35.5427 0.302156
25.5179 0.302861 25.5179 0.304155 25.5179 0.0242473 0.523157 85.9035 0.32639 49.0768 35.6321 0.0214053 42.1861 17.8306 0.0653957 0.068852 35.6321 0.302163 35.6321 0.302163
25.6179 0.30288 25.6179 0.30418 25.6179 0.0241679 0.497856 86.0044 0.406594 49.1839 35.7216 0.0215437 42.2761 17.9306 0.0641619 0.0701198 35.7216 0.30217 35.7216 0.30217
25.7179 0.302826 25.7179 0.304147 25.7179 0.0240694 0.402923 86.1053 0.468793 49.291 35.811 0.0217015 42.3661 18.0306 0.0637894 0.0714894 35.811 0.302178 35.811 0.302178
25.8179 0.302845 25.8179 0.303862 25.8179 0.0239665 0.245098 86.2063 0.502901 49.3981 35.9005 0.0218931 42.4562 18.1306 0.0632101 0.0729846 35.9005 0.302188 35.9005 0.302188
25.9179 0.302569 25.9179 0.303871 25.9179 0.0238888 0.0839571 86.3072 0.516483 49.5052 35.9899 0.0221264 42.5462 18.2306 0.0625067 0.0745337 35.9899 0.302199 35.9899 0.302199
26.0179 0.302524 26.0179 0.303538 26.0179 0.0237552 0.0439493 86.4081 0.519023 49.6123 36.0794 0.0223672 42.6362 18.3306 0.0617489 0.0762409 36.0794 0.302211 36.0794 0.302211
26.1179 0.302568 26.1179 0.303572 26.1179 0.0236307 0.0385345 86.509 0.495533 49.7194 36.1688 0.022679 42.7262 18.4306 0.0612572 0.0781601 36.1688 0.302227 36.1688 0.302227
26.2179 0.302544 26.2179 0.303569 26.2179 0.0235297 0.0332114 86.6099 0.408943 49.8265 36.2582 0.0230006 42.8162 18.5306 0.061068 0.080269 36.2582 0.302243 36.2582 0.302243
26.3179 0.302538 26.3179 0.303535 26.3179 0.0234089 0.0292914 86.7109 0.257505 49.9336 36.3477 0.0233775 42.9062 18.6306 0.0608312 0.0828092 36.3477 0.302262 36.3477 0.302262
26.4179 0.302561 26.4179 0.303573 26.4179 0.0232935 0.0268564 86.8118 0.0970704 50.0407 36.4371 0.0238228 42.9962 18.7306 0.0602433 0.0858309 36.4371 0.302284 36.4371 0.302284
26.5179 0.302521 26.5179 0.303232 26.5179 0.023199 0.0255066 86.9127 0.0457485 50.1478 36.5266 0.0242672 43.0862 18.8306 0.0598589 0.0895664 36.5266 0.302306 36.5266 0.302306
26.6179 0.302532 26.6179 0.303226 26.6179 0.0230655 0.0247903 87.0136 0.0401674 50.2549 36.616 0.024821 43.1762 18.9306 0.0589367 0.0944178 36.616 0.302334 36.616 0.302334
26.7179 0.30257 26.7179 0.303566 26.7179 0.02295 0.0243511 87.1146 0.0352066 50.362 36.7055 0.0254208 43.2662 19.0306 0.0581807 0.10094 36.7055 0.302364 36.7055 0.302364
26.8179 0.302533 26.8179 0.303223 26.8179 0.0228382 0.0240596 87.2155 0.0310922 50.4691 36.7949 0.0260642 43.3562 19.1306 0.0576411 0.110426 36.7949 0.302396 36.7949 0.302396
26.9179 0.30256 26.9179 0.303256 26.9179 0.0227317 0.0238864 87.3164 0.0282259 50.5762 36.8843 0.0267942 43.4463 19.2306 0.0574923 0.125025 36.8843 0.302433 36.8843 0.302433
27.0179 0.302573 27.0179 0.302972 27.0179 0.022645 0.0237671 87.4173 0.0264153 50.6833 36.9738 0.02761 43.5363 19.3306 0.0571093 0.147992 36.9738 0.302474 36.9738 0.302474
27.1179 0.302521 27.1179 0.303228 27.1179 0.0225381 0.0236495 87.5183 0.0253282 50.7904 37.0632 0.0284843 43.6263 19.4306 0.0564065 0.182618 37.0632 0.302517 37.0632 0.302517
27.2179 0.302248 27.2179 0.30328 27.2179 0.0224406 0.0235588 87.6192 0.0246613 50.8975 37.1527 0.029466 43.7163 19.5306 0.0556434 0.225519 37.1527 0.302566 37.1527 0.302566
27.3179 0.302242 27.3179 0.303252 27.3179 0.0223611 0.0234781 87.7201 0.0242094 51.0046 37.2421 0.0305051 43.8063 19.6306 0.0548097 0.269222 37.2421 0.302618 37.2 0.302854
27.4179 0.302222 27.4179 0.302918 27.4179 0.0222573 0.0234049 87.821 0.0238736 51.1117 37.3316 0.0316194 43.8963 19.7306 0.0544172 0.31272 37.3316 0.302674 37.3 0.302833
27.5179 0.302248 27.5179 0.303257 27.5179 0.0221912 0.0233153 87.9219 0.0235751 51.2188 37.421 0.0327925 43.9863 19.8306 0.053933 0.34256 37.421 0.302733 37.4 0.303179
27.6179 0.302237 27.6179 0.303258 27.6179 0.0221166 0.0232177 88.0229 0.023366 51.3259 37.5104 0.0340424 44.0763 19.9306 0.0537542 0.348662 37.5104 0.302795 37.5 0.303157
27.7179 0.302227 27.7179 0.302925 27.7179 0.02202 0.0231418 88.1238 0.023176 51.433 37.5999 0.0353299 44.1663 20.0306 0.0537611 0.385398 37.5999 0.302859 37.6 0.303123
27.8179 0.302255 27.8179 0.302971 27.8179 0.0219656 0.0230357 88.2247 0.0229919 51.5401 37.6893 0.0366908 44.2563 20.1306 0.0536557 0.435742 37.6893 0.302928 37.7 0.303463
27.9179 0.302214 27.9179 0.302937 27.9179 0.0219173 0.0229226 88.3256 0.0228382 51.6472 37.7788 0.0381044 44.3463 20.2306 0.0534364 0.469287 37.7788 0.302998 37.8 0.303451
28.0179 0.302241 28.0179 0.302928 28.0179 0.0218542 0.0228211 88.4266 0.0226781 51.7543 37.8682 0.0396511 44.4364 20.3306 0.053059 0.493107 37.8682 0.303076 37.9 0.30377
28.1179 0.302258 28.1179 0.302937 28.1179 0.021823 0.0226983 88.5275 0.0225159 51.8614 37.9577 0.0412936 44.5264 20.4306 0.0525962 0.510479 37.9577 0.303158 38 0.303777
28.2179 0.302217 28.2179 0.302916 28.2179 0.0217907 0.0225703 88.6284 0.0223738 51.9685 38.0471 0.0430301 44.6164 20.5306 0.0521078 0.52402 38.0471 0.303245 38.1 0.304049
28.3179 0.302234 28.3179 0.303253 28.3179 0.0217431 0.0224647 88.7293 0.0222136 52.0756 38.1366 0.044983 44.7064 20.6306 0.0518189 0.531889 38.1366 0.303342 38.2 0.304394
28.4179 0.302226 28.4179 0.303254 28.4179 0.0217396 0.0223307 88.8302 0.0220666 52.1827 38.226 0.0470894 44.7964 20.7306 0.0516417 0.526482 38.226 0.303447 38.3 0.304704
28.5179 0.302222 28.5179 0.303221 28.5179 0.021709 0.0222019 88.9312 0.0219399 52.2898 38.3154 0.0494513 44.8864 20.8306 0.0514772 0.486261 38.3154 0.303566 38.4 0.304976
28.6179 0.302257 28.6179 0.303254 28.6179 0.0216957 0.0220957 89.0321 0.021789 52.3969 38.4049 0.0521392 44.9764 20.9306 0.0516835 0.391195 38.4049 0.3037 38.5 0.30566
28.7179 0.302225 28.7179 0.303219 28.7179 0.0217029 0.0219621 89.133 0.0216613 52.504 38.4943 0.055257 45.0664 21.0306 0.0514397 0.280335 38.4943 0.303856 38.6 0.30687
28.8179 0.30221 28.8179 0.303217 28.8179 0.021685 0.0218472 89.2339 0.0215352 52.6111 38.5838 0.0589586 45.1564 21.1306 0.0513334 0.140917 38.5838 0.304041 38.7 0.308712
28.9179 0.302266 28.9179 0.303251 28.9179 0.0216901 0.0217417 89.3349 0.0214092 52.7182 38.6732 0.0635052 45.2464 21.2306 0.0511481 0.0830284 38.6732 0.304268 38.8 0.309562
29.0179 0.301916 29.0179 0.302919 29.0179 0.0217057 0.0216215 89.4358 0.0213063 52.8253 38.7627 0.0693635 45.3364 21.3306 0.0510295 0.0714599 38.7627 0.304561 38.9 0.310514
29.1179 0.302248 29.1179 0.30293 29.1179 0.0217054 0.0215377 89.5367 0.0212035 52.9324 38.8521 0.0773391 45.4265 21.4306 0.0510778 0.0675781 38.8521 0.30496 38.9574 0.310695
29.2179 0.301941 29.2179 0.302962 29.2179 0.0217325 0.0214246 89.6376 0.0210753 53.0395 38.9415 0.0891161 45.5165 21.5306 0.0512482 0.0647937 38.9415 0.305549 39.0624 0.312537
29.3179 0.301911 29.3179 0.302916 29.3179 0.0217557 0.0213241 89.7386 0.0209958 53.1466 39.031 0.10774 45.6065 21.6306 0.0512985 0.0631152 39.031 0.30648 39.1674 0.316313
29.4179 0.301913 29.4179 0.302939 29.4179 0.0217731 0.0212381 89.8395 0.0209045 53.2537 39.1204 0.138483 45.6965 21.7306 0.0515613 0.0621478 39.1204 0.308017 39.2724 0.320339
29.5179 0.301924 29.5179 0.303248 29.5179 0.0218128 0.0211563 89.9404 0.0208471 53.3608 39.2099 0.185564 45.7865 21.8306 0.0518708 0.061598 39.2099 0.310371 39.3774 0.322204
29.6179 0.302219 29.6179 0.303233 29.6179 0.0218512 0.0210671 90.0413 0.0207944 53.4679 39.2993 0.243783 45.8765 21.9306 0.0519161 0.0612585 39.2993 0.313282 39.4824 0.324433
29.7179 0.302248 29.7179 0.303271 29.7179 0.0218741 0.0209861 90.1422 0.0207287 53.575 39.3888 0.292089 45.9665 22.0306 0.0522017 0.0609693 39.3888 0.315697 39.5874 0.331162
29.8179 0.301921 29.8179 0.302937 29.8179 0.0219186 0.0209096 90.2432 0.0206971 53.6821 39.4782 0.300199 46.0565 22.1306 0.0525487 0.0607225 39.4782 0.316103 39.6924 0.338662
29.9179 0.302211 29.9179 0.302925 29.9179 0.0219567 0.0208368 90.3441 0.0206592 53.7892 39.5676 0.324455 46.1465 22.2306 0.0530448 0.0605038 39.5676 0.317316 39.7974 0.344294
30.0179 0.301943 30.0179 0.302954 30.0179 0.0219984 0.0207715 90.445 0.0206336 53.8963 39.6571 0.395342 46.2365 22.3306 0.0536839 0.0602443 39.6571 0.32086 39.9024 0.3474
30.1179 0.301926 30.1179 0.302622 30.1179 0.0220616 0.0206738 90.5459 0.0206371 54.0034 39.7465 0.454879 46.3265 22.4306 0.0540762 0.060028 39.7465 0.323837 40.0074 0.349311
30.2179 0.301925 30.2179 0.30263 30.2179 0.0221076 0.0206047 90.6469 0.0206191 54.1105 39.836 0.492581 46.4166 22.5306 0.0544234 0.0598324 39.836 0.325722 40.1124 0.348368
30.3179 0.301957 30.3179 0.302648 30.3179 0.022153 0.020544 90.7478 0.0206061 54.2176 39.9254 0.509667 46.5066 22.6306 0.0549436 0.0595924 39.9254 0.326576 40.2174 0.341145
30.4179 0.301909 30.4179 0.302627 30.4179 0.022207 0.020449 90.8487 0.0206319 54.3247 40.0149 0.516933 46.5966 22.7306 0.0552704 0.0594047 40.0149 0.32694 40.3224 0.329342
30.5179 0.301944 30.5179 0.302639 30.5179 0.0222523 0.0203912 90.9496 0.0206329 54.4318 40.1043 0.507796 46.6866 22.8306 0.0561282 0.0591952 40.1043 0.326483 40.4274 0.319426
30.6179 0.301935 30.6179 0.302642 30.6179 0.0222998 0.0203151 91.0505 0.0206492 54.5389 40.1937 0.45133 46.7766 22.9306 0.056759 0.0589553 40.1937 0.32366 40.5324 0.31724
30.7179 0.3019 30.7179 0.302617 30.7179 0.0223739 0.0202401 91.1515 0.0206806 54.646 40.2832 0.301928 46.8666 23.0306 0.0575026 0.0587716 40.2832 0.316189 40.6374 0.31695
30.8179 0.301949 30.8179 0.302328 30.8179 0.0224023 0.020176 91.2524 0.0206969 54.7531 40.3726 0.145041 46.9566 23.1306 0.0583423 0.0585222 40.3726 0.308345 40.7424 0.31629
30.9179 0.30192 30.9179 0.302316 30.9179 0.02248 0.0200772 91.3533 0.0207385 54.8602 40.4621 0.051229 47.0466 23.2306 0.0589682 0.0583439 40.4621 0.303654 40.8474 0.315989
31.0179 0.301899 31.0179 0.302311 31.0179 0.02254 0.0200009 91.4542 0.0207892 54.9673 40.5515 0.041558 47.1366 23.3306 0.0598882 0.0581645 40.5515 0.303171 40.9524 0.315688
31.1179 0.301955 31.1179 0.302327 31.1179 0.0225768 0.0199304 91.5552 0.0208363 55.0744 40.641 0.0374927 47.2266 23.4306 0.060741 0.0579593 40.641 0.302968 41.0574 0.315672
31.2179 0.301919 31.2179 0.302335 31.2179 0.0226542 0.0198275 91.6561 0.0209194 55.1815 40.7304 0.0334244 47.3166 23.5306 0.0619456 0.0578029 40.7304 0.302764 41.1624 0.31541
31.3179 0.301922 31.3179 0.302324 31.3179 0.0227131 0.0197731 91.757 0.0209811 55.2886 40.8198 0.0302928 47.4067 23.6306 0.0631764 0.0576464 40.8198 0.302608 41.2674 0.315372
31.4179 0.301936 31.4179 0.302347 31.4179 0.0227686 0.019702 91.8579 0.021082 55.3957 40.9093 0.0279253 47.4967 23.7306 0.0644243 0.0575533 40.9093 0.302489 41.3724 0.31505
31.5179 0.301902 31.5179 0.302317 31.5179 0.0228558 0.0196316 91.9589 0.0212019 55.5028 40.9987 0.0262134 47.5867 23.8306 0.0655718 0.0574666 40.9987 0.302404 41.4774 0.315078
31.6179 0.301942 31.6179 0.30235 31.6179 0.0229321 0.0196434 92.0598 0.0213269 55.6099 41.0882 0.0251349 47.6767 23.9306 0.0665635 0.0573249 41.0882 0.30235 41.5824 0.315045
31.7179 0.301928 31.7179 0.302339 31.7179 0.0229826 0.0196648 92.1607 0.0215079 55.717 41.1776 0.0244537 47.7667 24.0306 0.0677478 0.0572731 41.1776 0.302316 41.6874 0.314757
31.8179 0.301901 31.8179 0.302619 31.8179 0.0230802 0.0197495 92.2616 0.0217413 55.8241 41.2671 0.0239757 47.8567 24.1306 0.0692437 0.0572447 41.2671 0.302292 41.7924 0.314751
31.9179 0.301941 31.9179 0.302646 31.9179 0.023139 0.0199356 92.3625 0.0220198 55.9312 41.3565 0.0236586 47.9467 24.2306 0.0711255 0.0571543 41.3565 0.302276 41.8974 0.31473
32.0179 0.301934 32.0179 0.302643 32.0179 0.0232187 0.0202085 92.4635 0.0223749 56.0383 41.4459 0.0233762 48.0367 24.3306 0.0730337 0.0571572 41.4459 0.302262 42.0024 0.314773
32.1179 0.301907 32.1179 0.302621 32.1179 0.0233133 0.0206292 92.5644 0.0228384 56.1454 41.5354 0.0231744 48.1267 24.4306 0.0751222 0.0571443 41.5354 0.302252 42.1074 0.31474
32.2179 0.301932 32.2179 0.302655 32.2179 0.0234 0.0212592 92.6653 0.0233549 56.2525 41.6248 0.0229879 48.2167 24.5306 0.0775576 0.0571511 41.6248 0.302242 42.2124 0.314387
32.3179 0.301917 32.3179 0.302617 32.3179 0.0234757 0.0220873 92.7662 0.0240619 56.3596 41.7143 0.0228288 48.3067 24.6306 0.0801188 0.0572208 41.7143 0.302234 42.3174 0.314446
32.4179 0.301893 32.4179 0.302627 32.4179 0.0235688 0.0231983 92.8672 0.0248934 56.4667 41.8037 0.022683 48.3968 24.7306 0.0832308 0.057242 41.8037 0.302227 42.4224 0.314414
32.5179 0.301926 32.5179 0.302343 32.5179 0.023661 0.0246097 92.9681 0.0258589 56.5738 41.8932 0.0225732 48.4868 24.8306 0.0867678 0.0573115 41.8932 0.302222 42.5274 0.31442
32.6179 0.301908 32.6179 0.302297 32.6179 0.0237836 0.026284 93.069 0.0270434 56.6809 41.9826 0.0224316 48.5768 24.9306 0.0913819 0.0574217 41.9826 0.302215 42.6324 0.314446
32.7179 0.301914 32.7179 0.302318 32.7179 0.0238793 0.0283257 93.1699 0.028439 56.788 42.0721 0.0223332 48.6668 25.0306 0.0971764 0.0574557 42.0721 0.30221 42.7374 0.314405
32.8179 0.301933 32.8179 0.302322 32.8179 0.0239679 0.0306485 93.2708 0.0300283 56.8951 42.1615 0.0222018 48.7568 25.1306 0.104699 0.0575519 42.1615 0.302203 42.8424 0.314121
32.9179 0.301913 32.9179 0.302296 32.9179 0.0240693 0.033275 93.3718 0.0318193 57.0022 42.2509 0.0220882 48.8468 25.2306 0.115213 0.0576025 42.2509 0.302197 42.9474 0.314119
33.0179 0.301936 33.0179 0.302324 33.0179 0.0241639 0.0361301 93.4727 0.0338153 57.1093 42.3404 0.0219952 48.9368 25.3306 0.129234 0.0576417 42.3404 0.302193 43.0524 0.314106
33.1179 0.301938 33.1179 0.302313 33.1179 0.0242676 0.0392311 93.5736 0.0359724 57.2164 42.4298 0.021883 49.0268 25.4306 0.147766 0.0577328 42.4298 0.302187 43.1574 0.314158
33.2179 0.301895 33.2179 0.302617 33.2179 0.0243978 0.0426187 93.6745 0.0383339 57.3235 42.5193 0.0217499 49.1168 25.5306 0.172927 0.0578314 42.5193 0.30218 43.2624 0.314128
33.3179 0.301947 33.3179 0.302653 33.3179 0.0244797 0.0464687 93.7755 0.0408816 57.4306 42.6087 0.0216669 49.2068 25.6306 0.204456 0.0579314 42.6087 0.302176 43.3674 0.31412
33.4179 0.301917 33.4179 0.302621 33.4179 0.0246031 0.0508947 93.8764 0.0437592 57.5377 42.6982 0.0215469 49.2968 25.7306 0.239725 0.0580847 42.6982 0.30217 43.4724 0.314151
33.5179 0.301887 33.5179 0.302621 33.5179 0.0247224 0.0563568 93.9773 0.0469914 57.6448 42.7876 0.0214384 49.3868 25.8306 0.275142 0.0582086 42.7876 0.302165 43.5774 0.314118
33.6179 0.301933 33.6179 0.302658 33.6179 0.0248407 0.063475 94.0782 0.0507 57.7519 42.877 0.0213294 49.4769 25.9306 0.307692 0.0583578 42.877 0.302159 43.6824 0.314123
33.7179 0.301897 33.7179 0.302615 33.7179 0.0249764 0.0736595 94.1792 0.0552819 57.859 42.9665 0.0212237 49.5669 26.0306 0.316946 0.058529 42.9665 0.302154 43.7874 0.31382
33.8179 0.301901 33.8179 0.302315 33.8179 0.025123 0.0902797 94.2801 0.0610353 57.9661 43.0559 0.0211506 49.6569 26.1306 0.32043 0.058703 43.0559 0.302151 43.8924 0.313804
33.9179 0.301922 33.9179 0.302345 33.9179 0.0252318 0.12027 94.381 0.0689251 58.0732 43.1454 0.0210776 49.7469 26.2306 0.324949 0.0589195 43.1454 0.302147 43.9974 0.313821
34.0179 0.301898 34.0179 0.302303 34.0179 0.0253853 0.173068 94.4819 0.0807816 58.1803 43.2348 0.0209877 49.8369 26.3306 0.332659 0.0591403 43.2348 0.302142 44.1024 0.313821
34.1179 0.301934 34.1179 0.302351 34.1179 0.0255238 0.24371 94.5828 0.100688 58.2874 43.3243 0.0209285 49.9269 26.4306 0.356655 0.0593549 43.3243 0.302139 44.2074 0.313805
34.2179 0.301911 34.2179 0.30235 34.2179 0.0256647 0.2887 94.6838 0.136416 58.3945 43.4137 0.0208453 50.0169 26.5306 0.39336 0.0596402 43.4137 0.302135 44.3124 0.313831
34.3179 0.301898 34.3179 0.302317 34.3179 0.025834 0.294585 94.7847 0.193265 58.5016 43.5031 0.0207685 50.1069 26.6306 0.42518 0.0599116 43.5031 0.302131 44.4174 0.313803
34.4179 0.301923 34.4179 0.302346 34.4179 0.0259951 0.337441 94.8856 0.260784 58.6087 43.5926 0.020732 50.1969 26.7306 0.452616 0.0602221 43.5926 0.30213 44.5224 0.313787
34.5179 0.301921 34.5179 0.30231 34.5179 0.0261444 0.425587 94.9865 0.291853 58.7158 43.682 0.0206808 50.2869 26.8306 0.475412 0.0606136 43.682 0.302127 44.6274 0.313813
34.6179 0.301892 34.6179 0.302304 34.6179 0.0263371 0.486873 95.0875 0.300821 58.8229 43.7715 0.0206292 50.3769 26.9306 0.494955 0.0609823 43.7715 0.302124 44.7324 0.313787
34.7179 0.301925 34.7179 0.30235 34.7179 0.0265095 0.513658 95.1884 0.368068 58.93 43.8609 0.0205995 50.467 27.0306 0.511705 0.061436 43.8609 0.302123 44.8374 0.313819
34.8179 0.301924 34.8179 0.30262 34.8179 0.0267101 0.523309 95.2893 0.44322 59.0371 43.9504 0.0205649 50.557 27.1306 0.521399 0.0619511 43.9504 0.302121 44.9424 0.313787
34.9179 0.301915 34.9179 0.302641 34.9179 0.0269066 0.517627 95.3902 0.493024 59.1442 44.0398 0.020552 50.647 27.2306 0.525211 0.0625284 44.0398 0.302121 45.0474 0.313784
35.0179 0.301939 35.0179 0.302663 35.0179 0.0271009 0.47065 95.4911 0.514057 59.2513 44.1292 0.0205374 50.737 27.3306 0.522708 0.0632041 44.1292 0.30212 45.1524 0.313811
35.1179 0.301895 35.1179 0.302625 35.1179 0.0273276 0.329792 95.5921 0.521603 59.3584 44.2187 0.0204969 50.827 27.4306 0.512429 0.0639581 44.2187 0.302118 45.2574 0.31378
35.2179 0.30192 35.2179 0.302643 35.2179 0.0275575 0.17924 95.693 0.512123 59.4655 44.3081 0.0205049 50.917 27.5306 0.490025 0.0648071 44.3081 0.302118 45.3624 0.313763
35.3179 0.301932 35.3179 0.302643 35.3179 0.0277909 0.055518 95.7939 0.456725 59.5726 44.3976 0.0204864 51.007 27.6306 0.448137 0.0658552 44.3976 0.302117 45.4674 0.313834
35.4179 0.30189 35.4179 0.302627 35.4179 0.0280448 0.0413475 95.8948 0.31108 59.6797 44.487 0.0204878 51.097 27.7306 0.380837 0.0669525 44.487 0.302117 45.5724 0.31378
35.5179 0.301908 35.5179 0.302649 35.5179 0.0283106 0.0361051 95.9958 0.161488 59.7868 44.5765 0.0205075 51.187 27.8306 0.301384 0.0682313 44.5765 0.302118 45.6774 0.313793
35.6179 0.30192 35.6179 0.302639 35.6179 0.0285829 0.0312293 96.0967 0.052766 59.8939 44.6659 0.0205091 51.277 27.9306 0.270284 0.0696074 44.6659 0.302118 45.7824 0.313834
35.7179 0.301881 35.7179 0.302632 35.7179 0.0288864 0.0279892 96.1976 0.0415052 60.001 44.7553 0.020512 51.367 28.0306 0.202431 0.0710201 44.7553 0.302119 45.8874 0.313797
35.8179 0.302247 35.8179 0.302664 35.8179 0.0292018 0.0261036 96.2985 0.0365272 60.1081 44.8448 0.0205466 51.4571 28.1306 0.126324 0.072608 44.8448 0.30212 45.9924 0.313808
35.9179 0.302233 35.9179 0.302602 35.9179 0.0295192 0.0251125 96.3995 0.0318858 60.2152 44.9342 0.0205661 51.5471 28.2306 0.093339 0.0742594 44.9342 0.302121 46.0974 0.31379
36.0179 0.302217 36.0179 0.30264 36.0179 0.0298953 0.0245458 96.5004 0.0286464 60.3223 45.0237 0.0206025 51.6371 28.3306 0.0799969 0.076051 45.0237 0.302123 46.2024 0.313771
36.1179 0.302252 36.1179 0.302655 36.1179 0.0302527 0.0242006 96.6013 0.0265783 60.4294 45.1131 0.0206452 51.7271 28.4306 0.0752599 0.0781033 45.1131 0.302125 46.3074 0.313814
36.2179 0.302218 36.2179 0.302619 36.2179 0.0306402 0.0239748 96.7022 0.0254265 60.5365 45.2026 0.0206818 51.8171 28.5306 0.0731808 0.0803536 45.2026 0.302127 46.4124 0.313785
36.3179 0.30222 36.3179 0.302633 36.3179 0.0310912 0.0238431 96.8031 0.0247313 60.6436 45.292 0.0207472 51.9071 28.6306 0.0725413 0.0830174 45.292 0.30213 46.5174 0.313777
36.4179 0.302271 36.4179 0.302648 36.4179 0.0315375 0.0237162 96.9041 0.0242871 60.7507 45.3815 0.0208197 51.9971 28.7306 0.0706435 0.0862485 45.3815 0.302134 46.6224 0.313819
36.5179 0.30222 36.5179 0.302617 36.5179 0.0320151 0.023634 97.005 0.0239583 60.8578 45.4709 0.0208833 52.0871 28.8306 0.0679407 0.0903126 45.4709 0.302137 46.7274 0.313777
36.6179 0.302261 36.6179 0.302337 36.6179 0.0325628 0.0235632 97.1059 0.0237186 60.9649 45.5603 0.0209839 52.1771 28.9306 0.0661054 0.095596 45.5603 0.302142 46.8324 0.313802
36.7179 0.302262 36.7179 0.302635 36.7179 0.0331203 0.023484 97.2068 0.0235164 61.072 45.6498 0.0210863 52.2671 29.0306 0.0650111 0.102966 45.6498 0.302147 46.9374 0.313808
36.8179 0.302214 36.8179 0.302637 36.8179 0.0337473 0.0234285 97.3078 0.0233632 61.1791 45.7392 0.0211864 52.3571 29.1306 0.0643544 0.113869 45.7392 0.302152 47.0424 0.314096
36.9179 0.302245 36.9179 0.302665 36.9179 0.0344334 0.0233442 97.4087 0.0232066 61.2862 45.8287 0.0213266 52.4472 29.2306 0.0640782 0.131186 45.8287 0.302159 47.1474 0.314115
37.0179 0.302249 37.0179 0.302931 37.0179 0.0351451 0.0232437 97.5096 0.0230522 61.3933 45.9181 0.0214667 52.5372 29.3306 0.0631794 0.158887 45.9181 0.302166 47.2524 0.314102
37.1179 0.302535 37.1179 0.302949 37.1179 0.0359173 0.0231494 97.6105 0.0229287 61.5004 46.0076 0.0216534 52.6272 29.4306 0.0626268 0.199115 46.0076 0.302176 47.3574 0.314078
37.2179 0.302575 37.2179 0.302983 37.2179 0.0367703 0.0230547 97.7114 0.0227885 61.6075 46.097 0.0218735 52.7172 29.5306 0.0616807 0.245202 46.097 0.302187 47.4624 0.314438
37.3179 0.302548 37.3179 0.302934 37.3179 0.0376564 0.0229357 97.8124 0.0226739 61.7146 46.1864 0.0221027 52.8072 29.6306 0.0593555 0.290905 46.1864 0.302198 47.5674 0.314403
37.4179 0.302543 37.4179 0.303261 37.4179 0.0386697 0.0228276 97.9133 0.0225296 61.8217 46.2759 0.0223898 52.8972 29.7306 0.0595331 0.33312 46.2759 0.302212 47.6724 0.31473
37.5179 0.302573 37.5179 0.302946 37.5179 0.039806 0.0226923 98.0142 0.0223965 61.9288 46.3653 0.0227153 52.9872 29.8306 0.0593573 0.344508 46.3653 0.302229 47.7774 0.314751
37.6179 0.302548 37.6179 0.302914 37.6179 0.0410268 0.0225745 98.1151 0.0222806 62.0359 46.4548 0.0230825 53.0772 29.9306 0.0593762 0.357741 46.4548 0.302247 47.8824 0.315029
37.7179 0.302556 37.7179 0.303266 37.7179 0.0424224 0.0224736 98.2161 0.0221419 62.143 46.5442 0.0235202 53.1672 30.0306 0.0589041 0.413451 46.5442 0.302269 47.9874 0.315055
37.8179 0.302586 37.8179 0.303235 37.8179 0.0440111 0.0223254 98.317 0.0220181 62.2501 46.6337 0.0240072 53.2572 30.1306 0.0582131 0.456798 46.6337 0.302293 48.0924 0.315365
37.9179 0.302844 37.9179 0.303233 37.9179 0.0458106 0.0222143 98.4179 0.0218888 62.3572 46.7231 0.0245265 53.3472 30.2306 0.0580651 0.48675 46.7231 0.302319 48.1974 0.315665
38.0179 0.302879 38.0179 0.303271 38.0179 0.0479235 0.0220803 98.5188 0.0217553 62.4643 46.8125 0.0251316 53.4373 30.3306 0.0574267 0.50771 46.8125 0.30235 48.3024 0.315982
38.1179 0.302865 38.1179 0.303549 38.1179 0.0503471 0.0219514 98.6198 0.0216234 62.5714 46.902 0.0257917 53.5273 30.4306 0.0568388 0.523445 46.902 0.302383 48.4074 0.316272
38.2179 0.30315 38.2179 0.303554 38.2179 0.0532669 0.0218476 98.7207 0.0215164 62.6785 46.9914 0.0265247 53.6173 30.5306 0.0565083 0.533916 46.9914 0.302419 48.5124 0.316888
38.3179 0.303176 38.3179 0.30388 38.3179 0.0568384 0.0217249 98.8216 0.0213845 62.7856 47.0809 0.027348 53.7073 30.6306 0.0558462 0.535342 47.0809 0.30246 48.6174 0.31818
38.4179 0.303466 38.4179 0.303843 38.4179 0.0612337 0.0216099 98.9225 0.0212858 62.8927 47.1703 0.0282609 53.7973 30.7306 0.0552458 0.511823 47.1703 0.302506 48.7224 0.320313
38.5179 0.303456 38.5179 0.303882 38.5179 0.0668809 0.0215112 99.0234 0.0211879 62.9998 47.2598 0.0292573 53.8873 30.8306 0.0548507 0.436963 47.2598 0.302556 48.8274 0.32407
38.6179 0.303799 38.6179 0.304192 38.6179 0.0744226 0.0214134 99.1244 0.0210985 63.1069 47.3492 0.0303368 53.9773 30.9306 0.0545754 0.317192 47.3492 0.30261 48.9324 0.328352
38.7179 0.304065 38.7179 0.304792 38.7179 0.084939 0.0213174 99.2253 0.0210227 63.214 47.4386 0.0314636 54.0673 31.0306 0.0542491 0.200852 47.4386 0.302666 49.0374 0.32961
38.8179 0.304723 38.8179 0.305441 38.8179 0.100213 0.0212395 99.3262 0.020934 63.3211 47.5281 0.0327004 54.1573 31.1306 0.0541292 0.0952569 47.5281 0.302728 49.1424 0.331503
38.9179 0.305646 38.9179 0.306687 38.9179 0.122552 0.0211359 99.4271 0.020858 63.4282 47.6175 0.0339925 54.2473 31.2306 0.0536785 0.0742267 47.6175 0.302793 49.2474 0.338951
39.0179 0.306886 39.0179 0.308233 39.0179 0.154471 0.0210641 99.5281 0.0207987 63.5353 47.707 0.0353353 54.3373 31.3306 0.0534367 0.0691866 47.707 0.30286 49.3524 0.347728
39.1179 0.308459 39.1179 0.310121 39.1179 0.196977 0.020976 99.629 0.0207332 63.6424 47.7964 0.0367598 54.4274 31.4306 0.0535047 0.0661102 47.7964 0.302931 49.4574 0.355208
39.2179 0.310311 39.2179 0.312887 39.2179 0.247562 0.0208815 99.7299 0.0206802 63.7495 47.8859 0.0382617 54.5174 31.5306 0.0532312 0.0640753 47.8859 0.303006 49.5624 0.359832
39.3179 0.312165 39.3179 0.315416 39.3179 0.29064 0.0208083 99.8308 0.0206584 63.8566 47.9753 0.0398827 54.6074 31.6306 0.0530818 0.0630033 47.9753 0.303087 49.6674 0.362327
39.4179 0.312197 39.4179 0.315417 39.4179 0.29577 0.0207362 99.9317 0.0205894 63.9637 48.0647 0.0416414 54.6974 31.7306 0.0534722 0.0624898 48.0647 0.303175 49.7724 0.361128
39.5179 0.313126 39.5179 0.316903 39.5179 0.314895 0.020653 100.033 0.0205565 64.0708 48.1542 0.0435782 54.7874 31.8306 0.0533298 0.0621252 48.1542 0.303272 49.8774 0.352343
39.6179 0.315612 39.6179 0.320358 39.6179 0.360952 0.0205699 100.134 0.0205393 64.1779 48.2436 0.0457214 54.8774 31.9306 0.0532536 0.0618793 48.2436 0.303379 49.9824 0.338988
39.7179 0.317808 39.7179 0.323462 39.7179 0.407669 0.0205027 100.235 0.020486 64.285 48.3331 0.0481163 54.9674 32.0306 0.0527565 0.0616541 48.3331 0.303499 50.0874 0.327753
39.8179 0.319032 39.8179 0.325621 39.8179 0.438991 0.0204078 100.335 0.0204786 64.3921 48.4225 0.0508439 55.0574 32.1306 0.0520518 0.0614181 48.4225 0.303635 50.1924 0.325288
39.9179 0.320576 39.9179 0.327238 39.9179 0.462523 0.0203446 100.436 0.0204395 64.4992 48.512 0.0540546 55.1474 32.2306 0.0512273 0.0612058 48.512 0.303796 50.2974 0.324705
40.0179 0.321844 40.0179 0.329055 40.0179 0.482105 0.0202321 100.537 0.0204216 64.6063 48.6014 0.0579536 55.2374 32.3306 0.0510981 0.0609382 48.6014 0.303991 50.4024 0.324029
40.1179 0.322127 40.1179 0.329688 40.1179 0.48804 0.0201577 100.638 0.0204144 64.7134 48.6908 0.0628263 55.3274 32.4306 0.0511226 0.0606841 48.6908 0.304234 50.5074 0.323415
40.2179 0.320908 40.2179 0.328171 40.2179 0.459724 0.0200721 100.739 0.0203874 64.8205 48.7803 0.0692703 55.4175 32.5306 0.0514444 0.0604874 48.7803 0.304557 50.6124 0.323151
40.3179 0.315616 40.3179 0.321273 40.3179 0.351623 0.0199576 100.84 0.0203596 64.9276 48.8697 0.0783714 55.5075 32.6306 0.0514574 0.0602211 48.8697 0.305012 50.7174 0.322798
40.4179 0.308105 40.4179 0.311343 40.4179 0.167668 0.019868 100.941 0.0203685 65.0347 48.9592 0.0923804 55.5975 32.7306 0.0513044 0.059967 48.9592 0.305712 50.8224 0.322824
40.5179 0.305051 40.5179 0.307007 40.5179 0.0581202 0.0197724 101.042 0.020347 65.1418 49.0486 0.115508 55.6875 32.8306 0.0515904 0.0597113 49.0486 0.306868 50.9274 0.32251
40.6179 0.305039 40.6179 0.306984 40.6179 0.0380388 0.019658 101.143 0.0203727 65.2489 49.1381 0.153896 55.7775 32.9306 0.0523281 0.0594179 49.1381 0.308788 51.0324 0.322468
40.7179 0.304714 40.7179 0.306692 40.7179 0.0324613 0.0195952 101.244 0.0203897 65.356 49.2275 0.209112 55.8675 33.0306 0.0524664 0.0591991 49.2275 0.311549 51.1374 0.322515
40.8179 0.304442 40.8179 0.306381 40.8179 0.0293997 0.0195151 101.345 0.0204162 65.4631 49.317 0.270978 55.9575 33.1232 0.0530002 0.0603774 49.317 0.314642 51.2424 0.322178
40.9179 0.304071 40.9179 0.306051 40.9179 0.0276506 0.0194824 101.446 0.0204935 65.5702 49.4064 0.296463 56.0475 33.2141 0.0530916 0.0603909 49.4064 0.315916 51.3474 0.322173
41.0179 0.304094 41.0179 0.305778 41.0179 0.0266928 0.0194938 101.547 0.0206025 65.6773 49.4958 0.30416 56.1375 33.305 0.0533718 0.0603847 49.4958 0.316301 51.4524 0.322211
41.1179 0.303805 41.1179 0.305428 41.1179 0.0261507 0.0195468 101.647 0.0207551 65.7844 49.5853 0.361494 56.2275 33.3959 0.0539111 0.0603928 49.5853 0.319168 51.5574 0.321883
41.2179 0.303789 41.2179 0.305429 41.2179 0.0258051 0.0197353 101.748 0.021016 65.8915 49.6747 0.430308 56.3175 33.4868 0.0543743 0.0604499 49.6747 0.322608 51.6624 0.321872
41.3179 0.303499 41.3179 0.30514 41.3179 0.0255841 0.0200312 101.849 0.0213855 65.9986 49.7642 0.481642 56.4076 33.5778 0.0550272 0.0604852 49.7642 0.325175 51.7674 0.321902
41.4179 0.303497 41.4179 0.305103 41.4179 0.0254458 0.0204535 101.95 0.0219333 66.1057 49.8536 0.506234 56.4976 33.6687 0.055113 0.0605759 49.8536 0.326405 51.8724 0.321864
41.5179 0.303466 41.5179 0.305131 41.5179 0.0253103 0.0211256 102.051 0.0226842 66.2128 49.9431 0.51708 56.5876 33.7596 0.0556909 0.0606767 49.9431 0.326947 51.9774 0.321889
41.6179 0.303493 41.6179 0.304814 41.6179 0.0252301 0.0220365 102.152 0.0236238 66.3199 50.0325 0.516687 56.6776 33.8505 0.0565163 0.0607704 50.0325 0.326927 52.0824 0.321562
41.7179 0.303183 41.7179 0.304791 41.7179 0.0251547 0.0232324 102.253 0.0247884 66.427 50.1219 0.483847 56.7676 33.9414 0.057147 0.0609238 50.1219 0.325285 52.1874 0.321532
41.8179 0.303152 41.8179 0.304812 41.8179 0.0250862 0.024767 102.354 0.0262119 66.5341 50.2114 0.370125 56.8576 34.0323 0.0579457 0.0610495 50.2114 0.319599 52.2924 0.321588
41.9179 0.303187 41.9179 0.304511 41.9179 0.0250419 0.0265998 102.455 0.0278545 66.6412 50.3008 0.206154 56.9476 34.1232 0.059363 0.0611774 50.3008 0.311401 52.3974 0.321535
42.0179 0.303165 42.0179 0.304481 42.0179 0.0249861 0.0287965 102.556 0.0297957 66.7483 50.3903 0.0664136 57.0376 34.2141 0.060253 0.0613543 50.3903 0.304414 52.5024 0.321524
42.1179 0.30318 42.1179 0.304536 42.1179 0.0249124 0.0313306 102.657 0.0319633 66.8554 50.4797 0.0431091 57.1276 34.305 0.0615292 0.0615208 50.4797 0.303248 52.6074 0.321245
42.2179 0.303187 42.2179 0.304535 42.2179 0.0248717 0.0341314 102.758 0.03437 66.9625 50.5692 0.0389478 57.2176 34.3959 0.0619178 0.0617001 50.5692 0.30304 52.7124 0.321197
42.3179 0.302835 42.3179 0.304535 42.3179 0.0248135 0.037192 102.859 0.0369663 67.0696 50.6586 0.0345669 57.3076 34.4868 0.062342 0.0619004 50.6586 0.302821 52.8174 0.321236
42.4179 0.302861 42.4179 0.304568 42.4179 0.0247329 0.0405378 102.959 0.0397789 67.1767 50.748 0.0310739 57.3977 34.5778 0.0632973 0.0620371 50.748 0.302647 52.9224 0.321238
42.5179 0.302883 42.5179 0.304513 42.5179 0.0246639 0.0442356 103.06 0.0428869 67.2838 50.8375 0.0284323 57.4877 34.6687 0.0644857 0.0622292 50.8375 0.302515 53.0274 0.321208
42.6179 0.302836 42.6179 0.30454 42.6179 0.0245757 0.048459 103.161 0.0463969 67.3909 50.9269 0.0265528 57.5777 34.7596 0.0655945 0.0624214 50.9269 0.302421 53.1324 0.321254
42.7179 0.302869 42.7179 0.30423 42.7179 0.024494 0.0534965 103.262 0.0504209 67.498 51.0164 0.0253347 57.6677 34.8505 0.066722 0.0626196 51.0164 0.30236 53.2374 0.32126
42.8179 0.302854 42.8179 0.304174 42.8179 0.0244057 0.0599103 103.363 0.0553309 67.6051 51.1058 0.0245699 57.7577 34.9414 0.0683822 0.062822 51.1058 0.302321 53.3424 0.321225
42.9179 0.30285 42.9179 0.304184 42.9179 0.0243029 0.0687069 103.464 0.0616191 67.7122 51.1953 0.0240918 57.8477 35.0323 0.0705843 0.0630358 51.1953 0.302298 53.4474 0.321274
43.0179 0.302865 43.0179 0.304178 43.0179 0.0241961 0.0822746 103.565 0.0702897 67.8193 51.2847 0.0237433 57.9377 35.1232 0.0727178 0.0632272 51.2847 0.30228 53.5524 0.320919
43.1179 0.302837 43.1179 0.304156 43.1179 0.024073 0.106037 103.666 0.0837329 67.9264 51.3741 0.023459 58.0277 35.2141 0.0746191 0.0634794 51.3741 0.302266 53.6574 0.320939
43.2179 0.302835 43.2179 0.304194 43.2179 0.0239535 0.149828 103.767 0.106998 68.0335 51.4636 0.0232591 58.1177 35.305 0.0763427 0.0637015 51.4636 0.302256 53.7624 0.320957
43.3179 0.302558 43.3179 0.304165 43.3179 0.0238396 0.216696 103.868 0.148916 68.1406 51.553 0.0230972 58.2077 35.3959 0.0785411 0.0639379 51.553 0.302248 53.8674 0.320925
43.4179 0.302527 43.4179 0.304173 43.4179 0.0237198 0.280455 103.969 0.211862 68.2477 51.6425 0.0229529 58.2977 35.4868 0.0813267 0.0642046 51.6425 0.302241 53.9724 0.320951
43.5179 0.302571 43.5179 0.303884 43.5179 0.0235851 0.291432 104.07 0.276859 68.3548 51.7319 0.02283 58.3877 35.5778 0.0845145 0.0644305 51.7319 0.302234 54.0774 0.320957
43.6179 0.302559 43.6179 0.303855 43.6179 0.0234938 0.309815 104.171 0.292182 68.4619 51.8214 0.0227111 58.4778 35.6687 0.088315 0.0647321 51.8214 0.302229 54.1824 0.320903
43.7179 0.302538 43.7179 0.303871 43.7179 0.0233659 0.397048 104.271 0.311184 68.569 51.9108 0.0225962 58.5678 35.7596 0.0926367 0.0650175 51.9108 0.302223 54.2874 0.320961
43.8179 0.302581 43.8179 0.303885 43.8179 0.0232331 0.46962 104.372 0.394308 68.6761 52.0002 0.0224888 58.6578 35.8505 0.098361 0.0653031 52.0002 0.302217 54.3924 0.320944
43.9179 0.302573 43.9179 0.303844 43.9179 0.0231233 0.507655 104.473 0.464535 68.7832 52.0897 0.0223785 58.7478 35.9414 0.105703 0.065647 52.0897 0.302212 54.4974 0.32094
44.0179 0.30256 44.0179 0.303879 44.0179 0.0230044 0.521535 104.574 0.504236 68.8903 52.1791 0.0222696 58.8378 36.0323 0.115732 0.0659942 52.1791 0.302206 54.6024 0.320968
44.1179 0.302578 44.1179 0.303872 44.1179 0.0228856 0.522784 104.675 0.519434 68.9974 52.2686 0.0221574 58.9278 36.1232 0.129429 0.066344 52.2686 0.302201 54.7074 0.320926
44.2179 0.302541 44.2179 0.303845 44.2179 0.0227832 0.493696 104.776 0.522913 69.1045 52.358 0.0220381 59.0178 36.2141 0.148085 0.0667475 52.358 0.302195 54.8124 0.320953
44.3179 0.302551 44.3179 0.303882 44.3179 0.0226562 0.388513 104.877 0.500911 69.2116 52.4475 0.0219422 59.1078 36.305 0.173354 0.0671692 52.4475 0.30219 54.9174 0.320971
44.4179 0.30259 44.4179 0.303852 44.4179 0.0225586 0.23027 104.978 0.41523 69.3187 52.5369 0.021847 59.1978 36.3959 0.202552 0.0676141 52.5369 0.302185 55.0224 0.320919
44.5179 0.302239 44.5179 0.303832 44.5179 0.0224692 0.0747271 105.079 0.258954 69.4258 52.6263 0.0217162 59.2878 36.4868 0.236814 0.0681363 52.6263 0.302179 55.1274 0.320961
44.6179 0.302258 44.6179 0.303875 44.6179 0.0223646 0.0430837 105.18 0.0964651 69.5329 52.7158 0.0216253 59.3778 36.5778 0.271992 0.0686544 52.7158 0.302174 55.2324 0.320641
44.7179 0.302261 44.7179 0.303838 44.7179 0.0222806 0.0377544 105.281 0.0451453 69.64 52.8052 0.0215067 59.4679 36.6687 0.304404 0.0692135 52.8052 0.302168 55.3374 0.320615
44.8179 0.302233 44.8179 0.303854 44.8179 0.0222081 0.0324744 105.382 0.0394212 69.7471 52.8947 0.0214135 59.5579 36.7596 0.317113 0.0698507 52.8947 0.302164 55.4424 0.320963
44.9179 0.302263 44.9179 0.303562 44.9179 0.0221162 0.0287365 105.482 0.0341778 69.8542 52.9841 0.0213196 59.6479 36.8505 0.320169 0.0704777 52.9841 0.302159 55.5474 0.320624
45.0179 0.302255 45.0179 0.303551 45.0179 0.0220591 0.0264863 105.583 0.0300982 69.9613 53.0736 0.0212165 59.7379 36.9414 0.32433 0.0711484 53.0736 0.302154 55.6524 0.320646
45.1179 0.302232 45.1179 0.30356 45.1179 0.0219937 0.025313 105.684 0.0274205 70.0684 53.163 0.0211319 59.8279 37.0323 0.332013 0.0718398 53.163 0.30215 55.7574 0.320662
45.2179 0.30229 45.2179 0.303561 45.2179 0.0219172 0.0246676 105.785 0.0258522 70.1755 53.2525 0.0210607 59.9179 37.1232 0.353626 0.0725564 53.2525 0.302146 55.8624 0.320604
45.3179 0.302236 45.3179 0.303547 45.3179 0.0218797 0.0242912 105.886 0.0250022 70.2826 53.3419 0.0209574 60.0079 37.2141 0.391321 0.0733366 53.3419 0.302141 55.9674 0.320643
45.4179 0.302242 45.4179 0.303578 45.4179 0.0218186 0.0240605 105.987 0.0244866 70.3897 53.4313 0.0208934 60.0979 37.305 0.424162 0.0741221 53.4313 0.302138 56.0724 0.320645
45.5179 0.302267 45.5179 0.30355 45.5179 0.0217674 0.0238946 106.088 0.0241148 70.4968 53.5208 0.0208337 60.1879 37.3959 0.452301 0.074975 53.5208 0.302135 56.1774 0.320612
45.6179 0.302223 45.6179 0.303243 45.6179 0.0217338 0.0238101 106.189 0.0238808 70.6039 53.6102 0.0207631 60.2779 37.4868 0.475717 0.0759069 53.6102 0.302131 56.2824 0.320634
45.7179 0.302263 45.7179 0.303288 45.7179 0.0217121 0.0237341 106.29 0.023689 70.711 53.6997 0.0207243 60.3679 37.5778 0.496266 0.0768461 53.6997 0.302129 56.3874 0.320624
45.8179 0.302319 45.8179 0.303239 45.8179 0.0216876 0.0236586 106.391 0.0235399 70.8181 53.7891 0.0206619 60.458 37.6687 0.512593 0.0778802 53.7891 0.302126 56.4924 0.320624
45.9179 0.302287 45.9179 0.303256 45.9179 0.0216674 0.0236159 106.492 0.0234299 70.9252 53.8786 0.0206071 60.548 37.7596 0.522265 0.0790106 53.8786 0.302123 56.5974 0.320956
46.0179 0.302334 46.0179 0.302969 46.0179 0.0216554 0.0235488 106.593 0.0233209 71.0323 53.968 0.0205892 60.638 37.8505 0.526198 0.0802276 53.968 0.302122 56.7024 0.32093
46.1179 0.302277 46.1179 0.302937 46.1179 0.0216503 0.023482 106.694 0.0232061 71.1394 54.0574 0.0205412 60.728 37.9414 0.524747 0.0816175 54.0574 0.30212 56.8074 0.320927
46.2179 0.302239 46.2179 0.302943 46.2179 0.0216531 0.0234184 106.794 0.0231038 71.2465 54.1469 0.0205212 60.818 38.0323 0.516517 0.0831412 54.1469 0.302119 56.9124 0.320945
46.3179 0.302293 46.3179 0.302962 46.3179 0.0216404 0.0233275 106.895 0.0229826 71.3536 54.2363 0.0205015 60.908 38.1232 0.498029 0.0848915 54.2363 0.302118 57.0174 0.320915
46.4179 0.302236 46.4179 0.302913 46.4179 0.0216479 0.023232 106.996 0.0228634 71.4607 54.3258 0.0204637 60.998 38.2141 0.463015 0.0869693 54.3258 0.302116 57.1224 0.321268
46.5179 0.302253 46.5179 0.302951 46.5179 0.0216602 0.0231345 107.097 0.020738 71.4715 54.4152 0.0204589 61.088 38.305 0.405514 0.0893529 54.4152 0.302116 57.2274 0.32126
46.6179 0.302275 46.6179 0.302931 46.6179 0.0216677 0.0230313 107.198 0.0206768 71.5725 54.5047 0.0204555 61.178 38.3959 0.329013 0.0923018 54.5047 0.302116 57.3324 0.321236
46.7179 0.302241 46.7179 0.302928 46.7179 0.0216962 0.0229232 107.299 0.0206242 71.6734 54.5941 0.0204378 61.268 38.4868 0.277299 0.0959344 54.5941 0.302115 57.4374 0.321592
46.8179 0.302246 46.8179 0.302943 46.8179 0.0217147 0.0228103 107.4 0.020583 71.7743 54.6835 0.0204311 61.358 38.5778 0.243503 0.100573 54.6835 0.302115 57.5424 0.321555
46.9179 0.30225 46.9179 0.302929 46.9179 0.021725 0.0226769 107.501 0.0205162 71.8752 54.773 0.0204401 61.4481 38.6687 0.15282 0.106823 54.773 0.302115 57.6474 0.321874
47.0179 0.302225 47.0179 0.302942 47.0179 0.0217815 0.0225729 107.602 0.0204671 71.9762 54.8624 0.0204316 61.5381 38.7596 0.106899 0.115539 54.8624 0.302115 57.7524 0.322216
47.1179 0.302242 47.1179 0.302638 47.1179 0.0217944 0.0224483 107.703 0.0204312 72.0771 54.9519 0.0204565 61.6281 38.8505 0.0865563 0.128139 54.9519 0.302116 57.8574 0.322165
47.2179 0.302252 47.2179 0.302617 47.2179 0.0218301 0.022337 107.804 0.0203702 72.178 55.0413 0.0204813 61.7181 38.9414 0.0783753 0.146606 55.0413 0.302117 57.9624 0.322514
47.3179 0.302232 47.3179 0.302937 47.3179 0.0218855 0.0222307 107.905 0.0203233 72.2789 55.1308 0.0204837 61.8081 39.0323 0.0754757 0.172794 55.1308 0.302117 58.0674 0.322839
47.4179 0.302259 47.4179 0.302923 47.4179 0.0219057 0.022101 108.006 0.0202797 72.3798 55.2202 0.0205228 61.8981 39.1232 0.0738022 0.205533 55.2202 0.302119 58.1724 0.323103
47.5179 0.302244 47.5179 0.303216 47.5179 0.0219686 0.02198 108.106 0.0202237 72.4808 55.3096 0.0205475 61.9881 39.2141 0.0712683 0.239956 55.3096 0.30212 58.2774 0.323761
47.6179 0.302235 47.6179 0.302952 47.6179 0.0220135 0.0218687 108.207 0.0201943 72.5817 55.3991 0.0206098 62.0781 39.305 0.0691572 0.274149 55.3991 0.302123 58.3824 0.324667
47.7179 0.302256 47.7179 0.30292 47.7179 0.022061 0.0217519 108.308 0.0201344 72.6826 55.4885 0.020667 62.1681 39.3959 0.067639 0.309547 55.4885 0.302126 58.4874 0.326556
47.8179 0.302217 47.8179 0.302926 47.8179 0.0221155 0.0216481 108.409 0.0201002 72.7835 55.578 0.0207203 62.2581 39.4868 0.065909 0.343857 55.578 0.302129 58.5924 0.329626
47.9179 0.302246 47.9179 0.302945 47.9179 0.0221623 0.0215558 108.51 0.0200842 72.8845 55.6674 0.0208158 62.3481 39.5778 0.0653785 0.370812 55.6674 0.302134 58.6974 0.334564
48.0179 0.302266 48.0179 0.302913 48.0179 0.0222057 0.0214524 108.611 0.0200448 72.9854 55.7569 0.0209075 62.4382 39.6687 0.0649794 0.410755 55.7569 0.302138 58.8024 0.338008
48.1179 0.302229 48.1179 0.302951 48.1179 0.022277 0.0213566 108.712 0.0200418 73.0863 55.8463 0.0210191 62.5282 39.7596 0.0644931 0.440976 55.8463 0.302144 58.9074 0.338651
48.2179 0.30225 48.2179 0.302949 48.2179 0.0223515 0.0212582 108.813 0.0200838 73.1872 55.9357 0.0211601 62.6182 39.8505 0.0638905 0.46245 55.9357 0.302151 59.0124 0.342339
48.3179 0.302231 48.3179 0.302926 48.3179 0.0223973 0.0211704 108.914 0.0201442 73.2881 56.0252 0.0213144 62.7082 39.9414 0.0635752 0.479841 56.0252 0.302159 59.1174 0.350525
48.4179 0.302223 48.4179 0.302973 48.4179 0.0224797 0.0211041 109.015 0.0202579 73.3891 56.1146 0.0215021 62.7982 40.0323 0.0633044 0.494265 56.1146 0.302168 59.2224 0.35861
48.5179 0.302256 48.5179 0.302942 48.5179 0.0225154 0.0210054 109.116 0.0204358 73.49 56.2041 0.021746 62.8882 40.1232 0.0624755 0.507046 56.2041 0.30218 59.3274 0.364803
48.6179 0.302224 48.6179 0.302914 48.6179 0.0225779 0.020937 109.217 0.0206897 73.5909 56.2935 0.0220036 62.9782 40.2141 0.0613513 0.516408 56.2935 0.302193 59.4324 0.368896
48.7179 0.302203 48.7179 0.302946 48.7179 0.0226643 0.0208565 109.318 0.0210864 73.6918 56.383 0.0223214 63.0682 40.305 0.0604031 0.516616 56.383 0.302209 59.5374 0.370412
48.8179 0.302241 48.8179 0.302931 48.8179 0.0227264 0.0207616 109.418 0.0215977 73.7928 56.4724 0.0226905 63.1582 40.3959 0.0601269 0.492493 56.4724 0.302228 59.6424 0.366387
48.9179 0.302206 48.9179 0.302617 48.9179 0.0228026 0.0206859 109.519 0.0222939 73.8937 56.5619 0.0231044 63.2482 40.4868 0.0599196 0.423701 56.5619 0.302248 59.7474 0.353033
49.0179 0.302233 49.0179 0.302967 49.0179 0.0228856 0.0206 109.62 0.0232159 73.9946 56.6513 0.0236098 63.3382 40.5778 0.0595819 0.319906 56.6513 0.302273 59.8524 0.340203
49.1179 0.302261 49.1179 0.302927 49.1179 0.0229497 0.0204944 109.721 0.0243478 74.0955 56.7407 0.0241616 63.4283 40.6687 0.0591404 0.196858 56.7407 0.302301 59.9574 0.331471
49.2179 0.302223 49.2179 0.302939 49.2179 0.0230505 0.0204258 109.822 0.0257271 74.1965 56.8302 0.0247657 63.5183 40.7596 0.0586824 0.101543 56.8302 0.302331 60.0624 0.330242
49.3179 0.302243 49.3179 0.30267 49.3179 0.023143 0.0203358 109.923 0.0273862 74.2974 56.9196 0.0254438 63.6083 40.8505 0.0581323 0.0782676 56.9196 0.302365 60.1674 0.329254
49.4179 0.302251 49.4179 0.30264 49.4179 0.0232191 0.0202141 110.024 0.029291 74.3983 57.0091 0.0262088 63.6983 40.9414 0.0574404 0.0719466 57.0091 0.302403 60.2724 0.328664
49.5179 0.302194 49.5179 0.302643 49.5179 0.0233146 0.0201438 110.125 0.0315033 74.4992 57.0985 0.0270477 63.7883 41.0323 0.056739 0.0686496 57.0985 0.302445 60.3774 0.328342
49.6179 0.302248 49.6179 0.30267 49.6179 0.0234156 0.0200227 110.226 0.0339551 74.6001 57.188 0.0280014 63.8783 41.1232 0.056581 0.066298 57.188 0.302493 60.4824 0.32802
49.7179 0.302246 49.7179 0.302931 49.7179 0.0235089 0.0199069 110.327 0.0365865 74.7011 57.2774 0.0290195 63.9683 41.2141 0.055736 0.0646247 57.2774 0.302544 60.5874 0.327718
49.8179 0.30221 49.8179 0.302956 49.8179 0.0236259 0.0198109 110.428 0.0394607 74.802 57.3668 0.0301353 64.0583 41.305 0.0556449 0.0634433 57.3668 0.3026 60.6924 0.32751
49.9179 0.302252 49.9179 0.30294 49.9179 0.0237204 0.019678 110.529 0.0425911 74.9029 57.4563 0.0313308 64.1483 41.3959 0.055429 0.0627046 57.4563 0.30266 60.7974 0.327513
50.0179 0.302236 50.0179 0.302936 50.0179 0.0238214 0.0195786 110.63 0.0461472 75.0038 57.5457 0.0325788 64.2383 41.4868 0.0553867 0.0621861 57.5457 0.302722 60.9024 0.327224
50.1179 0.302236 50.1179 0.302954 50.1179 0.0239522 0.0194764 110.73 0.0502226 75.1048 57.6352 0.0339244 64.3283 41.5778 0.05516 0.0617515 57.6352 0.302789 61.0074 0.327175
50.2179 0.302269 50.2179 0.302929 50.2179 0.0240507 0.0193948 110.831 0.0551453 75.2057 57.7246 0.035309 64.4184 41.6687 0.0547625 0.0614589 57.7246 0.302858 61.1124 0.327215
50.3179 0.302227 50.3179 0.302947 50.3179 0.0241595 0.0193557 110.932 0.0614681 75.3066 57.8141 0.0367389 64.5084 41.7596 0.0539005 0.0611828 57.8141 0.30293 61.2174 0.326905
50.4179 0.302244 50.4179 0.302965 50.4179 0.024299 0.01936 111.033 0.0702334 75.4075 57.9035 0.038292 64.5984 41.8505 0.0536249 0.0609572 57.9035 0.303008 61.3224 0.326876
50.5179 0.302267 50.5179 0.302932 50.5179 0.0243978 0.0194278 111.134 0.0837298 75.5084 57.9929 0.0399205 64.6884 41.9414 0.0535858 0.0607739 57.9929 0.303089 61.4274 0.326898
50.6179 0.302234 50.6179 0.302955 50.6179 0.0245316 0.0195842 111.235 0.107247 75.6094 58.0824 0.0416594 64.7784 42.0323 0.0539751 0.0605527 58.0824 0.303176 61.5324 0.326575
50.7179 0.302262 50.7179 0.302965 50.7179 0.0246916 0.0198674 111.336 0.149714 75.7103 58.1718 0.0435486 64.8684 42.1232 0.054703 0.0603945 58.1718 0.30327 61.6374 0.326556
50.8179 0.302252 50.8179 0.302951 50.8179 0.0248094 0.0203119 111.437 0.213547 75.8112 58.2613 0.0456061 64.9584 42.2141 0.054824 0.0602681 58.2613 0.303373 61.7424 0.326583
50.9179 0.302235 50.9179 0.302966 50.9179 0.0249592 0.020983 111.538 0.278154 75.9121 58.3507 0.0478698 65.0484 42.305 0.054686 0.0601355 58.3507 0.303486 61.8474 0.326555
51.0179 0.302257 51.0179 0.302961 51.0179 0.0251117 0.0219023 111.639 0.292057 76.0131 58.4402 0.0504286 65.1384 42.3959 0.0547642 0.0600396 58.4402 0.303614 61.9524 0.326249
51.1179 0.302258 51.1179 0.302955 51.1179 0.0252465 0.0231466 111.74 0.309854 76.114 58.5296 0.0533316 65.2284 42.4868 0.0545966 0.0599346 58.5296 0.30376 62.0574 0.326258
51.2179 0.302239 51.2179 0.302969 51.2179 0.025428 0.0247192 111.841 0.393264 76.2149 58.619 0.0567868 65.3184 42.5778 0.0544985 0.0598369 58.619 0.303932 62.1624 0.326224
51.3179 0.302287 51.3179 0.302944 51.3179 0.025583 0.0266292 111.942 0.464164 76.3158 58.7085 0.0609321 65.4085 42.6687 0.0542282 0.059818 58.7085 0.30414 62.2674 0.326247
51.4179 0.302233 51.4179 0.302946 51.4179 0.0257392 0.0289172 112.042 0.504115 76.4168 58.7979 0.0661078 65.4985 42.7596 0.0543686 0.0597735 58.7979 0.304398 62.3724 0.326242
51.5179 0.30225 51.5179 0.302982 51.5179 0.0259301 0.0315425 112.143 0.519363 76.5177 58.8874 0.0730455 65.5885 42.8505 0.0542039 0.0597488 58.8874 0.304745 62.4774 0.325923
51.6179 0.302259 51.6179 0.302919 51.6179 0.026096 0.0344365 112.244 0.522695 76.6186 58.9768 0.0828793 65.6785 42.9414 0.054233 0.0597637 58.9768 0.305237 62.5824 0.32594
51.7179 0.302232 51.7179 0.302955 51.7179 0.0262797 0.0376339 112.345 0.499962 76.7195 59.0663 0.098034 65.7685 43.0323 0.0545054 0.059748 59.0663 0.305995 62.6874 0.32591
51.8179 0.302272 51.8179 0.302962 51.8179 0.0264896 0.0410947 112.446 0.411663 76.8204 59.1557 0.122956 65.8585 43.1232 0.0544967 0.0598025 59.1557 0.307241 62.7924 0.325942
51.9179 0.302256 51.9179 0.302926 51.9179 0.0266972 0.044962 112.547 0.25492 76.9214 59.2451 0.163359 65.9485 43.2141 0.0546334 0.0598584 59.2451 0.309261 62.8974 0.325945
52.0179 0.302242 52.0179 0.302953 52.0179 0.026918 0.049399 112.648 0.0923501 77.0223 59.3346 0.219073 66.0385 43.305 0.0557445 0.0599159 59.3346 0.312047 63.0024 0.325906
52.1179 0.302286 52.1179 0.302942 52.1179 0.0271455 0.0547598 112.749 0.0447177 77.1232 59.424 0.278489 66.1285 43.3959 0.0565867 0.0600114 59.424 0.315017 63.1074 0.325935
52.2179 0.30227 52.2179 0.302924 52.2179 0.0273859 0.0616921 112.85 0.0390813 77.2241 59.5135 0.29717 66.2185 43.4868 0.0571759 0.0601173 59.5135 0.315951 63.2124 0.325935
52.3179 0.302264 52.3179 0.302967 52.3179 0.0276478 0.0715053 112.951 0.0338029 77.3251 59.6029 0.305072 66.3085 43.5778 0.0573677 0.0602079 59.6029 0.316347 63.3174 0.325597
52.4179 0.302274 52.4179 0.302936 52.4179 0.0279176 0.0871844 113.052 0.0297659 77.426 59.6924 0.361982 66.3986 43.6687 0.0571606 0.06037 59.6924 0.319192 63.4224 0.325617
52.5179 0.302243 52.5179 0.30295 52.5179 0.0281863 0.115587 113.153 0.0271549 77.5269 59.7818 0.429327 66.4886 43.7596 0.0578271 0.0604651 59.7818 0.322559 63.5274 0.325612
52.6179 0.302262 52.6179 0.302967 52.6179 0.0285122 0.16693 113.254 0.0257038 77.6278 59.8712 0.47964 66.5786 43.8505 0.0585714 0.0606174 59.8712 0.325075 63.6324 0.325611
52.7179 0.30227 52.7179 0.302947 52.7179 0.0288204 0.238636 113.354 0.0248991 77.7287 59.9607 0.504201 66.6686 43.9414 0.0588466 0.0607748 59.9607 0.326303 63.7374 0.325635
52.8179 0.302248 52.8179 0.302964 52.8179 0.0291571 0.287567 113.455 0.0244201 77.8297 60.0501 0.515268 66.7586 44.0323 0.0586509 0.060911 60.0501 0.326856 63.8424 0.325603
52.9179 0.302262 52.9179 0.302969 52.9179 0.0295225 0.293468 113.556 0.0241057 77.9306 60.1396 0.515195 66.8486 44.1232 0.0586293 0.0610813 60.1396 0.326853 63.9474 0.325611
53.0179 0.302267 53.0179 0.303259 53.0179 0.0298817 0.330234 113.657 0.0238782 78.0315 60.229 0.482667 66.9386 44.2141 0.0591787 0.0612515 60.229 0.325226 64.0524 0.325631
53.1179 0.30223 53.1179 0.303267 53.1179 0.0302951 0.42122 113.758 0.0237311 78.1324 60.3185 0.368627 67.0286 44.305 0.0605201 0.061396 60.3185 0.319524 64.1574 0.325597
53.2179 0.302268 53.2179 0.303249 53.2179 0.0307387 0.485623 113.859 0.0235961 78.2334 60.4079 0.206693 67.1186 44.3959 0.0617978 0.0615726 60.4079 0.311428 64.2624 0.325631
53.3179 0.302256 53.3179 0.303246 53.3179 0.0311617 0.513979 113.96 0.0234832 78.3343 60.4974 0.0667065 67.2086 44.4868 0.0623721 0.0617415 60.4974 0.304428 64.3674 0.325616
53.4179 0.302253 53.4179 0.303275 53.4179 0.031667 0.523992 114.061 0.0234032 78.4352 60.5868 0.0430915 67.2986 44.5778 0.0630233 0.0619008 60.5868 0.303248 64.4724 0.325609
53.5179 0.302596 53.5179 0.303557 53.5179 0.0322201 0.518564 114.162 0.0232949 78.5361 60.6762 0.0389471 67.3886 44.6687 0.0639765 0.0621076 60.6762 0.30304 64.5774 0.325313
53.6179 0.302552 53.6179 0.303557 53.6179 0.0327698 0.472087 114.263 0.02318 78.6371 60.7657 0.0345219 67.4787 44.7596 0.0650236 0.0622627 60.7657 0.302819 64.6824 0.325274
53.7179 0.302566 53.7179 0.303589 53.7179 0.033396 0.330397 114.364 0.0230997 78.738 60.8551 0.0309875 67.5687 44.8505 0.0663067 0.0624642 60.8551 0.302642 64.7874 0.325299
53.8179 0.302579 53.8179 0.303561 53.8179 0.0340847 0.179886 114.465 0.0229796 78.8389 60.9446 0.0283635 67.6587 44.9414 0.0679109 0.0626627 60.9446 0.302511 64.8924 0.325312
53.9179 0.30254 53.9179 0.303575 53.9179 0.0347744 0.0553768 114.566 0.0228654 78.9398 61.034 0.0264644 67.7487 45.0323 0.0695627 0.062842 61.034 0.302416 64.9974 0.325278
54.0179 0.302565 54.0179 0.303893 54.0179 0.0355748 0.0411979 114.666 0.0227609 79.0407 61.1235 0.0252615 67.8387 45.1232 0.0709865 0.0630674 61.1235 0.302356 65.1024 0.325295
54.1179 0.302587 54.1179 0.303858 54.1179 0.036394 0.0357947 114.767 0.0226319 79.1417 61.2129 0.0245349 67.9287 45.2141 0.0719499 0.0632929 61.2129 0.30232 65.2074 0.325296
54.2179 0.302548 54.2179 0.303898 54.2179 0.0373074 0.0309153 114.868 0.022519 79.2426 61.3023 0.0240367 68.0187 45.305 0.0730618 0.0634959 61.3023 0.302295 65.3124 0.325268
54.3179 0.302563 54.3179 0.303876 54.3179 0.0383126 0.027714 114.969 0.0223999 79.3435 61.3918 0.0237068 68.1087 45.3959 0.0749067 0.0637811 61.3918 0.302278 65.4174 0.325321
54.4179 0.302576 54.4179 0.303863 54.4179 0.0394139 0.025934 115.07 0.0222689 79.4444 61.4812 0.023445 68.1987 45.4868 0.0770135 0.0640478 61.4812 0.302265 65.5224 0.325296
54.5179 0.302553 54.5179 0.304208 54.5179 0.0406275 0.0250071 115.171 0.0221546 79.5454 61.5707 0.0232416 68.2887 45.5778 0.078907 0.0643308 61.5707 0.302255 65.6274 0.32528
54.6179 0.302889 54.6179 0.304169 54.6179 0.0419923 0.0244522 115.272 0.0220191 79.6463 61.6601 0.0230955 68.3787 45.6687 0.0815582 0.0646386 61.6601 0.302248 65.8195 0.32528
54.7179 0.302856 54.7179 0.304206 54.7179 0.0435278 0.0241322 115.373 0.021892 79.7472 61.7496 0.0229286 68.4688 45.7596 0.0842203 0.0649342 61.7496 0.302239 65.9063 0.325312
54.8179 0.302857 54.8179 0.304216 54.8179 0.0452852 0.0239188 115.474 0.0217832 79.8481 61.839 0.0228109 68.5588 45.8505 0.0878274 0.0653189 61.839 0.302234 65.993 0.325272
54.9179 0.302899 54.9179 0.304193 54.9179 0.0472864 0.0237646 115.575 0.0216557 79.949 61.9284 0.0227009 68.6488 45.9414 0.0910905 0.065716 61.9284 0.302228 66.0798 0.325291
55.0179 0.303174 55.0179 0.304511 55.0179 0.0496257 0.0236635 115.676 0.0215571 80.05 62.0179 0.0225821 68.7388 46.0323 0.0967801 0.0661063 62.0179 0.302222 66.1666 0.325317
55.1179 0.303188 55.1179 0.304539 55.1179 0.0523854 0.0235806 115.777 0.0214572 80.1509 62.1073 0.0224936 68.8288 46.1232 0.105193 0.0665944 62.1073 0.302218 66.2534 0.325306
55.2179 0.303199 55.2179 0.304508 55.2179 0.0557616 0.0235003 115.878 0.021328 80.2518 62.1968 0.0223675 68.9188 46.2141 0.114625 0.0671003 62.1968 0.302211 66.3402 0.325322
55.3179 0.303491 55.3179 0.304843 55.3179 0.0598715 0.0234383 115.978 0.0212545 80.3527 62.2862 0.0222607 69.0088 46.305 0.127909 0.067625 62.2862 0.302206 66.4269 0.325301
55.4179 0.303508 55.4179 0.305127 55.4179 0.0651468 0.0233518 116.079 0.0211566 80.4537 62.3757 0.0221711 69.0988 46.3959 0.146001 0.0682495 62.3757 0.302202 66.5137 0.325278
55.5179 0.3038 55.5179 0.305445 55.5179 0.0721625 0.0232628 116.18 0.021052 80.5546 62.4651 0.0220419 69.1888 46.4868 0.172045 0.0688883 62.4651 0.302195 66.6005 0.325327
55.6179 0.304097 55.6179 0.305787 55.6179 0.0819634 0.0232013 116.281 0.0209917 80.6555 62.5545 0.0219413 69.2788 46.5778 0.203592 0.0695811 62.5545 0.30219 66.6873 0.325601
55.7179 0.304747 55.7179 0.306684 55.7179 0.0963284 0.0231037 116.382 0.0209227 80.7564 62.644 0.0218401 69.3688 46.6687 0.240195 0.0703688 62.644 0.302185 66.774 0.325598
55.8179 0.305681 55.8179 0.307642 55.8179 0.117781 0.0230181 116.483 0.0208534 80.8574 62.7334 0.0217396 69.4589 46.7596 0.276791 0.0711317 62.7334 0.30218 66.8608 0.325637
55.9179 0.306594 55.9179 0.309218 55.9179 0.149185 0.0229114 116.584 0.0207939 80.9583 62.8229 0.0216348 69.5489 46.8505 0.309155 0.0719575 62.8229 0.302175 66.9476 0.325606
56.0179 0.308497 56.0179 0.311351 56.0179 0.191938 0.0228005 116.685 0.0207284 81.0592 62.9123 0.0215433 69.6389 46.9414 0.317156 0.0728309 62.9123 0.30217 67.0344 0.325932
56.1179 0.310344 56.1179 0.314472 56.1179 0.243254 0.0226905 116.786 0.0206627 81.1601 63.0018 0.0214314 69.7289 47.0323 0.321173 0.0737351 63.0018 0.302165 67.1211 0.326238
56.2179 0.312223 56.2179 0.317578 56.2179 0.289337 0.0225676 116.887 0.0205938 81.261 63.0912 0.0213317 69.8189 47.1232 0.327207 0.0747264 63.0912 0.30216 67.2079 0.326213
56.3179 0.312234 56.3179 0.318794 56.3179 0.296441 0.0224459 116.988 0.0205252 81.362 63.1806 0.0212317 69.9089 47.2141 0.342225 0.0757441 63.1806 0.302155 67.2947 0.326573
56.4179 0.313441 56.4179 0.321294 56.4179 0.318216 0.0223323 117.089 0.0204504 81.4629 63.2701 0.0211276 69.9989 47.305 0.381732 0.0768087 63.2701 0.302149 67.3815 0.326886
56.5179 0.315952 56.5179 0.325644 56.5179 0.366091 0.0222061 117.19 0.0203707 81.5638 63.3595 0.021066 70.0889 47.3959 0.418411 0.0779854 63.3595 0.302146 67.4683 0.326857
56.6179 0.31783 56.6179 0.330323 56.6179 0.410931 0.0220834 117.29 0.0202967 81.6647 63.449 0.0209823 70.1789 47.4868 0.45032 0.0792433 63.449 0.302142 67.555 0.327211
56.7179 0.319363 56.7179 0.334692 56.7179 0.440774 0.022 117.391 0.020224 81.7657 63.5384 0.0209044 70.2689 47.5778 0.476416 0.0806614 63.5384 0.302138 67.6418 0.327699
56.8179 0.320651 56.8179 0.338746 56.8179 0.463821 0.0218651 117.492 0.0201537 81.8666 63.6279 0.0208497 70.3589 47.6687 0.498223 0.0822688 63.6279 0.302135 67.7286 0.328026
56.9179 0.321886 56.9179 0.342487 56.9179 0.483085 0.0217591 117.593 0.0200847 81.9675 63.7173 0.020785 70.449 47.7596 0.515941 0.084064 63.7173 0.302132 67.8154 0.328991
57.0179 0.322497 57.0179 0.34502 57.0179 0.487266 0.0216505 117.694 0.0200103 82.0684 63.8067 0.0207316 70.539 47.8505 0.525906 0.086214 63.8067 0.30213 67.9021 0.330517
57.1179 0.320954 57.1179 0.343716 57.1179 0.454367 0.0215422 117.795 0.0199299 82.1693 63.8962 0.0206839 70.629 47.9414 0.529499 0.0887708 63.8962 0.302127 67.9889 0.333339
57.2179 0.315329 57.2179 0.334063 57.2179 0.335084 0.0214624 117.896 0.0198753 82.2703 63.9856 0.0206259 70.719 48.0323 0.526188 0.0919515 63.9856 0.302124 68.0757 0.337983
57.3179 0.307856 57.3179 0.318526 57.3179 0.151405 0.0213593 117.997 0.019813 82.3712 64.0751 0.020582 70.809 48.1232 0.517203 0.0960279 64.0751 0.302122 68.1625 0.342959
57.4179 0.305102 57.4179 0.312604 57.4179 0.0535734 0.0212671 118.098 0.0197643 82.4721 64.1645 0.0205546 70.899 48.2141 0.49587 0.101461 64.1645 0.302121 68.2492 0.344562
57.5179 0.305043 57.5179 0.312311 57.5179 0.0374126 0.0211987 118.199 0.0197589 82.573 64.254 0.0205052 70.989 48.305 0.453846 0.109178 64.254 0.302118 68.336 0.346418
57.6179 0.304731 57.6179 0.311995 57.6179 0.0322538 0.0210959 118.3 0.0197865 82.674 64.3434 0.020479 71.079 48.3959 0.383599 0.120853 64.3434 0.302117 68.4228 0.354217
57.7179 0.304755 57.7179 0.311333 57.7179 0.0293127 0.0210134 118.401 0.0198582 82.7749 64.4329 0.02046 71.169 48.4868 0.297851 0.139093 64.4329 0.302116 68.5096 0.36234
57.8179 0.304406 57.8179 0.311064 57.8179 0.0276149 0.0209536 118.502 0.0200395 82.8758 64.5223 0.0204278 71.259 48.5778 0.263373 0.167231 64.5223 0.302114 68.5963 0.368845
57.9179 0.304118 57.9179 0.310729 57.9179 0.0266924 0.0208567 118.602 0.0202886 82.9767 64.6117 0.0204255 71.349 48.6687 0.172544 0.205127 64.6117 0.302114 68.6831 0.372908
58.0179 0.30412 58.0179 0.310725 58.0179 0.0262081 0.0207831 118.703 0.0206675 83.0777 64.7012 0.0204022 71.4391 48.7596 0.109378 0.245684 64.7012 0.302113 68.7699 0.37508
58.1179 0.30409 58.1179 0.310761 58.1179 0.0259167 0.0206855 118.804 0.0212516 83.1786 64.7906 0.0203957 71.5291 48.8505 0.084656 0.285467 64.7906 0.302113 68.8567 0.373493
58.2179 0.303819 58.2179 0.310398 58.2179 0.0257245 0.0206006 118.905 0.0220312 83.2795 64.8801 0.0203917 71.6191 48.9414 0.0753102 0.326021 64.8801 0.302113 68.9435 0.362953
58.3179 0.303789 58.3179 0.310436 58.3179 0.0255902 0.020525 119.006 0.0230783 83.3804 64.9695 0.0203783 71.7091 49.0323 0.0724453 0.350763 64.9695 0.302112 69.0302 0.348603
58.4179 0.303789 58.4179 0.310441 58.4179 0.0255 0.0204305 119.107 0.0243802 83.4813 65.059 0.0203847 71.7991 49.1232 0.0706075 0.380028 65.059 0.302112 69.117 0.33645
58.5179 0.303492 58.5179 0.310405 58.5179 0.0254564 0.0203212 119.208 0.025945 83.5823 65.1484 0.0203943 71.8891 49.2141 0.0682904 0.423542 65.1484 0.302113 69.2038 0.333669
58.6179 0.303471 58.6179 0.310422 58.6179 0.0254128 0.0202374 119.309 0.0278601 83.6832 65.2378 0.0204082 71.9791 49.305 0.0664568 0.453411 65.2378 0.302113 69.2906 0.332993
58.7179 0.303472 58.7179 0.310419 58.7179 0.0253756 0.0201238 119.41 0.0300826 83.7841 65.3273 0.02044 72.0691 49.3959 0.0652461 0.475099 65.3273 0.302115 69.3773 0.332094
58.8179 0.3035 58.8179 0.31044 58.8179 0.025358 0.0200007 119.511 0.0325393 83.885 65.4167 0.0204677 72.1591 49.4868 0.0649712 0.492023 65.4167 0.302116 69.4641 0.331776
58.9179 0.30317 58.9179 0.3105 58.9179 0.0253123 0.0198981 119.612 0.0353113 83.986 65.5062 0.0205067 72.2491 49.5778 0.0646999 0.506475 65.5062 0.302118 69.5509 0.33145
59.0179 0.303193 59.0179 0.31048 59.0179 0.0252823 0.0197351 119.713 0.0382672 84.0869 65.5956 0.0205803 72.3391 49.6687 0.0641836 0.518115 65.5956 0.302122 69.6377 0.330852
59.1179 0.303206 59.1179 0.310432 59.1179 0.0252529 0.0196357 119.814 0.0415019 84.1878 65.6851 0.0206383 72.4292 49.7596 0.0639392 0.523668 65.6851 0.302125 69.7244 0.330837
59.2179 0.303169 59.2179 0.310415 59.2179 0.0252058 0.019509 119.914 0.045146 84.2887 65.7745 0.0207128 72.5192 49.8505 0.0635865 0.512385 65.7745 0.302129 69.8112 0.330512
59.3179 0.303208 59.3179 0.310389 59.3179 0.0251554 0.0193869 120.015 0.04927 84.3896 65.8639 0.020826 72.6092 49.9414 0.0630948 0.461332 65.8639 0.302134 69.898 0.330214
59.4179 0.303175 59.4179 0.31042 59.4179 0.0251101 0.019299 120.116 0.0542464 84.4906 65.9534 0.020929 72.6992 50.0323 0.0624544 0.36349 65.9534 0.302139 69.9848 0.330184
59.5179 0.303159 59.5179 0.310417 59.5179 0.0250193 0.0192311 120.217 0.0605855 84.5915 66.0428 0.0210955 72.7892 50.1232 0.0617805 0.250759 66.0428 0.302148 70.0716 0.3302
59.6179 0.302874 59.6179 0.310392 59.6179 0.0249546 0.0192248 120.318 0.0692995 84.6924 66.1323 0.0212671 72.8792 50.2141 0.0610136 0.122663 66.1323 0.302156 70.1583 0.329917
59.7179 0.302851 59.7179 0.31043 59.7179 0.0248698 0.0193114 120.419 0.082749 84.7933 66.2217 0.0214918 72.9692 50.305 0.0601005 0.0823501 66.2217 0.302168 70.2451 0.329885
59.8179 0.302858 59.8179 0.310401 59.8179 0.0247529 0.0195024 120.52 0.106174 84.8943 66.3112 0.0217479 73.0592 50.3959 0.059146 0.0730363 66.3112 0.30218 70.3319 0.329893
59.9179 0.302893 59.9179 0.310702 59.9179 0.0246734 0.0198474 120.621 0.148878 84.9952 66.4006 0.0220715 73.1492 50.4868 0.0585331 0.0692627 66.4006 0.302197 70.4187 0.329588
60.0179 0.30286 60.0179 0.310437 60.0179 0.024558 0.0204108 120.722 0.213835 85.0961 66.49 0.0224224 73.2392 50.5778 0.0578055 0.0666496 66.49 0.302214 70.5054 0.32957
60.1179 0.302863 60.1179 0.31071 60.1179 0.0244224 0.0212279 120.823 0.278637 85.197 66.5795 0.022863 73.3292 50.6687 0.0566852 0.064826 66.5795 0.302236 70.5922 0.329591
60.2179 0.302896 60.2179 0.31042 60.2179 0.0243221 0.0223927 120.924 0.291627 85.298 66.6689 0.0233618 73.4193 50.7596 0.0560053 0.0636091 66.6689 0.302261 70.679 0.329269
60.3179 0.302854 60.3179 0.310447 60.3179 0.0241967 0.0239241 121.025 0.30972 85.3989 66.7584 0.0239218 73.5093 50.8505 0.0551401 0.0628825 66.7584 0.302289 70.7658 0.329247
60.4179 0.302894 60.4179 0.310716 60.4179 0.0240607 0.0258229 121.126 0.394866 85.4998 66.8478 0.0245679 73.5993 50.9414 0.0528143 0.062383 66.8478 0.302321 70.8525 0.32929
60.5179 0.302864 60.5179 0.310731 60.5179 0.0239454 0.0281518 121.226 0.466792 85.6007 66.9373 0.0252679 73.6893 51.0323 0.0530071 0.0619982 66.9373 0.302356 70.9393 0.329241
60.6179 0.302859 60.6179 0.310743 60.6179 0.0238002 0.030859 121.327 0.506042 85.7016 67.0267 0.0260749 73.7793 51.1232 0.0533448 0.0617049 67.0267 0.302397 71.0261 0.329282
60.7179 0.302585 60.7179 0.310722 60.7179 0.0236755 0.0339229 121.428 0.520657 85.8026 67.1161 0.0269604 73.8693 51.2141 0.0526926 0.0614304 67.1161 0.302441 71.1129 0.328968
60.8179 0.302567 60.8179 0.311067 60.8179 0.0235522 0.0373416 121.529 0.523157 85.9035 67.2056 0.0279258 73.9593 51.305 0.0520232 0.0611848 67.2056 0.302489 71.1997 0.328939
60.9179 0.302567 60.9179 0.311042 60.9179 0.0234151 0.0410499 121.63 0.497856 86.0044 67.295 0.0290254 74.0493 51.3959 0.0513952 0.0609845 67.295 0.302544 71.2864 0.328969
61.0179 0.302586 61.0179 0.311028 61.0179 0.0232962 0.0452295 121.731 0.402923 86.1053 67.3845 0.0301853 74.1393 51.4868 0.0507857 0.0607668 67.3845 0.302602 71.3732 0.328946
61.1179 0.302535 61.1179 0.311063 61.1179 0.0231804 0.0501045 121.832 0.245098 86.2063 67.4739 0.0314148 74.2293 51.5778 0.050321 0.0606009 67.4739 0.302664 71.46 0.328946
61.2179 0.302567 61.2179 0.311335 61.2179 0.0230406 0.0561333 121.933 0.0839571 86.3072 67.5634 0.0327498 74.3193 51.6687 0.0502406 0.0604414 67.5634 0.30273 71.5468 0.32898
61.3179 0.302579 61.3179 0.311033 61.3179 0.0229483 0.0641619 122.034 0.0439493 86.4081 67.6528 0.0341433 74.4094 51.7596 0.0501404 0.0602496 67.6528 0.3028 71.6335 0.328615
61.4179 0.302534 61.4179 0.311376 61.4179 0.0228343 0.0761176 122.135 0.0385345 86.509 67.7423 0.0355763 74.4994 51.8505 0.050007 0.0601455 67.7423 0.302872 71.7203 0.328648
61.5179 0.302568 61.5179 0.311329 61.5179 0.0227066 0.0966268 122.236 0.0332114 86.6099 67.8317 0.0370938 74.5894 51.9414 0.0497557 0.0600123 67.8317 0.302948 71.8071 0.32868
61.6179 0.30256 61.6179 0.311352 61.6179 0.0226088 0.135408 122.337 0.0292914 86.7109 67.9211 0.0386948 74.6794 52.0323 0.0493277 0.0598821 67.9211 0.303028 71.8939 0.328625
61.7179 0.302544 61.7179 0.31167 61.7179 0.0225112 0.200456 122.438 0.0268564 86.8118 68.0106 0.0404171 74.7694 52.1232 0.0491844 0.0598004 68.0106 0.303114 71.9806 0.328649
61.8179 0.302578 61.8179 0.311634 61.8179 0.0223914 0.272543 122.538 0.0255066 86.9127 68.1 0.0422534 74.8594 52.2141 0.0490909 0.0596948 68.1 0.303206 72.0674 0.328652
61.9179 0.302559 61.9179 0.311373 61.9179 0.0223234 0.289199 122.639 0.0247903 87.0136 68.1895 0.0442435 74.9494 52.305 0.0490525 0.059631 68.1895 0.303305 72.1542 0.328619
62.0179 0.302542 62.0179 0.31166 62.0179 0.022232 0.301892 122.74 0.0243511 87.1146 68.2789 0.0464245 75.0394 52.3959 0.0489673 0.0596002 68.2789 0.303414 72.241 0.328651
62.1179 0.30258 62.1179 0.311652 62.1179 0.0221559 0.387383 122.841 0.0240596 87.2155 68.3684 0.048832 75.1294 52.4868 0.0493243 0.0595487 68.3684 0.303535 72.3278 0.328632
62.2179 0.302236 62.2179 0.311692 62.2179 0.0221024 0.466669 122.942 0.0238864 87.3164 68.4578 0.0515463 75.2194 52.5778 0.0494747 0.059534 68.4578 0.30367 72.4145 0.328641
62.3179 0.302243 62.3179 0.311957 62.3179 0.0220052 0.508969 123.043 0.0237671 87.4173 68.5472 0.0547648 75.3094 52.6687 0.0492996 0.0595327 68.5472 0.303831 72.5013 0.328356
62.4179 0.302253 62.4179 0.311982 62.4179 0.0219446 0.523771 123.144 0.0236495 87.5183 68.6367 0.0585244 75.3995 52.7596 0.0490803 0.0595355 68.6367 0.304019 72.5881 0.328328
62.5179 0.302223 62.5179 0.312002 62.5179 0.0218886 0.525413 123.245 0.0235588 87.6192 68.7261 0.0631308 75.4895 52.8505 0.048863 0.0595879 68.7261 0.30425 72.6749 0.328341
62.6179 0.302266 62.6179 0.31197 62.6179 0.0218122 0.497455 123.346 0.0234781 87.7201 68.8156 0.0691076 75.5795 52.9414 0.0490846 0.0596158 68.8156 0.304548 72.7616 0.328362
62.7179 0.302266 62.7179 0.312311 62.7179 0.0217868 0.394691 123.447 0.0234049 87.821 68.905 0.0772882 75.6695 53.0323 0.0494107 0.0596699 68.905 0.304957 72.8484 0.328323
62.8179 0.302247 62.8179 0.312314 62.8179 0.0217424 0.23415 123.548 0.0233153 87.9219 68.9945 0.0894316 75.7595 53.1232 0.0495114 0.0597676 68.9945 0.305565 72.9352 0.328361
62.9179 0.302275 62.9179 0.312277 62.9179 0.0216858 0.076093 123.649 0.0232177 88.0229 69.0839 0.108856 75.8495 53.2141 0.0496447 0.0598123 69.0839 0.306536 73.022 0.328333
63.0179 0.30226 63.0179 0.312311 63.0179 0.0216824 0.043073 123.75 0.0231418 88.1238 69.1733 0.141127 75.9395 53.305 0.0498732 0.0599442 69.1733 0.308149 73.1087 0.328319
63.1179 0.302258 63.1179 0.312302 63.1179 0.0216656 0.0375429 123.85 0.0230357 88.2247 69.2628 0.190427 76.0295 53.3959 0.0501561 0.060047 69.2628 0.310614 73.1955 0.328355
63.2179 0.302335 63.2179 0.312277 63.2179 0.0216257 0.0321483 123.951 0.0229226 88.3256 69.3522 0.250538 76.1195 53.4868 0.0503679 0.0601434 69.3522 0.31362 73.2721 0.328015
63.3179 0.302251 63.3179 0.312315 63.3179 0.0216065 0.0284716 124.052 0.0228211 88.4266 69.4417 0.294046 76.2095 53.5778 0.0506113 0.0602957 69.4417 0.315795 73.3771 0.328027
63.4179 0.30227 63.4179 0.312598 63.4179 0.021594 0.0263144 124.153 0.0226983 88.5275 69.5311 0.299945 76.2995 53.6687 0.0509014 0.0604224 69.5311 0.31609 73.4821 0.328052
63.5179 0.302292 63.5179 0.312608 63.5179 0.0215976 0.0252462 124.254 0.0225703 88.6284 69.6206 0.3247 76.3895 53.7596 0.0512155 0.0605526 69.6206 0.317328 73.5871 0.328018
63.6179 0.302267 63.6179 0.312949 63.6179 0.0216002 0.0246626 124.355 0.0224647 88.7293 69.71 0.397722 76.4796 53.8505 0.0514288 0.0607168 69.71 0.320979 73.6921 0.328041
63.7179 0.302271 63.7179 0.312912 63.7179 0.0215908 0.0243234 124.456 0.0223307 88.8302 69.7994 0.458037 76.5696 53.9414 0.0520642 0.0608383 69.7994 0.323995 73.7971 0.32803
63.8179 0.302277 63.8179 0.312933 63.8179 0.0216058 0.0241178 124.557 0.0222019 88.9312 69.8889 0.494945 76.6596 54.0323 0.0525439 0.0610105 69.8889 0.32584 73.9021 0.32832
63.9179 0.302245 63.9179 0.313252 63.9179 0.0216266 0.0239976 124.658 0.0220957 89.0321 69.9783 0.511305 76.7496 54.1232 0.0557484 0.0611628 69.9783 0.326658 74.0071 0.328378
64.0179 0.302288 64.0179 0.313198 64.0179 0.0216398 0.02392 124.759 0.0219621 89.133 70.0678 0.517575 76.8396 54.2141 0.058046 0.0612833 70.0678 0.326972 74.1121 0.328316
64.1179 0.302272 64.1179 0.313247 64.1179 0.0216733 0.0238731 124.86 0.0218472 89.2339 70.1572 0.504525 76.9296 54.305 0.058791 0.0614768 70.1572 0.326319 74.2171 0.328341
64.2179 0.302258 64.2179 0.313242 64.2179 0.0216881 0.023814 124.961 0.0217417 89.3349 70.2467 0.436364 77.0196 54.3959 0.0598745 0.0616454 70.2467 0.322911 74.3221 0.328649
64.3179 0.30228 64.3179 0.313532 64.3179 0.0217146 0.0237751 125.062 0.0216215 89.4358 70.3361 0.279045 77.1096 54.4868 0.0609024 0.0617867 70.3361 0.315045 74.4271 0.328615
64.4179 0.302233 64.4179 0.313566 64.4179 0.021775 0.0237254 125.162 0.0215377 89.5367 70.4255 0.120197 77.1996 54.5778 0.0618936 0.0619954 70.4255 0.307103 74.5321 0.328953
64.5179 0.302242 64.5179 0.313529 64.5179 0.0218062 0.0236523 125.263 0.0214246 89.6376 70.515 0.0477624 77.2896 54.6687 0.0627619 0.0621603 70.515 0.303481 74.6371 0.329277
64.6179 0.302275 64.6179 0.313849 64.6179 0.0218255 0.0236069 125.364 0.0213241 89.7386 70.6044 0.0407816 77.3796 54.7596 0.063699 0.0623373 70.6044 0.303132 74.7421 0.329248
64.7179 0.302243 64.7179 0.313864 64.7179 0.0218865 0.0235254 125.465 0.0212381 89.8395 70.6939 0.0363991 77.4697 54.8505 0.0652017 0.0625586 70.6939 0.302913 74.8471 0.329581
64.8179 0.302269 64.8179 0.313846 64.8179 0.0219206 0.0234323 125.566 0.0211563 89.9404 70.7833 0.0323577 77.5597 54.9414 0.0666909 0.0627562 70.7833 0.302711 74.9521 0.329882
64.9179 0.302282 64.9179 0.314166 64.9179 0.0219691 0.0233377 125.667 0.0210671 90.0413 70.8728 0.0293262 77.6497 55.0323 0.0682814 0.0629539 70.8728 0.302559 75.0571 0.330187
65.0179 0.302243 65.0179 0.314171 65.0179 0.0220469 0.0232418 125.768 0.0209861 90.1422 70.9622 0.0271163 77.7397 55.1232 0.0697191 0.063215 70.9622 0.302449 75.1621 0.330847
65.1179 0.302284 65.1179 0.314145 65.1179 0.0220688 0.0231186 125.869 0.0209096 90.2432 71.0516 0.025661 77.8297 55.2141 0.068635 0.0634427 71.0516 0.302376 75.2671 0.331412
65.2179 0.302233 65.2179 0.314174 65.2179 0.0221231 0.0230322 125.97 0.0208368 90.3441 71.1411 0.0247676 77.9197 55.305 0.0691582 0.0637214 71.1411 0.302331 75.3721 0.332363
65.3179 0.302235 65.3179 0.314155 65.3179 0.0222017 0.0229023 126.071 0.0207715 90.445 71.2305 0.0242027 78.0097 55.3959 0.070773 0.0640406 71.2305 0.302303 75.4771 0.334275
65.4179 0.302256 65.4179 0.314438 65.4179 0.0222338 0.0227731 126.172 0.0206738 90.5459 71.32 0.023835 78.0997 55.4868 0.0728531 0.0643322 71.32 0.302285 75.5821 0.337979
65.5179 0.30224 65.5179 0.314805 65.5179 0.0223168 0.0226566 126.273 0.0206047 90.6469 71.4094 0.0235435 78.1897 55.5778 0.0752531 0.0647057 71.4094 0.30227 75.6871 0.343303
65.6179 0.302243 65.6179 0.314748 65.6179 0.0223914 0.0225287 126.373 0.020544 90.7478 71.4989 0.0233408 78.2797 55.6687 0.0785385 0.0650644 71.4989 0.30226 75.7921 0.347687
65.7179 0.302272 65.7179 0.315086 65.7179 0.0224371 0.0224156 126.474 0.020449 90.8487 71.5883 0.0231716 78.3697 55.7596 0.0827901 0.0654972 71.5883 0.302252 75.8971 0.348901
65.8179 0.30226 65.8179 0.314795 65.8179 0.0225223 0.0222962 126.575 0.0203912 90.9496 71.6778 0.0230324 78.4598 55.8505 0.0877542 0.0659636 71.6778 0.302245 76.0021 0.352363
65.9179 0.302278 65.9179 0.315097 65.9179 0.0225843 0.0221631 126.676 0.0203151 91.0505 71.7672 0.0229243 78.5498 55.9414 0.0947442 0.0664567 71.7672 0.302239 76.1071 0.361054
66.0179 0.302262 66.0179 0.315106 66.0179 0.0226401 0.0220654 126.777 0.0202401 91.1515 71.8566 0.0227983 78.6398 56.0323 0.103179 0.0670163 71.8566 0.302233 76.2121 0.369143
66.1179 0.302247 66.1179 0.315134 66.1179 0.0227424 0.0219438 126.878 0.020176 91.2524 71.9461 0.0226836 78.7298 56.1232 0.114259 0.0676532 71.9461 0.302227 76.3171 0.374462
66.2179 0.302273 66.2179 0.315439 66.2179 0.0228098 0.0218264 126.979 0.0200772 91.3533 72.0355 0.0225979 78.8198 56.2141 0.129585 0.0683266 72.0355 0.302223 76.4221 0.377863
66.3179 0.302256 66.3179 0.315461 66.3179 0.0228931 0.0217433 127.08 0.0200009 91.4542 72.125 0.0224852 78.9098 56.305 0.152081 0.0691136 72.125 0.302217 76.5271 0.37913
66.4179 0.302233 66.4179 0.315444 66.4179 0.0230007 0.0216387 127.181 0.0199304 91.5552 72.2144 0.022371 78.9998 56.3959 0.180943 0.0699514 72.2144 0.302212 76.6321 0.37476
66.5179 0.302276 66.5179 0.315753 66.5179 0.0230761 0.0215388 127.282 0.0198275 91.6561 72.3039 0.0222832 79.0898 56.4868 0.216069 0.0708428 72.3039 0.302207 76.7371 0.360733
66.6179 0.302253 66.6179 0.315767 66.6179 0.0231824 0.02144 127.383 0.0197731 91.757 72.3933 0.0221696 79.1798 56.5778 0.253383 0.0718494 72.3933 0.302201 76.8421 0.347062
66.7179 0.302263 66.7179 0.31605 66.7179 0.0232963 0.0213481 127.484 0.019702 91.8579 72.4827 0.0220729 79.2698 56.6687 0.289841 0.0729001 72.4827 0.302197 76.9471 0.337373
66.8179 0.302269 66.8179 0.316077 66.8179 0.0233817 0.021257 127.585 0.0196316 91.9589 72.5722 0.0219725 79.3598 56.7596 0.314632 0.074067 72.5722 0.302192 77.0521 0.335801
66.9179 0.302241 66.9179 0.316409 66.9179 0.023501 0.0211627 127.685 0.0196434 92.0598 72.6616 0.0218592 79.4499 56.8505 0.317273 0.0753403 72.6616 0.302186 77.1571 0.335209
67.0179 0.302248 67.0179 0.316368 67.0179 0.0236168 0.0210562 127.786 0.0196648 92.1607 72.7511 0.0217631 79.5399 56.9414 0.321594 0.0766958 72.7511 0.302181 77.2621 0.334246
67.1179 0.302266 67.1179 0.316396 67.1179 0.0237222 0.0209714 127.887 0.0197495 92.2616 72.8405 0.0216561 79.6299 57.0323 0.328741 0.0781808 72.8405 0.302176 77.3671 0.333944
67.2179 0.302235 67.2179 0.31641 67.2179 0.0238609 0.0208738 127.988 0.0199356 92.3625 72.93 0.0215472 79.7199 57.1232 0.351116 0.0798133 72.93 0.30217 77.4721 0.333344
67.3179 0.302276 67.3179 0.316693 67.3179 0.0239717 0.0207713 128.089 0.0202085 92.4635 73.0194 0.0214586 79.8099 57.2141 0.391575 0.0815472 73.0194 0.302166 77.5771 0.332985
67.4179 0.302264 67.4179 0.316734 67.4179 0.0240962 0.0206792 128.19 0.0206292 92.5644 73.1088 0.0213454 79.8999 57.305 0.426054 0.0835014 73.1088 0.30216 77.6821 0.333008
67.5179 0.302231 67.5179 0.316938 67.5179 0.0242376 0.0205528 128.291 0.0212592 92.6653 73.1983 0.0212648 79.9899 57.3959 0.455666 0.0857339 73.1983 0.302156 77.7871 0.332697
67.6179 0.30228 67.6179 0.316919 67.6179 0.0243531 0.0204243 128.392 0.0220873 92.7662 73.2877 0.0211851 80.0799 57.4868 0.479654 0.0883322 73.2877 0.302152 77.8921 0.332356
67.7179 0.302229 67.7179 0.316937 67.7179 0.024488 0.0203138 128.493 0.0231983 92.8672 73.3772 0.0210824 80.1699 57.5778 0.500251 0.0915413 73.3772 0.302147 77.9971 0.332381
67.8179 0.302241 67.8179 0.316935 67.8179 0.0246617 0.0201752 128.594 0.0246097 92.9681 73.4666 0.0210003 80.2599 57.6687 0.51618 0.0954508 73.4666 0.302143 78.1021 0.332049
67.9179 0.302262 67.9179 0.317233 67.9179 0.0247844 0.0200453 128.695 0.026284 93.069 73.5561 0.0209328 80.3499 57.7596 0.524357 0.100503 73.5561 0.30214 78.2071 0.332048
68.0179 0.302222 68.0179 0.317265 68.0179 0.0249382 0.0198903 128.796 0.0283257 93.1699 73.6455 0.0208451 80.44 57.8505 0.526562 0.107445 73.6455 0.302135 78.3121 0.332086
68.1179 0.302258 68.1179 0.31721 68.1179 0.0251129 0.0197318 128.897 0.0306485 93.2708 73.7349 0.0207998 80.53 57.9414 0.521339 0.117288 73.7349 0.302133 78.4171 0.33172
68.2179 0.302272 68.2179 0.317554 68.2179 0.0252381 0.0195854 128.997 0.033275 93.3718 73.8244 0.0207397 80.62 58.0323 0.506323 0.131991 73.8244 0.30213 78.5221 0.331749
68.3179 0.302221 68.3179 0.317234 68.3179 0.0254334 0.0194093 129.098 0.0361301 93.4727 73.9138 0.0206786 80.71 58.1232 0.473919 0.153976 73.9138 0.302127 78.6271 0.331764
68.4179 0.302268 68.4179 0.31753 68.4179 0.0256193 0.0192467 129.199 0.0392311 93.5736 74.0033 0.0206381 80.8 58.2141 0.414928 0.185144 74.0033 0.302125 78.7321 0.331422
68.5179 0.302247 68.5179 0.317565 68.5179 0.0257927 0.0191177 129.3 0.0426187 93.6745 74.0927 0.0205855 80.89 58.305 0.330894 0.222619 74.0927 0.302122 78.8371 0.331457
68.6179 0.30224 68.6179 0.317564 68.6179 0.0259934 0.018986 129.401 0.0464687 93.7755 74.1822 0.0205572 80.98 58.3959 0.273037 0.260633 74.1822 0.302121 78.9421 0.331427
68.7179 0.302248 68.7179 0.317858 68.7179 0.0262045 0.0189111 129.502 0.0508947 93.8764 74.2716 0.0205207 81.07 58.4868 0.219297 0.298196 74.2716 0.302119 79.0471 0.331407
68.8179 0.302245 68.8179 0.317885 68.8179 0.0263751 0.0189454 129.603 0.0563568 93.9773 74.361 0.0204785 81.16 58.5778 0.129662 0.335727 74.361 0.302117 79.1521 0.331147
68.9179 0.302243 68.9179 0.318178 68.9179 0.0266058 0.0190716 129.704 0.063475 94.0782 74.4505 0.0204587 81.25 58.6687 0.0916501 0.350787 74.4505 0.302116 79.2571 0.331112
69.0179 0.302263 69.0179 0.318178 69.0179 0.0268566 0.0193973 129.805 0.0736595 94.1792 74.5399 0.0204371 81.34 58.7596 0.0775843 0.371875 74.5399 0.302115 79.3621 0.331131
69.1179 0.302242 69.1179 0.3182 69.1179 0.0270752 0.0199599 129.906 0.0902797 94.2801 74.6294 0.0204248 81.4301 58.8505 0.0727589 0.417918 74.6294 0.302114 79.4671 0.331125
69.2179 0.302234 69.2179 0.318175 69.2179 0.0273496 0.0207984 130.007 0.12027 94.381 74.7188 0.0203953 81.5201 58.9414 0.0712021 0.450549 74.7188 0.302113 79.5721 0.331101
69.3179 0.302292 69.3179 0.318193 69.3179 0.0276072 0.0220762 130.108 0.173068 94.4819 74.8083 0.0203979 81.6101 59.0323 0.0690364 0.473275 74.8083 0.302113 79.6771 0.330823
69.4179 0.302245 69.4179 0.318505 69.4179 0.0278994 0.0237641 130.209 0.24371 94.5828 74.8977 0.020366 81.7001 59.1232 0.0666224 0.490266 74.8977 0.302111 79.7821 0.330845
69.5179 0.302244 69.5179 0.318457 69.5179 0.0282141 0.0259247 130.309 0.2887 94.6838 74.9871 0.0203561 81.7901 59.2141 0.0654963 0.504419 74.9871 0.302111 79.8871 0.330796
69.6179 0.302268 69.6179 0.31852 69.6179 0.0285297 0.0285883 130.41 0.294585 94.7847 75.0766 0.0203424 81.8801 59.305 0.0649049 0.516278 75.0766 0.30211 79.9921 0.330816
69.7179 0.302226 69.7179 0.31851 69.7179 0.0288739 0.0316825 130.511 0.337441 94.8856 75.166 0.0203425 81.9701 59.3959 0.0644384 0.522803 75.166 0.30211 80.0971 0.330811
69.8179 0.302262 69.8179 0.318794 69.8179 0.0292516 0.0351995 130.612 0.425587 94.9865 75.2555 0.0203649 82.0601 59.4868 0.0646564 0.514399 75.2555 0.302111 80.2021 0.330816
69.9179 0.302238 69.9179 0.318836 69.9179 0.0296057 0.0390913 130.713 0.486873 95.0875 75.3449 0.020365 82.1501 59.5778 0.0645798 0.469145 75.3449 0.302111 80.3071 0.330846
70.0179 0.302224 70.0179 0.319107 70.0179 0.0300352 0.0434334 130.814 0.513658 95.1884 75.4344 0.0203878 82.2401 59.6687 0.0638995 0.374452 75.4344 0.302112 80.4121 0.330809
70.1179 0.302255 70.1179 0.3191 70.1179 0.030474 0.0484793 130.915 0.523309 95.2893 75.5238 0.0204274 82.3301 59.7596 0.0625287 0.268529 75.5238 0.302114 80.5171 0.330522
70.2179 0.302227 70.2179 0.319144 70.2179 0.0309277 0.0546771 131.016 0.517627 95.3902 75.6133 0.0204388 82.4202 59.8505 0.0616788 0.135721 75.6133 0.302115 80.6221 0.330529
70.3179 0.302246 70.3179 0.31911 70.3179 0.0314434 0.062887 131.117 0.47065 95.4911 75.7027 0.0205226 82.5102 59.9414 0.0607202 0.0853107 75.7027 0.302119 80.7271 0.330501
70.4179 0.302291 70.4179 0.319135 70.4179 0.0319728 0.0752349 131.218 0.329792 95.5921 75.7921 0.0205814 82.6002 60.0323 0.0605271 0.0738945 75.7921 0.302122 80.8321 0.330528
70.5179 0.30225 70.5179 0.319432 70.5179 0.0325467 0.096811 131.319 0.17924 95.693 75.8816 0.0206497 82.6902 60.1232 0.0608363 0.0698907 75.8816 0.302125 80.9371 0.330508
70.6179 0.302267 70.6179 0.31941 70.6179 0.0331767 0.13848 131.42 0.055518 95.7939 75.971 0.0207404 82.7802 60.2141 0.0599931 0.0671407 75.971 0.30213 81.0421 0.330494
70.7179 0.302568 70.7179 0.319448 70.7179 0.0338473 0.208239 131.521 0.0413475 95.8948 76.0605 0.0208528 82.8702 60.305 0.0596276 0.0652224 76.0605 0.302136 81.1471 0.330528
70.8179 0.30254 70.8179 0.319733 70.8179 0.0345722 0.277672 131.621 0.0361051 95.9958 76.1499 0.0210034 82.9602 60.3959 0.0589021 0.0639468 76.1499 0.302143 81.2521 0.330488
70.9179 0.302574 70.9179 0.319714 70.9179 0.0353472 0.289377 131.722 0.0312293 96.0967 76.2394 0.0212022 83.0502 60.4868 0.0585511 0.0631682 76.2394 0.302153 81.3571 0.3305
71.0179 0.302547 71.0179 0.320072 71.0179 0.0361498 0.314097 131.823 0.0279892 96.1976 76.3288 0.0214082 83.1402 60.5778 0.0575744 0.0626603 76.3288 0.302163 81.4621 0.330526
71.1179 0.302534 71.1179 0.320037 71.1179 0.0370838 0.412012 131.924 0.0261036 96.2985 76.4182 0.0216749 83.2302 60.6687 0.0566742 0.0622561 76.4182 0.302177 81.5671 0.330153
71.2179 0.302568 71.2179 0.320353 71.2179 0.0380986 0.486789 132.025 0.0251125 96.3995 76.5077 0.021993 83.3202 60.7596 0.0561839 0.0619619 76.5077 0.302193 81.6721 0.3302
71.3179 0.302547 71.3179 0.320375 71.3179 0.0391671 0.519513 132.126 0.0245458 96.5004 76.5971 0.0223607 83.4103 60.8505 0.0551388 0.0617081 76.5971 0.302211 81.7771 0.330211
71.4179 0.302544 71.4179 0.320341 71.4179 0.0403917 0.529972 132.227 0.0242006 96.6013 76.6866 0.0228182 83.5003 60.9414 0.0542478 0.0614545 76.6866 0.302234 81.8821 0.330192
71.5179 0.302562 71.5179 0.320672 71.5179 0.0417128 0.524616 132.328 0.0239748 96.7022 76.776 0.0233372 83.5903 61.0323 0.0534343 0.0612648 76.776 0.30226 81.9871 0.330221
71.6179 0.302513 71.6179 0.32066 71.6179 0.0432054 0.480099 132.429 0.0238431 96.8031 76.8655 0.0239105 83.6803 61.1232 0.0529686 0.0610572 76.8655 0.302289 82.0921 0.330203
71.7179 0.302846 71.7179 0.320644 71.7179 0.0449514 0.340674 132.53 0.0237162 96.9041 76.9549 0.0245881 83.7703 61.2141 0.0525682 0.0608555 76.9549 0.302322 82.1971 0.330195
71.8179 0.302861 71.8179 0.320988 71.8179 0.0468852 0.18534 132.631 0.023634 97.005 77.0443 0.0253244 83.8603 61.305 0.0522104 0.0606963 77.0443 0.302359 82.3021 0.330218
71.9179 0.302836 71.9179 0.321296 71.9179 0.0491567 0.0561869 132.732 0.0235632 97.1059 77.1338 0.026169 83.9503 61.3959 0.0518204 0.0605281 77.1338 0.302401 82.4071 0.330202
72.0179 0.302872 72.0179 0.321268 72.0179 0.0518284 0.0411646 132.833 0.023484 97.2068 77.2232 0.0271004 84.0403 61.4868 0.0511742 0.0603749 77.2232 0.302448 82.5121 0.330203
72.1179 0.303163 72.1179 0.321637 72.1179 0.0550447 0.0355616 132.933 0.0234285 97.3078 77.3127 0.028114 84.1303 61.5778 0.0508272 0.0602438 77.3127 0.302499 82.6171 0.330207
72.2179 0.303125 72.2179 0.321902 72.2179 0.0589921 0.0306157 133.034 0.0233442 97.4087 77.4021 0.0292362 84.2203 61.6687 0.0511889 0.0601048 77.4021 0.302555 82.7221 0.330198
72.3179 0.303502 72.3179 0.322223 72.3179 0.0639821 0.0275124 133.135 0.0232437 97.5096 77.4916 0.0304809 84.3103 61.7596 0.050791 0.0599948 77.4916 0.302617 82.8271 0.330217
72.4179 0.303783 72.4179 0.322571 72.4179 0.0705826 0.0258634 133.236 0.0231494 97.6105 77.581 0.0317602 84.4004 61.8505 0.0500775 0.0598831 77.581 0.302681 82.9321 0.330204
72.5179 0.304068 72.5179 0.323157 72.5179 0.0798155 0.0250187 133.337 0.0230547 97.7114 77.6704 0.0331591 84.4904 61.9414 0.0500397 0.0597913 77.6704 0.302751 83.0371 0.330194
72.6179 0.304411 72.6179 0.323784 72.6179 0.0933768 0.0245712 133.438 0.0229357 97.8124 77.7599 0.0346237 84.5804 62.0323 0.0498644 0.0597538 77.7599 0.302824 83.1421 0.330215
72.7179 0.305019 72.7179 0.325041 72.7179 0.113892 0.0243064 133.539 0.0228276 97.9133 77.8493 0.0361163 84.6704 62.1232 0.0503398 0.0596962 77.8493 0.302899 83.2471 0.330193
72.8179 0.306284 72.8179 0.326887 72.8179 0.14462 0.0241386 133.64 0.0226923 98.0142 77.9388 0.0377369 84.7604 62.2141 0.0505637 0.0596251 77.9388 0.30298 83.3521 0.330207
72.9179 0.307864 72.9179 0.329428 72.9179 0.187216 0.0240774 133.741 0.0225745 98.1151 78.0282 0.0394287 84.8504 62.305 0.0505511 0.0596178 78.0282 0.303064 83.4571 0.33023
73.0179 0.31001 73.0179 0.332524 73.0179 0.238752 0.0240078 133.842 0.0224736 98.2161 78.1177 0.0412475 84.9404 62.3959 0.0505733 0.059598 78.1177 0.303155 83.5621 0.330202
73.1179 0.311926 73.1179 0.335926 73.1179 0.287262 0.0239767 133.943 0.0223254 98.317 78.2071 0.0432319 85.0304 62.4868 0.0504094 0.0596074 78.2071 0.303255 83.6671 0.330213
73.2179 0.312226 73.2179 0.33657 73.2179 0.296562 0.0239581 134.044 0.0222143 98.4179 78.2965 0.045402 85.1204 62.5778 0.0503367 0.059646 78.2965 0.303363 83.7721 0.330525
73.3179 0.313428 73.3179 0.338441 73.3179 0.319917 0.0239179 134.145 0.0220803 98.5188 78.386 0.0478335 85.2104 62.6687 0.0499696 0.0596735 78.386 0.303485 83.8771 0.330507
73.4179 0.315628 73.4179 0.342467 73.4179 0.368709 0.0238821 134.245 0.0219514 98.6198 78.4754 0.0506097 85.3004 62.7596 0.049994 0.0597489 78.4754 0.303623 83.9821 0.330854
73.5179 0.317798 73.5179 0.346896 73.5179 0.412844 0.0238312 134.346 0.0218476 98.7207 78.5649 0.0538448 85.3904 62.8505 0.0499905 0.0598364 78.5649 0.303785 84.0871 0.330824
73.6179 0.319345 73.6179 0.35061 73.6179 0.442057 0.0237572 134.447 0.0217249 98.8216 78.6543 0.057785 85.4805 62.9414 0.0500424 0.059879 78.6543 0.303982 84.1921 0.331135
73.7179 0.320626 73.7179 0.35438 73.7179 0.464475 0.0236916 134.548 0.0216099 98.9225 78.7438 0.0626929 85.5705 63.0323 0.0501651 0.0600125 78.7438 0.304228 84.2971 0.331473
73.8179 0.321536 73.8179 0.358104 73.8179 0.483208 0.023599 134.649 0.0215112 99.0234 78.8332 0.0691798 85.6605 63.1232 0.0504136 0.0600866 78.8332 0.304552 84.4021 0.331751
73.9179 0.322166 73.9179 0.36027 73.9179 0.486113 0.0235048 134.75 0.0214134 99.1244 78.9227 0.0784049 85.7505 63.2141 0.0504565 0.0601914 78.9227 0.305013 84.5071 0.332075
74.0179 0.320623 74.0179 0.358093 74.0179 0.450028 0.0234154 134.851 0.0213174 99.2253 79.0121 0.0927678 85.8405 63.305 0.0507223 0.0603315 79.0121 0.305731 84.6121 0.332376
74.1179 0.314671 74.1179 0.346246 74.1179 0.324305 0.0232928 134.952 0.0212395 99.3262 79.1015 0.117009 85.9305 63.3959 0.0508611 0.0604317 79.1015 0.306943 84.7171 0.332994
74.2179 0.307573 74.2179 0.331557 74.2179 0.142689 0.0231915 135.053 0.0211359 99.4271 79.191 0.158115 86.0205 63.4868 0.0513092 0.0605801 79.191 0.308999 84.8221 0.333959
74.3179 0.305044 74.3179 0.325968 74.3179 0.0515426 0.0230666 135.154 0.0210641 99.5281 79.2804 0.216824 86.1105 63.5778 0.0512488 0.0607135 79.2804 0.311934 84.9271 0.335164
74.4179 0.305033 74.4179 0.325025 74.4179 0.0371657 0.0229274 135.255 0.020976 99.629 79.3699 0.278885 86.2005 63.6687 0.0516628 0.0608282 79.3699 0.315037 85.0321 0.337964
74.5179 0.304747 74.5179 0.32472 74.5179 0.0322242 0.0228226 135.356 0.0208815 99.7299 79.4593 0.296189 86.2905 63.7596 0.0522627 0.0609951 79.4593 0.315902 85.1371 0.342683
74.6179 0.304405 74.6179 0.324405 74.6179 0.0292902 0.0227128 135.457 0.0208083 99.8308 79.5488 0.305482 86.3805 63.8505 0.0530769 0.0611379 79.5488 0.316367 85.2421 0.348882
74.7179 0.304094 74.7179 0.324057 74.7179 0.0276107 0.0225716 135.557 0.0207362 99.9317 79.6382 0.369942 86.4706 63.9414 0.0540805 0.0612761 79.6382 0.31959 85.3471 0.351109
74.8179 0.303835 74.8179 0.324088 74.8179 0.0267062 0.0224587 135.658 0.020653 100.033 79.7276 0.438983 86.5606 64.0323 0.0549551 0.0614603 79.7276 0.323042 85.4521 0.352657
74.9179 0.303825 74.9179 0.323781 74.9179 0.0262049 0.0223277 135.759 0.0205699 100.134 79.8171 0.487806 86.6506 64.1232 0.0557328 0.0615931 79.8171 0.325483 85.5571 0.360725
75.0179 0.303818 75.0179 0.323767 75.0179 0.0259145 0.0222209 135.86 0.0205027 100.235 79.9065 0.509776 86.7406 64.2141 0.0568147 0.0617626 79.9065 0.326582 85.6621 0.369806
75.1179 0.303517 75.1179 0.323798 75.1179 0.0257395 0.0221079 135.961 0.0204078 100.335 79.996 0.518914 86.8306 64.305 0.0578321 0.0619574 79.996 0.327039 85.7671 0.376314
75.2179 0.303478 75.2179 0.32378 75.2179 0.0256048 0.0219863 136.062 0.0203446 100.436 80.0854 0.514231 86.9206 64.3959 0.0586238 0.0621107 80.0854 0.326805 85.8721 0.380045
75.3179 0.303505 75.3179 0.323766 75.3179 0.0255318 0.0218846 136.163 0.0202321 100.537 80.1749 0.468491 87.0106 64.4868 0.0594737 0.0623166 80.1749 0.324518 85.9771 0.382253
75.4179 0.303503 75.4179 0.323788 75.4179 0.0254906 0.0217975 136.264 0.0201577 100.638 80.2643 0.327956 87.1006 64.5778 0.060583 0.0625407 80.2643 0.317491 86.0821 0.380367
75.5179 0.303158 75.5179 0.323773 75.5179 0.0254481 0.0216697 136.365 0.0200721 100.739 80.3537 0.170857 87.1906 64.6687 0.0619017 0.0627326 80.3537 0.309636 86.1871 0.369787
75.6179 0.303179 75.6179 0.323782 75.6179 0.0254291 0.0215887 136.466 0.0199576 100.84 80.4432 0.0552131 87.2806 64.7596 0.0634331 0.0629855 80.4432 0.303854 86.2921 0.354229
75.7179 0.303173 75.7179 0.323489 75.7179 0.0254183 0.0214931 136.567 0.019868 100.941 80.5326 0.0418445 87.3706 64.8505 0.0649954 0.0632348 80.5326 0.303185 86.3971 0.341407
75.8179 0.303154 75.8179 0.323456 75.8179 0.0253828 0.0213811 136.668 0.0197724 101.042 80.6221 0.0375438 87.4607 64.9414 0.0665238 0.0634937 80.6221 0.30297 86.5021 0.33798
75.9179 0.303209 75.9179 0.323472 75.9179 0.0253586 0.0213014 136.769 0.019658 101.143 80.7115 0.0331933 87.5507 65.0323 0.0682156 0.0638257 80.7115 0.302753 86.6071 0.337065
76.0179 0.303175 76.0179 0.323468 76.0179 0.0253326 0.0211886 136.869 0.0195952 101.244 80.801 0.0298677 87.6407 65.1232 0.0700672 0.0641297 80.801 0.302586 86.7121 0.336415
76.1179 0.302867 76.1179 0.323438 76.1179 0.0252853 0.021077 136.97 0.0195151 101.345 80.8904 0.027456 87.7307 65.2141 0.0722821 0.0644984 80.8904 0.302466 86.8171 0.335834
76.2179 0.302882 76.2179 0.32347 76.2179 0.0252559 0.0209685 137.071 0.0194824 101.446 80.9798 0.0258571 87.8207 65.305 0.0746983 0.064945 80.9798 0.302386 86.9221 0.335196
76.3179 0.302844 76.3179 0.323468 76.3179 0.0251815 0.0208467 137.172 0.0194938 101.547 81.0693 0.0248905 87.9107 65.3959 0.0774108 0.0654321 81.0693 0.302338 87.0271 0.334854
76.4179 0.302882 76.4179 0.323451 76.4179 0.0251253 0.0207322 137.273 0.0195468 101.647 81.1587 0.0243203 88.0007 65.4868 0.0809751 0.0660504 81.1587 0.302309 87.1321 0.334576
76.5179 0.302879 76.5179 0.323786 76.5179 0.0250634 0.0206079 137.374 0.0197353 101.748 81.2482 0.0239317 88.0907 65.5778 0.0853041 0.0667145 81.2482 0.30229 87.2371 0.334247
76.6179 0.302851 76.6179 0.323764 76.6179 0.0249726 0.0204527 137.475 0.0200312 101.849 81.3376 0.0236488 88.1807 65.6687 0.090533 0.0674505 81.3376 0.302275 87.3421 0.334305
76.7179 0.302899 76.7179 0.323768 76.7179 0.024889 0.0203196 137.576 0.0204535 101.95 81.4271 0.0234593 88.2707 65.7596 0.0972138 0.0683107 81.4271 0.302266 87.4471 0.333995
76.8179 0.302573 76.8179 0.323796 76.8179 0.0247935 0.0201626 137.677 0.0211256 102.051 81.5165 0.0232936 88.3607 65.8505 0.106205 0.0692208 81.5165 0.302258 87.5521 0.333938
76.9179 0.302546 76.9179 0.323748 76.9179 0.024654 0.019992 137.778 0.0220365 102.152 81.6059 0.0231619 88.4508 65.9414 0.118827 0.07025 81.6059 0.302251 87.6571 0.333648
77.0179 0.302589 77.0179 0.323789 77.0179 0.0245698 0.0198241 137.879 0.0232324 102.253 81.6954 0.0230497 88.5408 66.0323 0.136434 0.0713525 81.6954 0.302245 87.7621 0.333647
77.1179 0.302533 77.1179 0.323459 77.1179 0.0244501 0.0196502 137.98 0.024767 102.354 81.7848 0.0229271 88.6308 66.1232 0.160378 0.0724673 81.7848 0.302239 87.8671 0.333305
77.2179 0.302573 77.2179 0.323444 77.2179 0.0243286 0.0194474 138.081 0.0265998 102.455 81.8743 0.0228554 88.7208 66.2141 0.191771 0.0736651 81.8743 0.302236 87.9721 0.333346
77.3179 0.302575 77.3179 0.323462 77.3179 0.0242097 0.0192618 138.181 0.0287965 102.556 81.9637 0.0227536 88.8108 66.305 0.226783 0.0749498 81.9637 0.302231 88.0771 0.333306
77.4179 0.302535 77.4179 0.323458 77.4179 0.0240783 0.0190681 138.282 0.0313306 102.657 82.0532 0.0226427 88.9008 66.3959 0.263808 0.0762716 82.0532 0.302225 88.1821 0.332996
77.5179 0.30254 77.5179 0.323424 77.5179 0.0239444 0.0188996 138.383 0.0341314 102.758 82.1426 0.0225557 88.9908 66.4868 0.298746 0.0777401 82.1426 0.302221 88.2871 0.333008
77.6179 0.30256 77.6179 0.323478 77.6179 0.0238319 0.0187588 138.484 0.037192 102.859 82.232 0.0224514 89.0808 66.5778 0.315321 0.0792786 82.232 0.302216 88.3921 0.332959
77.7179 0.302545 77.7179 0.323738 77.7179 0.0236885 0.0186654 138.585 0.0405378 102.959 82.3215 0.022358 89.1708 66.6687 0.318245 0.0810036 82.3215 0.302211 88.4971 0.333005
77.8179 0.302265 77.8179 0.323767 77.8179 0.0235639 0.0186976 138.686 0.0442356 103.06 82.4109 0.0222658 89.2608 66.7596 0.322926 0.0829828 82.4109 0.302206 88.6021 0.332693
77.9179 0.302249 77.9179 0.32378 77.9179 0.0234349 0.0188541 138.787 0.048459 103.161 82.5004 0.0221602 89.3508 66.8505 0.331881 0.085194 82.5004 0.302201 88.7071 0.332671
78.0179 0.302221 78.0179 0.323747 78.0179 0.0232951 0.0192365 138.888 0.0534965 103.262 82.5898 0.0220462 89.4409 66.9414 0.362375 0.0878409 82.5898 0.302195 88.8121 0.332714
78.1179 0.302274 78.1179 0.323782 78.1179 0.0231793 0.0199457 138.989 0.0599103 103.363 82.6793 0.0219473 89.5309 67.0323 0.40126 0.0911034 82.6793 0.30219 88.9171 0.332713
78.2179 0.302219 78.2179 0.323753 78.2179 0.0230579 0.0209715 139.09 0.0687069 103.464 82.7687 0.0218255 89.6209 67.1232 0.433685 0.0951327 82.7687 0.302184 89.0221 0.332679
78.3179 0.30224 78.3179 0.323749 78.3179 0.0229398 0.0224896 139.191 0.0822746 103.565 82.8582 0.0217312 89.7109 67.2141 0.461666 0.100441 82.8582 0.30218 89.1271 0.332381
78.4179 0.302267 78.4179 0.32378 78.4179 0.0228307 0.024535 139.292 0.106037 103.666 82.9476 0.0216302 89.8009 67.305 0.484129 0.10776 82.9476 0.302175 89.2321 0.33235
78.5179 0.302229 78.5179 0.324071 78.5179 0.0227286 0.0270478 139.393 0.149828 103.767 83.037 0.0215243 89.8909 67.3959 0.504165 0.118403 83.037 0.302169 89.3371 0.332369
78.6179 0.302251 78.6179 0.324064 78.6179 0.0226079 0.0301265 139.493 0.216696 103.868 83.1265 0.0214516 89.9809 67.4868 0.517959 0.134719 83.1265 0.302166 89.4421 0.33239
78.7179 0.302269 78.7179 0.324079 78.7179 0.0225159 0.0336576 139.594 0.280455 103.969 83.2159 0.0213441 90.0709 67.5778 0.524636 0.159644 83.2159 0.30216 89.5471 0.332378
78.8179 0.302223 78.8179 0.324058 78.8179 0.0224257 0.0376119 139.695 0.291432 104.07 83.3054 0.0212472 90.1609 67.6687 0.525255 0.194828 83.3054 0.302155 89.6521 0.332404
78.9179 0.302264 78.9179 0.324076 78.9179 0.0223241 0.0420139 139.796 0.309815 104.171 83.3948 0.0211655 90.2509 67.7596 0.518049 0.235542 83.3948 0.302151 89.7571 0.332066
79.0179 0.302245 79.0179 0.324085 79.0179 0.0222663 0.0470937 139.897 0.397048 104.271 83.4843 0.0210776 90.3409 67.8505 0.499424 0.276081 83.4843 0.302147 89.8621 0.332063
79.1179 0.302228 79.1179 0.324349 79.1179 0.0221719 0.0532357 139.998 0.46962 104.372 83.5737 0.0210035 90.431 67.9414 0.461426 0.316711 83.5737 0.302143 89.9671 0.332104
79.2179 0.301943 79.2179 0.324363 79.2179 0.0220869 0.061333 140.099 0.507655 104.473 83.6631 0.0209479 90.521 68.0323 0.395463 0.346325 83.6631 0.30214 90.0721 0.332055
79.3179 0.302249 79.3179 0.324372 79.3179 0.0220256 0.0732557 140.2 0.521535 104.574 83.7526 0.020855 90.611 68.1232 0.309117 0.353289 83.7526 0.302136 90.1771 0.332065
79.4179 0.301916 79.4179 0.324344 79.4179 0.0219406 0.0938719 140.301 0.522784 104.675 83.842 0.0207998 90.701 68.2141 0.266657 0.391851 83.842 0.302133 90.2821 0.332086
79.5179 0.301947 79.5179 0.324388 79.5179 0.0219053 0.133917 140.402 0.493696 104.776 83.9315 0.0207421 90.791 68.305 0.188213 0.437044 83.9315 0.30213 90.3871 0.33205
79.6179 0.302219 79.6179 0.324359 79.6179 0.0218473 0.202856 140.503 0.388513 104.877 84.0209 0.0206691 90.881 68.3959 0.114984 0.467469 84.0209 0.302126 90.4921 0.332078
79.7179 0.301942 79.7179 0.324352 79.7179 0.0217856 0.27523 140.604 0.23027 104.978 84.1104 0.0206331 90.971 68.4868 0.0862166 0.489304 84.1104 0.302125 90.5971 0.332068
79.8179 0.301943 79.8179 0.324405 79.8179 0.0217509 0.28859 140.705 0.0747271 105.079 84.1998 0.0205917 91.061 68.5778 0.0757577 0.505664 84.1998 0.302123 90.7021 0.331735
79.9179 0.301914 79.9179 0.324356 79.9179 0.0217119 0.30812 140.805 0.0430837 105.18 84.2892 0.0205473 91.151 68.6687 0.0723432 0.519216 84.2892 0.30212 90.8071 0.33177
80.0179 0.301947 80.0179 0.324381 80.0179 0.0216753 0.404024 140.906 0.0377544 105.281 84.3787 0.0205164 91.241 68.7596 0.0703989 0.528101 84.3787 0.302119 90.9121 0.331748
80.1179 0.301956 80.1179 0.324383 80.1179 0.0216494 0.4811 141.007 0.0324744 105.382 84.4681 0.0204715 91.331 68.8505 0.0680679 0.52596 84.4681 0.302117 91.0171 0.331756
80.2179 0.301911 80.2179 0.324354 80.2179 0.0216343 0.516559 141.108 0.0287365 105.482 84.5576 0.020436 91.4211 68.9414 0.0668283 0.493987 84.5576 0.302115 91.1221 0.331775
80.3179 0.30196 80.3179 0.324394 80.3179 0.0216045 0.528143 141.209 0.0264863 105.583 84.647 0.0204178 91.5111 69.0323 0.064865 0.409783 84.647 0.302114 91.2271 0.331739
80.4179 0.301929 80.4179 0.324379 80.4179 0.0216128 0.524798 141.31 0.025313 105.684 84.7365 0.0203731 91.6011 69.1232 0.064072 0.297969 84.7365 0.302112 91.3321 0.331772
80.5179 0.301912 80.5179 0.324368 80.5179 0.0215919 0.48487 141.411 0.0246676 105.785 84.8259 0.0203489 91.6911 69.2141 0.0640747 0.168332 84.8259 0.30211 91.4371 0.331773
80.6179 0.301936 80.6179 0.32441 80.6179 0.0216008 0.353862 141.512 0.0242912 105.886 84.9153 0.0203274 91.7811 69.305 0.0637658 0.0911206 84.9153 0.302109 91.5421 0.331754
80.7179 0.301919 80.7179 0.324377 80.7179 0.021603 0.19689 141.613 0.0240605 105.987 85.0048 0.0203021 91.8711 69.3959 0.0633698 0.0752507 85.0048 0.302108 91.6471 0.331783
80.8179 0.301938 80.8179 0.324363 80.8179 0.021579 0.0594642 141.714 0.0238946 106.088 85.0942 0.0203015 91.9611 69.4868 0.0634885 0.07073 85.0942 0.302108 91.7521 0.331782
80.9179 0.301951 80.9179 0.324725 80.9179 0.0215954 0.0414914 141.815 0.0238101 106.189 85.1837 0.0202774 92.0511 69.5778 0.06331 0.0677544 85.1837 0.302107 91.8571 0.331744
81.0179 0.301908 81.0179 0.324684 81.0179 0.0216143 0.0358239 141.916 0.0237341 106.29 85.2731 0.0202745 92.1411 69.6687 0.0625496 0.0657391 85.2731 0.302107 91.9621 0.331783
81.1179 0.30194 81.1179 0.3247 81.1179 0.0216272 0.0307645 142.017 0.0236586 106.391 85.3626 0.0202847 92.2311 69.7596 0.0617095 0.0645196 85.3626 0.302107 92.0671 0.331437
81.2179 0.30193 81.2179 0.324702 81.2179 0.0216618 0.0275477 142.117 0.0236159 106.492 85.452 0.0202855 92.3211 69.8505 0.0616227 0.0637469 85.452 0.302107 92.1721 0.33144
81.3179 0.301904 81.3179 0.32467 81.3179 0.0216852 0.0258601 142.218 0.0235488 106.593 85.5414 0.0202902 92.4112 69.9414 0.0611862 0.0632994 85.5414 0.302108 92.2771 0.331478
81.4179 0.301959 81.4179 0.324702 81.4179 0.0217093 0.0250201 142.319 0.023482 106.694 85.6309 0.0203336 92.5012 70.0323 0.0602561 0.0629514 85.6309 0.30211 92.3821 0.33146
81.5179 0.301924 81.5179 0.324703 81.5179 0.0217641 0.0245537 142.42 0.0234184 106.794 85.7203 0.0203455 92.5912 70.1232 0.0595743 0.0626484 85.7203 0.30211 92.4871 0.331448
81.6179 0.301898 81.6179 0.324998 81.6179 0.0217923 0.0243031 142.521 0.0233275 106.895 85.8098 0.0203914 92.6812 70.2141 0.0589851 0.0624393 85.8098 0.302113 92.5921 0.331448
81.7179 0.301936 81.7179 0.325031 81.7179 0.021824 0.0241647 142.622 0.023232 106.996 85.8992 0.0204661 92.7712 70.305 0.0577042 0.0621851 85.8992 0.302116 92.6971 0.331431
81.8179 0.301911 81.8179 0.325009 81.8179 0.0218782 0.0240882 142.723 0.0231345 107.097 85.9887 0.0205379 92.8612 70.3959 0.0569053 0.0619765 85.9887 0.30212 92.8021 0.331467
81.9179 0.301918 81.9179 0.325 81.9179 0.0218941 0.0240382 142.824 0.0230313 107.198 86.0781 0.020624 92.9512 70.4868 0.0564691 0.0618162 86.0781 0.302124 92.9071 0.331445
82.0179 0.301947 82.0179 0.32503 82.0179 0.0219654 0.0240011 142.925 0.0229232 107.299 86.1675 0.0207668 93.0412 70.5778 0.0561211 0.0615861 86.1675 0.302131 93.0121 0.331762
82.1179 0.301909 82.1179 0.324993 82.1179 0.022022 0.0239837 143.026 0.0228103 107.4 86.257 0.0209331 93.1312 70.6687 0.0553104 0.0613792 86.257 0.30214 93.1171 0.331777
82.2179 0.301924 82.2179 0.325015 82.2179 0.0220803 0.023971 143.127 0.0226769 107.501 86.3464 0.0211492 93.2212 70.7596 0.0545762 0.0612015 86.3464 0.30215 93.2221 0.331751
82.3179 0.301942 82.3179 0.325025 82.3179 0.0221531 0.0239372 143.228 0.0225729 107.602 86.4359 0.0214084 93.3112 70.8505 0.0539058 0.0609899 86.4359 0.302163 93.3271 0.331779
82.4179 0.301915 82.4179 0.32499 82.4179 0.0222094 0.0238854 143.329 0.0224483 107.703 86.5253 0.0217167 93.4013 70.9414 0.0536645 0.0608217 86.5253 0.302179 93.4321 0.332092
82.5179 0.301939 82.5179 0.325029 82.5179 0.0222587 0.0238398 143.429 0.022337 107.804 86.6148 0.022081 93.4913 71.0323 0.0534613 0.0606579 86.6148 0.302197 93.5371 0.332378
82.6179 0.301937 82.6179 0.325006 82.6179 0.0223391 0.023753 143.53 0.0222307 107.905 86.7042 0.022511 93.5813 71.1232 0.0531406 0.0604986 86.7042 0.302219 93.6421 0.332404
82.7179 0.301922 82.7179 0.325296 82.7179 0.0224223 0.0236917 143.631 0.022101 108.006 86.7937 0.0230215 93.6713 71.2141 0.0526387 0.0604049 86.7937 0.302244 93.7471 0.332681
82.8179 0.301947 82.8179 0.325352 82.8179 0.0224849 0.023614 143.732 0.02198 108.106 86.8831 0.0236412 93.7613 71.305 0.0519806 0.060249 86.8831 0.302275 93.8521 0.332983
82.9179 0.30194 82.9179 0.325294 82.9179 0.0225547 0.0234862 143.833 0.0218687 108.207 86.9725 0.0242967 93.8513 71.3959 0.0516726 0.0601609 86.9725 0.302308 93.9571 0.333352
83.0179 0.301938 83.0179 0.325313 83.0179 0.0226374 0.0233922 143.934 0.0217519 108.308 87.062 0.0250708 93.9413 71.4868 0.0511844 0.0600724 87.062 0.302347 94.0621 0.333952
83.1179 0.301964 83.1179 0.325332 83.1179 0.0227013 0.0232765 144.035 0.0216481 108.409 87.1514 0.0258984 94.0313 71.5778 0.0508556 0.0599462 87.1514 0.302388 94.1671 0.334562
83.2179 0.301925 83.2179 0.325285 83.2179 0.022802 0.0231489 144.136 0.0215558 108.51 87.2409 0.0268355 94.1213 71.6687 0.0505179 0.0599155 87.2409 0.302435 94.2721 0.335194
83.3179 0.301951 83.3179 0.325624 83.3179 0.0228795 0.0230452 144.237 0.0214524 108.611 87.3303 0.0279015 94.2113 71.7596 0.050314 0.0598681 87.3303 0.302488 94.3771 0.336707
83.4179 0.301959 83.4179 0.325632 83.4179 0.0229741 0.0229201 144.338 0.0213566 108.712 87.4198 0.0290481 94.3013 71.8505 0.0501044 0.0598058 87.4198 0.302545 94.4821 0.339876
83.5179 0.301939 83.5179 0.325615 83.5179 0.0230858 0.0227871 144.439 0.0212582 108.813 87.5092 0.0302826 94.3913 71.9414 0.0499248 0.059815 87.5092 0.302607 94.5871 0.345181
83.6179 0.301959 83.6179 0.325643 83.6179 0.0231681 0.0226737 144.54 0.0211704 108.914 87.5986 0.0316304 94.4814 72.0323 0.0495544 0.0597938 87.5986 0.302675 94.6921 0.351408
83.7179 0.301941 83.7179 0.32564 83.7179 0.0232744 0.0225616 144.641 0.0211041 109.015 87.6881 0.0330232 94.5714 72.1232 0.0496135 0.0598068 87.6881 0.302744 94.7971 0.353302
83.8179 0.301936 83.8179 0.325634 83.8179 0.0233971 0.0224384 144.741 0.0210054 109.116 87.7775 0.0345111 94.6614 72.2141 0.0497515 0.0598522 87.7775 0.302819 94.9021 0.356093
83.9179 0.301966 83.9179 0.32565 83.9179 0.0235047 0.0223268 144.842 0.020937 109.217 87.867 0.0360482 94.7514 72.305 0.0494873 0.0598748 87.867 0.302895 95.0071 0.36575
84.0179 0.301932 84.0179 0.325924 84.0179 0.0236378 0.0222036 144.943 0.0208565 109.318 87.9564 0.0376455 94.8414 72.3959 0.0494719 0.0599261 87.9564 0.302975 95.1121 0.375099
84.1179 0.301949 84.1179 0.325924 84.1179 0.0237582 0.022111 145.044 0.0207616 109.418 88.0459 0.0393715 94.9314 72.4868 0.0494552 0.0600024 88.0459 0.303062 95.2171 0.380982
84.2179 0.301963 84.2179 0.325954 84.2179 0.0238858 0.0219919 145.145 0.0206859 109.519 88.1353 0.0412035 95.0214 72.5778 0.0499973 0.060046 88.1353 0.303153 95.3221 0.384121
84.3179 0.301926 84.3179 0.325919 84.3179 0.0240201 0.0218676 145.246 0.0206 109.62 88.2247 0.043159 95.1114 72.6687 0.050001 0.0601722 88.2247 0.303251 95.4271 0.385037
84.4179 0.301946 84.4179 0.325949 84.4179 0.0241412 0.0217849 145.347 0.0204944 109.721 88.3142 0.0453096 95.2014 72.7596 0.0502037 0.0602558 88.3142 0.303358 95.5321 0.380975
84.5179 0.301969 84.5179 0.325952 84.5179 0.0242766 0.0216805 145.448 0.0204258 109.822 88.4036 0.0476539 95.2914 72.8505 0.0503301 0.0603588 88.4036 0.303476 95.6371 0.366688
84.6179 0.301937 84.6179 0.325935 84.6179 0.0244194 0.0215725 145.549 0.0203358 109.923 88.4931 0.0502897 95.3814 72.9414 0.0505523 0.0605021 88.4931 0.303607 95.7421 0.352011
84.7179 0.301951 84.7179 0.326266 84.7179 0.0245705 0.0214682 145.65 0.0202141 110.024 88.5825 0.0533221 95.4715 73.0323 0.0505262 0.0606068 88.5825 0.303759 95.8471 0.341403
84.8179 0.301947 84.8179 0.326251 84.8179 0.0247102 0.0213669 145.751 0.0201438 110.125 88.672 0.0568927 95.5615 73.1232 0.0508794 0.0607511 88.672 0.303938 95.9521 0.339232
84.9179 0.301911 84.9179 0.326256 84.9179 0.0248763 0.0212626 145.852 0.0200227 110.226 88.7614 0.061195 95.6515 73.2141 0.0512694 0.060905 88.7614 0.304153 96.0571 0.338264
85.0179 0.301951 85.0179 0.326288 85.0179 0.0250322 0.0211686 145.953 0.0199069 110.327 88.8508 0.0666814 95.7415 73.305 0.0515502 0.0610169 88.8508 0.304427 96.1621 0.337667
85.1179 0.301916 85.1179 0.326222 85.1179 0.0251986 0.0210349 146.053 0.0198109 110.428 88.9403 0.0740022 95.8315 73.3959 0.0521767 0.0611698 88.9403 0.304793 96.2671 0.337042
85.2179 0.301924 85.2179 0.326558 85.2179 0.0253822 0.0209166 146.154 0.019678 110.529 89.0297 0.0846399 95.9215 73.4868 0.0526958 0.0613037 89.0297 0.305325 96.3721 0.336411
85.3179 0.301939 85.3179 0.326579 85.3179 0.0255351 0.0207819 146.255 0.0195786 110.63 89.1192 0.101281 96.0115 73.5778 0.0531709 0.0614143 89.1192 0.306157 96.4771 0.336147
85.4179 0.301901 85.4179 0.326543 85.4179 0.0257435 0.0206476 146.356 0.0194764 110.73 89.2086 0.128942 96.1015 73.6687 0.0537076 0.0615731 89.2086 0.30754 96.5821 0.335787
85.5179 0.301939 85.5179 0.326564 85.5179 0.0259424 0.0205092 146.457 0.0193948 110.831 89.2981 0.173336 96.1915 73.7596 0.0543247 0.061706 89.2981 0.30976 96.6871 0.335803
85.6179 0.301941 85.6179 0.32658 85.6179 0.0261398 0.0203446 146.558 0.0193557 110.932 89.3875 0.232016 96.2815 73.8505 0.0571375 0.0618965 89.3875 0.312694 96.7921 0.335527
85.7179 0.301913 85.7179 0.326558 85.7179 0.0263582 0.0201716 146.659 0.01936 111.033 89.4769 0.286952 96.3715 73.9414 0.0594592 0.0621276 89.4769 0.315441 96.8971 0.335171
85.8179 0.301935 85.8179 0.326589 85.8179 0.0265952 0.020012 146.76 0.0194278 111.134 89.5664 0.297619 96.4616 74.0323 0.0608938 0.0623363 89.5664 0.315974 97.0021 0.335192
85.9179 0.302244 85.9179 0.32656 85.9179 0.026819 0.0198047 146.861 0.0195842 111.235 89.6558 0.307429 96.5516 74.1232 0.0621038 0.0626287 89.6558 0.316464 97.1071 0.334894
86.0179 0.30223 86.0179 0.326869 86.0179 0.0270904 0.0196235 146.962 0.0198674 111.336 89.7453 0.372219 96.6416 74.2141 0.0632132 0.0629254 89.7453 0.319704 97.2121 0.334854
86.1179 0.302279 86.1179 0.326887 86.1179 0.0273491 0.0194212 147.063 0.0203119 111.437 89.8347 0.438422 96.7316 74.305 0.0642867 0.0632297 89.8347 0.323014 97.3171 0.334915
86.2179 0.302258 86.2179 0.326878 86.2179 0.0276413 0.019198 147.164 0.020983 111.538 89.9242 0.485426 96.8216 74.3959 0.0652622 0.0636192 89.9242 0.325364 97.4221 0.33457
86.3179 0.302246 86.3179 0.32687 86.3179 0.0279482 0.0190041 147.265 0.0219023 111.639 90.0136 0.507131 96.9116 74.4868 0.0663029 0.0640182 90.0136 0.32645 97.5271 0.334556
86.4179 0.302275 86.4179 0.326899 86.4179 0.0282434 0.0188043 147.365 0.0231466 111.74 90.1031 0.516514 97.0016 74.5778 0.0676797 0.0644083 90.1031 0.326919 97.6321 0.334585
86.5179 0.30225 86.5179 0.32717 86.5179 0.0285873 0.0186261 147.466 0.0247192 111.841 90.1925 0.512276 97.0916 74.6687 0.069068 0.0649307 90.1925 0.326707 97.7371 0.334257
86.6179 0.302265 86.6179 0.327202 86.6179 0.0289611 0.0185398 147.567 0.0266292 111.942 90.2819 0.467321 97.1816 74.7596 0.0704292 0.06544 90.2819 0.324459 97.8421 0.334248
86.7179 0.302275 86.7179 0.327187 86.7179 0.0293098 0.018537 147.668 0.0289172 112.042 90.3714 0.328272 97.2716 74.8505 0.0720747 0.0660688 90.3714 0.317507 97.9471 0.334267
86.8179 0.302216 86.8179 0.327175 86.8179 0.0297277 0.018696 147.769 0.0315425 112.143 90.4608 0.174347 97.3616 74.9414 0.0738154 0.0667883 90.4608 0.30981 98.0521 0.333912
86.9179 0.302246 86.9179 0.327221 86.9179 0.0301659 0.0191042 147.87 0.0344365 112.244 90.5503 0.0561493 97.4517 75.0323 0.0757144 0.0675651 90.5503 0.3039 98.1571 0.333947
87.0179 0.302241 87.0179 0.3272 87.0179 0.0306072 0.0198168 147.971 0.0376339 112.345 90.6397 0.0419498 97.5417 75.1232 0.0776751 0.0684854 90.6397 0.30319 98.2621 0.333949
87.1179 0.302239 87.1179 0.327178 87.1179 0.0311027 0.0209479 148.072 0.0410947 112.446 90.7292 0.0377047 97.6317 75.2141 0.0803326 0.0695178 90.7292 0.302978 98.3671 0.333937
87.2179 0.302263 87.2179 0.327541 87.2179 0.0316015 0.0226136 148.173 0.044962 112.547 90.8186 0.0333108 97.7217 75.305 0.0831511 0.0706279 90.8186 0.302759 98.4721 0.333953
87.3179 0.302246 87.3179 0.327517 87.3179 0.0321598 0.0248111 148.274 0.049399 112.648 90.908 0.0299384 97.8117 75.3959 0.0868763 0.0718575 90.908 0.30259 98.5771 0.333611
87.4179 0.302258 87.4179 0.327502 87.4179 0.0327605 0.0276149 148.375 0.0547598 112.749 90.9975 0.0275095 97.9017 75.4868 0.091045 0.0731253 90.9975 0.302468 98.6821 0.333615
87.5179 0.30227 87.5179 0.327523 87.5179 0.0334009 0.0309795 148.476 0.0616921 112.85 91.0869 0.0258707 97.9917 75.5778 0.0953256 0.0744949 91.0869 0.302387 98.7871 0.333625
87.6179 0.302257 87.6179 0.327817 87.6179 0.0341034 0.034843 148.576 0.0715053 112.951 91.1764 0.0248892 98.0817 75.6687 0.0984624 0.0759901 91.1764 0.302337 98.8921 0.333615
87.7179 0.302239 87.7179 0.327838 87.7179 0.034883 0.0392435 148.677 0.0871844 113.052 91.2658 0.0242967 98.1717 75.7596 0.10619 0.0775392 91.2658 0.302308 98.9971 0.333641
87.8179 0.302274 87.8179 0.327823 87.8179 0.0356607 0.0442696 148.778 0.115587 113.153 91.3553 0.0238867 98.2617 75.8505 0.121237 0.0792464 91.3553 0.302287 99.1021 0.333662
87.9179 0.302548 87.9179 0.328116 87.9179 0.0365321 0.0503378 148.879 0.16693 113.254 91.4447 0.023601 98.3517 75.9414 0.141397 0.0811656 91.4447 0.302273 99.2071 0.333311
88.0179 0.302563 88.0179 0.328174 88.0179 0.037476 0.0583275 148.98 0.238636 113.354 91.5341 0.0233956 98.4418 76.0323 0.166632 0.0832745 91.5341 0.302263 99.3121 0.333341
88.1179 0.302556 88.1179 0.32814 88.1179 0.0385049 0.0701206 149.081 0.287567 113.455 91.6236 0.0232371 98.5318 76.1232 0.197369 0.0858147 91.6236 0.302255 99.4171 0.333353
88.2179 0.302558 88.2179 0.328122 88.2179 0.0396571 0.0909456 149.182 0.293468 113.556 91.713 0.0230998 98.6218 76.2141 0.23141 0.0888364 91.713 0.302248 99.5221 0.333319
88.3179 0.302588 88.3179 0.32847 88.3179 0.0409192 0.133432 149.283 0.330234 113.657 91.8025 0.0229908 98.7118 76.305 0.264429 0.0925719 91.8025 0.302243 99.6271 0.333322
88.4179 0.302563 88.4179 0.328427 88.4179 0.0423003 0.209199 149.384 0.42122 113.758 91.8919 0.0228859 98.8018 76.3959 0.293927 0.0974233 91.8919 0.302237 99.7321 0.333322
88.5179 0.302524 88.5179 0.328767 88.5179 0.0439025 0.278903 149.485 0.485623 113.859 91.9814 0.0227719 98.8918 76.4868 0.315356 0.103945 91.9814 0.302232 99.8371 0.333312
88.6179 0.302888 88.6179 0.328789 88.6179 0.0456901 0.288382 149.586 0.513979 113.96 92.0708 0.0226895 98.9818 76.5778 0.317542 0.113431 92.0708 0.302227 99.9421 0.333342
88.7179 0.302852 88.7179 0.328738 88.7179 0.0477277 0.336567 149.687 0.523992 114.061 92.1602 0.0225766 99.0718 76.6687 0.321489 0.128031 92.1602 0.302222 100.047 0.332987
88.8179 0.302853 88.8179 0.329079 88.8179 0.0501372 0.44431 149.788 0.518564 114.162 92.2497 0.022493 99.1618 76.7596 0.328336 0.150997 92.2497 0.302218 100.152 0.333027
88.9179 0.303178 88.9179 0.32938 88.9179 0.0529417 0.509974 149.888 0.472087 114.263 92.3391 0.0223915 99.2518 76.8505 0.349531 0.185623 92.3391 0.302213 100.257 0.333007
89.0179 0.303144 89.0179 0.329352 89.0179 0.0563624 0.531624 149.989 0.330397 114.364 92.4286 0.0222742 99.3418 76.9414 0.389394 0.228524 92.4286 0.302207 100.362 0.332981
89.1179 0.303478 89.1179 0.329709 89.1179 0.060577 0.536468 150.09 0.179886 114.465 92.518 0.0221779 99.4319 77.0323 0.422579 0.272228 92.518 0.302202 100.467 0.333015
89.2179 0.30347 89.2179 0.329987 89.2179 0.0659921 0.517899 150.191 0.0553768 114.566 92.6075 0.0220868 99.5219 77.1232 0.451803 0.315725 92.6075 0.302197 100.572 0.332977
89.3179 0.303763 89.3179 0.330305 89.3179 0.073292 0.444226 150.292 0.0411979 114.666 92.6969 0.0219744 99.6119 77.2141 0.475841 0.345565 92.6969 0.302192 100.677 0.332978
89.4179 0.304107 89.4179 0.331248 89.4179 0.0836758 0.277204 150.393 0.0357947 114.767 92.7863 0.021874 99.7019 77.305 0.496508 0.351667 92.7863 0.302187 100.782 0.332988
89.5179 0.304719 89.5179 0.33215 89.5179 0.0992199 0.114869 150.494 0.0309153 114.868 92.8758 0.0217587 99.7919 77.3959 0.512834 0.388403 92.8758 0.302181 100.887 0.332969
89.6179 0.305628 89.6179 0.334033 89.6179 0.123041 0.0455904 150.595 0.027714 114.969 92.9652 0.021656 99.8819 77.4868 0.522266 0.438747 92.9652 0.302176 100.992 0.333006
89.7179 0.3069 89.7179 0.336551 89.7179 0.158325 0.0386771 150.696 0.025934 115.07 93.0547 0.0215652 99.9719 77.5778 0.527353 0.472293 93.0547 0.302171 101.097 0.332999
89.8179 0.30875 89.8179 0.339947 89.8179 0.205124 0.032842 150.797 0.0250071 115.171 93.1441 0.0214436 100.062 77.6687 0.524409 0.496112 93.1441 0.302165 101.202 0.332991
89.9179 0.310614 89.9179 0.344027 89.9179 0.257901 0.0287765 150.898 0.0244522 115.272 93.2336 0.0213516 100.152 77.7596 0.513315 0.513484 93.2336 0.302161 101.307 0.33271
90.0179 0.312212 90.0179 0.34685 90.0179 0.293743 0.0265091 150.999 0.0241322 115.373 93.323 0.0212673 100.242 77.8505 0.490345 0.527026 93.323 0.302156 101.412 0.33268
90.1179 0.312501 90.1179 0.348061 90.1179 0.302888 0.0254139 151.1 0.0239188 115.474 93.4124 0.021175 100.332 77.9414 0.448802 0.534895 93.4124 0.302152 101.517 0.332686
90.2179 0.314377 90.2179 0.351249 90.2179 0.339777 0.0248628 151.2 0.0237646 115.575 93.5019 0.0211116 100.422 78.0323 0.384174 0.529488 93.5019 0.302149 101.622 0.33272
90.3179 0.31658 90.3179 0.355881 90.3179 0.38937 0.0245668 151.301 0.0236635 115.676 93.5913 0.0210308 100.512 78.1232 0.307466 0.489267 93.5913 0.302145 101.727 0.332666
90.4179 0.318401 90.4179 0.359926 90.4179 0.426918 0.024421 151.402 0.0235806 115.777 93.6808 0.0209211 100.602 78.2141 0.272034 0.3942 93.6808 0.302139 101.832 0.332676
90.5179 0.319675 90.5179 0.363401 90.5179 0.452022 0.0243704 151.503 0.0235003 115.878 93.7702 0.0208705 100.692 78.305 0.209705 0.28334 93.7702 0.302137 101.937 0.332699
90.6179 0.320914 90.6179 0.366477 90.6179 0.472528 0.0243299 151.604 0.0234383 115.978 93.8597 0.0207898 100.782 78.3959 0.133545 0.143922 93.8597 0.302132 102.042 0.332653
90.7179 0.321837 90.7179 0.369319 90.7179 0.486643 0.0243492 151.705 0.0233518 116.079 93.9491 0.0207502 100.872 78.4868 0.0991834 0.0860339 93.9491 0.302131 102.147 0.332703
90.8179 0.321886 90.8179 0.369646 90.8179 0.47629 0.0243579 151.806 0.0232628 116.18 94.0386 0.020707 100.962 78.5778 0.084328 0.0744654 94.0386 0.302128 102.252 0.332687
90.9179 0.318732 90.9179 0.364029 90.9179 0.411047 0.0243612 151.907 0.0232013 116.281 94.128 0.0206359 101.052 78.6687 0.0787382 0.0705836 94.128 0.302125 102.357 0.332666
91.0179 0.311582 91.0179 0.349681 91.0179 0.245501 0.0243649 152.008 0.0231037 116.382 94.2174 0.0205944 101.142 78.7596 0.0761279 0.0677992 94.2174 0.302123 102.462 0.332703
91.1179 0.306002 91.1179 0.337506 91.1179 0.0872448 0.024335 152.109 0.0230181 116.483 94.3069 0.0205705 101.232 78.8505 0.0740809 0.0661207 94.3069 0.302122 102.567 0.332685
91.2179 0.305011 91.2179 0.334324 91.2179 0.0429592 0.0242972 152.21 0.0229114 116.584 94.3963 0.0204905 101.322 78.9414 0.0718272 0.0651532 94.3963 0.302118 102.672 0.333009
91.3179 0.304713 91.3179 0.333747 91.3179 0.0349968 0.0242738 152.311 0.0228005 116.685 94.4858 0.0204638 101.412 79.0323 0.0706123 0.0646035 94.4858 0.302116 102.777 0.333023
91.4179 0.304424 91.4179 0.333106 91.4179 0.0310117 0.0242105 152.412 0.0226905 116.786 94.5752 0.0204328 101.502 79.1232 0.0691933 0.064264 94.5752 0.302115 102.882 0.333307
91.5179 0.30438 91.5179 0.332495 91.5179 0.0285886 0.024143 152.512 0.0225676 116.887 94.6647 0.0203861 101.592 79.2141 0.0676694 0.0639748 94.6647 0.302112 102.987 0.333649
91.6179 0.304115 91.6179 0.332182 91.6179 0.0272171 0.0240614 152.613 0.0224459 116.988 94.7541 0.0203836 101.682 79.305 0.066786 0.063728 94.7541 0.302112 103.092 0.333973
91.7179 0.303802 91.7179 0.331829 91.7179 0.0264556 0.0239566 152.714 0.0223323 117.089 94.8435 0.0203385 101.772 79.3959 0.0637768 0.0635093 94.8435 0.30211 103.197 0.334254
91.8179 0.303773 91.8179 0.331847 91.8179 0.0260551 0.0238769 152.815 0.0222061 117.19 94.933 0.0203177 101.862 79.4868 0.0647967 0.0632498 94.933 0.302109 103.302 0.334587
91.9179 0.303805 91.9179 0.331562 91.9179 0.0258166 0.0237502 152.916 0.0220834 117.29 95.0224 0.0203112 101.952 79.5778 0.0637214 0.0630336 95.0224 0.302109 103.407 0.334903
92.0179 0.303479 92.0179 0.331516 92.0179 0.0256286 0.0236245 153.017 0.022 117.391 95.1119 0.0202791 102.042 79.6687 0.0638743 0.0628379 95.1119 0.302107 103.512 0.335512
92.1179 0.303473 92.1179 0.331228 92.1179 0.0255438 0.0235197 153.118 0.0218651 117.492 95.2013 0.0202638 102.132 79.7596 0.0633461 0.0625979 95.2013 0.302106 103.617 0.336459
92.2179 0.303488 92.2179 0.331202 92.2179 0.0254801 0.0233753 153.219 0.0217591 117.593 95.2908 0.0202454 102.222 79.8505 0.0608641 0.0624102 95.2908 0.302105 103.722 0.337971
92.3179 0.303472 92.3179 0.331197 92.3179 0.0254189 0.023251 153.32 0.0216505 117.694 95.3802 0.0202403 102.312 79.9414 0.0573394 0.0622007 95.3802 0.302105 103.827 0.340794
92.4179 0.303178 92.4179 0.330929 92.4179 0.0254062 0.0231462 153.421 0.0215422 117.795 95.4696 0.0202597 102.402 80.0323 0.060205 0.0619608 95.4696 0.302106 103.932 0.346139
92.5179 0.303201 92.5179 0.330895 92.5179 0.0253818 0.0229946 153.522 0.0214624 117.896 95.5591 0.0202684 102.492 80.1232 0.0607567 0.0617771 95.5591 0.302106 104.037 0.352636
92.6179 0.303161 92.6179 0.330902 92.6179 0.0253478 0.0228792 153.623 0.0213593 117.997 95.6485 0.0202785 102.582 80.2141 0.0608584 0.0615277 95.6485 0.302107 104.142 0.355156
92.7179 0.303185 92.7179 0.330943 92.7179 0.0253272 0.0227542 153.724 0.0212671 118.098 95.738 0.0203237 102.672 80.305 0.0605482 0.0613494 95.738 0.302109 104.247 0.357331
92.8179 0.303184 92.8179 0.330899 92.8179 0.025308 0.0226257 153.824 0.0211987 118.199 95.8274 0.0203622 102.762 80.3959 0.060144 0.06117 95.8274 0.302111 104.352 0.366652
92.9179 0.303167 92.9179 0.330609 92.9179 0.0252859 0.0225143 153.925 0.0210959 118.3 95.9169 0.0204138 102.852 80.4868 0.0598995 0.0609648 95.9169 0.302114 104.457 0.37632
93.0179 0.302882 93.0179 0.330595 93.0179 0.0252562 0.0223937 154.026 0.0210134 118.401 96.0063 0.0205003 102.942 80.5778 0.0565167 0.0608084 96.0063 0.302118 104.562 0.382525
93.1179 0.302859 93.1179 0.330579 93.1179 0.0251935 0.0222834 154.127 0.0209536 118.502 96.0957 0.0206001 103.032 80.6687 0.0531404 0.0606519 96.0957 0.302123 104.667 0.385658
93.2179 0.302849 93.2179 0.330613 93.2179 0.0251376 0.0221919 154.228 0.0208567 118.602 96.1852 0.020755 103.122 80.7596 0.0522331 0.0605588 96.1852 0.302131 104.772 0.386948
93.3179 0.302899 93.3179 0.330604 93.3179 0.0250847 0.0220649 154.329 0.0207831 118.703 96.2746 0.0209387 103.212 80.8505 0.0517491 0.0604721 96.2746 0.30214 104.877 0.383145
93.4179 0.302848 93.4179 0.330579 93.4179 0.0249996 0.0219625 154.43 0.0206855 118.804 96.3641 0.0211332 103.302 80.9414 0.0518269 0.0603304 96.3641 0.30215 104.982 0.369773
93.5179 0.302849 93.5179 0.330633 93.5179 0.0249209 0.0218533 154.531 0.0206006 118.905 96.4535 0.0214336 103.392 81.0323 0.0516891 0.0602786 96.4535 0.302165 105.087 0.354528
93.6179 0.302874 93.6179 0.330576 93.6179 0.0248254 0.0217199 154.632 0.020525 119.006 96.543 0.0217584 103.482 81.1232 0.0512815 0.0602502 96.543 0.302181 105.192 0.342945
93.7179 0.302839 93.7179 0.330587 93.7179 0.0247108 0.0216089 154.733 0.0204305 119.107 96.6324 0.0221486 103.572 81.2141 0.0511695 0.0601598 96.6324 0.3022 105.297 0.340492
93.8179 0.302856 93.8179 0.330632 93.8179 0.024621 0.0214856 154.834 0.0203212 119.208 96.7218 0.0226425 103.662 81.305 0.0508045 0.0601627 96.7218 0.302225 105.402 0.339541
93.9179 0.302865 93.9179 0.330575 93.9179 0.0245089 0.021352 154.935 0.0202374 119.309 96.8113 0.0231879 103.752 81.3959 0.0506632 0.0601498 96.8113 0.302252 105.507 0.338601
94.0179 0.302835 94.0179 0.330626 94.0179 0.0243895 0.0212214 155.036 0.0201238 119.41 96.9007 0.0238368 103.842 81.4868 0.05058 0.0601566 96.9007 0.302285 105.612 0.337998
94.1179 0.302557 94.1179 0.330611 94.1179 0.0242778 0.0210635 155.136 0.0200007 119.511 96.9902 0.0245652 103.932 81.5778 0.0507787 0.0602263 96.9902 0.302321 105.717 0.337648
94.2179 0.302534 94.2179 0.33057 94.2179 0.0241501 0.0209262 155.237 0.0198981 119.612 97.0796 0.0253801 104.022 81.6687 0.0508074 0.0602475 97.0796 0.302362 105.822 0.337368
94.3179 0.30252 94.3179 0.330612 94.3179 0.0240138 0.0207678 155.338 0.0197351 119.713 97.1691 0.0262925 104.112 81.7596 0.0511924 0.060317 97.1691 0.302408 105.927 0.337054
94.4179 0.30255 94.4179 0.330287 94.4179 0.0239061 0.0205916 155.439 0.0196357 119.814 97.2585 0.0273196 104.202 81.8505 0.0512333 0.0604271 97.2585 0.302459 106.032 0.336715
94.5179 0.302515 94.5179 0.330586 94.5179 0.0237561 0.0204085 155.54 0.019509 119.914 97.3479 0.0284407 104.292 81.9414 0.0512921 0.0604612 97.3479 0.302515 106.137 0.336443
94.6179 0.30254 94.6179 0.330618 94.6179 0.0236211 0.0202273 155.641 0.0193869 120.015 97.4374 0.029691 104.382 82.0323 0.0510985 0.0605574 97.4374 0.302578 106.242 0.336438
94.7179 0.302561 94.7179 0.330578 94.7179 0.0235087 0.0200091 155.742 0.019299 120.116 97.5268 0.0310427 104.472 82.1232 0.0510264 0.060608 97.5268 0.302645 106.347 0.336113
94.8179 0.302533 94.8179 0.330594 94.8179 0.0233814 0.0198082 155.843 0.0192311 120.217 97.6163 0.0324443 104.562 82.2141 0.0510615 0.0606472 97.6163 0.302715 106.452 0.336143
94.9179 0.302559 94.9179 0.330309 94.9179 0.023247 0.0195835 155.944 0.0192248 120.318 97.7057 0.0339527 104.652 82.305 0.0509732 0.0607383 97.7057 0.302791 106.557 0.335813
95.0179 0.302528 95.0179 0.330586 95.0179 0.0231311 0.0193491 156.045 0.0193114 120.419 97.7952 0.0354977 104.742 82.3959 0.0510837 0.0608369 97.7952 0.302868 106.662 0.335816
95.1179 0.302537 95.1179 0.33062 95.1179 0.0229937 0.0191183 156.146 0.0195024 120.52 97.8846 0.0371322 104.832 82.4868 0.0511189 0.0609369 97.8846 0.30295 106.767 0.335527
95.2179 0.302248 95.2179 0.330611 95.2179 0.0228863 0.0188541 156.247 0.0198474 120.621 97.9741 0.0388722 104.922 82.5778 0.0514038 0.0610902 97.9741 0.303037 106.872 0.335477
95.3179 0.302228 95.3179 0.330598 95.3179 0.0227871 0.0186269 156.348 0.0204108 120.722 98.0635 0.040693 105.012 82.6687 0.0515994 0.0612141 98.0635 0.303128 106.977 0.335534
95.4179 0.302238 95.4179 0.330634 95.4179 0.0226592 0.0184309 156.448 0.0212279 120.823 98.1529 0.0426736 105.102 82.7596 0.0518412 0.0613633 98.1529 0.303227 107.082 0.335189
95.5179 0.302255 95.5179 0.330615 95.5179 0.0225657 0.0182809 156.549 0.0223927 120.924 98.2424 0.0448106 105.192 82.8505 0.0521094 0.0615346 98.2424 0.303334 107.187 0.335165
95.6179 0.302234 95.6179 0.330306 95.6179 0.0224623 0.0182682 156.65 0.0239241 121.025 98.3318 0.0471392 105.282 82.9414 0.0525006 0.0617085 98.3318 0.30345 107.292 0.335208
95.7179 0.302233 95.7179 0.330325 95.7179 0.022367 0.018428 156.751 0.0258229 121.126 98.4213 0.0497608 105.372 83.0323 0.0529684 0.061925 98.4213 0.303581 107.397 0.335169
95.8179 0.30225 95.8179 0.330294 95.8179 0.0222871 0.0188223 156.852 0.0281518 121.226 98.5107 0.0527354 105.462 83.1232 0.0533246 0.0621458 98.5107 0.30373 107.502 0.334866
95.9179 0.30221 95.9179 0.330299 95.9179 0.0221872 0.0196051 156.953 0.030859 121.327 98.6002 0.0562461 105.552 83.2141 0.0537524 0.0623604 98.6002 0.303905 107.607 0.334899
96.0179 0.302235 96.0179 0.330336 96.0179 0.0221321 0.0208124 157.054 0.0339229 121.428 98.6896 0.0604845 105.642 83.305 0.0541673 0.0626457 98.6896 0.304117 107.712 0.334858
96.1179 0.302252 96.1179 0.330292 96.1179 0.0220673 0.0226267 157.155 0.0373416 121.529 98.779 0.0657985 105.732 83.3959 0.0547452 0.0629171 98.779 0.304383 107.817 0.33489
96.2179 0.302219 96.2179 0.330321 96.2179 0.0219647 0.025057 157.256 0.0410499 121.63 98.8685 0.0728862 105.822 83.4868 0.0552957 0.0632276 98.8685 0.304737 107.922 0.334884
96.3179 0.302251 96.3179 0.330302 96.3179 0.0219252 0.02809 157.357 0.0452295 121.731 98.9579 0.083074 105.913 83.5778 0.0560572 0.0636191 98.9579 0.305247 108.027 0.334552
96.4179 0.302229 96.4179 0.330606 96.4179 0.0218662 0.0317069 157.458 0.0501045 121.832 99.0474 0.0989148 106.003 83.6687 0.0569595 0.0639878 99.0474 0.306039 108.132 0.334587
96.5179 0.30223 96.5179 0.330317 96.5179 0.0217975 0.0358738 157.559 0.0561333 121.933 99.1368 0.125227 106.093 83.7596 0.0577813 0.0644415 99.1368 0.307354 108.237 0.334549
96.6179 0.302268 96.6179 0.330298 96.6179 0.0217553 0.0405254 157.66 0.0641619 122.034 99.2263 0.16797 106.183 83.8505 0.0586413 0.0649566 99.2263 0.309491 108.342 0.334532
96.7179 0.30223 96.7179 0.330298 96.7179 0.0217304 0.0459005 157.76 0.0761176 122.135 99.3157 0.225911 106.273 83.9414 0.0595283 0.0655339 99.3157 0.312389 108.447 0.334586
96.8179 0.302256 96.8179 0.330319 96.8179 0.0216751 0.052364 157.861 0.0966268 122.236 99.4051 0.283661 106.363 84.0323 0.0606012 0.0662096 99.4051 0.315276 108.552 0.334539
96.9179 0.302268 96.9179 0.330279 96.9179 0.0216606 0.060886 157.962 0.135408 122.337 99.4946 0.296764 106.453 84.1232 0.061688 0.0669636 99.4946 0.315931 108.657 0.334245
97.0179 0.302221 97.0179 0.330616 97.0179 0.0216356 0.0736919 158.063 0.200456 122.438 99.584 0.30465 106.543 84.2141 0.0625413 0.0678125 99.584 0.316325 108.762 0.334261
97.1179 0.302246 97.1179 0.330626 97.1179 0.0216036 0.0963603 158.164 0.272543 122.538 99.6735 0.36282 106.633 84.305 0.0641649 0.0688607 99.6735 0.319234 108.867 0.334223
97.2179 0.302252 97.2179 0.330602 97.2179 0.02159 0.141318 158.265 0.289199 122.639 99.7629 0.431971 106.723 84.3959 0.0656507 0.069958 99.7629 0.322692 108.972 0.334257
97.3179 0.302224 97.3179 0.330342 97.3179 0.0215696 0.216619 158.366 0.301892 122.74 99.8524 0.482077 106.813 84.4868 0.0669605 0.0712368 99.8524 0.325197 109.077 0.334243
97.4179 0.302266 97.4179 0.330294 97.4179 0.0215573 0.28121 158.467 0.387383 122.841 99.9418 0.505812 106.903 84.5778 0.0683199 0.0726129 99.9418 0.326384 109.182 0.334232
97.5179 0.302254 97.5179 0.330594 97.5179 0.0215727 0.289199 158.568 0.466669 122.942 100.031 0.516083 106.993 84.6687 0.0698745 0.0740256 100.031 0.326897 109.287 0.334261
97.6179 0.302246 97.6179 0.330636 97.6179 0.0215648 0.323375 158.669 0.508969 123.043 100.121 0.513884 107.083 84.7596 0.0719558 0.0756135 100.121 0.326787 109.392 0.33424
97.7179 0.302266 97.7179 0.330599 97.7179 0.0215772 0.425119 158.77 0.523771 123.144 100.21 0.474465 107.173 84.8505 0.0741255 0.0772649 100.21 0.324816 109.497 0.334245
97.8179 0.302236 97.8179 0.33061 97.8179 0.021606 0.494541 158.871 0.525413 123.245 100.3 0.34455 107.263 84.9414 0.0766887 0.0790565 100.3 0.31832 109.602 0.333941
97.9179 0.302244 97.9179 0.330641 97.9179 0.0215974 0.521587 158.972 0.497455 123.346 100.389 0.188968 107.353 85.0323 0.0802277 0.0811088 100.389 0.310541 109.707 0.333905
98.0179 0.302267 98.0179 0.330599 98.0179 0.0216253 0.529754 159.072 0.394691 123.447 100.478 0.0601138 107.443 85.1232 0.0842819 0.0833591 100.478 0.304099 109.812 0.333914
98.1179 0.302219 98.1179 0.330622 98.1179 0.0216607 0.519447 159.173 0.23415 123.548 100.568 0.0423154 107.533 85.2141 0.0888103 0.086023 100.568 0.303209 109.917 0.333922
98.2179 0.302268 98.2179 0.33093 98.2179 0.0216821 0.462914 159.274 0.076093 123.649 100.657 0.0380843 107.623 85.305 0.0944323 0.089254 100.657 0.302997 110.022 0.333912
98.3179 0.302244 98.3179 0.330895 98.3179 0.0217239 0.306033 159.375 0.043073 123.75 100.747 0.0335801 107.713 85.3959 0.101768 0.0933181 100.747 0.302772 110.127 0.333932
98.4179 0.302228 98.4179 0.330943 98.4179 0.021762 0.154283 159.476 0.0375429 123.85 100.836 0.0301032 107.803 85.4868 0.112101 0.0986015 100.836 0.302598 110.232 0.333904
98.5179 0.302235 98.5179 0.330914 98.5179 0.0217786 0.0497896 159.577 0.0321483 123.951 100.926 0.027582 107.893 85.5778 0.126111 0.105972 100.926 0.302472 110.337 0.333906
98.6179 0.302223 98.6179 0.330892 98.6179 0.021843 0.0399769 159.678 0.0284716 124.052 101.015 0.0259159 107.983 85.6687 0.145191 0.116875 101.015 0.302389 110.442 0.333938
98.7179 0.302206 98.7179 0.330945 98.7179 0.0218659 0.034109 159.779 0.0263144 124.153 101.105 0.0248999 108.073 85.7596 0.170652 0.134191 101.105 0.302338 110.547 0.33392
98.8179 0.302238 98.8179 0.33091 98.8179 0.021921 0.0295273 159.88 0.0252462 124.254 101.194 0.0243017 108.163 85.8505 0.203027 0.161892 101.194 0.302308 110.652 0.333947
98.9179 0.3022 98.9179 0.330933 98.9179 0.0219825 0.026859 159.981 0.0246626 124.355 101.283 0.023874 108.253 85.9414 0.238944 0.202121 101.283 0.302287 110.757 0.33364
99.0179 0.301901 99.0179 0.330936 99.0179 0.0220334 0.0255082 160.082 0.0243234 124.456 101.373 0.0236112 108.343 86.0323 0.274667 0.248207 101.373 0.302274 110.862 0.333611
99.1179 0.301943 99.1179 0.330907 99.1179 0.0220863 0.0248334 160.183 0.0241178 124.557 101.462 0.0234089 108.433 86.1232 0.307375 0.29391 101.462 0.302263 110.967 0.333649
99.2179 0.3022 99.2179 0.330928 99.2179 0.0221666 0.0244802 160.284 0.0239976 124.658 101.552 0.0232424 108.523 86.2141 0.31597 0.336125 101.552 0.302255 111.072 0.333613
99.3179 0.301901 99.3179 0.330944 99.3179 0.0222308 0.0242712 160.384 0.02392 124.759 101.641 0.0231121 108.613 86.305 0.319926 0.347513 101.641 0.302249 111.177 0.333616
99.4179 0.302237 99.4179 0.330908 99.4179 0.0222914 0.0241765 160.485 0.0238731 124.86 101.731 0.0229984 108.703 86.3959 0.325255 0.360747 101.731 0.302243 111.282 0.333632
99.5179 0.302212 99.5179 0.33125 99.5179 0.0223676 0.0241466 160.586 0.023814 124.961 101.82 0.0228815 108.793 86.4868 0.337458 0.416457 101.82 0.302237 111.387 0.333598
99.6179 0.301926 99.6179 0.331225 99.6179 0.0224178 0.0241193 160.687 0.0237751 125.062 101.91 0.0228063 108.883 86.5778 0.374321 0.459803 101.91 0.302233 111.492 0.333614
99.7179 0.30192 99.7179 0.331215 99.7179 0.0225022 0.0240976 160.788 0.0237254 125.162 101.999 0.0227048 108.973 86.6687 0.410594 0.489755 101.999 0.302228 111.597 0.333627
99.8179 0.301904 99.8179 0.331252 99.8179 0.0225751 0.024086 160.889 0.0236523 125.263 102.088 0.0225995 109.063 86.7596 0.441752 0.510716 102.088 0.302223 111.702 0.333595
99.9179 0.301937 99.9179 0.331225 99.9179 0.0226497 0.0240707 160.99 0.0236069 125.364 102.178 0.0225246 109.153 86.8505 0.467856 0.526451 102.178 0.302219 111.807 0.333616
100.018 0.302215 100.018 0.331245 100.018 0.0227512 0.0240468 161.091 0.0235254 125.465 102.267 0.0224124 109.243 86.9414 0.490298 0.536922 102.267 0.302214 111.912 0.333599
100.118 0.301897 100.118 0.33125 100.118 0.0228256 0.0240157 161.192 0.0234323 125.566 102.357 0.0223239 109.333 87.0323 0.5089 0.538347 102.357 0.302209 112.017 0.333915
100.218 0.301934 100.218 0.331237 100.218 0.0229253 0.0239314 161.293 0.0233377 125.667 102.446 0.022213 109.423 87.1232 0.520603 0.514829 102.446 0.302204 112.122 0.334267
100.318 0.302209 100.318 0.331566 100.318 0.023017 0.023896 161.394 0.0232418 125.768 102.536 0.022105 109.513 87.2141 0.525923 0.439968 102.536 0.302198 112.227 0.334238
100.418 0.301901 100.418 0.331561 100.418 0.0231099 0.0238052 161.495 0.0231186 125.869 102.625 0.0220054 109.603 87.305 0.525488 0.320198 102.625 0.302193 112.332 0.334543
100.518 0.301934 100.518 0.331551 100.518 0.0232082 0.0237418 161.596 0.0230322 125.97 102.715 0.0219071 109.693 87.3959 0.517349 0.203858 102.715 0.302188 112.437 0.334891
100.618 0.302213 100.618 0.331573 100.618 0.0233402 0.0236365 161.696 0.0229023 126.071 102.804 0.0218031 109.783 87.4868 0.497943 0.0982624 102.804 0.302183 112.542 0.33515
100.718 0.30193 100.718 0.331224 100.718 0.0234292 0.0235237 161.797 0.0227731 126.172 102.893 0.02169 109.873 87.5778 0.459652 0.0772322 102.893 0.302178 112.647 0.335811
100.818 0.301919 100.818 0.331225 100.818 0.023568 0.023423 161.898 0.0226566 126.273 102.983 0.0215904 109.963 87.6687 0.394822 0.0721921 102.983 0.302173 112.752 0.336443
100.918 0.30189 100.918 0.331583 100.918 0.0236911 0.0232982 161.999 0.0225287 126.373 103.072 0.0214968 110.053 87.7596 0.310734 0.0691157 103.072 0.302168 112.857 0.337023
101.018 0.301925 101.018 0.331517 101.018 0.0237967 0.0231738 162.1 0.0224156 126.474 103.162 0.0213933 110.143 87.8505 0.26785 0.0670808 103.162 0.302163 112.962 0.338618
101.118 0.301896 101.118 0.33156 101.118 0.0239376 0.0230634 162.201 0.0222962 126.575 103.251 0.0212908 110.233 87.9414 0.193514 0.0660089 103.251 0.302158 113.067 0.341703
101.218 0.301877 101.218 0.331551 101.218 0.0240738 0.022929 162.302 0.0221631 126.676 103.341 0.0212073 110.323 88.0323 0.124795 0.0654953 103.341 0.302153 113.172 0.347653
101.318 0.301931 101.318 0.331523 101.318 0.0241938 0.0228017 162.403 0.0220654 126.777 103.43 0.0211254 110.413 88.1232 0.0976794 0.0651306 103.43 0.302149 113.277 0.354205
101.418 0.301905 101.418 0.331557 101.418 0.0243722 0.0226948 162.504 0.0219438 126.878 103.52 0.0210389 110.503 88.2141 0.0862208 0.0648848 103.52 0.302145 113.382 0.356375
101.518 0.301925 101.518 0.331554 101.518 0.0245225 0.0225786 162.605 0.0218264 126.979 103.609 0.0209575 110.593 88.305 0.0820814 0.0646596 103.609 0.302141 113.487 0.361038
101.618 0.301919 101.618 0.331508 101.618 0.0246671 0.0224467 162.706 0.0217433 127.08 103.698 0.0208788 110.683 88.3959 0.0804301 0.0644236 103.698 0.302137 113.592 0.372262
101.718 0.302205 101.718 0.331888 101.718 0.0248531 0.0223497 162.807 0.0216387 127.181 103.788 0.020815 110.773 88.4868 0.0788132 0.0642113 103.788 0.302134 113.697 0.382189
101.818 0.302242 101.818 0.331864 101.818 0.0249845 0.022236 162.908 0.0215388 127.282 103.877 0.0207546 110.863 88.5778 0.0774767 0.0639437 103.877 0.302131 113.802 0.387253
101.918 0.302237 101.918 0.331855 101.918 0.025179 0.022125 163.008 0.02144 127.383 103.967 0.0206927 110.953 88.6687 0.0751214 0.0636896 103.967 0.302128 113.907 0.389403
102.018 0.302213 102.018 0.331882 102.018 0.0253596 0.0220204 163.109 0.0213481 127.484 104.056 0.0206541 111.043 88.7596 0.0751587 0.0634929 104.056 0.302126 114.012 0.388481
102.118 0.30225 102.118 0.331543 102.118 0.0255355 0.021909 163.21 0.021257 127.585 104.146 0.0205947 111.133 88.8505 0.0747961 0.0632266 104.146 0.302123 114.117 0.380687
102.218 0.302227 102.218 0.331558 102.218 0.0257303 0.0218183 163.311 0.0211627 127.685 104.235 0.0205489 111.223 88.9414 0.0743098 0.0629725 104.235 0.30212 114.222 0.363835
102.318 0.302226 102.318 0.331572 102.318 0.025942 0.0216992 163.412 0.0210562 127.786 104.325 0.0205053 111.313 89.0323 0.0745151 0.0627168 104.325 0.302118 114.327 0.349218
102.418 0.302256 102.418 0.331526 102.418 0.0261348 0.0215875 163.513 0.0209714 127.887 104.414 0.0204771 111.403 89.1232 0.0738896 0.0624234 104.414 0.302117 114.432 0.342659
102.518 0.302226 102.518 0.331566 102.518 0.0263704 0.0214987 163.614 0.0208738 127.988 104.503 0.0204262 111.493 89.2141 0.0719623 0.0622046 104.503 0.302114 114.537 0.341081
102.618 0.302234 102.618 0.331865 102.618 0.0265951 0.0213645 163.715 0.0207713 128.089 104.593 0.0204153 111.583 89.305 0.0716984 0.0619664 104.593 0.302114 114.642 0.340153
102.718 0.302254 102.718 0.331843 102.718 0.0268338 0.0212444 163.816 0.0206792 128.19 104.682 0.0203822 111.673 89.3959 0.0709839 0.0617183 104.682 0.302112 114.747 0.339211
102.818 0.302231 102.818 0.331902 102.818 0.0271065 0.0211245 163.917 0.0205528 128.291 104.772 0.0203538 111.763 89.4868 0.0697052 0.0615084 104.772 0.302111 114.852 0.338911
102.918 0.302246 102.918 0.331857 102.918 0.0273737 0.0209835 164.018 0.0204243 128.392 104.861 0.0203283 111.853 89.5778 0.0688876 0.0612945 104.861 0.302109 114.957 0.338303
103.018 0.302263 103.018 0.331855 103.018 0.0276634 0.020837 164.119 0.0203138 128.493 104.951 0.0203022 111.943 89.6687 0.0677236 0.0610885 104.951 0.302108 115.062 0.337965
103.118 0.302225 103.118 0.331881 103.118 0.0279684 0.0206841 164.22 0.0201752 128.594 105.04 0.0202745 112.033 89.7596 0.0667854 0.060955 105.04 0.302107 115.167 0.337645
103.218 0.302248 103.218 0.331853 103.218 0.0282835 0.0205211 164.32 0.0200453 128.695 105.13 0.0202716 112.123 89.8505 0.0660301 0.0607471 105.13 0.302107 115.272 0.337371
103.318 0.302229 103.318 0.331884 103.318 0.0286384 0.0203413 164.421 0.0198903 128.796 105.219 0.0202444 112.213 89.9414 0.0652414 0.060641 105.219 0.302105 115.377 0.337348
103.418 0.302224 103.418 0.3322 103.418 0.0290088 0.0201512 164.522 0.0197318 128.897 105.308 0.020243 112.303 90.0323 0.0643728 0.0605425 105.308 0.302105 115.482 0.337052
103.518 0.302249 103.518 0.332173 103.518 0.0293687 0.0199356 164.623 0.0195854 128.997 105.398 0.0202487 112.393 90.1232 0.0635107 0.0604222 105.398 0.302105 115.587 0.337055
103.618 0.302217 103.618 0.3322 103.618 0.0298009 0.0197299 164.724 0.0194093 129.098 105.487 0.0202468 112.483 90.2141 0.0626926 0.0603567 105.487 0.302105 115.692 0.336711
103.718 0.302239 103.718 0.332186 103.718 0.0302381 0.0195003 164.825 0.0192467 129.199 105.577 0.0202707 112.573 90.305 0.0619792 0.0602673 105.577 0.302107 115.797 0.336744
103.818 0.302257 103.818 0.332163 103.818 0.0306828 0.0192795 164.926 0.0191177 129.3 105.666 0.0202973 112.663 90.3959 0.0613038 0.0602349 105.666 0.302108 115.902 0.336403
103.918 0.302226 103.918 0.332198 103.918 0.0311993 0.0190421 165.027 0.018986 129.401 105.756 0.0203069 112.753 90.4868 0.0610043 0.0602169 105.756 0.302108 116.007 0.336406
104.018 0.302248 104.018 0.332505 104.018 0.0317301 0.0187692 165.128 0.0189111 129.502 105.845 0.020362 112.843 90.5778 0.0601093 0.0601402 105.845 0.302111 116.112 0.336424
104.118 0.302237 104.118 0.332496 104.118 0.032282 0.0185468 165.229 0.0189454 129.603 105.934 0.0204206 112.933 90.6687 0.0592016 0.0601506 105.934 0.302114 116.217 0.336076
104.218 0.302224 104.218 0.332514 104.218 0.0329053 0.0183682 165.33 0.0190716 129.704 106.024 0.0204993 113.023 90.7596 0.058541 0.0601763 106.024 0.302118 116.322 0.336119
104.318 0.302261 104.318 0.332795 104.318 0.0335656 0.0182535 165.431 0.0193973 129.805 106.113 0.0206136 113.113 90.8505 0.0580294 0.0601802 106.113 0.302124 116.427 0.336125
104.418 0.302238 104.418 0.332823 104.418 0.0342638 0.0182811 165.532 0.0199599 129.906 106.203 0.0207455 113.203 90.9414 0.0576726 0.0602503 106.203 0.30213 116.532 0.336112
104.518 0.302224 104.518 0.332827 104.518 0.0350516 0.0185267 165.632 0.0207984 130.007 106.292 0.0209236 113.293 91.0323 0.0576768 0.0602969 106.292 0.302139 116.637 0.335832
104.618 0.302259 104.618 0.332801 104.618 0.0358445 0.0190623 165.733 0.0220762 130.108 106.382 0.0211447 113.383 91.1232 0.0577488 0.0603446 106.382 0.30215 116.742 0.335812
104.718 0.30254 104.718 0.332832 104.718 0.0367369 0.0200653 165.834 0.0237641 130.209 106.471 0.0214072 113.473 91.2141 0.0576076 0.0604369 106.471 0.302163 116.847 0.335804
104.818 0.302549 104.818 0.332822 104.818 0.0377154 0.0216346 165.935 0.0259247 130.309 106.561 0.021739 113.563 91.305 0.0573194 0.060499 106.561 0.30218 116.952 0.335829
104.918 0.302567 104.918 0.333113 104.918 0.0387538 0.0239489 166.036 0.0285883 130.41 106.65 0.022142 113.653 91.3959 0.0581798 0.0606046 106.65 0.3022 117.057 0.335778
105.018 0.30252 105.018 0.333141 105.018 0.0399317 0.0269933 166.137 0.0316825 130.511 106.739 0.0226019 113.743 91.4868 0.0583554 0.0607141 106.739 0.302223 117.162 0.335462
105.118 0.302559 105.118 0.333428 105.118 0.0412103 0.0308228 166.238 0.0351995 130.612 106.829 0.0231755 113.833 91.5778 0.0583648 0.0608103 106.829 0.302252 117.267 0.335503
105.218 0.302561 105.218 0.333427 105.218 0.0426093 0.0354128 166.339 0.0390913 130.713 106.918 0.0238267 113.923 91.6687 0.0576822 0.0609534 106.918 0.302284 117.372 0.335469
105.318 0.302833 105.318 0.333758 105.318 0.044235 0.0407994 166.44 0.0434334 130.814 107.008 0.024547 114.013 91.7596 0.0578653 0.0610908 107.008 0.30232 117.477 0.335499
105.418 0.302866 105.418 0.33372 105.418 0.0460475 0.0473449 166.541 0.0484793 130.915 107.097 0.0253716 114.103 91.8505 0.0577747 0.0612127 107.097 0.302362 117.582 0.335489
105.518 0.30286 105.518 0.333747 105.518 0.0481278 0.0560094 166.642 0.0546771 131.016 107.187 0.0262819 114.193 91.9414 0.0575771 0.0614197 107.187 0.302407 117.687 0.335473
105.618 0.302852 105.618 0.334057 105.618 0.0505508 0.0689757 166.743 0.062887 131.117 107.276 0.0273212 114.283 92.0323 0.0573198 0.0615858 107.276 0.302459 117.792 0.335218
105.718 0.303195 105.718 0.334032 105.718 0.0533926 0.0924705 166.844 0.0752349 131.218 107.366 0.0284793 114.373 92.1232 0.054247 0.061799 107.366 0.302517 117.897 0.335186
105.818 0.303151 105.818 0.334371 105.818 0.0568688 0.140979 166.944 0.096811 131.319 107.455 0.0297116 114.463 92.2141 0.0529184 0.062028 107.455 0.302579 118.002 0.335174
105.918 0.303169 105.918 0.334671 105.918 0.0611589 0.222917 167.045 0.13848 131.42 107.544 0.0310901 114.553 92.305 0.0482876 0.0622438 107.544 0.302648 118.107 0.335209
106.018 0.303498 106.018 0.334966 106.018 0.0666483 0.282339 167.146 0.208239 131.521 107.634 0.0325246 114.643 92.3959 0.0469571 0.062539 107.634 0.302719 118.212 0.335158
106.118 0.303786 106.118 0.335615 106.118 0.074067 0.289373 167.247 0.277672 131.621 107.723 0.0340509 114.733 92.4868 0.04683 0.0628684 107.723 0.302796 118.317 0.335204
106.218 0.304131 106.218 0.336218 106.218 0.0847523 0.347499 167.348 0.289377 131.722 107.813 0.0356303 114.823 92.5778 0.0468642 0.0631706 107.813 0.302875 118.422 0.335202
106.318 0.304776 106.318 0.337164 106.318 0.100791 0.451271 167.449 0.314097 131.823 107.902 0.037282 114.913 92.6687 0.0470607 0.0635856 107.902 0.302957 118.527 0.335161
106.418 0.305653 106.418 0.339066 106.418 0.125484 0.510179 167.55 0.412012 131.924 107.992 0.0390204 115.003 92.7596 0.0473757 0.0639997 107.992 0.303044 118.632 0.335189
106.518 0.306894 106.518 0.341517 106.518 0.161919 0.52921 167.651 0.486789 132.025 108.081 0.0409169 115.093 92.8505 0.0479493 0.0644801 108.081 0.303139 118.737 0.334854
106.618 0.308729 106.618 0.345289 106.618 0.209502 0.532904 167.752 0.519513 132.126 108.171 0.0429593 115.183 92.9414 0.048675 0.0650889 108.171 0.303241 118.842 0.334857
106.718 0.31059 106.718 0.349653 106.718 0.261836 0.511343 167.853 0.529972 132.227 108.26 0.0451983 115.273 93.0323 0.0491095 0.0656962 108.26 0.303353 118.947 0.334879
106.818 0.311881 106.818 0.352764 106.818 0.294439 0.428009 167.954 0.524616 132.328 108.349 0.0476691 115.363 93.1232 0.0495093 0.0664674 108.349 0.303476 119.052 0.334857
106.918 0.312482 106.918 0.354348 106.918 0.305557 0.262215 168.055 0.480099 132.429 108.439 0.0504905 115.453 93.2141 0.0500373 0.0673217 108.439 0.303618 119.157 0.334855
107.018 0.314362 107.018 0.35806 107.018 0.346484 0.0966468 168.156 0.340674 132.53 108.528 0.0537956 115.543 93.305 0.0507268 0.0682816 108.528 0.303783 119.262 0.334886
107.118 0.316867 107.118 0.362757 107.118 0.394893 0.0442799 168.256 0.18534 132.631 108.618 0.0577938 115.633 93.3959 0.0515295 0.0694522 108.618 0.303983 119.367 0.33487
107.218 0.318383 107.218 0.366826 107.218 0.43046 0.0379472 168.357 0.0561869 132.732 108.707 0.0627362 115.723 93.4868 0.0520704 0.0707559 108.707 0.30423 119.472 0.33488
107.318 0.319956 107.318 0.370242 107.318 0.454579 0.032174 168.458 0.0411646 132.833 108.797 0.0693242 115.813 93.5778 0.0541358 0.0721175 108.797 0.304559 119.577 0.334865
107.418 0.321213 107.418 0.373056 107.418 0.47428 0.0283342 168.559 0.0355616 132.933 108.886 0.0787338 115.904 93.6687 0.0559601 0.0736572 108.886 0.30503 119.682 0.334545
107.518 0.321826 107.518 0.375564 107.518 0.486072 0.0262632 168.66 0.0306157 133.034 108.976 0.0934573 115.994 93.7596 0.0572816 0.0752427 108.976 0.305766 119.787 0.334568
107.618 0.321534 107.618 0.375205 107.618 0.470505 0.0252664 168.761 0.0275124 133.135 109.065 0.11853 116.084 93.8505 0.058457 0.0769728 109.065 0.307019 119.892 0.334533
107.718 0.3181 107.718 0.368398 107.718 0.393453 0.0247599 168.862 0.0258634 133.236 109.154 0.16123 116.174 93.9414 0.0595851 0.0788689 109.154 0.309154 119.997 0.334537
107.818 0.310924 107.818 0.353723 107.818 0.21982 0.0245052 168.963 0.0250187 133.337 109.244 0.221946 116.264 94.0323 0.061342 0.0809386 109.244 0.31219 120.102 0.334549
107.918 0.305688 107.918 0.34214 107.918 0.0747155 0.0243719 169.064 0.0245712 133.438 109.333 0.282641 116.354 94.1232 0.0630485 0.0833249 109.333 0.315225 120.207 0.334532
108.018 0.30502 108.018 0.339384 108.018 0.041441 0.0243351 169.165 0.0243064 133.539 109.423 0.295863 116.444 94.2141 0.0644775 0.0861184 109.423 0.315886 120.312 0.334541
108.118 0.3047 108.118 0.338121 108.118 0.0345621 0.0243091 169.266 0.0241386 133.64 109.512 0.305953 116.534 94.305 0.0659856 0.0894757 109.512 0.316391 120.417 0.334566
108.218 0.304421 108.218 0.337462 108.218 0.0307913 0.0243094 169.367 0.0240774 133.741 109.602 0.374038 116.624 94.3959 0.0677244 0.0938163 109.602 0.319795 120.522 0.334528
108.318 0.304078 108.318 0.336883 108.318 0.0284744 0.0243191 169.468 0.0240078 133.842 109.691 0.443626 116.714 94.4868 0.069639 0.0994851 109.691 0.323274 120.627 0.334564
108.418 0.304112 108.418 0.336541 108.418 0.0271525 0.0243291 169.568 0.0239767 133.943 109.781 0.491069 116.804 94.5778 0.0717388 0.107493 109.781 0.325646 120.732 0.33423
108.518 0.303805 108.518 0.336239 108.518 0.0264225 0.0243325 169.669 0.0239581 134.044 109.87 0.511657 116.894 94.6687 0.0744221 0.119721 109.87 0.326676 120.837 0.334213
108.618 0.303767 108.618 0.335947 108.618 0.0260035 0.024316 169.77 0.0239179 134.145 109.959 0.519748 116.984 94.7596 0.0775015 0.139347 109.959 0.32708 120.942 0.334245
108.718 0.303795 108.718 0.335906 108.718 0.0257758 0.0242743 169.871 0.0238821 134.245 110.049 0.512148 117.074 94.8505 0.0812684 0.170969 110.049 0.3267 121.047 0.334521
108.818 0.303472 108.818 0.335615 108.818 0.0256022 0.0242464 169.972 0.0238312 134.346 110.138 0.458285 117.164 94.9414 0.0859888 0.215081 110.138 0.324007 121.152 0.33455
108.918 0.303455 108.918 0.335316 108.918 0.0254974 0.0241734 170.073 0.0237572 134.447 110.228 0.30728 117.254 95.0323 0.0918859 0.262943 110.228 0.316457 121.257 0.334553
109.018 0.303502 109.018 0.335297 109.018 0.0254386 0.0241014 170.174 0.0236916 134.548 110.317 0.154915 117.344 95.1232 0.099991 0.310254 110.317 0.308839 121.362 0.334842
109.118 0.30346 109.118 0.334997 109.118 0.0253771 0.024031 170.275 0.023599 134.649 110.407 0.0518844 117.434 95.2141 0.111502 0.34331 110.407 0.303687 121.467 0.33487
109.218 0.303153 109.218 0.334972 109.218 0.0253609 0.0239207 170.376 0.0235048 134.75 110.496 0.0413626 117.524 95.305 0.128228 0.348637 110.496 0.303161 121.572 0.335194
109.318 0.303186 109.318 0.334671 109.318 0.0253456 0.0238264 170.477 0.0234154 134.851 110.586 0.0368948 117.614 95.3959 0.152201 0.374059 110.586 0.302938 121.677 0.33547
109.418 0.303145 109.418 0.334717 109.418 0.0253158 0.0237229 170.578 0.0232928 134.952 110.675 0.0325051 117.704 95.4868 0.184802 0.432535 110.675 0.302718 121.782 0.335839
109.518 0.303172 109.518 0.334664 109.518 0.0253146 0.0235814 170.679 0.0231915 135.053 110.764 0.0292939 117.794 95.5778 0.223382 0.472851 110.764 0.302558 121.887 0.336121
109.618 0.303185 109.618 0.334687 109.618 0.0252811 0.0234794 170.779 0.0230666 135.154 110.854 0.0270101 117.884 95.6687 0.263221 0.500856 110.854 0.302444 121.992 0.336726
109.718 0.303144 109.718 0.334702 109.718 0.0252277 0.0233525 170.88 0.0229274 135.255 110.943 0.0255554 117.974 95.7596 0.300885 0.519997 110.943 0.302371 122.097 0.337351
109.818 0.302871 109.818 0.334647 109.818 0.0252046 0.0232239 170.981 0.0228226 135.356 111.033 0.0247341 118.064 95.8505 0.315339 0.534051 111.033 0.30233 122.202 0.338257
109.918 0.302866 109.918 0.334354 109.918 0.0251601 0.0231154 171.082 0.0227128 135.457 111.122 0.024207 118.154 95.9414 0.318999 0.541716 111.122 0.302303 122.307 0.339857
110.018 0.302826 110.018 0.33438 110.018 0.0250876 0.0229804 171.183 0.0225716 135.557 111.212 0.0238601 118.244 96.0323 0.324782 0.535417 111.212 0.302286 122.412 0.343258
110.118 0.302882 110.118 0.334344 110.118 0.0250327 0.0228648 171.284 0.0224587 135.658 111.301 0.0236296 118.334 96.1232 0.340772 0.492305 111.301 0.302274 122.517 0.34918
110.218 0.302826 110.218 0.334394 110.218 0.0249412 0.0227546 171.385 0.0223277 135.759 111.391 0.0234151 118.424 96.2141 0.381779 0.391054 111.391 0.302264 122.622 0.355439
110.318 0.302832 110.318 0.334348 110.318 0.0248634 0.0226254 171.486 0.0222209 135.86 111.48 0.0232929 118.514 96.305 0.418232 0.279212 111.48 0.302258 122.727 0.35761
110.418 0.302882 110.418 0.334338 110.418 0.0247717 0.0225097 171.587 0.0221079 135.961 111.569 0.0231778 118.604 96.3959 0.450244 0.137205 111.569 0.302252 122.832 0.361346
110.518 0.302851 110.518 0.334375 110.518 0.0246743 0.0224185 171.688 0.0219863 136.062 111.659 0.0230679 118.694 96.4868 0.476559 0.0843253 111.659 0.302246 122.937 0.371648
110.618 0.302842 110.618 0.334053 110.618 0.0245789 0.0222894 171.789 0.0218846 136.163 111.748 0.0229949 118.784 96.5778 0.49901 0.0743003 111.748 0.302243 123.042 0.381265
110.718 0.302557 110.718 0.334063 110.718 0.0244691 0.022195 171.89 0.0217975 136.264 111.838 0.022909 118.874 96.6687 0.516312 0.0706647 111.838 0.302238 123.147 0.386937
110.818 0.302503 110.818 0.334066 110.818 0.0243323 0.0220605 171.991 0.0216697 136.365 111.927 0.0228026 118.964 96.7596 0.525685 0.0680086 111.927 0.302233 123.252 0.38943
110.918 0.302547 110.918 0.334018 110.918 0.0242239 0.021956 172.091 0.0215887 136.466 112.017 0.0227309 119.054 96.8505 0.529053 0.0665953 112.017 0.30223 123.357 0.389399
111.018 0.302552 111.018 0.334042 111.018 0.0241002 0.0218405 172.192 0.0214931 136.567 112.106 0.022635 119.144 96.9414 0.525863 0.0659105 112.106 0.302225 123.462 0.3838
111.118 0.302525 111.118 0.334053 111.118 0.0239643 0.0217148 172.293 0.0213811 136.668 112.196 0.0225379 119.234 97.0323 0.513755 0.0655178 112.196 0.30222 123.567 0.368217
111.218 0.302546 111.218 0.333723 111.218 0.0238526 0.0215904 172.394 0.0213014 136.769 112.285 0.0224367 119.324 97.1232 0.488807 0.0652846 112.285 0.302215 123.672 0.353248
111.318 0.302525 111.318 0.333758 111.318 0.0237139 0.0214761 172.495 0.0211886 136.869 112.374 0.0223372 119.414 97.2141 0.440691 0.0650565 112.374 0.30221 123.777 0.344241
111.418 0.302531 111.418 0.333738 111.418 0.0235638 0.0213275 172.596 0.021077 136.97 112.464 0.0222426 119.504 97.305 0.365844 0.0648563 112.464 0.302205 123.882 0.342317
111.518 0.302571 111.518 0.333741 111.518 0.0234543 0.0211844 172.697 0.0209685 137.071 112.553 0.0221316 119.594 97.3959 0.287174 0.0646624 112.553 0.3022 123.987 0.341086
111.618 0.302525 111.618 0.333772 111.618 0.0233209 0.0210332 172.798 0.0208467 137.172 112.643 0.0220099 119.684 97.4868 0.250979 0.0644066 112.643 0.302193 124.092 0.340477
111.718 0.302544 111.718 0.333708 111.718 0.0231888 0.0208697 172.899 0.0207322 137.273 112.732 0.0219045 119.774 97.5778 0.154041 0.0641682 112.732 0.302188 124.197 0.339827
111.818 0.302559 111.818 0.333731 111.818 0.0230833 0.020697 173 0.0206079 137.374 112.822 0.0218048 119.864 97.6687 0.103643 0.0639546 112.822 0.302183 124.302 0.339221
111.918 0.302541 111.918 0.333741 111.918 0.0229536 0.0205128 173.101 0.0204527 137.475 112.911 0.0216999 119.954 97.7596 0.0831525 0.0636606 112.911 0.302178 124.407 0.338902
112.018 0.302545 112.018 0.33372 112.018 0.0228397 0.0202992 173.202 0.0203196 137.576 113.001 0.0215992 120.044 97.8505 0.0756392 0.0634302 113.001 0.302173 124.512 0.338567
112.118 0.302554 112.118 0.333758 112.118 0.0227536 0.0200872 173.303 0.0201626 137.677 113.09 0.0215046 120.134 97.9414 0.0731294 0.06316 113.09 0.302168 124.617 0.338295
112.218 0.30223 112.218 0.333759 112.218 0.0226231 0.0198807 173.403 0.019992 137.778 113.179 0.0214095 120.224 98.0323 0.0715067 0.0628727 113.179 0.302163 124.722 0.337967
112.318 0.302248 112.318 0.333745 112.318 0.0225351 0.0196417 173.504 0.0198241 137.879 113.269 0.0213176 120.314 98.1232 0.0696951 0.0626463 113.269 0.302159 124.827 0.337952
112.418 0.302225 112.418 0.333769 112.418 0.0224278 0.0194045 173.605 0.0196502 137.98 113.358 0.0211999 120.404 98.2141 0.0679847 0.0623662 113.358 0.302153 124.932 0.337667
112.518 0.302206 112.518 0.333749 112.518 0.0223439 0.0191298 173.706 0.0194474 138.081 113.448 0.021118 120.494 98.305 0.0668769 0.0621135 113.448 0.302149 125.037 0.337634
112.618 0.302263 112.618 0.33375 112.618 0.0222513 0.0188881 173.807 0.0192618 138.181 113.537 0.0210434 120.584 98.3959 0.0663983 0.0618696 113.537 0.302145 125.142 0.337335
112.718 0.302216 112.718 0.33379 112.718 0.0221762 0.0186352 173.908 0.0190681 138.282 113.627 0.0209555 120.674 98.4868 0.066169 0.0616211 113.627 0.302141 125.247 0.337363
112.818 0.302221 112.818 0.333739 112.818 0.0220848 0.0183757 174.009 0.0188996 138.383 113.716 0.0208904 120.764 98.5778 0.0659261 0.0613871 113.716 0.302138 125.352 0.337014
112.918 0.302258 112.918 0.333761 112.918 0.0220283 0.0182181 174.11 0.0187588 138.484 113.805 0.020826 120.854 98.6687 0.0656298 0.0611957 113.805 0.302134 125.457 0.337063
113.018 0.302214 113.018 0.33375 113.018 0.0219473 0.0181449 174.211 0.0186654 138.585 113.895 0.0207561 120.944 98.7596 0.0653021 0.0609759 113.895 0.302131 125.562 0.337021
113.118 0.302244 113.118 0.333413 113.118 0.0218908 0.0182336 174.312 0.0186976 138.686 113.984 0.0206931 121.034 98.8505 0.0649836 0.0608345 113.984 0.302128 125.667 0.336711
113.218 0.302239 113.218 0.333739 113.218 0.0218515 0.0185715 174.413 0.0188541 138.787 114.074 0.0206387 121.124 98.9414 0.0644193 0.0606531 114.074 0.302125 125.772 0.336744
113.318 0.302204 113.318 0.333727 113.318 0.0217843 0.0192376 174.514 0.0192365 138.888 114.163 0.0205784 121.214 99.0323 0.0630047 0.0605011 114.163 0.302122 125.877 0.336699
113.418 0.302261 113.418 0.333727 113.418 0.0217254 0.0204121 174.615 0.0199457 138.989 114.253 0.0205539 121.304 99.1232 0.0617413 0.060391 114.253 0.302121 125.982 0.336709
113.518 0.302229 113.518 0.333759 113.518 0.0216873 0.0221815 174.715 0.0209715 139.09 114.342 0.0205004 121.394 99.2141 0.0608668 0.0602737 114.342 0.302118 126.087 0.33642
113.618 0.302227 113.618 0.333744 113.618 0.0216388 0.024614 174.816 0.0224896 139.191 114.432 0.0204543 121.484 99.305 0.0601185 0.0602095 114.432 0.302116 126.192 0.336387
113.718 0.302264 113.718 0.333717 113.718 0.0216193 0.027698 174.917 0.024535 139.292 114.521 0.0204256 121.574 99.3959 0.0591474 0.0601738 114.521 0.302114 126.297 0.336421
113.818 0.302226 113.818 0.333754 113.818 0.021601 0.0314384 175.018 0.0270478 139.393 114.61 0.0203789 121.664 99.4868 0.0582948 0.060104 114.61 0.302112 126.402 0.336397
113.918 0.302224 113.918 0.333716 113.918 0.0215845 0.0357765 175.119 0.0301265 139.493 114.7 0.0203487 121.754 99.5778 0.0575477 0.060108 114.7 0.30211 126.507 0.336061
114.018 0.302253 114.018 0.333748 114.018 0.0215837 0.0406679 175.22 0.0336576 139.594 114.789 0.0203119 121.844 99.6687 0.0568386 0.0601182 114.789 0.302109 126.612 0.336119
114.118 0.302203 114.118 0.333752 114.118 0.0215695 0.0463378 175.321 0.0376119 139.695 114.879 0.0202579 121.934 99.7596 0.0563703 0.0601024 114.879 0.302106 126.717 0.336097
114.218 0.302239 114.218 0.333716 114.218 0.021543 0.053247 175.422 0.0420139 139.796 114.968 0.0202708 122.024 99.8505 0.0557882 0.0601523 114.968 0.302107 126.822 0.336097
114.318 0.302244 114.318 0.333746 114.318 0.0215532 0.0626223 175.523 0.0470937 139.897 115.058 0.0202387 122.114 99.9414 0.0549079 0.0601703 115.058 0.302105 126.927 0.33611
114.418 0.302227 114.418 0.333744 114.418 0.0215546 0.0772325 175.624 0.0532357 139.998 115.147 0.0202141 122.204 100.032 0.0541424 0.0602039 115.147 0.302104 127.032 0.336081
114.518 0.302242 114.518 0.333718 114.518 0.0215657 0.104451 175.725 0.061333 140.099 115.237 0.0202128 122.294 100.123 0.0534982 0.0602747 115.237 0.302104 127.137 0.335805
114.618 0.302231 114.618 0.333768 114.618 0.021589 0.158771 175.826 0.0732557 140.2 115.326 0.0201911 122.384 100.214 0.0529227 0.0602993 115.326 0.302103 127.242 0.335806
114.718 0.30221 114.718 0.333726 114.718 0.0215873 0.24133 175.927 0.0938719 140.301 115.415 0.0201898 122.474 100.305 0.0524408 0.0603923 115.415 0.302102 127.347 0.335766
114.818 0.302241 114.818 0.333735 114.818 0.0216027 0.285088 176.027 0.133917 140.402 115.505 0.0201988 122.564 100.396 0.0519805 0.060489 115.505 0.302103 127.452 0.335806
114.918 0.302209 114.918 0.33376 114.918 0.0216502 0.291435 176.128 0.202856 140.503 115.594 0.0201967 122.654 100.487 0.0516792 0.0605566 115.594 0.302103 127.557 0.335786
115.018 0.302243 115.018 0.333714 115.018 0.0216763 0.353751 176.229 0.27523 140.604 115.684 0.0202321 122.744 100.578 0.051301 0.0606948 115.684 0.302105 127.662 0.335773
115.118 0.302272 115.118 0.333742 115.118 0.0216988 0.45286 176.33 0.28859 140.705 115.773 0.0202674 122.834 100.669 0.0509937 0.0608036 115.773 0.302106 127.767 0.335802
115.218 0.302255 115.218 0.333764 115.218 0.0217444 0.508115 176.431 0.30812 140.805 115.863 0.0203141 122.924 100.76 0.050658 0.0609111 115.863 0.302109 127.872 0.335753
115.318 0.302285 115.318 0.333734 115.318 0.0217767 0.526335 176.532 0.404024 140.906 115.952 0.0204067 123.014 100.85 0.0501726 0.0611011 115.952 0.302113 127.977 0.335461
115.418 0.302289 115.418 0.333758 115.418 0.0218398 0.529853 176.633 0.4811 141.007 116.042 0.0204877 123.104 100.941 0.0481189 0.0612177 116.042 0.302117 128.082 0.335464
115.518 0.302239 115.518 0.333745 115.518 0.0218715 0.507665 176.734 0.516559 141.108 116.131 0.0205972 123.194 101.032 0.0497444 0.0614227 116.131 0.302123 128.187 0.335443
115.618 0.302288 115.618 0.333731 115.618 0.0219163 0.421069 176.835 0.528143 141.209 116.22 0.0207716 123.284 101.123 0.0499737 0.0616403 116.22 0.302132 128.292 0.335485
115.718 0.302266 115.718 0.333765 115.718 0.0219809 0.257271 176.936 0.524798 141.31 116.31 0.0209655 123.374 101.214 0.0499164 0.0618436 116.31 0.302141 128.397 0.335457
115.818 0.302261 115.818 0.334051 115.818 0.0220512 0.0923582 177.037 0.48487 141.411 116.399 0.021205 123.464 101.305 0.0498745 0.0621306 116.399 0.302153 128.502 0.335433
115.918 0.302298 115.918 0.334046 115.918 0.0221019 0.044013 177.138 0.353862 141.512 116.489 0.0215304 123.554 101.396 0.0496566 0.0623912 116.489 0.30217 128.607 0.335489
116.018 0.302239 116.018 0.334078 116.018 0.0221709 0.037753 177.239 0.19689 141.613 116.578 0.0218824 123.644 101.487 0.0496969 0.0626952 116.578 0.302187 128.712 0.33544
116.118 0.302241 116.118 0.334041 116.118 0.0222264 0.0320299 177.339 0.0594642 141.714 116.668 0.0223295 123.734 101.578 0.0497266 0.06308 116.668 0.302209 128.817 0.33545
116.218 0.302262 116.218 0.334066 116.218 0.0222911 0.0282371 177.44 0.0414914 141.815 116.757 0.0228764 123.824 101.669 0.0497054 0.0634709 116.757 0.302237 128.922 0.335156
116.318 0.302223 116.318 0.334075 116.318 0.0223708 0.0261856 177.541 0.0358239 141.916 116.847 0.0234916 123.914 101.76 0.0497946 0.0639127 116.847 0.302268 129.027 0.335122
116.418 0.302257 116.418 0.334036 116.418 0.0224149 0.0252069 177.642 0.0307645 142.017 116.936 0.0242231 124.004 101.85 0.0497894 0.0644505 116.936 0.302304 129.132 0.335148
116.518 0.302261 116.518 0.334054 116.518 0.0225081 0.0247119 177.743 0.0275477 142.117 117.025 0.0250344 124.094 101.941 0.0498789 0.0650231 117.025 0.302345 129.237 0.335141
116.618 0.302212 116.618 0.334033 116.618 0.0225866 0.0244244 177.844 0.0258601 142.218 117.115 0.0259239 124.184 102.032 0.050081 0.0657478 117.115 0.302389 129.342 0.33512
116.718 0.302244 116.718 0.334033 116.718 0.0226658 0.0243024 177.945 0.0250201 142.319 117.204 0.0269693 124.274 102.123 0.0501696 0.0665437 117.204 0.302441 129.447 0.335159
116.818 0.302213 116.818 0.334057 116.818 0.0227691 0.0242515 178.046 0.0245537 142.42 117.294 0.028091 124.364 102.214 0.0504283 0.0674341 117.294 0.302498 129.552 0.335133
116.918 0.302201 116.918 0.33402 116.918 0.0228462 0.0242325 178.147 0.0243031 142.521 117.383 0.0293495 124.454 102.305 0.0507352 0.06853 117.383 0.30256 129.657 0.335133
117.018 0.302235 117.018 0.334048 117.018 0.0229318 0.0242373 178.248 0.0241647 142.622 117.473 0.0307114 124.544 102.396 0.0510301 0.0697673 117.473 0.302629 129.762 0.335152
117.118 0.30222 117.118 0.334076 117.118 0.0230528 0.0242441 178.349 0.0240882 142.723 117.562 0.0321404 124.634 102.487 0.0513988 0.0711353 117.562 0.3027 129.867 0.335121
117.218 0.302202 117.218 0.334334 117.218 0.0231394 0.0242306 178.45 0.0240382 142.824 117.652 0.0336876 124.724 102.578 0.0517771 0.0726582 117.652 0.302777 129.972 0.334849
117.318 0.302244 117.318 0.334368 117.318 0.0232625 0.0242339 178.551 0.0240011 142.925 117.741 0.0352848 124.814 102.669 0.0522697 0.0742593 117.741 0.302857 130.077 0.334826
117.418 0.302213 117.418 0.334377 117.418 0.0233869 0.0242038 178.651 0.0239837 143.026 117.83 0.0369261 124.904 102.76 0.0529653 0.0760146 117.83 0.302939 130.182 0.33513
117.518 0.302224 117.518 0.334351 117.518 0.0234845 0.0241518 178.752 0.023971 143.127 117.92 0.0386966 124.994 102.85 0.0536335 0.0779051 117.92 0.303028 130.287 0.335167
117.618 0.302234 117.618 0.334364 117.618 0.0236196 0.0241266 178.853 0.0239372 143.228 118.009 0.040563 125.084 102.941 0.054491 0.0799404 118.009 0.303121 130.392 0.335146
117.718 0.302199 117.718 0.334358 117.718 0.023753 0.0240532 178.954 0.0238854 143.329 118.099 0.0425499 125.174 103.032 0.0553832 0.0822847 118.099 0.30322 130.497 0.335138
117.818 0.302239 117.818 0.334357 117.818 0.0238845 0.0239865 179.055 0.0238398 143.429 118.188 0.0447529 125.264 103.123 0.0561948 0.0849619 118.188 0.303331 130.602 0.33547
117.918 0.302229 117.918 0.334386 117.918 0.0240275 0.0239025 179.156 0.023753 143.53 118.278 0.0471209 125.354 103.214 0.0574479 0.0881951 118.278 0.303449 130.707 0.335744
118.018 0.302209 118.018 0.334338 118.018 0.0241781 0.0237979 179.257 0.0236917 143.631 118.367 0.0497878 125.444 103.305 0.0586067 0.0923142 118.367 0.303582 130.812 0.336093
118.118 0.302252 118.118 0.334352 118.118 0.0243219 0.0237115 179.358 0.023614 143.732 118.457 0.0528331 125.534 103.396 0.0601215 0.0976121 118.457 0.303735 130.917 0.336408
118.218 0.302234 118.218 0.334359 118.218 0.0244714 0.0235971 179.459 0.0234862 143.833 118.546 0.0564371 125.624 103.487 0.0618436 0.104989 118.546 0.303915 131.022 0.336996
118.318 0.30222 118.318 0.334332 118.318 0.0246236 0.0234643 179.56 0.0233922 143.934 118.635 0.0607694 125.714 103.578 0.0634418 0.116073 118.635 0.304131 131.127 0.337667
118.418 0.302241 118.418 0.334359 118.418 0.0247888 0.0233499 179.661 0.0232765 144.035 118.725 0.0662738 125.804 103.669 0.0645206 0.133854 118.725 0.304407 131.232 0.338582
118.518 0.302227 118.518 0.334679 118.518 0.0249527 0.0232276 179.762 0.0231489 144.136 118.814 0.0736633 125.895 103.76 0.0659189 0.163035 118.814 0.304776 131.337 0.340122
118.618 0.302249 118.618 0.334654 118.618 0.0251287 0.023114 179.863 0.0230452 144.237 118.904 0.0843802 125.985 103.85 0.0675034 0.206096 118.904 0.305312 131.442 0.343579
118.718 0.302241 118.718 0.33468 118.718 0.0253208 0.0230019 179.963 0.0229201 144.338 118.993 0.101242 126.075 103.941 0.0691079 0.25532 118.993 0.306155 131.547 0.350097
118.818 0.302192 118.818 0.334651 118.818 0.0255127 0.0228744 180.064 0.0227871 144.439 119.083 0.129438 126.165 104.032 0.0710236 0.304082 119.083 0.307565 131.652 0.356355
118.918 0.302245 118.918 0.334646 118.918 0.0256793 0.022754 180.165 0.0226737 144.54 119.172 0.174819 126.255 104.123 0.0731006 0.341173 119.172 0.309834 131.757 0.358537
119.018 0.302219 119.018 0.334682 119.018 0.025895 0.0226512 180.266 0.0225616 144.641 119.262 0.234549 126.345 104.214 0.0757454 0.347169 119.262 0.31282 131.862 0.364093
119.118 0.302204 119.118 0.334661 119.118 0.0261144 0.0225282 180.367 0.0224384 144.741 119.351 0.288125 126.435 104.305 0.0789388 0.364153 119.351 0.315499 131.967 0.375663
119.218 0.302231 119.218 0.334714 119.218 0.0263348 0.0224247 180.468 0.0223268 144.842 119.44 0.297098 126.525 104.396 0.0828963 0.424065 119.44 0.315948 132.072 0.384993
119.318 0.302201 119.318 0.335043 119.318 0.0265892 0.0223179 180.569 0.0222036 144.943 119.53 0.306046 126.615 104.487 0.0877809 0.468727 119.53 0.316395 132.177 0.389685
119.418 0.302212 119.418 0.334679 119.418 0.0268228 0.0221949 180.67 0.022111 145.044 119.619 0.369448 126.705 104.578 0.0940993 0.499556 119.619 0.319565 132.282 0.391594
119.518 0.302242 119.518 0.334993 119.518 0.0270686 0.0220934 180.771 0.0219919 145.145 119.709 0.437284 126.795 104.669 0.102441 0.52017 119.709 0.322957 132.387 0.389992
119.618 0.302201 119.618 0.334665 119.618 0.0273746 0.0219708 180.872 0.0218676 145.246 119.798 0.485028 126.885 104.76 0.113858 0.534984 119.798 0.325344 132.492 0.381251
119.718 0.302222 119.718 0.334935 119.718 0.0276524 0.0218578 180.973 0.0217849 145.347 119.888 0.507 126.975 104.85 0.129551 0.543379 119.888 0.326443 132.597 0.364771
119.818 0.30223 119.818 0.334666 119.818 0.0279491 0.0217346 181.074 0.0216805 145.448 119.977 0.516263 127.065 104.941 0.150825 0.538948 119.977 0.326906 132.702 0.349784
119.918 0.3022 119.918 0.334647 119.918 0.0282846 0.0216091 181.175 0.0215725 145.549 120.067 0.511552 127.155 105.032 0.179282 0.499748 120.067 0.326671 132.807 0.343863
120.018 0.302228 120.018 0.334652 120.018 0.0286073 0.0214942 181.275 0.0214682 145.65 120.156 0.464843 127.245 105.123 0.213972 0.401091 120.156 0.324335 132.912 0.342608
120.118 0.30221 120.118 0.334688 120.118 0.0289734 0.0213614 181.376 0.0213669 145.751 120.245 0.322631 127.335 105.214 0.251126 0.286953 120.245 0.317225 133.017 0.341353
120.218 0.30219 120.218 0.334649 120.218 0.0293743 0.0212288 181.477 0.0212626 145.852 120.335 0.172807 127.425 105.305 0.287379 0.14522 120.335 0.309733 133.122 0.340771
120.318 0.302223 120.318 0.334672 120.318 0.0297779 0.0210695 181.578 0.0211686 145.953 120.424 0.0555616 127.515 105.396 0.31398 0.0854012 120.424 0.303871 133.227 0.340128
120.418 0.302213 120.418 0.334688 120.418 0.0302224 0.0209124 181.679 0.0210349 146.053 120.514 0.0418046 127.605 105.487 0.316907 0.0745983 120.514 0.303183 133.332 0.33979
120.518 0.302217 120.518 0.334954 120.518 0.0306861 0.0207375 181.78 0.0209166 146.154 120.603 0.0374471 127.695 105.578 0.321368 0.0708494 120.603 0.302965 133.437 0.339199
120.618 0.302239 120.618 0.334983 120.618 0.0311763 0.0205743 181.881 0.0207819 146.255 120.693 0.0329902 127.785 105.669 0.329135 0.0681416 120.693 0.302743 133.542 0.338875
120.718 0.302197 120.718 0.334976 120.718 0.0316982 0.0203689 181.982 0.0206476 146.356 120.782 0.0296005 127.875 105.76 0.355096 0.0667369 120.782 0.302573 133.647 0.338883
120.818 0.302514 120.818 0.334958 120.818 0.0322882 0.0201618 182.083 0.0205092 146.457 120.872 0.0272142 127.965 105.85 0.395008 0.0660475 120.872 0.302454 133.752 0.338581
120.918 0.302534 120.918 0.335002 120.918 0.0328793 0.0199278 182.184 0.0203446 146.558 120.961 0.0256663 128.055 105.941 0.428246 0.0657272 120.961 0.302376 133.857 0.338231
121.018 0.302488 121.018 0.33497 121.018 0.0335412 0.0196599 182.285 0.0201716 146.659 121.05 0.0247522 128.145 106.032 0.457259 0.0655105 121.05 0.302331 133.962 0.33827
121.118 0.302513 121.118 0.33498 121.118 0.0342672 0.0194126 182.386 0.020012 146.76 121.14 0.0241989 128.235 106.123 0.481262 0.0652794 121.14 0.302303 134.067 0.337924
121.218 0.302522 121.218 0.335301 121.218 0.035011 0.019144 182.487 0.0198047 146.861 121.229 0.023831 128.325 106.214 0.50244 0.0651177 121.229 0.302285 134.172 0.337931
121.318 0.302497 121.318 0.335272 121.318 0.0358348 0.0188534 182.587 0.0196235 146.962 121.319 0.0235577 128.415 106.305 0.517686 0.0649316 121.319 0.302271 134.277 0.337965
121.418 0.302529 121.418 0.335305 121.418 0.0367138 0.0185496 182.688 0.0194212 147.063 121.408 0.0233839 128.505 106.396 0.525483 0.0646653 121.408 0.302262 134.382 0.3376
121.518 0.302494 121.518 0.335623 121.518 0.0376537 0.0182517 182.789 0.019198 147.164 121.498 0.0232174 128.595 106.487 0.527096 0.0644578 121.498 0.302254 134.487 0.337623
121.618 0.302519 121.618 0.335586 121.618 0.0387347 0.0179889 182.89 0.0190041 147.265 121.587 0.0231103 128.685 106.578 0.521838 0.0641862 121.587 0.302249 134.592 0.337325
121.718 0.302525 121.718 0.335611 121.718 0.0398748 0.0178439 182.991 0.0188043 147.365 121.676 0.0230063 128.775 106.669 0.507383 0.0638998 121.676 0.302243 134.697 0.337292
121.818 0.30281 121.818 0.335587 121.818 0.0411309 0.0178452 183.092 0.0186261 147.466 121.766 0.0229029 128.865 106.76 0.477308 0.0636466 121.766 0.302238 134.802 0.337334
121.918 0.302832 121.918 0.335882 121.918 0.0425447 0.0181792 183.193 0.0185398 147.567 121.855 0.022813 128.955 106.85 0.422679 0.0633308 121.855 0.302234 134.907 0.337317
122.018 0.302826 122.018 0.335916 122.018 0.0441135 0.0189798 183.294 0.018537 147.668 121.945 0.0227243 129.045 106.941 0.342686 0.0630516 121.945 0.302229 135.012 0.336981
122.118 0.302798 122.118 0.336201 122.118 0.0459 0.0204444 183.395 0.018696 147.769 122.034 0.0226339 129.135 107.032 0.276475 0.0627311 122.034 0.302225 135.117 0.337013
122.218 0.302841 122.218 0.336195 122.218 0.0479412 0.0228275 183.496 0.0191042 147.87 122.124 0.022545 129.225 107.123 0.230628 0.0624101 122.124 0.30222 135.222 0.336999
122.318 0.302822 122.318 0.336533 122.318 0.0502784 0.0261856 183.597 0.0198168 147.971 122.213 0.0224389 129.315 107.214 0.138791 0.0621391 122.213 0.302215 135.327 0.336983
122.418 0.303093 122.418 0.336827 122.418 0.0530564 0.0305432 183.698 0.0209479 148.072 122.303 0.0223266 129.405 107.305 0.0972626 0.0618554 122.303 0.302209 135.432 0.337012
122.518 0.30315 122.518 0.336828 122.518 0.0563915 0.0357724 183.799 0.0226136 148.173 122.392 0.0222384 129.495 107.396 0.0809084 0.0615663 122.392 0.302205 135.537 0.336671
122.618 0.303444 122.618 0.337168 122.618 0.0604754 0.0417331 183.899 0.0248111 148.274 122.481 0.0221253 129.585 107.487 0.0755533 0.0613491 122.481 0.302199 135.642 0.336695
122.718 0.303438 122.718 0.337439 122.718 0.065688 0.048759 184 0.0276149 148.375 122.571 0.0220318 129.675 107.578 0.0731288 0.0611217 122.571 0.302195 135.747 0.336688
122.818 0.303778 122.818 0.338119 122.818 0.0726215 0.0577728 184.101 0.0309795 148.476 122.66 0.021927 129.765 107.669 0.0714907 0.0609246 122.66 0.302189 135.852 0.336665
122.918 0.304059 122.918 0.338723 122.918 0.0824779 0.0709747 184.202 0.034843 148.576 122.75 0.0218162 129.855 107.76 0.0697717 0.0607921 122.75 0.302184 135.957 0.336697
123.018 0.304685 123.018 0.339642 123.018 0.0972194 0.0945833 184.303 0.0392435 148.677 122.839 0.0217166 129.945 107.85 0.0681 0.0606117 122.839 0.302179 136.062 0.336377
123.118 0.30534 123.118 0.341218 123.118 0.1199 0.14266 184.404 0.0442696 148.778 122.929 0.0216081 130.035 107.941 0.0673262 0.0604896 122.929 0.302173 136.167 0.336377
123.218 0.306536 123.218 0.343674 123.218 0.153942 0.223403 184.505 0.0503378 148.879 123.018 0.0215082 130.125 108.032 0.0669672 0.0603987 123.018 0.302168 136.272 0.336415
123.318 0.30844 123.318 0.347137 123.318 0.199556 0.28245 184.606 0.0583275 148.98 123.108 0.021418 130.215 108.123 0.0667149 0.0602765 123.108 0.302164 136.377 0.336361
123.418 0.310291 123.418 0.351544 123.418 0.250965 0.289056 184.707 0.0701206 149.081 123.197 0.0213184 130.305 108.214 0.0665714 0.0602314 123.197 0.302159 136.482 0.336377
123.518 0.311835 123.518 0.355246 123.518 0.291769 0.339998 184.808 0.0909456 149.182 123.286 0.0212237 130.395 108.305 0.0658631 0.0601825 123.286 0.302154 136.587 0.336383
123.618 0.312496 123.618 0.356818 123.618 0.301604 0.444988 184.909 0.133432 149.283 123.376 0.021139 130.485 108.396 0.0650489 0.0601086 123.376 0.30215 136.692 0.336351
123.718 0.314028 123.718 0.360268 123.718 0.337717 0.506578 185.01 0.209199 149.384 123.465 0.0210525 130.575 108.487 0.0647964 0.0601069 123.465 0.302146 136.797 0.336399
123.818 0.316518 123.818 0.364921 123.818 0.386961 0.527091 185.111 0.278903 149.485 123.555 0.0209791 130.665 108.578 0.0641455 0.0600712 123.555 0.302142 136.902 0.336067
123.918 0.318405 123.918 0.369645 123.918 0.425234 0.531752 185.211 0.288382 149.586 123.644 0.0208993 130.755 108.669 0.0630342 0.0600982 123.644 0.302138 137.007 0.33606
124.018 0.319623 124.018 0.373058 124.018 0.450522 0.512509 185.312 0.336567 149.687 123.734 0.0208401 130.845 108.76 0.0623143 0.0601133 123.734 0.302135 137.112 0.336103
124.118 0.320863 124.118 0.376142 124.118 0.470502 0.434484 185.413 0.44431 149.788 123.823 0.0207579 130.935 108.85 0.0611525 0.0601106 123.823 0.302131 137.217 0.336075
124.218 0.321841 124.218 0.378684 124.218 0.484393 0.268512 185.514 0.509974 149.888 123.913 0.0207123 131.025 108.941 0.0602698 0.0601628 123.913 0.302129 137.322 0.3361
124.318 0.321807 124.318 0.378658 124.318 0.474584 0.106275 185.615 0.531624 149.989 124.002 0.020642 131.115 109.032 0.0594568 0.0601997 124.002 0.302125 137.427 0.336093
124.418 0.319037 124.418 0.373373 124.418 0.410836 0.0448878 185.716 0.536468 150.09 124.091 0.020605 131.205 109.123 0.0582986 0.0602276 124.091 0.302123 137.532 0.336076
124.518 0.312189 124.518 0.359352 124.518 0.24899 0.0381586 185.817 0.517899 150.191 124.181 0.0205294 131.295 109.214 0.0578707 0.0603235 124.181 0.302119 137.637 0.3361
124.618 0.306248 124.618 0.346261 124.618 0.0896689 0.0323077 185.918 0.444226 150.292 124.27 0.0204827 131.385 109.305 0.0569547 0.0603956 124.27 0.302117 137.742 0.335776
124.718 0.305334 124.718 0.34185 124.718 0.0435274 0.02838 186.019 0.277204 150.393 124.36 0.0204506 131.475 109.396 0.0557691 0.0604707 124.36 0.302116 137.847 0.335755
124.818 0.304994 124.818 0.340609 124.818 0.0354809 0.0262622 186.12 0.114869 150.494 124.449 0.0203946 131.565 109.487 0.055169 0.0605997 124.449 0.302113 137.952 0.335793
124.918 0.304668 124.918 0.339643 124.918 0.0314202 0.0252717 186.221 0.0455904 150.595 124.539 0.0203689 131.655 109.578 0.0547009 0.0606848 124.539 0.302111 138.057 0.335758
125.018 0.304397 125.018 0.339078 125.018 0.0288709 0.0247618 186.322 0.0386771 150.696 124.628 0.0203364 131.745 109.669 0.0536837 0.060795 124.628 0.30211 138.162 0.335767
125.118 0.30405 125.118 0.338425 125.118 0.0273353 0.024496 186.423 0.032842 150.797 124.718 0.020295 131.835 109.76 0.0531694 0.0609468 124.718 0.302108 138.267 0.33579
125.218 0.304072 125.218 0.338099 125.218 0.0265115 0.0243801 186.523 0.0287765 150.898 124.807 0.0202736 131.925 109.85 0.0529116 0.0610738 124.807 0.302107 138.372 0.33574
125.318 0.303787 125.318 0.337818 125.318 0.0260437 0.0243356 186.624 0.0265091 150.999 124.896 0.0202602 132.015 109.941 0.0522339 0.0612728 124.896 0.302106 138.477 0.335806
125.418 0.303775 125.418 0.337783 125.418 0.0257643 0.0243274 186.725 0.0254139 151.1 124.986 0.0202222 132.105 110.032 0.0517619 0.0614569 124.986 0.302104 138.582 0.335764
125.518 0.303465 125.518 0.337482 125.518 0.0255868 0.0243494 186.826 0.0248628 151.2 125.075 0.0202123 132.195 110.123 0.0515002 0.0616666 125.075 0.302104 138.687 0.33574
125.618 0.303461 125.618 0.337513 125.618 0.0254627 0.0243583 186.927 0.0245668 151.301 125.165 0.0201789 132.285 110.214 0.0511731 0.0619457 125.165 0.302102 138.792 0.335474
125.718 0.303439 125.718 0.337165 125.718 0.0253857 0.0243583 187.028 0.024421 151.402 125.254 0.0201824 132.375 110.305 0.0509052 0.0621958 125.254 0.302102 138.897 0.335461
125.818 0.303454 125.818 0.336868 125.818 0.0253481 0.0243761 187.129 0.0243704 151.503 125.344 0.020174 132.465 110.396 0.0507337 0.0625102 125.344 0.302102 139.002 0.335454
125.918 0.303133 125.918 0.336862 125.918 0.0252967 0.0243786 187.23 0.0243299 151.604 125.433 0.0201574 132.555 110.487 0.0506597 0.0628809 125.433 0.302101 139.107 0.335473
126.018 0.303136 126.018 0.336856 126.018 0.0252945 0.0243346 187.331 0.0243492 151.705 125.523 0.0201751 132.645 110.578 0.0505515 0.0632303 125.523 0.302102 139.212 0.335437
126.118 0.303159 126.118 0.336874 126.118 0.0252739 0.0243073 187.432 0.0243579 151.806 125.612 0.0202083 132.735 110.669 0.0504881 0.063716 125.612 0.302103 139.317 0.335455
126.218 0.303133 126.218 0.336855 126.218 0.0252319 0.0242425 187.533 0.0243612 151.907 125.701 0.0202209 132.825 110.76 0.0503529 0.0642094 125.701 0.302104 139.422 0.335769
126.318 0.303145 126.318 0.336533 126.318 0.025222 0.0241874 187.634 0.0243649 152.008 125.791 0.0202968 132.915 110.85 0.0500907 0.0647878 125.791 0.302108 139.527 0.335743
126.418 0.303165 126.418 0.336564 126.418 0.0251766 0.0240966 187.735 0.024335 152.109 125.88 0.0203663 133.005 110.941 0.0498348 0.0654843 125.88 0.302111 139.632 0.335776
126.518 0.303129 126.518 0.336538 126.518 0.0251361 0.0239912 187.835 0.0242972 152.21 125.97 0.0204509 133.095 111.032 0.0496759 0.0662659 125.97 0.302116 139.737 0.33607
126.618 0.303146 126.618 0.33653 126.618 0.025101 0.0239115 187.936 0.0242738 152.311 126.059 0.0205844 133.185 111.123 0.0496805 0.0671756 126.059 0.302122 139.842 0.336394
126.718 0.302854 126.718 0.336566 126.718 0.0250432 0.0237854 188.037 0.0242105 152.412 126.149 0.0207572 133.275 111.214 0.0497183 0.0682698 126.149 0.302131 139.947 0.336727
126.818 0.302819 126.818 0.336527 126.818 0.0249731 0.023668 188.138 0.024143 152.512 126.238 0.0209712 133.365 111.305 0.0496865 0.0694983 126.238 0.302142 140.052 0.336993
126.918 0.30286 126.918 0.336253 126.918 0.0249304 0.0235608 188.239 0.0240614 152.613 126.328 0.0212573 133.455 111.396 0.049756 0.0709208 126.328 0.302156 140.157 0.337327
127.018 0.302848 127.018 0.336228 127.018 0.02483 0.0234409 188.34 0.0239566 152.714 126.417 0.021581 133.545 111.487 0.0498228 0.0724521 126.417 0.302172 140.262 0.337952
127.118 0.302841 127.118 0.336208 127.118 0.0247435 0.0233007 188.441 0.0238769 152.815 126.506 0.0219871 133.635 111.578 0.0500328 0.0740898 126.506 0.302192 140.367 0.338541
127.218 0.302857 127.218 0.336248 127.218 0.0246558 0.0231923 188.542 0.0237502 152.916 126.596 0.0224837 133.725 111.669 0.0502067 0.0759268 126.596 0.302217 140.472 0.33983
127.318 0.302826 127.318 0.336217 127.318 0.0245375 0.023067 188.643 0.0236245 153.017 126.685 0.0230427 133.815 111.76 0.05041 0.0778402 126.685 0.302245 140.577 0.341664
127.418 0.302829 127.418 0.335907 127.418 0.0244405 0.0229399 188.744 0.0235197 153.118 126.775 0.0237287 133.905 111.85 0.0507196 0.0799446 126.775 0.302279 140.682 0.345734
127.518 0.302548 127.518 0.335914 127.518 0.0243201 0.0228305 188.845 0.0233753 153.219 126.864 0.0245128 133.995 111.941 0.0510791 0.0823525 126.864 0.302319 140.787 0.352605
127.618 0.302518 127.618 0.335893 127.618 0.0241956 0.0226998 188.946 0.023251 153.32 126.954 0.025372 134.085 112.032 0.051512 0.0851061 126.954 0.302362 140.892 0.357577
127.718 0.302531 127.718 0.335897 127.718 0.0240723 0.0225952 189.047 0.0231462 153.421 127.043 0.026366 134.175 112.123 0.0519037 0.0884578 127.043 0.302411 140.997 0.359754
127.818 0.302545 127.818 0.335927 127.818 0.0239432 0.0224928 189.147 0.0229946 153.522 127.133 0.0274633 134.265 112.214 0.0523175 0.0927329 127.133 0.302466 141.102 0.365705
127.918 0.302493 127.918 0.335578 127.918 0.023809 0.0223765 189.248 0.0228792 153.623 127.222 0.0286694 134.355 112.305 0.0529456 0.0982653 127.222 0.302526 141.207 0.376882
128.018 0.302548 128.018 0.335907 128.018 0.023709 0.0222618 189.349 0.0227542 153.724 127.311 0.0300217 134.445 112.396 0.0535364 0.106125 127.311 0.302594 141.312 0.385942
128.118 0.302527 128.118 0.335934 128.118 0.02357 0.022144 189.45 0.0226257 153.824 127.401 0.0314509 134.535 112.487 0.0543569 0.118078 127.401 0.302666 141.417 0.390331
128.218 0.302505 128.218 0.335896 128.218 0.0234288 0.0220341 189.551 0.0225143 153.925 127.49 0.0329774 134.625 112.578 0.0552218 0.137464 127.49 0.302742 141.522 0.392194
128.318 0.302538 128.318 0.335924 128.318 0.0233297 0.0219283 189.652 0.0223937 154.026 127.58 0.0346029 134.715 112.669 0.0560621 0.169454 127.58 0.302823 141.627 0.390682
128.418 0.302516 128.418 0.3356 128.418 0.023193 0.0217884 189.753 0.0222834 154.127 127.669 0.0362313 134.805 112.76 0.0570177 0.215301 127.669 0.302905 141.732 0.381581
128.518 0.302532 128.518 0.335601 128.518 0.0230709 0.0216678 189.854 0.0221919 154.228 127.759 0.0380181 134.895 112.85 0.0580395 0.265825 127.759 0.302994 141.837 0.365381
128.618 0.302567 128.618 0.335621 128.618 0.0229836 0.021537 189.955 0.0220649 154.329 127.848 0.0398901 134.985 112.941 0.0591702 0.315569 127.848 0.303088 141.942 0.350148
128.718 0.302519 128.718 0.335599 128.718 0.0228374 0.0213996 190.056 0.0219625 154.43 127.938 0.0418557 135.075 113.032 0.0603182 0.343392 127.938 0.303186 142.047 0.344468
128.818 0.302541 128.818 0.335595 128.818 0.0227432 0.0212472 190.157 0.0218533 154.531 128.027 0.0440058 135.165 113.123 0.0615306 0.347855 128.027 0.303293 142.152 0.342943
128.918 0.302526 128.918 0.335592 128.918 0.0226473 0.0210878 190.258 0.0217199 154.632 128.116 0.0463527 135.255 113.214 0.0629447 0.372658 128.116 0.303411 142.257 0.342004
129.018 0.302505 129.018 0.335599 129.018 0.0225333 0.0209164 190.359 0.0216089 154.733 128.206 0.0489476 135.345 113.305 0.06445 0.433991 128.206 0.30354 142.362 0.341348
129.118 0.302524 129.118 0.335624 129.118 0.0224458 0.0207464 190.459 0.0214856 154.834 128.295 0.051919 135.435 113.396 0.0660887 0.477044 128.295 0.303689 142.467 0.340762
129.218 0.302207 129.218 0.33562 129.218 0.0223534 0.0205245 190.56 0.021352 154.935 128.385 0.0553885 135.525 113.487 0.0678094 0.506446 128.385 0.303862 142.572 0.340136
129.318 0.302199 129.318 0.335603 129.318 0.0222447 0.0203121 190.661 0.0212214 155.036 128.474 0.0595502 135.615 113.578 0.069794 0.525915 128.474 0.304071 142.677 0.339795
129.418 0.302228 129.418 0.335618 129.418 0.0221716 0.0201066 190.762 0.0210635 155.136 128.564 0.0647613 135.705 113.669 0.0719002 0.539409 128.564 0.304331 142.782 0.339525
129.518 0.302197 129.518 0.335596 129.518 0.0221073 0.0198682 190.863 0.0209262 155.237 128.653 0.0716419 135.795 113.76 0.0745297 0.545682 128.653 0.304675 142.887 0.339166
129.618 0.302229 129.618 0.335275 129.618 0.0220146 0.0196227 190.964 0.0207678 155.338 128.743 0.0814572 135.885 113.85 0.0776044 0.53512 128.743 0.305166 142.992 0.339183
129.718 0.302221 129.718 0.335319 129.718 0.0219691 0.0193822 191.065 0.0205916 155.439 128.832 0.0966265 135.976 113.941 0.0816291 0.481251 128.832 0.305924 143.097 0.338904
129.818 0.302188 129.818 0.335277 129.818 0.0218951 0.0190931 191.166 0.0204085 155.54 128.921 0.121813 136.066 114.032 0.0861086 0.36564 128.921 0.307184 143.202 0.338557
129.918 0.302223 129.918 0.335314 129.918 0.0218411 0.0188367 191.267 0.0202273 155.641 129.011 0.163301 136.156 114.123 0.0914965 0.255917 129.011 0.309258 143.307 0.338595
130.018 0.302219 130.018 0.335327 130.018 0.021806 0.0185659 191.368 0.0200091 155.742 129.1 0.220893 136.246 114.214 0.0986491 0.117783 129.1 0.312138 143.412 0.338255
130.118 0.3022 130.118 0.335291 130.118 0.0217442 0.0183127 191.469 0.0198082 155.843 129.19 0.280661 136.336 114.305 0.108125 0.0804274 129.19 0.315126 143.517 0.338249
130.218 0.302227 130.218 0.335329 130.218 0.0217072 0.0181346 191.57 0.0195835 155.944 129.279 0.295632 136.426 114.396 0.120946 0.0733929 129.279 0.315875 143.622 0.33829
130.318 0.302196 130.318 0.335308 130.318 0.0216798 0.0180321 191.671 0.0193491 156.045 129.369 0.302199 136.516 114.487 0.138789 0.0699294 129.369 0.316203 143.727 0.337959
130.418 0.302204 130.418 0.335291 130.418 0.0216197 0.0181323 191.771 0.0191183 156.146 129.458 0.349795 136.606 114.578 0.163066 0.0676403 129.458 0.318583 143.832 0.337969
130.518 0.302223 130.518 0.335338 130.518 0.0215958 0.0185085 191.872 0.0188541 156.247 129.548 0.422935 136.696 114.669 0.193818 0.0665514 129.548 0.32224 143.937 0.337979
130.618 0.302205 130.618 0.335287 130.618 0.0215753 0.0192438 191.973 0.0186269 156.348 129.637 0.476857 136.786 114.76 0.229924 0.0660023 129.637 0.324936 144.042 0.337602
130.718 0.302202 130.718 0.335315 130.718 0.0215541 0.0204963 192.074 0.0184309 156.448 129.726 0.503534 136.876 114.85 0.267701 0.0657147 129.726 0.32627 144.147 0.337645
130.818 0.302228 130.818 0.335306 130.818 0.0215413 0.0224022 192.175 0.0182809 156.549 129.816 0.514993 136.966 114.941 0.303282 0.0654893 129.816 0.326843 144.252 0.337643
130.918 0.302184 130.918 0.335272 130.918 0.0215373 0.0250069 192.276 0.0182682 156.65 129.905 0.514777 137.056 115.032 0.315519 0.0652452 129.905 0.326832 144.357 0.337611
131.018 0.302213 131.018 0.335314 131.018 0.0215351 0.0283347 192.377 0.018428 156.751 129.995 0.480925 137.146 115.123 0.319105 0.0650388 129.995 0.325139 144.462 0.337344
131.118 0.302216 131.118 0.335315 131.118 0.0215485 0.0323248 192.478 0.0188223 156.852 130.084 0.361414 137.236 115.214 0.32448 0.064769 130.084 0.319164 144.567 0.337321
131.218 0.302181 131.218 0.33498 131.218 0.0215315 0.0369413 192.579 0.0196051 156.953 130.174 0.205928 137.326 115.305 0.337642 0.0645058 130.174 0.311389 144.672 0.337332
131.318 0.302214 131.318 0.335005 131.318 0.021548 0.0421922 192.68 0.0208124 157.054 130.263 0.0659895 137.416 115.396 0.375655 0.0642576 130.263 0.304392 144.777 0.337349
131.418 0.302213 131.418 0.335021 131.418 0.021568 0.0483685 192.781 0.0226267 157.155 130.352 0.0428022 137.506 115.487 0.411047 0.0639347 130.352 0.303233 144.882 0.337301
131.518 0.302204 131.518 0.335025 131.518 0.021578 0.0562275 192.882 0.025057 157.256 130.442 0.0384164 137.596 115.578 0.442028 0.0636607 130.442 0.303014 144.987 0.337326
131.618 0.302234 131.618 0.335041 131.618 0.0216093 0.0674381 192.982 0.02809 157.357 130.531 0.0337692 137.686 115.669 0.468291 0.0633884 130.531 0.302781 145.092 0.337041
131.718 0.302202 131.718 0.334988 131.718 0.0216358 0.0863537 193.083 0.0317069 157.458 130.621 0.0301413 137.776 115.76 0.490097 0.0630802 130.621 0.3026 145.197 0.336989
131.818 0.302211 131.818 0.334988 131.818 0.0216553 0.124 193.184 0.0358738 157.559 130.71 0.0275694 137.866 115.85 0.509247 0.0628341 130.71 0.302471 145.302 0.337017
131.918 0.302227 131.918 0.335016 131.918 0.0216889 0.194221 193.285 0.0405254 157.66 130.8 0.0258805 137.956 115.941 0.520683 0.0625394 130.8 0.302387 145.407 0.337009
132.018 0.301888 132.018 0.334972 132.018 0.0217505 0.272342 193.386 0.0459005 157.76 130.889 0.0248907 138.046 116.032 0.525592 0.062268 130.889 0.302338 145.512 0.337
132.118 0.302232 132.118 0.335022 132.118 0.0217804 0.286439 193.487 0.052364 157.861 130.979 0.0243093 138.136 116.123 0.524001 0.0620398 130.979 0.302308 145.617 0.337028
132.218 0.30192 132.218 0.335003 132.218 0.0218331 0.305153 193.588 0.060886 157.962 131.068 0.0238958 138.226 116.214 0.513945 0.0617625 131.068 0.302288 145.722 0.336697
132.318 0.301878 132.318 0.335293 132.318 0.0218773 0.406451 193.689 0.0736919 158.063 131.157 0.0236383 138.316 116.305 0.490904 0.0615529 131.157 0.302275 145.827 0.336701
132.418 0.301936 132.418 0.335338 132.418 0.0219255 0.485924 193.79 0.0963603 158.164 131.247 0.0234499 138.406 116.396 0.445253 0.0613503 131.247 0.302265 145.932 0.336717
132.518 0.301895 132.518 0.335295 132.518 0.0220092 0.519638 193.891 0.141318 158.265 131.336 0.0232842 138.496 116.487 0.371123 0.0611234 131.336 0.302257 146.037 0.336678
132.618 0.30189 132.618 0.335305 132.618 0.0220573 0.52981 193.992 0.216619 158.366 131.426 0.0231717 138.586 116.578 0.288947 0.0609735 131.426 0.302252 146.142 0.336712
132.718 0.301928 132.718 0.335332 132.718 0.0221118 0.523622 194.093 0.28121 158.467 131.515 0.0230718 138.676 116.669 0.25132 0.0608088 131.515 0.302247 146.247 0.336695
132.818 0.301897 132.818 0.335294 132.818 0.0221964 0.477769 194.194 0.289199 158.568 131.605 0.0229626 138.766 116.76 0.154403 0.0606298 131.605 0.302241 146.352 0.336676
132.918 0.301886 132.918 0.33531 132.918 0.022243 0.333667 194.294 0.323375 158.669 131.694 0.0228853 138.856 116.85 0.1034 0.0605631 131.694 0.302237 146.457 0.336702
133.018 0.301933 133.018 0.335325 133.018 0.0223234 0.181238 194.395 0.425119 158.77 131.784 0.0228085 138.946 116.941 0.0828667 0.0604059 131.784 0.302233 146.562 0.336378
133.118 0.301901 133.118 0.33529 133.118 0.0224042 0.0546313 194.496 0.494541 158.871 131.873 0.0227037 139.036 117.032 0.0754335 0.0603103 131.873 0.302228 146.667 0.336371
133.218 0.301912 133.218 0.335314 133.218 0.02245 0.0406831 194.597 0.521587 158.972 131.962 0.0226406 139.126 117.123 0.0731258 0.0602729 131.962 0.302225 146.772 0.336403
133.318 0.301928 133.318 0.335303 133.318 0.0225348 0.0346679 194.698 0.529754 159.072 132.052 0.0225425 139.216 117.214 0.0715037 0.0601947 132.052 0.30222 146.877 0.336362
133.418 0.301898 133.418 0.335275 133.418 0.0226243 0.0298227 194.799 0.519447 159.173 132.141 0.0224318 139.306 117.305 0.0699297 0.060153 132.141 0.302215 146.982 0.336393
133.518 0.302242 133.518 0.33531 133.518 0.0227043 0.0269891 194.9 0.462914 159.274 132.231 0.0223457 139.396 117.396 0.0684713 0.0601326 132.231 0.30221 147.087 0.336386
133.618 0.301914 133.618 0.335301 133.618 0.0228007 0.0255864 195.001 0.306033 159.375 132.32 0.0222314 139.486 117.487 0.0677935 0.0601017 132.32 0.302205 147.192 0.336354
133.718 0.301903 133.718 0.335277 133.718 0.0228978 0.0249227 195.102 0.154283 159.476 132.41 0.0221273 139.576 117.578 0.0674006 0.0601357 132.41 0.302199 147.297 0.336412
133.818 0.301928 133.818 0.335306 133.818 0.0229862 0.0245688 195.203 0.0497896 159.577 132.499 0.0220258 139.666 117.669 0.067339 0.060109 132.499 0.302194 147.402 0.336405
133.918 0.301916 133.918 0.335282 133.918 0.0230908 0.0243636 195.304 0.0399769 159.678 132.589 0.0219073 139.756 117.76 0.067165 0.0601355 132.589 0.302188 147.507 0.336097
134.018 0.301897 134.018 0.335284 134.018 0.0232128 0.0242989 195.405 0.034109 159.779 132.678 0.0218061 139.846 117.85 0.0666226 0.0601831 132.678 0.302183 147.612 0.336108
134.118 0.301939 134.118 0.335313 134.118 0.0233271 0.0242711 195.506 0.0295273 159.88 132.767 0.0217133 139.936 117.941 0.0662251 0.0601963 132.767 0.302179 147.717 0.336063
134.218 0.301891 134.218 0.33559 134.218 0.0234661 0.0242617 195.606 0.026859 159.981 132.857 0.0215969 140.026 118.032 0.0654273 0.0602553 132.857 0.302173 147.822 0.336101
134.318 0.301899 134.318 0.335318 134.318 0.0235816 0.0242782 195.707 0.0255082 160.082 132.946 0.0214921 140.116 118.123 0.0646868 0.0603229 132.946 0.302168 147.927 0.336112
134.418 0.301909 134.418 0.335612 134.418 0.0237203 0.0242773 195.808 0.0248334 160.183 133.036 0.0213979 140.206 118.214 0.0637751 0.0603861 133.036 0.302163 148.032 0.336052
134.518 0.301894 134.518 0.335587 134.518 0.0238636 0.0242888 195.909 0.0244802 160.284 133.125 0.0212985 140.296 118.305 0.0627689 0.0604994 133.125 0.302158 148.137 0.336069
134.618 0.301925 134.618 0.335653 134.618 0.0239703 0.0242822 196.01 0.0242712 160.384 133.215 0.021216 140.386 118.396 0.0620607 0.0605912 133.215 0.302154 148.242 0.336067
134.718 0.301917 134.718 0.335606 134.718 0.0241228 0.0242361 196.111 0.0241765 160.485 133.304 0.0211168 140.476 118.487 0.0610533 0.0606906 133.304 0.302149 148.347 0.336064
134.818 0.301899 134.818 0.335599 134.818 0.0242897 0.0242192 196.212 0.0241466 160.586 133.394 0.0210571 140.566 118.578 0.0601107 0.0608237 133.394 0.302146 148.452 0.336091
134.918 0.301928 134.918 0.335626 134.918 0.0244286 0.0241496 196.313 0.0241193 160.687 133.483 0.0209691 140.656 118.669 0.0591807 0.0609406 133.483 0.302141 148.557 0.336062
135.018 0.301896 135.018 0.335604 135.018 0.0246016 0.0240675 196.414 0.0240976 160.788 133.572 0.020884 140.746 118.76 0.0581326 0.0610836 133.572 0.302137 148.662 0.336077
135.118 0.302206 135.118 0.335613 135.118 0.0247714 0.0240055 196.515 0.024086 160.889 133.662 0.0208084 140.836 118.85 0.057409 0.061281 133.662 0.302133 148.767 0.336411
135.218 0.302232 135.218 0.335605 135.218 0.0249285 0.0239066 196.616 0.0240707 160.99 133.751 0.0207497 140.926 118.941 0.0566316 0.0614634 133.751 0.30213 148.872 0.336667
135.318 0.302189 135.318 0.335577 135.318 0.0251207 0.0237965 196.717 0.0240468 161.091 133.841 0.0206678 141.016 119.032 0.0558071 0.061696 133.841 0.302126 148.977 0.336994
135.418 0.302204 135.418 0.335619 135.418 0.0252959 0.0237079 196.818 0.0240157 161.192 133.93 0.0206255 141.106 119.123 0.0551234 0.0619395 133.93 0.302124 149.082 0.337629
135.518 0.30223 135.518 0.335593 135.518 0.0254903 0.023579 196.918 0.0239314 161.293 134.02 0.0205796 141.196 119.214 0.0543405 0.0621951 134.02 0.302122 149.187 0.337924
135.618 0.30219 135.618 0.335892 135.618 0.0257067 0.0234723 197.019 0.023896 161.394 134.109 0.0205226 141.286 119.305 0.0538206 0.062544 134.109 0.302119 149.292 0.338595
135.718 0.302208 135.718 0.335936 135.718 0.0259016 0.02335 197.12 0.0238052 161.495 134.199 0.0204956 141.376 119.396 0.053342 0.0628926 134.199 0.302118 149.397 0.339503
135.818 0.302214 135.818 0.335905 135.818 0.0261176 0.0232193 197.221 0.0237418 161.596 134.288 0.0204456 141.466 119.487 0.0528035 0.0632932 134.288 0.302115 149.502 0.341372
135.918 0.302186 135.918 0.335908 135.918 0.026366 0.0231032 197.322 0.0236365 161.696 134.377 0.0204082 141.556 119.578 0.0523209 0.0637844 134.377 0.302113 149.607 0.344845
136.018 0.302231 136.018 0.335931 136.018 0.026587 0.0229784 197.423 0.0235237 161.797 134.467 0.0203919 141.646 119.669 0.0520676 0.064282 134.467 0.302113 149.712 0.35135
136.118 0.302219 136.118 0.335893 136.118 0.0268521 0.0228557 197.524 0.023423 161.898 134.556 0.0203412 141.736 119.76 0.0517201 0.0649152 134.556 0.30211 149.817 0.357607
136.218 0.302201 136.218 0.335923 136.218 0.0271329 0.022755 197.625 0.0232982 161.999 134.646 0.0203127 141.826 119.85 0.0513784 0.0656411 134.646 0.302109 149.922 0.360088
136.318 0.302233 136.318 0.33592 136.318 0.0273903 0.0226191 197.726 0.0231738 162.1 134.735 0.0203001 141.916 119.941 0.0510287 0.0664466 134.735 0.302108 150.027 0.36505
136.418 0.302208 136.418 0.336185 136.418 0.0277123 0.0225073 197.827 0.0230634 162.201 134.825 0.0202483 142.006 120.032 0.0507814 0.0674514 134.825 0.302105 150.132 0.376288
136.518 0.302204 136.518 0.33624 136.518 0.0280111 0.0224023 197.928 0.022929 162.302 134.914 0.020241 142.096 120.123 0.0505734 0.0685772 134.914 0.302105 150.237 0.385925
136.618 0.302229 136.618 0.336201 136.618 0.0283569 0.0222689 198.029 0.0228017 162.403 135.004 0.0202042 142.186 120.214 0.0505412 0.0698862 135.004 0.302103 150.342 0.390905
136.718 0.302187 136.718 0.335883 136.718 0.0287117 0.0221629 198.13 0.0226948 162.504 135.093 0.0201949 142.276 120.305 0.0505065 0.0713898 135.093 0.302103 150.447 0.393132
136.818 0.302226 136.818 0.335931 136.818 0.0290656 0.0220612 198.23 0.0225786 162.605 135.182 0.0201951 142.366 120.396 0.0504625 0.0729694 135.182 0.302103 150.552 0.391846
136.918 0.30221 136.918 0.336207 136.918 0.0294714 0.0219414 198.331 0.0224467 162.706 135.272 0.0201627 142.456 120.487 0.0503448 0.0747326 135.272 0.302101 150.657 0.384097
137.018 0.302188 137.018 0.336218 137.018 0.0299122 0.021827 198.432 0.0223497 162.807 135.361 0.0201621 142.546 120.578 0.0503151 0.0766266 135.361 0.302101 150.762 0.367302
137.118 0.302239 137.118 0.336224 137.118 0.0303374 0.0217081 198.533 0.022236 162.908 135.451 0.0201816 142.636 120.669 0.0502497 0.0786167 135.451 0.302102 150.867 0.351997
137.218 0.302224 137.218 0.336184 137.218 0.030812 0.0215784 198.634 0.022125 163.008 135.54 0.020206 142.726 120.76 0.0501559 0.0809093 135.54 0.302103 150.972 0.345455
137.318 0.302216 137.318 0.336226 137.318 0.0313241 0.0214776 198.735 0.0220204 163.109 135.63 0.0202364 142.816 120.85 0.0501679 0.0834735 135.63 0.302105 151.077 0.343548
137.418 0.302223 137.418 0.33621 137.418 0.0318714 0.0213219 198.836 0.021909 163.21 135.719 0.0202849 142.906 120.941 0.0501731 0.0865025 135.719 0.302107 151.182 0.342591
137.518 0.3022 137.518 0.336184 137.518 0.0324629 0.021172 198.937 0.0218183 163.311 135.809 0.0203288 142.996 121.032 0.0502848 0.0902925 135.809 0.302109 151.287 0.341695
137.618 0.30223 137.618 0.33654 137.618 0.0331023 0.0210293 199.038 0.0216992 163.412 135.898 0.0204477 143.086 121.123 0.0504349 0.0951121 135.898 0.302115 151.392 0.341031
137.718 0.302544 137.718 0.336538 137.718 0.0337526 0.0208411 199.139 0.0215875 163.513 135.987 0.0205564 143.176 121.214 0.0505316 0.101679 135.987 0.302121 151.497 0.340746
137.818 0.302185 137.818 0.336519 137.818 0.0345049 0.0206444 199.24 0.0214987 163.614 136.077 0.0206988 143.266 121.305 0.0510487 0.111308 136.077 0.302128 151.602 0.340446
137.918 0.302539 137.918 0.336545 137.918 0.0352765 0.0204577 199.341 0.0213645 163.715 136.166 0.02091 143.356 121.396 0.0510158 0.126528 136.166 0.302139 151.707 0.3401
138.018 0.302548 138.018 0.336833 138.018 0.0360852 0.0202125 199.442 0.0212444 163.816 136.256 0.021165 143.446 121.487 0.0512622 0.151895 136.256 0.302151 151.812 0.339812
138.118 0.302523 138.118 0.336833 138.118 0.0370212 0.0199911 199.542 0.0211245 163.917 136.345 0.0214651 143.536 121.578 0.0514494 0.192126 136.345 0.302166 151.917 0.339497
138.218 0.302554 138.218 0.336849 138.218 0.0379956 0.019707 199.643 0.0209835 164.018 136.435 0.0218607 143.626 121.669 0.0518183 0.242713 136.435 0.302186 152.022 0.339475
138.318 0.302526 138.318 0.336814 138.318 0.0390801 0.0194093 199.744 0.020837 164.119 136.524 0.0223001 143.716 121.76 0.0522646 0.293971 136.524 0.302208 152.127 0.339197
138.418 0.302528 138.418 0.336855 138.418 0.0402677 0.019093 199.845 0.0206841 164.22 136.614 0.0228736 143.806 121.85 0.0528836 0.336966 136.614 0.302237 152.232 0.338859
138.518 0.30285 138.518 0.336859 138.518 0.0415358 0.0187327 199.946 0.0205211 164.32 136.703 0.0235179 143.896 121.941 0.0534802 0.345201 136.703 0.302269 152.337 0.33885
138.618 0.302826 138.618 0.33715 138.618 0.0429921 0.0183875 200.047 0.0203413 164.421 136.792 0.0242579 143.986 122.032 0.0540787 0.353081 136.792 0.302306 152.442 0.338882
138.718 0.302833 138.718 0.337495 138.718 0.0446283 0.0180343 200.148 0.0201512 164.522 136.882 0.02513 144.076 122.123 0.0548434 0.406825 136.882 0.30235 152.547 0.338539
138.818 0.302849 138.818 0.337456 138.818 0.0464296 0.0177113 200.249 0.0199356 164.623 136.971 0.0260687 144.166 122.214 0.055569 0.460064 136.971 0.302396 152.652 0.338569
138.918 0.302815 138.918 0.337778 138.918 0.0485433 0.0175275 200.35 0.0197299 164.724 137.061 0.0271249 144.256 122.305 0.0564109 0.496454 137.061 0.302449 152.757 0.338574
139.018 0.303147 139.018 0.337809 139.018 0.0509731 0.0175881 200.451 0.0195003 164.825 137.15 0.0283473 144.346 122.396 0.0573117 0.520255 137.15 0.30251 152.862 0.338224
139.118 0.303141 139.118 0.338092 139.118 0.0538282 0.0181127 200.552 0.0192795 164.926 137.24 0.029651 144.436 122.487 0.0583643 0.536512 137.24 0.302576 152.967 0.338247
139.218 0.303098 139.218 0.338427 139.218 0.0572749 0.0192795 200.653 0.0190421 165.027 137.329 0.0310839 144.526 122.578 0.0596243 0.546026 137.329 0.302647 153.072 0.338237
139.318 0.303459 139.318 0.33843 139.318 0.0615169 0.0211666 200.754 0.0187692 165.128 137.419 0.0326152 144.616 122.669 0.0608908 0.544326 137.419 0.302724 153.177 0.337924
139.418 0.303449 139.418 0.339012 139.418 0.0669465 0.0238785 200.854 0.0185468 165.229 137.508 0.0342368 144.706 122.76 0.0622025 0.511357 137.508 0.302805 153.282 0.337966
139.518 0.303751 139.518 0.339372 139.518 0.0742649 0.027441 200.955 0.0183682 165.33 137.597 0.0359126 144.796 122.85 0.0636151 0.418005 137.597 0.302889 153.387 0.337918
139.618 0.304107 139.618 0.340302 139.618 0.0847356 0.0317665 201.056 0.0182535 165.431 137.687 0.0376796 144.886 122.941 0.0652519 0.297122 137.687 0.302977 153.492 0.337929
139.718 0.304694 139.718 0.34122 139.718 0.100476 0.0368245 201.157 0.0182811 165.532 137.776 0.0395317 144.976 123.032 0.0669821 0.163393 137.776 0.30307 153.597 0.337953
139.818 0.30563 139.818 0.343124 139.818 0.124753 0.0425804 201.258 0.0185267 165.632 137.866 0.0415392 145.066 123.123 0.0686481 0.0877282 137.866 0.30317 153.702 0.337612
139.918 0.306882 139.918 0.34562 139.918 0.160698 0.0494138 201.359 0.0190623 165.733 137.955 0.0436882 145.156 123.214 0.0705944 0.0750245 137.955 0.303277 153.807 0.337652
140.018 0.308412 140.018 0.349325 140.018 0.207423 0.0583688 201.46 0.0200653 165.834 138.045 0.0460658 145.246 123.305 0.072931 0.0710621 138.045 0.303396 153.912 0.337647
140.118 0.310616 140.118 0.35345 140.118 0.258302 0.0717277 201.561 0.0216346 165.935 138.134 0.0487039 145.336 123.396 0.0755537 0.0682102 138.134 0.303528 154.017 0.337619
140.218 0.311866 140.218 0.357137 140.218 0.293642 0.0958504 201.662 0.0239489 166.036 138.223 0.0517178 145.426 123.487 0.0786401 0.0667276 138.223 0.303679 154.122 0.337645
140.318 0.312465 140.318 0.359032 140.318 0.305104 0.145236 201.763 0.0269933 166.137 138.313 0.0553285 145.516 123.578 0.0823705 0.0660343 138.313 0.303859 154.227 0.337602
140.418 0.314351 140.418 0.363096 140.418 0.346374 0.227202 201.864 0.0308228 166.238 138.402 0.0597204 145.606 123.669 0.0869911 0.0656697 138.402 0.304079 154.332 0.337326
140.518 0.316528 140.518 0.368049 140.518 0.394232 0.282922 201.965 0.0354128 166.339 138.492 0.0653133 145.696 123.76 0.0929253 0.0654753 138.492 0.304359 154.437 0.337326
140.618 0.318371 140.618 0.372449 140.618 0.429853 0.289116 202.066 0.0407994 166.44 138.581 0.0729616 145.786 123.85 0.100831 0.0652721 138.581 0.304741 154.542 0.337304
140.718 0.319974 140.718 0.375867 140.718 0.453758 0.341509 202.166 0.0473449 166.541 138.671 0.0843475 145.876 123.941 0.111302 0.0650925 138.671 0.30531 154.647 0.337326
140.818 0.320865 140.818 0.378665 140.818 0.472836 0.446544 202.267 0.0560094 166.642 138.76 0.102879 145.967 124.032 0.125971 0.0649099 138.76 0.306237 154.752 0.337333
140.918 0.321823 140.918 0.380891 140.918 0.483885 0.506864 202.368 0.0689757 166.743 138.85 0.135051 146.057 124.123 0.146386 0.0646823 138.85 0.307846 154.857 0.337299
141.018 0.32152 141.018 0.380565 141.018 0.467389 0.526604 202.469 0.0924705 166.844 138.939 0.186977 146.147 124.214 0.173862 0.0644908 138.939 0.310442 154.962 0.337042
141.118 0.318068 141.118 0.373987 141.118 0.388659 0.530844 202.57 0.140979 166.944 139.028 0.252343 146.237 124.305 0.207574 0.0642497 139.028 0.31371 155.067 0.336995
141.218 0.310931 141.218 0.359032 141.218 0.216456 0.510647 202.671 0.222917 167.045 139.118 0.293098 146.327 124.396 0.244331 0.0639677 139.118 0.315748 155.172 0.336988
141.318 0.305956 141.318 0.346847 141.318 0.0735975 0.430015 202.772 0.282339 167.146 139.207 0.298069 146.417 124.487 0.280793 0.0637421 139.207 0.315996 155.277 0.33703
141.418 0.304975 141.418 0.3434 141.418 0.0415515 0.264583 202.873 0.289373 167.247 139.297 0.325975 146.507 124.578 0.311398 0.063454 139.297 0.317392 155.382 0.336969
141.518 0.304716 141.518 0.342177 141.518 0.0348102 0.102139 202.974 0.347499 167.348 139.386 0.405689 146.597 124.669 0.316 0.0631928 139.386 0.321377 155.487 0.33701
141.618 0.304354 141.618 0.341203 141.618 0.0310078 0.0445689 203.075 0.451271 167.449 139.476 0.468523 146.687 124.76 0.320608 0.0629327 139.476 0.324519 155.592 0.336999
141.718 0.304354 141.718 0.340603 141.718 0.0286274 0.0379283 203.176 0.510179 167.55 139.565 0.502655 146.777 124.85 0.327503 0.0626366 139.565 0.326226 155.697 0.336976
141.818 0.304092 141.818 0.340285 141.818 0.027221 0.0320779 203.277 0.52921 167.651 139.655 0.516549 146.867 124.941 0.34959 0.0624 139.655 0.32692 155.802 0.337015
141.918 0.303738 141.918 0.339958 141.918 0.0263961 0.0282274 203.378 0.532904 167.752 139.744 0.519289 146.957 125.032 0.389542 0.0621427 139.744 0.327057 155.907 0.336703
142.018 0.303755 142.018 0.339368 142.018 0.0259721 0.0261967 203.478 0.511343 167.853 139.833 0.494796 147.047 125.123 0.42302 0.0618649 139.833 0.325833 156.012 0.336699
142.118 0.303462 142.118 0.339335 142.118 0.0257001 0.0252304 203.579 0.428009 167.954 139.923 0.397047 147.137 125.214 0.452734 0.0616689 139.923 0.320945 156.117 0.336704
142.218 0.303418 142.218 0.339027 142.218 0.0255193 0.0247451 203.68 0.262215 168.055 140.012 0.237143 147.227 125.305 0.477285 0.0614227 140.012 0.31295 156.222 0.336671
142.318 0.303441 142.318 0.339063 142.318 0.0254265 0.0244911 203.781 0.0966468 168.156 140.102 0.0805304 147.317 125.396 0.498637 0.0612263 140.102 0.30512 156.327 0.336684
142.418 0.30344 142.418 0.338736 142.418 0.0253315 0.0243697 203.882 0.0442799 168.256 140.191 0.0439844 147.407 125.487 0.515019 0.061037 140.191 0.303292 156.432 0.336715
142.518 0.303106 142.518 0.338747 142.518 0.0252746 0.0243371 203.983 0.0379472 168.357 140.281 0.0391218 147.497 125.578 0.523729 0.0608505 140.281 0.303049 156.537 0.336673
142.618 0.303142 142.618 0.338442 142.618 0.0252625 0.0243197 204.084 0.032174 168.458 140.37 0.0343213 147.587 125.669 0.526123 0.0607158 140.37 0.302809 156.642 0.336716
142.718 0.303131 142.718 0.338415 142.718 0.0252268 0.0243359 204.185 0.0283342 168.559 140.46 0.0304681 147.677 125.76 0.521642 0.0605918 140.46 0.302616 156.747 0.336697
142.818 0.303117 142.818 0.338453 142.818 0.0252027 0.0243622 204.286 0.0262632 168.66 140.549 0.0277506 147.767 125.85 0.507415 0.0604432 140.549 0.302481 156.852 0.336667
142.918 0.303158 142.918 0.338435 142.918 0.0252019 0.0243602 204.387 0.0252664 168.761 140.638 0.0259949 147.857 125.941 0.477345 0.0603806 140.638 0.302393 156.957 0.336387
143.018 0.30312 143.018 0.338106 143.018 0.0251634 0.0243652 204.488 0.0247599 168.862 140.728 0.024971 147.947 126.032 0.421714 0.0602781 140.728 0.302342 157.062 0.336364
143.118 0.302814 143.118 0.338142 143.118 0.0251483 0.0243605 204.589 0.0245052 168.963 140.817 0.0243742 148.037 126.123 0.339751 0.0602088 140.817 0.302312 157.167 0.336372
143.218 0.302829 143.218 0.337792 143.218 0.0251075 0.0243174 204.69 0.0243719 169.064 140.907 0.02399 148.127 126.214 0.274146 0.0601791 140.907 0.302292 157.272 0.3364
143.318 0.3028 143.318 0.33782 143.318 0.0250457 0.0242971 204.79 0.0243351 169.165 140.996 0.0237264 148.217 126.305 0.221061 0.0601178 140.996 0.302279 157.377 0.336365
143.418 0.302833 143.418 0.337831 143.418 0.0250064 0.0242243 204.891 0.0243091 169.266 141.086 0.0235552 148.307 126.396 0.131486 0.0601016 141.086 0.302271 157.482 0.336389
143.518 0.302827 143.518 0.337783 143.518 0.0249341 0.0241396 204.992 0.0243094 169.367 141.175 0.023398 148.397 126.487 0.0928637 0.0601281 141.175 0.302263 157.587 0.336686
143.618 0.302807 143.618 0.337486 143.618 0.0248512 0.0240731 205.093 0.0243191 169.468 141.265 0.0232861 148.487 126.578 0.0778691 0.0600811 141.265 0.302257 157.692 0.336663
143.718 0.30283 143.718 0.337477 143.718 0.0247938 0.0239767 205.194 0.0243291 169.568 141.354 0.0232068 148.577 126.669 0.0727573 0.0601134 141.354 0.302253 157.797 0.3367
143.818 0.302791 143.818 0.337438 143.818 0.0246923 0.0238644 205.295 0.0243325 169.669 141.443 0.0231092 148.667 126.76 0.0709812 0.0601331 141.443 0.302248 157.902 0.336987
143.918 0.302802 143.918 0.337489 143.918 0.024593 0.0237674 205.396 0.024316 169.77 141.533 0.0230438 148.757 126.85 0.0692466 0.0601596 141.533 0.302245 158.007 0.33729
144.018 0.30284 144.018 0.337466 144.018 0.0245027 0.023639 205.497 0.0242743 169.871 141.622 0.0229634 148.847 126.941 0.0672757 0.0602259 141.622 0.302241 158.112 0.337609
144.118 0.3028 144.118 0.337477 144.118 0.0243803 0.0235206 205.598 0.0242464 169.972 141.712 0.0228795 148.937 127.032 0.0666002 0.0602427 141.712 0.302237 158.217 0.33791
144.218 0.302499 144.218 0.337499 144.218 0.0242631 0.0234045 205.699 0.0241734 170.073 141.801 0.0227861 149.027 127.123 0.0664006 0.0603189 141.801 0.302232 158.322 0.338553
144.318 0.302514 144.318 0.337153 144.318 0.0241618 0.023263 205.8 0.0241014 170.174 141.891 0.0226941 149.117 127.214 0.0663457 0.0604073 141.891 0.302228 158.427 0.339204
144.418 0.302484 144.418 0.337487 144.418 0.0240246 0.0231601 205.901 0.024031 170.275 141.98 0.0226071 149.207 127.305 0.0659238 0.0604652 141.98 0.302223 158.532 0.339771
144.518 0.302507 144.518 0.337174 144.518 0.0239005 0.0230159 206.002 0.0239207 170.376 142.07 0.0225211 149.297 127.396 0.0651797 0.0605869 142.07 0.302219 158.637 0.341369
144.618 0.302509 144.618 0.337135 144.618 0.0237982 0.0228916 206.102 0.0238264 170.477 142.159 0.0224143 149.387 127.487 0.0647535 0.0606945 142.159 0.302214 158.742 0.34386
144.718 0.302484 144.718 0.336855 144.718 0.0236547 0.0227918 206.203 0.0237229 170.578 142.248 0.0223127 149.477 127.578 0.0643392 0.0607833 142.248 0.302209 158.847 0.34916
144.818 0.302511 144.818 0.336844 144.818 0.0235539 0.0226546 206.304 0.0235814 170.679 142.338 0.0222043 149.567 127.669 0.063656 0.0609617 142.338 0.302203 158.952 0.356671
144.918 0.302496 144.918 0.336827 144.918 0.023418 0.022553 206.405 0.0234794 170.779 142.427 0.0220982 149.657 127.76 0.0629438 0.0611069 142.427 0.302198 159.057 0.360055
145.018 0.302494 145.018 0.336864 145.018 0.0232954 0.0224284 206.506 0.0233525 170.88 142.517 0.0219891 149.747 127.85 0.0621995 0.0613056 142.517 0.302192 159.162 0.362546
145.118 0.302522 145.118 0.336843 145.118 0.0231916 0.0223134 206.607 0.0232239 170.981 142.606 0.0218905 149.837 127.941 0.0614007 0.0615533 142.606 0.302188 159.267 0.372238
145.218 0.302511 145.218 0.336836 145.218 0.0230455 0.0221983 206.708 0.0231154 171.082 142.696 0.0217938 149.927 128.032 0.0605345 0.0617482 142.696 0.302183 159.372 0.383091
145.318 0.302522 145.318 0.33687 145.318 0.0229366 0.0220912 206.809 0.0229804 171.183 142.785 0.0216939 150.017 128.123 0.0592774 0.0620903 142.785 0.302178 159.477 0.390014
145.418 0.302534 145.418 0.336832 145.418 0.0228276 0.0219711 206.91 0.0228648 171.284 142.875 0.021576 150.107 128.214 0.0580206 0.0623998 142.875 0.302172 159.582 0.393121
145.518 0.302499 145.518 0.336852 145.518 0.022707 0.0218686 207.011 0.0227546 171.385 142.964 0.0214777 150.197 128.305 0.0572411 0.0627387 142.964 0.302167 159.687 0.393413
145.618 0.302527 145.618 0.33686 145.618 0.0226059 0.0217337 207.112 0.0226254 171.486 143.053 0.0213781 150.287 128.396 0.0567163 0.0632091 143.053 0.302162 159.792 0.389402
145.718 0.302521 145.718 0.336821 145.718 0.0225316 0.0215929 207.213 0.0225097 171.587 143.143 0.0212789 150.377 128.487 0.0561583 0.0636622 143.143 0.302157 159.897 0.374698
145.818 0.302495 145.818 0.336843 145.818 0.0224054 0.0214721 207.314 0.0224185 171.688 143.232 0.0212005 150.467 128.578 0.0555378 0.0642011 143.232 0.302153 160.002 0.359132
145.918 0.302206 145.918 0.336857 145.918 0.0223254 0.0213343 207.414 0.0222894 171.789 143.322 0.0211078 150.557 128.669 0.0547793 0.0648507 143.322 0.302148 160.107 0.347958
146.018 0.302201 146.018 0.336833 146.018 0.0222455 0.02118 207.515 0.022195 171.89 143.411 0.0210174 150.647 128.76 0.0542192 0.0655475 143.411 0.302144 160.212 0.344789
146.118 0.302198 146.118 0.336877 146.118 0.0221482 0.0210179 207.616 0.0220605 171.991 143.501 0.0209449 150.737 128.85 0.0536126 0.0664086 143.501 0.30214 160.317 0.343545
146.218 0.302242 146.218 0.336835 146.218 0.0220849 0.0208291 207.717 0.021956 172.091 143.59 0.0208815 150.827 128.941 0.053123 0.0674196 143.59 0.302137 160.422 0.342608
146.318 0.3022 146.318 0.336541 146.318 0.0220212 0.0206659 207.818 0.0218405 172.192 143.68 0.0208001 150.917 129.032 0.0526661 0.0685752 143.68 0.302133 160.527 0.341957
146.418 0.302218 146.418 0.336534 146.418 0.0219375 0.0204567 207.919 0.0217148 172.293 143.769 0.0207387 151.007 129.123 0.0522017 0.069958 143.769 0.30213 160.632 0.341394
146.518 0.302227 146.518 0.336823 146.518 0.0218941 0.0202239 208.02 0.0215904 172.394 143.858 0.0206845 151.097 129.214 0.0518853 0.0714892 143.858 0.302127 160.737 0.341048
146.618 0.302171 146.618 0.336538 146.618 0.0218293 0.020006 208.121 0.0214761 172.495 143.948 0.0206116 151.187 129.305 0.0513518 0.073125 143.948 0.302124 160.842 0.340741
146.718 0.302205 146.718 0.336522 146.718 0.021776 0.0197646 208.222 0.0213275 172.596 144.037 0.0205647 151.277 129.396 0.0510708 0.0749544 144.037 0.302121 160.947 0.340431
146.818 0.302183 146.818 0.336497 146.818 0.0217449 0.0195109 208.323 0.0211844 172.697 144.127 0.0204969 151.367 129.487 0.050859 0.0768689 144.127 0.302118 161.052 0.340098
146.918 0.302178 146.918 0.336219 146.918 0.02168 0.0192613 208.424 0.0210332 172.798 144.216 0.0204531 151.457 129.578 0.0506392 0.0790025 144.216 0.302116 161.157 0.339828
147.018 0.30221 147.018 0.336206 147.018 0.0216586 0.0189683 208.525 0.0208697 172.899 144.306 0.0204228 151.547 129.669 0.0504967 0.0814097 144.306 0.302114 161.262 0.339815
147.118 0.302167 147.118 0.336514 147.118 0.021626 0.0186901 208.626 0.020697 173 144.395 0.0203639 151.637 129.76 0.0502587 0.0840888 144.395 0.302111 161.367 0.339482
147.218 0.302174 147.218 0.336552 147.218 0.0215748 0.0184215 208.726 0.0205128 173.101 144.485 0.0203231 151.727 129.85 0.0500655 0.0873777 144.485 0.302109 161.472 0.339521
147.318 0.302215 147.318 0.336199 147.318 0.0215624 0.0181706 208.827 0.0202992 173.202 144.574 0.0202981 151.817 129.941 0.0499652 0.091484 144.574 0.302108 161.577 0.3392
147.418 0.302201 147.418 0.33622 147.418 0.0215522 0.0180311 208.928 0.0200872 173.303 144.663 0.0202499 151.907 130.032 0.0499258 0.0968001 144.663 0.302105 161.682 0.339151
147.518 0.302186 147.518 0.336214 147.518 0.0215354 0.0179959 209.029 0.0198807 173.403 144.753 0.0202267 151.997 130.123 0.0500197 0.104258 144.753 0.302104 161.787 0.338884
147.618 0.302208 147.618 0.336197 147.618 0.0215435 0.018175 209.13 0.0196417 173.504 144.842 0.0201797 152.087 130.214 0.0500516 0.115507 144.842 0.302102 161.892 0.338866
147.718 0.302175 147.718 0.336239 147.718 0.0215255 0.0186912 209.231 0.0194045 173.605 144.932 0.0201507 152.177 130.305 0.0498613 0.133923 144.932 0.302101 161.997 0.33886
147.818 0.302194 147.818 0.33624 147.818 0.0215171 0.0196258 209.332 0.0191298 173.706 145.021 0.0201268 152.267 130.396 0.0498355 0.164962 145.021 0.302099 162.102 0.338578
147.918 0.302214 147.918 0.3362 147.918 0.0215381 0.0211583 209.433 0.0188881 173.807 145.111 0.0201056 152.357 130.487 0.0499713 0.211588 145.111 0.302098 162.207 0.338539
148.018 0.302185 148.018 0.336233 148.018 0.0215136 0.0233834 209.534 0.0186352 173.908 145.2 0.0200853 152.447 130.578 0.0498126 0.26489 145.2 0.302097 162.312 0.338579
148.118 0.302202 148.118 0.336218 148.118 0.0215419 0.0263228 209.635 0.0183757 174.009 145.29 0.0200928 152.537 130.669 0.049847 0.317549 145.29 0.302098 162.417 0.338245
148.218 0.302194 148.218 0.336195 148.218 0.0215661 0.0300177 209.736 0.0182181 174.11 145.379 0.0200757 152.627 130.76 0.0498529 0.342462 145.379 0.302097 162.522 0.338212
148.318 0.302195 148.318 0.336235 148.318 0.0215711 0.0343951 209.837 0.0181449 174.211 145.468 0.0200891 152.717 130.85 0.0500623 0.346967 145.468 0.302097 162.627 0.338265
148.418 0.302214 148.418 0.336214 148.418 0.0216073 0.0393658 209.938 0.0182336 174.312 145.558 0.0201031 152.807 130.941 0.0503358 0.376008 145.558 0.302098 162.732 0.338224
148.518 0.302202 148.518 0.336237 148.518 0.0216419 0.0451626 210.038 0.0185715 174.413 145.647 0.0201272 152.897 131.032 0.050461 0.442583 145.647 0.302099 162.837 0.338238
148.618 0.302189 148.618 0.336249 148.618 0.0216694 0.0522344 210.139 0.0192376 174.514 145.737 0.0201663 152.987 131.123 0.0507985 0.489136 145.737 0.302101 162.942 0.337961
148.718 0.302219 148.718 0.336197 148.718 0.0217094 0.0618235 210.24 0.0204121 174.615 145.826 0.0202445 153.077 131.214 0.0511032 0.520673 145.826 0.302105 163.047 0.337911
148.818 0.302182 148.818 0.336222 148.818 0.021746 0.076853 210.341 0.0221815 174.715 145.916 0.020337 153.167 131.305 0.0514619 0.540153 145.916 0.30211 163.152 0.337937
148.918 0.302212 148.918 0.336228 148.918 0.0217956 0.105226 210.442 0.024614 174.816 146.005 0.0204818 153.257 131.396 0.0520202 0.551611 146.005 0.302117 163.257 0.337946
149.018 0.302217 149.018 0.336219 149.018 0.0218611 0.162505 210.543 0.027698 174.917 146.094 0.0206467 153.347 131.487 0.0525015 0.553441 146.094 0.302125 163.362 0.337911
149.118 0.30216 149.118 0.336236 149.118 0.0218982 0.248144 210.644 0.0314384 175.018 146.184 0.0208833 153.437 131.578 0.053119 0.53027 146.184 0.302137 163.467 0.337936
149.218 0.302215 149.218 0.336227 149.218 0.0219507 0.284192 210.745 0.0357765 175.119 146.273 0.021176 153.527 131.669 0.0539384 0.451038 146.273 0.302152 163.572 0.337611
149.318 0.302212 149.318 0.336202 149.318 0.022017 0.291708 210.846 0.0406679 175.22 146.363 0.021541 153.617 131.76 0.0546946 0.319771 146.363 0.30217 163.677 0.337611
149.418 0.302194 149.418 0.336231 149.418 0.0220915 0.362735 210.947 0.0463378 175.321 146.452 0.0219887 153.707 131.85 0.0555581 0.197074 146.452 0.302192 163.782 0.337648
149.518 0.302228 149.518 0.336517 149.518 0.0221516 0.460827 211.048 0.053247 175.422 146.542 0.0225428 153.797 131.941 0.0564389 0.0929643 146.542 0.30222 163.887 0.337594
149.618 0.301883 149.618 0.336541 149.618 0.0222258 0.511369 211.149 0.0626223 175.523 146.631 0.0231705 153.887 132.032 0.057359 0.0760926 146.631 0.302252 163.992 0.337624
149.718 0.302195 149.718 0.336546 149.718 0.0222867 0.527167 211.25 0.0772325 175.624 146.721 0.0239331 153.977 132.123 0.0583016 0.0718027 146.721 0.30229 164.097 0.337656
149.818 0.302227 149.818 0.336526 149.818 0.0223627 0.528542 211.35 0.104451 175.725 146.81 0.0247904 154.067 132.214 0.0591462 0.0688951 146.81 0.302333 164.202 0.337617
149.918 0.301869 149.918 0.336229 149.918 0.022444 0.500998 211.451 0.158771 175.826 146.899 0.0257438 154.157 132.305 0.0603764 0.0675237 146.899 0.30238 164.307 0.337657
150.018 0.302201 150.018 0.336216 150.018 0.0224982 0.399813 211.552 0.24133 175.927 146.989 0.0268333 154.247 132.396 0.0618638 0.0670101 146.989 0.302435 164.412 0.337317
150.118 0.302227 150.118 0.3362 150.118 0.0225845 0.236981 211.653 0.285088 176.027 147.078 0.0280521 154.337 132.487 0.0631426 0.0667789 147.078 0.302496 164.517 0.337301
150.218 0.302185 150.218 0.336241 150.218 0.022686 0.0768161 211.754 0.291435 176.128 147.168 0.0293895 154.427 132.578 0.0649259 0.0667024 147.168 0.302562 164.622 0.337328
150.318 0.302233 150.318 0.336205 150.318 0.0227697 0.0427781 211.855 0.353751 176.229 147.257 0.0308678 154.517 132.669 0.0667535 0.0665746 147.257 0.302636 164.727 0.337317
150.418 0.302186 150.418 0.336522 150.418 0.0228953 0.036684 211.956 0.45286 176.33 147.347 0.032389 154.607 132.76 0.0686246 0.0664789 147.347 0.302712 164.832 0.337324
150.518 0.302178 150.518 0.336239 150.518 0.0229786 0.0311364 212.057 0.508115 176.431 147.436 0.0340541 154.697 132.85 0.0707288 0.0663825 147.436 0.302796 164.937 0.337357
150.618 0.302228 150.618 0.336209 150.618 0.0230853 0.0276523 212.158 0.526335 176.532 147.526 0.0357703 154.787 132.941 0.0730831 0.0662014 147.526 0.302882 165.042 0.337319
150.718 0.302202 150.718 0.336532 150.718 0.0232176 0.0259228 212.259 0.529853 176.633 147.615 0.037538 154.877 133.032 0.0758768 0.0660555 147.615 0.30297 165.147 0.337368
150.818 0.302192 150.818 0.336226 150.818 0.0233125 0.025087 212.36 0.507665 176.734 147.704 0.0394463 154.967 133.123 0.0791842 0.0658367 147.704 0.303065 165.252 0.337326
150.918 0.302231 150.918 0.336198 150.918 0.0234312 0.0246404 212.461 0.421069 176.835 147.794 0.0414643 155.057 133.214 0.0831368 0.0655398 147.794 0.303166 165.357 0.337004
151.018 0.302189 151.018 0.336555 151.018 0.023579 0.0244224 212.562 0.257271 176.936 147.883 0.0436357 155.147 133.305 0.088221 0.0653135 147.883 0.303275 165.462 0.33704
151.118 0.302201 151.118 0.336224 151.118 0.0237119 0.0243112 212.662 0.0923582 177.037 147.973 0.0460109 155.237 133.396 0.0947959 0.0650362 147.973 0.303394 165.567 0.337055
151.218 0.302206 151.218 0.336525 151.218 0.023845 0.0242704 212.763 0.044013 177.138 148.062 0.0486202 155.327 133.487 0.103488 0.0647432 148.062 0.303524 165.672 0.337048
151.318 0.302156 151.318 0.33656 151.318 0.023991 0.0242857 212.864 0.037753 177.239 148.152 0.0515949 155.417 133.578 0.115622 0.0644822 148.152 0.303673 165.777 0.337037
151.418 0.302202 151.418 0.336212 151.418 0.0241423 0.0242964 212.965 0.0320299 177.339 148.241 0.0550761 155.507 133.669 0.13243 0.0641364 148.241 0.303847 165.882 0.337006
151.518 0.302197 151.518 0.336527 151.518 0.0242955 0.0242995 213.066 0.0282371 177.44 148.331 0.0592241 155.597 133.76 0.156105 0.0638515 148.331 0.304054 165.987 0.33701
151.618 0.302187 151.618 0.336538 151.618 0.0244466 0.0243205 213.167 0.0261856 177.541 148.42 0.0644297 155.687 133.85 0.187559 0.0635376 148.42 0.304314 166.092 0.336685
151.718 0.302214 151.718 0.336505 151.718 0.0246099 0.0243013 213.268 0.0252069 177.642 148.509 0.0712953 155.777 133.941 0.224942 0.063177 148.509 0.304658 166.197 0.336682
151.818 0.302185 151.818 0.336546 151.818 0.0247999 0.024295 213.369 0.0247119 177.743 148.599 0.0810687 155.867 134.032 0.264238 0.0629024 148.599 0.305146 166.302 0.336711
151.918 0.302191 151.918 0.336229 151.918 0.0249622 0.0242547 213.47 0.0244244 177.844 148.688 0.0962307 155.958 134.123 0.301966 0.0626076 148.688 0.305905 166.407 0.336698
152.018 0.302207 152.018 0.33652 152.018 0.0251412 0.0241884 213.571 0.0243024 177.945 148.778 0.12141 156.048 134.214 0.31518 0.0623179 148.778 0.307163 166.512 0.337
152.118 0.302184 152.118 0.336543 152.118 0.0253511 0.0241243 213.672 0.0242515 178.046 148.867 0.162981 156.138 134.305 0.319386 0.0620747 148.867 0.309242 166.617 0.33703
152.218 0.302219 152.218 0.336536 152.218 0.0255371 0.0240421 213.773 0.0242325 178.147 148.957 0.221017 156.228 134.396 0.326865 0.0617938 148.957 0.312144 166.722 0.337003
152.318 0.302208 152.318 0.336514 152.318 0.0257439 0.023964 213.873 0.0242373 178.248 149.046 0.280925 156.318 134.487 0.355084 0.0615339 149.046 0.315139 166.827 0.33732
152.418 0.302162 152.418 0.336548 152.418 0.0259889 0.0238638 213.974 0.0242441 178.349 149.136 0.295273 156.408 134.578 0.399349 0.0613713 149.136 0.315857 166.932 0.337647
152.518 0.302213 152.518 0.336521 152.518 0.0262045 0.0237468 214.075 0.0242306 178.45 149.225 0.301571 156.498 134.669 0.436787 0.0611421 149.225 0.316172 167.037 0.337918
152.618 0.30221 152.618 0.33652 152.618 0.0264343 0.0236395 214.176 0.0242339 178.551 149.314 0.345767 156.588 134.76 0.468868 0.0609486 149.314 0.318381 167.142 0.338565
152.718 0.302192 152.718 0.336535 152.718 0.0267036 0.0235244 214.277 0.0242038 178.651 149.404 0.420104 156.678 134.85 0.494352 0.0607928 149.404 0.322098 167.247 0.33887
152.818 0.302226 152.818 0.336508 152.818 0.0269323 0.023387 214.378 0.0241518 178.752 149.493 0.474936 156.768 134.941 0.515235 0.0606133 149.493 0.32484 167.352 0.339486
152.918 0.302212 152.918 0.336541 152.918 0.0272244 0.0232772 214.479 0.0241266 178.853 149.583 0.50247 156.858 135.032 0.527334 0.0605312 149.583 0.326217 167.457 0.340433
153.018 0.30223 153.018 0.336551 153.018 0.0275114 0.0231491 214.58 0.0240532 178.954 149.672 0.514252 156.948 135.123 0.532098 0.0603986 149.672 0.326806 167.562 0.342282
153.118 0.30223 153.118 0.336516 153.118 0.0278162 0.023022 214.681 0.0239865 179.055 149.762 0.514429 157.038 135.214 0.530914 0.0602861 149.762 0.326814 167.667 0.345765
153.218 0.302192 153.218 0.336549 153.218 0.0281491 0.0229207 214.782 0.0239025 179.156 149.851 0.481453 157.128 135.305 0.522282 0.0602289 149.851 0.325166 167.772 0.352287
153.318 0.302212 153.318 0.336527 153.318 0.028493 0.0227877 214.883 0.0237979 179.257 149.941 0.363435 157.218 135.396 0.502475 0.0601363 149.941 0.319265 167.877 0.358496
153.418 0.302224 153.418 0.336513 153.418 0.0288624 0.0226605 214.984 0.0237115 179.358 150.03 0.20933 157.308 135.487 0.462902 0.0600857 150.03 0.31156 167.982 0.361332
153.518 0.302188 153.518 0.336879 153.518 0.0292613 0.0225456 215.085 0.0235971 179.459 150.119 0.0672482 157.398 135.578 0.394852 0.0600602 150.119 0.304455 168.087 0.366314
153.618 0.302224 153.618 0.336843 153.618 0.0296776 0.0224325 215.185 0.0234643 179.56 150.209 0.0428257 157.488 135.669 0.306483 0.0599878 150.209 0.303234 168.192 0.377513
153.718 0.30251 153.718 0.33685 153.718 0.0301041 0.0223273 215.286 0.0233499 179.661 150.298 0.0383365 157.578 135.76 0.261998 0.0600028 150.298 0.30301 168.297 0.387532
153.818 0.302503 153.818 0.336859 153.818 0.0305874 0.022206 215.387 0.0232276 179.762 150.388 0.0336174 157.668 135.85 0.167847 0.0600048 150.388 0.302774 168.402 0.392486
153.918 0.302534 153.918 0.336833 153.918 0.0310642 0.0220994 215.488 0.023114 179.863 150.477 0.029975 157.758 135.941 0.107672 0.0599793 150.477 0.302592 168.507 0.394343
154.018 0.302505 154.018 0.336852 154.018 0.0315991 0.0220005 215.589 0.0230019 179.963 150.567 0.0273718 157.848 136.032 0.0839381 0.0600112 150.567 0.302462 168.612 0.393129
154.118 0.302515 154.118 0.337156 154.118 0.0321667 0.0218703 215.69 0.0228744 180.064 150.656 0.0257552 157.938 136.123 0.0754283 0.0600097 150.656 0.302381 168.717 0.384968
154.218 0.302545 154.218 0.337135 154.218 0.032769 0.0217552 215.791 0.022754 180.165 150.746 0.0248206 158.028 136.214 0.0732485 0.0600516 150.746 0.302334 168.822 0.36848
154.318 0.302487 154.318 0.337166 154.318 0.0334308 0.0216313 215.892 0.0226512 180.266 150.835 0.0242443 158.118 136.305 0.0717966 0.0601165 150.835 0.302305 168.927 0.353219
154.418 0.302529 154.418 0.337149 154.418 0.0341503 0.0214889 215.993 0.0225282 180.367 150.924 0.0238968 158.208 136.396 0.0701125 0.0601454 150.924 0.302288 169.032 0.346366
154.518 0.302522 154.518 0.33714 154.518 0.0348975 0.0213364 216.094 0.0224247 180.468 151.014 0.0236368 158.298 136.487 0.0687993 0.0601986 151.014 0.302275 169.137 0.344478
154.618 0.3025 154.618 0.337172 154.618 0.0357163 0.0211941 216.195 0.0223179 180.569 151.103 0.0234388 158.388 136.578 0.0685082 0.0602985 151.103 0.302265 169.242 0.343537
154.718 0.302533 154.718 0.337449 154.718 0.0365545 0.0210205 216.296 0.0221949 180.67 151.193 0.0233163 158.478 136.669 0.0685373 0.060366 151.193 0.302259 169.347 0.342588
154.818 0.302526 154.818 0.337467 154.818 0.037496 0.0208419 216.397 0.0220934 180.771 151.282 0.0232103 158.568 136.76 0.0684813 0.0605134 151.282 0.302254 169.452 0.341994
154.918 0.302511 154.918 0.337495 154.918 0.0385314 0.0206323 216.497 0.0219708 180.872 151.372 0.0231101 158.658 136.85 0.0683483 0.0606394 151.372 0.302249 169.557 0.341657
155.018 0.302538 155.018 0.337458 155.018 0.039652 0.0204096 216.598 0.0218578 180.973 151.461 0.02303 158.748 136.941 0.0682276 0.0608054 151.461 0.302245 169.662 0.341054
155.118 0.302818 155.118 0.337456 155.118 0.0408876 0.0201857 216.699 0.0217346 181.074 151.551 0.0229427 158.838 137.032 0.0678649 0.0610149 151.551 0.30224 169.767 0.34076
155.218 0.302851 155.218 0.337784 155.218 0.042234 0.0198962 216.8 0.0216091 181.175 151.64 0.0228738 158.928 137.123 0.0671426 0.0612244 151.64 0.302237 169.872 0.340417
155.318 0.302897 155.318 0.337753 155.318 0.043761 0.019593 216.901 0.0214942 181.275 151.729 0.0228004 159.018 137.214 0.0663142 0.0614918 151.729 0.302233 169.977 0.340435
155.418 0.302875 155.418 0.33812 155.418 0.045469 0.0192619 217.002 0.0213614 181.376 151.819 0.0226997 159.108 137.305 0.0653421 0.0618065 151.819 0.302228 170.082 0.340121
155.518 0.302885 155.518 0.338098 155.518 0.0474063 0.0188949 217.103 0.0212288 181.477 151.908 0.0226103 159.198 137.396 0.0641677 0.0621071 151.908 0.302224 170.187 0.340093
155.618 0.302895 155.618 0.338399 155.618 0.0496042 0.0185303 217.204 0.0210695 181.578 151.998 0.0225101 159.288 137.487 0.0630707 0.0625321 151.998 0.302219 170.292 0.339828
155.718 0.303175 155.718 0.338427 155.718 0.0521982 0.0181782 217.305 0.0209124 181.679 152.087 0.0224148 159.378 137.578 0.0620875 0.0629614 152.087 0.302214 170.397 0.339783
155.818 0.303219 155.818 0.338708 155.818 0.0552725 0.0178748 217.406 0.0207375 181.78 152.177 0.0223326 159.468 137.669 0.0609867 0.0634531 152.177 0.30221 170.502 0.339474
155.918 0.303512 155.918 0.339028 155.918 0.0589833 0.0176953 217.507 0.0205743 181.881 152.266 0.0222114 159.558 137.76 0.0600841 0.0640851 152.266 0.302204 170.607 0.339499
156.018 0.303508 156.018 0.339353 156.018 0.0636107 0.0176746 217.608 0.0203689 181.982 152.356 0.0221305 159.648 137.85 0.0591164 0.0647495 152.356 0.3022 170.712 0.339149
156.118 0.30383 156.118 0.339966 156.118 0.069614 0.0179018 217.709 0.0201618 182.083 152.445 0.022028 159.738 137.941 0.0580835 0.0655455 152.445 0.302194 170.817 0.339184
156.218 0.304113 156.218 0.340604 156.218 0.0778482 0.0185584 217.809 0.0199278 182.184 152.534 0.0219121 159.828 138.032 0.0573647 0.0665111 152.534 0.302189 170.922 0.339176
156.318 0.304418 156.318 0.341214 156.318 0.0899244 0.0197415 217.91 0.0196599 182.285 152.624 0.021795 159.918 138.123 0.056486 0.0675823 152.624 0.302183 171.027 0.338846
156.418 0.305074 156.418 0.34244 156.418 0.108287 0.0216371 218.011 0.0194126 182.386 152.713 0.0216805 160.008 138.214 0.0557797 0.068895 152.713 0.302177 171.132 0.338887
156.518 0.305965 156.518 0.344667 156.518 0.136402 0.0243208 218.112 0.019144 182.487 152.803 0.0215866 160.098 138.305 0.0549739 0.0704238 152.803 0.302172 171.237 0.338842
156.618 0.307503 156.618 0.347758 156.618 0.176421 0.0278022 218.213 0.0188534 182.587 152.892 0.0214822 160.188 138.396 0.0544638 0.0720904 152.892 0.302167 171.342 0.338852
156.718 0.309364 156.718 0.351512 156.718 0.224912 0.0320928 218.314 0.0185496 182.688 152.982 0.0214005 160.278 138.487 0.0539282 0.0739572 152.982 0.302163 171.447 0.338881
156.818 0.311227 156.818 0.356208 156.818 0.274574 0.0370831 218.415 0.0182517 182.789 153.071 0.0212927 160.368 138.578 0.0533481 0.0759597 153.071 0.302158 171.552 0.338529
156.918 0.3122 156.918 0.358987 156.918 0.295958 0.0427976 218.516 0.0179889 182.89 153.161 0.0212331 160.458 138.669 0.0528187 0.0781438 153.161 0.302155 171.657 0.338564
157.018 0.313121 157.018 0.361188 157.018 0.315899 0.0496696 218.617 0.0178439 182.991 153.25 0.0211366 160.548 138.76 0.0523589 0.0806285 153.25 0.30215 171.762 0.338562
157.118 0.315283 157.118 0.365874 157.118 0.363715 0.0586812 218.718 0.0178452 183.092 153.339 0.021056 160.638 138.85 0.0520717 0.0834642 153.339 0.302146 171.867 0.338549
157.218 0.31749 157.218 0.370856 157.218 0.408182 0.0722601 218.819 0.0181792 183.193 153.429 0.0209813 160.728 138.941 0.0516203 0.087013 153.429 0.302142 171.972 0.338577
157.318 0.319011 157.318 0.374939 157.318 0.438492 0.097095 218.92 0.0189798 183.294 153.518 0.020901 160.818 139.032 0.0510939 0.0916725 153.518 0.302138 172.077 0.338253
157.418 0.320262 157.418 0.378362 157.418 0.460188 0.148134 219.021 0.0204444 183.395 153.608 0.0208417 160.908 139.123 0.0506365 0.0980837 153.608 0.302135 172.182 0.338233
157.518 0.321539 157.518 0.381174 157.518 0.477418 0.23166 219.121 0.0228275 183.496 153.697 0.0207838 160.998 139.214 0.0503565 0.10795 153.697 0.302132 172.287 0.338251
157.618 0.322118 157.618 0.382753 157.618 0.481192 0.28333 219.222 0.0261856 183.597 153.787 0.0207153 161.088 139.305 0.0501274 0.125026 153.787 0.302129 172.392 0.338212
157.718 0.3209 157.718 0.380559 157.718 0.448468 0.289389 219.323 0.0305432 183.698 153.876 0.0206767 161.178 139.396 0.0499808 0.157203 153.876 0.302127 172.497 0.338239
157.818 0.316248 157.818 0.370872 157.818 0.334472 0.345243 219.424 0.0357724 183.799 153.965 0.0205969 161.268 139.487 0.0499344 0.21195 153.965 0.302123 172.602 0.338238
157.918 0.309038 157.918 0.355613 157.918 0.155463 0.449788 219.525 0.0417331 183.899 154.055 0.0205432 161.358 139.578 0.049779 0.276445 154.055 0.30212 172.707 0.337916
158.018 0.305663 158.018 0.346233 158.018 0.054791 0.507848 219.626 0.048759 184 154.144 0.0204954 161.448 139.669 0.0495505 0.331731 154.144 0.302118 172.812 0.337927
158.118 0.30532 158.118 0.343718 158.118 0.0387347 0.52648 219.727 0.0577728 184.101 154.234 0.0204407 161.538 139.76 0.0495387 0.342708 154.234 0.302115 172.917 0.337915
158.218 0.305038 158.218 0.342802 158.218 0.0334933 0.529907 219.828 0.0709747 184.202 154.323 0.0203982 161.628 139.85 0.0495557 0.359741 154.323 0.302113 173.022 0.337902
158.318 0.304769 158.318 0.341819 158.318 0.0302051 0.507525 219.929 0.0945833 184.303 154.413 0.0203723 161.718 139.941 0.0495321 0.431879 154.413 0.302112 173.127 0.337939
158.418 0.304409 158.418 0.341234 158.418 0.0281233 0.420577 220.03 0.14266 184.404 154.502 0.0203191 161.808 140.032 0.0494522 0.485745 154.502 0.302109 173.232 0.337906
158.518 0.304093 158.518 0.340922 158.518 0.0269293 0.256243 220.131 0.223403 184.505 154.592 0.0202789 161.898 140.123 0.0495222 0.521721 154.592 0.302107 173.337 0.337932
158.618 0.304116 158.618 0.340619 158.618 0.0262396 0.0917228 220.232 0.28245 184.606 154.681 0.0202513 161.988 140.214 0.0496025 0.543088 154.681 0.302106 173.442 0.337943
158.718 0.304075 158.718 0.340315 158.718 0.0258469 0.0438388 220.333 0.289056 184.707 154.77 0.0202007 162.078 140.305 0.049535 0.555248 154.77 0.302103 173.547 0.337614
158.818 0.303784 158.818 0.339972 158.818 0.0256422 0.0373875 220.433 0.339998 184.808 154.86 0.0201683 162.168 140.396 0.0496234 0.55769 154.86 0.302101 173.652 0.337612
158.918 0.303793 158.918 0.339992 158.918 0.0254582 0.0316403 220.534 0.444988 184.909 154.949 0.0201383 162.258 140.487 0.0497395 0.535957 154.949 0.3021 173.757 0.337623
159.018 0.303771 159.018 0.339693 159.018 0.0253561 0.0279383 220.635 0.506578 185.01 155.039 0.020121 162.348 140.578 0.0498518 0.458619 155.039 0.302099 173.862 0.337603
159.118 0.303501 159.118 0.339666 159.118 0.0253015 0.0260464 220.736 0.527091 185.111 155.128 0.0201028 162.438 140.669 0.050148 0.325085 155.128 0.302098 173.967 0.337635
159.218 0.303469 159.218 0.339376 159.218 0.0252281 0.0251592 220.837 0.531752 185.211 155.218 0.020076 162.528 140.76 0.0502219 0.202428 155.218 0.302097 174.072 0.337612
159.318 0.303477 159.318 0.339376 159.318 0.0252226 0.0246993 220.938 0.512509 185.312 155.307 0.0200736 162.618 140.85 0.0504523 0.0934475 155.307 0.302097 174.177 0.337624
159.418 0.303488 159.418 0.339029 159.418 0.0251941 0.0244683 221.039 0.434484 185.413 155.397 0.0200686 162.708 140.941 0.0508572 0.0761508 155.397 0.302096 174.282 0.33764
159.518 0.303138 159.518 0.339072 159.518 0.0251604 0.0243822 221.14 0.268512 185.514 155.486 0.0200537 162.798 141.032 0.0512139 0.071831 155.486 0.302096 174.387 0.3376
159.618 0.303156 159.618 0.339062 159.618 0.0251439 0.0243193 221.241 0.106275 185.615 155.575 0.0201063 162.888 141.123 0.0517103 0.0689704 155.575 0.302098 174.492 0.33731
159.718 0.30317 159.718 0.338739 159.718 0.0251304 0.0243323 221.342 0.0448878 185.716 155.665 0.0201442 162.978 141.214 0.0524352 0.0677483 155.665 0.3021 174.597 0.337301
159.818 0.30314 159.818 0.338761 159.818 0.0250898 0.0243545 221.443 0.0381586 185.817 155.754 0.0202101 163.068 141.305 0.0531278 0.0672929 155.754 0.302104 174.702 0.337296
159.918 0.303146 159.918 0.33872 159.918 0.0250724 0.0243658 221.544 0.0323077 185.918 155.844 0.0203281 163.158 141.396 0.0539316 0.0671837 155.844 0.302109 174.807 0.337314
160.018 0.30315 160.018 0.338735 160.018 0.0250162 0.0243817 221.645 0.02838 186.019 155.933 0.0204695 163.248 141.487 0.0547745 0.0671542 155.933 0.302116 174.912 0.337302
160.118 0.303142 160.118 0.338751 160.118 0.0249632 0.0243817 221.745 0.0262622 186.12 156.023 0.0206548 163.338 141.578 0.0557561 0.0671061 156.023 0.302126 175.017 0.33731
160.218 0.303167 160.218 0.338402 160.218 0.0249005 0.0243573 221.846 0.0252717 186.221 156.112 0.0209382 163.428 141.669 0.056933 0.0670836 156.112 0.30214 175.122 0.337343
160.318 0.30284 160.318 0.33844 160.318 0.0248275 0.0243181 221.947 0.0247618 186.322 156.202 0.0212645 163.518 141.76 0.058139 0.0670238 156.202 0.302156 175.227 0.337284
160.418 0.302815 160.418 0.338432 160.418 0.0247551 0.0242742 222.048 0.024496 186.423 156.291 0.0216707 163.608 141.85 0.0594867 0.0669102 156.291 0.302177 175.332 0.337319
160.518 0.302845 160.518 0.338408 160.518 0.0246683 0.0242127 222.149 0.0243801 186.523 156.38 0.0221871 163.698 141.941 0.0609952 0.0667989 156.38 0.302202 175.437 0.33731
160.618 0.302829 160.618 0.338439 160.618 0.0245454 0.0241437 222.25 0.0243356 186.624 156.47 0.0227638 163.788 142.032 0.0625447 0.0666057 156.47 0.302231 175.542 0.337287
160.718 0.302843 160.718 0.338418 160.718 0.0244492 0.0240572 222.351 0.0243274 186.725 156.559 0.0235072 163.878 142.123 0.0642988 0.0663845 156.559 0.302268 175.647 0.337332
160.818 0.302877 160.818 0.338096 160.818 0.0243427 0.0239665 222.452 0.0243494 186.826 156.649 0.0243396 163.968 142.214 0.0662381 0.0661444 156.649 0.30231 175.752 0.3373
160.918 0.302838 160.918 0.33812 160.918 0.024211 0.0238502 222.553 0.0243583 186.927 156.738 0.0252739 164.058 142.305 0.0684746 0.065875 156.738 0.302357 175.857 0.33762
161.018 0.302856 161.018 0.338093 161.018 0.0241047 0.0237352 222.654 0.0243583 187.028 156.828 0.0263647 164.148 142.396 0.0711127 0.0655882 156.828 0.302411 175.962 0.337959
161.118 0.302843 161.118 0.338084 161.118 0.0239775 0.0236483 222.755 0.0243761 187.129 156.917 0.0275495 164.238 142.487 0.0740791 0.0653078 156.917 0.30247 176.067 0.338202
161.218 0.302512 161.218 0.338102 161.218 0.0238511 0.0235025 222.856 0.0243786 187.23 157.007 0.0288904 164.328 142.578 0.0775088 0.0649594 157.007 0.302538 176.172 0.338547
161.318 0.302545 161.318 0.338078 161.318 0.0237544 0.0233749 222.957 0.0243346 187.331 157.096 0.0303708 164.418 142.669 0.0817012 0.0646616 157.096 0.302612 176.277 0.338868
161.418 0.302527 161.418 0.33812 161.418 0.0236139 0.0232575 223.057 0.0243073 187.432 157.185 0.0319258 164.508 142.76 0.0868197 0.0643082 157.185 0.302689 176.382 0.339465
161.518 0.302536 161.518 0.338103 161.518 0.0234783 0.0231258 223.158 0.0242425 187.533 157.275 0.0336038 164.598 142.85 0.0935007 0.0639664 157.275 0.302773 176.487 0.340108
161.618 0.302561 161.618 0.337759 161.618 0.0233597 0.023 223.259 0.0241874 187.634 157.364 0.0353623 164.688 142.941 0.102364 0.0636555 157.364 0.302861 176.592 0.341349
161.718 0.302524 161.718 0.337803 161.718 0.0232248 0.0228805 223.36 0.0240966 187.735 157.454 0.0371658 164.778 143.032 0.114736 0.0632761 157.454 0.302951 176.697 0.343187
161.818 0.302547 161.818 0.337774 161.818 0.0231145 0.0227523 223.461 0.0239912 187.835 157.543 0.0390895 164.868 143.123 0.132156 0.0629719 157.543 0.303047 176.802 0.34764
161.918 0.302553 161.918 0.33778 161.918 0.0230146 0.0226339 223.562 0.0239115 187.936 157.633 0.0411155 164.958 143.214 0.156321 0.0627034 157.633 0.303149 176.907 0.354764
162.018 0.302525 162.018 0.337807 162.018 0.0228687 0.022519 223.663 0.0237854 188.037 157.722 0.0433106 165.048 143.305 0.188396 0.0623742 157.722 0.303259 177.012 0.359771
162.118 0.302539 162.118 0.337779 162.118 0.0227691 0.0224052 223.764 0.023668 188.138 157.812 0.0457119 165.138 143.396 0.226195 0.0621209 157.812 0.303379 177.117 0.361962
162.218 0.302533 162.218 0.337775 162.218 0.0226802 0.0222922 223.865 0.0235608 188.239 157.901 0.0483347 165.228 143.487 0.265059 0.061861 157.901 0.30351 177.222 0.368449
162.318 0.302507 162.318 0.337801 162.318 0.0225643 0.0221763 223.966 0.0234409 188.34 157.99 0.0513007 165.318 143.578 0.301845 0.0616115 157.99 0.303658 177.327 0.380003
162.418 0.302536 162.418 0.337458 162.418 0.0224762 0.0220587 224.067 0.0233007 188.441 158.08 0.0547932 165.408 143.669 0.31469 0.0614133 158.08 0.303833 177.432 0.389069
162.518 0.302525 162.518 0.337473 162.518 0.0223873 0.0219478 224.168 0.0231923 188.542 158.169 0.0589431 165.498 143.76 0.31853 0.0611678 158.169 0.30404 177.537 0.39339
162.618 0.302533 162.618 0.337465 162.618 0.0222922 0.0218212 224.269 0.023067 188.643 158.259 0.0641349 165.588 143.85 0.324658 0.0609883 158.259 0.3043 177.642 0.394988
162.718 0.302553 162.718 0.337448 162.718 0.0222135 0.0216961 224.369 0.0229399 188.744 158.348 0.070993 165.678 143.941 0.34337 0.0608502 158.348 0.304643 177.747 0.392791
162.818 0.302513 162.818 0.337493 162.818 0.0221359 0.0215565 224.47 0.0228305 188.845 158.438 0.0807168 165.768 144.032 0.384643 0.0606602 158.438 0.305129 177.852 0.382493
162.918 0.302531 162.918 0.337473 162.918 0.0220523 0.021417 224.571 0.0226998 188.946 158.527 0.0957975 165.858 144.123 0.419785 0.0605434 158.527 0.305883 177.957 0.366326
163.018 0.302543 163.018 0.337464 163.018 0.0219891 0.0212773 224.672 0.0225952 189.047 158.617 0.120867 165.949 144.214 0.451052 0.0603998 158.617 0.307136 178.062 0.351644
163.118 0.302527 163.118 0.337495 163.118 0.021903 0.0211087 224.773 0.0224928 189.147 158.706 0.162383 166.039 144.305 0.476764 0.0602582 158.706 0.309212 178.167 0.346385
163.218 0.302559 163.218 0.337447 163.218 0.0218536 0.020948 224.874 0.0223765 189.248 158.795 0.220511 166.129 144.396 0.499006 0.0601974 158.795 0.312119 178.272 0.344798
163.318 0.302553 163.318 0.337481 163.318 0.0217979 0.0207673 224.975 0.0222618 189.349 158.885 0.280641 166.219 144.487 0.51595 0.0600983 158.885 0.315125 178.377 0.343514
163.418 0.302526 163.418 0.337473 163.418 0.0217383 0.0205651 225.076 0.022144 189.45 158.974 0.29502 166.309 144.578 0.524795 0.0600428 158.974 0.315844 178.482 0.342921
163.518 0.302552 163.518 0.337462 163.518 0.0217134 0.0203721 225.177 0.0220341 189.551 159.064 0.301314 166.399 144.669 0.527358 0.0599962 159.064 0.316159 178.587 0.342265
163.618 0.302536 163.618 0.337482 163.618 0.0216693 0.0201604 225.278 0.0219283 189.652 159.153 0.344617 166.489 144.76 0.522673 0.0599348 159.153 0.318324 178.692 0.341643
163.718 0.30254 163.718 0.337462 163.718 0.0216151 0.0199191 225.379 0.0217884 189.753 159.243 0.419701 166.579 144.85 0.508106 0.0599271 159.243 0.322078 178.797 0.341357
163.818 0.302593 163.818 0.337473 163.818 0.0216053 0.0196509 225.48 0.0216678 189.854 159.332 0.474995 166.669 144.941 0.476561 0.0598974 159.332 0.324843 178.902 0.341029
163.918 0.302535 163.918 0.337169 163.918 0.0215678 0.0194062 225.581 0.021537 189.955 159.422 0.502679 166.759 145.032 0.418069 0.0598666 159.422 0.326227 179.007 0.340742
164.018 0.302569 164.018 0.337124 164.018 0.0215399 0.0191111 225.681 0.0213996 190.056 159.511 0.514455 166.849 145.123 0.332143 0.059901 159.511 0.326816 179.112 0.340742
164.118 0.302562 164.118 0.337129 164.118 0.0215287 0.0188471 225.782 0.0212472 190.157 159.6 0.514509 166.939 145.214 0.270325 0.0598926 159.6 0.326818 179.217 0.340397
164.218 0.302212 164.218 0.337479 164.218 0.0214953 0.0185657 225.883 0.0210878 190.258 159.69 0.481098 167.029 145.305 0.201549 0.0598959 159.69 0.325148 179.322 0.340122
164.318 0.302252 164.318 0.337446 164.318 0.0214919 0.0182935 225.984 0.0209164 190.359 159.779 0.361879 167.119 145.396 0.120018 0.0599734 159.779 0.319187 179.427 0.340101
164.418 0.302243 164.418 0.337799 164.418 0.0215025 0.0180847 226.085 0.0207464 190.459 159.869 0.2084 167.209 145.487 0.0878867 0.0599606 159.869 0.311513 179.532 0.340102
164.518 0.302201 164.518 0.337805 164.518 0.0214742 0.0179611 226.186 0.0205245 190.56 159.958 0.0667682 167.299 145.578 0.0762207 0.0600235 159.958 0.304431 179.637 0.339807
164.618 0.302256 164.618 0.337758 164.618 0.0214885 0.0179954 226.287 0.0203121 190.661 160.048 0.0427684 167.389 145.669 0.0724501 0.0601062 160.048 0.303231 179.742 0.339778
164.718 0.302235 164.718 0.337793 164.718 0.0215055 0.0182907 226.388 0.0201066 190.762 160.137 0.0382374 167.479 145.76 0.0708523 0.0601722 160.137 0.303005 179.847 0.339484
164.818 0.302231 164.818 0.337483 164.818 0.021502 0.0189584 226.489 0.0198682 190.863 160.227 0.0334757 167.569 145.85 0.0693134 0.0603285 160.227 0.302767 179.952 0.339505
164.918 0.302253 164.918 0.337785 164.918 0.0215279 0.0201353 226.59 0.0196227 190.964 160.316 0.0298182 167.659 145.941 0.0680748 0.0604377 160.316 0.302584 180.057 0.339471
165.018 0.302216 165.018 0.337475 165.018 0.0215562 0.0219548 226.691 0.0193822 191.065 160.405 0.027276 167.749 146.032 0.0674247 0.060591 160.405 0.302457 180.162 0.339185
165.118 0.30224 165.118 0.337441 165.118 0.0215656 0.0245152 226.792 0.0190931 191.166 160.495 0.0256932 167.839 146.123 0.0671483 0.0608342 160.495 0.302378 180.267 0.339191
165.218 0.302245 165.218 0.337458 165.218 0.0216235 0.0278434 226.893 0.0188367 191.267 160.584 0.0247929 167.929 146.214 0.0671502 0.0610412 160.584 0.302333 180.372 0.339171
165.318 0.302188 165.318 0.337486 165.318 0.0216561 0.031896 226.993 0.0185659 191.368 160.674 0.0242318 168.019 146.305 0.0671748 0.0613294 160.674 0.302305 180.477 0.3392
165.418 0.302233 165.418 0.337454 165.418 0.0217003 0.0366684 227.094 0.0183127 191.469 160.763 0.0239024 168.109 146.396 0.0671167 0.0616511 160.763 0.302288 180.582 0.338877
165.518 0.302233 165.518 0.337474 165.518 0.0217657 0.0421467 227.195 0.0181346 191.57 160.853 0.0236515 168.199 146.487 0.0665903 0.0619805 160.853 0.302276 180.687 0.338867
165.618 0.302185 165.618 0.337471 165.618 0.0217881 0.0486318 227.296 0.0180321 191.671 160.942 0.0234867 168.289 146.578 0.0662146 0.0624454 160.942 0.302267 180.792 0.338878
165.718 0.302219 165.718 0.337458 165.718 0.0218511 0.0570257 227.397 0.0181323 191.771 161.032 0.0233659 168.379 146.669 0.0652894 0.0629095 161.032 0.302261 180.897 0.33885
165.818 0.302206 165.818 0.337476 165.818 0.0219176 0.0693365 227.498 0.0185085 191.872 161.121 0.0232488 168.469 146.76 0.0644102 0.0634809 161.121 0.302255 181.002 0.338887
165.918 0.302207 165.918 0.337476 165.918 0.0219421 0.0910061 227.599 0.0192438 191.973 161.21 0.0231764 168.559 146.85 0.0633601 0.0642214 161.21 0.302252 181.107 0.338579
166.018 0.302231 166.018 0.337438 166.018 0.0220215 0.135272 227.7 0.0204963 192.074 161.3 0.0231001 168.649 146.941 0.0623566 0.0650534 161.3 0.302248 181.212 0.338539
166.118 0.3022 166.118 0.337477 166.118 0.0220996 0.213593 227.801 0.0224022 192.175 161.389 0.0230187 168.739 147.032 0.0614427 0.0660951 161.389 0.302244 181.317 0.338587
166.218 0.302213 166.218 0.337438 166.218 0.0221586 0.280166 227.902 0.0250069 192.276 161.479 0.0229615 168.829 147.123 0.0605451 0.0674277 161.479 0.302241 181.422 0.338562
166.318 0.302226 166.318 0.337452 166.318 0.0222359 0.287613 228.003 0.0283347 192.377 161.568 0.0228674 168.919 147.214 0.0594641 0.069059 161.568 0.302236 181.527 0.338553
166.418 0.302194 166.418 0.337471 166.418 0.0223078 0.322514 228.104 0.0323248 192.478 161.658 0.0227713 169.009 147.305 0.0579293 0.0711762 161.658 0.302232 181.632 0.338606
166.518 0.302286 166.518 0.337436 166.518 0.0223711 0.429317 228.205 0.0369413 192.579 161.747 0.0226836 169.099 147.396 0.0569228 0.0736686 161.747 0.302227 181.737 0.338247
166.618 0.302275 166.618 0.337445 166.618 0.0224584 0.498454 228.305 0.0421922 192.68 161.836 0.0225906 169.189 147.487 0.0564614 0.0765344 161.836 0.302223 181.842 0.338256
166.718 0.302251 166.718 0.337465 166.718 0.0225364 0.523233 228.406 0.0483685 192.781 161.926 0.0224973 169.279 147.578 0.0558911 0.0798037 161.926 0.302218 181.947 0.338279
166.818 0.302238 166.818 0.337439 166.818 0.0226152 0.529838 228.507 0.0562275 192.882 162.015 0.022419 169.369 147.669 0.0552089 0.0835063 162.015 0.302214 182.052 0.338239
166.918 0.302202 166.918 0.337454 166.918 0.0227302 0.515569 228.608 0.0674381 192.982 162.105 0.0223002 169.459 147.76 0.0545109 0.0878951 162.105 0.302208 182.157 0.338269
167.018 0.302211 167.018 0.337458 167.018 0.0228148 0.449611 228.709 0.0863537 193.083 162.194 0.0222094 169.549 147.85 0.0536356 0.0935353 162.194 0.302203 182.262 0.338247
167.118 0.302236 167.118 0.337449 167.118 0.0229191 0.285273 228.81 0.124 193.184 162.284 0.0221027 169.639 147.941 0.0530285 0.101092 162.284 0.302198 182.367 0.338244
167.218 0.302206 167.218 0.337811 167.218 0.0230518 0.131937 228.911 0.194221 193.285 162.373 0.0219802 169.729 148.032 0.0526048 0.112415 162.373 0.302192 182.472 0.337962
167.318 0.30223 167.318 0.337465 167.318 0.0231526 0.046855 229.012 0.272342 193.386 162.463 0.021901 169.819 148.123 0.0520552 0.131129 162.463 0.302188 182.577 0.337924
167.418 0.302237 167.418 0.33778 167.418 0.0232637 0.0387772 229.113 0.286439 193.487 162.552 0.0218016 169.909 148.214 0.0515741 0.163625 162.552 0.302183 182.682 0.337938
167.518 0.302208 167.518 0.337792 167.518 0.0234082 0.032749 229.214 0.305153 193.588 162.641 0.0216936 169.999 148.305 0.0511639 0.214142 162.641 0.302178 182.787 0.337944
167.618 0.302238 167.618 0.337768 167.618 0.0235143 0.0285732 229.315 0.406451 193.689 162.731 0.0215979 170.089 148.396 0.0507529 0.272004 162.731 0.302173 182.892 0.33791
167.718 0.302225 167.718 0.337783 167.718 0.023653 0.0263518 229.416 0.485924 193.79 162.82 0.0215001 170.179 148.487 0.0505242 0.326493 162.82 0.302168 182.997 0.337943
167.818 0.302227 167.818 0.337781 167.818 0.0238043 0.0252945 229.517 0.519638 193.891 162.91 0.0214084 170.269 148.578 0.0502785 0.341935 162.91 0.302163 183.102 0.337935
167.918 0.302238 167.918 0.337462 167.918 0.0239398 0.0247641 229.617 0.52981 193.992 162.999 0.0213216 170.359 148.669 0.0501024 0.347457 162.999 0.302159 183.207 0.337925
168.018 0.302216 168.018 0.337805 168.018 0.0241062 0.0245092 229.718 0.523622 194.093 163.089 0.0212133 170.449 148.76 0.0497923 0.384779 163.089 0.302154 183.312 0.337954
168.118 0.302221 168.118 0.337784 168.118 0.0242406 0.0243623 229.819 0.477769 194.194 163.178 0.0211488 170.539 148.85 0.0495988 0.449982 163.178 0.30215 183.417 0.337633
168.218 0.302234 168.218 0.337785 168.218 0.0244216 0.0243319 229.92 0.333667 194.294 163.268 0.0210444 170.629 148.941 0.0494465 0.494285 163.268 0.302145 183.522 0.337622
168.318 0.302195 168.318 0.337805 168.318 0.0245908 0.0243216 230.021 0.181238 194.395 163.357 0.0209755 170.719 149.032 0.0493637 0.522988 163.357 0.302142 183.627 0.337675
168.418 0.302213 168.418 0.337784 168.418 0.024747 0.0243229 230.122 0.0546313 194.496 163.446 0.0209114 170.809 149.123 0.0491123 0.54096 163.446 0.302139 183.732 0.337619
168.518 0.302233 168.518 0.337799 168.518 0.0249429 0.0243416 230.223 0.0406831 194.597 163.536 0.020835 170.899 149.214 0.0491964 0.55135 163.536 0.302135 183.837 0.337646
168.618 0.302211 168.618 0.337811 168.618 0.0251337 0.0243453 230.324 0.0346679 194.698 163.625 0.0207633 170.989 149.305 0.0491247 0.551051 163.625 0.302131 183.942 0.337638
168.718 0.302245 168.718 0.337776 168.718 0.0253047 0.0243409 230.425 0.0298227 194.799 163.715 0.0207263 171.079 149.396 0.0491084 0.520906 163.715 0.302129 184.047 0.337616
168.818 0.302214 168.818 0.337825 168.818 0.0255283 0.0243413 230.526 0.0269891 194.9 163.804 0.0206485 171.169 149.487 0.0491867 0.428494 163.804 0.302125 184.152 0.337641
168.918 0.30222 168.918 0.337813 168.918 0.0257368 0.0242907 230.627 0.0255864 195.001 163.894 0.0206027 171.259 149.578 0.0491727 0.301228 163.894 0.302123 184.257 0.337316
169.018 0.302233 169.018 0.337782 169.018 0.025924 0.0242544 230.728 0.0249227 195.102 163.983 0.0205477 171.349 149.669 0.0492556 0.169156 163.983 0.30212 184.362 0.337307
169.118 0.302199 169.118 0.337829 169.118 0.0261582 0.0241963 230.829 0.0245688 195.203 164.073 0.0205004 171.439 149.76 0.0492849 0.0875784 164.073 0.302118 184.467 0.337668
169.218 0.30221 169.218 0.338104 169.218 0.0264004 0.0241184 230.929 0.0243636 195.304 164.162 0.0204533 171.529 149.85 0.0493284 0.0750706 164.162 0.302116 184.572 0.337625
169.318 0.302228 169.318 0.337785 169.318 0.0266443 0.0240517 231.03 0.0242989 195.405 164.251 0.020406 171.619 149.941 0.0494667 0.0711293 164.251 0.302113 184.677 0.337955
169.418 0.302508 169.418 0.338115 169.418 0.0269355 0.0239405 231.131 0.0242711 195.506 164.341 0.0203556 171.709 150.032 0.049532 0.0685348 164.341 0.302111 184.782 0.337965
169.518 0.302226 169.518 0.338077 169.518 0.0272042 0.023829 231.232 0.0242617 195.606 164.43 0.0203267 171.799 150.123 0.0497962 0.0673655 164.43 0.302109 184.887 0.338253
169.618 0.302527 169.618 0.338101 169.618 0.0275034 0.0237373 231.333 0.0242782 195.707 164.52 0.020267 171.889 150.214 0.0501382 0.0669848 164.52 0.302106 184.992 0.338595
169.718 0.302515 169.718 0.338113 169.718 0.0278273 0.0236008 231.434 0.0242773 195.808 164.609 0.020233 171.979 150.305 0.0505613 0.0668721 164.609 0.302105 185.097 0.339202
169.818 0.302548 169.818 0.338098 169.818 0.0281365 0.0234764 231.535 0.0242888 195.909 164.699 0.020183 172.069 150.396 0.0509796 0.0668178 164.699 0.302102 185.202 0.339502
169.918 0.302531 169.918 0.338122 169.918 0.0285028 0.0233654 231.636 0.0242822 196.01 164.788 0.0201505 172.159 150.487 0.0515652 0.0668007 164.788 0.302101 185.307 0.34016
170.018 0.302507 170.018 0.33811 170.018 0.0288668 0.0232263 231.737 0.0242361 196.111 164.878 0.0201364 172.249 150.578 0.0521763 0.0667645 164.878 0.3021 185.412 0.341371
170.118 0.302543 170.118 0.33839 170.118 0.029241 0.0230993 231.838 0.0242192 196.212 164.967 0.0201101 172.339 150.669 0.0528874 0.066646 164.967 0.302099 185.517 0.342926
170.218 0.302501 170.218 0.338434 170.218 0.029677 0.0229882 231.939 0.0241496 196.313 165.056 0.0200582 172.429 150.76 0.0536896 0.0665712 165.056 0.302096 185.622 0.346729
170.318 0.302505 170.318 0.338388 170.318 0.0301085 0.0228466 232.04 0.0240675 196.414 165.146 0.0200461 172.519 150.85 0.0546222 0.0663871 165.146 0.302095 185.727 0.353534
170.418 0.302547 170.418 0.338428 170.418 0.0305634 0.0227418 232.141 0.0240055 196.515 165.235 0.0200523 172.609 150.941 0.0556875 0.0661967 165.235 0.302096 185.832 0.359482
170.518 0.302507 170.518 0.338432 170.518 0.0310761 0.0226248 232.241 0.0239066 196.616 165.325 0.0200172 172.699 151.032 0.0567772 0.0660291 165.325 0.302094 185.937 0.362263
170.618 0.302534 170.618 0.338393 170.618 0.0316033 0.0224962 232.342 0.0237965 196.717 165.414 0.0200323 172.789 151.123 0.0578349 0.065767 165.414 0.302095 186.042 0.367225
170.718 0.30253 170.718 0.33843 170.718 0.0321669 0.0223874 232.443 0.0237079 196.818 165.504 0.0200486 172.879 151.214 0.0591619 0.0655432 165.504 0.302095 186.147 0.378791
170.818 0.302509 170.818 0.338435 170.818 0.0328017 0.0222606 232.544 0.023579 196.918 165.593 0.0200921 172.969 151.305 0.060546 0.0652657 165.593 0.302098 186.252 0.388762
170.918 0.302538 170.918 0.33871 170.918 0.033444 0.0221591 232.645 0.0234723 197.019 165.683 0.0201662 173.059 151.396 0.0621048 0.0649428 165.683 0.302101 186.357 0.393723
171.018 0.30254 171.018 0.338423 171.018 0.0341732 0.0220408 232.746 0.02335 197.12 165.772 0.020253 173.149 151.487 0.063857 0.0646451 165.772 0.302106 186.462 0.395623
171.118 0.302518 171.118 0.338729 171.118 0.0349247 0.021917 232.847 0.0232193 197.221 165.861 0.0203833 173.239 151.578 0.0656398 0.0643132 165.861 0.302112 186.567 0.394022
171.218 0.30287 171.218 0.338718 171.218 0.0357134 0.0218076 232.948 0.0231032 197.322 165.951 0.0205629 173.329 151.669 0.067665 0.0639691 165.951 0.302121 186.672 0.385324
171.318 0.302831 171.318 0.33875 171.318 0.036574 0.0216728 233.049 0.0229784 197.423 166.04 0.0207781 173.419 151.76 0.0699215 0.0636959 166.04 0.302132 186.777 0.369132
171.418 0.302833 171.418 0.338714 171.418 0.0375265 0.0215383 233.15 0.0228557 197.524 166.13 0.021097 173.509 151.85 0.0725052 0.0633425 166.13 0.302148 186.882 0.353523
171.518 0.302847 171.518 0.339044 171.518 0.0385268 0.0214007 233.251 0.022755 197.625 166.219 0.0214864 173.599 151.941 0.0754398 0.0630295 166.219 0.302167 186.987 0.347028
171.618 0.302806 171.618 0.339054 171.618 0.0396617 0.0212252 233.352 0.0226191 197.726 166.309 0.0219435 173.689 152.032 0.0790823 0.0627398 166.309 0.30219 187.092 0.345426
171.718 0.302826 171.718 0.339016 171.718 0.0408713 0.0210416 233.453 0.0225073 197.827 166.398 0.0225372 173.779 152.123 0.0833092 0.0624585 166.398 0.30222 187.197 0.34415
171.818 0.302849 171.818 0.339356 171.818 0.0422075 0.0208581 233.553 0.0224023 197.928 166.488 0.0232287 173.869 152.214 0.0886357 0.0622013 166.488 0.302254 187.302 0.343256
171.918 0.302805 171.918 0.339362 171.918 0.0437295 0.0206112 233.654 0.0222689 198.029 166.577 0.0240269 173.959 152.305 0.0957038 0.0619681 166.577 0.302294 187.407 0.342596
172.018 0.303154 172.018 0.339326 172.018 0.0454211 0.0203754 233.755 0.0221629 198.13 166.666 0.0249772 174.049 152.396 0.10557 0.0616841 166.666 0.302342 187.512 0.342311
172.118 0.303131 172.118 0.339677 172.118 0.0473194 0.0200991 233.856 0.0220612 198.23 166.756 0.0260245 174.139 152.487 0.119228 0.0615093 166.756 0.302394 187.617 0.341687
172.218 0.303126 172.218 0.339657 172.218 0.0494999 0.019798 233.957 0.0219414 198.331 166.845 0.0272088 174.229 152.578 0.138112 0.0612722 166.845 0.302453 187.722 0.34136
172.318 0.30316 172.318 0.339958 172.318 0.0520213 0.0194813 234.058 0.021827 198.432 166.935 0.0285489 174.319 152.669 0.164264 0.0610615 166.935 0.30252 187.827 0.341057
172.418 0.303422 172.418 0.340301 172.418 0.0550046 0.019176 234.159 0.0217081 198.533 167.024 0.0299988 174.409 152.76 0.197541 0.0609138 167.024 0.302593 187.932 0.341046
172.518 0.303458 172.518 0.340269 172.518 0.0586368 0.0188357 234.26 0.0215784 198.634 167.114 0.0315968 174.499 152.85 0.23546 0.0607164 167.114 0.302673 188.037 0.340729
172.618 0.303493 172.618 0.340586 172.618 0.0630904 0.0185305 234.361 0.0214776 198.735 167.203 0.0332956 174.589 152.941 0.273811 0.0605967 167.203 0.302758 188.142 0.340444
172.718 0.303765 172.718 0.340925 172.718 0.0688496 0.0182358 234.462 0.0213219 198.836 167.293 0.0350441 174.679 153.032 0.307985 0.0604759 167.293 0.302845 188.247 0.340425
172.818 0.30409 172.818 0.341501 172.818 0.0766795 0.0179589 234.563 0.021172 198.937 167.382 0.0369018 174.769 153.123 0.314849 0.0603323 167.382 0.302938 188.352 0.340117
172.918 0.304421 172.918 0.34247 172.918 0.0879625 0.0177849 234.664 0.0210293 199.038 167.471 0.0388449 174.859 153.214 0.319525 0.0602469 167.471 0.303035 188.457 0.340133
173.018 0.305004 173.018 0.343707 173.018 0.105067 0.0177445 234.765 0.0208411 199.139 167.561 0.0409148 174.949 153.305 0.326714 0.0601503 167.561 0.303139 188.562 0.340087
173.118 0.305958 173.118 0.345579 173.118 0.131267 0.0179486 234.865 0.0206444 199.24 167.65 0.0431358 175.039 153.396 0.35163 0.0600653 167.65 0.30325 188.667 0.339807
173.218 0.307204 173.218 0.3484 173.218 0.169104 0.0185694 234.966 0.0204577 199.341 167.74 0.0455651 175.129 153.487 0.392292 0.0600349 167.74 0.303371 188.772 0.339808
173.318 0.309037 173.318 0.352141 173.318 0.216076 0.0196831 235.067 0.0202125 199.442 167.829 0.0482621 175.219 153.578 0.426573 0.0599564 167.829 0.303506 188.877 0.339798
173.418 0.310944 173.418 0.356509 173.418 0.265248 0.0214693 235.168 0.0199911 199.542 167.919 0.0513283 175.309 153.669 0.456502 0.0599219 167.919 0.303659 188.982 0.339523
173.518 0.312162 173.518 0.359956 173.518 0.29475 0.0240806 235.269 0.019707 199.643 168.008 0.0549404 175.399 153.76 0.48085 0.0599094 168.008 0.30384 189.087 0.339485
173.618 0.312796 173.618 0.362117 173.618 0.309194 0.0274899 235.37 0.0194093 199.744 168.098 0.0593628 175.489 153.85 0.502508 0.05986 168.098 0.304061 189.192 0.339485
173.718 0.315011 173.718 0.366193 173.718 0.354312 0.0317179 235.471 0.019093 199.845 168.187 0.0649978 175.579 153.941 0.517752 0.0598757 168.187 0.304343 189.297 0.339515
173.818 0.317146 173.818 0.371195 173.818 0.400507 0.0367017 235.572 0.0187327 199.946 168.276 0.0726828 175.669 154.032 0.525044 0.0598597 168.276 0.304727 189.402 0.339156
173.918 0.318721 173.918 0.375831 173.918 0.433362 0.0424049 235.673 0.0183875 200.047 168.366 0.0840929 175.759 154.123 0.526021 0.0598687 168.366 0.305298 189.507 0.339184
174.018 0.319968 174.018 0.379323 174.018 0.45592 0.0492895 235.774 0.0180343 200.148 168.455 0.102736 175.849 154.214 0.518836 0.059931 168.455 0.30623 189.612 0.339195
174.118 0.321184 174.118 0.382108 174.118 0.473806 0.0582823 235.875 0.0177113 200.249 168.545 0.135089 175.94 154.305 0.500149 0.0599296 168.545 0.307847 189.717 0.339168
174.218 0.321875 174.218 0.38397 174.218 0.481221 0.0719106 235.976 0.0175275 200.35 168.634 0.18745 176.03 154.396 0.460771 0.0599774 168.634 0.310466 189.822 0.339194
174.318 0.321222 174.318 0.383069 174.318 0.457099 0.0969245 236.076 0.0175881 200.451 168.724 0.253312 176.12 154.487 0.391126 0.0600742 168.724 0.313759 189.927 0.338843
174.418 0.317465 174.418 0.374908 174.418 0.361956 0.148545 236.177 0.0181127 200.552 168.813 0.292762 176.21 154.578 0.301548 0.0601277 168.813 0.315731 190.032 0.338836
174.518 0.310344 174.518 0.359936 174.518 0.185458 0.233085 236.278 0.0192795 200.653 168.903 0.297524 176.3 154.669 0.256005 0.0602569 168.903 0.315969 190.137 0.338884
174.618 0.305941 174.618 0.348733 174.618 0.0629395 0.283242 236.379 0.0211666 200.754 168.992 0.322994 176.39 154.76 0.157675 0.0603982 168.992 0.317243 190.242 0.33885
174.718 0.30535 174.718 0.34526 174.718 0.0403274 0.289334 236.48 0.0238785 200.854 169.081 0.403882 176.48 154.85 0.101752 0.0605446 169.081 0.321287 190.347 0.338885
174.818 0.305029 174.818 0.344025 174.818 0.0344144 0.346725 236.581 0.027441 200.955 169.171 0.467981 176.57 154.941 0.0802656 0.0607676 169.171 0.324492 190.452 0.338564
174.918 0.304705 174.918 0.343421 174.918 0.0308139 0.45151 236.682 0.0317665 201.056 169.26 0.502721 176.66 155.032 0.073187 0.0609825 169.26 0.326229 190.557 0.338526
175.018 0.30441 175.018 0.342434 175.018 0.0285303 0.508481 236.783 0.0368245 201.157 169.35 0.516625 176.75 155.123 0.0710991 0.0612877 169.35 0.326924 190.662 0.338568
175.118 0.304393 175.118 0.342163 175.118 0.0271335 0.526467 236.884 0.0425804 201.258 169.439 0.51914 176.84 155.214 0.06952 0.0616863 169.439 0.32705 190.767 0.338558
175.218 0.304059 175.218 0.341828 175.218 0.0263413 0.52932 236.985 0.0494138 201.359 169.529 0.493877 176.93 155.305 0.0682972 0.0620979 169.529 0.325787 190.872 0.338542
175.318 0.304117 175.318 0.341494 175.318 0.025896 0.505506 237.086 0.0583688 201.46 169.618 0.394109 177.02 155.396 0.0675147 0.062725 169.618 0.320798 190.977 0.338567
175.418 0.303771 175.418 0.341248 175.418 0.0256125 0.414396 237.187 0.0717277 201.561 169.707 0.235567 177.11 155.487 0.0671852 0.06351 169.707 0.312871 191.082 0.338534
175.518 0.303752 175.518 0.34089 175.518 0.0254559 0.250543 237.288 0.0958504 201.662 169.797 0.079779 177.2 155.578 0.0672777 0.0644528 169.797 0.305082 191.187 0.33857
175.618 0.303787 175.618 0.340897 175.618 0.0253388 0.0862711 237.388 0.145236 201.763 169.886 0.0438255 177.29 155.669 0.0674271 0.0656516 169.886 0.303284 191.292 0.338566
175.718 0.303752 175.718 0.340604 175.718 0.0252402 0.0434017 237.489 0.227202 201.864 169.976 0.0388613 177.38 155.76 0.0673093 0.0670149 169.976 0.303036 191.397 0.338222
175.818 0.303453 175.818 0.34058 175.818 0.0252046 0.0370003 237.59 0.282922 201.965 170.065 0.033946 177.47 155.85 0.0672148 0.0686511 170.065 0.30279 191.502 0.338258
175.918 0.303486 175.918 0.340286 175.918 0.0251502 0.0312967 237.691 0.289116 202.066 170.155 0.0300894 177.56 155.941 0.066874 0.0706056 170.155 0.302597 191.607 0.338251
176.018 0.303437 176.018 0.340297 176.018 0.025115 0.027734 237.792 0.341509 202.166 170.244 0.0274092 177.65 156.032 0.0660943 0.0727131 170.244 0.302463 191.712 0.338226
176.118 0.303466 176.118 0.340265 176.118 0.0251204 0.0259571 237.893 0.446544 202.267 170.334 0.0257876 177.74 156.123 0.0652965 0.0750804 170.334 0.302382 191.817 0.338258
176.218 0.303477 176.218 0.340289 176.218 0.0250691 0.0251253 237.994 0.506864 202.368 170.423 0.0248735 177.83 156.214 0.0643151 0.0776358 170.423 0.302337 191.922 0.338232
176.318 0.303104 176.318 0.34028 176.318 0.0250663 0.0246818 238.095 0.526604 202.469 170.512 0.0243163 177.92 156.305 0.0634145 0.0804073 170.512 0.302309 192.027 0.338245
176.418 0.303147 176.418 0.339967 176.418 0.0250344 0.0244769 238.196 0.530844 202.57 170.602 0.0239841 178.01 156.396 0.0623575 0.0835928 170.602 0.302292 192.132 0.33795
176.518 0.303144 176.518 0.339981 176.518 0.024979 0.0243847 238.297 0.510647 202.671 170.691 0.0237539 178.1 156.487 0.0614765 0.0874024 170.691 0.302281 192.237 0.337917
176.618 0.303118 176.618 0.339959 176.618 0.0249501 0.0243587 238.398 0.430015 202.772 170.781 0.0235934 178.19 156.578 0.060261 0.0922012 170.781 0.302273 192.342 0.337931
176.718 0.303132 176.718 0.339979 176.718 0.0248981 0.0243824 238.499 0.264583 202.873 170.87 0.0234824 178.28 156.669 0.059046 0.0986422 170.87 0.302267 192.447 0.337935
176.818 0.303111 176.818 0.339988 176.818 0.0248107 0.0243942 238.6 0.102139 202.974 170.96 0.0234 178.37 156.76 0.0581359 0.107858 170.96 0.302263 192.552 0.337922
176.918 0.303132 176.918 0.339966 176.918 0.0247467 0.0244101 238.7 0.0445689 203.075 171.049 0.0233356 178.46 156.85 0.0572844 0.12255 171.049 0.30226 192.657 0.337961
177.018 0.303159 177.018 0.33999 177.018 0.0246705 0.0244259 238.801 0.0379283 203.176 171.139 0.0232665 178.55 156.941 0.0564558 0.147715 171.139 0.302256 192.762 0.337919
177.118 0.303127 177.118 0.339673 177.118 0.0245724 0.0244091 238.902 0.0320779 203.277 171.228 0.0231983 178.64 157.032 0.0556494 0.189755 171.228 0.302253 192.867 0.337937
177.218 0.303163 177.218 0.339666 177.218 0.0244932 0.0244085 239.003 0.0282274 203.378 171.317 0.0231471 178.73 157.123 0.0547002 0.245373 171.317 0.30225 192.972 0.337969
177.318 0.302824 177.318 0.339698 177.318 0.0243711 0.0243787 239.104 0.0261967 203.478 171.407 0.0230604 178.82 157.214 0.0538481 0.30215 171.407 0.302246 193.077 0.337603
177.418 0.302819 177.418 0.339664 177.418 0.0242585 0.0243248 239.205 0.0252304 203.579 171.496 0.0229967 178.91 157.305 0.0530937 0.339667 171.496 0.302243 193.182 0.337634
177.518 0.302842 177.518 0.339353 177.518 0.0241668 0.0242672 239.306 0.0247451 203.68 171.586 0.0229091 179 157.396 0.0525489 0.344303 171.586 0.302238 193.287 0.337639
177.618 0.302837 177.618 0.339391 177.618 0.0240264 0.0241941 239.407 0.0244911 203.781 171.675 0.022824 179.09 157.487 0.0518427 0.354206 171.675 0.302234 193.392 0.337618
177.718 0.302831 177.718 0.339346 177.718 0.0239188 0.0241045 239.508 0.0243697 203.882 171.765 0.0227542 179.18 157.578 0.0513171 0.415281 171.765 0.302231 193.497 0.337966
177.818 0.302863 177.818 0.339372 177.818 0.0238043 0.0240114 239.609 0.0243371 203.983 171.854 0.0226494 179.27 157.669 0.0508417 0.470438 171.854 0.302225 193.602 0.337928
177.918 0.302826 177.918 0.339376 177.918 0.0236655 0.0239068 239.71 0.0243197 204.084 171.944 0.0225468 179.36 157.76 0.0502985 0.508209 171.944 0.30222 193.707 0.337918
178.018 0.302822 178.018 0.339339 178.018 0.0235532 0.0237847 239.811 0.0243359 204.185 172.033 0.022448 179.45 157.85 0.0499794 0.531454 172.033 0.302215 193.812 0.338259
178.118 0.302842 178.118 0.339357 178.118 0.023452 0.0236786 239.912 0.0243622 204.286 172.122 0.0223516 179.54 157.941 0.0496697 0.546212 172.122 0.302211 193.917 0.338531
178.218 0.302808 178.218 0.339366 178.218 0.0233177 0.0235394 240.012 0.0243602 204.387 172.212 0.0222282 179.63 158.032 0.049459 0.552934 172.212 0.302204 194.022 0.338848
178.318 0.302832 178.318 0.339034 178.318 0.0231901 0.0234159 240.113 0.0243652 204.488 172.301 0.022121 179.72 158.123 0.0493253 0.543056 172.301 0.302199 194.127 0.33919
178.418 0.302851 178.418 0.339373 178.418 0.0230861 0.0232864 240.214 0.0243605 204.589 172.391 0.0220168 179.81 158.214 0.0491249 0.488093 172.391 0.302194 194.232 0.339768
178.518 0.302516 178.518 0.339336 178.518 0.0229499 0.0231673 240.315 0.0243174 204.69 172.48 0.021925 179.9 158.305 0.0488296 0.363068 172.48 0.302189 194.337 0.340449
178.618 0.302538 178.618 0.339336 178.618 0.0228488 0.0230515 240.416 0.0242971 204.79 172.57 0.0218181 179.99 158.396 0.0486324 0.252819 172.57 0.302184 194.442 0.341348
178.718 0.302524 178.718 0.339035 178.718 0.0227427 0.0229379 240.517 0.0242243 204.891 172.659 0.0217043 180.08 158.487 0.0484061 0.112612 172.659 0.302178 194.547 0.342901
178.818 0.302534 178.818 0.339018 178.818 0.0226289 0.0228108 240.618 0.0241396 204.992 172.749 0.0216189 180.17 158.578 0.0483217 0.079092 172.749 0.302174 194.652 0.346094
178.918 0.302556 178.918 0.339054 178.918 0.0225341 0.0226958 240.719 0.0240731 205.093 172.838 0.0215204 180.26 158.669 0.048402 0.073067 172.838 0.302169 194.757 0.352011
179.018 0.302515 179.018 0.339055 179.018 0.0224398 0.0225629 240.82 0.0239767 205.194 172.927 0.0214111 180.35 158.76 0.0484761 0.0696842 172.927 0.302164 194.862 0.359202
179.118 0.302535 179.118 0.339021 179.118 0.0223513 0.0224562 240.921 0.0238644 205.295 173.017 0.0213276 180.44 158.85 0.0484467 0.0678312 173.017 0.302159 194.967 0.362342
179.218 0.302528 179.218 0.33904 179.218 0.0222752 0.0223444 241.022 0.0237674 205.396 173.106 0.0212317 180.53 158.941 0.0485586 0.0671417 173.106 0.302155 195.072 0.365682
179.318 0.302526 179.318 0.339029 179.318 0.0221786 0.0222183 241.123 0.023639 205.497 173.196 0.0211543 180.62 159.032 0.048748 0.0668894 173.196 0.302151 195.177 0.376283
179.418 0.30251 179.418 0.339023 179.418 0.0220981 0.0221011 241.224 0.0235206 205.598 173.285 0.0210762 180.71 159.123 0.0486592 0.0668639 173.285 0.302147 195.282 0.387207
179.518 0.302552 179.518 0.339114 179.518 0.0220282 0.0219766 241.324 0.0234045 205.699 173.375 0.0209927 180.8 159.214 0.0487689 0.0668266 173.375 0.302143 195.387 0.393119
179.618 0.302506 179.618 0.33909 179.618 0.0219548 0.0218503 241.425 0.023263 205.8 173.464 0.0209308 180.89 159.305 0.0488253 0.066812 173.464 0.30214 195.492 0.395619
179.718 0.302589 179.718 0.339076 179.718 0.0219066 0.0217253 241.526 0.0231601 205.901 173.554 0.0208633 180.98 159.396 0.0490018 0.0668118 173.554 0.302136 195.597 0.395285
179.818 0.302557 179.818 0.339071 179.818 0.0218267 0.0215955 241.627 0.0230159 206.002 173.643 0.0207676 181.07 159.487 0.0493036 0.0667147 173.643 0.302131 195.702 0.38877
179.918 0.302533 179.918 0.338691 179.918 0.0217584 0.0214415 241.728 0.0228916 206.102 173.732 0.0207101 181.16 159.578 0.0496682 0.0666289 173.732 0.302129 195.807 0.37289
180.018 0.302548 180.018 0.338735 180.018 0.0217224 0.0213132 241.829 0.0227918 206.203 173.822 0.0206638 181.25 159.669 0.0501143 0.0664787 173.822 0.302126 195.912 0.357291
180.118 0.302511 180.118 0.338735 180.118 0.0216714 0.0211417 241.93 0.0226546 206.304 173.911 0.0205935 181.34 159.76 0.0505373 0.0662675 173.911 0.302123 196.017 0.348583
180.218 0.302529 180.218 0.338704 180.218 0.0216418 0.0209569 242.031 0.022553 206.405 174.001 0.0205417 181.43 159.85 0.0510241 0.0660832 174.001 0.30212 196.122 0.346096
180.318 0.302535 180.318 0.338741 180.318 0.0216002 0.020787 242.132 0.0224284 206.506 174.09 0.0204961 181.52 159.941 0.0514304 0.065799 174.09 0.302118 196.227 0.344793
180.418 0.302501 180.418 0.338701 180.418 0.0215652 0.0205895 242.233 0.0223134 206.607 174.18 0.020435 181.61 160.032 0.0521109 0.065514 174.18 0.302115 196.332 0.343871
180.518 0.302521 180.518 0.338717 180.518 0.0215366 0.0203912 242.334 0.0221983 206.708 174.269 0.0203871 181.7 160.123 0.0528934 0.0652508 174.269 0.302112 196.437 0.343216
180.618 0.302529 180.618 0.338745 180.618 0.0215218 0.0201458 242.435 0.0220912 206.809 174.359 0.0203251 181.79 160.214 0.053787 0.0649594 174.359 0.302109 196.542 0.342582
180.718 0.302496 180.718 0.338705 180.718 0.021481 0.0198982 242.536 0.0219711 206.91 174.448 0.0202813 181.88 160.305 0.0546747 0.0646785 174.448 0.302107 196.647 0.342292
180.818 0.30254 180.818 0.338727 180.818 0.0214766 0.0196587 242.636 0.0218686 207.011 174.537 0.0202429 181.97 160.396 0.0556922 0.064346 174.537 0.302105 196.752 0.34165
180.918 0.302525 180.918 0.338755 180.918 0.0214735 0.0193728 242.737 0.0217337 207.112 174.627 0.0201907 182.06 160.487 0.0568523 0.0640061 174.627 0.302103 196.857 0.341387
181.018 0.302517 181.018 0.338731 181.018 0.0214533 0.0190815 242.838 0.0215929 207.213 174.716 0.0201505 182.15 160.578 0.0580628 0.063757 174.716 0.302101 196.962 0.341383
181.118 0.302557 181.118 0.338751 181.118 0.0214766 0.0188004 242.939 0.0214721 207.314 174.806 0.020127 182.24 160.669 0.0592759 0.0634177 174.806 0.302099 197.067 0.341046
181.218 0.302507 181.218 0.338735 181.218 0.0214778 0.0185131 243.04 0.0213343 207.414 174.895 0.0200637 182.33 160.76 0.0605996 0.0630712 174.895 0.302096 197.172 0.34078
181.318 0.302544 181.318 0.338706 181.318 0.0214769 0.0182299 243.141 0.02118 207.515 174.985 0.0200383 182.42 160.85 0.0620733 0.0627955 174.985 0.302095 197.277 0.340757
181.418 0.302256 181.418 0.338731 181.418 0.0214969 0.0180225 243.242 0.0210179 207.616 175.074 0.0200098 182.51 160.941 0.0638332 0.0624797 175.074 0.302093 197.382 0.340425
181.518 0.302526 181.518 0.338712 181.518 0.0215125 0.017902 243.343 0.0208291 207.717 175.164 0.0199763 182.6 161.032 0.0656983 0.0622121 175.164 0.302092 197.487 0.340453
181.618 0.302232 181.618 0.338723 181.618 0.0215308 0.0179687 243.444 0.0206659 207.818 175.253 0.0199538 182.69 161.123 0.0676888 0.0619768 175.253 0.302091 197.592 0.340431
181.718 0.302225 181.718 0.338726 181.718 0.0215718 0.018285 243.545 0.0204567 207.919 175.342 0.0199364 182.78 161.214 0.0699059 0.0616947 175.342 0.30209 197.697 0.340132
181.818 0.302515 181.818 0.338676 181.818 0.0215831 0.0190147 243.646 0.0202239 208.02 175.432 0.0199413 182.87 161.305 0.0723599 0.0615027 175.432 0.30209 197.802 0.340135
181.918 0.302249 181.918 0.338717 181.918 0.0216402 0.0203207 243.747 0.020006 208.121 175.521 0.0199647 182.96 161.396 0.0752417 0.0612869 175.521 0.302091 197.907 0.340104
182.018 0.302219 182.018 0.338728 182.018 0.0216781 0.0222754 243.848 0.0197646 208.222 175.611 0.0199984 183.05 161.487 0.0786463 0.0610693 175.611 0.302093 198.012 0.339822
182.118 0.302534 182.118 0.338709 182.118 0.0217094 0.0250146 243.948 0.0195109 208.323 175.7 0.0200807 183.14 161.578 0.0829785 0.0609382 175.7 0.302097 198.117 0.339805
182.218 0.302251 182.218 0.338725 182.218 0.0217774 0.0285872 244.049 0.0192613 208.424 175.79 0.020207 183.23 161.669 0.0884709 0.0607512 175.79 0.302103 198.222 0.339791
182.318 0.302204 182.318 0.338727 182.318 0.0218323 0.0329229 244.15 0.0189683 208.525 175.879 0.0203443 183.32 161.76 0.0956408 0.0606053 175.879 0.30211 198.327 0.339509
182.418 0.30253 182.418 0.338712 182.418 0.0218738 0.0379855 244.251 0.0186901 208.626 175.969 0.0205699 183.41 161.85 0.105176 0.0605006 175.969 0.302121 198.432 0.339477
182.518 0.302246 182.518 0.338744 182.518 0.0219556 0.0438617 244.352 0.0184215 208.726 176.058 0.0208462 183.5 161.941 0.118914 0.0603644 176.058 0.302135 198.537 0.339487
182.618 0.302192 182.618 0.338728 182.618 0.0219971 0.0509892 244.453 0.0181706 208.827 176.147 0.0211974 183.59 162.032 0.137789 0.0602717 176.147 0.302153 198.642 0.339518
182.718 0.302227 182.718 0.338754 182.718 0.0220575 0.0606454 244.554 0.0180311 208.928 176.237 0.021663 183.68 162.123 0.163513 0.0601878 176.237 0.302176 198.747 0.339473
182.818 0.302221 182.818 0.338761 182.818 0.0221534 0.0757695 244.655 0.0179959 209.029 176.326 0.0222158 183.77 162.214 0.196373 0.0600912 176.326 0.302204 198.852 0.339197
182.918 0.302205 182.918 0.338718 182.918 0.0222212 0.104564 244.756 0.018175 209.13 176.416 0.0228968 183.86 162.305 0.234145 0.0600662 176.416 0.302238 198.957 0.339177
183.018 0.30223 183.018 0.338735 183.018 0.0222711 0.163398 244.857 0.0186912 209.231 176.505 0.0236982 183.95 162.396 0.272486 0.0599812 176.505 0.302278 199.062 0.339151
183.118 0.302229 183.118 0.338735 183.118 0.0223885 0.250928 244.958 0.0196258 209.332 176.595 0.0246374 184.04 162.487 0.307284 0.0599387 176.595 0.302325 199.167 0.339201
183.218 0.302209 183.218 0.338709 183.218 0.0224454 0.283521 245.059 0.0211583 209.433 176.684 0.0256825 184.13 162.578 0.314626 0.059943 176.684 0.302377 199.272 0.339162
183.318 0.302257 183.318 0.338754 183.318 0.0225299 0.291782 245.16 0.0233834 209.534 176.774 0.0268772 184.22 162.669 0.31924 0.0599084 176.774 0.302437 199.377 0.338857
183.418 0.30221 183.418 0.338733 183.418 0.0226347 0.367998 245.26 0.0263228 209.635 176.863 0.028205 184.31 162.76 0.326575 0.0598839 176.863 0.302503 199.482 0.338877
183.518 0.302201 183.518 0.338717 183.518 0.0227068 0.465517 245.361 0.0300177 209.736 176.952 0.0296901 184.4 162.85 0.351944 0.0598872 176.952 0.302578 199.587 0.338851
183.618 0.302249 183.618 0.338754 183.618 0.0228108 0.513087 245.462 0.0343951 209.837 177.042 0.0312854 184.49 162.941 0.392508 0.0598344 177.042 0.302657 199.692 0.338872
183.718 0.302189 183.718 0.33872 183.718 0.0229242 0.527513 245.563 0.0393658 209.938 177.131 0.0329847 184.58 163.032 0.426508 0.059842 177.131 0.302742 199.797 0.338885
183.818 0.302239 183.818 0.339051 183.818 0.0230282 0.527213 245.664 0.0451626 210.038 177.221 0.0348157 184.67 163.123 0.456178 0.0598044 177.221 0.302834 199.902 0.338836
183.918 0.302241 183.918 0.339054 183.918 0.0231431 0.495468 245.765 0.0522344 210.139 177.31 0.0366735 184.76 163.214 0.480817 0.0598116 177.31 0.302927 200.007 0.338875
184.018 0.30221 184.018 0.339015 184.018 0.0232635 0.382315 245.866 0.0618235 210.24 177.4 0.0386401 184.85 163.305 0.502244 0.0599137 177.4 0.303025 200.112 0.338542
184.118 0.30224 184.118 0.339061 184.118 0.0233958 0.221545 245.967 0.076853 210.341 177.489 0.04074 184.94 163.396 0.517433 0.0600168 177.489 0.30313 200.217 0.338564
184.218 0.302206 184.218 0.339048 184.218 0.0235384 0.0685205 246.068 0.105226 210.442 177.578 0.0429689 185.03 163.487 0.52477 0.0601984 177.578 0.303241 200.322 0.338559
184.318 0.302206 184.318 0.339002 184.318 0.0236687 0.0419215 246.169 0.162505 210.543 177.668 0.0454001 185.12 163.578 0.525514 0.0604496 177.668 0.303363 200.427 0.338516
184.418 0.302234 184.418 0.339053 184.418 0.0238135 0.0357611 246.27 0.248144 210.644 177.757 0.0480787 185.21 163.669 0.518284 0.0606719 177.757 0.303497 200.532 0.338562
184.518 0.302202 184.518 0.339034 184.518 0.0239731 0.0303967 246.371 0.284192 210.745 177.847 0.0510859 185.3 163.76 0.498889 0.0610236 177.847 0.303647 200.637 0.338566
184.618 0.302212 184.618 0.339028 184.618 0.0241259 0.0272456 246.472 0.291708 210.846 177.936 0.0546133 185.39 163.85 0.457977 0.0613949 177.936 0.303824 200.742 0.338546
184.718 0.302241 184.718 0.339054 184.718 0.0242982 0.0257328 246.572 0.362735 210.947 178.026 0.0588392 185.48 163.941 0.386716 0.0618284 178.026 0.304035 200.847 0.338258
184.818 0.302197 184.818 0.339019 184.818 0.0244827 0.0249961 246.673 0.460827 211.048 178.115 0.0640635 185.57 164.032 0.297455 0.0623713 178.115 0.304296 200.952 0.338244
184.918 0.302238 184.918 0.339045 184.918 0.0246346 0.0246312 246.774 0.511369 211.149 178.205 0.0710547 185.66 164.123 0.251814 0.0629756 178.205 0.304646 201.057 0.338251
185.018 0.30223 185.018 0.339056 185.018 0.0248255 0.0244491 246.875 0.527167 211.25 178.294 0.0809663 185.75 164.214 0.152472 0.0637094 178.294 0.305141 201.162 0.33828
185.118 0.302185 185.118 0.339022 185.118 0.0250088 0.0243596 246.976 0.528542 211.35 178.383 0.0964156 185.84 164.305 0.0999144 0.0645761 178.383 0.305914 201.267 0.338245
185.218 0.302233 185.218 0.339056 185.218 0.0251899 0.0243518 247.077 0.500998 211.451 178.473 0.12225 185.931 164.396 0.0799516 0.0655534 178.473 0.307206 201.372 0.338258
185.318 0.302223 185.318 0.339056 185.318 0.0254044 0.0243635 247.178 0.399813 211.552 178.562 0.164906 186.021 164.487 0.0733562 0.0667456 178.562 0.309338 201.477 0.338263
185.418 0.302511 185.418 0.339028 185.418 0.0256051 0.0243909 247.279 0.236981 211.653 178.652 0.22404 186.111 164.578 0.071063 0.0682057 178.652 0.312295 201.582 0.338218
185.518 0.302529 185.518 0.339071 185.518 0.0258112 0.0244154 247.38 0.0768161 211.754 178.741 0.282927 186.201 164.669 0.0695874 0.0698687 178.741 0.315239 201.687 0.337948
185.618 0.302519 185.618 0.339043 185.618 0.0260702 0.0244068 247.481 0.0427781 211.855 178.831 0.294965 186.291 164.76 0.0681537 0.0718216 178.831 0.315841 201.792 0.337916
185.718 0.302521 185.718 0.339039 185.718 0.0262944 0.0244057 247.582 0.036684 211.956 178.92 0.301275 186.381 164.85 0.0673368 0.07391 178.92 0.316157 201.897 0.337904
185.818 0.30225 185.818 0.339058 185.818 0.0265259 0.0244041 247.683 0.0311364 212.057 179.01 0.34545 186.471 164.941 0.0671682 0.07621 179.01 0.318365 202.002 0.337957
185.918 0.302228 185.918 0.339039 185.918 0.0268076 0.024365 247.784 0.0276523 212.158 179.099 0.420819 186.561 165.032 0.0668547 0.0787436 179.099 0.322134 202.107 0.337936
186.018 0.30253 186.018 0.339063 186.018 0.027047 0.0243265 247.884 0.0259228 212.259 179.188 0.475731 186.651 165.123 0.0667043 0.0815161 179.188 0.32488 202.212 0.337912
186.118 0.302539 186.118 0.339047 186.118 0.027356 0.024253 247.985 0.025087 212.36 179.278 0.502928 186.741 165.214 0.066257 0.0847743 179.278 0.326239 202.317 0.337945
186.218 0.302496 186.218 0.339024 186.218 0.0276859 0.0241811 248.086 0.0246404 212.461 179.367 0.514363 186.831 165.305 0.0655805 0.0887471 179.367 0.326811 202.422 0.33823
186.318 0.30252 186.318 0.339045 186.318 0.0279697 0.0240891 248.187 0.0244224 212.562 179.457 0.5138 186.921 165.396 0.0649947 0.0938284 179.457 0.326783 202.527 0.338283
186.418 0.302492 186.418 0.339045 186.418 0.028315 0.0239844 248.288 0.0243112 212.662 179.546 0.478466 187.011 165.487 0.0640943 0.100776 179.546 0.325016 202.632 0.338554
186.518 0.302506 186.518 0.339024 186.518 0.0286917 0.0238818 248.389 0.0242704 212.763 179.636 0.355164 187.101 165.578 0.0632596 0.111014 179.636 0.318851 202.737 0.338843
186.618 0.302535 186.618 0.339049 186.618 0.0290586 0.0237823 248.49 0.0242857 212.864 179.725 0.20461 187.191 165.669 0.0625682 0.127646 179.725 0.311323 202.842 0.339187
186.718 0.302494 186.718 0.33903 186.718 0.0294717 0.0236423 248.591 0.0242964 212.965 179.815 0.0651173 187.281 165.76 0.0617071 0.156382 179.815 0.304349 202.947 0.339466
186.818 0.302517 186.818 0.339336 186.818 0.0298951 0.0235303 248.692 0.0242995 213.066 179.904 0.0425487 187.371 165.85 0.0607422 0.202698 179.904 0.30322 203.052 0.340105
186.918 0.302554 186.918 0.339356 186.918 0.0303518 0.023411 248.793 0.0243205 213.167 179.993 0.0379569 187.461 165.941 0.0597502 0.259656 179.993 0.302991 203.157 0.340752
187.018 0.302498 187.018 0.339327 187.018 0.0308484 0.0232756 248.894 0.0243013 213.268 180.083 0.0331246 187.551 166.032 0.058589 0.316133 180.083 0.302749 203.262 0.341649
187.118 0.302522 187.118 0.339351 187.118 0.0313524 0.023165 248.995 0.024295 213.369 180.172 0.0295116 187.641 166.123 0.0575109 0.341107 180.172 0.302569 203.367 0.343557
187.218 0.302537 187.218 0.339354 187.218 0.0319074 0.0230324 249.096 0.0242547 213.47 180.262 0.027041 187.731 166.214 0.0565554 0.345268 180.262 0.302445 203.472 0.347303
187.318 0.302525 187.318 0.339328 187.318 0.0324987 0.0228943 249.196 0.0241884 213.571 180.351 0.0255395 187.821 166.305 0.0559889 0.361799 180.351 0.30237 203.577 0.353791
187.418 0.302543 187.418 0.339348 187.418 0.0331131 0.022804 249.297 0.0241243 213.672 180.441 0.0247157 187.911 166.396 0.055313 0.42801 180.441 0.302329 203.682 0.360067
187.518 0.302528 187.518 0.339351 187.518 0.0338284 0.0226872 249.398 0.0240421 213.773 180.53 0.0242073 188.001 166.487 0.0545409 0.479675 180.53 0.302303 203.787 0.362851
187.618 0.302501 187.618 0.339637 187.618 0.0345659 0.0225741 249.499 0.023964 213.873 180.62 0.0238691 188.091 166.578 0.0537445 0.514597 180.62 0.302286 203.892 0.368154
187.718 0.302537 187.718 0.339665 187.718 0.035332 0.0224455 249.6 0.0238638 213.974 180.709 0.0236508 188.181 166.669 0.0531845 0.535795 180.709 0.302276 203.997 0.379371
187.818 0.302485 187.818 0.33964 187.818 0.036151 0.0223223 249.701 0.0237468 214.075 180.798 0.0234902 188.271 166.76 0.052532 0.548871 180.798 0.302268 204.102 0.389652
187.918 0.302519 187.918 0.339637 187.918 0.0370506 0.0222149 249.802 0.0236395 214.176 180.888 0.023389 188.361 166.85 0.0520827 0.553133 180.888 0.302262 204.207 0.394655
188.018 0.302839 188.018 0.339665 188.018 0.038023 0.0220931 249.903 0.0235244 214.277 180.977 0.0232998 188.451 166.941 0.0516059 0.536027 180.977 0.302258 204.312 0.396537
188.118 0.302813 188.118 0.339939 188.118 0.0391119 0.0219573 250.004 0.023387 214.378 181.067 0.0232136 188.541 167.032 0.0510715 0.464768 181.067 0.302254 204.417 0.394946
188.218 0.302833 188.218 0.339963 188.218 0.0402608 0.0218273 250.105 0.0232772 214.479 181.156 0.02315 188.631 167.123 0.0506908 0.329544 181.156 0.302251 204.522 0.385947
188.318 0.302832 188.318 0.339978 188.318 0.0415134 0.0216672 250.206 0.0231491 214.58 181.246 0.0230784 188.721 167.214 0.0501218 0.218266 181.246 0.302247 204.627 0.369724
188.418 0.302818 188.418 0.340271 188.418 0.0429551 0.0215084 250.307 0.023022 214.681 181.335 0.0230152 188.811 167.305 0.0499267 0.0979166 181.335 0.302244 204.732 0.354132
188.518 0.302839 188.518 0.340278 188.518 0.0445224 0.0213576 250.408 0.0229207 214.782 181.425 0.0229457 188.901 167.396 0.0495421 0.0767579 181.425 0.30224 204.837 0.347619
188.618 0.302834 188.618 0.340262 188.618 0.0463026 0.0211554 250.508 0.0227877 214.883 181.514 0.0228559 188.991 167.487 0.0493699 0.0721426 181.514 0.302236 204.942 0.345726
188.718 0.30313 188.718 0.340581 188.718 0.048319 0.0209495 250.609 0.0226605 214.984 181.603 0.0227807 189.081 167.578 0.0490718 0.0690433 181.603 0.302232 205.047 0.344797
188.818 0.303154 188.818 0.340922 188.818 0.0506156 0.0207092 250.71 0.0225456 215.085 181.693 0.0227 189.171 167.669 0.0489851 0.067616 181.693 0.302228 205.152 0.343863
188.918 0.303124 188.918 0.340873 188.918 0.0533121 0.0204545 250.811 0.0224325 215.185 181.782 0.0225932 189.261 167.76 0.0488707 0.0671177 181.782 0.302223 205.257 0.343193
189.018 0.303437 189.018 0.341216 189.018 0.0565331 0.0202131 250.912 0.0223273 215.286 181.872 0.0225064 189.351 167.85 0.0487565 0.0669583 181.872 0.302218 205.362 0.342608
189.118 0.303478 189.118 0.341551 189.118 0.0604075 0.0199374 251.013 0.022206 215.387 181.961 0.022409 189.441 167.941 0.048634 0.066945 181.961 0.302213 205.467 0.342289
189.218 0.303431 189.218 0.341832 189.218 0.0652895 0.019643 251.114 0.0220994 215.488 182.051 0.0222889 189.531 168.032 0.0485034 0.0669627 182.051 0.302207 205.572 0.341963
189.318 0.30376 189.318 0.342501 189.318 0.0716986 0.0193574 251.215 0.0220005 215.589 182.14 0.0221968 189.621 168.123 0.0483801 0.066924 182.14 0.302203 205.677 0.341702
189.418 0.304081 189.418 0.343113 189.418 0.0805734 0.0190511 251.316 0.0218703 215.69 182.23 0.0220964 189.711 168.214 0.0483456 0.0669099 182.23 0.302198 205.782 0.341371
189.518 0.304666 189.518 0.343997 189.518 0.0936503 0.0187188 251.417 0.0217552 215.791 182.319 0.0219714 189.801 168.305 0.0482671 0.0668236 182.319 0.302192 205.887 0.341372
189.618 0.305327 189.618 0.345647 189.618 0.113594 0.0184253 251.518 0.0216313 215.892 182.408 0.0218842 189.891 168.396 0.0482877 0.0667038 182.408 0.302187 205.992 0.341082
189.718 0.306228 189.718 0.347774 189.718 0.14375 0.0181134 251.619 0.0214889 215.993 182.498 0.0217851 189.981 168.487 0.0483981 0.0665933 182.498 0.302182 206.097 0.341055
189.818 0.307796 189.818 0.350904 189.818 0.185169 0.0178532 251.72 0.0213364 216.094 182.587 0.0216875 190.071 168.578 0.0485636 0.0663796 182.587 0.302177 206.202 0.340738
189.918 0.309694 189.918 0.354972 189.918 0.233071 0.0177144 251.82 0.0211941 216.195 182.677 0.0215895 190.161 168.669 0.0487593 0.0661674 182.677 0.302172 206.307 0.34075
190.018 0.311209 190.018 0.3593 190.018 0.280264 0.017733 251.921 0.0210205 216.296 182.766 0.0214745 190.251 168.76 0.0489587 0.0659355 182.766 0.302167 206.412 0.340403
190.118 0.312179 190.118 0.361835 190.118 0.296563 0.0180734 252.022 0.0208419 216.397 182.856 0.0213876 190.341 168.85 0.0492566 0.0656597 182.856 0.302162 206.517 0.34044
190.218 0.313426 190.218 0.364655 190.218 0.3214 0.0188423 252.123 0.0206323 216.497 182.945 0.0212922 190.431 168.941 0.0493575 0.065402 182.945 0.302158 206.622 0.340405
190.318 0.315583 190.318 0.369284 190.318 0.370426 0.0201902 252.224 0.0204096 216.598 183.035 0.0212059 190.521 169.032 0.0496644 0.0650695 183.035 0.302153 206.727 0.340119
190.418 0.317469 190.418 0.374296 190.418 0.412996 0.0223133 252.325 0.0201857 216.699 183.124 0.0211267 190.611 169.123 0.0501223 0.0647499 183.124 0.302149 206.832 0.340135
190.518 0.319035 190.518 0.378353 190.518 0.441117 0.0252309 252.426 0.0198962 216.8 183.213 0.0210448 190.701 169.214 0.0504209 0.0644576 183.213 0.302145 206.937 0.340093
190.618 0.320256 190.618 0.381778 190.618 0.461756 0.0290534 252.527 0.019593 216.901 183.303 0.0209733 190.791 169.305 0.0509457 0.0641044 183.303 0.302142 207.042 0.339805
190.718 0.321523 190.718 0.384326 190.718 0.477453 0.0336747 252.628 0.0192619 217.002 183.392 0.0209135 190.881 169.396 0.0515323 0.0637818 183.392 0.302139 207.147 0.339815
190.818 0.321838 190.818 0.385527 190.818 0.476512 0.0390793 252.729 0.0188949 217.103 183.482 0.020837 190.971 169.487 0.052148 0.0634892 183.482 0.302135 207.252 0.339775
190.918 0.320252 190.918 0.382736 190.918 0.433604 0.0454079 252.83 0.0185303 217.204 183.571 0.0207721 191.061 169.578 0.0528648 0.0631507 183.571 0.302132 207.357 0.339834
191.018 0.314982 191.018 0.371817 191.018 0.300807 0.0533327 252.931 0.0181782 217.305 183.661 0.0207135 191.151 169.669 0.053652 0.0628937 183.661 0.302129 207.462 0.339485
191.118 0.30842 191.118 0.356802 191.118 0.130202 0.0644547 253.032 0.0178748 217.406 183.75 0.0206377 191.241 169.76 0.0545636 0.0625895 183.75 0.302125 207.567 0.339465
191.218 0.305636 191.218 0.348706 191.218 0.0496017 0.083181 253.132 0.0176953 217.507 183.84 0.0205955 191.331 169.85 0.0555494 0.0622894 183.84 0.302123 207.672 0.339503
191.318 0.30534 191.318 0.346258 191.318 0.03791 0.120995 253.233 0.0176746 217.608 183.929 0.0205265 191.421 169.941 0.0565952 0.0620619 183.929 0.302119 207.777 0.339443
191.418 0.304989 191.418 0.345261 191.418 0.033078 0.193746 253.334 0.0179018 217.709 184.018 0.0204679 191.511 170.032 0.057864 0.0617919 184.018 0.302116 207.882 0.339468
191.518 0.304715 191.518 0.344332 191.518 0.0299746 0.272938 253.435 0.0185584 217.809 184.108 0.0204277 191.601 170.123 0.0592085 0.061563 184.108 0.302114 207.987 0.339485
191.618 0.304399 191.618 0.344027 191.618 0.0279731 0.28539 253.536 0.0197415 217.91 184.197 0.0203609 191.691 170.214 0.060652 0.0613685 184.197 0.302111 208.092 0.339138
191.718 0.304053 191.718 0.343357 191.718 0.0268089 0.307124 253.637 0.0216371 218.011 184.287 0.0202942 191.781 170.305 0.0622282 0.0611712 184.287 0.302108 208.197 0.339152
191.818 0.304099 191.818 0.343102 191.818 0.0261624 0.413285 253.738 0.0243208 218.112 184.376 0.0202624 191.871 170.396 0.063861 0.0610139 184.376 0.302106 208.302 0.339169
191.918 0.303758 191.918 0.342774 191.918 0.0257561 0.491189 253.839 0.0278022 218.213 184.466 0.0202159 191.961 170.487 0.0657252 0.0608452 184.466 0.302104 208.407 0.339165
192.018 0.303756 192.018 0.342442 192.018 0.0255448 0.52132 253.94 0.0320928 218.314 184.555 0.0201633 192.051 170.578 0.0678567 0.0606901 184.555 0.302101 208.512 0.339197
192.118 0.303793 192.118 0.342166 192.118 0.0253795 0.529728 254.041 0.0370831 218.415 184.645 0.0201188 192.141 170.669 0.0701009 0.0605909 184.645 0.302099 208.617 0.339158
192.218 0.303443 192.218 0.342135 192.218 0.0252601 0.519565 254.142 0.0427976 218.516 184.734 0.0200728 192.231 170.76 0.0728592 0.0604672 184.734 0.302097 208.722 0.339161
192.318 0.303455 192.318 0.341842 192.318 0.0251998 0.464147 254.243 0.0496696 218.617 184.823 0.0200336 192.321 170.85 0.0759864 0.0603446 184.823 0.302095 208.827 0.338877
192.418 0.303479 192.418 0.34186 192.418 0.025156 0.305646 254.344 0.0586812 218.718 184.913 0.0199983 192.411 170.941 0.0799456 0.0602687 184.913 0.302093 208.932 0.338801
192.518 0.303453 192.518 0.341522 192.518 0.025116 0.155632 254.444 0.0722601 218.819 185.002 0.0199638 192.501 171.032 0.0847658 0.0601235 185.002 0.302091 209.037 0.338853
192.618 0.30316 192.618 0.341555 192.618 0.0251012 0.049546 254.545 0.097095 218.92 185.092 0.0199391 192.591 171.123 0.0909719 0.0600067 185.092 0.30209 209.142 0.338848
192.718 0.303149 192.718 0.341215 192.718 0.0250645 0.039351 254.646 0.148134 219.021 185.181 0.0199251 192.681 171.214 0.0989609 0.059939 185.181 0.302089 209.247 0.338836
192.818 0.303125 192.818 0.341193 192.818 0.0250473 0.0331906 254.747 0.23166 219.121 185.271 0.0199196 192.771 171.305 0.110214 0.0598328 185.271 0.302089 209.352 0.338859
192.918 0.303165 192.918 0.341215 192.918 0.0250265 0.0287948 254.848 0.28333 219.222 185.36 0.0199417 192.861 171.396 0.125932 0.0598173 185.36 0.30209 209.457 0.338826
193.018 0.303156 193.018 0.341211 193.018 0.024982 0.0264365 254.949 0.289389 219.323 185.45 0.0199742 192.951 171.487 0.148461 0.0597529 185.45 0.302092 209.562 0.338853
193.118 0.303134 193.118 0.340883 193.118 0.0249445 0.0253656 255.05 0.345243 219.424 185.539 0.0200281 193.041 171.578 0.178262 0.0597164 185.539 0.302094 209.667 0.338549
193.218 0.30316 193.218 0.34092 193.218 0.0249148 0.0248198 255.151 0.449788 219.525 185.628 0.0201395 193.131 171.669 0.214128 0.0597495 185.628 0.3021 209.772 0.338512
193.318 0.302814 193.318 0.340886 193.318 0.0248486 0.0245548 255.252 0.507848 219.626 185.718 0.0202518 193.221 171.76 0.253149 0.0597134 185.718 0.302106 209.877 0.33853
193.418 0.302829 193.418 0.340924 193.418 0.0247934 0.024447 255.353 0.52648 219.727 185.807 0.0204673 193.311 171.85 0.291184 0.059744 185.807 0.302116 209.982 0.338542
193.518 0.302864 193.518 0.34061 193.518 0.0247065 0.0244035 255.454 0.529907 219.828 185.897 0.0207271 193.401 171.941 0.31393 0.0597951 185.897 0.302129 210.087 0.338526
193.618 0.302819 193.618 0.340591 193.618 0.0246289 0.0244171 255.555 0.507525 219.929 185.986 0.021058 193.491 172.032 0.316925 0.0598455 185.986 0.302146 210.192 0.338553
193.718 0.302839 193.718 0.340614 193.718 0.0245466 0.0244387 255.656 0.420577 220.03 186.076 0.0215096 193.581 172.123 0.322605 0.059972 186.076 0.302168 210.297 0.33853
193.818 0.302845 193.818 0.340298 193.818 0.0244389 0.0244569 255.756 0.256243 220.131 186.165 0.0220417 193.671 172.214 0.338813 0.0600967 186.165 0.302195 210.402 0.338204
193.918 0.302823 193.918 0.340312 193.918 0.0243386 0.024477 255.857 0.0917228 220.232 186.254 0.0226971 193.761 172.305 0.380317 0.0602546 186.254 0.302228 210.507 0.338222
194.018 0.302854 194.018 0.340326 194.018 0.0242426 0.0244926 255.958 0.0438388 220.333 186.344 0.0235102 193.851 172.396 0.417027 0.0605077 186.344 0.302269 210.612 0.33821
194.118 0.302845 194.118 0.340293 194.118 0.0241142 0.0244647 256.059 0.0373875 220.433 186.433 0.0244279 193.941 172.487 0.450049 0.060752 186.433 0.302314 210.717 0.338222
194.218 0.302837 194.218 0.3403 194.218 0.0239965 0.0244438 256.16 0.0316403 220.534 186.523 0.0254785 194.031 172.578 0.477146 0.061041 186.523 0.302367 210.822 0.338222
194.318 0.302845 194.318 0.339993 194.318 0.0238853 0.0243998 256.261 0.0279383 220.635 186.612 0.0266763 194.121 172.669 0.500158 0.0614342 186.612 0.302427 210.927 0.338207
194.418 0.30252 194.418 0.339974 194.418 0.0237445 0.0243582 256.362 0.0260464 220.736 186.702 0.028005 194.211 172.76 0.517426 0.0618617 186.702 0.302493 211.032 0.338243
194.518 0.30253 194.518 0.339991 194.518 0.0236469 0.0242977 256.463 0.0251592 220.837 186.791 0.0295207 194.301 172.85 0.526061 0.0624119 186.791 0.302569 211.137 0.338229
194.618 0.302554 194.618 0.34 194.618 0.0235288 0.0242208 256.564 0.0246993 220.938 186.881 0.031148 194.391 172.941 0.528326 0.0630393 186.881 0.30265 211.242 0.338207
194.718 0.302509 194.718 0.339961 194.718 0.0233934 0.0241333 256.665 0.0244683 221.039 186.97 0.0328656 194.481 173.032 0.522906 0.0637291 186.97 0.302736 211.347 0.338245
194.818 0.302548 194.818 0.33969 194.818 0.0232789 0.024034 256.766 0.0243822 221.14 187.059 0.0347153 194.571 173.123 0.506805 0.0646244 187.059 0.302829 211.452 0.338211
194.918 0.302537 194.918 0.33966 194.918 0.0231527 0.0239096 256.867 0.0243193 221.241 187.149 0.0366141 194.661 173.214 0.471868 0.0656048 187.149 0.302924 211.557 0.338543
195.018 0.302518 195.018 0.33966 195.018 0.0230162 0.0238064 256.968 0.0243323 221.342 187.238 0.0386213 194.751 173.305 0.406685 0.0667852 187.238 0.303024 211.662 0.338879
195.118 0.302557 195.118 0.339691 195.118 0.0229237 0.023683 257.068 0.0243545 221.443 187.328 0.040749 194.841 173.396 0.315254 0.0682377 187.328 0.30313 211.767 0.339154
195.218 0.302527 195.218 0.339652 195.218 0.0228063 0.0235496 257.169 0.0243658 221.544 187.417 0.0430159 194.931 173.487 0.261758 0.0699083 187.417 0.303244 211.872 0.339498
195.318 0.302514 195.318 0.339659 195.318 0.0227044 0.0234247 257.27 0.0243817 221.645 187.507 0.0454812 195.021 173.578 0.167077 0.0718568 187.507 0.303367 211.977 0.33978
195.418 0.302563 195.418 0.339679 195.418 0.0226122 0.0232982 257.371 0.0243817 221.745 187.596 0.0482214 195.111 173.669 0.104999 0.0739665 187.596 0.303504 212.082 0.340393
195.518 0.302543 195.518 0.339648 195.518 0.0224955 0.0231625 257.472 0.0243573 221.846 187.686 0.0513111 195.201 173.76 0.0813366 0.0762344 187.686 0.303659 212.187 0.341053
195.618 0.302544 195.618 0.339688 195.618 0.0224111 0.0230582 257.573 0.0243181 221.947 187.775 0.0549219 195.291 173.85 0.0731881 0.0787712 187.775 0.303839 212.292 0.34227
195.718 0.302561 195.718 0.339668 195.718 0.0223283 0.0229272 257.674 0.0242742 222.048 187.864 0.0592525 195.381 173.941 0.0709225 0.0815762 187.864 0.304056 212.397 0.34414
195.818 0.302526 195.818 0.339654 195.818 0.0222338 0.0228119 257.775 0.0242127 222.149 187.954 0.0647064 195.471 174.032 0.0696002 0.0848041 187.954 0.304328 212.502 0.34854
195.918 0.302561 195.918 0.339684 195.918 0.0221599 0.02269 257.876 0.0241437 222.25 188.043 0.0719671 195.561 174.123 0.0684575 0.0887988 188.043 0.304691 212.607 0.355692
196.018 0.302546 196.018 0.339672 196.018 0.0220677 0.0225622 257.977 0.0240572 222.351 188.133 0.0824495 195.651 174.214 0.0676671 0.0939071 188.133 0.305215 212.712 0.361004
196.118 0.302516 196.118 0.33965 196.118 0.0219984 0.022448 258.078 0.0239665 222.452 188.222 0.0989742 195.741 174.305 0.0678741 0.100879 188.222 0.306042 212.817 0.363494
196.218 0.302566 196.218 0.339685 196.218 0.02195 0.0223376 258.179 0.0238502 222.553 188.312 0.126806 195.831 174.396 0.0683018 0.111168 188.312 0.307433 212.922 0.370308
196.318 0.302526 196.318 0.339644 196.318 0.0218618 0.0222084 258.279 0.0237352 222.654 188.401 0.172198 195.922 174.487 0.0689762 0.12789 188.401 0.309703 213.027 0.381853
196.418 0.302527 196.418 0.339347 196.418 0.0218064 0.0221039 258.38 0.0236483 222.755 188.491 0.232971 196.012 174.578 0.0691215 0.156852 188.491 0.312742 213.132 0.391216
196.518 0.302535 196.518 0.339347 196.518 0.0217688 0.0219719 258.481 0.0235025 222.856 188.58 0.287249 196.102 174.669 0.0685465 0.203606 188.58 0.315455 213.237 0.395575
196.618 0.302512 196.618 0.339338 196.618 0.0217087 0.0218341 258.582 0.0233749 222.957 188.669 0.295532 196.192 174.76 0.0675792 0.261053 188.669 0.31587 213.342 0.396869
196.718 0.302535 196.718 0.339354 196.718 0.0216557 0.0217248 258.683 0.0232575 223.057 188.759 0.302677 196.282 174.85 0.0672925 0.317873 188.759 0.316227 213.447 0.39431
196.818 0.302571 196.818 0.339377 196.818 0.021625 0.0215664 258.784 0.0231258 223.158 188.848 0.356429 196.372 174.941 0.0663211 0.34097 188.848 0.318914 213.552 0.383418
196.918 0.302529 196.918 0.339349 196.918 0.021567 0.0214237 258.885 0.023 223.259 188.938 0.429734 196.462 175.032 0.0647095 0.345232 188.938 0.32258 213.657 0.367233
197.018 0.302577 197.018 0.339384 197.018 0.0215563 0.0212687 258.986 0.0228805 223.36 189.027 0.481219 196.552 175.123 0.0636627 0.361407 189.027 0.325154 213.762 0.352871
197.118 0.302558 197.118 0.339345 197.118 0.0215191 0.0210694 259.087 0.0227523 223.461 189.117 0.50531 196.642 175.214 0.0625495 0.427759 189.117 0.326359 213.867 0.347616
197.218 0.302218 197.218 0.339367 197.218 0.0214858 0.020896 259.188 0.0226339 223.562 189.206 0.515205 196.732 175.305 0.0614142 0.480048 189.206 0.326853 213.972 0.346102
197.318 0.302264 197.318 0.339373 197.318 0.0214952 0.0206948 259.289 0.022519 223.663 189.296 0.511521 196.822 175.396 0.0603639 0.515443 189.296 0.326669 214.077 0.344853
197.418 0.30224 197.418 0.339337 197.418 0.0214703 0.0204737 259.39 0.0224052 223.764 189.385 0.466904 196.912 175.487 0.0592732 0.536727 189.385 0.324438 214.182 0.343928
197.518 0.302216 197.518 0.339357 197.518 0.0214519 0.0202689 259.491 0.0222922 223.865 189.474 0.326624 197.002 175.578 0.0581988 0.549706 189.474 0.317424 214.287 0.343222
197.618 0.302243 197.618 0.339354 197.618 0.0214603 0.0200137 259.591 0.0221763 223.966 189.564 0.182069 197.092 175.669 0.0572931 0.553598 189.564 0.310196 214.392 0.342891
197.718 0.302214 197.718 0.339334 197.718 0.0214426 0.0197654 259.692 0.0220587 224.067 189.653 0.0573462 197.182 175.76 0.05641 0.535229 189.653 0.30396 214.497 0.3426
197.818 0.302242 197.818 0.339359 197.818 0.0214554 0.019497 259.793 0.0219478 224.168 189.743 0.0417843 197.272 175.85 0.0555322 0.460584 189.743 0.303182 214.602 0.341952
197.918 0.302256 197.918 0.339344 197.918 0.0214638 0.0191984 259.894 0.0218212 224.269 189.832 0.0371288 197.362 175.941 0.054805 0.323811 189.832 0.302949 214.707 0.341985
198.018 0.302218 198.018 0.339345 198.018 0.0214595 0.0189207 259.995 0.0216961 224.369 189.922 0.0324195 197.452 176.032 0.0542272 0.210551 189.922 0.302714 214.812 0.341664
198.118 0.302254 198.118 0.339363 198.118 0.0214753 0.0186278 260.096 0.0215565 224.47 190.011 0.0290064 197.542 176.123 0.0536834 0.0954996 190.011 0.302543 214.917 0.341339
198.218 0.302235 198.218 0.339337 198.218 0.0215264 0.0183286 260.197 0.021417 224.571 190.101 0.026705 197.632 176.214 0.0529968 0.0763974 190.101 0.302428 215.022 0.341377
198.318 0.302206 198.318 0.339041 198.318 0.0215433 0.0180745 260.298 0.0212773 224.672 190.19 0.0253717 197.722 176.305 0.0524946 0.0720031 190.19 0.302362 215.127 0.341045
198.418 0.302245 198.418 0.339062 198.418 0.0215705 0.0178878 260.399 0.0211087 224.773 190.279 0.02463 197.812 176.396 0.0519073 0.0690044 190.279 0.302324 215.232 0.34111
198.518 0.302231 198.518 0.339027 198.518 0.0216199 0.0178375 260.5 0.020948 224.874 190.369 0.0241525 197.902 176.487 0.0514593 0.0676761 190.369 0.302301 215.337 0.340795
198.618 0.302219 198.618 0.339052 198.618 0.0216461 0.0180368 260.601 0.0207673 224.975 190.458 0.0238518 197.992 176.578 0.0508693 0.0672715 190.458 0.302286 215.442 0.340736
198.718 0.302234 198.718 0.339362 198.718 0.0217031 0.0185752 260.702 0.0205651 225.076 190.548 0.023645 198.082 176.669 0.0501737 0.0671443 190.548 0.302275 215.547 0.340755
198.818 0.302217 198.818 0.339314 198.818 0.0217549 0.0196152 260.803 0.0203721 225.177 190.637 0.0235105 198.172 176.76 0.0497044 0.0671649 190.637 0.302269 215.652 0.340436
198.918 0.302217 198.918 0.339376 198.918 0.021782 0.021305 260.903 0.0201604 225.278 190.727 0.0234045 198.262 176.85 0.0493763 0.067176 190.727 0.302263 215.757 0.340424
199.018 0.302256 199.018 0.339373 199.018 0.0218593 0.0237487 261.004 0.0199191 225.379 190.816 0.0233201 198.352 176.941 0.0490504 0.0671579 190.816 0.302259 215.862 0.340438
199.118 0.302214 199.118 0.339343 199.118 0.0219122 0.027086 261.105 0.0196509 225.48 190.906 0.0232381 198.442 177.032 0.0487731 0.0671567 190.906 0.302255 215.967 0.340136
199.218 0.302249 199.218 0.339383 199.218 0.0219705 0.0312003 261.206 0.0194062 225.581 190.995 0.0231975 198.532 177.123 0.048568 0.067082 190.995 0.302253 216.072 0.34012
199.318 0.302232 199.318 0.339337 199.318 0.0220561 0.0361096 261.307 0.0191111 225.681 191.084 0.0231185 198.622 177.214 0.0483236 0.0669515 191.084 0.302249 216.177 0.340113
199.418 0.302225 199.418 0.339342 199.418 0.0221252 0.0417984 261.408 0.0188471 225.782 191.174 0.0230368 198.712 177.305 0.0481958 0.0668405 191.174 0.302245 216.282 0.340082
199.518 0.302242 199.518 0.339354 199.518 0.0221875 0.0486267 261.509 0.0185657 225.883 191.263 0.0229829 198.802 177.396 0.0481054 0.0666261 191.263 0.302242 216.387 0.339795
199.618 0.302212 199.618 0.339324 199.618 0.0222751 0.0575622 261.61 0.0182935 225.984 191.353 0.0228813 198.892 177.487 0.0480119 0.0664118 191.353 0.302237 216.492 0.339792
199.718 0.302235 199.718 0.33938 199.718 0.0223395 0.0710069 261.711 0.0180847 226.085 191.442 0.0228164 198.982 177.578 0.0478887 0.0661891 191.442 0.302234 216.597 0.33975
199.818 0.302261 199.818 0.339065 199.818 0.0224195 0.0956017 261.812 0.0179611 226.186 191.532 0.0227382 199.072 177.669 0.0478455 0.0658961 191.532 0.30223 216.702 0.33981
199.918 0.302212 199.918 0.33904 199.918 0.0225228 0.146656 261.913 0.0179954 226.287 191.621 0.0226318 199.162 177.76 0.047825 0.0656253 191.621 0.302225 216.807 0.339769
200.018 0.302243 200.018 0.339374 200.018 0.0225953 0.231673 262.014 0.0182907 226.388 191.711 0.0225461 199.252 177.85 0.0479306 0.0653024 191.711 0.30222 216.912 0.339466
200.118 0.302246 200.118 0.339357 200.118 0.0227189 0.283049 262.115 0.0189584 226.489 191.8 0.0224443 199.342 177.941 0.0481448 0.0649589 191.8 0.302215 217.017 0.33949
200.218 0.302229 200.218 0.339368 200.218 0.0228143 0.289026 262.215 0.0201353 226.59 191.889 0.0223378 199.432 178.032 0.0484299 0.0646758 191.889 0.30221 217.122 0.339452
200.318 0.302243 200.318 0.339388 200.318 0.0229114 0.343743 262.316 0.0219548 226.691 191.979 0.0222472 199.522 178.123 0.0485886 0.064311 191.979 0.302205 217.227 0.339473
200.418 0.302235 200.418 0.339352 200.418 0.023052 0.449434 262.417 0.0245152 226.792 192.068 0.0221237 199.612 178.214 0.0487585 0.0639682 192.068 0.302199 217.332 0.33949
200.518 0.302198 200.518 0.339378 200.518 0.0231611 0.507343 262.518 0.0278434 226.893 192.158 0.0220213 199.702 178.305 0.0489936 0.063643 192.158 0.302194 217.437 0.339461
200.618 0.302237 200.618 0.33939 200.618 0.0232912 0.525692 262.619 0.031896 226.993 192.247 0.0219175 199.792 178.396 0.0490467 0.0632748 192.247 0.302189 217.542 0.339185
200.718 0.302222 200.718 0.33934 200.718 0.0234177 0.52867 262.72 0.0366684 227.094 192.337 0.0217962 199.882 178.487 0.0492007 0.0629683 192.337 0.302183 217.647 0.339181
200.818 0.302226 200.818 0.339398 200.818 0.0235496 0.504925 262.821 0.0421467 227.195 192.426 0.0217117 199.972 178.578 0.0495736 0.0626749 192.426 0.302179 217.752 0.339158
200.918 0.302264 200.918 0.33937 200.918 0.0236896 0.413468 262.922 0.0486318 227.296 192.516 0.0216217 200.062 178.669 0.049952 0.0623615 192.516 0.302174 217.857 0.3392
201.018 0.302234 201.018 0.339663 201.018 0.023863 0.249858 263.023 0.0570257 227.397 192.605 0.0215064 200.152 178.76 0.0503928 0.0620911 192.605 0.302168 217.962 0.339159
201.118 0.302256 201.118 0.339702 201.118 0.0240152 0.0858047 263.124 0.0693365 227.498 192.694 0.0214406 200.242 178.85 0.0508752 0.0617903 192.694 0.302165 218.067 0.339163
201.218 0.302254 201.218 0.339669 201.218 0.0241744 0.043226 263.225 0.0910061 227.599 192.784 0.0213323 200.332 178.941 0.0513883 0.0615466 192.784 0.30216 218.172 0.33917
201.318 0.302213 201.318 0.339675 201.318 0.0243549 0.0367269 263.326 0.135272 227.7 192.873 0.0212412 200.422 179.032 0.0520638 0.061339 192.873 0.302155 218.277 0.339166
201.418 0.302239 201.418 0.339699 201.418 0.0245184 0.0310296 263.427 0.213593 227.801 192.963 0.0211583 200.512 179.123 0.0528183 0.0611218 192.963 0.302151 218.382 0.338857
201.518 0.302225 201.518 0.339674 201.518 0.0247112 0.0275473 263.527 0.280166 227.902 193.052 0.0210679 200.602 179.214 0.0536415 0.0609362 193.052 0.302146 218.487 0.338845
201.618 0.302238 201.618 0.339672 201.618 0.0249024 0.0258635 263.628 0.287613 228.003 193.142 0.0209992 200.692 179.305 0.0546495 0.0607788 193.142 0.302143 218.592 0.338837
201.718 0.302253 201.718 0.339686 201.718 0.0250848 0.0250648 263.729 0.322514 228.104 193.231 0.0209412 200.782 179.396 0.0556301 0.060614 193.231 0.30214 218.697 0.338875
201.818 0.302224 201.818 0.339669 201.818 0.0252813 0.0246709 263.83 0.429317 228.205 193.321 0.0208585 200.872 179.487 0.0565665 0.0605018 193.321 0.302136 218.802 0.338836
201.918 0.302218 201.918 0.339682 201.918 0.0254652 0.0244955 263.931 0.498454 228.305 193.41 0.0207963 200.962 179.578 0.0578895 0.0603554 193.41 0.302133 218.907 0.338854
202.018 0.302268 202.018 0.339676 202.018 0.0256952 0.0243898 264.032 0.523233 228.406 193.499 0.0207343 201.052 179.669 0.0593314 0.0602322 193.499 0.30213 219.012 0.338855
202.118 0.302207 202.118 0.339635 202.118 0.0259314 0.0243888 264.133 0.529838 228.507 193.589 0.0206624 201.142 179.76 0.0609558 0.0601618 193.589 0.302126 219.117 0.338521
202.218 0.302206 202.218 0.33967 202.218 0.0261545 0.0244136 264.234 0.515569 228.608 193.678 0.0205995 201.232 179.85 0.0627155 0.0600627 193.678 0.302123 219.222 0.338563
202.318 0.302244 202.318 0.339648 202.318 0.026394 0.0244258 264.335 0.449611 228.709 193.768 0.0205429 201.322 179.941 0.0645845 0.0599715 193.768 0.30212 219.327 0.33854
202.418 0.3022 202.418 0.339638 202.418 0.0266562 0.0244626 264.436 0.285273 228.81 193.857 0.0204921 201.412 180.032 0.0667389 0.0599357 193.857 0.302118 219.432 0.338516
202.518 0.302229 202.518 0.339669 202.518 0.0269109 0.0244757 264.537 0.131937 228.911 193.947 0.0204361 201.502 180.123 0.0691539 0.0598553 193.947 0.302115 219.537 0.338547
202.618 0.302225 202.618 0.339947 202.618 0.0272127 0.0244691 264.638 0.046855 229.012 194.036 0.0203816 201.592 180.214 0.0718712 0.0598229 194.036 0.302112 219.642 0.338523
202.718 0.302188 202.718 0.339974 202.718 0.0275262 0.02447 264.739 0.0387772 229.113 194.125 0.0203325 201.682 180.305 0.075318 0.0597974 194.125 0.30211 219.747 0.338524
202.818 0.302259 202.818 0.339987 202.818 0.027839 0.024422 264.839 0.032749 229.214 194.215 0.0202942 201.772 180.396 0.0795401 0.0597426 194.215 0.302108 219.852 0.338539
202.918 0.302226 202.918 0.339959 202.918 0.0281857 0.0243807 264.94 0.0285732 229.315 194.304 0.0202398 201.862 180.487 0.0849339 0.0597716 194.304 0.302105 219.957 0.338523
203.018 0.302228 203.018 0.339671 203.018 0.0285313 0.0243357 265.041 0.0263518 229.416 194.394 0.0201962 201.952 180.578 0.0922366 0.0597566 194.394 0.302103 220.062 0.338551
203.118 0.302546 203.118 0.339963 203.118 0.0289038 0.0242305 265.142 0.0252945 229.517 194.483 0.0201572 202.042 180.669 0.102391 0.0597826 194.483 0.302101 220.167 0.338547
203.218 0.30254 203.218 0.339968 203.218 0.0293195 0.0241547 265.243 0.0247641 229.617 194.573 0.0200994 202.132 180.76 0.117316 0.0598409 194.573 0.302098 220.272 0.338537
203.318 0.302545 203.318 0.339987 203.318 0.0297482 0.0240652 265.344 0.0245092 229.718 194.662 0.0200884 202.222 180.85 0.139511 0.059891 194.662 0.302097 220.377 0.338875
203.418 0.302563 203.418 0.339941 203.418 0.0301978 0.0239482 265.445 0.0243623 229.819 194.752 0.0200427 202.312 180.941 0.171162 0.0600086 194.752 0.302095 220.482 0.339154
203.518 0.302536 203.518 0.339941 203.518 0.0306883 0.0238423 265.546 0.0243319 229.92 194.841 0.0200209 202.402 181.032 0.211148 0.0601237 194.841 0.302094 220.587 0.339462
203.618 0.302569 203.618 0.339975 203.618 0.0311652 0.0237261 265.647 0.0243216 230.021 194.93 0.0199902 202.492 181.123 0.254333 0.0602541 194.93 0.302093 220.692 0.339809
203.718 0.302539 203.718 0.340247 203.718 0.0317217 0.0236024 265.748 0.0243229 230.122 195.02 0.0199605 202.582 181.214 0.295791 0.0604987 195.02 0.302091 220.797 0.340073
203.818 0.302532 203.818 0.340277 203.818 0.0323166 0.023482 265.849 0.0243416 230.223 195.109 0.019965 202.672 181.305 0.313984 0.0607267 195.109 0.302091 220.902 0.34074
203.918 0.302566 203.918 0.340278 203.918 0.0329301 0.0233516 265.95 0.0243453 230.324 195.199 0.0199756 202.762 181.396 0.317892 0.0610514 195.199 0.302092 221.007 0.341677
204.018 0.302529 204.018 0.34027 204.018 0.0336135 0.0232219 266.051 0.0243409 230.425 195.288 0.0199715 202.852 181.487 0.325713 0.0614271 195.288 0.302092 221.112 0.34286
204.118 0.302535 204.118 0.340615 204.118 0.0343316 0.0231203 266.151 0.0243413 230.526 195.378 0.0200309 202.942 181.578 0.354718 0.0618266 195.378 0.302095 221.217 0.345431
204.218 0.302562 204.218 0.340584 204.218 0.0350917 0.0229707 266.252 0.0242907 230.627 195.467 0.0201052 203.032 181.669 0.397177 0.0623396 195.467 0.302098 221.322 0.351036
204.318 0.302518 204.318 0.340578 204.318 0.0359129 0.0228759 266.353 0.0242544 230.728 195.557 0.0202033 203.122 181.76 0.433191 0.0629478 195.557 0.302103 221.427 0.358492
204.418 0.302552 204.418 0.340627 204.418 0.036785 0.0227408 266.454 0.0241963 230.829 195.646 0.0203751 203.212 181.85 0.464564 0.0636104 195.646 0.302112 221.532 0.362575
204.518 0.302871 204.518 0.340582 204.518 0.037749 0.0226281 266.555 0.0241184 230.929 195.735 0.0205712 203.302 181.941 0.489884 0.0644672 195.735 0.302122 221.637 0.365346
204.618 0.302838 204.618 0.340578 204.618 0.038776 0.0225166 266.656 0.0240517 231.03 195.825 0.0208578 203.392 182.032 0.51104 0.0654408 195.825 0.302136 221.742 0.375029
204.718 0.302874 204.718 0.340916 204.718 0.0399075 0.0223975 266.757 0.0239405 231.131 195.914 0.0212422 203.482 182.123 0.523803 0.0665801 195.914 0.302155 221.847 0.386576
204.818 0.302859 204.818 0.34089 204.818 0.0411209 0.0222623 266.858 0.023829 231.232 196.004 0.0217047 203.572 182.214 0.529034 0.0679948 196.004 0.302178 221.952 0.393693
204.918 0.302846 204.918 0.340926 204.918 0.0424947 0.0221376 266.959 0.0237373 231.333 196.093 0.0222906 203.662 182.305 0.527734 0.0695969 196.093 0.302208 222.057 0.396857
205.018 0.302887 205.018 0.340901 205.018 0.0439893 0.0220104 267.06 0.0236008 231.434 196.183 0.0229966 203.752 182.396 0.51749 0.0714966 196.183 0.302243 222.162 0.396841
205.118 0.302849 205.118 0.341179 205.118 0.045693 0.0218568 267.161 0.0234764 231.535 196.272 0.0238134 203.842 182.487 0.493321 0.073583 196.272 0.302284 222.267 0.391862
205.218 0.303156 205.218 0.341525 205.218 0.0476093 0.0217278 267.262 0.0233654 231.636 196.362 0.0247909 203.932 182.578 0.44422 0.0758338 196.362 0.302333 222.372 0.376896
205.318 0.303185 205.318 0.341499 205.318 0.0497718 0.0215509 267.363 0.0232263 231.737 196.451 0.0258708 204.022 182.669 0.363017 0.0783201 196.451 0.302387 222.477 0.360971
205.418 0.303162 205.418 0.341821 205.418 0.0522914 0.0213615 267.463 0.0230993 231.838 196.54 0.027107 204.112 182.76 0.279829 0.0810475 196.54 0.302448 222.582 0.350399
205.518 0.303183 205.518 0.34185 205.518 0.055274 0.0211693 267.564 0.0229882 231.939 196.63 0.0285148 204.202 182.85 0.221909 0.0841881 196.63 0.302519 222.687 0.347008
205.618 0.303498 205.618 0.342123 205.618 0.0588325 0.0209493 267.665 0.0228466 232.04 196.719 0.0300666 204.292 182.941 0.127647 0.0880289 196.719 0.302596 222.792 0.345714
205.718 0.303463 205.718 0.342459 205.718 0.0632722 0.0207376 267.766 0.0227418 232.141 196.809 0.0317474 204.382 183.032 0.0895808 0.0928942 196.809 0.30268 222.897 0.344797
205.818 0.303793 205.818 0.34309 205.818 0.0689146 0.0204992 267.867 0.0226248 232.241 196.898 0.0335346 204.472 183.123 0.0760218 0.0994201 196.898 0.30277 223.002 0.343842
205.918 0.304094 205.918 0.343388 205.918 0.0765547 0.0202552 267.968 0.0224962 232.342 196.988 0.0354104 204.562 183.214 0.0722006 0.108968 196.988 0.302864 223.107 0.343186
206.018 0.304404 206.018 0.344024 206.018 0.0875158 0.02 268.069 0.0223874 232.443 197.077 0.0373795 204.652 183.305 0.0709489 0.124185 197.077 0.302962 223.212 0.342913
206.118 0.305072 206.118 0.345288 206.118 0.10397 0.0197085 268.17 0.0222606 232.544 197.167 0.0394671 204.742 183.396 0.0696185 0.150411 197.167 0.303066 223.317 0.342564
206.218 0.305952 206.218 0.347154 206.218 0.129076 0.0194084 268.271 0.0221591 232.645 197.256 0.0416553 204.832 183.487 0.0691302 0.194089 197.256 0.303176 223.422 0.342276
206.318 0.307219 206.318 0.349653 206.318 0.165509 0.0191164 268.372 0.0220408 232.746 197.345 0.0440509 204.922 183.578 0.069264 0.25108 197.345 0.303296 223.527 0.341985
206.418 0.308783 206.418 0.353373 206.418 0.210933 0.0187878 268.473 0.021917 232.847 197.435 0.0466764 205.012 183.669 0.0689474 0.308896 197.435 0.303427 223.632 0.341635
206.518 0.310616 206.518 0.357739 206.518 0.258877 0.0184774 268.574 0.0218076 232.948 197.524 0.0496256 205.102 183.76 0.069107 0.340459 197.524 0.303574 223.737 0.341669
206.618 0.311882 206.618 0.361537 206.618 0.292959 0.0181643 268.675 0.0216728 233.049 197.614 0.0530511 205.192 183.85 0.0691364 0.344263 197.614 0.303746 223.842 0.341351
206.718 0.312831 206.718 0.363689 206.718 0.304701 0.0178863 268.775 0.0215383 233.15 197.703 0.0571943 205.282 183.941 0.0688236 0.353905 197.703 0.303953 223.947 0.341321
206.818 0.314358 206.818 0.367441 206.818 0.347088 0.0177324 268.876 0.0214007 233.251 197.793 0.0623253 205.372 184.032 0.0683758 0.414576 197.793 0.304209 224.052 0.341063
206.918 0.316554 206.918 0.372437 206.918 0.394472 0.017714 268.977 0.0212252 233.352 197.882 0.0692003 205.462 184.123 0.0677365 0.471409 197.882 0.304553 224.157 0.341041
207.018 0.318419 207.018 0.377416 207.018 0.429176 0.0179815 269.078 0.0210416 233.453 197.972 0.0790268 205.552 184.214 0.0669209 0.510575 197.972 0.305044 224.262 0.340709
207.118 0.319969 207.118 0.380879 207.118 0.452373 0.0186713 269.179 0.0208581 233.553 198.061 0.0946172 205.642 184.305 0.0658911 0.534078 198.061 0.305824 224.367 0.34074
207.218 0.320936 207.218 0.383977 207.218 0.470501 0.019932 269.28 0.0206112 233.654 198.15 0.121492 205.732 184.396 0.064828 0.548536 198.15 0.307168 224.472 0.340681
207.318 0.321841 207.318 0.386139 207.318 0.479428 0.0219179 269.381 0.0203754 233.755 198.24 0.167196 205.822 184.487 0.063699 0.554332 198.24 0.309453 224.577 0.340415
207.418 0.321216 207.418 0.385553 207.418 0.459585 0.0247552 269.482 0.0200991 233.856 198.329 0.23076 205.913 184.578 0.0625408 0.541439 198.329 0.312631 224.682 0.340433
207.518 0.318134 207.518 0.378653 207.518 0.37356 0.0284655 269.583 0.019798 233.957 198.419 0.286819 206.003 184.669 0.0613123 0.478131 198.419 0.315434 224.787 0.340395
207.618 0.311261 207.618 0.364334 207.618 0.202299 0.0330806 269.684 0.0194813 234.058 198.508 0.294926 206.093 184.76 0.0601982 0.34288 198.508 0.315839 224.892 0.340432
207.718 0.306608 207.718 0.351874 207.718 0.0688277 0.0384698 269.785 0.019176 234.159 198.598 0.304485 206.183 184.85 0.059314 0.234175 198.598 0.316317 224.997 0.340102
207.818 0.305679 207.818 0.34746 207.818 0.0413645 0.0447901 269.886 0.0188357 234.26 198.687 0.373759 206.273 184.941 0.0587491 0.102961 198.687 0.319781 225.102 0.340092
207.918 0.305029 207.918 0.345933 207.918 0.0351141 0.0527136 269.987 0.0185305 234.361 198.777 0.446492 206.363 185.032 0.0573469 0.0775391 198.777 0.323418 225.207 0.34015
208.018 0.304742 208.018 0.345292 208.018 0.0313015 0.0637591 270.087 0.0182358 234.462 198.866 0.49331 206.453 185.123 0.0570806 0.0725751 198.866 0.325758 225.312 0.3401
208.118 0.30442 208.118 0.34433 208.118 0.0288062 0.0822971 270.188 0.0179589 234.563 198.955 0.512773 206.543 185.214 0.056512 0.0693737 198.955 0.326732 225.417 0.339805
208.218 0.304094 208.218 0.343722 208.218 0.027299 0.119849 270.289 0.0177849 234.664 199.045 0.519556 206.633 185.305 0.0556992 0.0678167 199.045 0.327071 225.522 0.339807
208.318 0.304117 208.318 0.3434 208.318 0.0264142 0.192689 270.39 0.0177445 234.765 199.134 0.507382 206.723 185.396 0.0541001 0.0673288 199.134 0.326462 225.627 0.339803
208.418 0.303768 208.418 0.3431 208.418 0.0259028 0.27265 270.491 0.0179486 234.865 199.224 0.440268 206.813 185.487 0.0532053 0.067196 199.224 0.323106 225.732 0.339851
208.518 0.303775 208.518 0.342795 208.518 0.0256175 0.2852 270.592 0.0185694 234.966 199.313 0.280823 206.903 185.578 0.0523786 0.0672463 199.313 0.315134 225.837 0.339837
208.618 0.303776 208.618 0.342459 208.618 0.025443 0.30643 270.693 0.0196831 235.067 199.403 0.131562 206.993 185.669 0.0517028 0.0672998 199.403 0.307671 225.942 0.339828
208.718 0.303453 208.718 0.342459 208.718 0.0252979 0.412906 270.794 0.0214693 235.168 199.492 0.0481182 207.083 185.76 0.0512246 0.0672966 199.492 0.303499 226.047 0.339556
208.818 0.303484 208.818 0.342492 208.818 0.0252247 0.491089 270.895 0.0240806 235.269 199.582 0.0403228 207.173 185.85 0.0507895 0.0672849 199.582 0.303109 226.152 0.339566
208.918 0.303478 208.918 0.342141 208.918 0.0251493 0.521084 270.996 0.0274899 235.37 199.671 0.035304 207.263 185.941 0.0504344 0.0671885 199.671 0.302858 226.257 0.33949
209.018 0.303459 209.018 0.342156 209.018 0.0251091 0.529388 271.097 0.0317179 235.471 199.76 0.0309534 207.353 186.032 0.0500851 0.0670272 199.76 0.302641 226.362 0.339516
209.118 0.303486 209.118 0.341859 209.118 0.025111 0.51877 271.198 0.0367017 235.572 199.85 0.0279523 207.443 186.123 0.0497451 0.0668936 199.85 0.302491 226.467 0.339468
209.218 0.303153 209.218 0.341836 209.218 0.0250691 0.461998 271.299 0.0424049 235.673 199.939 0.0260721 207.533 186.214 0.0495209 0.0666983 199.939 0.302397 226.572 0.339487
209.318 0.303163 209.318 0.341538 209.318 0.0250465 0.301998 271.399 0.0492895 235.774 200.029 0.0250488 207.623 186.305 0.049246 0.0664211 200.029 0.302345 226.677 0.339512
209.418 0.303176 209.418 0.34153 209.418 0.0250429 0.151883 271.5 0.0582823 235.875 200.118 0.0244573 207.713 186.396 0.0491258 0.0661315 200.118 0.302316 226.782 0.339146
[truncated: 71,128 more chars]
