# Supplementary material for: A modular organic neuromorphic spiking circuit for retina-inspired sensory coding and neurotransmitter-mediated neural pathways
Source: Nat Commun. 2024 Apr 3;15:2868. doi: 10.1038/s41467-024-47226-3 (PMC10991258; doi:10.1038/s41467-024-47226-3)
Supplement: Supplementary file 3 — Source Data [file 41467_2024_47226_MOESM3_ESM.zip › DATA_Feb/Fig.3/3b_high.txt]

Time__s_ Voltage_ch_6A__V_ Time__s_ Voltage_ch_6A__V_mod 'time_1.3V' '1.3V' Time__s_DAg Time__s_0_DA_blankLow Voltage_ch_6D__V_DAg Voltage_ch_6D__V_DA_blankLow Time__s_blank_def Time__s_5HT_def Voltage_ch_6D__V_blank_def Voltage_ch_6D__5HT_def Time__s_0_DA_blankLow0 Voltage_ch_6D__V_DA_blankLow0 Time__s_0_DA_blankLow100 Voltage_ch_6D__V_DA_blankLow100
-14.845 0.305534 -14.845 0.307155 -14.845 0.103297 0.57478 -5.95895 0.300751 0.0543716 0.331944 1.55161 0.503098 0.502268 -5.83798 0.305139 -5.95895 0.304841
-14.745 0.303469 -14.745 0.304816 -14.745 0.0226689 0.665689 -5.8695 0.120417 0.0237527 0.421953 1.65161 0.319462 0.26257 -5.74854 0.303864 -5.8695 0.303666
-14.645 0.304358 -14.645 0.305419 -14.645 0.0226806 0.756598 -5.78006 0.0564934 0.0226725 0.511962 1.75161 0.280904 0.137554 -5.65909 0.303819 -5.78006 0.303624
-14.545 0.304387 -14.545 0.305121 -14.545 0.023332 0.847507 -5.69062 0.0385429 0.0224809 0.601971 1.85161 0.254626 0.0913281 -5.56965 0.303811 -5.69062 0.303617
-14.445 0.304369 -14.445 0.30514 -14.445 0.0238609 0.938416 -5.60117 0.0320552 0.0225027 0.69198 1.95161 0.187603 0.0774033 -5.48021 0.303812 -5.60117 0.303618
-14.345 0.30401 -14.345 0.304795 -14.345 0.0242151 1.02933 -5.51173 0.0289299 0.0225845 0.781989 2.05161 0.128247 0.0722732 -5.39076 0.303815 -5.51173 0.303621
-14.245 0.30406 -14.245 0.304818 -14.245 0.0244232 1.12023 -5.42229 0.0271543 0.0227253 0.871998 2.15161 0.0920899 0.0687751 -5.30132 0.303821 -5.42229 0.303626
-14.145 0.304046 -14.145 0.304504 -14.145 0.0245538 1.21114 -5.33284 0.0260037 0.0228777 0.962007 2.25161 0.0759839 0.0664202 -5.21188 0.303827 -5.33284 0.303632
-14.045 0.304011 -14.045 0.304474 -14.045 0.0246142 1.30205 -5.2434 0.0252324 0.0230316 1.05202 2.35161 0.0683533 0.0642266 -5.12243 0.303834 -5.2434 0.303638
-13.945 0.303712 -13.945 0.304521 -13.945 0.0246242 1.39296 -5.15396 0.0246707 0.0232117 1.14203 2.45161 0.0640839 0.0622113 -5.03299 0.303841 -5.15396 0.303645
-13.845 0.303696 -13.845 0.304193 -13.845 0.0246275 1.48387 -5.06451 0.0241955 0.0234077 1.23203 2.55161 0.0628524 0.0607445 -4.94355 0.303849 -5.06451 0.303652
-13.745 0.303709 -13.745 0.30418 -13.745 0.0246141 1.57478 -4.97507 0.0238377 0.0235868 1.32204 2.65161 0.0629418 0.0595143 -4.8541 0.303857 -4.97507 0.303659
-13.645 0.3037 -13.645 0.304212 -13.645 0.0245562 1.66569 -4.88563 0.023539 0.0237783 1.41205 2.75161 0.0612554 0.0577139 -4.76466 0.303865 -4.88563 0.303667
-13.545 0.303354 -13.545 0.304182 -13.545 0.0245219 1.7566 -4.79619 0.0232625 0.0239881 1.50206 2.85161 0.0598013 0.0566848 -4.67522 0.303874 -4.79619 0.303675
-13.445 0.303377 -13.445 0.303869 -13.445 0.0244774 1.84751 -4.70674 0.0230436 0.0241915 1.59207 2.95161 0.0597118 0.0560156 -4.58577 0.303882 -4.70674 0.303682
-13.345 0.303374 -13.345 0.303899 -13.345 0.0244167 1.93842 -4.6173 0.022871 0.0244265 1.68208 3.05161 0.0595402 0.0556028 -4.49633 0.303892 -4.6173 0.303691
-13.245 0.303362 -13.245 0.303866 -13.245 0.0243908 2.02933 -4.52786 0.0226757 0.024631 1.77209 3.15161 0.0591643 0.0549865 -4.40689 0.3039 -4.52786 0.303699
-13.145 0.303386 -13.145 0.303873 -13.145 0.0243482 2.12023 -4.43841 0.0225512 0.0248735 1.8621 3.25161 0.0586724 0.054513 -4.31744 0.30391 -4.43841 0.303709
-13.045 0.303384 -13.045 0.303866 -13.045 0.0242901 2.21114 -4.34897 0.022412 0.0251397 1.95211 3.35161 0.058397 0.0542201 -4.228 0.303921 -4.34897 0.303719
-12.945 0.303356 -12.945 0.303848 -12.945 0.0242502 2.30205 -4.25953 0.022305 0.0253879 2.04212 3.45161 0.0580575 0.0536322 -4.13856 0.303932 -4.25953 0.303728
-12.845 0.303405 -12.845 0.303571 -12.845 0.0242013 2.39296 -4.17008 0.0222268 0.0256647 2.13212 3.55161 0.0576834 0.0535104 -4.04911 0.303943 -4.17008 0.303739
-12.745 0.303378 -12.745 0.303562 -12.745 0.0241623 2.48387 -4.08064 0.0221428 0.0260044 2.22213 3.65161 0.057086 0.0534437 -3.95967 0.303958 -4.08064 0.303752
-12.645 0.303054 -12.645 0.303533 -12.645 0.0241368 2.57478 -3.9912 0.0220602 0.0263149 2.31214 3.75161 0.0566919 0.0534197 -3.87023 0.30397 -3.9912 0.303764
-12.545 0.303086 -12.545 0.303571 -12.545 0.0240794 2.66569 -3.90175 0.02204 0.0266777 2.40215 3.85161 0.0561748 0.0533738 -3.78079 0.303986 -3.90175 0.303778
-12.445 0.303034 -12.445 0.303566 -12.445 0.024052 2.7566 -3.81231 0.0219908 0.0270583 2.49216 3.95161 0.0558708 0.0531738 -3.69134 0.304001 -3.81231 0.303793
-12.345 0.303042 -12.345 0.30356 -12.345 0.0240307 2.84751 -3.72287 0.0219927 0.0274661 2.58217 4.05161 0.0556485 0.0530179 -3.6019 0.304018 -3.72287 0.303808
-12.245 0.303066 -12.245 0.303584 -12.245 0.0239695 2.93842 -3.63342 0.0219896 0.0279122 2.67218 4.15161 0.0551851 0.0526718 -3.51246 0.304037 -3.63342 0.303825
-12.145 0.303001 -12.145 0.303537 -12.145 0.0239453 3.02933 -3.54398 0.0219945 0.0283964 2.76219 4.25161 0.0553476 0.0522322 -3.42301 0.304057 -3.54398 0.303844
-12.045 0.303033 -12.045 0.303239 -12.045 0.0239182 3.12023 -3.45454 0.0220182 0.0289191 2.8522 4.35161 0.0547873 0.0523061 -3.33357 0.304079 -3.45454 0.303864
-11.945 0.303032 -11.945 0.30328 -11.945 0.0238819 3.21114 -3.36509 0.0220935 0.0295075 2.94221 4.45161 0.0543524 0.052528 -3.24413 0.304103 -3.36509 0.303887
-11.845 0.302688 -11.845 0.303229 -11.845 0.0238697 3.30205 -3.27565 0.0221376 0.0301242 3.03221 4.55161 0.0540012 0.0523296 -3.15468 0.304129 -3.27565 0.30391
-11.745 0.302711 -11.745 0.303243 -11.745 0.0238529 3.39296 -3.18621 0.0222369 0.0307777 3.12222 4.65161 0.0536794 0.0522625 -3.06524 0.304156 -3.18621 0.303935
-11.645 0.302717 -11.645 0.303247 -11.645 0.023812 3.48387 -3.09676 0.0223285 0.031504 3.21223 4.75161 0.0533586 0.0524097 -2.9758 0.304187 -3.09676 0.303963
-11.545 0.302678 -11.545 0.303223 -11.545 0.0237943 3.57478 -3.00732 0.0224285 0.0322302 3.30224 4.85161 0.0525227 0.0525127 -2.88635 0.304217 -3.00732 0.303991
-11.445 0.302707 -11.445 0.303246 -11.445 0.0237786 3.66569 -2.91788 0.0225542 0.0330158 3.39225 4.95161 0.0524318 0.0522704 -2.79691 0.30425 -2.91788 0.304021
-11.345 0.302695 -11.345 0.303263 -11.345 0.0237397 3.7566 -2.82843 0.0226954 0.0338619 3.48226 5.05161 0.052393 0.0523462 -2.70747 0.304285 -2.82843 0.304054
-11.245 0.302682 -11.245 0.303246 -11.245 0.0237373 3.84751 -2.73899 0.0228463 0.0347142 3.57227 5.15161 0.0519124 0.0526466 -2.61802 0.30432 -2.73899 0.304086
-11.145 0.302706 -11.145 0.303281 -11.145 0.0237147 3.93842 -2.64955 0.0229933 0.0356504 3.66228 5.25161 0.0517631 0.0529814 -2.52858 0.304359 -2.64955 0.304122
-11.045 0.302707 -11.045 0.303233 -11.045 0.0237141 4.02933 -2.56011 0.0231521 0.0365908 3.75229 5.35161 0.0519121 0.0530216 -2.43914 0.304399 -2.56011 0.304159
-10.945 0.302691 -10.945 0.30324 -10.945 0.0236994 4.12023 -2.47066 0.0233335 0.0376232 3.8423 5.45161 0.0519527 0.0530656 -2.34969 0.304442 -2.47066 0.304198
-10.845 0.302706 -10.845 0.303287 -10.845 0.0236842 4.21114 -2.38122 0.0235266 0.0387369 3.9323 5.55161 0.0518749 0.0539818 -2.26025 0.304488 -2.38122 0.304241
-10.745 0.302683 -10.745 0.302901 -10.745 0.0236779 4.30205 -2.29178 0.0236849 0.0399218 4.02231 5.65161 0.0520168 0.0544201 -2.17081 0.304537 -2.29178 0.304286
-10.645 0.302693 -10.645 0.302935 -10.645 0.0236677 4.39296 -2.20233 0.0238964 0.0411662 4.11232 5.75161 0.0520147 0.0543428 -2.08136 0.304589 -2.20233 0.304334
-10.545 0.302706 -10.545 0.302955 -10.545 0.0236535 4.48387 -2.11289 0.0240856 0.0425452 4.20233 5.85161 0.0521307 0.0547317 -1.99192 0.304647 -2.11289 0.304387
-10.445 0.302677 -10.445 0.302906 -10.445 0.0236517 4.57478 -2.02345 0.0242906 0.0440424 4.29234 5.95161 0.0523569 0.0550406 -1.90248 0.304709 -2.02345 0.304445
-10.345 0.302711 -10.345 0.302966 -10.345 0.0236655 4.66569 -1.934 0.0245172 0.0456634 4.38235 6.05161 0.0522639 0.0553176 -1.81303 0.304777 -1.934 0.304507
-10.245 0.302715 -10.245 0.302949 -10.245 0.0236558 4.7566 -1.84456 0.0247073 0.0474287 4.47236 6.15161 0.052216 0.0558781 -1.72359 0.30485 -1.84456 0.304575
-10.145 0.302672 -10.145 0.302919 -10.145 0.0236449 4.84751 -1.75512 0.0249209 0.04939 4.56237 6.25161 0.0520394 0.0563301 -1.63415 0.304932 -1.75512 0.30465
-10.045 0.302725 -10.045 0.302962 -10.045 0.0236544 4.93842 -1.66567 0.0251546 0.0516207 4.65238 6.35161 0.0520227 0.0569125 -1.54471 0.305025 -1.66567 0.304736
-9.945 0.302689 -9.945 0.302936 -9.945 0.0236472 5.02933 -1.57623 0.0253664 0.0541679 4.74239 6.45161 0.05216 0.0574369 -1.45526 0.305131 -1.57623 0.304833
-9.845 0.30269 -9.845 0.302929 -9.845 0.0236614 5.12023 -1.48679 0.0256044 0.0571099 4.83239 6.55161 0.0521568 0.0578793 -1.36582 0.305254 -1.48679 0.304946
-9.745 0.302723 -9.745 0.302952 -9.745 0.0236788 5.21114 -1.39734 0.0258616 0.0606156 4.9224 6.65161 0.0522172 0.0585846 -1.27638 0.3054 -1.39734 0.305081
-9.645 0.302676 -9.645 0.302918 -9.645 0.0236587 5.30205 -1.3079 0.0261122 0.0648942 5.01241 6.75161 0.0523322 0.0596053 -1.18693 0.305578 -1.3079 0.305245
-9.545 0.302693 -9.545 0.30294 -9.545 0.0236902 5.39296 -1.21846 0.0263923 0.0703431 5.10242 6.85161 0.0524379 0.0607507 -1.09749 0.305805 -1.21846 0.305454
-9.445 0.302408 -9.445 0.302934 -9.445 0.0237037 5.48387 -1.12901 0.0266709 0.0776668 5.19243 6.95161 0.0526356 0.0613432 -1.00805 0.30611 -1.12901 0.305736
-9.345 0.302368 -9.345 0.302917 -9.345 0.02369 5.57478 -1.03957 0.0269695 0.0881197 5.28244 7.05161 0.0527808 0.0620152 -0.918603 0.306546 -1.03957 0.306137
-9.245 0.302388 -9.245 0.302952 -9.245 0.0237133 5.66569 -0.950128 0.0273153 0.104172 5.37245 7.15161 0.0529621 0.0629834 -0.82916 0.307215 -0.950128 0.306753
-9.145 0.302395 -9.145 0.302965 -9.145 0.023736 5.7566 -0.860684 0.0276604 0.13009 5.46246 7.25161 0.0534092 0.0641168 -0.739716 0.308294 -0.860684 0.307749
-9.045 0.302342 -9.045 0.302931 -9.045 0.0237501 5.84751 -0.771241 0.0280327 0.170736 5.55247 7.35161 0.0539505 0.0652931 -0.650273 0.309988 -0.771241 0.309309
-8.945 0.302376 -8.945 0.302961 -8.945 0.0237848 5.93842 -0.681798 0.0284282 0.224648 5.64248 7.45161 0.0539653 0.0664292 -0.56083 0.312234 -0.681798 0.311379
-8.845 0.302381 -8.845 0.302935 -8.845 0.0237976 6.02933 -0.592355 0.0288627 0.283295 5.73248 7.55161 0.0542157 0.0680645 -0.471387 0.314678 -0.592355 0.313631
-8.745 0.302347 -8.745 0.302918 -8.745 0.0238226 6.12023 -0.502912 0.0293463 0.307007 5.82249 7.65161 0.0545127 0.0695514 -0.381944 0.315666 -0.502912 0.314541
-8.645 0.302381 -8.645 0.302961 -8.645 0.0238468 6.21114 -0.413468 0.0298704 0.326123 5.9125 7.75161 0.0550136 0.0710608 -0.2925 0.316462 -0.413468 0.315275
-8.545 0.302364 -8.545 0.302614 -8.545 0.0238772 6.30205 -0.324025 0.0304108 0.386052 6.00251 7.85161 0.0556298 0.0729814 -0.203057 0.318959 -0.324025 0.317576
-8.445 0.302349 -8.445 0.302934 -8.445 0.0239152 6.39296 -0.234582 0.0310585 0.436997 6.09252 7.95161 0.056244 0.0752199 -0.113614 0.321082 -0.234582 0.319532
-8.345 0.302369 -8.345 0.302647 -8.345 0.023939 6.48387 -0.145139 0.0317251 0.474063 6.18253 8.05161 0.0568781 0.0778217 -0.0241708 0.322627 -0.145139 0.320956
-8.245 0.302344 -8.245 0.30261 -8.245 0.0239685 6.57478 -0.0556956 0.0324199 0.493636 6.27254 8.15161 0.0573138 0.0810552 0.0652724 0.323442 -0.0556956 0.321707
-8.145 0.302337 -8.145 0.302628 -8.145 0.0240061 6.66569 0.0337476 0.0332202 0.504613 6.36255 8.25161 0.0579636 0.0852811 0.154716 0.3239 0.0337476 0.322129
-8.045 0.302391 -8.045 0.302622 -8.045 0.0240607 6.7566 0.123191 0.0340157 0.507472 6.45256 8.35161 0.0588507 0.0898902 0.244159 0.324019 0.123191 0.322238
-7.945 0.302331 -7.945 0.302581 -7.945 0.0240903 6.84751 0.212634 0.0348543 0.486319 6.54257 8.45161 0.0594975 0.0956496 0.333602 0.323137 0.212634 0.321426
-7.845 0.302362 -7.845 0.302651 -7.845 0.0241383 6.93842 0.302077 0.03574 0.405117 6.63257 8.55161 0.0602281 0.103538 0.423045 0.319754 0.302077 0.318308
-7.745 0.302367 -7.745 0.302621 -7.745 0.0241977 7.02933 0.39152 0.0366134 0.255786 6.72258 8.65161 0.0612 0.11418 0.512488 0.313532 0.39152 0.312575
-7.645 0.302353 -7.645 0.30263 -7.645 0.024234 7.12023 0.480964 0.0375496 0.0971243 6.81259 8.75161 0.0617951 0.128649 0.601932 0.306921 0.480964 0.306483
-7.545 0.302365 -7.545 0.302661 -7.545 0.0242972 7.21114 0.570407 0.0385094 0.0466315 6.9026 8.85161 0.0629505 0.147299 0.691375 0.304817 0.570407 0.304544
-7.445 0.302359 -7.445 0.302626 -7.445 0.0243392 7.30205 0.65985 0.0395088 0.0409904 6.99261 8.95161 0.0641343 0.171225 0.780818 0.304582 0.65985 0.304327
-7.345 0.30234 -7.345 0.302639 -7.345 0.0244088 7.39296 0.749293 0.040563 0.0374804 7.08262 9.05161 0.0652152 0.201526 0.870261 0.304436 0.749293 0.304193
-7.245 0.302349 -7.245 0.302666 -7.245 0.0244728 7.48387 0.838736 0.0416561 0.0340438 7.17263 9.15161 0.0666695 0.236961 0.959704 0.304292 0.838736 0.304061
-7.145 0.302354 -7.145 0.302639 -7.145 0.0245137 7.57478 0.92818 0.0428114 0.0312737 7.26264 9.25161 0.0683668 0.271276 1.04915 0.304177 0.92818 0.303954
-7.045 0.30233 -7.045 0.302703 -7.045 0.0245917 7.66569 1.01762 0.0440859 0.0290801 7.35265 9.35161 0.0698997 0.301846 1.13859 0.304086 1.01762 0.30387
-6.945 0.302365 -6.945 0.302714 -6.945 0.0246707 7.7566 1.10707 0.0454326 0.0273603 7.44266 9.45161 0.0711372 0.313012 1.22803 0.304014 1.10707 0.303804
-6.845 0.302333 -6.845 0.302679 -6.845 0.0247259 7.84751 1.19651 0.0468558 0.0260216 7.53266 9.55161 0.0726968 0.316327 1.31748 0.303958 1.19651 0.303753
-6.745 0.302311 -6.745 0.302671 -6.745 0.0248048 7.93842 1.28595 0.0484481 0.0250563 7.62267 9.65161 0.0741332 0.320006 1.40692 0.303918 1.28595 0.303716
-6.645 0.302338 -6.645 0.302657 -6.645 0.0249102 8.02933 1.3754 0.0502141 0.0243845 7.71268 9.75161 0.0759828 0.324997 1.49636 0.30389 1.3754 0.30369
-6.545 0.302328 -6.545 0.302625 -6.545 0.0249626 8.12023 1.46484 0.0521789 0.0238825 7.80269 9.85161 0.0781977 0.333806 1.58581 0.303869 1.46484 0.303671
-6.445 0.30233 -6.445 0.302643 -6.445 0.0250472 8.21114 1.55428 0.0544306 0.023489 7.8927 9.95161 0.0806856 0.349173 1.67525 0.303853 1.55428 0.303655
-6.345 0.302339 -6.345 0.302634 -6.345 0.0251477 8.30205 1.64373 0.0570121 0.0231872 7.98271 10.0516 0.0835566 0.365818 1.76469 0.30384 1.64373 0.303644
-6.245 0.3023 -6.245 0.302628 -6.245 0.0252112 8.39296 1.73317 0.0600301 0.022925 8.07272 10.1516 0.0870231 0.384518 1.85414 0.303829 1.73317 0.303634
-6.145 0.302342 -6.145 0.302639 -6.145 0.0253166 8.48387 1.82261 0.0637047 0.0226995 8.16273 10.2516 0.0916221 0.40425 1.94358 0.30382 1.82261 0.303625
-6.045 0.302333 -6.045 0.30263 -6.045 0.0254052 8.57478 1.91205 0.068269 0.0224912 8.25274 10.3516 0.0972897 0.42482 2.03302 0.303811 1.91205 0.303617
-5.945 0.302305 -5.945 0.302663 -5.945 0.0254962 8.66569 2.0015 0.0742347 0.022303 8.34275 10.4516 0.104896 0.444698 2.12247 0.303803 2.0015 0.30361
-5.845 0.302347 -5.845 0.302668 -5.845 0.0256272 8.7566 2.09094 0.0824451 0.022146 8.43275 10.5516 0.115301 0.462224 2.21191 0.303797 2.09094 0.303604
-5.745 0.302342 -5.745 0.302629 -5.745 0.0257322 8.84751 2.18038 0.0944397 0.0219965 8.52276 10.6516 0.128183 0.475262 2.30135 0.303791 2.18038 0.303598
-5.645 0.302311 -5.645 0.302661 -5.645 0.0258478 8.93842 2.26983 0.112973 0.0218516 8.61277 10.7516 0.14595 0.481382 2.3908 0.303784 2.26983 0.303593
-5.545 0.302347 -5.545 0.302647 -5.545 0.0259717 9.02933 2.35927 0.142112 0.0217332 8.70278 10.8516 0.170643 0.47881 2.48024 0.30378 2.35927 0.303588
-5.445 0.30231 -5.445 0.302643 -5.445 0.0260706 9.12023 2.44871 0.185177 0.021615 8.79279 10.9516 0.202546 0.464617 2.56968 0.303775 2.44871 0.303584
-5.345 0.302309 -5.345 0.302666 -5.345 0.0262027 9.21114 2.53816 0.237817 0.0215092 8.8828 11.0516 0.240226 0.431179 2.65913 0.30377 2.53816 0.303579
-5.245 0.302342 -5.245 0.30262 -5.245 0.0263272 9.30205 2.6276 0.285338 0.021422 8.97281 11.1516 0.279149 0.369583 2.74857 0.303767 2.6276 0.303576
-5.145 0.302295 -5.145 0.302643 -5.145 0.0264702 9.39296 2.71704 0.297657 0.0213294 9.06282 11.2516 0.311569 0.298173 2.83801 0.303763 2.71704 0.303573
-5.045 0.30233 -5.045 0.302676 -5.045 0.026609 9.48387 2.80649 0.312687 0.021259 9.15283 11.3516 0.315334 0.264778 2.92745 0.30376 2.80649 0.30357
-4.945 0.302348 -4.945 0.302615 -4.945 0.0267467 9.57478 2.89593 0.362111 0.0211888 9.24284 11.4516 0.319091 0.225146 3.0169 0.303757 2.89593 0.303567
-4.845 0.302294 -4.845 0.30264 -4.845 0.0268878 9.66569 2.98537 0.40836 0.0211169 9.33284 11.5516 0.32211 0.137993 3.10634 0.303754 2.98537 0.303564
-4.745 0.302333 -4.745 0.302665 -4.745 0.0269466 9.7566 3.07482 0.43763 0.0210809 9.42285 11.6516 0.326887 0.0972897 3.19578 0.303752 3.07482 0.303563
-4.645 0.302313 -4.645 0.302634 -4.645 0.0269859 9.84751 3.16426 0.456676 0.0210336 9.51286 11.7516 0.335338 0.0788292 3.28523 0.30375 3.16426 0.303561
-4.545 0.302307 -4.545 0.302648 -4.545 0.0269448 9.93842 3.2537 0.466263 0.0210205 9.60287 11.8516 0.359107 0.0704427 3.37467 0.30375 3.2537 0.303561
-4.445 0.302324 -4.445 0.302636 -4.445 0.0269087 10.0293 3.34315 0.459198 0.021008 9.69288 11.9516 0.391212 0.066605 3.46411 0.303749 3.34315 0.30356
-4.345 0.302324 -4.345 0.302627 -4.345 0.0268592 10.1202 3.43259 0.40697 0.0210144 9.78289 12.0516 0.421908 0.0645568 3.55356 0.30375 3.43259 0.30356
-4.245 0.302296 -4.245 0.302656 -4.245 0.0267697 10.2111 3.52203 0.26754 0.0210276 9.8729 12.1516 0.44619 0.0628416 3.643 0.30375 3.52203 0.303561
-4.145 0.302318 -4.145 0.302611 -4.145 0.0266994 10.3021 3.61148 0.119846 0.0210723 9.96291 12.2516 0.466767 0.061562 3.73244 0.303752 3.61148 0.303563
-4.045 0.302288 -4.045 0.302611 -4.045 0.0265867 10.393 3.70092 0.0500983 0.0210844 10.0529 12.3516 0.48556 0.0604349 3.82189 0.303753 3.70092 0.303563
-3.945 0.302297 -3.945 0.302641 -3.945 0.0264578 10.4839 3.79036 0.0409679 0.0211405 10.1429 12.4516 0.501899 0.0594314 3.91133 0.303755 3.79036 0.303565
-3.845 0.302339 -3.845 0.302622 -3.845 0.0263519 10.5748 3.87981 0.0369879 0.0212007 10.2329 12.5516 0.512837 0.0588687 4.00077 0.303757 3.87981 0.303568
-3.745 0.302298 -3.745 0.302649 -3.745 0.0261948 10.6657 3.96925 0.0329134 0.0212563 10.3229 12.6516 0.517334 0.0583595 4.09022 0.30376 3.96925 0.30357
-3.645 0.302303 -3.645 0.302652 -3.645 0.0260402 10.7566 4.05869 0.0297099 0.021347 10.413 12.7516 0.515718 0.0577201 4.17966 0.303763 4.05869 0.303573
-3.545 0.302319 -3.545 0.302609 -3.545 0.0258817 10.8475 4.14813 0.0273472 0.0214398 10.503 12.8516 0.506284 0.057211 4.2691 0.303767 4.14813 0.303577
-3.445 0.302295 -3.445 0.302649 -3.445 0.0257056 10.9384 4.23758 0.0258356 0.0215281 10.593 12.9516 0.48503 0.0571095 4.35855 0.303771 4.23758 0.30358
-3.345 0.302304 -3.345 0.302635 -3.345 0.0255349 11.0293 4.32702 0.0249023 0.0216229 10.683 13.0516 0.443932 0.0566261 4.44799 0.303775 4.32702 0.303584
-3.245 0.302313 -3.245 0.302619 -3.245 0.0253673 11.1202 4.41646 0.0242833 0.0217438 10.773 13.1516 0.377214 0.0562651 4.53743 0.30378 4.41646 0.303588
-3.145 0.30229 -3.145 0.30264 -3.145 0.0251747 11.2111 4.50591 0.0238302 0.0218326 10.863 13.2516 0.300958 0.0552516 4.62688 0.303784 4.50591 0.303592
-3.045 0.302319 -3.045 0.30263 -3.045 0.024993 11.3021 4.59535 0.0234353 0.0219751 10.953 13.3516 0.272336 0.0541806 4.71632 0.30379 4.59535 0.303597
-2.945 0.302309 -2.945 0.302632 -2.945 0.024813 11.393 4.68479 0.0231492 0.0220831 11.043 13.4516 0.227235 0.0537308 4.80576 0.303794 4.68479 0.303602
-2.845 0.302306 -2.845 0.302647 -2.845 0.0246255 11.4839 4.77424 0.0229196 0.0222218 11.133 13.5516 0.140605 0.0534499 4.89521 0.3038 4.77424 0.303607
-2.745 0.302024 -2.745 0.302626 -2.745 0.0244672 11.5748 4.86368 0.0226898 0.0223707 11.223 13.6516 0.0999283 0.0531332 4.98465 0.303806 4.86368 0.303613
-2.645 0.30231 -2.645 0.302612 -2.645 0.0242838 11.6657 4.95312 0.0225045 0.0225058 11.313 13.7516 0.0818746 0.0526584 5.07409 0.303812 4.95312 0.303618
-2.545 0.301984 -2.545 0.302651 -2.545 0.0241074 11.7566 5.04257 0.0223449 0.0226527 11.4031 13.8516 0.0746783 0.0524198 5.16353 0.303818 5.04257 0.303623
-2.445 0.302029 -2.445 0.302614 -2.445 0.0239522 11.8475 5.13201 0.0221652 0.0228306 11.4931 13.9516 0.0717159 0.0523554 5.25298 0.303825 5.13201 0.30363
-2.345 0.301985 -2.345 0.302628 -2.345 0.0237838 11.9384 5.22145 0.0220396 0.0229844 11.5831 14.0516 0.0699421 0.0524669 5.34242 0.303832 5.22145 0.303636
-2.245 0.30199 -2.245 0.302638 -2.245 0.0236094 12.0293 5.3109 0.0219056 0.0231723 11.6731 14.1516 0.0682305 0.0525789 5.43186 0.30384 5.3109 0.303643
-2.145 0.302023 -2.145 0.3026 -2.145 0.0234676 12.1202 5.40034 0.0217841 0.0233675 11.7631 14.2516 0.0668236 0.0522275 5.52131 0.303848 5.40034 0.303651
-2.045 0.301986 -2.045 0.302648 -2.045 0.0232993 12.2111 5.48978 0.0216868 0.0235492 11.8531 14.3516 0.0649749 0.0521609 5.61075 0.303855 5.48978 0.303658
-1.945 0.302018 -1.945 0.30264 -1.945 0.0231537 12.3021 5.57923 0.0215768 0.023782 11.9431 14.4516 0.0635432 0.0521658 5.70019 0.303865 5.57923 0.303667
-1.845 0.301994 -1.845 0.302627 -1.845 0.0230208 12.393 5.66867 0.0214825 0.0240222 12.0331 14.5516 0.0620342 0.0520618 5.78964 0.303875 5.66867 0.303676
-1.745 0.301969 -1.745 0.302663 -1.745 0.0228761 12.4839 5.75811 0.0214042 0.0242516 12.1231 14.6516 0.0611831 0.0519767 5.87908 0.303884 5.75811 0.303685
-1.645 0.302 -1.645 0.302652 -1.645 0.0227432 12.5748 5.84756 0.0213366 0.0245393 12.2131 14.7516 0.0605015 0.0521128 5.96852 0.303896 5.84756 0.303696
-1.545 0.301977 -1.545 0.302328 -1.545 0.0226243 12.6657 5.937 0.0212646 0.0248127 12.3031 14.8516 0.0602943 0.0520705 6.05797 0.303908 5.937 0.303706
-1.445 0.301979 -1.445 0.302334 -1.445 0.0225037 12.7566 6.02644 0.0212158 0.0251287 12.3932 14.9516 0.0592819 0.0521173 6.14741 0.303921 6.02644 0.303718
-1.345 0.302017 -1.345 0.302301 -1.345 0.0223889 12.8475 6.11589 0.0211605 0.025484 12.4832 15.0516 0.0582161 0.0521735 6.23685 0.303936 6.11589 0.303732
-1.245 0.301975 -1.245 0.302327 -1.245 0.0223002 12.9384 6.20533 0.0211396 0.0258313 12.5732 15.1516 0.0578091 0.0523004 6.3263 0.30395 6.20533 0.303745
-1.145 0.301977 -1.145 0.302669 -1.145 0.0221678 13.0293 6.29477 0.0211074 0.0262498 12.6632 15.2516 0.0572999 0.052401 6.41574 0.303968 6.29477 0.303761
-1.045 0.302032 -1.045 0.302294 -1.045 0.0221096 13.1202 6.38421 0.0210741 0.0266978 12.7532 15.3516 0.057056 0.0524852 6.50518 0.303986 6.38421 0.303779
-0.945 0.301975 -0.945 0.302333 -0.945 0.0220164 13.2111 6.47366 0.0210974 0.0271865 12.8432 15.4516 0.0566381 0.0525904 6.59463 0.304007 6.47366 0.303797
-0.845 0.301984 -0.845 0.302317 -0.845 0.0219124 13.3021 6.5631 0.0211073 0.027726 12.9332 15.5516 0.0555942 0.0527645 6.68407 0.304029 6.5631 0.303818
-0.745 0.302007 -0.745 0.302303 -0.745 0.0218548 13.393 6.65254 0.0211267 0.0283159 13.0232 15.6516 0.0556625 0.0531728 6.77351 0.304054 6.65254 0.303841
-0.645 0.301966 -0.645 0.302345 -0.645 0.0217835 13.4839 6.74199 0.0211892 0.0289416 13.1132 15.7516 0.0555057 0.0532292 6.86296 0.30408 6.74199 0.303865
-0.545 0.30199 -0.545 0.302318 -0.545 0.0217281 13.5748 6.83143 0.0212344 0.0296436 13.2032 15.8516 0.0551043 0.053223 6.9524 0.304109 6.83143 0.303892
-0.445 0.301986 -0.445 0.302325 -0.445 0.0216717 13.6657 6.92087 0.021301 0.0303855 13.2932 15.9516 0.0545857 0.0535472 7.04184 0.30414 6.92087 0.30392
-0.345 0.301972 -0.345 0.302327 -0.345 0.0216207 13.7566 7.01032 0.0213865 0.0311789 13.3832 16.0516 0.0540518 0.0540383 7.13129 0.304173 7.01032 0.303951
-0.245 0.302 -0.245 0.302288 -0.245 0.0215852 13.8475 7.09976 0.0214561 0.0320494 13.4733 16.1516 0.053854 0.0545916 7.22073 0.304209 7.09976 0.303984
-0.145 0.301997 -0.145 0.302295 -0.145 0.0215603 13.9384 7.1892 0.0215523 0.0329283 13.5633 16.2516 0.0537039 0.0550788 7.31017 0.304246 7.1892 0.304018
-0.045 0.301968 -0.045 0.302317 -0.045 0.0214998 14.0293 7.27865 0.0216652 0.0338774 13.6533 16.3516 0.0531457 0.0556156 7.39961 0.304286 7.27865 0.304054
0.055 0.301991 0.055 0.302277 0.055 0.0215032 14.1202 7.36809 0.021776 0.0348988 13.7433 16.4516 0.0531829 0.0563463 7.48906 0.304328 7.36809 0.304094
0.155 0.30196 0.155 0.302338 0.155 0.0214887 14.2111 7.45753 0.0219208 0.0359162 13.8333 16.5516 0.052998 0.0570186 7.5785 0.304371 7.45753 0.304133
0.255 0.301987 0.255 0.302338 0.255 0.0214528 14.3021 7.54698 0.0220386 0.0370328 13.9233 16.6516 0.0525866 0.0578078 7.66794 0.304417 7.54698 0.304176
0.355 0.301996 0.355 0.302299 0.355 0.0214416 14.393 7.63642 0.0221629 0.0382368 14.0133 16.7516 0.052888 0.0588063 7.75739 0.304467 7.63642 0.304222
0.455 0.301947 0.455 0.302332 0.455 0.0214417 14.4839 7.72586 0.0223403 0.0395113 14.1033 16.8516 0.0528588 0.0597524 7.84683 0.30452 7.72586 0.304271
0.555 0.301986 0.555 0.302315 0.555 0.0214496 14.5748 7.81531 0.0224773 0.0408909 14.1933 16.9516 0.0525447 0.0607531 7.93627 0.304578 7.81531 0.304324
0.655 0.302014 0.655 0.302316 0.655 0.0214533 14.6657 7.90475 0.0226413 0.042369 14.2833 17.0516 0.0527186 0.0619458 8.02572 0.304639 7.90475 0.30438
0.755 0.30197 0.755 0.302332 0.755 0.0214665 14.7566 7.99419 0.0227975 0.0439805 14.3733 17.1516 0.0527244 0.0631986 8.11516 0.304707 7.99419 0.304442
0.855 0.301997 0.855 0.302311 0.855 0.0214946 14.8475 8.08364 0.0229705 0.0457341 14.4634 17.2516 0.0525036 0.064788 8.2046 0.30478 8.08364 0.30451
0.955 0.302001 0.955 0.302315 0.955 0.0215156 14.9384 8.17308 0.0231568 0.0476678 14.5534 17.3516 0.0525491 0.0664888 8.29405 0.30486 8.17308 0.304584
1.055 0.301964 1.055 0.302338 1.055 0.0215326 15.0293 8.26252 0.023347 0.049826 14.6434 17.4516 0.0526243 0.0682863 8.38349 0.30495 8.26252 0.304667
1.155 0.301994 1.155 0.302316 1.155 0.0215607 15.1202 8.35197 0.0235445 0.052283 14.7334 17.5516 0.0524615 0.0703568 8.47293 0.305052 8.35197 0.304761
1.255 0.301994 1.255 0.302341 1.255 0.0216008 15.2111 8.44141 0.0237495 0.055119 14.8234 17.6516 0.0524254 0.0727386 8.56238 0.305171 8.44141 0.30487
1.355 0.301963 1.355 0.302315 1.355 0.0216415 15.3021 8.53085 0.023944 0.0584755 14.9134 17.7516 0.0525295 0.0757992 8.65182 0.30531 8.53085 0.304999
1.455 0.302012 1.455 0.302306 1.455 0.0216905 15.393 8.62029 0.0241773 0.0625265 15.0034 17.8516 0.0525493 0.0790193 8.74126 0.305479 8.62029 0.305154
1.555 0.301979 1.555 0.302355 1.555 0.021742 15.4839 8.70974 0.0244219 0.0676621 15.0934 17.9516 0.052456 0.0828704 8.83071 0.305693 8.70974 0.305352
1.655 0.301946 1.655 0.302347 1.655 0.0217774 15.5748 8.79918 0.0246709 0.0744397 15.1834 18.0516 0.0523264 0.0879268 8.92015 0.305976 8.79918 0.305612
1.755 0.301998 1.755 0.302327 1.755 0.0218405 15.6657 8.88862 0.0249536 0.0840783 15.2734 18.1516 0.0525762 0.0942564 9.00959 0.306377 8.88862 0.305982
1.855 0.30197 1.855 0.302347 1.855 0.0219038 15.7566 8.97807 0.0252491 0.0987167 15.3634 18.2516 0.0524039 0.102399 9.09904 0.306987 8.97807 0.306544
1.955 0.301983 1.955 0.302332 1.955 0.0219488 15.8475 9.06751 0.0255575 0.122396 15.4535 18.3516 0.0521818 0.113379 9.18848 0.307974 9.06751 0.307453
2.055 0.301992 2.055 0.30231 2.055 0.0220262 15.9384 9.15695 0.0259041 0.160233 15.5435 18.4516 0.0507346 0.128477 9.27792 0.30955 9.15695 0.308906
2.155 0.301959 2.155 0.302359 2.155 0.0220877 16.0293 9.2464 0.0262891 0.212357 15.6335 18.5516 0.0503465 0.149083 9.36737 0.311722 9.2464 0.310907
2.255 0.301988 2.255 0.302313 2.255 0.0221558 16.1202 9.33584 0.0266837 0.269919 15.7235 18.6516 0.0504778 0.176839 9.45681 0.314121 9.33584 0.313117
2.355 0.302011 2.355 0.302321 2.355 0.0222232 16.2111 9.42528 0.0271556 0.299609 15.8135 18.7516 0.0508037 0.212194 9.54625 0.315358 9.42528 0.314257
2.455 0.301972 2.455 0.302334 2.455 0.0222856 16.3021 9.51473 0.027674 0.308708 15.9035 18.8516 0.0507372 0.251862 9.63569 0.315737 9.51473 0.314607
2.555 0.302008 2.555 0.302291 2.555 0.0223468 16.393 9.60417 0.0282511 0.366328 15.9935 18.9516 0.0509292 0.291496 9.72514 0.318138 9.60417 0.316819
2.655 0.301991 2.655 0.302342 2.655 0.0224236 16.4839 9.69361 0.0289102 0.428191 16.0835 19.0516 0.0512646 0.314261 9.81458 0.320715 9.69361 0.319194
2.755 0.301993 2.755 0.302331 2.755 0.0224898 16.5748 9.78306 0.0296395 0.474939 16.1735 19.1516 0.0521017 0.317019 9.90402 0.322663 9.78306 0.320989
2.855 0.301994 2.855 0.302325 2.855 0.0227734 16.6657 9.8725 0.030456 0.498688 16.2635 19.2516 0.0532292 0.322521 9.99347 0.323653 9.8725 0.321901
2.955 0.301983 2.955 0.302343 2.955 0.0218028 16.7566 9.96194 0.0313457 0.510373 16.3535 19.3516 0.0547208 0.333089 10.0829 0.32414 9.96194 0.32235
3.055 0.301976 3.055 0.302299 3.055 0.0205461 16.8475 10.0514 0.0323165 0.513309 16.4436 19.4516 0.0554906 0.357158 10.1724 0.324262 10.0514 0.322463
3.155 0.302003 3.155 0.30234 3.155 0.0189441 16.9384 10.1408 0.0334137 0.490487 16.5336 19.5516 0.0552495 0.389054 10.2618 0.323311 10.1408 0.321586
3.255 0.301965 3.255 0.302374 3.255 0.0168488 17.0293 10.2303 0.034552 0.402772 16.6236 19.6516 0.0543267 0.419135 10.3512 0.319656 10.2303 0.318218
3.355 0.301981 3.355 0.302028 3.355 0.0141194 17.1202 10.3197 0.0356849 0.245404 16.7136 19.7516 0.054765 0.444774 10.4407 0.313099 10.3197 0.312176
3.455 0.301682 3.455 0.302028 3.455 0.0117211 17.2111 10.4092 0.0368724 0.0864921 16.8036 19.8516 0.0552737 0.467048 10.5301 0.306478 10.4092 0.306075
3.555 0.301959 3.555 0.302047 3.555 0.0124545 17.3021 10.4986 0.0380904 0.045315 16.8936 19.9516 0.0559528 0.487788 10.6196 0.304762 10.4986 0.304494
3.655 0.301971 3.655 0.30233 3.655 0.0167832 17.393 10.588 0.0393441 0.0405462 16.9836 20.0516 0.0568356 0.503472 10.709 0.304563 10.588 0.30431
3.755 0.301995 3.755 0.302341 3.755 0.0208895 17.4839 10.6775 0.0406599 0.0365689 17.0736 20.1516 0.0579747 0.512712 10.7985 0.304398 10.6775 0.304158
3.855 0.302282 3.855 0.302645 3.855 0.0277232 17.5748 10.7669 0.0420048 0.0329774 17.1636 20.2516 0.0590573 0.515432 10.8879 0.304248 10.7669 0.30402
3.955 0.303257 3.955 0.303264 3.955 0.0477542 17.6657 10.8564 0.0434549 0.0302313 17.2536 20.3516 0.06032 0.510754 10.9773 0.304134 10.8564 0.303914
4.055 0.306973 4.055 0.307029 4.055 0.142029 17.7566 10.9458 0.0450197 0.0280594 17.3436 20.4516 0.0615355 0.496558 11.0668 0.304043 10.9458 0.303831
4.155 0.311319 4.155 0.311612 4.155 0.260961 17.8475 11.0353 0.046688 0.0264372 17.4337 20.5516 0.06264 0.467 11.1562 0.303976 11.0353 0.303769
4.255 0.320697 4.255 0.321252 4.255 0.462714 17.9384 11.1247 0.0485577 0.0253255 17.5237 20.6516 0.0636538 0.411513 11.2457 0.303929 11.1247 0.303726
4.355 0.323497 4.355 0.325638 4.355 0.545509 18.0293 11.2141 0.0506805 0.0245746 17.6137 20.7516 0.0651592 0.329578 11.3351 0.303898 11.2141 0.303697
4.455 0.323782 4.455 0.326538 4.455 0.554699 18.1202 11.3036 0.05314 0.0240715 17.7037 20.8516 0.0669797 0.273023 11.4246 0.303877 11.3036 0.303678
4.555 0.3232 4.555 0.325945 4.555 0.535077 18.2111 11.393 0.0561833 0.0236713 17.7937 20.9516 0.0687885 0.222386 11.514 0.30386 11.393 0.303662
4.655 0.320992 4.655 0.323779 4.655 0.487823 18.3021 11.4825 0.0598725 0.0233723 17.8837 21.0516 0.0708198 0.133454 11.6034 0.303848 11.4825 0.303651
4.755 0.31385 4.755 0.316583 4.755 0.343787 18.393 11.5719 0.0645683 0.0231262 17.9737 21.1516 0.073023 0.0946255 11.6929 0.303838 11.5719 0.303642
4.855 0.306378 4.855 0.308916 4.855 0.155195 18.4839 11.6614 0.0708119 0.0228995 18.0637 21.2516 0.0751512 0.079025 11.7823 0.303828 11.6614 0.303633
4.955 0.303838 4.955 0.305761 4.955 0.0495678 18.5748 11.7508 0.0794912 0.0226961 18.1537 21.3516 0.0779861 0.0730481 11.8718 0.30382 11.7508 0.303625
5.055 0.304488 5.055 0.305744 5.055 0.037742 18.6657 11.8403 0.0923971 0.0225332 18.2437 21.4516 0.0812644 0.0710294 11.9612 0.303813 11.8403 0.303619
5.155 0.304186 5.155 0.30549 5.155 0.0324262 18.7566 11.9297 0.112815 0.022364 18.3337 21.5516 0.0859402 0.0695614 12.0507 0.303806 11.9297 0.303612
5.255 0.304168 5.255 0.305144 5.255 0.0291959 18.8475 12.0191 0.146045 0.02223 18.4238 21.6516 0.0943219 0.0685736 12.1401 0.3038 12.0191 0.303607
5.355 0.303875 5.355 0.30482 5.355 0.0273759 18.9384 12.1086 0.196241 0.0220859 18.5138 21.7516 0.102382 0.0678721 12.2295 0.303794 12.1086 0.303602
5.455 0.303865 5.455 0.304858 5.455 0.0265023 19.0293 12.198 0.257733 0.0219529 18.6038 21.8516 0.112264 0.0675371 12.319 0.303789 12.198 0.303597
5.555 0.303537 5.555 0.304511 5.555 0.0261319 19.1202 12.2875 0.295986 0.0218229 18.6938 21.9516 0.125923 0.0672387 12.4084 0.303783 12.2875 0.303592
5.655 0.303608 5.655 0.304517 5.655 0.0259981 19.2111 12.3769 0.30651 0.0217074 18.7838 22.0516 0.144715 0.0667279 12.4979 0.303778 12.3769 0.303587
5.755 0.30357 5.755 0.304216 5.755 0.0259277 19.3021 12.4664 0.353361 0.0215889 18.8738 22.1516 0.170682 0.0661348 12.5873 0.303774 12.4664 0.303583
5.855 0.303225 5.855 0.304185 5.855 0.0258701 19.393 12.5558 0.414693 0.0214998 18.9638 22.2516 0.204325 0.0653896 12.6768 0.30377 12.5558 0.303579
5.955 0.303265 5.955 0.304215 5.955 0.0258366 19.4839 12.6452 0.456489 0.021381 19.0538 22.3516 0.242538 0.0647302 12.7662 0.303765 12.6452 0.303575
6.055 0.303221 6.055 0.304209 6.055 0.0258137 19.5748 12.7347 0.479378 0.021277 19.1438 22.4516 0.279274 0.063954 12.8557 0.303761 12.7347 0.303571
6.155 0.303237 6.155 0.30388 6.155 0.0257306 19.6657 12.8241 0.490596 0.0212067 19.2338 22.5516 0.311311 0.0631171 12.9451 0.303758 12.8241 0.303568
6.255 0.303248 6.255 0.303918 6.255 0.0256601 19.7566 12.9136 0.489038 0.0211111 19.3238 22.6516 0.315755 0.0620107 13.0345 0.303754 12.9136 0.303564
6.355 0.303192 6.355 0.303896 6.355 0.0255349 19.8475 13.003 0.452123 0.021034 19.4139 22.7516 0.319718 0.0612586 13.124 0.30375 13.003 0.303561
6.455 0.302921 6.455 0.303885 6.455 0.0254002 19.9384 13.0925 0.319991 0.0209785 19.5039 22.8516 0.325181 0.0597537 13.2134 0.303748 13.0925 0.303559
6.555 0.302938 6.555 0.303615 6.555 0.0252673 20.0293 13.1819 0.145818 0.0208989 19.5939 22.9516 0.338653 0.058535 13.3029 0.303745 13.1819 0.303556
6.655 0.302906 6.655 0.303576 6.655 0.0251179 20.1202 13.2713 0.0521542 0.0208521 19.6839 23.0516 0.37615 0.057833 13.3923 0.303743 13.2713 0.303554
6.755 0.302933 6.755 0.30358 6.755 0.0250175 20.2111 13.3608 0.0409639 0.0208043 19.7739 23.1516 0.417241 0.05746 13.4818 0.303741 13.3608 0.303552
6.855 0.302928 6.855 0.3036 6.855 0.0249096 20.3021 13.4502 0.0362134 0.0207611 19.8639 23.2516 0.451953 0.0568919 13.5712 0.303739 13.4502 0.303551
6.955 0.302895 6.955 0.303561 6.955 0.0247975 20.393 13.5397 0.031678 0.0207658 19.9539 23.3516 0.479546 0.0562028 13.6606 0.303739 13.5397 0.303551
7.055 0.302945 7.055 0.303589 7.055 0.024722 20.4839 13.6291 0.0284735 0.0207446 20.0439 23.4516 0.501981 0.0549448 13.7501 0.303738 13.6291 0.30355
7.155 0.302904 7.155 0.303603 7.155 0.0246127 20.5748 13.7186 0.0264715 0.0207265 20.1339 23.5516 0.51898 0.0543291 13.8395 0.303738 13.7186 0.303549
7.255 0.302914 7.255 0.303568 7.255 0.0244448 20.6657 13.808 0.0253639 0.0207499 20.2239 23.6516 0.52789 0.0541312 13.929 0.303739 13.808 0.30355
7.355 0.302919 7.355 0.303599 7.355 0.024234 20.7566 13.8974 0.0247003 0.0207517 20.3139 23.7516 0.530179 0.0538416 14.0184 0.303739 13.8974 0.30355
7.455 0.302571 7.455 0.303274 7.455 0.0238685 20.8475 13.9869 0.0241967 0.0207656 20.404 23.8516 0.525686 0.0532731 14.1079 0.303739 13.9869 0.303551
7.555 0.302603 7.555 0.303256 7.555 0.0233379 20.9384 14.0763 0.0238293 0.0208093 20.494 23.9516 0.512042 0.0528212 14.1973 0.303741 14.0763 0.303553
7.655 0.302621 7.655 0.303303 7.655 0.0226168 21.0293 14.1658 0.023566 0.0208319 20.584 24.0516 0.482152 0.0524089 14.2867 0.303742 14.1658 0.303553
7.755 0.3026 7.755 0.303252 7.755 0.0216102 21.1202 14.2552 0.0233291 0.0208855 20.674 24.1516 0.425615 0.0521201 14.3762 0.303744 14.2552 0.303556
7.855 0.302621 7.855 0.303263 7.855 0.0203378 21.2111 14.3447 0.0231319 0.020961 20.764 24.2516 0.341118 0.0519674 14.4656 0.303747 14.3447 0.303558
7.955 0.302593 7.955 0.302983 7.955 0.018689 21.3021 14.4341 0.0229761 0.0210069 20.854 24.3516 0.277014 0.0517318 14.5551 0.303749 14.4341 0.30356
8.055 0.302259 8.055 0.302937 8.055 0.016475 21.393 14.5235 0.0228087 0.0210726 20.944 24.4516 0.239254 0.051587 14.6445 0.303752 14.5235 0.303563
8.155 0.302289 8.155 0.302974 8.155 0.0136663 21.4839 14.613 0.0226943 0.0211586 21.034 24.5516 0.139637 0.0513788 14.734 0.303756 14.613 0.303566
8.255 0.302288 8.255 0.302665 8.255 0.0115239 21.5748 14.7024 0.0225463 0.0212288 21.124 24.6516 0.0949916 0.051231 14.8234 0.303759 14.7024 0.303569
8.355 0.302253 8.355 0.302932 8.355 0.0130589 21.6657 14.7919 0.0224036 0.0213169 21.214 24.7516 0.0784337 0.0511949 14.9128 0.303762 14.7919 0.303572
8.455 0.302623 8.455 0.302968 8.455 0.017602 21.7566 14.8813 0.0222881 0.0214075 21.304 24.8516 0.0730648 0.0512073 15.0023 0.303766 14.8813 0.303576
8.555 0.302588 8.555 0.302952 8.555 0.021841 21.8475 14.9708 0.0221666 0.0215118 21.3941 24.9516 0.0705139 0.0512284 15.0917 0.30377 14.9708 0.30358
8.655 0.302909 8.655 0.303247 8.655 0.0299643 21.9384 15.0602 0.0220427 0.0216425 21.4841 25.0516 0.0670196 0.0513636 15.1812 0.303776 15.0602 0.303585
8.755 0.30387 8.755 0.304221 8.755 0.055591 22.0293 15.1496 0.0219476 0.0217413 21.5741 25.1516 0.0645773 0.0514405 15.2706 0.30378 15.1496 0.303588
8.855 0.308507 8.855 0.30886 8.855 0.17156 22.1202 15.2391 0.0218101 0.0218575 21.6641 25.2516 0.0634073 0.0515494 15.3601 0.303785 15.2391 0.303593
8.955 0.312579 8.955 0.313184 8.955 0.282431 22.2111 15.3285 0.0217089 0.022021 21.7541 25.3516 0.0616781 0.0516722 15.4495 0.303792 15.3285 0.303599
9.055 0.322213 9.055 0.323162 9.055 0.48807 22.3021 15.418 0.0215987 0.0221562 21.8441 25.4516 0.0613683 0.0517149 15.5389 0.303797 15.418 0.303604
9.155 0.324077 9.155 0.326556 9.155 0.549491 22.393 15.5074 0.0214792 0.0223179 21.9341 25.5516 0.0616961 0.0517206 15.6284 0.303804 15.5074 0.303611
9.255 0.324124 9.255 0.327207 9.255 0.552485 22.4839 15.5969 0.0213861 0.0224995 22.0241 25.6516 0.0639991 0.0515548 15.7178 0.303811 15.5969 0.303617
9.355 0.323163 9.355 0.326561 9.355 0.52886 22.5748 15.6863 0.02127 0.0226887 22.1141 25.7516 0.0649427 0.0517818 15.8073 0.303819 15.6863 0.303625
9.455 0.320653 9.455 0.323731 9.455 0.471361 22.6657 15.7758 0.0211744 0.0229038 22.2041 25.8516 0.0621496 0.0519074 15.8967 0.303828 15.7758 0.303633
9.555 0.312582 9.555 0.315663 9.555 0.305838 22.7566 15.8652 0.0211074 0.0231354 22.2941 25.9516 0.0600584 0.0521703 15.9862 0.303838 15.8652 0.303642
9.655 0.305727 9.655 0.308271 9.655 0.119956 22.8475 15.9546 0.0210136 0.0233964 22.3841 26.0516 0.0616645 0.0524304 16.0756 0.303849 15.9546 0.303652
9.755 0.304461 9.755 0.30638 9.755 0.0454779 22.9384 16.0441 0.0209586 0.0236879 22.4742 26.1516 0.0606898 0.0531652 16.165 0.303861 16.0441 0.303663
9.855 0.304801 9.855 0.306405 9.855 0.0364963 23.0293 16.1335 0.0208882 0.0240037 22.5642 26.2516 0.0592507 0.0536745 16.2545 0.303874 16.1335 0.303675
9.955 0.304463 9.955 0.305755 9.955 0.0316499 23.1202 16.223 0.0208258 0.0243366 22.6542 26.3516 0.058227 0.0543158 16.3439 0.303888 16.223 0.303688
10.055 0.304166 10.055 0.305744 10.055 0.0287466 23.2111 16.3124 0.0207792 0.0247319 22.7442 26.4516 0.0569902 0.0548322 16.4334 0.303904 16.3124 0.303703
10.155 0.304197 10.155 0.305457 10.155 0.0271453 23.3021 16.4019 0.0207393 0.0251283 22.8342 26.5516 0.0555336 0.0556408 16.5228 0.303921 16.4019 0.303718
10.255 0.303852 10.255 0.305095 10.255 0.0263897 23.393 16.4913 0.0206801 0.0255849 22.9242 26.6516 0.0545477 0.056412 16.6123 0.30394 16.4913 0.303736
10.355 0.303855 10.355 0.305128 10.355 0.026073 23.4839 16.5807 0.0206774 0.026106 23.0142 26.7516 0.0538533 0.0570904 16.7017 0.303962 16.5807 0.303756
10.455 0.303865 10.455 0.304822 10.455 0.0259735 23.5748 16.6702 0.0206625 0.0266561 23.1042 26.8516 0.0531729 0.0580845 16.7912 0.303985 16.6702 0.303777
10.555 0.303527 10.555 0.304802 10.555 0.0258812 23.6657 16.7596 0.0206681 0.0272696 23.1942 26.9516 0.0525535 0.0592122 16.8806 0.30401 16.7596 0.303801
10.655 0.303555 10.655 0.304813 10.655 0.0258465 23.7566 16.8491 0.0206815 0.0279539 23.2842 27.0516 0.0523495 0.0604427 16.97 0.304039 16.8491 0.303827
10.755 0.303566 10.755 0.304497 10.755 0.0258137 23.8475 16.9385 0.0206819 0.0287001 23.3742 27.1516 0.0521259 0.061901 17.0595 0.30407 16.9385 0.303856
10.855 0.303529 10.855 0.30447 10.855 0.0257455 23.9384 17.028 0.020694 0.0295269 23.4643 27.2516 0.0534249 0.0635757 17.1489 0.304104 17.028 0.303887
10.955 0.303559 10.955 0.304508 10.955 0.0256927 24.0293 17.1174 0.0207377 0.0304094 23.5543 27.3516 0.0552589 0.0653423 17.2384 0.304141 17.1174 0.303921
11.055 0.303564 11.055 0.304189 11.055 0.025608 24.1202 17.2068 0.0207665 0.031337 23.6443 27.4516 0.0549175 0.067333 17.3278 0.30418 17.2068 0.303957
11.155 0.303211 11.155 0.304189 11.155 0.0254601 24.2111 17.2963 0.0208361 0.0323534 23.7343 27.5516 0.0550464 0.0694328 17.4173 0.304222 17.2963 0.303996
11.255 0.303264 11.255 0.304218 11.255 0.0253417 24.3021 17.3857 0.0208919 0.0333903 23.8243 27.6516 0.0541808 0.0719588 17.5067 0.304265 17.3857 0.304036
11.355 0.303224 11.355 0.304175 11.355 0.0251842 24.393 17.4752 0.0209313 0.0345347 23.9143 27.7516 0.0536047 0.0747873 17.5961 0.304313 17.4752 0.30408
11.455 0.303204 11.455 0.304202 11.455 0.0250603 24.4839 17.5646 0.0210152 0.0357296 24.0043 27.8516 0.0531377 0.0784033 17.6856 0.304363 17.5646 0.304125
11.555 0.303248 11.555 0.30389 11.555 0.0249551 24.5748 17.6541 0.0211022 0.0369834 24.0943 27.9516 0.0530831 0.0827953 17.775 0.304415 17.6541 0.304174
11.655 0.303212 11.655 0.303864 11.655 0.0248312 24.6657 17.7435 0.0211815 0.0383709 24.1843 28.0516 0.052869 0.0880662 17.8645 0.304473 17.7435 0.304227
11.755 0.302903 11.755 0.303899 11.755 0.0247329 24.7566 17.8329 0.0212903 0.0398855 24.2743 28.1516 0.0510064 0.095024 17.9539 0.304536 17.8329 0.304285
11.855 0.30294 11.855 0.303876 11.855 0.0246486 24.8475 17.9224 0.0213758 0.0414847 24.3643 28.2516 0.0496018 0.104274 18.0434 0.304603 17.9224 0.304346
11.955 0.302908 11.955 0.30386 11.955 0.0245098 24.9384 18.0118 0.0214908 0.0432801 24.4544 28.3516 0.0489462 0.116618 18.1328 0.304677 18.0118 0.304415
12.055 0.302925 12.055 0.303904 12.055 0.0243703 25.0293 18.1013 0.0216332 0.0452675 24.5444 28.4516 0.0502443 0.133418 18.2222 0.30476 18.1013 0.304492
12.155 0.302931 12.155 0.303569 12.155 0.0240962 25.1202 18.1907 0.0217469 0.0474904 24.6344 28.5516 0.0516023 0.156193 18.3117 0.304853 18.1907 0.304577
12.255 0.3029 12.255 0.303584 12.255 0.0236868 25.2111 18.2802 0.021906 0.0500541 24.7244 28.6516 0.0518604 0.187187 18.4011 0.30496 18.2802 0.304675
12.355 0.302932 12.355 0.303604 12.355 0.0230806 25.3021 18.3696 0.0220593 0.0530097 24.8144 28.7516 0.0515647 0.225558 18.4906 0.305083 18.3696 0.304789
12.455 0.302922 12.455 0.303566 12.455 0.0222593 25.393 18.459 0.0222206 0.0565745 24.9044 28.8516 0.0512259 0.267035 18.58 0.305231 18.459 0.304926
12.555 0.302901 12.555 0.303589 12.555 0.0211547 25.4839 18.5485 0.0224195 0.0608875 24.9944 28.9516 0.0507831 0.305439 18.6695 0.305411 18.5485 0.305091
12.655 0.302633 12.655 0.303592 12.655 0.0197547 25.5748 18.6379 0.0226113 0.0662809 25.0844 29.0516 0.0509343 0.314746 18.7589 0.305636 18.6379 0.305299
12.755 0.302605 12.755 0.303266 12.755 0.0179016 25.6657 18.7274 0.0228238 0.0734213 25.1744 29.1516 0.0510007 0.320069 18.8483 0.305933 18.7274 0.305573
12.855 0.302577 12.855 0.303284 12.855 0.0153932 25.7566 18.8168 0.0230498 0.0834879 25.2644 29.2516 0.0510718 0.328974 18.9378 0.306353 18.8168 0.305959
12.955 0.30261 12.955 0.303286 12.955 0.0125195 25.8475 18.9063 0.0233071 0.0988932 25.3544 29.3516 0.0507637 0.352331 19.0272 0.306995 18.9063 0.306551
13.055 0.302276 13.055 0.302938 13.055 0.0115175 25.9384 18.9957 0.0235435 0.124052 25.4445 29.4516 0.0508083 0.386886 19.1167 0.308043 18.9957 0.307517
13.155 0.302603 13.155 0.303282 13.155 0.0147999 26.0293 19.0851 0.0238598 0.164463 25.5345 29.5516 0.0509438 0.41993 19.2061 0.309727 19.0851 0.309068
13.255 0.302612 13.255 0.303266 13.255 0.0192981 26.1202 19.1746 0.0241811 0.219318 25.6245 29.6516 0.0508563 0.448032 19.2956 0.312012 19.1746 0.311175
13.355 0.302912 13.355 0.30326 13.355 0.0243764 26.2111 19.264 0.0245399 0.277881 25.7145 29.7516 0.0512109 0.47177 19.385 0.314452 19.264 0.313423
13.455 0.30324 13.455 0.303906 13.455 0.0368442 26.3021 19.3535 0.0249286 0.29859 25.8045 29.8516 0.0513899 0.493513 19.4744 0.315315 19.3535 0.314218
13.555 0.305108 13.555 0.305754 13.555 0.0870819 26.393 19.4429 0.0253501 0.311752 25.8945 29.9516 0.0513711 0.509791 19.5639 0.315864 19.4429 0.314724
13.655 0.310665 13.655 0.311303 13.655 0.224774 26.4839 19.5324 0.0258478 0.3776 25.9845 30.0516 0.0516951 0.519066 19.6533 0.318607 19.5324 0.317252
13.755 0.316005 13.755 0.317222 13.755 0.365934 26.5748 19.6218 0.0263737 0.43987 26.0745 30.1516 0.0516509 0.521868 19.7428 0.321202 19.6218 0.319643
13.855 0.323794 13.855 0.325603 13.855 0.525966 26.6657 19.7113 0.0269869 0.48454 26.1645 30.2516 0.0517842 0.517825 19.8322 0.323063 19.7113 0.321358
13.955 0.324393 13.955 0.327185 13.955 0.554565 26.7566 19.8007 0.0276924 0.505548 26.2545 30.3516 0.0519118 0.504687 19.9217 0.323938 19.8007 0.322165
14.055 0.324108 14.055 0.327209 14.055 0.544608 26.8475 19.8901 0.0285033 0.51537 26.3445 30.4516 0.0518267 0.477403 20.0111 0.324348 19.8901 0.322542
14.155 0.322521 14.155 0.325908 14.155 0.510626 26.9384 19.9796 0.0294592 0.513821 26.4346 30.5516 0.0523986 0.42595 20.1005 0.324283 19.9796 0.322482
14.255 0.317867 14.255 0.32126 14.255 0.413937 27.0293 20.069 0.030579 0.478091 26.5246 30.6516 0.0533808 0.345436 20.19 0.322794 20.069 0.32111
14.355 0.309164 14.355 0.312242 14.355 0.220137 27.1202 20.1585 0.0318526 0.361409 26.6146 30.7516 0.0540623 0.277496 20.2794 0.317933 20.1585 0.31663
14.455 0.304465 14.455 0.306994 14.455 0.0656752 27.2111 20.2479 0.0333143 0.197582 26.7046 30.8516 0.0548004 0.226245 20.3689 0.311107 20.2479 0.31034
14.555 0.304778 14.555 0.306708 14.555 0.0405596 27.3021 20.3374 0.0348708 0.0642094 26.7946 30.9516 0.0554514 0.134662 20.4583 0.305549 20.3374 0.305219
14.655 0.3048 14.655 0.306364 14.655 0.0340857 27.393 20.4268 0.0364313 0.0431134 26.8846 31.0516 0.0560153 0.0950556 20.5478 0.30467 20.4268 0.304409
14.755 0.304469 14.755 0.306066 14.755 0.0301646 27.4839 20.5162 0.0380561 0.039203 26.9746 31.1516 0.0566764 0.0796008 20.6372 0.304507 20.5162 0.304259
14.855 0.304165 14.855 0.305781 14.855 0.0278823 27.5748 20.6057 0.0396719 0.0350504 27.0646 31.2516 0.0573982 0.0739857 20.7267 0.304334 20.6057 0.304099
14.955 0.304163 14.955 0.305423 14.955 0.0267197 27.6657 20.6951 0.0413307 0.0316459 27.1546 31.3516 0.0583563 0.072049 20.8161 0.304193 20.6951 0.303969
15.055 0.303836 15.055 0.305452 15.055 0.0262074 27.7566 20.7846 0.0430747 0.0290635 27.2446 31.4516 0.0595878 0.0710482 20.9055 0.304085 20.7846 0.30387
15.155 0.303878 15.155 0.305151 15.155 0.0260089 27.8475 20.874 0.0449029 0.0270961 27.3346 31.5516 0.0602381 0.0702402 20.995 0.304003 20.874 0.303794
15.255 0.303866 15.255 0.305114 15.255 0.0259 27.9384 20.9635 0.0468641 0.0257343 27.4247 31.6516 0.0614134 0.0702422 21.0844 0.303946 20.9635 0.303742
15.355 0.303535 15.355 0.304827 15.355 0.0258347 28.0293 21.0529 0.0490425 0.0248695 27.5147 31.7516 0.0629764 0.0691133 21.1739 0.30391 21.0529 0.303708
15.455 0.303562 15.455 0.30482 15.455 0.0257991 28.1202 21.1423 0.0514332 0.0242689 27.6047 31.8516 0.0643071 0.0680103 21.2633 0.303885 21.1423 0.303685
15.555 0.303514 15.555 0.304805 15.555 0.0257357 28.2111 21.2318 0.0542227 0.0238692 27.6947 31.9516 0.0659154 0.0676929 21.3528 0.303869 21.2318 0.30367
15.655 0.303516 15.655 0.304842 15.655 0.0256632 28.3021 21.3212 0.0574955 0.0235506 27.7847 32.0516 0.0675523 0.0670384 21.4422 0.303855 21.3212 0.303658
15.755 0.30355 15.755 0.304497 15.755 0.0255958 28.393 21.4107 0.0613822 0.0232903 27.8747 32.1516 0.069301 0.0667553 21.5316 0.303844 21.4107 0.303648
15.855 0.303204 15.855 0.3045 15.855 0.0254698 28.4839 21.5001 0.0663122 0.0230792 27.9647 32.2516 0.0713121 0.0662043 21.6211 0.303836 21.5001 0.30364
15.955 0.303218 15.955 0.304518 15.955 0.0253259 28.5748 21.5896 0.0727792 0.0228871 28.0547 32.3516 0.0734332 0.0653577 21.7105 0.303828 21.5896 0.303632
16.055 0.303235 16.055 0.30448 16.055 0.0252028 28.6657 21.679 0.0818467 0.0227096 28.1447 32.4516 0.0756688 0.0644673 21.8 0.30382 21.679 0.303626
16.155 0.303188 16.155 0.304187 16.155 0.0250584 28.7566 21.7684 0.0955211 0.0225813 28.2347 32.5516 0.0781162 0.0634114 21.8894 0.303815 21.7684 0.303621
16.255 0.303244 16.255 0.304209 16.255 0.0249285 28.8475 21.8579 0.117384 0.0224157 28.3247 32.6516 0.0813266 0.0622953 21.9789 0.303808 21.8579 0.303614
16.355 0.303229 16.355 0.304193 16.355 0.0248276 28.9384 21.9473 0.152846 0.022285 28.4148 32.7516 0.0855738 0.061311 22.0683 0.303803 21.9473 0.303609
16.455 0.302894 16.455 0.30422 16.455 0.0247098 29.0293 22.0368 0.205112 0.0221715 28.5048 32.8516 0.0900658 0.0603447 22.1577 0.303798 22.0368 0.303605
16.555 0.302913 16.555 0.304195 16.555 0.0246323 29.1202 22.1262 0.267148 0.0220433 28.5948 32.9516 0.0962249 0.0595453 22.2472 0.303792 22.1262 0.3036
16.655 0.302893 16.655 0.304185 16.655 0.0245179 29.2111 22.2157 0.297859 0.0219148 28.6848 33.0516 0.104398 0.0586715 22.3366 0.303787 22.2157 0.303595
16.755 0.302889 16.755 0.304206 16.755 0.0243638 29.3021 22.3051 0.312283 0.0218132 28.7748 33.1516 0.114881 0.057885 22.4261 0.303783 22.3051 0.303591
16.855 0.302909 16.855 0.303872 16.855 0.0241531 29.393 22.3945 0.368758 0.0216692 28.8648 33.2516 0.129468 0.0571055 22.5155 0.303777 22.3945 0.303586
16.955 0.302883 16.955 0.303892 16.955 0.023779 29.4839 22.484 0.425615 0.0215845 28.9548 33.3516 0.149326 0.0564466 22.605 0.303773 22.484 0.303582
17.055 0.302867 17.055 0.303917 17.055 0.0232192 29.5748 22.5734 0.465534 0.021456 29.0448 33.4516 0.175859 0.0558539 22.6944 0.303768 22.5734 0.303577
17.155 0.302896 17.155 0.303874 17.155 0.0224637 29.6657 22.6629 0.487079 0.0213614 29.1348 33.5516 0.211152 0.0551958 22.7838 0.303764 22.6629 0.303574
17.255 0.302869 17.255 0.3039 17.255 0.021432 29.7566 22.7523 0.496849 0.0212799 29.2248 33.6516 0.249642 0.0546292 22.8733 0.303761 22.7523 0.303571
17.355 0.30259 17.355 0.303591 17.355 0.020086 29.8475 22.8418 0.490448 0.0211853 29.3148 33.7516 0.285494 0.0539462 22.9627 0.303757 22.8418 0.303567
17.455 0.302585 17.455 0.303564 17.455 0.0183421 29.9384 22.9312 0.438175 0.0210929 29.4049 33.8516 0.314204 0.0534269 23.0522 0.303753 22.9312 0.303563
17.555 0.302554 17.555 0.303592 17.555 0.0159675 30.0293 23.0207 0.284568 0.0210244 29.4949 33.9516 0.317219 0.052755 23.1416 0.30375 23.0207 0.303561
17.655 0.302261 17.655 0.303267 17.655 0.0130392 30.1202 23.1101 0.108872 0.0209388 29.5849 34.0516 0.321127 0.0535115 23.2311 0.303746 23.1101 0.303558
17.755 0.302255 17.755 0.303256 17.755 0.0113276 30.2111 23.1995 0.0466654 0.0208849 29.6749 34.1516 0.326112 0.0543725 23.3205 0.303744 23.1995 0.303556
17.855 0.302557 17.855 0.303273 17.855 0.0138069 30.3021 23.289 0.0395784 0.0208329 29.7649 34.2516 0.336145 0.0540314 23.4099 0.303742 23.289 0.303554
17.955 0.302578 17.955 0.303561 17.955 0.018443 30.393 23.3784 0.0345523 0.0207662 29.8549 34.3516 0.365758 0.0536731 23.4994 0.303739 23.3784 0.303551
18.055 0.302568 18.055 0.303573 18.055 0.0231178 30.4839 23.4679 0.0303127 0.0207419 29.9449 34.4516 0.40334 0.0537081 23.5888 0.303738 23.4679 0.30355
18.155 0.303172 18.155 0.303921 18.155 0.0333159 30.5748 23.5573 0.0274964 0.0206882 30.0349 34.5516 0.435704 0.0533675 23.6783 0.303736 23.5573 0.303548
18.255 0.304472 18.255 0.3051 18.255 0.069651 30.6657 23.6468 0.0258877 0.0206595 30.1249 34.6516 0.462305 0.0528373 23.7677 0.303735 23.6468 0.303547
18.355 0.310019 18.355 0.310358 18.355 0.203604 30.7566 23.7362 0.0250227 0.0206639 30.2149 34.7516 0.484403 0.0526458 23.8572 0.303735 23.7362 0.303547
18.455 0.313781 18.455 0.315057 18.455 0.319277 30.8475 23.8256 0.0244559 0.0206425 30.3049 34.8516 0.504127 0.0523575 23.9466 0.303734 23.8256 0.303546
18.555 0.322846 18.555 0.324987 18.555 0.510399 30.9384 23.9151 0.0240446 0.020622 30.395 34.9516 0.518023 0.0524502 24.0361 0.303733 23.9151 0.303545
18.655 0.324059 18.655 0.327224 18.655 0.55236 31.0293 24.0045 0.0237344 0.0206434 30.485 35.0516 0.524938 0.0526548 24.1255 0.303734 24.0045 0.303546
18.755 0.324055 18.755 0.327837 18.755 0.548094 31.1202 24.094 0.0234981 0.0206357 30.575 35.1516 0.526486 0.0526831 24.2149 0.303734 24.094 0.303546
18.855 0.322812 18.855 0.326559 18.855 0.519115 31.2111 24.1834 0.023311 0.0206498 30.665 35.2516 0.521132 0.0525323 24.3044 0.303734 24.1834 0.303546
18.955 0.319369 18.955 0.322844 18.955 0.44239 31.3021 24.2729 0.0231447 0.0206828 30.755 35.3516 0.506692 0.0524461 24.3938 0.303736 24.2729 0.303548
19.055 0.310657 19.055 0.314104 19.055 0.25676 31.393 24.3623 0.0229782 0.0206926 30.845 35.4516 0.477335 0.0526715 24.4833 0.303736 24.3623 0.303548
19.155 0.304757 19.155 0.307632 19.155 0.0827146 31.4839 24.4517 0.022858 0.020746 30.935 35.5516 0.424431 0.0528185 24.5727 0.303738 24.4517 0.30355
19.255 0.304742 19.255 0.307024 19.255 0.0423364 31.5748 24.5412 0.0227474 0.020779 31.025 35.6516 0.347387 0.0530603 24.6622 0.30374 24.5412 0.303551
19.355 0.304769 19.355 0.30668 19.355 0.0350683 31.6657 24.6306 0.0226148 0.020804 31.115 35.7516 0.28178 0.0532322 24.7516 0.303741 24.6306 0.303552
19.455 0.304434 19.455 0.306404 19.455 0.0307723 31.7566 24.7201 0.0225147 0.0208703 31.205 35.8516 0.256347 0.0531279 24.841 0.303744 24.7201 0.303555
19.555 0.304119 19.555 0.306086 19.555 0.0282001 31.8475 24.8095 0.0223919 0.0209343 31.295 35.9516 0.160813 0.0535351 24.9305 0.303746 24.8095 0.303557
19.655 0.304156 19.655 0.30575 19.655 0.0268722 31.9384 24.899 0.0222763 0.0209762 31.385 36.0516 0.107943 0.0539436 25.0199 0.303748 24.899 0.303559
19.755 0.304126 19.755 0.305459 19.755 0.0262766 32.0293 24.9884 0.0221662 0.0210836 31.4751 36.1516 0.0849993 0.0541523 25.1094 0.303752 24.9884 0.303563
19.855 0.303828 19.855 0.305444 19.855 0.0260013 32.1202 25.0778 0.0220533 0.0211659 31.5651 36.2516 0.0762395 0.0545105 25.1988 0.303756 25.0778 0.303566
19.955 0.303856 19.955 0.305423 19.955 0.0259033 32.2111 25.1673 0.0219265 0.0212431 31.6551 36.3516 0.0726459 0.0551196 25.2883 0.303759 25.1673 0.303569
20.055 0.303822 20.055 0.305148 20.055 0.0258088 32.3021 25.2567 0.0218235 0.0213581 31.7451 36.4516 0.0709563 0.0552393 25.3777 0.303764 25.2567 0.303574
20.155 0.303528 20.155 0.305128 20.155 0.0257634 32.393 25.3462 0.0217043 0.0214523 31.8351 36.5516 0.0694207 0.0555926 25.4671 0.303768 25.3462 0.303577
20.255 0.303531 20.255 0.304816 20.255 0.025711 32.4839 25.4356 0.0216002 0.0215722 31.9251 36.6516 0.0672925 0.0566767 25.5566 0.303773 25.4356 0.303582
20.355 0.303486 20.355 0.304852 20.355 0.0256393 32.5748 25.5251 0.0215145 0.021728 32.0151 36.7516 0.0650856 0.0575798 25.646 0.303779 25.5251 0.303588
20.455 0.303528 20.455 0.304804 20.455 0.0255543 32.6657 25.6145 0.0214016 0.0218769 32.1051 36.8516 0.064734 0.0585595 25.7355 0.303786 25.6145 0.303594
20.555 0.303521 20.555 0.304818 20.555 0.0254591 32.7566 25.7039 0.0213168 0.0220335 32.1951 36.9516 0.0644767 0.0596702 25.8249 0.303792 25.7039 0.3036
20.655 0.303186 20.655 0.304523 20.655 0.0253124 32.8475 25.7934 0.0212175 0.0222479 32.2851 37.0516 0.0639862 0.0610368 25.9144 0.303801 25.7934 0.303608
20.755 0.303221 20.755 0.3045 20.755 0.0251738 32.9384 25.8828 0.0211241 0.022441 32.3751 37.1516 0.0635158 0.0619697 26.0038 0.303809 25.8828 0.303615
20.855 0.3032 20.855 0.304522 20.855 0.0250335 33.0293 25.9723 0.0210654 0.0226979 32.4652 37.2516 0.063021 0.0631651 26.0932 0.30382 25.9723 0.303625
20.955 0.303185 20.955 0.304518 20.955 0.0249048 33.1202 26.0617 0.0209686 0.0229675 32.5552 37.3516 0.0625436 0.0647429 26.1827 0.303831 26.0617 0.303635
21.055 0.303227 21.055 0.304483 21.055 0.0248144 33.2111 26.1512 0.0208946 0.0232789 32.6452 37.4516 0.061977 0.0666974 26.2721 0.303844 26.1512 0.303647
21.155 0.303222 21.155 0.304242 21.155 0.0247003 33.3021 26.2406 0.0208402 0.0236414 32.7352 37.5516 0.0613183 0.0690185 26.3616 0.303859 26.2406 0.303661
21.255 0.303191 21.255 0.304198 21.255 0.0246124 33.393 26.33 0.0207619 0.0240085 32.8252 37.6516 0.0609033 0.0712954 26.451 0.303874 26.33 0.303675
21.355 0.303223 21.355 0.304196 21.355 0.0245157 33.4839 26.4195 0.0207258 0.0244538 32.9152 37.7516 0.0604593 0.073728 26.5405 0.303893 26.4195 0.303693
21.455 0.302866 21.455 0.304217 21.455 0.0243492 33.5748 26.5089 0.0206764 0.0249384 33.0052 37.8516 0.0600937 0.0766921 26.6299 0.303913 26.5089 0.303711
21.555 0.302893 21.555 0.304159 21.555 0.0241243 33.6657 26.5984 0.0206155 0.0254528 33.0952 37.9516 0.0596075 0.0802059 26.7193 0.303935 26.5984 0.303731
21.655 0.302901 21.655 0.304199 21.655 0.0237755 33.7566 26.6878 0.0206128 0.0260322 33.1852 38.0516 0.0586919 0.0849736 26.8088 0.303959 26.6878 0.303753
21.755 0.302868 21.755 0.30419 21.755 0.02321 33.8475 26.7773 0.0205668 0.0266804 33.2752 38.1516 0.057813 0.090773 26.8982 0.303986 26.7773 0.303778
21.855 0.302898 21.855 0.303853 21.855 0.0224389 33.9384 26.8667 0.0205493 0.0273882 33.3652 38.2516 0.0573359 0.0982198 26.9877 0.304015 26.8667 0.303805
21.955 0.302888 21.955 0.303886 21.955 0.0214132 34.0293 26.9562 0.0205581 0.0281967 33.4553 38.3516 0.0567085 0.108665 27.0771 0.304049 26.9562 0.303836
22.055 0.302565 22.055 0.303874 22.055 0.0200545 34.1202 27.0456 0.0205378 0.0290435 33.5453 38.4516 0.0560589 0.122967 27.1666 0.304084 27.0456 0.303869
22.155 0.302599 22.155 0.30385 22.155 0.0182955 34.2111 27.135 0.0205396 0.02997 33.6353 38.5516 0.0557067 0.142342 27.256 0.304123 27.135 0.303904
22.255 0.302571 22.255 0.303604 22.255 0.0158872 34.3021 27.2245 0.0205671 0.0309864 33.7253 38.6516 0.0548359 0.169312 27.3454 0.304165 27.2245 0.303943
22.355 0.302564 22.355 0.303568 22.355 0.0128797 34.393 27.3139 0.0205664 0.03204 33.8153 38.7516 0.0541328 0.203049 27.4349 0.304209 27.3139 0.303984
22.455 0.302585 22.455 0.303573 22.455 0.0113189 34.4839 27.4034 0.0205924 0.0331636 33.9053 38.8516 0.0539628 0.242964 27.5243 0.304256 27.4034 0.304027
22.555 0.302564 22.555 0.303597 22.555 0.0140209 34.5748 27.4928 0.0206281 0.0343655 33.9953 38.9516 0.0536595 0.283332 27.6138 0.304306 27.4928 0.304073
22.655 0.30257 22.655 0.303546 22.655 0.0186715 34.6657 27.5823 0.0206515 0.035586 34.0853 39.0516 0.0534815 0.31352 27.7032 0.304357 27.5823 0.30412
22.755 0.302928 22.755 0.303871 22.755 0.0235542 34.7566 27.6717 0.0206972 0.0368793 34.1753 39.1516 0.0532272 0.317466 27.7927 0.304411 27.6717 0.30417
22.855 0.303192 22.855 0.304213 22.855 0.034353 34.8475 27.7611 0.0207584 0.0382611 34.2653 39.2516 0.0529328 0.323929 27.8821 0.304468 27.7611 0.304223
22.955 0.304771 22.955 0.305417 22.955 0.0741201 34.9384 27.8506 0.0207994 0.0397317 34.3553 39.3516 0.0524985 0.338472 27.9716 0.304529 27.8506 0.304279
23.055 0.310051 23.055 0.310999 23.055 0.210195 35.0293 27.94 0.0208842 0.0413317 34.4454 39.4516 0.0522755 0.370586 28.061 0.304596 27.94 0.304341
23.155 0.314407 23.155 0.315651 23.155 0.328109 35.1202 28.0295 0.0209405 0.0430358 34.5354 39.5516 0.0520289 0.404153 28.1504 0.304667 28.0295 0.304406
23.255 0.323162 23.255 0.325296 23.255 0.513979 35.2111 28.1189 0.0210336 0.044893 34.6254 39.6516 0.0519223 0.435508 28.2399 0.304745 28.1189 0.304477
23.355 0.324074 23.355 0.327541 23.355 0.552553 35.3021 28.2084 0.021131 0.0469351 34.7154 39.7516 0.0519659 0.46146 28.3293 0.30483 28.2084 0.304556
23.455 0.324048 23.455 0.327832 23.455 0.546728 35.393 28.2978 0.0212295 0.049211 34.8054 39.8516 0.0519286 0.484118 28.4188 0.304924 28.2978 0.304643
23.555 0.322852 23.555 0.326855 23.555 0.516353 35.4839 28.3872 0.0213288 0.0517699 34.8954 39.9516 0.0517265 0.504193 28.5082 0.305031 28.3872 0.304741
23.655 0.31877 23.655 0.322857 23.655 0.433512 35.5748 28.4767 0.021464 0.0547726 34.9854 40.0516 0.0515995 0.517193 28.5977 0.305156 28.4767 0.304857
23.755 0.310355 23.755 0.313772 23.755 0.244531 35.6657 28.5661 0.0215791 0.0582733 35.0754 40.1516 0.0515085 0.52335 28.6871 0.305302 28.5661 0.304991
23.855 0.304779 23.855 0.307625 23.855 0.0763334 35.7566 28.6556 0.0217567 0.0625492 35.1654 40.2516 0.0515452 0.523517 28.7765 0.30548 28.6556 0.305155
23.955 0.305052 23.955 0.307322 23.955 0.0417686 35.8475 28.745 0.0219457 0.067996 35.2554 40.3516 0.0518454 0.516368 28.866 0.305707 28.745 0.305364
24.055 0.304746 24.055 0.306672 24.055 0.0347542 35.9384 28.8345 0.0221574 0.0753049 35.3454 40.4516 0.0517737 0.499506 28.9554 0.306012 28.8345 0.305645
24.155 0.304474 24.155 0.306381 24.155 0.0305745 36.0293 28.9239 0.0224081 0.0858918 35.4355 40.5516 0.0517427 0.466869 29.0449 0.306453 28.9239 0.306051
24.255 0.304114 24.255 0.306066 24.255 0.028096 36.1202 29.0133 0.0226684 0.10227 35.5255 40.6516 0.0519655 0.408905 29.1343 0.307135 29.0133 0.30668
24.355 0.304136 24.355 0.306054 24.355 0.0268022 36.2111 29.1028 0.0229812 0.129118 35.6155 40.7516 0.0521607 0.327785 29.2238 0.308254 29.1028 0.307711
24.455 0.303843 24.455 0.305764 24.455 0.0262313 36.3021 29.1922 0.0233171 0.171675 35.7055 40.8516 0.0523164 0.271516 29.3132 0.310027 29.1922 0.309345
24.555 0.303802 24.555 0.305748 24.555 0.0259848 36.393 29.2817 0.0236642 0.227596 35.7955 40.9516 0.0522842 0.206603 29.4026 0.312357 29.2817 0.311492
24.655 0.303835 24.655 0.305425 24.655 0.0258688 36.4839 29.3711 0.0240733 0.283759 35.8855 41.0516 0.0521398 0.127017 29.4921 0.314697 29.3711 0.313649
24.755 0.303821 24.755 0.305447 24.755 0.0258003 36.5748 29.4606 0.0245247 0.298968 35.9755 41.1516 0.0525405 0.0935842 29.5815 0.315331 29.4606 0.314233
24.855 0.303503 24.855 0.305099 24.855 0.0257254 36.6657 29.55 0.025025 0.312978 36.0655 41.2516 0.0525846 0.0797818 29.671 0.315915 29.55 0.314771
24.955 0.303543 24.955 0.305118 24.955 0.0256803 36.7566 29.6394 0.0256061 0.37956 36.1555 41.3516 0.0525698 0.0745703 29.7604 0.318689 29.6394 0.317327
25.055 0.303509 25.055 0.305137 25.055 0.0256102 36.8475 29.7289 0.026281 0.441205 36.2455 41.4516 0.0528935 0.0733407 29.8499 0.321258 29.7289 0.319694
25.155 0.303495 25.155 0.305098 25.155 0.0255031 36.9384 29.8183 0.0270184 0.485102 36.3355 41.5516 0.0535259 0.0728601 29.9393 0.323087 29.8183 0.32138
25.255 0.303531 25.255 0.304817 25.255 0.0253974 37.0293 29.9078 0.0278931 0.50576 36.4256 41.6516 0.0539171 0.0728103 30.0287 0.323947 29.9078 0.322173
25.355 0.303482 25.355 0.304819 25.355 0.0252593 37.1202 29.9972 0.0288812 0.515353 36.5156 41.7516 0.0545119 0.0725932 30.1182 0.324347 29.9972 0.322541
25.455 0.303197 25.455 0.304804 25.455 0.0251026 37.2111 30.0867 0.0300249 0.51292 36.6056 41.8516 0.0550499 0.0729287 30.2076 0.324246 30.0867 0.322448
25.555 0.303199 25.555 0.304833 25.555 0.0249898 37.3021 30.1761 0.0312888 0.474563 36.6956 41.9516 0.0556552 0.0726575 30.2971 0.322647 30.1761 0.320975
25.655 0.303195 25.655 0.304484 25.655 0.0248476 37.393 30.2655 0.0326872 0.351595 36.7856 42.0516 0.056422 0.0715782 30.3865 0.317524 30.2655 0.316253
25.755 0.303218 25.755 0.30448 25.755 0.0247277 37.4839 30.355 0.0342015 0.189774 36.8756 42.1516 0.0570982 0.0707655 30.476 0.310781 30.355 0.31004
25.855 0.303234 25.855 0.304526 25.855 0.0246594 37.5748 30.4444 0.0357779 0.0615682 36.9656 42.2516 0.0579052 0.0695662 30.5654 0.305439 30.4444 0.305118
25.955 0.303179 25.955 0.304476 25.955 0.0245523 37.6657 30.5339 0.03736 0.0427826 37.0556 42.3516 0.05868 0.0693072 30.6548 0.304657 30.5339 0.304396
26.055 0.303207 26.055 0.304497 26.055 0.0244426 37.7566 30.6233 0.0390055 0.0388572 37.1456 42.4516 0.0594843 0.0686447 30.7443 0.304493 30.6233 0.304246
26.155 0.303207 26.155 0.304523 26.155 0.0242951 37.8475 30.7128 0.0406717 0.0346873 37.2356 42.5516 0.0606378 0.0678818 30.8337 0.304319 30.7128 0.304085
26.255 0.302874 26.255 0.304161 26.255 0.0240173 37.9384 30.8022 0.0423793 0.031298 37.3256 42.6516 0.0617558 0.0661287 30.9232 0.304178 30.8022 0.303955
26.355 0.30288 26.355 0.304189 26.355 0.0236241 38.0293 30.8917 0.0442241 0.0287464 37.4157 42.7516 0.0626056 0.0651146 31.0126 0.304072 30.8917 0.303857
26.455 0.302865 26.455 0.304188 26.455 0.0230374 38.1202 30.9811 0.0461721 0.0268429 37.5057 42.8516 0.0636959 0.0638038 31.1021 0.303992 30.9811 0.303784
26.555 0.302859 26.555 0.304163 26.555 0.0221898 38.2111 31.0705 0.0483078 0.0255261 37.5957 42.9516 0.0650476 0.0624912 31.1915 0.303938 31.0705 0.303734
26.655 0.3029 26.655 0.304187 26.655 0.0210798 38.3021 31.16 0.0507022 0.02471 37.6857 43.0516 0.0664439 0.0621942 31.2809 0.303904 31.16 0.303702
26.755 0.302859 26.755 0.303867 26.755 0.0196684 38.393 31.2494 0.0534176 0.0241597 37.7757 43.1516 0.0678685 0.0615126 31.3704 0.303881 31.2494 0.303681
26.855 0.302547 26.855 0.303858 26.855 0.0177324 38.4839 31.3389 0.0566113 0.0237564 37.8657 43.2516 0.0691422 0.0605975 31.4598 0.303864 31.3389 0.303666
26.955 0.302583 26.955 0.303899 26.955 0.0151485 38.5748 31.4283 0.0604104 0.0234774 37.9557 43.3516 0.0708514 0.0599435 31.5493 0.303852 31.4283 0.303655
27.055 0.30254 27.055 0.303543 27.055 0.0121516 38.6657 31.5178 0.0651314 0.0232432 38.0457 43.4516 0.0726727 0.0588787 31.6387 0.303842 31.5178 0.303646
27.155 0.302572 27.155 0.303561 27.155 0.0115439 38.7566 31.6072 0.0713108 0.0230363 38.1357 43.5516 0.0749481 0.0578344 31.7282 0.303834 31.6072 0.303638
27.255 0.302559 27.255 0.303586 27.255 0.015268 38.8475 31.6966 0.0798788 0.0228752 38.2257 43.6516 0.0776734 0.0575907 31.8176 0.303827 31.6966 0.303632
27.355 0.302546 27.355 0.30387 27.355 0.0198723 38.9384 31.7861 0.0926375 0.0227164 38.3157 43.7516 0.0805132 0.057184 31.9071 0.303821 31.7861 0.303626
27.455 0.302894 27.455 0.30389 27.455 0.0256296 39.0293 31.8755 0.112941 0.0225788 38.4058 43.8516 0.0835765 0.0567208 31.9965 0.303815 31.8755 0.303621
27.555 0.303519 27.555 0.304496 27.555 0.0400684 39.1202 31.965 0.146028 0.0224476 38.4958 43.9516 0.0872057 0.056416 32.0859 0.303809 31.965 0.303616
27.655 0.305674 27.655 0.306656 27.655 0.102578 39.2111 32.0544 0.196025 0.0223015 38.5858 44.0516 0.0921757 0.0563513 32.1754 0.303803 32.0544 0.30361
27.755 0.310986 27.755 0.311936 27.755 0.234653 39.3021 32.1439 0.257812 0.0221919 38.6758 44.1516 0.0987339 0.0560291 32.2648 0.303799 32.1439 0.303606
27.855 0.317207 27.855 0.318776 27.855 0.387547 39.393 32.2333 0.296951 0.0220789 38.7658 44.2516 0.107123 0.0556367 32.3543 0.303794 32.2333 0.303601
27.955 0.323741 27.955 0.326238 27.955 0.530697 39.4839 32.3227 0.309727 0.0219419 38.8558 44.3516 0.118331 0.0552052 32.4437 0.303788 32.3227 0.303596
28.055 0.324384 28.055 0.32816 28.055 0.553318 39.5748 32.4122 0.365765 0.021836 38.9458 44.4516 0.13378 0.0550407 32.5332 0.303784 32.4122 0.303592
28.155 0.323727 28.155 0.327822 28.155 0.540137 39.6657 32.5016 0.424777 0.0217225 39.0358 44.5516 0.154758 0.0552234 32.6226 0.303779 32.5016 0.303588
28.255 0.322201 28.255 0.326236 28.255 0.501923 39.7566 32.5911 0.467525 0.0216106 39.1258 44.6516 0.182679 0.0549815 32.712 0.303774 32.5911 0.303583
28.355 0.316591 28.355 0.320344 28.355 0.38362 39.8475 32.6805 0.490818 0.0215064 39.2158 44.7516 0.216438 0.0545073 32.8015 0.30377 32.6805 0.303579
28.455 0.308457 28.455 0.31194 28.455 0.194035 39.9384 32.77 0.501171 0.021405 39.3058 44.8516 0.252716 0.0544485 32.8909 0.303766 32.77 0.303575
28.555 0.30445 28.555 0.307338 28.555 0.0572969 40.0293 32.8594 0.494642 0.0213051 39.3959 44.9516 0.288628 0.0548088 32.9804 0.303762 32.8594 0.303572
28.655 0.305055 28.655 0.307343 28.655 0.0394677 40.1202 32.9488 0.440651 0.0212298 39.4859 45.0516 0.315221 0.0547323 33.0698 0.303759 32.9488 0.303569
28.755 0.304724 28.755 0.306666 28.755 0.0334108 40.2111 33.0383 0.284437 0.0211086 39.5759 45.1516 0.317765 0.0545123 33.1593 0.303754 33.0383 0.303564
28.855 0.304453 28.855 0.306407 28.855 0.0297544 40.3021 33.1277 0.105781 0.0210411 39.6659 45.2516 0.321704 0.0542313 33.2487 0.303751 33.1277 0.303562
28.955 0.304443 28.955 0.306082 28.955 0.0276386 40.393 33.2172 0.0461355 0.0209771 39.7559 45.3516 0.326884 0.0541848 33.3381 0.303748 33.2172 0.303559
29.055 0.304105 29.055 0.306057 29.055 0.0265547 40.4839 33.3066 0.0392551 0.0208866 39.8459 45.4516 0.337635 0.0542153 33.4276 0.303744 33.3066 0.303556
29.155 0.304132 29.155 0.305778 29.155 0.0261102 40.5748 33.3961 0.0341093 0.0208305 39.9359 45.5516 0.369436 0.0542456 33.517 0.303742 33.3961 0.303553
29.255 0.303799 29.255 0.305764 29.255 0.0259092 40.6657 33.4855 0.0298919 0.0207575 40.0259 45.6516 0.40661 0.0542408 33.6065 0.303739 33.4855 0.303551
29.355 0.303812 29.355 0.30545 29.355 0.0257791 40.7566 33.5749 0.0272112 0.0207074 40.1159 45.7516 0.437505 0.0543039 33.6959 0.303737 33.5749 0.303549
29.455 0.303838 29.455 0.305474 29.455 0.0257084 40.8475 33.6644 0.0257424 0.0206792 40.2059 45.8516 0.463 0.0544313 33.7854 0.303736 33.6644 0.303548
29.555 0.303795 29.555 0.305428 29.555 0.0256236 40.9384 33.7538 0.0249166 0.0206262 40.2959 45.9516 0.484877 0.0548423 33.8748 0.303733 33.7538 0.303546
29.655 0.303515 29.655 0.305154 29.655 0.0255532 41.0293 33.8433 0.0244143 0.0205954 40.3859 46.0516 0.504153 0.0550272 33.9642 0.303732 33.8433 0.303544
29.755 0.303524 29.755 0.305146 29.755 0.0254725 41.1202 33.9327 0.0240312 0.0205798 40.476 46.1516 0.51744 0.0553309 34.0537 0.303731 33.9327 0.303544
29.855 0.30349 29.855 0.305111 29.855 0.0253588 41.2111 34.0222 0.0237737 0.0205598 40.566 46.2169 0.524264 0.0548423 34.1431 0.303731 34.0222 0.303543
29.955 0.303525 29.955 0.305149 29.955 0.0252282 41.3021 34.1116 0.0235865 0.0205644 40.656 46.3083 0.525545 0.0550272 34.2326 0.303731 34.1116 0.303543
30.055 0.303511 30.055 0.304826 30.055 0.0250878 41.393 34.2011 0.0234252 0.0205654 40.746 46.3997 0.520249 0.0553309 34.322 0.303731 34.2011 0.303543
30.155 0.303184 30.155 0.304812 30.155 0.0249343 41.4839 34.2905 0.0233182 0.0205377 40.836 46.491 0.505833 0.055925 34.4115 0.30373 34.2905 0.303542
30.255 0.303212 30.255 0.304842 30.255 0.0248094 41.5748 34.3799 0.0231894 0.0205608 40.926 46.5824 0.476582 0.0562711 34.5009 0.303731 34.3799 0.303543
30.355 0.303188 30.355 0.304802 30.355 0.024698 41.6657 34.4694 0.0230799 0.0205762 41.016 46.6738 0.424301 0.0567225 34.5903 0.303731 34.4694 0.303544
30.455 0.303159 30.455 0.304513 30.455 0.0245826 41.7566 34.5588 0.0230078 0.0205779 41.106 46.7651 0.348874 0.0574386 34.6798 0.303731 34.5588 0.303544
30.555 0.30321 30.555 0.304526 30.555 0.024507 41.8475 34.6483 0.0229048 0.0206118 41.196 46.8565 0.282683 0.0581447 34.7692 0.303733 34.6483 0.303545
30.655 0.303176 30.655 0.304481 30.655 0.0244121 41.9384 34.7377 0.0227813 0.0206337 41.286 46.9478 0.257918 0.0590385 34.8587 0.303734 34.771 0.303798
30.755 0.303179 30.755 0.304513 30.755 0.0242511 42.0293 34.8272 0.0227109 0.0206461 41.376 47.0392 0.164959 0.0601629 34.9481 0.303734 34.871 0.303798
30.855 0.302901 30.855 0.304505 30.855 0.0240616 42.1202 34.9166 0.0225959 0.0207118 41.4661 47.1306 0.11087 0.0613523 35.0376 0.303737 34.971 0.303803
30.955 0.302868 30.955 0.304485 30.955 0.0237369 42.2111 35.006 0.0224935 0.0207531 41.5561 47.2219 0.087081 0.0627165 35.127 0.303739 35.071 0.303789
31.055 0.302877 31.055 0.304524 31.055 0.0232338 42.3021 35.0955 0.0224018 0.0208057 41.6461 47.3133 0.0780518 0.0641945 35.2165 0.303741 35.171 0.303819
31.155 0.302896 31.155 0.304203 31.155 0.0225108 42.393 35.1849 0.0222721 0.0208861 41.7361 47.4047 0.0743779 0.0658653 35.3059 0.303744 35.271 0.303795
31.255 0.302853 31.255 0.304188 31.255 0.0215152 42.4839 35.2744 0.0221638 0.020941 41.8261 47.496 0.0723666 0.0679212 35.3953 0.303747 35.371 0.303773
31.355 0.302902 31.355 0.304234 31.355 0.0202107 42.5748 35.3638 0.022057 0.0210481 41.9161 47.5874 0.0706196 0.0701619 35.4848 0.303751 35.471 0.30381
31.455 0.302569 31.455 0.30419 31.455 0.0185199 42.6657 35.4533 0.0219406 0.0211674 42.0061 47.6788 0.068604 0.072855 35.5742 0.303756 35.571 0.303782
31.555 0.302542 31.555 0.303888 31.555 0.0161632 42.7566 35.5427 0.0218202 0.0212678 42.0961 47.7701 0.066931 0.0757001 35.6637 0.30376 35.671 0.303801
31.655 0.302567 31.655 0.303905 31.655 0.0131608 42.8475 35.6321 0.0217223 0.0214053 42.1861 47.8615 0.0653957 0.0791819 35.7531 0.303766 35.771 0.303813
31.755 0.302229 31.755 0.303566 31.755 0.0112382 42.9384 35.7216 0.0216067 0.0215437 42.2761 47.9528 0.0641619 0.0836806 35.8426 0.303772 35.871 0.303778
31.855 0.302554 31.855 0.303896 31.855 0.0135763 43.0293 35.811 0.021499 0.0217015 42.3661 48.0442 0.0637894 0.0893117 35.932 0.303778 35.971 0.303801
31.955 0.302584 31.955 0.303898 31.955 0.0183063 43.1202 35.9005 0.0214002 0.0218931 42.4562 48.1356 0.0632101 0.0964782 36.0214 0.303786 36.071 0.303794
32.055 0.302543 32.055 0.303862 32.055 0.0232024 43.2111 35.9899 0.0212888 0.0221264 42.5462 48.2269 0.0625067 0.106694 36.1109 0.303796 36.171 0.303782
32.155 0.3032 32.155 0.304214 32.155 0.0331858 43.3021 36.0794 0.0212081 0.0223672 42.6362 48.3183 0.0617489 0.12079 36.2003 0.303806 36.271 0.303805
32.255 0.304448 32.255 0.305421 32.255 0.0678261 43.393 36.1688 0.0211062 0.022679 42.7262 48.4097 0.0612572 0.140548 36.2898 0.303819 36.371 0.304093
32.355 0.309717 32.355 0.310661 32.355 0.199832 43.4839 36.2582 0.0210249 0.0230006 42.8162 48.501 0.061068 0.168279 36.3792 0.303832 36.471 0.304086
32.455 0.313169 32.455 0.315027 32.455 0.305614 43.5748 36.3477 0.0209492 0.0233775 42.9062 48.5924 0.0608312 0.203874 36.4687 0.303848 36.571 0.30411
32.555 0.322511 32.555 0.324967 32.555 0.503681 43.6657 36.4371 0.0208653 0.0238228 42.9962 48.6838 0.0602433 0.245674 36.5581 0.303867 36.671 0.304084
32.655 0.324042 32.655 0.327803 32.655 0.550106 43.7566 36.5266 0.0208075 0.0242672 43.0862 48.7751 0.0598589 0.287708 36.6475 0.303885 36.771 0.304103
32.755 0.32409 32.755 0.32816 32.755 0.547229 43.8475 36.616 0.0207497 0.024821 43.1762 48.8665 0.0589367 0.315075 36.737 0.303908 36.871 0.304106
32.855 0.323133 32.855 0.327164 32.855 0.519084 43.9384 36.7055 0.0206876 0.0254208 43.2662 48.9578 0.0581807 0.319001 36.8264 0.303933 36.971 0.304056
32.955 0.319385 32.955 0.323744 32.955 0.44397 44.0293 36.7949 0.0206497 0.0260642 43.3562 49.0492 0.0576411 0.327488 36.9159 0.30396 37.071 0.3044
33.055 0.311003 33.055 0.314718 33.055 0.259705 44.1202 36.8843 0.0205953 0.0267942 43.4463 49.1406 0.0574923 0.351536 37.0053 0.30399 37.171 0.304395
33.155 0.305066 33.155 0.308231 33.155 0.0856352 44.2111 36.9738 0.02054 0.02761 43.5363 49.2319 0.0571093 0.388183 37.0948 0.304024 37.271 0.30439
33.255 0.304737 33.255 0.307324 33.255 0.0426435 44.3021 37.0632 0.0205267 0.0284843 43.6263 49.3233 0.0564065 0.423481 37.1842 0.304061 37.371 0.304419
33.355 0.304778 33.355 0.307011 33.355 0.0352439 44.393 37.1527 0.0204772 0.029466 43.7163 49.4147 0.0556434 0.454513 37.2736 0.304102 37.471 0.304693
33.455 0.304432 33.455 0.306678 33.455 0.0308573 44.4839 37.2421 0.0204818 0.0305051 43.8063 49.506 0.0548097 0.480051 37.3631 0.304145 37.571 0.304699
33.555 0.304142 33.555 0.306417 33.555 0.028245 44.5748 37.3316 0.020456 0.0316194 43.8963 49.5974 0.0544172 0.502371 37.4525 0.304191 37.671 0.304717
33.655 0.304152 33.655 0.306069 33.655 0.0268714 44.6657 37.421 0.0204315 0.0327925 43.9863 49.6888 0.053933 0.518686 37.542 0.30424 37.771 0.304964
33.755 0.303818 33.755 0.306076 33.755 0.026215 44.7566 37.5104 0.0204389 0.0340424 44.0763 49.7801 0.0537542 0.527118 37.6314 0.304292 37.871 0.305002
33.855 0.303848 33.855 0.305774 33.855 0.0259467 44.8475 37.5999 0.0204179 0.0353299 44.1663 49.8715 0.0537611 0.529763 37.7209 0.304346 37.971 0.304989
33.955 0.303837 33.955 0.305734 33.955 0.0258287 44.9384 37.6893 0.0204007 0.0366908 44.2563 49.9628 0.0536557 0.526732 37.8103 0.304403 38.071 0.305275
34.055 0.303822 34.055 0.305448 34.055 0.0257192 45.0293 37.7788 0.0204313 0.0381044 44.3463 50.0542 0.0534364 0.517203 37.8997 0.304462 38.171 0.305296
34.155 0.303534 34.155 0.305452 34.155 0.0256676 45.1202 37.8682 0.020445 0.0396511 44.4364 50.1456 0.053059 0.498644 37.9892 0.304526 38.271 0.305569
34.255 0.303515 34.255 0.305426 34.255 0.0255966 45.2111 37.9577 0.0204521 0.0412936 44.5264 50.2369 0.0525962 0.464291 38.0786 0.304595 38.371 0.305898
34.355 0.303505 34.355 0.305145 34.355 0.0254934 45.3021 38.0471 0.0204912 0.0430301 44.6164 50.3283 0.0521078 0.406222 38.1681 0.304667 38.471 0.306218
34.455 0.303528 34.455 0.305142 34.455 0.02539 45.393 38.1366 0.0205092 0.044983 44.7064 50.4197 0.0518189 0.326947 38.2575 0.304748 38.571 0.306482
34.555 0.303503 34.555 0.305113 34.555 0.0252619 45.4839 38.226 0.0205616 0.0470894 44.7964 50.511 0.0516417 0.272307 38.347 0.304836 38.671 0.307117
34.655 0.30352 34.655 0.305149 34.655 0.0251138 45.5748 38.3154 0.0206046 0.0494513 44.8864 50.6024 0.0514772 0.209505 38.4364 0.304934 38.771 0.308326
34.755 0.303245 34.755 0.30482 34.755 0.0249693 45.6657 38.4049 0.020667 0.0521392 44.9764 50.6938 0.0516835 0.131148 38.5258 0.305046 38.871 0.310123
34.855 0.303216 34.855 0.304826 34.855 0.0248468 45.7566 38.4943 0.0207612 0.055257 45.0664 50.7851 0.0514397 0.0967012 38.6153 0.305176 38.971 0.31285
34.955 0.303231 34.955 0.304839 34.955 0.0247115 45.8475 38.5838 0.0208435 0.0589586 45.1564 50.8765 0.0513334 0.0825507 38.7047 0.305331 39.071 0.317084
35.055 0.303239 35.055 0.304818 35.055 0.0246177 45.9384 38.6732 0.020946 0.0635052 45.2464 50.9678 0.0511481 0.0767592 38.7942 0.30552 39.171 0.320083
35.155 0.303209 35.155 0.304831 35.155 0.0245242 46.0293 38.7627 0.0210704 0.0693635 45.3364 51.0592 0.0510295 0.074578 38.8836 0.305764 39.2405 0.323189
35.255 0.303234 35.255 0.304851 35.255 0.0244184 46.1202 38.8521 0.0212166 0.0773391 45.4265 51.1506 0.0510778 0.0736141 38.9731 0.306096 39.3305 0.326038
35.355 0.303208 35.355 0.304513 35.355 0.0243129 46.2111 38.9415 0.0213643 0.0891161 45.5165 51.2419 0.0512482 0.0727781 39.0625 0.306587 39.4205 0.327232
35.455 0.3032 35.455 0.304537 35.455 0.0241143 46.3021 39.031 0.0215769 0.10774 45.6065 51.3333 0.0512985 0.0722216 39.152 0.307363 39.5105 0.332293
35.555 0.303231 35.555 0.304529 35.555 0.0238325 46.393 39.1204 0.021767 0.138483 45.6965 51.4247 0.0515613 0.0716394 39.2414 0.308644 39.6005 0.338062
35.655 0.302908 35.655 0.304509 35.655 0.0234117 46.4839 39.2099 0.0220165 0.185564 45.7865 51.516 0.0518708 0.0710478 39.3308 0.310606 39.6905 0.342656
35.755 0.30289 35.755 0.304539 35.755 0.0227177 46.5748 39.2993 0.0223089 0.243783 45.8765 51.6074 0.0519161 0.0704941 39.4203 0.313032 39.7805 0.345802
35.855 0.302935 35.855 0.3045 35.855 0.0218262 46.6657 39.3888 0.0226028 0.292089 45.9665 51.6988 0.0522017 0.0697498 39.5097 0.315044 39.8705 0.347827
35.955 0.302886 35.955 0.304222 35.955 0.0206082 46.7566 39.4782 0.0229667 0.300199 46.0565 51.7901 0.0525487 0.0688928 39.5992 0.315382 39.9605 0.348135
36.055 0.302895 36.055 0.304221 36.055 0.0190245 46.8475 39.5676 0.023351 0.324455 46.1465 51.8815 0.0530448 0.0683882 39.6886 0.316393 40.0505 0.343766
36.155 0.302942 36.155 0.304175 36.155 0.0168931 46.9384 39.6571 0.0237851 0.395342 46.2365 51.9728 0.0536839 0.0674225 39.7781 0.319347 40.1405 0.331753
36.255 0.302561 36.255 0.303906 36.255 0.0139814 47.0293 39.7465 0.024298 0.454879 46.3265 52.0642 0.0540762 0.0665588 39.8675 0.321827 40.2305 0.321472
36.355 0.302585 36.355 0.303907 36.355 0.0113625 47.1202 39.836 0.0248747 0.492581 46.4166 52.1556 0.0544234 0.0654475 39.9569 0.323398 40.3205 0.320595
36.455 0.302571 36.455 0.303881 36.455 0.0124818 47.2111 39.9254 0.0254904 0.509667 46.5066 52.2469 0.0549436 0.0643684 40.0464 0.32411 40.4105 0.320916
36.555 0.30255 36.555 0.303912 36.555 0.0170331 47.3021 40.0149 0.0262233 0.516933 46.5966 52.3383 0.0552704 0.0633852 40.1358 0.324413 40.5005 0.320607
36.655 0.302898 36.655 0.304205 36.655 0.021784 47.393 40.1043 0.0270523 0.507796 46.6866 52.4297 0.0561282 0.0623921 40.2253 0.324032 40.5905 0.320315
36.755 0.303237 36.755 0.304509 36.755 0.0296662 47.4839 40.1937 0.0280215 0.45133 46.7766 52.521 0.056759 0.0615569 40.3147 0.321679 40.6805 0.320059
36.855 0.303839 36.855 0.305159 36.855 0.0530202 47.5748 40.2832 0.0291222 0.301928 46.8666 52.6124 0.0575026 0.0605763 40.4042 0.315454 40.7705 0.319738
36.955 0.308245 36.955 0.309505 36.955 0.162216 47.6657 40.3726 0.0303858 0.145041 46.9566 52.7038 0.0583423 0.0599872 40.4936 0.308917 40.8605 0.319743
37.055 0.311623 37.055 0.313154 37.055 0.261216 47.7566 40.4621 0.031795 0.051229 47.0466 52.7951 0.0589682 0.0593271 40.583 0.305009 40.9505 0.319473
37.155 0.320922 37.155 0.323156 37.155 0.467806 47.8475 40.5515 0.0333622 0.041558 47.1366 52.8865 0.0598882 0.0585758 40.6725 0.304606 41.0405 0.319444
37.255 0.324082 37.255 0.327498 37.255 0.544193 47.9384 40.641 0.0350102 0.0374927 47.2266 52.9778 0.060741 0.0574426 40.7619 0.304436 41.1305 0.319462
37.355 0.324363 37.355 0.328465 37.355 0.550324 48.0293 40.7304 0.036727 0.0334244 47.3166 53.0692 0.0619456 0.0567014 40.8514 0.304267 41.2205 0.319171
37.455 0.323444 37.455 0.327835 37.455 0.528106 48.1202 40.8198 0.0385415 0.0302928 47.4067 53.1606 0.0631764 0.0559811 40.9408 0.304136 41.3105 0.319143
37.555 0.320954 37.555 0.325288 37.555 0.471981 48.2111 40.9093 0.0404565 0.0279253 47.4967 53.2519 0.0644243 0.0555402 41.0303 0.304038 41.4005 0.319183
37.655 0.313135 37.655 0.317242 37.655 0.304873 48.3021 40.9987 0.0425222 0.0262134 47.5867 53.3433 0.0655718 0.0551942 41.1197 0.303966 41.4905 0.319142
37.755 0.306311 37.755 0.309834 37.755 0.124779 48.393 41.0882 0.0447483 0.0251349 47.6767 53.4347 0.0665635 0.0550053 41.2091 0.303921 41.5805 0.319151
37.855 0.304746 37.855 0.307634 37.855 0.0458949 48.4839 41.1776 0.0471689 0.0244537 47.7667 53.526 0.0677478 0.0546732 41.2986 0.303893 41.6705 0.319184
37.955 0.305051 37.955 0.307338 37.955 0.0367288 48.5748 41.2671 0.0498099 0.0239757 47.8567 53.6174 0.0692437 0.0545417 41.388 0.303873 41.7605 0.318869
38.055 0.30475 38.055 0.30699 38.055 0.0317647 48.6657 41.3565 0.0527558 0.0236586 47.9467 53.7088 0.0711255 0.0543677 41.4775 0.30386 41.8505 0.31888
38.155 0.304435 38.155 0.306672 38.155 0.028777 48.7566 41.4459 0.0562134 0.0233762 48.0367 53.8001 0.0730337 0.0539416 41.5669 0.303848 41.9405 0.318872
38.255 0.304099 38.255 0.306397 38.255 0.0271077 48.8475 41.5354 0.060303 0.0231744 48.1267 53.8915 0.0751222 0.0538001 41.6564 0.30384 42.0305 0.31887
38.355 0.304163 38.355 0.306059 38.355 0.0263251 48.9384 41.6248 0.0654116 0.0229879 48.2167 53.9828 0.0775576 0.0535763 41.7458 0.303832 42.1205 0.318903
38.455 0.304115 38.455 0.306061 38.455 0.0260089 49.0293 41.7143 0.0721683 0.0228288 48.3067 54.0742 0.0801188 0.0532619 41.8352 0.303825 42.2105 0.318887
38.555 0.303798 38.555 0.305767 38.555 0.0258181 49.1202 41.8037 0.0816879 0.022683 48.3968 54.1656 0.0832308 0.053081 41.9247 0.303819 42.3005 0.318866
38.655 0.303832 38.655 0.305742 38.655 0.0257176 49.2111 41.8932 0.0962168 0.0225732 48.4868 54.2569 0.0867678 0.0529821 42.0141 0.303815 42.3905 0.3189
38.755 0.303795 38.755 0.305768 38.755 0.0256405 49.3021 41.9826 0.119765 0.0224316 48.5768 54.3483 0.0913819 0.052948 42.1036 0.303809 42.4805 0.318863
38.855 0.303813 38.855 0.305446 38.855 0.0255632 49.393 42.0721 0.158158 0.0223332 48.6668 54.4397 0.0971764 0.0530699 42.193 0.303805 42.5705 0.318888
38.955 0.303832 38.955 0.305411 38.955 0.0254891 49.4839 42.1615 0.213731 0.0222018 48.7568 54.531 0.104699 0.0530759 42.2825 0.303799 42.6605 0.318901
39.055 0.303469 39.055 0.305458 39.055 0.0253896 49.5748 42.2509 0.276575 0.0220882 48.8468 54.6224 0.115213 0.0532101 42.3719 0.303794 42.7505 0.318868
39.155 0.303523 39.155 0.305111 39.155 0.0252556 49.6657 42.3404 0.298999 0.0219952 48.9368 54.7138 0.129234 0.0535025 42.4613 0.30379 42.8405 0.3189
39.255 0.303508 39.255 0.305118 39.255 0.0251136 49.7566 42.4298 0.324591 0.021883 49.0268 54.8051 0.147766 0.0536069 42.5508 0.303786 42.9305 0.318876
39.355 0.303477 39.355 0.30515 39.355 0.0249612 49.8475 42.5193 0.389479 0.0217499 49.1168 54.8965 0.172927 0.0538542 42.6402 0.30378 43.0205 0.318861
39.455 0.303518 39.455 0.305106 39.455 0.0248356 49.9384 42.6087 0.442348 0.0216669 49.2068 54.9878 0.204456 0.0541692 42.7297 0.303777 43.1105 0.318911
39.555 0.303492 39.555 0.30513 39.555 0.0247165 50.0293 42.6982 0.476402 0.0215469 49.2968 55.0792 0.239725 0.0544065 42.8191 0.303772 43.2005 0.31916
39.655 0.303184 39.655 0.304816 39.655 0.0245973 50.1202 42.7876 0.494692 0.0214384 49.3868 55.1706 0.275142 0.0549033 42.9086 0.303767 43.2905 0.31917
39.755 0.303203 39.755 0.304796 39.755 0.0245202 50.2111 42.877 0.500982 0.0213294 49.4769 55.2619 0.307692 0.055298 42.998 0.303763 43.3805 0.319191
39.855 0.303181 39.855 0.304829 39.855 0.0244407 50.3021 42.9665 0.482151 0.0212237 49.5669 55.3533 0.316946 0.0557834 43.0875 0.303758 43.4705 0.319154
39.955 0.303176 39.955 0.304811 39.955 0.0243001 50.393 43.0559 0.393909 0.0211506 49.6569 55.4447 0.32043 0.0561041 43.1769 0.303755 43.5605 0.31918
40.055 0.303185 40.055 0.30478 40.055 0.0241402 50.4839 43.1454 0.211402 0.0210776 49.7469 55.536 0.324949 0.0566185 43.2663 0.303752 43.6505 0.319165
40.155 0.303158 40.155 0.304534 40.155 0.0238607 50.5748 43.2348 0.0678358 0.0209877 49.8369 55.6274 0.332659 0.0574353 43.3558 0.303748 43.7405 0.319147
40.255 0.303197 40.255 0.304479 40.255 0.0234056 50.6657 43.3243 0.0423105 0.0209285 49.9269 55.7188 0.356655 0.0582677 43.4452 0.303746 43.8305 0.319184
40.355 0.303198 40.355 0.304501 40.355 0.022782 50.7566 43.4137 0.0372526 0.0208453 50.0169 55.8101 0.39336 0.0591564 43.5347 0.303743 43.9205 0.319165
40.455 0.302838 40.455 0.304531 40.455 0.0218791 50.8475 43.5031 0.0322195 0.0207685 50.1069 55.9015 0.42518 0.0605659 43.6241 0.303739 44.0105 0.319167
40.555 0.30288 40.555 0.304484 40.555 0.0206912 50.9384 43.5926 0.0285884 0.020732 50.1969 55.9928 0.452616 0.0623348 43.7136 0.303738 44.1005 0.319184
40.655 0.302857 40.655 0.304193 40.655 0.0191111 51.0293 43.682 0.0264297 0.0206808 50.2869 56.0842 0.475412 0.0644043 43.803 0.303736 44.1905 0.319465
40.755 0.302842 40.755 0.30419 40.755 0.0169661 51.1202 43.7715 0.0252847 0.0206292 50.3769 56.1756 0.494955 0.0667276 43.8924 0.303734 44.2805 0.319474
40.855 0.302577 40.855 0.304169 40.855 0.014074 51.2111 43.8609 0.0245997 0.0205995 50.467 56.2669 0.511705 0.0694423 43.9819 0.303732 44.3705 0.319476
40.955 0.302547 40.955 0.3039 40.955 0.0113775 51.3021 43.9504 0.0241844 0.0205649 50.557 56.3583 0.521399 0.0725297 44.0713 0.303731 44.4605 0.319465
41.055 0.302535 41.055 0.303894 41.055 0.0122983 51.393 44.0398 0.0238762 0.020552 50.647 56.4497 0.525211 0.0762469 44.1608 0.30373 44.5505 0.319477
41.155 0.302876 41.155 0.304169 41.155 0.0168578 51.4839 44.1292 0.0236665 0.0205374 50.737 56.541 0.522708 0.0807844 44.2502 0.30373 44.6405 0.319478
41.255 0.302862 41.255 0.304205 41.255 0.0216994 51.5748 44.2187 0.0235239 0.0204969 50.827 56.6324 0.512429 0.0868677 44.3397 0.303728 44.7305 0.319456
41.355 0.303168 41.355 0.304493 41.355 0.0294799 51.6657 44.3081 0.0233846 0.0205049 50.917 56.7238 0.490025 0.0950627 44.4291 0.303728 44.8205 0.319487
41.455 0.304124 41.455 0.305128 41.455 0.0523562 51.7566 44.3976 0.023292 0.0204864 51.007 56.8151 0.448137 0.106444 44.5185 0.303728 44.9105 0.31974
41.555 0.308131 41.555 0.309547 41.555 0.159816 51.8475 44.487 0.0232094 0.0204878 51.097 56.9065 0.380837 0.123211 44.608 0.303728 45.0005 0.319753
41.655 0.311581 41.655 0.313156 41.655 0.258469 51.9384 44.5765 0.0230985 0.0205075 51.187 56.9978 0.301384 0.147659 44.6974 0.303728 45.0905 0.319758
41.755 0.320904 41.755 0.323141 41.755 0.464179 52.0293 44.6659 0.0230323 0.0205091 51.277 57.0892 0.270284 0.182228 44.7869 0.303729 45.1805 0.319727
41.855 0.324008 41.855 0.327537 41.855 0.543402 52.1202 44.7553 0.0229237 0.020512 51.367 57.1806 0.202431 0.225688 44.8763 0.303729 45.2705 0.319746
41.955 0.324356 41.955 0.328753 41.955 0.55013 52.2111 44.8448 0.0228068 0.0205466 51.4571 57.2719 0.126324 0.271495 44.9658 0.30373 45.3605 0.319734
42.055 0.323399 42.055 0.328166 42.055 0.528301 52.3021 44.9342 0.0227324 0.0205661 51.5471 57.3633 0.093339 0.310018 45.0552 0.303731 45.4505 0.320005
42.155 0.320882 42.155 0.32563 42.155 0.472814 52.393 45.0237 0.0226166 0.0206025 51.6371 57.4547 0.0799969 0.316405 45.1446 0.303732 45.5405 0.32003
42.255 0.313152 42.255 0.317189 42.255 0.306312 52.4839 45.1131 0.0225118 0.0206452 51.7271 57.546 0.0752599 0.324883 45.2341 0.303734 45.6305 0.320029
42.355 0.306573 42.355 0.310051 42.355 0.126871 52.5748 45.2026 0.0223954 0.0206818 51.8171 57.6374 0.0731808 0.350634 45.3235 0.303736 45.7205 0.320037
42.455 0.304702 42.455 0.307619 42.455 0.0460626 52.6657 45.292 0.0222863 0.0207472 51.9071 57.7288 0.0725413 0.390455 45.413 0.303738 45.8105 0.320043
42.555 0.30504 42.555 0.307614 42.555 0.0368214 52.7566 45.3815 0.0221855 0.0208197 51.9971 57.8201 0.0706435 0.428334 45.5024 0.303741 45.9005 0.320011
42.655 0.30469 42.655 0.307026 42.655 0.0318064 52.8475 45.4709 0.0220705 0.0208833 52.0871 57.9115 0.0679407 0.461902 45.5919 0.303744 45.9905 0.320028
42.755 0.304415 42.755 0.306668 42.755 0.0287926 52.9384 45.5603 0.0219479 0.0209839 52.1771 58.0028 0.0661054 0.488878 45.6813 0.303748 46.0805 0.32034
42.855 0.304417 42.855 0.306387 42.855 0.0271351 53.0293 45.6498 0.0218544 0.0210863 52.2671 58.0942 0.0650111 0.511283 45.7707 0.303753 46.1705 0.320306
42.955 0.304082 42.955 0.306389 42.955 0.0263484 53.1202 45.7392 0.0217402 0.0211864 52.3571 58.1856 0.0643544 0.525764 45.8602 0.303757 46.2605 0.32032
43.055 0.304128 43.055 0.306055 43.055 0.0260051 53.2111 45.8287 0.0216282 0.0213266 52.4472 58.2769 0.0640782 0.532088 45.9496 0.303763 46.3505 0.320326
43.155 0.304115 43.155 0.306091 43.155 0.025863 53.3021 45.9181 0.021545 0.0214667 52.5372 58.3683 0.0631794 0.532876 46.0391 0.303768 46.4405 0.320292
43.255 0.30379 43.255 0.305755 43.255 0.0257594 53.393 46.0076 0.0214256 0.0216534 52.6272 58.4597 0.0626268 0.527669 46.1285 0.303776 46.5305 0.320608
43.355 0.30382 43.355 0.305745 43.355 0.0256944 53.4839 46.097 0.0213218 0.0218735 52.7172 58.551 0.0616807 0.515478 46.218 0.303785 46.6205 0.320591
43.455 0.303788 43.455 0.305768 43.455 0.0256224 53.5748 46.1864 0.0212366 0.0221027 52.8072 58.6424 0.0593555 0.492026 46.3074 0.303795 46.7105 0.320591
43.555 0.303476 43.555 0.305431 43.555 0.0255153 53.6657 46.2759 0.0211258 0.0223898 52.8972 58.7338 0.0595331 0.449397 46.3969 0.303807 46.8005 0.320627
43.655 0.30352 43.655 0.305428 43.655 0.0254204 53.7566 46.3653 0.0210512 0.0227153 52.9872 58.8251 0.0593573 0.380416 46.4863 0.30382 46.8905 0.320586
43.755 0.303491 43.755 0.305468 43.755 0.0253158 53.8475 46.4548 0.020975 0.0230825 53.0772 58.9165 0.0593762 0.299914 46.5757 0.303836 46.9805 0.320895
43.855 0.303497 43.855 0.305102 43.855 0.0251622 53.9384 46.5442 0.0208734 0.0235202 53.1672 59.0078 0.0589041 0.256255 46.6652 0.303854 47.0705 0.320894
43.955 0.303513 43.955 0.305131 43.955 0.0250253 54.0293 46.6337 0.0208245 0.0240072 53.2572 59.0992 0.0582131 0.163111 46.7546 0.303874 47.1605 0.320856
44.055 0.30347 44.055 0.30514 44.055 0.0248813 54.1202 46.7231 0.020753 0.0245265 53.3472 59.1906 0.0580651 0.109199 46.8441 0.303896 47.2505 0.321178
44.155 0.303497 44.155 0.305089 44.155 0.0247425 54.2111 46.8125 0.0206856 0.0251316 53.4373 59.2819 0.0574267 0.0865099 46.9335 0.303921 47.3405 0.32117
44.255 0.303195 44.255 0.305127 44.255 0.0246548 54.3021 46.902 0.0206445 0.0257917 53.5273 59.3733 0.0568388 0.0774514 47.023 0.303949 47.4305 0.321166
44.355 0.303182 44.355 0.304803 44.355 0.0245472 54.393 46.9914 0.0205867 0.0265247 53.6173 59.4647 0.0565083 0.0747011 47.1124 0.303979 47.5205 0.321459
44.455 0.303253 44.455 0.304817 44.455 0.024445 54.4839 47.0809 0.0205543 0.027348 53.7073 59.556 0.0558462 0.0733802 47.2018 0.304014 47.6105 0.321426
44.555 0.303242 44.555 0.304839 44.555 0.0243532 54.5748 47.1703 0.020524 0.0282609 53.7973 59.6474 0.0552458 0.0727558 47.2913 0.304052 47.7005 0.321433
44.655 0.303211 44.655 0.304807 44.655 0.0241585 54.6657 47.2598 0.0204689 0.0292573 53.8873 59.7388 0.0548507 0.0723104 47.3807 0.304093 47.7905 0.321762
44.755 0.303248 44.755 0.304804 44.755 0.0239054 54.7566 47.3492 0.0204487 0.0303368 53.9773 59.8301 0.0545754 0.0705904 47.4702 0.304138 47.8805 0.321731
44.855 0.303221 44.855 0.304824 44.855 0.0234581 54.8475 47.4386 0.0204152 0.0314636 54.0673 59.9215 0.0542491 0.069525 47.5596 0.304185 47.9705 0.322038
44.955 0.30321 44.955 0.304789 44.955 0.0228014 54.9384 47.5281 0.0203871 0.0327004 54.1573 60.0128 0.0541292 0.0694191 47.6491 0.304237 48.0605 0.322048
45.055 0.30325 45.055 0.304513 45.055 0.0219113 55.0293 47.6175 0.0203841 0.0339925 54.2473 60.1042 0.0536785 0.0689817 47.7385 0.30429 48.1505 0.322295
45.155 0.302902 45.155 0.304523 45.155 0.020724 55.1202 47.707 0.0203585 0.0353353 54.3373 60.1956 0.0534367 0.0682923 47.8279 0.304346 48.2405 0.322339
45.255 0.302895 45.255 0.304486 45.255 0.0191359 55.2111 47.7964 0.0203508 0.0367598 54.4274 60.2869 0.0535047 0.0674451 47.9174 0.304406 48.3305 0.3226
45.355 0.302913 45.355 0.304216 45.355 0.0170136 55.2901 47.8859 0.0204267 0.0382617 54.5174 60.3783 0.0532312 0.0664634 48.0068 0.304468 48.4205 0.322647
45.455 0.302589 45.455 0.304206 45.455 0.0140994 55.3687 47.9753 0.020463 0.0398827 54.6074 60.4697 0.0530818 0.065541 48.0963 0.304536 48.5105 0.322942
45.555 0.302617 45.555 0.304173 45.555 0.0113068 55.4473 48.0647 0.0205402 0.0416414 54.6974 60.561 0.0534722 0.0645584 48.1857 0.304609 48.6005 0.323161
45.655 0.302596 45.655 0.304208 45.655 0.0122486 55.5258 48.1542 0.0206037 0.0435782 54.7874 60.6524 0.0533298 0.063485 48.2752 0.30469 48.6905 0.323469
45.755 0.3029 45.755 0.304187 45.755 0.0168047 55.6044 48.2436 0.0206646 0.0457214 54.8774 60.7438 0.0532536 0.0617503 48.3646 0.304779 48.7805 0.323768
45.855 0.302875 45.855 0.304174 45.855 0.0217094 55.683 48.3331 0.0207769 0.0481163 54.9674 60.8351 0.0527565 0.0606113 48.454 0.304879 48.8705 0.324025
45.955 0.303174 45.955 0.304528 45.955 0.0295782 55.7616 48.4225 0.0208679 0.0508439 55.0574 60.9265 0.0520518 0.0596548 48.5435 0.304992 48.9605 0.324615
46.055 0.304097 46.055 0.30542 46.055 0.0524461 55.8402 48.512 0.0210007 0.0540546 55.1474 61.0178 0.0512273 0.0589986 48.6329 0.305126 49.0505 0.325479
46.155 0.308179 46.155 0.309509 46.155 0.159927 55.9187 48.6014 0.0211646 0.0579536 55.2374 61.1092 0.0510981 0.0581426 48.7224 0.305289 49.1405 0.326604
46.255 0.311564 46.255 0.313191 46.255 0.25736 55.9973 48.6908 0.0213279 0.0628263 55.3274 61.2006 0.0511226 0.0575378 48.8118 0.305492 49.2305 0.328867
46.355 0.320595 46.355 0.323108 46.355 0.462313 56.0759 48.7803 0.0215771 0.0692703 55.4175 61.2919 0.0514444 0.0565299 48.9013 0.30576 49.3205 0.332293
46.455 0.324072 46.455 0.327865 46.455 0.542602 56.1545 48.8697 0.0218846 0.0783714 55.5075 61.3833 0.0514574 0.0559036 48.9907 0.306139 49.4105 0.336033
46.555 0.324323 46.555 0.328781 46.555 0.549497 56.2331 48.9592 0.0222133 0.0923804 55.5975 61.4747 0.0513044 0.0552393 49.0801 0.306723 49.5005 0.336911
46.655 0.323733 46.655 0.328163 46.655 0.527618 56.3116 49.0486 0.0226252 0.115508 55.6875 61.566 0.0515904 0.0544593 49.1696 0.307687 49.5905 0.33889
46.755 0.320931 46.755 0.32565 46.755 0.47172 56.3902 49.1381 0.0230796 0.153896 55.7775 61.6574 0.0523281 0.0536592 49.259 0.309286 49.6805 0.344383
46.855 0.313113 46.855 0.317517 46.855 0.304394 56.4688 49.2275 0.0235914 0.209112 55.8675 61.7488 0.0524664 0.0529468 49.3485 0.311587 49.7705 0.349842
46.955 0.306591 46.955 0.310353 46.955 0.125537 56.5474 49.317 0.0241765 0.270978 55.9575 61.8401 0.0530002 0.0529627 49.4379 0.314165 49.8605 0.354404
47.055 0.305034 47.055 0.307632 47.055 0.0459451 56.626 49.4064 0.0248465 0.296463 56.0475 61.9315 0.0530916 0.0528195 49.5274 0.315227 49.9505 0.358151
47.155 0.305014 47.155 0.307612 47.155 0.0368115 56.7046 49.4958 0.0255854 0.30416 56.1375 62.0228 0.0533718 0.052223 49.6168 0.315547 50.0405 0.360459
47.255 0.304745 47.255 0.306996 47.255 0.0317672 56.7831 49.5853 0.0264553 0.361494 56.2275 62.1142 0.0539111 0.0514217 49.7062 0.317936 50.1305 0.35988
47.355 0.304396 47.355 0.306704 47.355 0.0287738 56.8617 49.6747 0.0274278 0.430308 56.3175 62.2056 0.0543743 0.0511113 49.7957 0.320803 50.2205 0.352151
47.455 0.304413 47.455 0.306673 47.455 0.0271069 56.9403 49.7642 0.0286077 0.481642 56.4076 62.2969 0.0550272 0.0511125 49.8851 0.322942 50.3105 0.337463
47.555 0.304128 47.555 0.306391 47.555 0.0263233 57.0189 49.8536 0.0299516 0.506234 56.4976 62.3883 0.055113 0.0509888 49.9746 0.323967 50.4005 0.329154
47.655 0.304079 47.655 0.306388 47.655 0.0260083 57.0975 49.9431 0.0314513 0.51708 56.5876 62.4797 0.0556909 0.0507091 50.064 0.324419 50.4905 0.329455
47.755 0.304089 47.755 0.306056 47.755 0.0258233 57.176 50.0325 0.0331238 0.516687 56.6776 62.571 0.0565163 0.0506984 50.1535 0.324403 50.5805 0.329135
47.855 0.304113 47.855 0.30609 47.855 0.0257203 57.2546 50.1219 0.0348923 0.483847 56.7676 62.6624 0.057147 0.050705 50.2429 0.323034 50.6705 0.328582
47.955 0.303787 47.955 0.305724 47.955 0.0256474 57.3332 50.2114 0.0366838 0.370125 56.8576 62.7538 0.0579457 0.0504912 50.3324 0.318296 50.7605 0.328306
48.055 0.303804 48.055 0.30574 48.055 0.0255651 57.4118 50.3008 0.0385328 0.206154 56.9476 62.8451 0.059363 0.0505339 50.4218 0.311464 50.8505 0.328075
48.155 0.303814 48.155 0.305768 48.155 0.0254728 57.4904 50.3903 0.0403762 0.0664136 57.0376 62.9365 0.060253 0.0505929 50.5112 0.305641 50.9405 0.327822
48.255 0.303788 48.255 0.305416 48.255 0.0253751 57.5689 50.4797 0.0422812 0.0431091 57.1276 63.0278 0.0615292 0.0505576 50.6007 0.30467 51.0305 0.327496
48.355 0.303823 48.355 0.305435 48.355 0.025235 57.6475 50.5692 0.0443125 0.0389478 57.2176 63.1192 0.0619178 0.0506162 50.6901 0.304497 51.1205 0.327506
48.455 0.30349 48.455 0.305447 48.455 0.0251018 57.7261 50.6586 0.0464457 0.0345669 57.3076 63.2106 0.062342 0.0506824 50.7796 0.304314 51.2105 0.327524
48.555 0.303457 48.555 0.305405 48.555 0.0249522 57.8047 50.748 0.0488312 0.0310739 57.3977 63.3019 0.0632973 0.0507705 50.869 0.304169 51.3005 0.327216
48.655 0.303513 48.655 0.305137 48.655 0.0248065 57.8833 50.8375 0.0514807 0.0284323 57.4877 63.3933 0.0644857 0.0511126 50.9585 0.304059 51.3905 0.327228
48.755 0.303479 48.755 0.305128 48.755 0.0246932 57.9618 50.9269 0.054558 0.0265528 57.5777 63.4847 0.0655945 0.0512031 51.0479 0.30398 51.4805 0.327224
48.855 0.303472 48.855 0.305107 48.855 0.0245743 58.0404 51.0164 0.0582002 0.0253347 57.6677 63.576 0.066722 0.0515363 51.1373 0.30393 51.5705 0.327221
48.955 0.303497 48.955 0.305143 48.955 0.0244903 58.119 51.1058 0.062636 0.0245699 57.7577 63.6674 0.0683822 0.051895 51.2268 0.303898 51.6605 0.327256
49.055 0.303481 49.055 0.305098 49.055 0.0243967 58.1976 51.1953 0.0683274 0.0240918 57.8477 63.7588 0.0705843 0.0524115 51.3162 0.303878 51.7505 0.32723
49.155 0.303499 49.155 0.304807 49.155 0.0242516 58.2762 51.2847 0.0760964 0.0237433 57.9377 63.8501 0.0727178 0.0530012 51.4057 0.303863 51.8405 0.327238
49.255 0.303195 49.255 0.304818 49.255 0.0240671 58.3547 51.3741 0.0874575 0.023459 58.0277 63.9415 0.0746191 0.0536224 51.4951 0.303851 51.9305 0.327265
49.355 0.30318 49.355 0.304787 49.355 0.0237509 58.4333 51.4636 0.105315 0.0232591 58.1177 64.0328 0.0763427 0.0543208 51.5846 0.303843 52.0205 0.326939
49.455 0.303195 49.455 0.304824 49.455 0.0232542 58.5119 51.553 0.134648 0.0230972 58.2077 64.1242 0.0785411 0.0554205 51.674 0.303836 52.1105 0.327217
49.555 0.303193 49.555 0.304824 49.555 0.0225609 58.5905 51.6425 0.180673 0.0229529 58.2977 64.2156 0.0813267 0.0565562 51.7634 0.30383 52.2005 0.326966
49.655 0.303177 49.655 0.304795 49.655 0.0215793 58.6691 51.7319 0.241088 0.02283 58.3877 64.3069 0.0845145 0.0578193 51.8529 0.303825 52.2905 0.326934
49.755 0.303191 49.755 0.304505 49.755 0.020269 58.7477 51.8214 0.292262 0.0227111 58.4778 64.3983 0.088315 0.0591756 51.9423 0.30382 52.3805 0.32695
49.855 0.302855 49.855 0.304496 49.855 0.0185687 58.8262 51.9108 0.304461 0.0225962 58.5678 64.4897 0.0926367 0.0607513 52.0318 0.303816 52.4705 0.326956
49.955 0.302862 49.955 0.304479 49.955 0.0161895 58.9048 52.0002 0.351336 0.0224888 58.6578 64.581 0.098361 0.0627972 52.1212 0.303811 52.5605 0.326938
50.055 0.302873 50.055 0.3045 50.055 0.0130513 58.9834 52.0897 0.413873 0.0223785 58.7478 64.6724 0.105703 0.0653045 52.2107 0.303806 52.6505 0.326953
50.155 0.302524 50.155 0.304165 50.155 0.0110161 59.062 52.1791 0.459216 0.0222696 58.8378 64.7638 0.115732 0.0679592 52.3001 0.303802 52.7405 0.326942
50.255 0.302842 50.255 0.304488 50.255 0.0134623 59.1406 52.2686 0.485044 0.0221574 58.9278 64.8551 0.129429 0.0714145 52.3895 0.303797 52.8305 0.327221
50.355 0.302869 50.355 0.304528 50.355 0.0183554 59.2191 52.358 0.498233 0.0220381 59.0178 64.9465 0.148085 0.0756421 52.479 0.303792 52.9205 0.327246
50.455 0.303149 50.455 0.304796 50.455 0.0236886 59.2977 52.4475 0.497121 0.0219422 59.1078 65.0378 0.173354 0.0808236 52.5684 0.303788 53.0105 0.326927
50.555 0.303491 50.555 0.305132 50.555 0.034266 59.3763 52.5369 0.456161 0.021847 59.1978 65.1292 0.202552 0.0877425 52.6579 0.303784 53.1005 0.327238
50.655 0.304724 50.655 0.306703 50.655 0.0719896 59.4549 52.6263 0.317015 0.0217162 59.2878 65.2206 0.236814 0.0975104 52.7473 0.303779 53.1905 0.327249
50.755 0.30999 50.755 0.312533 50.755 0.20635 59.5335 52.7158 0.137086 0.0216253 59.3778 65.3119 0.271992 0.112211 52.8368 0.303775 53.2805 0.32722
50.855 0.313779 50.855 0.31818 50.855 0.309956 59.612 52.8052 0.0498439 0.0215067 59.4679 65.4033 0.304404 0.13479 52.9262 0.30377 53.3705 0.327244
50.955 0.322793 50.955 0.33095 50.955 0.50507 59.6906 52.8947 0.0399925 0.0214135 59.5579 65.4947 0.317113 0.169412 53.0156 0.303766 53.4605 0.327236
51.055 0.324326 51.055 0.335586 51.055 0.548682 59.7692 52.9841 0.0349039 0.0213196 59.6479 65.586 0.320169 0.216208 53.1051 0.303762 53.5505 0.327211
51.155 0.324372 51.155 0.337183 51.155 0.544303 59.8478 53.0736 0.0303851 0.0212165 59.7379 65.6774 0.32433 0.268196 53.1945 0.303758 53.6405 0.327257
51.255 0.32309 51.255 0.336843 51.255 0.51463 59.9264 53.163 0.0274106 0.0211319 59.8279 65.7688 0.332013 0.30947 53.284 0.303754 53.7305 0.327225
51.355 0.319045 51.355 0.332491 51.355 0.431253 60.0049 53.2525 0.0257619 0.0210607 59.9179 65.8601 0.353626 0.316238 53.3734 0.303752 53.8205 0.327221
51.455 0.310963 51.455 0.322523 51.455 0.243468 60.0835 53.3419 0.0248517 0.0209574 60.0079 65.9515 0.391321 0.331413 53.4629 0.303747 53.9105 0.327237
51.555 0.305335 51.555 0.314088 51.555 0.0765682 60.1621 53.4313 0.0243079 0.0208934 60.0979 66.0428 0.424162 0.375361 53.5523 0.303745 54.0005 0.327219
51.655 0.305362 51.655 0.312215 51.655 0.0418957 60.2407 53.5208 0.0239558 0.0208337 60.1879 66.1342 0.452301 0.421173 53.6417 0.303742 54.0905 0.327219
51.755 0.305044 51.755 0.31131 51.755 0.0348497 60.3193 53.6102 0.0236969 0.0207631 60.2779 66.2256 0.475717 0.464101 53.7312 0.303739 54.1805 0.327237
51.855 0.304712 51.855 0.31062 51.855 0.030601 60.3978 53.6997 0.023515 0.0207243 60.3679 66.3169 0.496266 0.497478 53.8206 0.303738 54.2705 0.327513
51.955 0.304418 51.955 0.310365 51.955 0.0280771 60.4764 53.7891 0.0233927 0.0206619 60.458 66.4083 0.512593 0.522273 53.9101 0.303735 54.3605 0.327539
52.055 0.3044 52.055 0.31004 52.055 0.0267853 60.555 53.8786 0.0232578 0.0206071 60.548 66.4997 0.522265 0.535786 53.9995 0.303733 54.4505 0.327514
52.155 0.304083 52.155 0.309802 52.155 0.0261962 60.6336 53.968 0.0231876 0.0205892 60.638 66.591 0.526198 0.540857 54.089 0.303732 54.5405 0.327521
52.255 0.304127 52.255 0.309533 52.255 0.0259308 60.7122 54.0574 0.023093 0.0205412 60.728 66.6824 0.524747 0.540063 54.1784 0.30373 54.6305 0.327541
52.355 0.304082 52.355 0.309498 52.355 0.025803 60.7908 54.1469 0.0229989 0.0205212 60.818 66.7738 0.516517 0.533112 54.2679 0.303729 54.7205 0.327502
52.455 0.304081 52.455 0.309194 52.455 0.0257047 60.8693 54.2363 0.0229325 0.0205015 60.908 66.8651 0.498029 0.518621 54.3573 0.303728 54.8105 0.327515
52.555 0.303803 52.555 0.30922 52.555 0.0256104 60.9479 54.3258 0.022842 0.0204637 60.998 66.9565 0.463015 0.491052 54.4467 0.303727 54.9005 0.327522
52.655 0.303758 52.655 0.309177 52.655 0.0255435 61.0265 54.4152 0.0227553 0.0204589 61.088 67.0478 0.405514 0.440269 54.5362 0.303726 54.9905 0.327506
52.755 0.303792 52.755 0.308897 52.755 0.0254416 61.1051 54.5047 0.0226646 0.0204555 61.178 67.1392 0.329013 0.358757 54.6256 0.303726 55.0805 0.32783
52.855 0.303791 52.855 0.308892 52.855 0.0253306 61.1837 54.5941 0.0225617 0.0204378 61.268 67.2306 0.277299 0.280146 54.7151 0.303726 55.1705 0.327809
52.955 0.303767 52.955 0.308851 52.955 0.0251818 61.2622 54.6835 0.022475 0.0204311 61.358 67.3219 0.243503 0.217254 54.8045 0.303725 55.2605 0.327801
53.055 0.303809 53.055 0.308883 53.055 0.0250425 61.3408 54.773 0.0223615 0.0204401 61.4481 67.4133 0.15282 0.127176 54.894 0.303726 55.3505 0.327822
53.155 0.303491 53.155 0.308561 53.155 0.0248839 61.4194 54.8624 0.0222577 0.0204316 61.5381 67.5047 0.106899 0.0911923 54.9834 0.303725 55.4405 0.327804
53.255 0.303461 53.255 0.308602 53.255 0.02475 61.498 54.9519 0.0221537 0.0204565 61.6281 67.596 0.0865563 0.0785171 55.0728 0.303726 55.5305 0.327809
53.355 0.303511 53.355 0.308659 53.355 0.0246419 61.5766 55.0413 0.0220447 0.0204813 61.7181 67.6874 0.0783753 0.0747428 55.1623 0.303727 55.6205 0.327825
53.455 0.303494 53.455 0.308624 53.455 0.0245452 61.6551 55.1308 0.021937 0.0204837 61.8081 67.7788 0.0754757 0.0743033 55.2517 0.303727 55.7105 0.327793
53.555 0.303481 53.555 0.308588 53.555 0.0244528 61.7337 55.2202 0.0218392 0.0205228 61.8981 67.8701 0.0738022 0.0741799 55.3412 0.303729 55.8005 0.327815
53.655 0.303509 53.655 0.308605 53.655 0.024325 61.8123 55.3096 0.0217205 0.0205475 61.9881 67.9615 0.0712683 0.0741371 55.4306 0.30373 55.7819 0.328971
53.755 0.303467 53.755 0.308557 53.755 0.0241902 61.8909 55.3991 0.021611 0.0206098 62.0781 68.0528 0.0691572 0.0742366 55.5201 0.303733 55.8584 0.328946
53.855 0.303169 53.855 0.308257 53.855 0.023964 61.9695 55.4885 0.0215139 0.020667 62.1681 68.1442 0.067639 0.0738588 55.6095 0.303735 55.935 0.328963
53.955 0.303192 53.955 0.308291 53.955 0.0235771 62.048 55.578 0.0213983 0.0207203 62.2581 68.2356 0.065909 0.0734355 55.6989 0.303737 56.0115 0.329237
54.055 0.303157 54.055 0.30822 54.055 0.0230333 62.1266 55.6674 0.0213218 0.0208158 62.3481 68.3269 0.0653785 0.0734327 55.7884 0.303741 56.0881 0.329232
54.155 0.303181 54.155 0.308259 54.155 0.0222094 62.2052 55.7569 0.0212188 0.0209075 62.4382 68.4183 0.0649794 0.07264 55.8778 0.303745 56.1646 0.329249
54.255 0.303173 54.255 0.308243 54.255 0.0211251 62.2838 55.8463 0.0211364 0.0210191 62.5282 68.5097 0.0644931 0.0714776 55.9673 0.30375 56.2412 0.329244
54.355 0.303152 54.355 0.308231 54.355 0.0197118 62.3624 55.9357 0.021062 0.0211601 62.6182 68.601 0.0638905 0.0702163 56.0567 0.303756 56.3177 0.32923
54.455 0.302869 54.455 0.307964 54.455 0.0177671 62.4409 56.0252 0.0209738 0.0213144 62.7082 68.6924 0.0635752 0.0691729 56.1462 0.303762 56.3943 0.329234
54.555 0.302856 54.555 0.307912 54.555 0.0150863 62.5195 56.1146 0.0208896 0.0215021 62.7982 68.7838 0.0633044 0.0676347 56.2356 0.30377 56.4708 0.329208
54.655 0.302841 54.655 0.307633 54.655 0.0119338 62.5981 56.2041 0.0208311 0.021746 62.8882 68.8751 0.0624755 0.0661699 56.325 0.30378 56.5473 0.329229
54.755 0.302886 54.755 0.307635 54.755 0.0113595 62.6767 56.2935 0.0207649 0.0220036 62.9782 68.9665 0.0613513 0.0650993 56.4145 0.303791 56.6239 0.329224
54.855 0.302835 54.855 0.307925 54.855 0.0152757 62.7553 56.383 0.0207158 0.0223214 63.0682 69.0578 0.0604031 0.0636498 56.5039 0.303804 56.7004 0.329189
54.955 0.302856 54.955 0.307942 54.955 0.0203083 62.8339 56.4724 0.020663 0.0226905 63.1582 69.1492 0.0601269 0.0623259 56.5934 0.303819 56.777 0.32923
55.055 0.303185 55.055 0.308257 55.055 0.0267398 62.9124 56.5619 0.0206123 0.0231044 63.2482 69.2406 0.0599196 0.0612948 56.6828 0.303837 56.8535 0.329219
55.155 0.303786 55.155 0.308861 55.155 0.0426889 62.991 56.6513 0.020573 0.0236098 63.3382 69.3319 0.0595819 0.0601442 56.7723 0.303858 56.9301 0.329495
55.255 0.306592 55.255 0.311936 55.255 0.114334 63.0696 56.7407 0.0205417 0.0241616 63.4283 69.4233 0.0591404 0.0591018 56.8617 0.303881 57.0066 0.329537
55.355 0.310994 55.355 0.318148 55.355 0.238526 63.1482 56.8302 0.0204767 0.0247657 63.5183 69.5147 0.0586824 0.0582784 56.9511 0.303906 57.0832 0.329507
55.455 0.317488 55.455 0.329069 55.455 0.395671 63.2268 56.9196 0.0204331 0.0254438 63.6083 69.606 0.0581323 0.057658 57.0406 0.303934 57.1597 0.329514
55.555 0.323424 55.555 0.342792 55.555 0.530722 63.3053 57.0091 0.0203894 0.0262088 63.6983 69.6974 0.0574404 0.0570335 57.13 0.303966 57.2362 0.329537
55.655 0.324355 55.655 0.348685 55.655 0.550162 63.3839 57.0985 0.0203537 0.0270477 63.7883 69.7888 0.056739 0.0565006 57.2195 0.304001 57.3128 0.329509
55.755 0.323706 55.755 0.349947 55.755 0.535112 63.4625 57.188 0.0203219 0.0280014 63.8783 69.8801 0.056581 0.0555678 57.3089 0.304041 57.3893 0.329813
55.855 0.322187 55.855 0.348414 55.855 0.493111 63.5411 57.2774 0.0202896 0.0290195 63.9683 69.9715 0.055736 0.0548959 57.3984 0.304083 57.4659 0.329826
55.955 0.315625 55.955 0.339372 55.955 0.356229 63.6197 57.3668 0.0202766 0.0301353 64.0583 70.0628 0.0556449 0.0547945 57.4878 0.30413 57.5424 0.329799
56.055 0.308448 56.055 0.326885 56.055 0.174973 63.6982 57.4563 0.0202644 0.0313308 64.1483 70.1542 0.055429 0.0536189 57.5773 0.304179 57.619 0.32984
56.155 0.304739 56.155 0.318479 56.155 0.0525363 63.7768 57.5457 0.020244 0.0325788 64.2383 70.2456 0.0553867 0.0528771 57.6667 0.304231 57.6955 0.330088
56.255 0.30533 56.255 0.316576 56.255 0.0387173 63.8554 57.6352 0.0202429 0.0339244 64.3283 70.3369 0.05516 0.052872 57.7561 0.304288 57.7721 0.330094
56.355 0.305029 56.355 0.315674 56.355 0.0329622 63.934 57.7246 0.0202382 0.035309 64.4184 70.4283 0.0547625 0.0527264 57.8456 0.304345 57.8486 0.330117
56.455 0.304749 56.455 0.31502 56.455 0.0294221 64.0126 57.8141 0.0202437 0.0367389 64.5084 70.5197 0.0539005 0.0521248 57.935 0.304405 57.9252 0.33038
56.555 0.304406 56.555 0.314398 56.555 0.0274728 64.0911 57.9035 0.0202483 0.038292 64.5984 70.611 0.0536249 0.0518432 58.0245 0.30447 58.0017 0.330388
56.655 0.304429 56.655 0.314109 56.655 0.0265001 64.1697 57.9929 0.0202867 0.0399205 64.6884 70.7024 0.0535858 0.05144 58.1139 0.304537 58.0782 0.330687
56.755 0.304127 56.755 0.314099 56.755 0.0260851 64.2483 58.0824 0.0203108 0.0416594 64.7784 70.7938 0.0539751 0.0514314 58.2034 0.30461 58.1548 0.330667
56.855 0.304082 56.855 0.313796 56.855 0.0258951 64.3269 58.1718 0.0203841 0.0435486 64.8684 70.8851 0.054703 0.0511672 58.2928 0.304689 58.2313 0.330999
56.955 0.304087 56.955 0.313501 56.955 0.0257509 64.4055 58.2613 0.0204344 0.0456061 64.9584 70.9765 0.054824 0.0508105 58.3822 0.304774 58.3079 0.330973
57.055 0.303778 57.055 0.313471 57.055 0.0256539 64.4841 58.3507 0.0205311 0.0478698 65.0484 71.0678 0.054686 0.0507222 58.4717 0.304869 58.3844 0.331252
57.155 0.303769 57.155 0.313174 57.155 0.0255911 64.5626 58.4402 0.0206498 0.0504286 65.1384 71.1592 0.0547642 0.0506908 58.5611 0.304975 58.461 0.33127
57.255 0.303798 57.255 0.313169 57.255 0.0254699 64.6412 58.5296 0.0207867 0.0533316 65.2284 71.2506 0.0545966 0.0507677 58.6506 0.305096 58.5375 0.331537
57.355 0.303781 57.355 0.313146 57.355 0.0253636 64.7198 58.619 0.0209763 0.0567868 65.3184 71.3419 0.0544985 0.0505788 58.74 0.30524 58.6141 0.331829
57.455 0.303785 57.455 0.313186 57.455 0.025245 64.7984 58.7085 0.0212016 0.0609321 65.4085 71.4333 0.0542282 0.0504621 58.8295 0.305413 58.6906 0.332154
57.555 0.303803 57.555 0.312866 57.555 0.0250827 64.877 58.7979 0.021465 0.0661078 65.4985 71.5247 0.0543686 0.0505425 58.9189 0.305628 58.7671 0.332411
57.655 0.303455 57.655 0.312858 57.655 0.0249487 64.9555 58.8874 0.0217766 0.0730455 65.5885 71.616 0.0542039 0.0506531 59.0083 0.305918 58.8437 0.333002
57.755 0.303485 57.755 0.312899 57.755 0.0248043 65.0341 58.9768 0.0221584 0.0828793 65.6785 71.7074 0.054233 0.0510889 59.0978 0.306327 58.9202 0.333875
57.855 0.303476 57.855 0.312849 57.855 0.0246771 65.1127 59.0663 0.0226134 0.098034 65.7685 71.7988 0.0545054 0.0516218 59.1872 0.306959 58.9968 0.334996
57.955 0.303455 57.955 0.312858 57.955 0.0245725 65.1913 59.1557 0.0231239 0.122956 65.8585 71.8901 0.0544967 0.0517386 59.2767 0.307997 59.0733 0.337323
58.055 0.303486 58.055 0.312568 58.055 0.0244811 65.2699 59.2451 0.0237236 0.163359 65.9485 71.9815 0.0546334 0.0520298 59.3661 0.309681 59.1499 0.341035
58.155 0.303487 58.155 0.312526 58.155 0.0243953 65.3484 59.3346 0.024403 0.219073 66.0385 72.0728 0.0557445 0.0524797 59.4556 0.312002 59.2264 0.346214
58.255 0.303459 58.255 0.312544 58.255 0.0242741 65.427 59.424 0.0251974 0.278489 66.1285 72.1642 0.0565867 0.0527531 59.545 0.314478 59.303 0.349683
58.355 0.303189 58.355 0.312558 58.355 0.0240851 65.5056 59.5135 0.0260911 0.29717 66.2185 72.2556 0.0571759 0.0531188 59.6344 0.315256 59.3795 0.351376
58.455 0.303184 58.455 0.312552 58.455 0.0237946 65.5842 59.6029 0.0271797 0.305072 66.3085 72.3469 0.0573677 0.0537106 59.7239 0.315585 59.4561 0.357976
58.555 0.303152 58.555 0.312558 58.555 0.023318 65.6628 59.6924 0.028442 0.361982 66.3986 72.4383 0.0571606 0.0543011 59.8133 0.317957 59.5326 0.363737
58.655 0.30318 58.655 0.31254 58.655 0.0226228 65.7413 59.7818 0.0299035 0.429327 66.4886 72.5297 0.0578271 0.0551321 59.9028 0.320763 59.6091 0.367708
58.755 0.303135 58.755 0.312541 58.755 0.0216582 65.8199 59.8712 0.0315837 0.47964 66.5786 72.621 0.0585714 0.0563528 59.9922 0.322859 59.6857 0.370053
58.855 0.303156 58.855 0.312582 58.855 0.0203873 65.8985 59.9607 0.033424 0.504201 66.6686 72.7124 0.0588466 0.0575899 60.0817 0.323882 59.7622 0.37119
58.955 0.302888 58.955 0.312217 58.955 0.018685 65.9771 60.0501 0.035375 0.515268 66.7586 72.8038 0.0586509 0.0589214 60.1711 0.324343 59.8388 0.369429
59.055 0.302876 59.055 0.312232 59.055 0.0163488 66.0557 60.1396 0.0373751 0.515195 66.8486 72.8951 0.0586293 0.0607623 60.2605 0.32434 59.9153 0.360009
59.155 0.302898 59.155 0.312248 59.155 0.0132023 66.1342 60.229 0.0393835 0.482667 66.9386 72.9865 0.0591787 0.0625603 60.35 0.322985 59.9919 0.343915
59.255 0.302569 59.255 0.311907 59.255 0.0109266 66.2128 60.3185 0.0414629 0.368627 67.0286 73.0778 0.0605201 0.0649099 60.4394 0.318233 60.0684 0.335548
59.355 0.302831 59.355 0.312247 59.355 0.0131808 66.2914 60.4079 0.0436592 0.206693 67.1186 73.1692 0.0617978 0.0676766 60.5289 0.311486 60.145 0.335286
59.455 0.30288 59.455 0.312556 59.455 0.0181466 66.37 60.4974 0.0460102 0.0667065 67.2086 73.2606 0.0623721 0.0709636 60.6183 0.305653 60.2215 0.334682
59.555 0.303151 59.555 0.312532 59.555 0.0235822 66.4486 60.5868 0.0486833 0.0430915 67.2986 73.3519 0.0630233 0.0747017 60.7078 0.304669 60.298 0.333849
59.655 0.303459 59.655 0.313199 59.655 0.0339873 66.5272 60.6762 0.0518955 0.0389471 67.3886 73.4433 0.0639765 0.079283 60.7972 0.304497 60.3746 0.333269
59.755 0.304724 59.755 0.314726 59.755 0.0701945 66.6057 60.7657 0.0559533 0.0345219 67.4787 73.5347 0.0650236 0.0855908 60.8866 0.304312 60.4511 0.332956
59.855 0.309998 59.855 0.320952 59.855 0.203402 66.6843 60.8551 0.0612879 0.0309875 67.5687 73.626 0.0663067 0.0941942 60.9761 0.304165 60.5277 0.332706
59.955 0.313434 59.955 0.327231 59.955 0.302907 66.7629 60.9446 0.0687066 0.0283635 67.6587 73.7174 0.0679109 0.106761 61.0655 0.304056 60.6042 0.332399
60.055 0.322472 60.055 0.343715 60.055 0.501249 66.8415 61.034 0.0798748 0.0264644 67.7487 73.8088 0.0695627 0.12558 61.155 0.303977 60.6808 0.33239
60.155 0.3243 60.155 0.35398 60.155 0.547469 66.9201 61.1235 0.0979446 0.0252615 67.8387 73.9001 0.0709865 0.153365 61.2444 0.303927 60.7573 0.332128
60.255 0.324336 60.255 0.358391 60.255 0.543976 66.9986 61.2129 0.12899 0.0245349 67.9287 73.9915 0.0719499 0.19292 61.3339 0.303896 60.8339 0.332095
60.355 0.323111 60.355 0.358339 60.355 0.514947 67.0772 61.3023 0.180313 0.0240367 68.0187 74.0828 0.0730618 0.2402 61.4233 0.303876 60.9104 0.332105
60.455 0.319358 60.455 0.352766 60.455 0.433687 67.1558 61.3918 0.24843 0.0237068 68.1087 74.1742 0.0749067 0.287532 61.5128 0.303862 60.987 0.332126
60.555 0.311255 60.555 0.338131 60.555 0.247076 67.2344 61.4812 0.294823 0.023445 68.1987 74.2656 0.0770135 0.313325 61.6022 0.303851 61.0635 0.331817
60.655 0.305351 60.655 0.324979 60.655 0.0786289 67.313 61.5707 0.314792 0.0232416 68.2887 74.3569 0.078907 0.318211 61.6916 0.303842 61.14 0.331844
60.755 0.305337 60.755 0.321604 60.755 0.0421313 67.3915 61.6601 0.385152 0.0230955 68.3787 74.4483 0.0815582 0.332751 61.7811 0.303836 61.2166 0.331846
60.855 0.305043 60.855 0.320633 60.855 0.0349815 67.4701 61.7496 0.446931 0.0229286 68.4688 74.5397 0.0842203 0.373539 61.8705 0.303829 61.2931 0.331813
60.955 0.304706 60.955 0.320018 60.955 0.0306423 67.5487 61.839 0.484451 0.0228109 68.5588 74.631 0.0878274 0.4141 61.96 0.303824 61.3697 0.331837
61.055 0.304694 61.055 0.319433 61.055 0.0281109 67.6273 61.9284 0.502148 0.0227009 68.6488 74.7224 0.0910905 0.452226 62.0494 0.30382 61.4462 0.331816
61.155 0.304412 61.155 0.319397 61.155 0.0267768 67.7059 62.0179 0.507151 0.0225821 68.7388 74.8138 0.0967801 0.482672 62.1389 0.303815 61.5228 0.331823
61.255 0.304382 61.255 0.31909 61.255 0.0261953 67.7844 62.1073 0.483642 0.0224936 68.8288 74.9051 0.105193 0.507332 62.2283 0.303811 61.5993 0.331853
61.355 0.304073 61.355 0.3191 61.355 0.0259606 67.863 62.1968 0.382749 0.0223675 68.9188 74.9965 0.114625 0.524556 62.3177 0.303806 61.6759 0.331809
61.455 0.304107 61.455 0.318766 61.455 0.0258092 67.9416 62.2862 0.191393 0.0222607 69.0088 75.0878 0.127909 0.532655 62.4072 0.303802 61.7524 0.331834
61.555 0.304079 61.555 0.318781 61.555 0.0257181 68.0202 62.3757 0.0603979 0.0221711 69.0988 75.1792 0.146001 0.534043 62.4966 0.303798 61.8289 0.331837
61.655 0.303791 61.655 0.31878 61.655 0.0256399 68.0988 62.4651 0.0413155 0.0220419 69.1888 75.2706 0.172045 0.529516 62.5861 0.303792 61.9055 0.331819
61.755 0.303788 61.755 0.318753 61.755 0.0255556 68.1773 62.5545 0.0360667 0.0219413 69.2788 75.3619 0.203592 0.517582 62.6755 0.303788 61.982 0.331841
61.855 0.303749 61.855 0.318802 61.855 0.0254362 68.2559 62.644 0.0310846 0.0218401 69.3688 75.4533 0.240195 0.49417 62.765 0.303784 62.0586 0.331831
61.955 0.303778 61.955 0.318761 61.955 0.0253334 68.3345 62.7334 0.0277913 0.0217396 69.4589 75.5447 0.276791 0.45081 62.8544 0.30378 62.1351 0.331792
62.055 0.303774 62.055 0.318444 62.055 0.0251942 68.4131 62.8229 0.0259773 0.0216348 69.5489 75.636 0.309155 0.378968 62.9438 0.303775 62.2117 0.331836
62.155 0.303758 62.155 0.31848 62.155 0.0250452 68.4917 62.9123 0.0250195 0.0215433 69.6389 75.7274 0.317156 0.295629 63.0333 0.303772 62.2882 0.331797
62.255 0.303783 62.255 0.318435 62.255 0.024915 68.5703 63.0018 0.0244598 0.0214314 69.7289 75.8188 0.321173 0.248728 63.1227 0.303767 62.3648 0.331809
62.355 0.303454 62.355 0.318449 62.355 0.0247719 68.6488 63.0912 0.0241231 0.0213317 69.8189 75.9101 0.327207 0.151512 63.2122 0.303763 62.4413 0.331851
62.455 0.303454 62.455 0.318457 62.455 0.0246616 68.7274 63.1806 0.0238987 0.0212317 69.9089 76.0015 0.342225 0.101465 63.3016 0.303759 62.5179 0.331805
62.555 0.303471 62.555 0.318752 62.555 0.0245498 68.806 63.2701 0.0237597 0.0211276 69.9989 76.0928 0.381732 0.081572 63.3911 0.303754 62.5944 0.331835
62.655 0.303446 62.655 0.318776 62.655 0.0244465 68.8846 63.3595 0.02366 0.021066 70.0889 76.1842 0.418411 0.0746149 63.4805 0.303752 62.6709 0.331846
62.755 0.303453 62.755 0.318767 62.755 0.0243686 68.9632 63.449 0.0235611 0.0209823 70.1789 76.2756 0.45032 0.0726373 63.5699 0.303748 62.7475 0.331807
62.855 0.303468 62.855 0.318742 62.855 0.0241895 69.0417 63.5384 0.023493 0.0209044 70.2689 76.3669 0.476416 0.0713117 63.6594 0.303745 62.824 0.331832
62.955 0.303449 62.955 0.318785 62.955 0.0239606 69.1203 63.6279 0.0234224 0.0208497 70.3589 76.4583 0.498223 0.0698603 63.7488 0.303743 62.9006 0.331798
63.055 0.303461 63.055 0.318758 63.055 0.0235587 69.1989 63.7173 0.0233589 0.020785 70.449 76.5497 0.515941 0.0698395 63.8383 0.30374 62.9771 0.331822
63.155 0.303459 63.155 0.318765 63.155 0.0229469 69.2775 63.8067 0.0233006 0.0207316 70.539 76.641 0.525906 0.0717014 63.9277 0.303738 63.0537 0.331838
63.255 0.303129 63.255 0.31881 63.255 0.022099 69.3561 63.8962 0.0232216 0.0206839 70.629 76.7324 0.529499 0.0724747 64.0172 0.303736 63.1302 0.331806
63.355 0.303146 63.355 0.318743 63.355 0.0209369 69.4346 63.9856 0.023162 0.0206259 70.719 76.8238 0.526188 0.0723052 64.1066 0.303733 63.2068 0.331826
63.455 0.303141 63.455 0.318759 63.455 0.0194028 69.5132 64.0751 0.023086 0.020582 70.809 76.9151 0.517203 0.0717948 64.196 0.303732 63.2833 0.331855
63.555 0.30313 63.555 0.318769 63.555 0.0173379 69.5918 64.1645 0.0229909 0.0205546 70.899 77.0065 0.49587 0.0708555 64.2855 0.30373 63.3598 0.331802
63.655 0.302848 63.655 0.318742 63.655 0.0144294 69.6704 64.254 0.0229139 0.0205052 70.989 77.0978 0.453846 0.0698324 64.3749 0.303728 63.4364 0.331845
63.755 0.302819 63.755 0.318776 63.755 0.0112917 69.749 64.3434 0.0228045 0.020479 71.079 77.1892 0.383599 0.0685849 64.4644 0.303727 63.5129 0.331831
63.855 0.302832 63.855 0.318767 63.855 0.0116551 69.8275 64.4329 0.0226873 0.02046 71.169 77.2806 0.297851 0.0677701 64.5538 0.303727 63.5895 0.331812
63.955 0.302874 63.955 0.319071 63.955 0.0161527 69.9061 64.5223 0.0225928 0.0204278 71.259 77.3719 0.263373 0.0667135 64.6433 0.303725 63.666 0.331833
64.055 0.303134 64.055 0.3194 64.055 0.0213741 69.9847 64.6117 0.0224864 0.0204255 71.349 77.4633 0.172544 0.0657043 64.7327 0.303725 63.7426 0.332102
64.155 0.303471 64.155 0.319687 64.155 0.0290296 70.0633 64.7012 0.0223526 0.0204022 71.4391 77.5547 0.109378 0.0644112 64.8221 0.303724 63.8191 0.332102
64.255 0.304104 64.255 0.320618 64.255 0.0502713 70.1419 64.7906 0.0222553 0.0203957 71.5291 77.646 0.084656 0.0632983 64.9116 0.303724 63.8957 0.33212
64.355 0.307768 64.355 0.325628 64.355 0.15115 70.2204 64.8801 0.0221238 0.0203917 71.6191 77.7374 0.0753102 0.0622649 65.001 0.303724 63.9722 0.332106
64.455 0.311235 64.455 0.330946 64.455 0.249873 70.299 64.9695 0.0219952 0.0203783 71.7091 77.8288 0.0724453 0.0615409 65.0905 0.303723 64.0488 0.332121
64.555 0.319944 64.555 0.345004 64.555 0.448486 70.3776 65.059 0.0218815 0.0203847 71.7991 77.9201 0.0706075 0.0605717 65.1799 0.303723 64.1253 0.332134
64.655 0.323679 64.655 0.358726 64.655 0.539287 70.4562 65.1484 0.0217426 0.0203943 71.8891 78.0115 0.0682904 0.0597376 65.2694 0.303724 64.2018 0.332097
64.755 0.324333 64.755 0.366123 64.755 0.548386 70.5348 65.2378 0.0216534 0.0204082 71.9791 78.1028 0.0664568 0.05871 65.3588 0.303724 64.2784 0.332117
64.855 0.323699 64.855 0.36836 64.855 0.527833 70.6134 65.3273 0.0215473 0.02044 72.0691 78.1942 0.0652461 0.0578509 65.4483 0.303726 64.3549 0.332082
64.955 0.321492 64.955 0.365198 64.955 0.474731 70.6919 65.4167 0.0214437 0.0204677 72.1591 78.2856 0.0649712 0.0572119 65.5377 0.303727 64.4315 0.3321
65.055 0.313762 65.055 0.350854 65.055 0.310511 70.7705 65.5062 0.021356 0.0205067 72.2491 78.3769 0.0646999 0.0565197 65.6271 0.303728 64.508 0.332124
65.155 0.307176 65.155 0.334706 65.155 0.133598 70.8491 65.5956 0.0212496 0.0205803 72.3391 78.4683 0.0641836 0.056035 65.7166 0.303732 64.5846 0.332086
65.255 0.305022 65.255 0.327826 65.255 0.0466717 70.9277 65.6851 0.0211519 0.0206383 72.4292 78.5597 0.0639392 0.055613 65.806 0.303734 64.6611 0.332104
65.355 0.305353 65.355 0.326568 65.355 0.0371009 71.0063 65.7745 0.0210721 0.0207128 72.5192 78.651 0.0635865 0.0554723 65.8955 0.303737 64.7377 0.332126
65.455 0.305005 65.455 0.325965 65.455 0.0319366 71.0848 65.8639 0.0209793 0.020826 72.6092 78.7424 0.0630948 0.0549471 65.9849 0.303742 64.8142 0.332084
65.555 0.304711 65.555 0.325599 65.555 0.0288512 71.1634 65.9534 0.0209069 0.020929 72.6992 78.8338 0.0624544 0.0545262 66.0744 0.303746 64.8907 0.33212
65.655 0.304398 65.655 0.32532 65.655 0.0271469 71.242 66.0428 0.0208343 0.0210955 72.7892 78.9251 0.0617805 0.0543872 66.1638 0.303753 64.9673 0.332127
65.755 0.304343 65.755 0.325018 65.755 0.0263836 71.3206 66.1323 0.0207564 0.0212671 72.8792 79.0165 0.0610136 0.054091 66.2532 0.30376 65.0438 0.332386
65.855 0.304399 65.855 0.324969 65.855 0.0260512 71.3992 66.2217 0.0207001 0.0214918 72.9692 79.1078 0.0601005 0.0534282 66.3427 0.303769 65.1204 0.332425
65.955 0.304081 65.955 0.324701 65.955 0.0258703 71.4777 66.3112 0.0206425 0.0217479 73.0592 79.1992 0.059146 0.0530716 66.4321 0.30378 65.1969 0.332413
66.055 0.304082 66.055 0.324686 66.055 0.0257673 71.5563 66.4006 0.0205692 0.0220715 73.1492 79.2906 0.0585331 0.0530306 66.5216 0.303794 65.2735 0.332409
66.155 0.304093 66.155 0.324683 66.155 0.0256916 71.6349 66.49 0.0205178 0.0224224 73.2392 79.3819 0.0578055 0.0528637 66.611 0.303808 65.35 0.332431
66.255 0.304066 66.255 0.324724 66.255 0.0255897 71.7135 66.5795 0.0204671 0.022863 73.3292 79.4733 0.0566852 0.0528107 66.7005 0.303827 65.4266 0.332397
66.355 0.303753 66.355 0.324672 66.355 0.0254975 71.7921 66.6689 0.0204122 0.0233618 73.4193 79.5647 0.0560053 0.0525924 66.7899 0.303847 65.5031 0.332426
66.455 0.303784 66.455 0.324687 66.455 0.025391 71.8706 66.7584 0.0203914 0.0239218 73.5093 79.656 0.0551401 0.0523246 66.8793 0.303871 65.5797 0.332708
66.555 0.303765 66.555 0.324711 66.555 0.025247 71.9492 66.8478 0.0203249 0.0245679 73.5993 79.7474 0.0528143 0.0522297 66.9688 0.303898 65.6562 0.332685
66.655 0.303763 66.655 0.324677 66.655 0.0251286 72.0278 66.9373 0.0202772 0.0252679 73.6893 79.8388 0.0530071 0.0523267 67.0582 0.303927 65.7327 0.332693
66.755 0.303793 66.755 0.324697 66.755 0.02496 72.1064 67.0267 0.0202377 0.0260749 73.7793 79.9301 0.0533448 0.052349 67.1477 0.30396 65.8093 0.332693
66.855 0.303749 66.855 0.324681 66.855 0.0248329 72.185 67.1161 0.0202017 0.0269604 73.8693 80.0215 0.0526926 0.0524051 67.2371 0.303997 65.8858 0.332981
66.955 0.303779 66.955 0.324679 66.955 0.0247283 72.2636 67.2056 0.0201636 0.0279258 73.9593 80.1128 0.0520232 0.0523909 67.3266 0.304038 65.9624 0.333296
67.055 0.303458 67.055 0.324721 67.055 0.0245918 72.3421 67.295 0.0201185 0.0290254 74.0493 80.2042 0.0513952 0.0525193 67.416 0.304083 66.0389 0.333257
67.155 0.303455 67.155 0.324679 67.155 0.0245201 72.4207 67.3845 0.0200814 0.0301853 74.1393 80.2956 0.0507857 0.0526578 67.5054 0.304132 66.1155 0.333543
67.255 0.303483 67.255 0.324668 67.255 0.0244158 72.4993 67.4739 0.0200651 0.0314148 74.2293 80.3869 0.050321 0.0529202 67.5949 0.304183 66.192 0.333851
67.355 0.303464 67.355 0.324706 67.355 0.0242504 72.5779 67.5634 0.0200275 0.0327498 74.3193 80.4783 0.0502406 0.0532425 67.6843 0.304239 66.2686 0.333824
67.455 0.303445 67.455 0.324681 67.455 0.0240519 72.6565 67.6528 0.020045 0.0341433 74.4094 80.5697 0.0501404 0.0537504 67.7738 0.304297 66.3451 0.334133
67.555 0.303503 67.555 0.324684 67.555 0.0236972 72.735 67.7423 0.0200412 0.0355763 74.4994 80.661 0.050007 0.0543357 67.8632 0.304356 66.4216 0.33441
67.655 0.303449 67.655 0.324699 67.655 0.0231401 72.8136 67.8317 0.020045 0.0370938 74.5894 80.7524 0.0497557 0.055045 67.9527 0.30442 66.4982 0.334673
67.755 0.303469 67.755 0.32467 67.755 0.0223783 72.8922 67.9211 0.0200763 0.0386948 74.6794 80.8438 0.0493277 0.0559236 68.0421 0.304486 66.5747 0.334987
67.855 0.303164 67.855 0.324688 67.855 0.0212839 72.9708 68.0106 0.0201424 0.0404171 74.7694 80.9351 0.0491844 0.056944 68.1315 0.304558 66.6513 0.335252
67.955 0.303121 67.955 0.324702 67.955 0.0198495 73.0494 68.1 0.0202331 0.0422534 74.8594 81.0265 0.0490909 0.0581576 68.221 0.304635 66.7278 0.335838
68.055 0.303164 68.055 0.324672 68.055 0.0179401 73.1279 68.1895 0.0203781 0.0442435 74.9494 81.1178 0.0490525 0.0593514 68.3104 0.304717 66.8044 0.336704
68.155 0.303155 68.155 0.32471 68.155 0.015277 73.2065 68.2789 0.0205665 0.0464245 75.0394 81.2092 0.0489673 0.0608406 68.3999 0.304808 66.8809 0.338108
68.255 0.302814 68.255 0.324376 68.255 0.0119405 73.2851 68.3684 0.0208093 0.048832 75.1294 81.3006 0.0493243 0.0627138 68.4893 0.304909 66.9575 0.340697
68.355 0.302819 68.355 0.324367 68.355 0.0109859 73.3637 68.4578 0.0211286 0.0515463 75.2194 81.3919 0.0494747 0.0647841 68.5788 0.305022 67.034 0.344768
68.455 0.302822 68.455 0.32471 68.455 0.0147913 73.4423 68.5472 0.0214987 0.0547648 75.3094 81.4833 0.0492996 0.06764 68.6682 0.305156 67.1106 0.350463
68.555 0.30313 68.555 0.324993 68.555 0.0200374 73.5208 68.6367 0.0219676 0.0585244 75.3995 81.5747 0.0490803 0.0709308 68.7577 0.305313 67.1871 0.353371
68.655 0.303153 68.655 0.325313 68.655 0.026601 73.5994 68.7261 0.0225473 0.0631308 75.4895 81.666 0.048863 0.0746763 68.8471 0.305504 67.2636 0.356257
68.755 0.303757 68.755 0.326256 68.755 0.0422457 73.678 68.8156 0.0232175 0.0691076 75.5795 81.7574 0.0490846 0.0793826 68.9365 0.305753 67.3402 0.363397
68.855 0.306237 68.855 0.329688 68.855 0.112241 73.7566 68.905 0.0241307 0.0772882 75.6695 81.8488 0.0494107 0.0855408 69.026 0.306094 67.4167 0.36946
68.955 0.310934 68.955 0.336568 68.955 0.237521 73.8352 68.9945 0.0252797 0.0894316 75.7595 81.9401 0.0495114 0.0938875 69.1154 0.3066 67.4933 0.373151
69.055 0.317138 69.055 0.346821 69.055 0.389033 73.9137 69.0839 0.026774 0.108856 75.8495 82.0315 0.0496447 0.106078 69.2049 0.30741 67.5698 0.375175
69.155 0.323379 69.155 0.362397 69.155 0.528766 73.9923 69.1733 0.0287579 0.141127 75.9395 82.1228 0.0498732 0.124337 69.2943 0.308754 67.6464 0.375754
69.255 0.324319 69.255 0.372113 69.255 0.549185 74.0709 69.2628 0.0311185 0.190427 76.0295 82.2142 0.0501561 0.151972 69.3838 0.310808 67.7229 0.372288
69.355 0.323989 69.355 0.375506 69.355 0.534571 74.1495 69.3522 0.0337725 0.250538 76.1195 82.3056 0.0503679 0.190994 69.4732 0.313313 67.7995 0.359398
69.455 0.322441 69.455 0.373959 69.455 0.493221 74.2281 69.4417 0.0366083 0.294046 76.2095 82.3969 0.0506113 0.237693 69.5626 0.315126 67.876 0.343892
69.555 0.315911 69.555 0.36119 69.555 0.357151 74.3067 69.5311 0.0394587 0.299945 76.2995 82.4883 0.0509014 0.284705 69.6521 0.315372 67.9525 0.338124
69.655 0.308732 69.655 0.343702 69.655 0.176562 74.3852 69.6206 0.0423576 0.3247 76.3895 82.5797 0.0512155 0.31314 69.7415 0.316403 68.0291 0.337858
69.755 0.305016 69.755 0.333781 69.755 0.0526967 74.4638 69.71 0.0454606 0.397722 76.4796 82.671 0.0514288 0.317785 69.831 0.319446 68.1056 0.336977
69.855 0.305303 69.855 0.332213 69.855 0.0387478 74.5424 69.7994 0.0488054 0.458037 76.5696 82.7624 0.0520642 0.331194 69.9204 0.321959 68.1822 0.336118
69.955 0.304992 69.955 0.331253 69.955 0.0329423 74.621 69.8889 0.0526508 0.494945 76.6596 82.8538 0.0525439 0.371364 70.0099 0.323497 68.2587 0.335855
70.055 0.304696 70.055 0.330984 70.055 0.0294352 74.6996 69.9783 0.0572906 0.511305 76.7496 82.9451 0.0557484 0.412545 70.0993 0.324178 68.3353 0.335539
70.155 0.304663 70.155 0.330363 70.155 0.0274362 74.7781 70.0678 0.0631199 0.517575 76.8396 83.0365 0.058046 0.451181 70.1887 0.32444 68.4118 0.334977
70.255 0.304368 70.255 0.33032 70.255 0.0265113 74.8567 70.1572 0.0710781 0.504525 76.9296 83.1278 0.058791 0.482353 70.2782 0.323896 68.4884 0.334975
70.355 0.304391 70.355 0.330031 70.355 0.0261184 74.9353 70.2467 0.0829086 0.436364 77.0196 83.2192 0.0598745 0.507253 70.3676 0.321056 68.5649 0.334675
70.455 0.304054 70.455 0.330005 70.455 0.0259116 75.0139 70.3361 0.102256 0.279045 77.1096 83.3106 0.0609024 0.524612 70.4571 0.314501 68.6415 0.33469
70.555 0.304078 70.555 0.330013 70.555 0.0257994 75.0925 70.4255 0.135944 0.120197 77.1996 83.4019 0.0618936 0.532769 70.5465 0.307882 68.718 0.334686
70.655 0.304067 70.655 0.329718 70.655 0.0257148 75.171 70.515 0.190696 0.0477624 77.2896 83.4933 0.0627619 0.534932 70.636 0.304864 68.7945 0.3344
70.755 0.303734 70.755 0.329684 70.755 0.0256205 75.2496 70.6044 0.260399 0.0407816 77.3796 83.5847 0.063699 0.53108 70.7254 0.304573 68.8711 0.334425
70.855 0.303772 70.855 0.329715 70.855 0.025547 75.3282 70.6939 0.296145 0.0363991 77.4697 83.676 0.0652017 0.520295 70.8148 0.304391 68.9476 0.334395
70.955 0.303761 70.955 0.329729 70.955 0.0254239 75.4068 70.7833 0.325411 0.0323577 77.5597 83.7674 0.0666909 0.499405 70.9043 0.304222 69.0242 0.334428
71.055 0.303749 71.055 0.329377 71.055 0.0253023 75.4854 70.8728 0.400166 0.0293262 77.6497 83.8588 0.0682814 0.459923 70.9937 0.304096 69.1007 0.334438
71.155 0.30379 71.155 0.329427 71.155 0.0251649 75.5639 70.9622 0.459937 0.0271163 77.7397 83.9501 0.0697191 0.393465 71.0832 0.304004 69.1773 0.334398
71.255 0.303455 71.255 0.329405 71.255 0.0250272 75.6425 71.0516 0.492285 0.025661 77.8297 84.0415 0.068635 0.308439 71.1726 0.303943 69.2538 0.334418
71.355 0.303424 71.355 0.329372 71.355 0.0248794 75.7211 71.1411 0.50653 0.0247676 77.9197 84.1328 0.0691582 0.260051 71.2621 0.303906 69.3304 0.334422
71.455 0.303476 71.455 0.329424 71.455 0.0247522 75.7997 71.2305 0.506587 0.0242027 78.0097 84.2242 0.070773 0.167364 71.3515 0.303882 69.4069 0.334101
71.555 0.303435 71.555 0.329392 71.555 0.0246371 75.8783 71.32 0.4691 0.023835 78.0997 84.3156 0.0728531 0.108977 71.4409 0.303867 69.4834 0.334149
71.655 0.303447 71.655 0.329405 71.655 0.0245597 75.9568 71.4094 0.334839 0.0235435 78.1897 84.4069 0.0752531 0.0849935 71.5304 0.303855 69.56 0.33411
71.755 0.303477 71.755 0.329438 71.755 0.0244542 76.0354 71.4989 0.145341 0.0233408 78.2797 84.4983 0.0785385 0.075912 71.6198 0.303847 69.6365 0.334101
71.855 0.303416 71.855 0.329378 71.855 0.0243198 76.114 71.5883 0.0503402 0.0231716 78.3697 84.5897 0.0827901 0.0733558 71.7093 0.303839 69.7131 0.334125
71.955 0.303454 71.955 0.329407 71.955 0.0241243 76.1926 71.6778 0.0397955 0.0230324 78.4598 84.681 0.0877542 0.072452 71.7987 0.303834 69.7896 0.334087
72.055 0.303457 72.055 0.329416 72.055 0.0237973 76.2712 71.7672 0.0343473 0.0229243 78.5498 84.7724 0.0947442 0.071782 71.8882 0.303829 69.8662 0.334118
72.155 0.303114 72.155 0.329363 72.155 0.0232833 76.3498 71.8566 0.0298094 0.0227983 78.6398 84.8638 0.103179 0.0713881 71.9776 0.303824 69.9427 0.334135
72.255 0.303145 72.255 0.329418 72.255 0.0225375 76.4283 71.9461 0.0270186 0.0226836 78.7298 84.9551 0.114259 0.071359 72.067 0.303819 70.0193 0.334104
72.355 0.303147 72.355 0.329386 72.355 0.0214998 76.5069 72.0355 0.0255408 0.0225979 78.8198 85.0465 0.129585 0.070695 72.1565 0.303816 70.0958 0.334129
72.455 0.303119 72.455 0.329379 72.455 0.0201332 76.5855 72.125 0.0247768 0.0224852 78.9098 85.1378 0.152081 0.0702772 72.2459 0.303811 70.1724 0.334109
72.555 0.303163 72.555 0.329418 72.555 0.0183204 76.6641 72.2144 0.0243262 0.022371 78.9998 85.2292 0.180943 0.0695979 72.3354 0.303806 70.2489 0.334111
72.655 0.302814 72.655 0.329074 72.655 0.0157892 76.7427 72.3039 0.0240545 0.0222832 79.0898 85.3206 0.216069 0.0684894 72.4248 0.303802 70.3254 0.334145
72.755 0.302817 72.755 0.329067 72.755 0.0124438 76.8212 72.3933 0.0238809 0.0221696 79.1798 85.4119 0.253383 0.0675322 72.5143 0.303798 70.402 0.334095
72.855 0.302858 72.855 0.329086 72.855 0.0107194 76.8998 72.4827 0.0237669 0.0220729 79.2698 85.5033 0.289841 0.0662866 72.6037 0.303794 70.4785 0.334116
72.955 0.302806 72.955 0.329055 72.955 0.013896 76.9784 72.5722 0.0236785 0.0219725 79.3598 85.5947 0.314632 0.0652694 72.6932 0.30379 70.5551 0.334131
73.055 0.303149 73.055 0.3294 73.055 0.019151 77.057 72.6616 0.0236046 0.0218592 79.4499 85.686 0.317273 0.0642232 72.7826 0.303785 70.6316 0.334101
73.155 0.303169 73.155 0.329729 73.155 0.0252832 77.1356 72.7511 0.02353 0.0217631 79.5399 85.7774 0.321594 0.0631075 72.872 0.303781 70.7082 0.334117
73.255 0.30344 73.255 0.330296 73.255 0.0385072 77.2141 72.8405 0.0234768 0.0216561 79.6299 85.8688 0.328741 0.0619248 72.9615 0.303776 70.7847 0.334118
73.355 0.305644 73.355 0.333459 73.355 0.0926136 77.2927 72.93 0.0233935 0.0215472 79.7199 85.9601 0.351116 0.0609372 73.0509 0.303772 70.8613 0.334099
73.455 0.31061 73.455 0.340917 73.455 0.227616 77.3713 73.0194 0.0232878 0.0214586 79.8099 86.0515 0.391575 0.0601899 73.1404 0.303768 70.9378 0.334127
73.555 0.315275 73.555 0.34933 73.555 0.351581 77.4499 73.1088 0.0232254 0.0213454 79.8999 86.1428 0.426054 0.0593472 73.2298 0.303763 71.0143 0.334105
73.655 0.323091 73.655 0.365843 73.655 0.519138 77.5285 73.1983 0.0231277 0.0212648 79.9899 86.2342 0.455666 0.0588092 73.3193 0.30376 71.0909 0.33411
73.755 0.324307 73.755 0.37644 73.755 0.548503 77.607 73.2877 0.0230301 0.0211851 80.0799 86.3256 0.479654 0.0580167 73.4087 0.303757 71.1674 0.334125
73.855 0.323983 73.855 0.380812 73.855 0.538045 77.6856 73.3772 0.0229378 0.0210824 80.1699 86.4169 0.500251 0.0572723 73.4981 0.303752 71.244 0.334095
73.955 0.322769 73.955 0.37989 73.955 0.502283 77.7642 73.4666 0.0228341 0.0210003 80.2599 86.5083 0.51618 0.0568409 73.5876 0.303749 71.3205 0.33412
74.055 0.317449 74.055 0.368955 74.055 0.388825 77.8428 73.5561 0.0227296 0.0209328 80.3499 86.5997 0.524357 0.0561587 73.677 0.303746 71.3971 0.334124
74.155 0.309666 74.155 0.350581 74.155 0.202404 77.9214 73.6455 0.0226202 0.0208451 80.44 86.691 0.526562 0.0555845 73.7665 0.303743 71.4736 0.334096
74.255 0.305017 74.255 0.338766 74.255 0.0593615 77.9999 73.7349 0.022497 0.0207998 80.53 86.7824 0.521339 0.0551991 73.8559 0.303741 71.5502 0.334127
74.355 0.305291 74.355 0.336537 74.355 0.0399788 78.0785 73.8244 0.0223877 0.0207397 80.62 86.8738 0.506323 0.0546849 73.9454 0.303738 71.6267 0.334094
74.455 0.305006 74.455 0.335627 74.455 0.0336732 78.1571 73.9138 0.02228 0.0206786 80.71 86.9651 0.473919 0.054368 74.0348 0.303736 71.7033 0.334084
74.555 0.304701 74.555 0.334974 74.555 0.0298407 78.2357 74.0033 0.0221541 0.0206381 80.8 87.0565 0.414928 0.0540818 74.1242 0.303734 71.7798 0.334113
74.655 0.304674 74.655 0.334677 74.655 0.0276645 78.3143 74.0927 0.0220414 0.0205855 80.89 87.1478 0.330894 0.0537716 74.2137 0.303732 71.8563 0.334374
74.755 0.304397 74.755 0.3344 74.755 0.0266146 78.3929 74.1822 0.0219447 0.0205572 80.98 87.2392 0.273037 0.0534596 74.3031 0.303731 71.9329 0.334372
74.855 0.304381 74.855 0.334059 74.855 0.0261518 78.4714 74.2716 0.0218115 0.0205207 81.07 87.3306 0.219297 0.0533445 74.3926 0.303729 72.0094 0.334406
74.955 0.304045 74.955 0.33406 74.955 0.0259516 78.55 74.361 0.0217008 0.0204785 81.16 87.4219 0.129662 0.0529067 74.482 0.303727 72.086 0.334391
75.055 0.30408 75.055 0.334083 75.055 0.0258204 78.6286 74.4505 0.021595 0.0204587 81.25 87.5133 0.0916501 0.0527193 74.5715 0.303726 72.1625 0.334396
75.155 0.304058 75.155 0.333746 75.155 0.0257159 78.7072 74.5399 0.0215014 0.0204371 81.34 87.6047 0.0775843 0.0528157 74.6609 0.303726 72.2391 0.334391
75.255 0.304081 75.255 0.333749 75.255 0.0256476 78.7858 74.6294 0.0213974 0.0204248 81.4301 87.696 0.0727589 0.0530394 74.7503 0.303725 72.3156 0.334375
75.355 0.304078 75.355 0.333456 75.355 0.0255725 78.8643 74.7188 0.0213003 0.0203953 81.5201 87.7874 0.0712021 0.0531717 74.8398 0.303724 72.3922 0.33442
75.455 0.303739 75.455 0.333409 75.455 0.0254544 78.9429 74.8083 0.0212085 0.0203979 81.6101 87.8788 0.0690364 0.0529091 74.9292 0.303724 72.4687 0.334388
75.555 0.303755 75.555 0.333453 75.555 0.02534 79.0215 74.8977 0.0211136 0.020366 81.7001 87.9701 0.0666224 0.0527222 75.0187 0.303723 72.5452 0.33438
75.655 0.303756 75.655 0.333439 75.655 0.0251958 79.1001 74.9871 0.0210318 0.0203561 81.7901 88.0615 0.0654963 0.0526601 75.1081 0.303722 72.6218 0.334419
75.755 0.30375 75.755 0.333411 75.755 0.0250379 79.1787 75.0766 0.020975 0.0203424 81.8801 88.1528 0.0649049 0.0526966 75.1976 0.303722 72.6983 0.334404
75.855 0.303769 75.855 0.333454 75.855 0.024887 79.2572 75.166 0.0208742 0.0203425 81.9701 88.2442 0.0644384 0.052852 75.287 0.303722 72.7749 0.3344
75.955 0.303456 75.955 0.333106 75.955 0.0247523 79.3358 75.2555 0.0208112 0.0203649 82.0601 88.3356 0.0646564 0.0530693 75.3764 0.303723 72.8514 0.334416
76.055 0.303411 76.055 0.333126 76.055 0.0246417 79.4144 75.3449 0.0207404 0.020365 82.1501 88.4269 0.0645798 0.053325 75.4659 0.303723 72.928 0.334369
76.155 0.303469 76.155 0.333197 76.155 0.0245691 79.493 75.4344 0.0206622 0.0203878 82.2401 88.5183 0.0638995 0.053545 75.5553 0.303723 73.0045 0.334404
76.255 0.303457 76.255 0.333118 76.255 0.0244532 79.5716 75.5238 0.0206011 0.0204274 82.3301 88.6097 0.0625287 0.0538565 75.6448 0.303725 73.0811 0.334675
76.355 0.303449 76.355 0.333126 76.355 0.0243333 79.6501 75.6133 0.020564 0.0204388 82.4202 88.701 0.0616788 0.0543725 75.7342 0.303726 73.1576 0.334663
76.455 0.303471 76.455 0.333119 76.455 0.0241385 79.7287 75.7027 0.0204846 0.0205226 82.5102 88.7924 0.0607202 0.0548895 75.8237 0.303729 73.2342 0.334691
76.555 0.303452 76.555 0.333097 76.555 0.0237984 79.8073 75.7921 0.020427 0.0205814 82.6002 88.8838 0.0605271 0.0554778 75.9131 0.303732 73.3107 0.33468
76.655 0.303461 76.655 0.333123 76.655 0.023322 79.8859 75.8816 0.0203709 0.0206497 82.6902 88.9751 0.0608363 0.0562322 76.0025 0.303734 73.3872 0.334981
76.755 0.303155 76.755 0.333112 76.755 0.0225864 79.9645 75.971 0.0202983 0.0207404 82.7802 89.0665 0.0599931 0.0571437 76.092 0.303738 73.4638 0.334985
76.855 0.303156 76.855 0.332794 76.855 0.0215568 80.0431 76.0605 0.0202585 0.0208528 82.8702 89.1578 0.0596276 0.0584093 76.1814 0.303743 73.5403 0.335243
76.955 0.303162 76.955 0.332825 76.955 0.0202089 80.1216 76.1499 0.0201935 0.0210034 82.9602 89.2492 0.0589021 0.05974 76.2709 0.303749 73.6169 0.335258
77.055 0.303168 77.055 0.332781 77.055 0.0184087 80.2002 76.2394 0.0201422 0.0212022 83.0502 89.3406 0.0585511 0.0612968 76.3603 0.303757 73.6934 0.33555
77.155 0.303131 77.155 0.332808 77.155 0.0159105 80.2788 76.3288 0.0200953 0.0214082 83.1402 89.4319 0.0575744 0.0631883 76.4498 0.303766 73.77 0.335815
77.255 0.302857 77.255 0.332507 77.255 0.0125374 80.3574 76.4182 0.0200367 0.0216749 83.2302 89.5233 0.0566742 0.0655636 76.5392 0.303777 73.8465 0.335853
77.355 0.302841 77.355 0.332462 77.355 0.0105493 80.436 76.5077 0.0199912 0.021993 83.3202 89.6147 0.0561839 0.0681019 76.6287 0.30379 73.9231 0.336111
77.455 0.302803 77.455 0.33249 77.455 0.0135481 80.5145 76.5971 0.0199586 0.0223607 83.4103 89.706 0.0551388 0.0717171 76.7181 0.303806 73.9996 0.336406
77.555 0.303158 77.555 0.332798 77.555 0.0188591 80.5931 76.6866 0.0198856 0.0228182 83.5003 89.7974 0.0542478 0.0760112 76.8075 0.303825 74.0761 0.336709
77.655 0.303137 77.655 0.333096 77.655 0.0249748 80.6717 76.776 0.0198407 0.0233372 83.5903 89.8888 0.0534343 0.0808926 76.897 0.303846 74.1527 0.33696
77.755 0.303762 77.755 0.333771 77.755 0.0377747 80.7503 76.8655 0.0197744 0.0239105 83.6803 89.9801 0.0529686 0.0873335 76.9864 0.30387 74.2292 0.337277
77.855 0.30565 77.855 0.336538 77.855 0.0891793 80.8289 76.9549 0.0197195 0.0245881 83.7703 90.0715 0.0525682 0.0958906 77.0759 0.303899 74.3058 0.337848
77.955 0.310569 77.955 0.344623 77.955 0.225096 80.9074 77.0443 0.0196981 0.0253244 83.8603 90.1628 0.0522104 0.108015 77.1653 0.303929 74.3823 0.338388
78.055 0.314978 78.055 0.353064 78.055 0.344508 80.986 77.1338 0.0197291 0.026169 83.9503 90.2542 0.0518204 0.126494 77.2548 0.303964 74.4589 0.33956
78.155 0.323115 78.155 0.37019 78.155 0.517126 81.0646 77.2232 0.0198456 0.0271004 84.0403 90.3456 0.0511742 0.154104 77.3442 0.304003 74.5354 0.341577
78.255 0.324319 78.255 0.380496 78.255 0.548318 81.1432 77.3127 0.0200894 0.028114 84.1303 90.4369 0.0508272 0.192781 77.4336 0.304045 74.612 0.345017
78.355 0.324319 78.355 0.384868 78.355 0.538731 81.2218 77.4021 0.0203969 0.0292362 84.2203 90.5283 0.0511889 0.238906 77.5231 0.304092 74.6885 0.350487
78.455 0.322766 78.455 0.384192 78.455 0.504135 81.3003 77.4916 0.0208503 0.0304809 84.3103 90.6197 0.050791 0.285097 77.6125 0.304144 74.7651 0.355345
78.555 0.317746 78.555 0.373632 78.555 0.396087 81.3789 77.581 0.0214533 0.0317602 84.4004 90.711 0.0500775 0.313509 77.702 0.304197 74.8416 0.357086
78.655 0.310011 78.655 0.354603 78.655 0.208652 81.4575 77.6704 0.022184 0.0331591 84.4904 90.8024 0.0500397 0.318015 77.7914 0.304256 74.9181 0.36399
78.755 0.305309 78.755 0.342443 78.755 0.0614347 81.5361 77.7599 0.0231017 0.0346237 84.5804 90.8938 0.0498644 0.330386 77.8809 0.304317 74.9947 0.370855
78.855 0.305301 78.855 0.340288 78.855 0.0402692 81.6147 77.8493 0.0242039 0.0361163 84.6704 90.9851 0.0503398 0.369461 77.9703 0.304379 75.0712 0.375774
78.955 0.305037 78.955 0.33934 78.955 0.0338423 81.6932 77.9388 0.0255223 0.0377369 84.7604 91.0765 0.0505637 0.410096 78.0597 0.304446 75.1478 0.378039
79.055 0.30469 79.055 0.338406 79.055 0.0299422 81.7718 78.0282 0.0271587 0.0394287 84.8504 91.1678 0.0505511 0.448602 78.1492 0.304517 75.2243 0.379168
79.155 0.304694 79.155 0.338113 79.155 0.0277274 81.8504 78.1177 0.029116 0.0412475 84.9404 91.2592 0.0505733 0.480246 78.2386 0.304593 75.3009 0.377199
79.255 0.304406 79.255 0.337747 79.255 0.0266456 81.929 78.2071 0.0314526 0.0432319 85.0304 91.3506 0.0504094 0.5053 78.3281 0.304675 75.3774 0.367707
79.355 0.304361 79.355 0.337467 79.355 0.0261929 82.0076 78.2965 0.0341161 0.045402 85.1204 91.4419 0.0503367 0.523405 78.4175 0.304766 75.454 0.350505
79.455 0.304388 79.455 0.337484 79.455 0.0259854 82.0862 78.386 0.0369156 0.0478335 85.2104 91.5333 0.0499696 0.532359 78.507 0.304867 75.5305 0.341024
79.555 0.3041 79.555 0.337145 79.555 0.0258496 82.1647 78.4754 0.0397982 0.0506097 85.3004 91.6247 0.049994 0.535457 78.5964 0.304983 75.607 0.340411
79.655 0.304064 79.655 0.336857 79.655 0.0257622 82.2433 78.5649 0.0427866 0.0538448 85.3904 91.716 0.0499905 0.53317 78.6858 0.305118 75.6836 0.339282
79.755 0.304086 79.755 0.336856 79.755 0.0257145 82.3219 78.6543 0.0459948 0.057785 85.4805 91.8074 0.0500424 0.525059 78.7753 0.305282 75.7601 0.338404
79.855 0.304097 79.855 0.336825 79.855 0.0256358 82.4005 78.7438 0.0495957 0.0626929 85.5705 91.8988 0.0501651 0.509325 78.8647 0.305486 75.8367 0.338114
79.955 0.303755 79.955 0.336565 79.955 0.0255399 82.4791 78.8332 0.0538123 0.0691798 85.6605 91.9901 0.0504136 0.480328 78.9542 0.305756 75.9132 0.33756
80.055 0.303789 80.055 0.336532 80.055 0.025432 82.5576 78.9227 0.059006 0.0784049 85.7505 92.0815 0.0504565 0.429567 79.0436 0.306141 75.9898 0.337259
80.155 0.303768 80.155 0.336538 80.155 0.0252656 82.6362 79.0121 0.0658264 0.0927678 85.8405 92.1728 0.0507223 0.354817 79.1331 0.306739 76.0663 0.336952
80.255 0.303749 80.255 0.336549 80.255 0.0251359 82.7148 79.1015 0.0755719 0.117009 85.9305 92.2642 0.0508611 0.284354 79.2225 0.307749 76.1429 0.336982
80.355 0.303806 80.355 0.336214 80.355 0.0250092 82.7934 79.191 0.0909602 0.158115 86.0205 92.3556 0.0513092 0.239707 79.3119 0.309462 76.2194 0.336673
80.455 0.303753 80.455 0.336218 80.455 0.0248737 82.872 79.2804 0.117565 0.216824 86.1105 92.4469 0.0512488 0.14801 79.4014 0.311908 76.296 0.336686
80.555 0.303786 80.555 0.336257 80.555 0.0247617 82.9505 79.3699 0.163821 0.278885 86.2005 92.5383 0.0516628 0.10356 79.4908 0.314494 76.3725 0.336714
80.655 0.303478 80.655 0.336209 80.655 0.0246609 83.0291 79.4593 0.230675 0.296189 86.2905 92.6297 0.0522627 0.0853642 79.5803 0.315215 76.449 0.33637
80.755 0.30344 80.755 0.336235 80.755 0.0245494 83.1077 79.5488 0.288897 0.305482 86.3805 92.721 0.0530769 0.0769172 79.6697 0.315602 76.5256 0.336426
80.855 0.303482 80.855 0.336237 80.855 0.0244319 83.1863 79.6382 0.306291 0.369942 86.4706 92.8124 0.0540805 0.0741215 79.7592 0.318288 76.6021 0.33642
80.955 0.303484 80.955 0.335914 80.955 0.0242588 83.2649 79.7276 0.375378 0.438983 86.5606 92.9038 0.0549551 0.0731373 79.8486 0.321165 76.6787 0.336395
81.055 0.303459 81.055 0.335937 81.055 0.0239399 83.3434 79.8171 0.444061 0.487806 86.6506 92.9951 0.0557328 0.0730152 79.9381 0.323199 76.7552 0.336433
81.155 0.30349 81.155 0.335904 81.155 0.0234872 83.422 79.9065 0.486788 0.509776 86.7406 93.0865 0.0568147 0.0733265 80.0275 0.324115 76.8318 0.336416
81.255 0.303459 81.255 0.335916 81.255 0.0228005 83.5006 79.996 0.505221 0.518914 86.8306 93.1778 0.0578321 0.0728554 80.1169 0.324495 76.9083 0.336402
81.355 0.303147 81.355 0.335926 81.355 0.0218271 83.5792 80.0854 0.510337 0.514231 86.9206 93.2692 0.0586238 0.0719894 80.2064 0.3243 76.9849 0.336137
81.455 0.303169 81.455 0.335902 81.455 0.0205395 83.6578 80.1749 0.487578 0.468491 87.0106 93.3606 0.0594737 0.0720196 80.2958 0.322394 77.0614 0.336099
81.555 0.303144 81.555 0.33561 81.555 0.018841 83.7363 80.2643 0.389459 0.327956 87.1006 93.4519 0.060583 0.0715494 80.3853 0.316539 77.1379 0.336136
81.655 0.303157 81.655 0.335605 81.655 0.0164961 83.8149 80.3537 0.196121 0.170857 87.1906 93.5433 0.0619017 0.0696375 80.4747 0.309993 77.2145 0.33612
81.755 0.302845 81.755 0.335276 81.755 0.0132279 83.8935 80.4432 0.0609358 0.0552131 87.2806 93.6347 0.0634331 0.0684711 80.5642 0.305175 77.291 0.33612
81.855 0.302806 81.855 0.335317 81.855 0.0104785 83.9721 80.5326 0.0411565 0.0418445 87.3706 93.726 0.0649954 0.0675276 80.6536 0.304618 77.3676 0.336139
81.955 0.302817 81.955 0.33531 81.955 0.0124919 84.0507 80.6221 0.0357025 0.0375438 87.4607 93.8174 0.0665238 0.0667456 80.743 0.304438 77.4441 0.336121
82.055 0.303133 82.055 0.335609 82.055 0.01768 84.1293 80.7115 0.0306608 0.0331933 87.5507 93.9088 0.0682156 0.0656205 80.8325 0.304257 77.5207 0.336124
82.155 0.30312 82.155 0.335946 82.155 0.0235314 84.2078 80.801 0.0274217 0.0298677 87.6407 94.0001 0.0700672 0.0639751 80.9219 0.304118 77.5972 0.336152
82.255 0.303475 82.255 0.336518 82.255 0.0341882 84.2864 80.8904 0.0256976 0.027456 87.7307 94.0915 0.0722821 0.0637154 81.0114 0.304018 77.6738 0.336118
82.355 0.305016 82.355 0.338422 82.355 0.0712734 84.365 80.9798 0.0248002 0.0258571 87.8207 94.1828 0.0746983 0.0636936 81.1008 0.303951 77.7503 0.336125
82.455 0.309971 82.455 0.346516 82.455 0.205342 84.4436 81.0693 0.024254 0.0248905 87.9107 94.2742 0.0774108 0.0626456 81.1903 0.303911 77.8269 0.336139
82.555 0.313435 82.555 0.353329 82.555 0.302316 84.5222 81.1587 0.0239428 0.0243203 88.0007 94.3656 0.0809751 0.0616888 81.2797 0.303887 77.9034 0.336095
82.655 0.322119 82.655 0.371461 82.655 0.500336 84.6007 81.2482 0.0237522 0.0239317 88.0907 94.4569 0.0853041 0.0594908 81.3691 0.303871 77.9799 0.336134
82.755 0.3243 82.755 0.382662 82.755 0.546049 84.6793 81.3376 0.0236152 0.0236488 88.1807 94.5483 0.090533 0.0582374 81.4586 0.303859 78.0565 0.336123
82.855 0.32435 82.855 0.387934 82.855 0.542477 84.7579 81.4271 0.0235263 0.0234593 88.2707 94.6397 0.0972138 0.0579959 81.548 0.303851 78.133 0.336117
82.955 0.323381 82.955 0.387989 82.955 0.513665 84.8365 81.5165 0.023458 0.0232936 88.3607 94.731 0.106205 0.0574173 81.6375 0.303845 78.2096 0.336152
83.055 0.319646 83.055 0.380474 83.055 0.432516 84.9151 81.6059 0.0233766 0.0231619 88.4508 94.8224 0.118827 0.0566168 81.7269 0.303839 78.2861 0.336109
83.155 0.311566 83.155 0.361445 83.155 0.246821 84.9936 81.6954 0.0233316 0.0230497 88.5408 94.9138 0.136434 0.0561656 81.8164 0.303834 78.3627 0.336134
83.255 0.305926 83.255 0.346825 83.255 0.0786354 85.0722 81.7848 0.0232654 0.0229271 88.6308 95.0051 0.160378 0.0555393 81.9058 0.303829 78.4392 0.336144
83.355 0.305624 83.355 0.34338 83.355 0.0421728 85.1508 81.8743 0.0232169 0.0228554 88.7208 95.0965 0.191771 0.0550253 81.9952 0.303826 78.5158 0.33611
83.455 0.305313 83.455 0.342131 83.455 0.0349866 85.2294 81.9637 0.0231311 0.0227536 88.8108 95.1878 0.226783 0.0553604 82.0847 0.303822 78.5923 0.336134
83.555 0.304998 83.555 0.341521 83.555 0.0306112 85.308 82.0532 0.0230445 0.0226427 88.9008 95.2792 0.263808 0.0550964 82.1741 0.303817 78.6688 0.336124
83.655 0.304686 83.655 0.34087 83.655 0.0280903 85.3865 82.1426 0.0229646 0.0225557 88.9908 95.3706 0.298746 0.0542127 82.2636 0.303814 78.7454 0.336107
83.755 0.304673 83.755 0.340601 83.755 0.0267897 85.4651 82.232 0.0228806 0.0224514 89.0808 95.4619 0.315321 0.0542701 82.353 0.303809 78.8219 0.336132
83.855 0.304344 83.855 0.340286 83.855 0.0262438 85.5437 82.3215 0.0227788 0.022358 89.1708 95.5533 0.318245 0.0535574 82.4425 0.303806 78.8985 0.336132
83.955 0.30441 83.955 0.339946 83.955 0.0260291 85.6223 82.4109 0.0226781 0.0222658 89.2608 95.6447 0.322926 0.0533729 82.5319 0.303802 78.975 0.336133
84.055 0.304355 84.055 0.339972 84.055 0.0258788 85.7009 82.5004 0.0225826 0.0221602 89.3508 95.736 0.331881 0.0530925 82.6213 0.303797 79.0516 0.336167
84.155 0.304071 84.155 0.339659 84.155 0.025789 85.7795 82.5898 0.0224681 0.0220462 89.4409 95.8274 0.362375 0.0535697 82.7108 0.303793 79.1281 0.336109
84.255 0.304098 84.255 0.33964 84.255 0.0257401 85.858 82.6793 0.0223628 0.0219473 89.5309 95.9188 0.40126 0.0534683 82.8002 0.303788 79.2047 0.336131
84.355 0.304045 84.355 0.339354 84.355 0.0256555 85.9366 82.7687 0.0222466 0.0218255 89.6209 96.0101 0.433685 0.053197 82.8897 0.303783 79.2812 0.336152
84.455 0.304085 84.455 0.33932 84.455 0.0255688 86.0152 82.8582 0.0221445 0.0217312 89.7109 96.1015 0.461666 0.0536386 82.9791 0.303779 79.3578 0.336117
84.555 0.303794 84.555 0.339027 84.555 0.0254549 86.0938 82.9476 0.0220259 0.0216302 89.8009 96.1928 0.484129 0.0532981 83.0686 0.303775 79.4343 0.336146
84.655 0.303757 84.655 0.339046 84.655 0.0253143 86.1724 83.037 0.0219129 0.0215243 89.8909 96.2842 0.504165 0.0534342 83.158 0.303771 79.5108 0.33614
84.755 0.303787 84.755 0.339016 84.755 0.0251742 86.2509 83.1265 0.0218043 0.0214516 89.9809 96.3756 0.517959 0.0539998 83.2474 0.303768 79.5874 0.336126
84.855 0.303768 84.855 0.338727 84.855 0.0250238 86.3295 83.2159 0.0217152 0.0213441 90.0709 96.4669 0.524636 0.0539079 83.3369 0.303763 79.6639 0.336154
84.955 0.303759 84.955 0.338728 84.955 0.0248913 86.4081 83.3054 0.0215908 0.0212472 90.1609 96.5583 0.525255 0.0538126 83.4263 0.303759 79.6489 0.336144
85.055 0.303787 85.055 0.338708 85.055 0.0247832 86.4867 83.3948 0.0215097 0.0211655 90.2509 96.6497 0.518049 0.0542098 83.5158 0.303756 79.7254 0.33611
85.155 0.303747 85.155 0.338751 85.155 0.0246891 86.5653 83.4843 0.0214129 0.0210776 90.3409 96.741 0.499424 0.0548649 83.6052 0.303752 79.802 0.336134
85.255 0.303764 85.255 0.338696 85.255 0.0245833 86.6438 83.5737 0.0212988 0.0210035 90.431 96.8324 0.461426 0.0552112 83.6947 0.303749 79.8785 0.336124
85.355 0.303465 85.355 0.338406 85.355 0.0244932 86.7224 83.6631 0.0212256 0.0209479 90.521 96.9238 0.395463 0.0556377 83.7841 0.303747 79.9551 0.336107
85.455 0.303442 85.455 0.338427 85.455 0.0243136 86.801 83.7526 0.0211195 0.020855 90.611 97.0151 0.309117 0.0560334 83.8736 0.303743 80.0316 0.336132
85.555 0.303448 85.555 0.338404 85.555 0.0240435 86.8796 83.842 0.0210319 0.0207998 90.701 97.1065 0.266657 0.0572632 83.963 0.303741 80.1082 0.336132
85.655 0.303452 85.655 0.338415 85.655 0.0236462 86.9582 83.9315 0.0209768 0.0207421 90.791 97.1978 0.188213 0.0589528 84.0524 0.303738 80.1847 0.336133
85.755 0.303411 85.755 0.338438 85.755 0.0229893 87.0367 84.0209 0.0208889 0.0206691 90.881 97.2892 0.114984 0.0599451 84.1419 0.303735 80.2613 0.336167
85.855 0.303456 85.855 0.338091 85.855 0.0221007 87.1153 84.1104 0.020828 0.0206331 90.971 97.3806 0.0862166 0.0614501 84.2313 0.303734 80.3378 0.336109
85.955 0.303133 85.955 0.338106 85.955 0.0209188 87.1939 84.1998 0.0207584 0.0205917 91.061 97.4719 0.0757577 0.0632514 84.3208 0.303732 80.4143 0.336131
86.055 0.30311 86.055 0.338082 86.055 0.0193381 87.2725 84.2892 0.0206878 0.0205473 91.151 97.5633 0.0723432 0.0656851 84.4102 0.30373 80.4909 0.336152
86.155 0.303149 86.155 0.337752 86.155 0.0172027 87.3511 84.3787 0.0206324 0.0205164 91.241 97.6547 0.0703989 0.068836 84.4997 0.303729 80.5674 0.336117
86.255 0.303114 86.255 0.337805 86.255 0.0141695 87.4296 84.4681 0.0205563 0.0204715 91.331 97.746 0.0680679 0.0724148 84.5891 0.303727 80.644 0.336146
86.355 0.302801 86.355 0.337449 86.355 0.0108452 87.5082 84.5576 0.0204922 0.020436 91.4211 97.8374 0.0668283 0.0763911 84.6785 0.303725 80.7205 0.33614
86.455 0.302838 86.455 0.337474 86.455 0.0114212 87.5868 84.647 0.0204366 0.0204178 91.5111 97.9288 0.064865 0.081324 84.768 0.303725 80.7971 0.336126
86.555 0.303123 86.555 0.337813 86.555 0.0162317 87.6654 84.7365 0.0203682 0.0203731 91.6011 98.0201 0.064072 0.0876742 84.8574 0.303723 80.8736 0.336154
86.655 0.303134 86.655 0.33809 86.655 0.0218717 87.744 84.8259 0.0203012 0.0203489 91.6911 98.1115 0.0640747 0.0969129 84.9469 0.303722 80.9502 0.336116
86.755 0.303462 86.755 0.338441 86.755 0.0304782 87.8226 84.9153 0.020238 0.0203274 91.7811 98.2028 0.0637658 0.110291 85.0363 0.303721 81.0267 0.336126
86.855 0.304371 86.855 0.339983 86.855 0.0553417 87.9011 85.0048 0.0201441 0.0203021 91.8711 98.2942 0.0633698 0.130206 85.1258 0.30372 81.1032 0.336125
86.955 0.308741 86.955 0.34681 86.955 0.17011 87.9797 85.0942 0.0200539 0.0203015 91.9611 98.3856 0.0634885 0.159845 85.2152 0.30372 81.1798 0.33611
87.055 0.311528 87.055 0.352754 87.055 0.25903 88.0583 85.1837 0.0199611 0.0202774 92.0511 98.4769 0.06331 0.19977 85.3046 0.303719 81.2563 0.336154
87.155 0.320543 87.155 0.370175 87.155 0.465532 88.1369 85.2731 0.0198556 0.0202745 92.1411 98.5683 0.0625496 0.245388 85.3941 0.303719 81.3329 0.336134
87.255 0.323694 87.255 0.383252 87.255 0.540555 88.2155 85.3626 0.0197828 0.0202847 92.2311 98.6597 0.0617095 0.290502 85.4835 0.303719 81.4094 0.336121
87.355 0.324311 87.355 0.389801 87.355 0.545906 88.294 85.452 0.0197295 0.0202855 92.3211 98.751 0.0616227 0.313755 85.573 0.303719 81.486 0.336148
87.455 0.323672 87.455 0.391026 87.455 0.523391 88.3726 85.5414 0.0196789 0.0202902 92.4112 98.8424 0.0611862 0.318407 85.6624 0.303719 81.5625 0.336122
87.555 0.321214 87.555 0.386392 87.555 0.464845 88.4512 85.6309 0.0196394 0.0203336 92.5012 98.9338 0.0602561 0.333614 85.7519 0.303721 81.6391 0.336412
87.655 0.313404 87.655 0.368643 87.655 0.293435 88.5298 85.7203 0.0196314 0.0203455 92.5912 99.0251 0.0595743 0.376704 85.8413 0.303722 81.7156 0.336436
87.755 0.306868 87.755 0.352406 87.755 0.117578 88.6084 85.8098 0.0196615 0.0203914 92.6812 99.1165 0.0589851 0.418523 85.9307 0.303724 81.7922 0.336401
87.855 0.305328 87.855 0.346188 87.855 0.0451971 88.6869 85.8992 0.0197139 0.0204661 92.7712 99.2078 0.0577042 0.4566 86.0202 0.303727 81.8687 0.336425
87.955 0.305288 87.955 0.344648 87.955 0.0365402 88.7655 85.9887 0.0198202 0.0205379 92.8612 99.2992 0.0569053 0.487079 86.1096 0.30373 81.9452 0.336446
88.055 0.304998 88.055 0.343999 88.055 0.0315613 88.8441 86.0781 0.0200236 0.020624 92.9512 99.3906 0.0564691 0.511563 86.1991 0.303733 82.0218 0.336685
88.155 0.304689 88.155 0.343417 88.155 0.0286168 88.9227 86.1675 0.0203008 0.0207668 93.0412 99.4819 0.0561211 0.526995 86.2885 0.303739 82.0983 0.336717
88.255 0.304677 88.255 0.342785 88.255 0.027042 89.0013 86.257 0.0206794 0.0209331 93.1312 99.5733 0.0553104 0.533727 86.378 0.303746 82.1749 0.336706
88.355 0.304388 88.355 0.342465 88.355 0.0263442 89.0798 86.3464 0.0212496 0.0211492 93.2212 99.6647 0.0545762 0.535357 86.4674 0.303755 82.2514 0.336983
88.455 0.304365 88.455 0.342191 88.455 0.0260634 89.1584 86.4359 0.0219338 0.0214084 93.3112 99.756 0.0539058 0.531389 86.5568 0.303766 82.328 0.337002
88.555 0.30404 88.555 0.342143 88.555 0.0258897 89.237 86.5253 0.0228151 0.0217167 93.4013 99.8474 0.0536645 0.521097 86.6463 0.303779 82.4045 0.337263
88.655 0.304068 88.655 0.341867 88.655 0.0258153 89.3156 86.6148 0.0239099 0.022081 93.4913 99.9388 0.0534613 0.500757 86.7357 0.303794 82.4811 0.337562
88.755 0.304049 88.755 0.341861 88.755 0.0257426 89.3942 86.7042 0.0252313 0.022511 93.5813 100.03 0.0531406 0.463646 86.8252 0.303812 82.5576 0.33786
88.855 0.304066 88.855 0.341508 88.855 0.0256495 89.4727 86.7937 0.0268729 0.0230215 93.6713 100.121 0.0526387 0.401139 86.9146 0.303833 82.6341 0.337842
88.955 0.304083 88.955 0.341553 88.955 0.025585 89.5513 86.8831 0.0289065 0.0236412 93.7613 100.213 0.0519806 0.318777 87.0041 0.303859 82.7107 0.338141
89.055 0.303744 89.055 0.341228 89.055 0.0254736 89.6299 86.9725 0.0312955 0.0242967 93.8513 100.304 0.0516726 0.26753 87.0935 0.303886 82.7872 0.338427
89.155 0.303759 89.155 0.341211 89.155 0.0253479 89.7085 87.062 0.0340456 0.0250708 93.9413 100.396 0.0511844 0.188795 87.1829 0.303919 82.8638 0.338687
89.255 0.303762 89.255 0.341233 89.255 0.0252155 89.7871 87.1514 0.0369604 0.0258984 94.0313 100.487 0.0508556 0.119343 87.2724 0.303953 82.9403 0.339299
89.355 0.303739 89.355 0.340897 89.355 0.0250385 89.8657 87.2409 0.0399697 0.0268355 94.1213 100.578 0.0505179 0.0915522 87.3618 0.303992 83.0169 0.339859
89.455 0.303773 89.455 0.340897 89.455 0.0249102 89.9442 87.3303 0.0431495 0.0279015 94.2113 100.67 0.050314 0.0790492 87.4513 0.304037 83.0934 0.340713
89.555 0.303767 89.555 0.340935 89.555 0.0248031 90.0228 87.4198 0.046569 0.0290481 94.3013 100.761 0.0501044 0.0755948 87.5407 0.304084 83.17 0.342203
89.655 0.303421 89.655 0.340596 89.655 0.0246786 90.1014 87.5092 0.0504471 0.0302826 94.3913 100.852 0.0499248 0.0742126 87.6302 0.304136 83.2465 0.344761
89.755 0.303465 89.755 0.340602 89.755 0.0245849 90.18 87.5986 0.05511 0.0316304 94.4814 100.944 0.0495544 0.0734349 87.7196 0.304192 83.3231 0.349352
89.855 0.30344 89.855 0.340607 89.855 0.024489 90.2586 87.6881 0.0609346 0.0330232 94.5714 101.035 0.0496135 0.073295 87.8091 0.30425 83.3996 0.355408
89.955 0.303431 89.955 0.340569 89.955 0.0243217 90.3371 87.7775 0.0688852 0.0345111 94.6614 101.126 0.0497515 0.0733307 87.8985 0.304312 83.4761 0.35796
90.055 0.303452 90.055 0.340595 90.055 0.0240925 90.4157 87.867 0.080778 0.0360482 94.7514 101.218 0.0494873 0.072881 87.9879 0.304376 83.5527 0.362287
90.155 0.303435 90.155 0.340286 90.155 0.0236796 90.4943 87.9564 0.100557 0.0376455 94.8414 101.309 0.0494719 0.0724537 88.0774 0.304443 83.6292 0.370318
90.255 0.303447 90.255 0.34027 90.255 0.0230702 90.5729 88.0459 0.135828 0.0393715 94.9314 101.401 0.0494552 0.0724925 88.1668 0.304514 83.7058 0.376613
90.355 0.303462 90.355 0.340309 90.355 0.0222301 90.6515 88.1353 0.193883 0.0412035 95.0214 101.492 0.0499973 0.0717808 88.2563 0.304591 83.7823 0.380104
90.455 0.303101 90.455 0.339955 90.455 0.0210477 90.73 88.2247 0.266171 0.043159 95.1114 101.583 0.050001 0.0718527 88.3457 0.304672 83.8589 0.381812
90.555 0.303131 90.555 0.339955 90.555 0.0195105 90.8086 88.3142 0.295693 0.0453096 95.2014 101.675 0.0502037 0.0712495 88.4352 0.304762 83.9354 0.381524
90.655 0.303148 90.655 0.339975 90.655 0.0174463 90.8872 88.4036 0.336187 0.0476539 95.2914 101.766 0.0503301 0.0704793 88.5246 0.30486 84.012 0.376062
90.755 0.303104 90.755 0.339652 90.755 0.0144703 90.9658 88.4931 0.414213 0.0502897 95.3814 101.857 0.0505523 0.0695858 88.614 0.304969 84.0885 0.360827
90.855 0.302816 90.855 0.339345 90.855 0.0110158 91.0444 88.5825 0.472378 0.0533221 95.4715 101.949 0.0505262 0.0684182 88.7035 0.305096 84.165 0.345642
90.955 0.302817 90.955 0.339364 90.955 0.0110612 91.1229 88.672 0.500039 0.0568927 95.5615 102.04 0.0508794 0.0671403 88.7929 0.305245 84.2416 0.342486
91.055 0.303117 91.055 0.339654 91.055 0.0156901 91.2015 88.7614 0.51094 0.061195 95.6515 102.131 0.0512694 0.0660047 88.8824 0.305424 84.3181 0.341592
91.155 0.303139 91.155 0.339985 91.155 0.0213845 91.2801 88.8508 0.504061 0.0666814 95.7415 102.223 0.0515502 0.0650474 88.9718 0.305652 84.3947 0.340737
91.255 0.303453 91.255 0.34031 91.255 0.0295442 91.3587 88.9403 0.448464 0.0740022 95.8315 102.314 0.0521767 0.0641181 89.0613 0.305957 84.4712 0.339857
91.355 0.304076 91.355 0.34154 91.355 0.0520365 91.4373 89.0297 0.287161 0.0846399 95.9215 102.406 0.0526958 0.0632064 89.1507 0.306401 84.5478 0.339555
91.455 0.308129 91.455 0.348107 91.455 0.159076 91.5158 89.1192 0.101295 0.101281 96.0115 102.497 0.0531709 0.0621617 89.2401 0.307094 84.6243 0.339314
91.555 0.311208 91.555 0.354275 91.555 0.251309 91.5944 89.2086 0.0449018 0.128942 96.1015 102.588 0.0537076 0.0612321 89.3296 0.308247 84.7009 0.33898
91.655 0.319951 91.655 0.371451 91.655 0.453299 91.673 89.2981 0.03807 0.173336 96.1915 102.68 0.0543247 0.0606893 89.419 0.310096 84.7774 0.338707
91.755 0.323714 91.755 0.384868 91.755 0.538805 91.7516 89.3875 0.0325472 0.232016 96.2815 102.771 0.0571375 0.0600849 89.5085 0.312541 84.854 0.33873
91.855 0.324323 91.855 0.391953 91.855 0.546754 91.8302 89.4769 0.0285457 0.286952 96.3715 102.862 0.0594592 0.0596297 89.5979 0.31483 84.9305 0.338416
91.955 0.323701 91.955 0.393543 91.955 0.525939 91.9088 89.5664 0.0263173 0.297619 96.4616 102.954 0.0608938 0.0590203 89.6874 0.315275 85.007 0.338448
92.055 0.32151 92.055 0.389285 92.055 0.472379 91.9873 89.6558 0.0251601 0.307429 96.5516 103.045 0.0621038 0.0583674 89.7768 0.315684 85.0836 0.338452
92.155 0.314022 92.155 0.372068 92.155 0.30688 92.0659 89.7453 0.0245372 0.372219 96.6416 103.136 0.0632132 0.0577634 89.8662 0.318383 85.1601 0.338411
92.255 0.307519 92.255 0.355552 92.255 0.131922 92.1445 89.8347 0.024192 0.438422 96.7316 103.228 0.0642867 0.0571237 89.9557 0.321142 85.2367 0.338158
92.355 0.305297 92.355 0.34838 92.355 0.0464233 92.2231 89.9242 0.023956 0.485426 96.8216 103.319 0.0652622 0.0564247 90.0451 0.3231 85.3132 0.338152
92.455 0.305294 92.455 0.346811 92.455 0.0370447 92.3017 90.0136 0.0238432 0.507131 96.9116 103.411 0.0663029 0.0559108 90.1346 0.324004 85.3898 0.338131
92.555 0.305016 92.555 0.345911 92.555 0.0318754 92.3802 90.1031 0.0237539 0.516514 97.0016 103.502 0.0676797 0.0555344 90.224 0.324395 85.4663 0.338157
92.655 0.304674 92.655 0.345259 92.655 0.028797 92.4588 90.1925 0.0236817 0.512276 97.0916 103.593 0.069068 0.0550343 90.3135 0.324219 85.5429 0.338118
92.755 0.304685 92.755 0.344943 92.755 0.0271318 92.5374 90.2819 0.0236444 0.467321 97.1816 103.685 0.0704292 0.0547174 90.4029 0.322346 85.6194 0.338146
92.855 0.304393 92.855 0.344363 92.855 0.0264105 92.616 90.3714 0.0236056 0.328272 97.2716 103.776 0.0720747 0.0545426 90.4923 0.316552 85.6959 0.338145
92.955 0.304373 92.955 0.344317 92.955 0.026113 92.6946 90.4608 0.0235707 0.174347 97.3616 103.867 0.0738154 0.0543497 90.5818 0.310138 85.7725 0.338125
93.055 0.304065 93.055 0.344017 93.055 0.0259557 92.7731 90.5503 0.0235164 0.0561493 97.4517 103.959 0.0757144 0.0541326 90.6712 0.305214 85.849 0.337862
93.155 0.304061 93.155 0.343714 93.155 0.0258729 92.8517 90.6397 0.0234456 0.0419498 97.5417 104.05 0.0776751 0.053978 90.7607 0.304622 85.9256 0.33785
93.255 0.304047 93.255 0.343687 93.255 0.025793 92.9303 90.7292 0.0234062 0.0377047 97.6317 104.141 0.0803326 0.0538845 90.8501 0.304445 86.0021 0.337862
93.355 0.304087 93.355 0.343422 93.355 0.0257343 93.0089 90.8186 0.0233308 0.0333108 97.7217 104.233 0.0831511 0.0538211 90.9396 0.304262 86.0787 0.337874
93.455 0.304054 93.455 0.343087 93.455 0.0256724 93.0875 90.908 0.0232444 0.0299384 97.8117 104.324 0.0868763 0.0539623 91.029 0.304121 86.1552 0.337855
93.555 0.303744 93.555 0.343066 93.555 0.025562 93.166 90.9975 0.0231634 0.0275095 97.9017 104.416 0.091045 0.054054 91.1185 0.30402 86.2318 0.337858
93.655 0.303772 93.655 0.343105 93.655 0.025429 93.2446 91.0869 0.0230684 0.0258707 97.9917 104.507 0.0953256 0.0541912 91.2079 0.303952 86.3083 0.337882
93.755 0.303736 93.755 0.342745 93.755 0.0253117 93.3232 91.1764 0.0229689 0.0248892 98.0817 104.598 0.0984624 0.054453 91.2973 0.303911 86.3849 0.337846
93.855 0.303757 93.855 0.34276 93.855 0.0251464 93.4018 91.2658 0.0228727 0.0242967 98.1717 104.69 0.10619 0.054731 91.3868 0.303886 86.4614 0.337861
93.955 0.303794 93.955 0.342782 93.955 0.0250203 93.4804 91.3553 0.0227582 0.0238867 98.2617 104.781 0.121237 0.0551227 91.4762 0.303869 86.5379 0.337848
94.055 0.303426 94.055 0.342426 94.055 0.0248895 93.559 91.4447 0.0226527 0.023601 98.3517 104.872 0.141397 0.0556609 91.5657 0.303857 86.6145 0.337842
94.155 0.303465 94.155 0.34247 94.155 0.0247776 93.6375 91.5341 0.0225379 0.0233956 98.4418 104.964 0.166632 0.0562583 91.6551 0.303849 86.691 0.337877
94.255 0.303473 94.255 0.34245 94.255 0.0247016 93.7161 91.6236 0.0224138 0.0232371 98.5318 105.055 0.197369 0.0570837 91.7446 0.303842 86.7676 0.33787
94.355 0.303425 94.355 0.342436 94.355 0.0245859 93.7947 91.713 0.0222906 0.0230998 98.6218 105.146 0.23141 0.0580971 91.834 0.303836 86.8441 0.337851
94.455 0.303466 94.455 0.342168 94.455 0.0244218 93.8733 91.8025 0.0221903 0.0229908 98.7118 105.238 0.264429 0.0592759 91.9234 0.303832 86.9207 0.33788
94.555 0.303454 94.555 0.342133 94.555 0.0242125 93.9519 91.8919 0.022067 0.0228859 98.8018 105.329 0.293927 0.0607344 92.0129 0.303828 86.9972 0.337851
94.655 0.303447 94.655 0.342122 94.655 0.0238348 94.0304 91.9814 0.0219576 0.0227719 98.8918 105.421 0.315356 0.0624762 92.1023 0.303823 87.0738 0.337861
94.755 0.303464 94.755 0.342179 94.755 0.0232761 94.109 92.0708 0.0218562 0.0226895 98.9818 105.512 0.317542 0.0647683 92.1918 0.303819 87.1503 0.33787
94.855 0.303133 94.855 0.341824 94.855 0.0224596 94.1876 92.1602 0.0217532 0.0225766 99.0718 105.603 0.321489 0.0672948 92.2812 0.303815 87.2268 0.337833
94.955 0.303118 94.955 0.341821 94.955 0.0213464 94.2662 92.2497 0.0216661 0.022493 99.1618 105.695 0.328336 0.070253 92.3707 0.303811 87.3034 0.337872
95.055 0.303147 95.055 0.341843 95.055 0.0199144 94.3448 92.3391 0.0215536 0.0223915 99.2518 105.786 0.349531 0.0738399 92.4601 0.303807 87.3799 0.337856
95.155 0.303109 95.155 0.341485 95.155 0.0179496 94.4233 92.4286 0.0214724 0.0222742 99.3418 105.877 0.389394 0.0784493 92.5495 0.303802 87.4565 0.33784
95.255 0.30281 95.255 0.341225 95.255 0.0151816 94.5019 92.518 0.0213731 0.0221779 99.4319 105.969 0.422579 0.0843452 92.639 0.303798 87.533 0.337882
95.355 0.302829 95.355 0.341217 95.355 0.011591 94.5805 92.6075 0.0212679 0.0220868 99.5219 106.06 0.451803 0.0923053 92.7284 0.303794 87.6096 0.337855
95.455 0.30279 95.455 0.340873 95.455 0.0103835 94.6591 92.6969 0.0211964 0.0219744 99.6119 106.151 0.475841 0.103581 92.8179 0.30379 87.6861 0.337877
95.555 0.302819 95.555 0.34123 95.555 0.0143505 94.7377 92.7863 0.0211153 0.021874 99.7019 106.243 0.496508 0.120913 92.9073 0.303785 87.7627 0.337875
95.655 0.303151 95.655 0.341505 95.655 0.0199929 94.8162 92.8758 0.0210448 0.0217587 99.7919 106.334 0.512834 0.147085 92.9968 0.303781 87.8392 0.337856
95.755 0.303142 95.755 0.341834 95.755 0.0272033 94.8948 92.9652 0.0209637 0.021656 99.8819 106.426 0.522266 0.184891 93.0862 0.303776 87.9158 0.337882
95.855 0.303774 95.855 0.342791 95.855 0.0444171 94.9734 93.0547 0.0208814 0.0215652 99.9719 106.517 0.527353 0.2315 93.1756 0.303773 87.9923 0.337868
95.955 0.306855 95.955 0.347416 95.955 0.124555 95.052 93.1441 0.0207923 0.0214436 100.062 106.608 0.524409 0.278828 93.2651 0.303767 88.0688 0.33785
96.055 0.310892 96.055 0.355219 96.055 0.24063 95.1306 93.2336 0.0207172 0.0213516 100.152 106.7 0.513315 0.311854 93.3545 0.303764 88.1454 0.337871
96.155 0.317785 96.155 0.368963 96.155 0.404522 95.2091 93.323 0.0205975 0.0212673 100.242 106.791 0.490345 0.316536 93.444 0.30376 88.2219 0.337846
96.255 0.323377 96.255 0.384511 96.255 0.530707 95.2877 93.4124 0.0205057 0.021175 100.332 106.882 0.448802 0.327577 93.5334 0.303756 88.2985 0.33784
96.355 0.324305 96.355 0.392908 96.355 0.547852 95.3663 93.5019 0.0204168 0.0211116 100.422 106.974 0.384174 0.366375 93.6229 0.303754 88.375 0.337871
96.455 0.324013 96.455 0.395388 96.455 0.532125 95.4449 93.5913 0.0203118 0.0210308 100.512 107.065 0.307466 0.409176 93.7123 0.30375 88.4516 0.337848
96.555 0.322436 96.555 0.392575 96.555 0.489697 95.5235 93.6808 0.020232 0.0209211 100.602 107.156 0.272034 0.449417 93.8017 0.303746 88.5281 0.337848
96.655 0.315895 96.655 0.378017 96.655 0.349114 95.6021 93.7702 0.0201474 0.0208705 100.692 107.248 0.209705 0.482004 93.8912 0.303744 88.6047 0.337857
96.755 0.309068 96.755 0.360821 96.755 0.172231 95.6806 93.8597 0.0200495 0.0207898 100.782 107.339 0.133545 0.507302 93.9806 0.30374 88.6812 0.337832
96.855 0.305282 96.855 0.350855 96.855 0.0517343 95.7592 93.9491 0.0199651 0.0207502 100.872 107.431 0.0991834 0.525024 94.0701 0.303739 88.7577 0.337878
96.955 0.305647 96.955 0.348716 96.955 0.0386358 95.8378 94.0386 0.0198652 0.020707 100.962 107.522 0.084328 0.53378 94.1595 0.303737 88.8343 0.337854
97.055 0.30501 97.055 0.34772 97.055 0.0328292 95.9164 94.128 0.0197749 0.0206359 101.052 107.613 0.0787382 0.536485 94.249 0.303734 88.9108 0.337846
97.155 0.304734 97.155 0.347117 97.155 0.0293336 95.995 94.2174 0.0196986 0.0205944 101.142 107.705 0.0761279 0.533816 94.3384 0.303732 88.9874 0.337872
97.255 0.304767 97.255 0.346492 97.255 0.0274082 96.0735 94.3069 0.0196128 0.0205705 101.232 107.796 0.0740809 0.525501 94.4278 0.303731 89.0639 0.337827
97.355 0.30442 97.355 0.346156 97.355 0.0265228 96.1521 94.3963 0.0195436 0.0204905 101.322 107.887 0.0718272 0.509189 94.5173 0.303728 89.1405 0.337856
97.455 0.304383 97.455 0.345888 97.455 0.0261562 96.2307 94.4858 0.0194911 0.0204638 101.412 107.979 0.0706123 0.479615 94.6067 0.303727 89.217 0.337875
97.555 0.304412 97.555 0.345557 97.555 0.0259872 96.3093 94.5752 0.019452 0.0204328 101.502 108.07 0.0691933 0.428208 94.6962 0.303725 89.2936 0.337827
97.655 0.304056 97.655 0.345241 97.655 0.0259153 96.3879 94.6647 0.0194732 0.0203861 101.592 108.161 0.0676694 0.352148 94.7856 0.303723 89.3701 0.338155
97.755 0.304071 97.755 0.345266 97.755 0.0258215 96.4664 94.7541 0.0195274 0.0203836 101.682 108.253 0.066786 0.281766 94.8751 0.303723 89.4467 0.338156
97.855 0.304079 97.855 0.344941 97.855 0.0257923 96.545 94.8435 0.0196541 0.0203385 101.772 108.344 0.0637768 0.234451 94.9645 0.303721 89.5232 0.338129
97.955 0.30405 97.955 0.344642 97.955 0.0257218 96.6236 94.933 0.0198643 0.0203177 101.862 108.436 0.0647967 0.144183 95.054 0.303721 89.5997 0.338159
98.055 0.30406 98.055 0.344661 98.055 0.0256109 96.7022 95.0224 0.0201716 0.0203112 101.952 108.527 0.0637214 0.101836 95.1434 0.30372 89.6763 0.338418
98.155 0.304067 98.155 0.34462 98.155 0.0255121 96.7808 95.1119 0.0206468 0.0202791 102.042 108.618 0.0638743 0.0838799 95.2328 0.303719 89.7528 0.338412
98.255 0.303723 98.255 0.344342 98.255 0.0253642 96.8593 95.2013 0.0213 0.0202638 102.132 108.71 0.0633461 0.0771829 95.3223 0.303718 89.8294 0.33871
98.355 0.30377 98.355 0.344344 98.355 0.0252225 96.9379 95.2908 0.0221052 0.0202454 102.222 108.801 0.0608641 0.0753262 95.4117 0.303718 89.9059 0.338696
98.455 0.303732 98.455 0.343997 98.455 0.0250939 97.0165 95.3802 0.0231761 0.0202403 102.312 108.892 0.0573394 0.0741791 95.5012 0.303717 89.9825 0.339005
98.555 0.303733 98.555 0.344012 98.555 0.024947 97.0951 95.4696 0.0244849 0.0202597 102.402 108.984 0.060205 0.0735665 95.5906 0.303718 90.059 0.339301
98.655 0.303764 98.655 0.344006 98.655 0.0248446 97.1737 95.5591 0.0260852 0.0202684 102.492 109.075 0.0607567 0.0736998 95.6801 0.303719 90.1356 0.339563
98.755 0.303744 98.755 0.344 98.755 0.024757 97.2522 95.6485 0.0281056 0.0202785 102.582 109.166 0.0608584 0.0737377 95.7695 0.303719 90.2121 0.339585
98.855 0.303755 98.855 0.343738 98.855 0.0246418 97.3308 95.738 0.0305296 0.0203237 102.672 109.258 0.0605482 0.0736102 95.8589 0.303721 90.2886 0.339851
98.955 0.303764 98.955 0.343678 98.955 0.0245034 97.4094 95.8274 0.0333616 0.0203622 102.762 109.349 0.060144 0.0729507 95.9484 0.303722 90.3652 0.340416
99.055 0.303423 99.055 0.343722 99.055 0.0243102 97.488 95.9169 0.0364558 0.0204138 102.852 109.441 0.0598995 0.0723122 96.0378 0.303725 90.4417 0.340735
99.155 0.303446 99.155 0.343732 99.155 0.0239807 97.5666 96.0063 0.0396454 0.0205003 102.942 109.532 0.0565167 0.0717467 96.1273 0.303728 90.5183 0.341305
99.255 0.303451 99.255 0.343389 99.255 0.0234649 97.6452 96.0957 0.0429631 0.0206001 103.032 109.623 0.0531404 0.0711013 96.2167 0.303732 90.5948 0.342494
99.355 0.303426 99.355 0.343441 99.355 0.0226877 97.7237 96.1852 0.0466101 0.020755 103.122 109.715 0.0522331 0.070106 96.3062 0.303739 90.6714 0.344227
99.455 0.303446 99.455 0.343407 99.455 0.0216343 97.8023 96.2746 0.050708 0.0209387 103.212 109.806 0.0517491 0.068849 96.3956 0.303746 90.7479 0.347342
99.555 0.303127 99.555 0.343065 99.555 0.0202672 97.8809 96.3641 0.055676 0.0211332 103.302 109.897 0.0518269 0.0675933 96.485 0.303755 90.8245 0.352809
99.655 0.303123 99.655 0.343107 99.655 0.0184349 97.9595 96.4535 0.0620022 0.0214336 103.392 109.989 0.0516891 0.0662916 96.5745 0.303767 90.901 0.358552
99.755 0.303156 99.755 0.342803 99.755 0.0158754 98.0381 96.543 0.0708268 0.0217584 103.482 110.08 0.0512815 0.0651744 96.6639 0.303781 90.9776 0.360551
99.855 0.30283 99.855 0.342463 99.855 0.0123359 98.1166 96.6324 0.0844586 0.0221486 103.572 110.171 0.0511695 0.0640869 96.7534 0.303797 91.0541 0.368595
99.955 0.302808 99.955 0.342478 99.955 0.0100634 98.1952 96.7218 0.107959 0.0226425 103.662 110.263 0.0508045 0.0631158 96.8428 0.303817 91.1306 0.376623
100.055 0.303167 100.055 0.342447 100.055 0.013107 98.2738 96.8113 0.150596 0.0231879 103.752 110.354 0.0506632 0.0620738 96.9323 0.30384 91.2072 0.381814
100.155 0.30312 100.155 0.342782 100.155 0.0186892 98.3524 96.9007 0.217525 0.0238368 103.842 110.446 0.05058 0.0613343 97.0217 0.303867 91.2837 0.38413
100.255 0.30347 100.255 0.343089 100.255 0.0252888 98.431 96.9902 0.283703 0.0245652 103.932 110.537 0.0507787 0.0602806 97.1111 0.303898 91.3603 0.384677
100.355 0.303778 100.355 0.344011 100.355 0.0389297 98.5095 97.0796 0.304218 0.0253801 104.022 110.628 0.0508074 0.0595567 97.2006 0.303932 91.4368 0.381555
100.455 0.305921 100.455 0.347166 100.455 0.0956924 98.5881 97.1691 0.381066 0.0262925 104.112 110.72 0.0511924 0.0587972 97.29 0.30397 91.5134 0.369175
100.555 0.310618 100.555 0.355839 100.555 0.229591 98.6667 97.2585 0.457654 0.0273196 104.202 110.811 0.0512333 0.0581708 97.3795 0.304012 91.5899 0.351659
100.655 0.315293 100.655 0.366102 100.655 0.354127 98.7453 97.3479 0.500847 0.0284407 104.292 110.902 0.0512921 0.057482 97.4689 0.304059 91.6665 0.344207
100.755 0.322738 100.755 0.383605 100.755 0.518934 98.8239 97.4374 0.516446 0.029691 104.382 110.994 0.0510985 0.0568926 97.5584 0.304111 91.743 0.34364
100.855 0.324329 100.855 0.393509 100.855 0.547453 98.9024 97.5268 0.516848 0.0310427 104.472 111.085 0.0510264 0.0565426 97.6478 0.304167 91.8195 0.34245
100.955 0.324308 100.955 0.396956 100.955 0.537069 98.981 97.6163 0.482248 0.0324443 104.562 111.176 0.0510615 0.056099 97.7372 0.304226 91.8961 0.341622
101.055 0.323073 101.055 0.395432 101.055 0.502259 99.0596 97.7057 0.355783 0.0339527 104.652 111.268 0.0509732 0.0557194 97.8267 0.304289 91.9726 0.341023
101.155 0.318101 101.155 0.384221 101.155 0.392548 99.1382 97.7952 0.156207 0.0354977 104.742 111.359 0.0510837 0.0551298 97.9161 0.304353 92.0492 0.340735
101.255 0.310268 101.255 0.365828 101.255 0.207462 99.2168 97.8846 0.0513661 0.0371322 104.832 111.451 0.0511189 0.0545024 98.0056 0.304421 92.1257 0.340466
101.355 0.305627 101.355 0.353388 101.355 0.0608958 99.2953 97.9741 0.0396199 0.0388722 104.922 111.542 0.0514038 0.0545563 98.095 0.304494 92.2023 0.340434
101.455 0.305636 101.455 0.350521 101.455 0.0402839 99.3739 98.0635 0.0338803 0.040693 105.012 111.633 0.0515994 0.0545719 98.1845 0.30457 92.2788 0.340174
101.555 0.305288 101.555 0.349331 101.555 0.0338209 99.4525 98.1529 0.0293028 0.0426736 105.102 111.725 0.0518412 0.0543908 98.2739 0.304652 92.3554 0.340168
101.655 0.305003 101.655 0.348695 101.655 0.0299062 99.5311 98.2424 0.0267119 0.0448106 105.192 111.816 0.0521094 0.054374 98.3633 0.304741 92.4319 0.339858
101.755 0.304709 101.755 0.348066 101.755 0.0277215 99.6097 98.3318 0.0254454 0.0471392 105.282 111.907 0.0525006 0.0541811 98.4528 0.304838 92.5085 0.339886
101.855 0.304657 101.855 0.347797 101.855 0.0266727 99.6883 98.4213 0.024791 0.0497608 105.372 111.999 0.0529684 0.0540888 98.5422 0.304947 92.585 0.339861
101.955 0.304395 101.955 0.347117 101.955 0.0262328 99.7668 98.5107 0.0244315 0.0527354 105.462 112.09 0.0533246 0.0538154 98.6317 0.305071 92.6615 0.339853
102.055 0.30438 102.055 0.346815 102.055 0.0260465 99.8454 98.6002 0.0242663 0.0562461 105.552 112.181 0.0537524 0.0533961 98.7211 0.305218 92.7381 0.339599
102.155 0.304382 102.155 0.346808 102.155 0.0259342 99.924 98.6896 0.0241571 0.0604845 105.642 112.273 0.0541673 0.0532752 98.8106 0.305394 92.8146 0.339569
102.255 0.304407 102.255 0.346493 102.255 0.025854 100.003 98.779 0.0241184 0.0657985 105.732 112.364 0.0547452 0.0533206 98.9 0.305616 92.8912 0.339577
102.355 0.304078 102.355 0.346514 102.355 0.0258149 100.081 98.8685 0.0241176 0.0728862 105.822 112.456 0.0552957 0.0535648 98.9895 0.305911 92.9677 0.33959
102.455 0.304079 102.455 0.34619 102.455 0.025762 100.16 98.9579 0.0240941 0.083074 105.913 112.547 0.0560572 0.0538882 99.0789 0.306335 93.0443 0.339567
102.555 0.304109 102.555 0.345864 102.555 0.0256749 100.238 99.0474 0.0240943 0.0989148 106.003 112.638 0.0569595 0.05414 99.1683 0.306995 93.1208 0.339588
102.655 0.304061 102.655 0.3459 102.655 0.0255691 100.317 99.1368 0.0240893 0.125227 106.093 112.73 0.0577813 0.0544997 99.2578 0.308092 93.1974 0.339563
102.755 0.304075 102.755 0.345898 102.755 0.02543 100.395 99.2263 0.0240554 0.16797 106.183 112.821 0.0586413 0.0551 99.3472 0.309873 93.2739 0.339271
102.855 0.303774 102.855 0.345568 102.855 0.0252993 100.474 99.3157 0.0240528 0.225911 106.273 112.912 0.0595283 0.0558448 99.4367 0.312287 93.3504 0.339289
102.955 0.303748 102.955 0.34559 102.955 0.0251595 100.553 99.4051 0.0240104 0.283661 106.363 113.004 0.0606012 0.0568278 99.5261 0.314693 93.427 0.339285
103.055 0.30377 103.055 0.345237 103.055 0.0250171 100.631 99.4946 0.0239715 0.296764 106.453 113.095 0.061688 0.0579475 99.6156 0.315239 93.5035 0.339276
103.155 0.30377 103.155 0.345259 103.155 0.0249168 100.71 99.584 0.0239289 0.30465 106.543 113.186 0.0625413 0.0596066 99.705 0.315568 93.5801 0.339311
103.255 0.303743 103.255 0.345286 103.255 0.0248286 100.788 99.6735 0.0238518 0.36282 106.633 113.278 0.0641649 0.0616695 99.7944 0.317992 93.6566 0.339267
103.355 0.303758 103.355 0.345218 103.355 0.024716 100.867 99.7629 0.0237724 0.431971 106.723 113.369 0.0656507 0.0636457 99.8839 0.320873 93.7332 0.33931
103.455 0.303739 103.455 0.344965 103.455 0.0245912 100.946 99.8524 0.0236949 0.482077 106.813 113.461 0.0669605 0.0660613 99.9733 0.322961 93.8097 0.339306
103.555 0.303427 103.555 0.344964 103.555 0.0244014 101.024 99.9418 0.0235866 0.505812 106.903 113.552 0.0683199 0.0687975 100.063 0.32395 93.8863 0.339284
103.655 0.303472 103.655 0.344942 103.655 0.0240736 101.103 100.031 0.023488 0.516083 106.993 113.643 0.0698745 0.0722803 100.152 0.324377 93.9628 0.339312
103.755 0.303417 103.755 0.34467 103.755 0.0236044 101.181 100.121 0.0233736 0.513884 107.083 113.735 0.0719558 0.0767281 100.242 0.324286 94.0394 0.339291
103.855 0.303448 103.855 0.344639 103.855 0.0228632 101.26 100.21 0.0232525 0.474465 107.173 113.826 0.0741255 0.0824384 100.331 0.322643 94.1159 0.339299
103.955 0.303458 103.955 0.344647 103.955 0.0218765 101.338 100.3 0.0231329 0.34455 107.263 113.917 0.0766887 0.0896718 100.421 0.31723 94.1924 0.339319
104.055 0.30311 104.055 0.344362 104.055 0.0205717 101.417 100.389 0.0230143 0.188968 107.353 114.009 0.0802277 0.100335 100.51 0.310748 94.269 0.339276
104.155 0.303148 104.155 0.344334 104.155 0.0188288 101.496 100.478 0.0228997 0.0601138 107.443 114.1 0.0842819 0.116405 100.599 0.305379 94.3455 0.339294
104.255 0.303151 104.255 0.344047 104.255 0.0164097 101.574 100.568 0.0227951 0.0423154 107.533 114.191 0.0888103 0.141885 100.689 0.304637 94.4221 0.339301
104.355 0.30279 104.355 0.343723 104.355 0.0129631 101.653 100.657 0.0226513 0.0380843 107.623 114.283 0.0944323 0.179398 100.778 0.304461 94.4986 0.339
104.455 0.302826 104.455 0.343702 104.455 0.0100243 101.731 100.747 0.0225375 0.0335801 107.713 114.374 0.101768 0.226074 100.868 0.304273 94.5752 0.339317
104.555 0.302818 104.555 0.343731 104.555 0.0122131 101.81 100.836 0.0224223 0.0301032 107.803 114.466 0.112101 0.274693 100.957 0.304128 94.6517 0.339281
104.655 0.303114 104.655 0.344013 104.655 0.0176712 101.889 100.926 0.0222992 0.027582 107.893 114.557 0.126111 0.310442 101.047 0.304023 94.7283 0.338983
104.755 0.303157 104.755 0.344322 104.755 0.0240243 101.967 101.015 0.0221962 0.0259159 107.983 114.648 0.145191 0.315544 101.136 0.303954 94.8048 0.339023
104.855 0.303736 104.855 0.344985 104.855 0.0357489 102.046 101.105 0.0220896 0.0248999 108.073 114.74 0.170652 0.326572 101.226 0.303911 94.8813 0.338998
104.955 0.305303 104.955 0.347432 104.955 0.079539 102.124 101.194 0.0219606 0.0243017 108.163 114.831 0.203027 0.365946 101.315 0.303887 94.9579 0.339011
105.055 0.310308 105.055 0.356156 105.055 0.216517 102.203 101.283 0.0218615 0.023874 108.253 114.922 0.238944 0.409864 101.404 0.303869 95.0344 0.339009
105.155 0.314015 105.155 0.364909 105.155 0.320529 102.281 101.373 0.0217537 0.0236112 108.343 115.014 0.274667 0.450375 101.494 0.303858 95.111 0.338967
105.255 0.322433 105.255 0.383265 105.255 0.507853 102.36 101.462 0.0216394 0.0234089 108.433 115.105 0.307375 0.483228 101.583 0.303849 95.1875 0.339006
105.355 0.324297 105.355 0.393834 105.355 0.546275 102.439 101.552 0.021537 0.0232424 108.523 115.196 0.31597 0.509041 101.673 0.303842 95.2641 0.338996
105.455 0.324279 105.455 0.398198 105.455 0.540118 102.517 101.641 0.0214211 0.0231121 108.613 115.288 0.319926 0.526285 101.762 0.303837 95.3406 0.338989
105.555 0.323398 105.555 0.397236 105.555 0.509743 102.596 101.731 0.0213212 0.0229984 108.703 115.379 0.325255 0.534155 101.852 0.303832 95.4172 0.33901
105.655 0.319337 105.655 0.388618 105.655 0.421105 102.674 101.82 0.0212411 0.0228815 108.793 115.471 0.337458 0.536575 101.941 0.303827 95.4937 0.338987
105.755 0.311517 105.755 0.369913 105.755 0.234474 102.753 101.91 0.0211232 0.0228063 108.883 115.562 0.374321 0.533815 102.031 0.303824 95.5703 0.338998
105.855 0.305953 105.855 0.355829 105.855 0.0720655 102.831 101.999 0.021033 0.0227048 108.973 115.653 0.410594 0.52447 102.12 0.30382 95.6468 0.339035
105.955 0.30561 105.955 0.352136 105.955 0.0415975 102.91 102.088 0.0209147 0.0225995 109.063 115.745 0.441752 0.507256 102.209 0.303816 95.7233 0.339001
106.055 0.305311 106.055 0.350859 106.055 0.0346054 102.989 102.178 0.020825 0.0225246 109.153 115.836 0.467856 0.47595 102.299 0.303813 95.7999 0.339015
106.155 0.305019 106.155 0.349934 106.155 0.0303665 103.067 102.267 0.0207312 0.0224124 109.243 115.927 0.490298 0.421159 102.388 0.303808 95.8764 0.339015
106.255 0.304688 106.255 0.349347 106.255 0.0279641 103.146 102.357 0.0206105 0.0223239 109.333 116.019 0.5089 0.341547 102.478 0.303804 95.953 0.338978
106.355 0.304694 106.355 0.348986 106.355 0.0267737 103.224 102.446 0.020503 0.022213 109.423 116.11 0.520603 0.276722 102.567 0.3038 96.0295 0.339014
106.455 0.304415 106.455 0.348384 106.455 0.0262815 103.303 102.536 0.0204139 0.022105 109.513 116.201 0.525923 0.221309 102.657 0.303795 96.1061 0.339013
106.555 0.304369 106.555 0.348389 106.555 0.0260999 103.382 102.625 0.0202837 0.0220054 109.603 116.293 0.525488 0.135144 102.746 0.303791 96.1826 0.339008
106.655 0.304393 106.655 0.348055 106.655 0.0259735 103.46 102.715 0.0201713 0.0219071 109.693 116.384 0.517349 0.0970921 102.836 0.303787 96.2592 0.339024
106.755 0.304382 106.755 0.347793 106.755 0.0259145 103.539 102.804 0.0200544 0.0218031 109.783 116.476 0.497943 0.0817643 102.925 0.303782 96.3357 0.339
106.855 0.304049 106.855 0.347454 106.855 0.0258679 103.617 102.893 0.0199092 0.02169 109.873 116.567 0.459652 0.0763308 103.014 0.303778 96.4122 0.339014
106.955 0.304103 106.955 0.347434 106.955 0.0258113 103.696 102.983 0.0198162 0.0215904 109.963 116.658 0.394822 0.0749592 103.104 0.303774 96.4888 0.339032
107.055 0.304067 107.055 0.347154 107.055 0.0257258 103.774 103.072 0.0196922 0.0214968 110.053 116.75 0.310734 0.0747217 103.193 0.30377 96.5653 0.339004
107.155 0.30407 107.155 0.347134 107.155 0.0256316 103.853 103.162 0.0195766 0.0213933 110.143 116.841 0.26785 0.0751098 103.283 0.303765 96.6419 0.339019
107.255 0.304091 107.255 0.34681 107.255 0.0254874 103.932 103.251 0.0194792 0.0212908 110.233 116.932 0.193514 0.0749171 103.372 0.303761 96.7184 0.339019
107.355 0.303751 107.355 0.346832 107.355 0.0253724 104.01 103.341 0.0193597 0.0212073 110.323 117.024 0.124795 0.0747479 103.462 0.303758 96.795 0.339008
107.455 0.303766 107.455 0.34679 107.455 0.0252208 104.089 103.43 0.019286 0.0211254 110.413 117.115 0.0976794 0.0747465 103.551 0.303754 96.8715 0.339318
107.555 0.303772 107.555 0.346513 107.555 0.0250707 104.167 103.52 0.0192287 0.0210389 110.503 117.206 0.0862208 0.0740215 103.64 0.303751 96.9481 0.339299
107.655 0.303744 107.655 0.346521 107.655 0.0249834 104.246 103.609 0.0191886 0.0209575 110.593 117.298 0.0820814 0.0731896 103.73 0.303747 97.0246 0.339283
107.755 0.303751 107.755 0.346515 107.755 0.0248642 104.325 103.698 0.0192558 0.0208788 110.683 117.389 0.0804301 0.0720818 103.819 0.303744 97.1012 0.339325
107.855 0.303431 107.855 0.346212 107.855 0.0247635 104.403 103.788 0.0193646 0.020815 110.773 117.481 0.0788132 0.0712821 103.909 0.303741 97.1777 0.339267
107.955 0.303424 107.955 0.346199 107.955 0.0246562 104.482 103.877 0.0195716 0.0207546 110.863 117.572 0.0774767 0.0705523 103.998 0.303739 97.2542 0.339575
108.055 0.303459 108.055 0.346191 108.055 0.0244542 104.56 103.967 0.0199329 0.0206927 110.953 117.663 0.0751214 0.0692314 104.088 0.303736 97.3308 0.339576
108.155 0.303446 108.155 0.345908 108.155 0.02418 104.639 104.056 0.0204211 0.0206541 111.043 117.755 0.0751587 0.0678992 104.177 0.303735 97.4073 0.339858
108.255 0.30342 108.255 0.345883 108.255 0.0237373 104.717 104.146 0.0211282 0.0205947 111.133 117.846 0.0747961 0.0668425 104.267 0.303732 97.4839 0.339893
108.355 0.303464 108.355 0.345881 108.355 0.0230562 104.796 104.235 0.0220651 0.0205489 111.223 117.937 0.0743098 0.0657552 104.356 0.30373 97.5604 0.34017
108.455 0.30343 108.455 0.345593 108.455 0.0221185 104.875 104.325 0.0232472 0.0205053 111.313 118.029 0.0745151 0.0646889 104.445 0.303728 97.637 0.340441
108.555 0.303111 108.555 0.345557 108.555 0.0208607 104.953 104.414 0.0247643 0.0204771 111.403 118.12 0.0738896 0.0637801 104.535 0.303727 97.7135 0.340754
108.655 0.303147 108.655 0.345585 108.655 0.0191925 105.032 104.503 0.0266376 0.0204262 111.493 118.211 0.0719623 0.0639585 104.624 0.303725 97.7901 0.341004
108.755 0.303116 108.755 0.345271 108.755 0.0169407 105.11 104.593 0.0289536 0.0204153 111.583 118.303 0.0716984 0.0632148 104.714 0.303725 97.8666 0.341332
108.855 0.303159 108.855 0.344947 108.855 0.0136729 105.189 104.682 0.0317488 0.0203822 111.673 118.394 0.0709839 0.0625843 104.803 0.303723 97.9431 0.341642
108.955 0.302826 108.955 0.34466 108.955 0.0102412 105.267 104.772 0.0349141 0.0203538 111.763 118.486 0.0697052 0.0624337 104.893 0.303722 98.0197 0.342474
109.055 0.302798 109.055 0.344621 109.055 0.011266 105.346 104.861 0.0382217 0.0203283 111.853 118.577 0.0688876 0.0613524 104.982 0.303721 98.0962 0.343372
109.155 0.303156 109.155 0.344964 109.155 0.0164625 105.425 104.951 0.0417501 0.0203022 111.943 118.668 0.0677236 0.0605286 105.072 0.30372 98.1728 0.345358
109.255 0.303138 109.255 0.345302 109.255 0.0226323 105.503 105.04 0.0455932 0.0202745 112.033 118.76 0.0667854 0.0599692 105.161 0.303719 98.2493 0.348767
109.355 0.303433 109.355 0.345875 109.355 0.0325647 105.582 105.13 0.0501954 0.0202716 112.123 118.851 0.0660301 0.0594295 105.25 0.303719 98.3259 0.354853
109.455 0.304673 109.455 0.347748 109.455 0.0644767 105.66 105.219 0.0562124 0.0202444 112.213 118.942 0.0652414 0.0586987 105.34 0.303718 98.4024 0.360272
109.555 0.309334 109.555 0.355881 109.555 0.194028 105.739 105.308 0.0648134 0.020243 112.303 119.034 0.0643728 0.0578344 105.429 0.303717 98.479 0.363126
109.655 0.312459 109.655 0.362987 109.655 0.282456 105.818 105.398 0.078669 0.0202487 112.393 119.125 0.0635107 0.0569271 105.519 0.303718 98.5555 0.371769
109.755 0.321502 109.755 0.381734 109.755 0.487828 105.896 105.487 0.104046 0.0202468 112.483 119.216 0.0626926 0.0564669 105.608 0.303718 98.6321 0.379487
109.855 0.323962 109.855 0.393837 109.855 0.54325 105.975 105.577 0.152534 0.0202707 112.573 119.308 0.0619792 0.0561302 105.698 0.303719 98.7086 0.38412
109.955 0.324296 109.955 0.399129 109.955 0.543281 106.053 105.666 0.227937 0.0202973 112.663 119.399 0.0613038 0.0559108 105.787 0.30372 98.7851 0.386138
110.055 0.323701 110.055 0.399149 110.055 0.517829 106.132 105.756 0.288452 0.0203069 112.753 119.491 0.0610043 0.0556099 105.877 0.30372 98.8617 0.38613
110.155 0.320544 110.155 0.392899 110.155 0.450034 106.21 105.845 0.315534 0.020362 112.843 119.582 0.0601093 0.0555032 105.966 0.303722 98.9382 0.381566
110.255 0.312791 110.255 0.374888 110.255 0.271676 106.289 105.934 0.399724 0.0204206 112.933 119.673 0.0592016 0.0553304 106.055 0.303725 99.0148 0.366916
110.355 0.306558 110.355 0.359004 110.355 0.0965209 106.368 106.024 0.469591 0.0204993 113.023 119.765 0.058541 0.0551737 106.145 0.303728 99.0913 0.35056
110.455 0.305575 110.455 0.353681 110.455 0.0436235 106.446 106.113 0.503864 0.0206136 113.113 119.856 0.0580294 0.0550111 106.234 0.303733 99.1679 0.345423
110.555 0.3053 110.555 0.352112 110.555 0.0357772 106.525 106.203 0.516156 0.0207455 113.203 119.947 0.0576726 0.0548273 106.324 0.303738 99.2444 0.344474
110.655 0.304978 110.655 0.351194 110.655 0.0310829 106.603 106.292 0.511694 0.0209236 113.293 120.039 0.0576768 0.0546436 106.413 0.303746 99.321 0.343612
110.755 0.304652 110.755 0.350559 110.755 0.0283451 106.682 106.382 0.464406 0.0211447 113.383 120.13 0.0577488 0.0547239 106.503 0.303755 99.3975 0.342768
110.855 0.304673 110.855 0.349961 110.855 0.0269497 106.761 106.471 0.312086 0.0214072 113.473 120.221 0.0576076 0.0543244 106.592 0.303766 99.474 0.342448
110.955 0.304352 110.955 0.34965 110.955 0.0263942 106.839 106.561 0.120559 0.021739 113.563 120.313 0.0573194 0.0543399 106.682 0.30378 99.5506 0.341909
111.055 0.304365 111.055 0.349323 111.055 0.0261704 106.918 106.65 0.0464324 0.022142 113.653 120.404 0.0581798 0.0545438 106.771 0.303797 99.6271 0.341896
111.155 0.304378 111.155 0.349032 111.155 0.0260261 106.996 106.739 0.0383784 0.0226019 113.743 120.496 0.0583554 0.0549971 106.86 0.303816 99.7037 0.341593
111.255 0.304359 111.255 0.349009 111.255 0.0259687 107.075 106.829 0.0326226 0.0231755 113.833 120.587 0.0583648 0.0554402 106.95 0.30384 99.7802 0.341317
111.355 0.304072 111.355 0.348711 111.355 0.0259287 107.153 106.918 0.0285129 0.0238267 113.923 120.678 0.0576822 0.0560596 107.039 0.303867 99.8568 0.341311
111.455 0.304074 111.455 0.348419 111.455 0.0258696 107.232 107.008 0.0262934 0.024547 114.013 120.77 0.0578653 0.0566976 107.129 0.303897 99.9333 0.341308
111.555 0.304025 111.555 0.348377 111.555 0.0258233 107.311 107.097 0.0252208 0.0253716 114.103 120.861 0.0577747 0.0574401 107.218 0.303931 100.01 0.341047
111.655 0.304059 111.655 0.348089 111.655 0.0257237 107.389 107.187 0.0246604 0.0262819 114.193 120.952 0.0575771 0.058257 107.308 0.303969 100.086 0.341009
111.755 0.304075 111.755 0.348109 111.755 0.0255836 107.468 107.276 0.0243525 0.0273212 114.283 121.044 0.0573198 0.0594466 107.397 0.304012 100.163 0.34102
111.855 0.303732 111.855 0.34806 111.855 0.0254603 107.546 107.366 0.0242035 0.0284793 114.373 121.135 0.054247 0.0611014 107.487 0.304061 100.239 0.341021
111.955 0.303776 111.955 0.347792 111.955 0.0252987 107.625 107.455 0.0241267 0.0297116 114.463 121.226 0.0529184 0.0627717 107.576 0.304112 100.316 0.340712
112.055 0.303734 112.055 0.347759 112.055 0.0251659 107.703 107.544 0.0240892 0.0310901 114.553 121.318 0.0482876 0.0650571 107.665 0.304169 100.393 0.340753
112.155 0.303747 112.155 0.347437 112.155 0.0250388 107.782 107.634 0.0240909 0.0325246 114.643 121.409 0.0469571 0.068331 107.755 0.304229 100.469 0.340723
112.255 0.303773 112.255 0.347459 112.255 0.0249246 107.861 107.723 0.0240827 0.0340509 114.733 121.501 0.04683 0.0721289 107.844 0.304293 100.546 0.340739
112.355 0.303733 112.355 0.347423 112.355 0.0248415 107.939 107.813 0.02409 0.0356303 114.823 121.592 0.0468642 0.0770411 107.934 0.304359 100.622 0.340755
112.455 0.303757 112.455 0.347103 112.455 0.0247404 108.018 107.902 0.0240863 0.037282 114.913 121.683 0.0470607 0.0833304 108.023 0.304427 100.699 0.340702
112.555 0.303762 112.555 0.347148 112.555 0.0245595 108.096 107.992 0.0240735 0.0390204 115.003 121.775 0.0473757 0.0918787 108.113 0.3045 100.775 0.340729
112.655 0.303426 112.655 0.347106 112.655 0.0243143 108.175 108.081 0.0240525 0.0409169 115.093 121.866 0.0479493 0.104302 108.202 0.304579 100.852 0.340751
112.755 0.303445 112.755 0.346822 112.755 0.0239001 108.254 108.171 0.0240207 0.0429593 115.183 121.957 0.048675 0.123395 108.292 0.304664 100.928 0.340436
112.855 0.30344 112.855 0.346818 112.855 0.0232602 108.332 108.26 0.0239567 0.0451983 115.273 122.049 0.0491095 0.153539 108.381 0.304757 101.005 0.340456
112.955 0.30342 112.955 0.346822 112.955 0.0224034 108.411 108.349 0.0239119 0.0476691 115.363 122.14 0.0495093 0.197483 108.47 0.30486 101.081 0.340441
113.055 0.303462 113.055 0.346529 113.055 0.0211912 108.489 108.439 0.023839 0.0504905 115.453 122.231 0.0500373 0.247734 108.56 0.304978 101.158 0.340426
113.155 0.303121 113.155 0.34651 113.155 0.019642 108.568 108.528 0.0237405 0.0537956 115.543 122.323 0.0507268 0.294568 108.649 0.305115 101.235 0.340472
113.255 0.30312 113.255 0.346187 113.255 0.0175355 108.646 108.618 0.0236763 0.0577938 115.633 122.414 0.0515295 0.313285 108.739 0.305282 101.311 0.340437
113.355 0.30315 113.355 0.345913 113.355 0.0145018 108.725 108.707 0.023577 0.0627362 115.723 122.506 0.0520704 0.31931 108.828 0.305488 101.388 0.34042
113.455 0.302795 113.455 0.345881 113.455 0.0107611 108.804 108.797 0.02347 0.0693242 115.813 122.597 0.0541358 0.340973 108.918 0.305763 101.464 0.340452
113.555 0.30281 113.555 0.345582 113.555 0.0103887 108.882 108.886 0.0233587 0.0787338 115.904 122.688 0.0559601 0.387269 109.007 0.306155 101.541 0.340425
113.655 0.303149 113.655 0.345942 113.655 0.015044 108.961 108.976 0.0232397 0.0934573 115.994 122.78 0.0572816 0.430459 109.097 0.306768 101.617 0.340441
113.755 0.303098 113.755 0.346225 113.755 0.0210905 109.039 109.065 0.0231384 0.11853 116.084 122.871 0.058457 0.46874 109.186 0.307813 101.694 0.340429
113.855 0.303439 113.855 0.346544 113.855 0.029593 109.118 109.154 0.0230203 0.16123 116.174 122.962 0.0595851 0.498273 109.275 0.309592 101.77 0.340427
113.955 0.304067 113.955 0.348072 113.955 0.0527715 109.197 109.244 0.0228816 0.221946 116.264 123.054 0.061342 0.520747 109.365 0.312122 101.847 0.340457
114.055 0.308091 114.055 0.354573 114.055 0.163125 109.275 109.333 0.0227604 0.282641 116.354 123.145 0.0630485 0.533159 109.454 0.314651 101.923 0.340451
114.155 0.311235 114.155 0.361442 114.155 0.252124 109.354 109.423 0.0226324 0.295863 116.444 123.236 0.0644775 0.537401 109.544 0.315202 102 0.340427
114.255 0.319914 114.255 0.379218 114.255 0.455019 109.432 109.512 0.0225111 0.305953 116.534 123.328 0.0659856 0.537003 109.633 0.315622 102.077 0.340456
114.355 0.323666 114.355 0.392883 114.355 0.538109 109.511 109.602 0.0223911 0.374038 116.624 123.419 0.0677244 0.531544 109.723 0.318459 102.153 0.340418
114.455 0.324323 114.455 0.399454 114.455 0.545819 109.589 109.691 0.0222796 0.443626 116.714 123.511 0.069639 0.519344 109.812 0.321358 102.23 0.340444
114.555 0.323977 114.555 0.400678 114.555 0.525402 109.668 109.781 0.0221436 0.491069 116.804 123.602 0.0717388 0.497245 109.902 0.323335 102.306 0.340452
114.655 0.321793 114.655 0.396306 114.655 0.4736 109.747 109.87 0.0220375 0.511657 116.894 123.693 0.0744221 0.457267 109.991 0.324193 102.383 0.340135
114.755 0.314658 114.755 0.37988 114.755 0.310759 109.825 109.959 0.0219153 0.519748 116.984 123.785 0.0775015 0.391709 110.08 0.32453 102.459 0.340169
114.855 0.30808 114.855 0.363629 114.855 0.137578 109.904 110.049 0.0218212 0.512148 117.074 123.876 0.0812684 0.310534 110.17 0.324213 102.536 0.340446
114.955 0.305306 114.955 0.355237 114.955 0.0469328 109.982 110.138 0.0217196 0.458285 117.164 123.967 0.0859888 0.266232 110.259 0.321969 102.612 0.340128
115.055 0.305636 115.055 0.353367 115.055 0.0372844 110.061 110.228 0.0216053 0.30728 117.254 124.059 0.0918859 0.184181 110.349 0.315677 102.689 0.340169
115.155 0.30498 115.155 0.352395 115.155 0.0319748 110.14 110.317 0.0215085 0.154915 117.344 124.15 0.099991 0.11902 110.438 0.309329 102.765 0.340139
115.255 0.304994 115.255 0.351811 115.255 0.0288445 110.218 110.407 0.0214085 0.0518844 117.434 124.241 0.111502 0.0912663 110.528 0.305036 102.842 0.340153
115.355 0.304677 115.355 0.351167 115.355 0.0271859 110.297 110.496 0.0213012 0.0413626 117.524 124.333 0.128228 0.0798314 110.617 0.304597 102.919 0.340164
115.455 0.304678 115.455 0.350842 115.455 0.0264935 110.375 110.586 0.0212022 0.0368948 117.614 124.424 0.152201 0.07501 110.707 0.304411 102.995 0.340132
115.555 0.304402 115.555 0.350587 115.555 0.026211 110.454 110.675 0.021115 0.0325051 117.704 124.516 0.184802 0.0734228 110.796 0.304228 103.072 0.340156
115.655 0.30437 115.655 0.350224 115.655 0.0260705 110.532 110.764 0.021 0.0292939 117.794 124.607 0.223382 0.0728443 110.885 0.304095 103.148 0.340156
115.755 0.304363 115.755 0.349927 115.755 0.0260179 110.611 110.854 0.0209059 0.0270101 117.884 124.698 0.263221 0.0729866 110.975 0.303999 103.225 0.340111
115.855 0.304076 115.855 0.349655 115.855 0.0259506 110.69 110.943 0.0207728 0.0255554 117.974 124.79 0.300885 0.0725143 111.064 0.303939 103.301 0.340179
115.955 0.304049 115.955 0.349603 115.955 0.0259138 110.768 111.033 0.0206851 0.0247341 118.064 124.881 0.315339 0.0724567 111.154 0.303905 103.378 0.340142
116.055 0.304065 116.055 0.349329 116.055 0.0258583 110.847 111.122 0.0205815 0.024207 118.154 124.972 0.318999 0.073221 111.243 0.303883 103.454 0.340148
116.155 0.304061 116.155 0.349331 116.155 0.0257549 110.925 111.212 0.020452 0.0238601 118.244 125.064 0.324782 0.0722946 111.333 0.303868 103.531 0.34016
116.255 0.304041 116.255 0.348998 116.255 0.0256608 111.004 111.301 0.0203435 0.0236296 118.334 125.155 0.340772 0.0710142 111.422 0.303859 103.607 0.340136
116.355 0.304073 116.355 0.349035 116.355 0.0255208 111.082 111.391 0.0202274 0.0234151 118.424 125.246 0.381779 0.0704381 111.511 0.30385 103.684 0.340152
116.455 0.303747 116.455 0.348673 116.455 0.0253783 111.161 111.48 0.0201028 0.0232929 118.514 125.338 0.418232 0.0705635 111.601 0.303845 103.761 0.340161
116.555 0.303744 116.555 0.348682 116.555 0.025246 111.24 111.569 0.0199892 0.0231778 118.604 125.429 0.450244 0.0689296 111.69 0.30384 103.837 0.340135
116.655 0.303767 116.655 0.348402 116.655 0.0251235 111.318 111.659 0.0198589 0.0230679 118.694 125.521 0.476559 0.0673517 111.78 0.303835 103.914 0.340178
116.755 0.303743 116.755 0.348354 116.755 0.0249982 111.397 111.748 0.0197382 0.0229949 118.784 125.612 0.49901 0.066468 111.869 0.303832 103.99 0.340144
116.855 0.303743 116.855 0.348387 116.855 0.024921 111.475 111.838 0.019623 0.022909 118.874 125.703 0.516312 0.0652126 111.959 0.303829 104.067 0.340144
116.955 0.303781 116.955 0.348067 116.955 0.0248095 111.554 111.927 0.0194748 0.0228026 118.964 125.795 0.525685 0.0638184 112.048 0.303824 104.143 0.340158
117.055 0.303739 117.055 0.34805 117.055 0.0246529 111.633 112.017 0.0193879 0.0227309 119.054 125.886 0.529053 0.0629416 112.138 0.303821 104.22 0.340156
117.155 0.303753 117.155 0.348094 117.155 0.0244356 111.711 112.106 0.019281 0.022635 119.144 125.977 0.525863 0.0632788 112.227 0.303817 104.296 0.340155
117.255 0.303769 117.255 0.347758 117.255 0.0240655 111.79 112.196 0.0191654 0.0225379 119.234 126.069 0.513755 0.062689 112.316 0.303813 104.373 0.340176
117.355 0.303435 117.355 0.347738 117.355 0.0235286 111.868 112.285 0.019142 0.0224367 119.324 126.16 0.488807 0.0617284 112.406 0.303809 104.449 0.340409
117.455 0.303463 117.455 0.347778 117.455 0.0227146 111.947 112.374 0.01914 0.0223372 119.414 126.251 0.440691 0.0602004 112.495 0.303805 104.526 0.340464
117.555 0.303443 117.555 0.347441 117.555 0.0216088 112.025 112.464 0.0192129 0.0222426 119.504 126.343 0.365844 0.0593098 112.585 0.303801 104.603 0.340452
117.655 0.303412 117.655 0.347442 117.655 0.020188 112.104 112.553 0.0193651 0.0221316 119.594 126.434 0.287174 0.0583281 112.674 0.303796 104.679 0.340432
117.755 0.303455 117.755 0.347177 117.755 0.0183013 112.183 112.643 0.0196205 0.0220099 119.684 126.526 0.250979 0.0575104 112.764 0.303791 104.756 0.340751
117.855 0.303113 117.855 0.347109 117.855 0.0156359 112.261 112.732 0.0200373 0.0219045 119.774 126.617 0.154041 0.0567091 112.853 0.303787 104.832 0.34073
117.955 0.30311 117.955 0.346824 117.955 0.0119171 112.34 112.822 0.0206248 0.0218048 119.864 126.708 0.103643 0.0563237 112.943 0.303783 104.909 0.341026
118.055 0.303138 118.055 0.346519 118.055 0.00974787 112.418 112.911 0.0214252 0.0216999 119.954 126.8 0.0831525 0.0557419 113.032 0.303778 104.985 0.341352
118.155 0.303104 118.155 0.346807 118.155 0.0131395 112.497 113.001 0.0224895 0.0215992 120.044 126.891 0.0756392 0.0556821 113.121 0.303774 105.062 0.341597
118.255 0.303121 118.255 0.346854 118.255 0.0189931 112.576 113.09 0.0238495 0.0215046 120.134 126.982 0.0731294 0.0556689 113.211 0.30377 105.138 0.341921
118.355 0.30346 118.355 0.347457 118.355 0.026114 112.654 113.179 0.0255796 0.0214095 120.224 127.074 0.0715067 0.0552082 113.3 0.303766 105.215 0.342511
118.455 0.303728 118.455 0.348057 118.455 0.0413654 112.733 113.269 0.0279281 0.0213176 120.314 127.165 0.0696951 0.0548428 113.39 0.303762 105.291 0.342771
118.555 0.306235 118.555 0.352137 118.555 0.108989 112.811 113.358 0.0310121 0.0211999 120.404 127.256 0.0679847 0.0544388 113.479 0.303757 105.368 0.343387
118.655 0.31091 118.655 0.360848 118.655 0.235813 112.89 113.448 0.0347831 0.021118 120.494 127.348 0.0668769 0.0542125 113.569 0.303754 105.445 0.34419
118.755 0.316167 118.755 0.373002 118.755 0.37504 112.968 113.537 0.0391003 0.0210434 120.584 127.439 0.0663983 0.0540125 113.658 0.303751 105.521 0.345632
118.855 0.32305 118.855 0.389834 118.855 0.523143 113.047 113.627 0.04384 0.0209555 120.674 127.531 0.066169 0.053902 113.748 0.303747 105.598 0.348534
118.955 0.324286 118.955 0.398798 118.955 0.546633 113.126 113.716 0.0491682 0.0208904 120.764 127.622 0.0659261 0.053643 113.837 0.303744 105.674 0.353405
119.055 0.324262 119.055 0.401655 119.055 0.534337 113.204 113.805 0.0555485 0.020826 120.854 127.713 0.0656298 0.0534834 113.926 0.303742 105.751 0.359995
119.155 0.322765 119.155 0.399496 119.155 0.497886 113.283 113.895 0.0638332 0.0207561 120.944 127.805 0.0653021 0.0533823 114.016 0.303739 105.827 0.362591
119.255 0.317736 119.255 0.387649 119.255 0.379999 113.361 113.984 0.0760331 0.0206931 121.034 127.896 0.0649836 0.0533103 114.105 0.303736 105.904 0.368581
119.355 0.310261 119.355 0.369929 119.355 0.198918 113.44 114.074 0.0965372 0.0206387 121.124 127.987 0.0644193 0.053211 114.195 0.303734 105.98 0.377218
119.455 0.305629 119.455 0.357711 119.455 0.0580189 113.518 114.163 0.134365 0.0205784 121.214 128.079 0.0630047 0.053086 114.284 0.303731 106.057 0.383563
119.555 0.305574 119.555 0.354894 119.555 0.0398864 113.597 114.253 0.198383 0.0205539 121.304 128.17 0.0617413 0.0531166 114.374 0.30373 106.133 0.386413
119.655 0.305287 119.655 0.353683 119.655 0.0335827 113.676 114.342 0.273198 0.0205004 121.394 128.261 0.0608668 0.0532505 114.463 0.303728 106.21 0.387586
119.755 0.304998 119.755 0.352746 119.755 0.0297399 113.754 114.432 0.296523 0.0204543 121.484 128.353 0.0601185 0.053565 114.553 0.303726 106.287 0.385846
119.855 0.304661 119.855 0.352123 119.855 0.0276346 113.833 114.521 0.357771 0.0204256 121.574 128.444 0.0591474 0.0539831 114.642 0.303725 106.363 0.376918
119.955 0.304677 119.955 0.351821 119.955 0.0266688 113.911 114.61 0.437447 0.0203789 121.664 128.536 0.0582948 0.0544594 114.731 0.303723 106.44 0.359142
120.055 0.304356 120.055 0.351472 120.055 0.026256 113.99 114.7 0.489013 0.0203487 121.754 128.627 0.0575477 0.055054 114.821 0.303722 106.516 0.347647
120.155 0.304348 120.155 0.351186 120.155 0.0261026 114.069 114.789 0.509491 0.0203119 121.844 128.718 0.0568386 0.0559517 114.91 0.30372 106.593 0.346232
120.255 0.304389 120.255 0.350886 120.255 0.0260071 114.147 114.879 0.515064 0.0202579 121.934 128.81 0.0563703 0.0564997 115 0.303718 106.669 0.345096
120.355 0.304061 120.355 0.350551 120.355 0.025943 114.226 114.968 0.494015 0.0202708 122.024 128.901 0.0557882 0.0575995 115.089 0.303719 106.746 0.344193
120.455 0.304039 120.455 0.350599 120.455 0.0259121 114.304 115.058 0.402056 0.0202387 122.114 128.992 0.0549079 0.0589972 115.179 0.303717 106.822 0.343651
120.555 0.304086 120.555 0.350265 120.555 0.0258642 114.383 115.147 0.207295 0.0202141 122.204 129.084 0.0541424 0.0607503 115.268 0.303716 106.899 0.343365
120.655 0.304057 120.655 0.349945 120.655 0.0257699 114.461 115.237 0.0629257 0.0202128 122.294 129.175 0.0534982 0.0627656 115.358 0.303716 106.975 0.343074
120.755 0.304058 120.755 0.349984 120.755 0.0256877 114.54 115.326 0.0410588 0.0201911 122.384 129.266 0.0529227 0.0653973 115.447 0.303715 107.052 0.342797
120.855 0.303763 120.855 0.349656 120.855 0.0255336 114.619 115.415 0.0352392 0.0201898 122.474 129.358 0.0524408 0.0688205 115.536 0.303715 107.129 0.342774
120.955 0.303729 120.955 0.349648 120.955 0.0253906 114.697 115.505 0.0301426 0.0201988 122.564 129.449 0.0519805 0.0729004 115.626 0.303716 107.205 0.342496
121.055 0.303756 121.055 0.349679 121.055 0.0252645 114.776 115.594 0.0270621 0.0201967 122.654 129.541 0.0516792 0.0784131 115.715 0.303716 107.282 0.342521
121.155 0.303738 121.155 0.349324 121.155 0.0251274 114.854 115.684 0.0255689 0.0202321 122.744 129.632 0.051301 0.0860602 115.805 0.303717 107.358 0.342193
121.255 0.303726 121.255 0.349329 121.255 0.0250274 114.933 115.773 0.0248416 0.0202674 122.834 129.723 0.0509937 0.0974645 115.894 0.303718 107.435 0.342236
121.355 0.303774 121.355 0.34903 121.355 0.0249188 115.012 115.863 0.02442 0.0203141 122.924 129.815 0.050658 0.116094 115.984 0.30372 107.511 0.342228
121.455 0.303432 121.455 0.349004 121.455 0.0248022 115.09 115.952 0.0242311 0.0204067 123.014 129.906 0.0501726 0.14779 116.073 0.303724 107.588 0.342209
121.555 0.303412 121.555 0.349036 121.555 0.0246801 115.169 116.042 0.0241168 0.0204877 123.104 129.997 0.0481189 0.196448 116.163 0.303728 107.664 0.342257
121.655 0.303438 121.655 0.349001 121.655 0.024487 115.247 116.131 0.0240547 0.0205972 123.194 130.089 0.0497444 0.253721 116.252 0.303732 107.741 0.341925
121.755 0.303417 121.755 0.348682 121.755 0.0241673 115.326 116.22 0.0240533 0.0207716 123.284 130.18 0.0499737 0.302896 116.341 0.303739 107.817 0.341923
121.855 0.303435 121.855 0.348718 121.855 0.0236561 115.404 116.31 0.0240475 0.0209655 123.374 130.271 0.0499164 0.312945 116.431 0.303748 107.894 0.341935
121.955 0.303436 121.955 0.348353 121.955 0.022905 115.483 116.399 0.0240462 0.021205 123.464 130.363 0.0498745 0.324306 116.52 0.303758 107.971 0.341905
122.055 0.303409 122.055 0.348398 122.055 0.021869 115.562 116.489 0.0240547 0.0215304 123.554 130.454 0.0496566 0.367716 116.61 0.303771 108.047 0.341936
122.155 0.303135 122.155 0.348394 122.155 0.0205386 115.64 116.578 0.0240478 0.0218824 123.644 130.546 0.0496969 0.415883 116.699 0.303786 108.124 0.341933
122.255 0.303129 122.255 0.348038 122.255 0.018719 115.719 116.668 0.0240473 0.0223295 123.734 130.637 0.0497266 0.461343 116.789 0.303804 108.2 0.341916
122.355 0.303096 122.355 0.348077 122.355 0.016257 115.797 116.757 0.0240092 0.0228764 123.824 130.728 0.0497054 0.496657 116.878 0.303827 108.277 0.341637
122.455 0.303144 122.455 0.347761 122.455 0.0126873 115.876 116.847 0.0239542 0.0234916 123.914 130.82 0.0497946 0.522052 116.968 0.303853 108.353 0.341617
122.555 0.302804 122.555 0.347412 122.555 0.00971375 115.954 116.936 0.0239251 0.0242231 124.004 130.911 0.0497894 0.536045 117.057 0.303883 108.43 0.341622
122.655 0.302794 122.655 0.347474 122.655 0.012062 116.033 117.025 0.0238552 0.0250344 124.094 131.002 0.0498789 0.541714 117.146 0.303917 108.506 0.341652
122.755 0.303152 122.755 0.347734 122.755 0.0177828 116.112 117.115 0.0237727 0.0259239 124.184 131.094 0.050081 0.542323 117.236 0.303954 108.583 0.341613
122.855 0.30342 122.855 0.348051 122.855 0.0245352 116.19 117.204 0.0236914 0.0269693 124.274 131.185 0.0501696 0.537469 117.325 0.303998 108.659 0.341614
122.955 0.303733 122.955 0.348713 122.955 0.037252 116.269 117.294 0.0235749 0.028091 124.364 131.276 0.0504283 0.526935 117.415 0.304044 108.736 0.341647
123.055 0.305616 123.055 0.351464 123.055 0.0872968 116.347 117.383 0.0234723 0.0293495 124.454 131.368 0.0507352 0.508635 117.504 0.304097 108.813 0.341627
123.155 0.310249 123.155 0.360533 123.155 0.223822 116.426 117.473 0.0233511 0.0307114 124.544 131.459 0.0510301 0.475058 117.594 0.304154 108.889 0.341639
123.255 0.314354 123.255 0.370537 123.255 0.334889 116.505 117.562 0.0232175 0.0321404 124.634 131.551 0.0513988 0.417467 117.683 0.304213 108.966 0.34163
123.355 0.322428 123.355 0.38857 123.355 0.512093 116.583 117.652 0.0231124 0.0336876 124.724 131.642 0.0517771 0.335552 117.773 0.304278 109.042 0.341623
123.455 0.324265 123.455 0.398824 123.455 0.545902 116.662 117.741 0.0229798 0.0352848 124.814 131.733 0.0522697 0.274569 117.862 0.304344 109.119 0.341656
123.555 0.324308 123.555 0.402564 123.555 0.538254 116.74 117.83 0.0228546 0.0369261 124.904 131.825 0.0529653 0.21294 117.951 0.304413 109.195 0.341642
123.655 0.323352 123.655 0.401324 123.655 0.507112 116.819 117.92 0.0227424 0.0386966 124.994 131.916 0.0536335 0.131069 118.041 0.304486 109.272 0.341612
123.755 0.319309 123.755 0.392303 123.755 0.414788 116.897 118.009 0.0226159 0.040563 125.084 132.007 0.054491 0.0964221 118.13 0.304564 109.348 0.341641
123.855 0.311558 123.855 0.373947 123.855 0.229121 116.976 118.099 0.0224857 0.0425499 125.174 132.099 0.0553832 0.0825791 118.22 0.304647 109.425 0.341597
123.955 0.305936 123.955 0.359914 123.955 0.069558 117.055 118.188 0.0223746 0.0447529 125.264 132.19 0.0561948 0.0770528 118.309 0.304739 109.501 0.341319
124.055 0.305611 124.055 0.355859 124.055 0.0413699 117.133 118.278 0.0222506 0.0471209 125.354 132.281 0.0574479 0.0761967 118.399 0.304837 109.578 0.341337
124.155 0.305329 124.155 0.354599 124.155 0.0344476 117.212 118.367 0.0221429 0.0497878 125.444 132.373 0.0586067 0.0758776 118.488 0.304948 109.655 0.341318
124.255 0.304964 124.255 0.353687 124.255 0.0302414 117.29 118.457 0.0220415 0.0528331 125.534 132.464 0.0601215 0.0754195 118.578 0.305075 109.731 0.341348
124.355 0.304698 124.355 0.353058 124.355 0.0279047 117.369 118.546 0.0219396 0.0564371 125.624 132.556 0.0618436 0.0757642 118.667 0.305226 109.808 0.341322
124.455 0.304693 124.455 0.352725 124.455 0.0267704 117.448 118.635 0.0218313 0.0607694 125.714 132.647 0.0634418 0.0748698 118.756 0.305406 109.884 0.341318
124.555 0.304347 124.555 0.352434 124.555 0.0263311 117.526 118.725 0.0217143 0.0662738 125.804 132.738 0.0645206 0.073987 118.846 0.305635 109.961 0.341347
124.655 0.304392 124.655 0.352117 124.655 0.0261545 117.605 118.814 0.0216276 0.0736633 125.895 132.83 0.0659189 0.0734257 118.935 0.305943 110.037 0.341303
124.755 0.304404 124.755 0.351803 124.755 0.0260405 117.683 118.904 0.0215168 0.0843802 125.985 132.921 0.0675034 0.0734983 119.025 0.30639 110.114 0.341323
124.855 0.304059 124.855 0.351524 124.855 0.0259974 117.762 118.993 0.02141 0.101242 126.075 133.012 0.0691079 0.0725952 119.114 0.307092 110.19 0.341318
124.955 0.304092 124.955 0.351188 124.955 0.0259642 117.84 119.083 0.0213146 0.129438 126.165 133.104 0.0710236 0.0715955 119.204 0.308267 110.267 0.341294
125.055 0.304072 125.055 0.351188 125.055 0.0259066 117.919 119.172 0.0212224 0.174819 126.255 133.195 0.0731006 0.0706274 119.293 0.310158 110.343 0.341306
125.155 0.30404 125.155 0.350882 125.155 0.0258435 117.998 119.262 0.0211167 0.234549 126.345 133.286 0.0757454 0.0696926 119.383 0.312647 110.42 0.341321
125.255 0.304088 125.255 0.350855 125.255 0.0257565 118.076 119.351 0.0210194 0.288125 126.435 133.378 0.0789388 0.0684749 119.472 0.314879 110.497 0.341291
125.355 0.304035 125.355 0.35056 125.355 0.0256045 118.155 119.44 0.0209215 0.297098 126.525 133.469 0.0828963 0.0673574 119.561 0.315253 110.573 0.341328
125.455 0.304051 125.455 0.350555 125.455 0.0254863 118.233 119.53 0.0207938 0.306046 126.615 133.561 0.0877809 0.0664457 119.651 0.315626 110.65 0.341293
125.555 0.303768 125.555 0.350239 125.555 0.025338 118.312 119.619 0.0207009 0.369448 126.705 133.652 0.0940993 0.064837 119.74 0.318268 110.726 0.341316
125.655 0.303732 125.655 0.350272 125.655 0.0251985 118.39 119.709 0.0205874 0.437284 126.795 133.743 0.102441 0.0633768 119.83 0.321094 110.803 0.341328
125.755 0.303769 125.755 0.349954 125.755 0.0251079 118.469 119.798 0.020485 0.485028 126.885 133.835 0.113858 0.0623377 119.919 0.323083 110.879 0.341303
125.855 0.303765 125.855 0.349945 125.855 0.0249883 118.548 119.888 0.0203601 0.507 126.975 133.926 0.129551 0.0611522 120.009 0.323999 110.956 0.341317
125.955 0.303737 125.955 0.349968 125.955 0.0248862 118.626 119.977 0.020234 0.516263 127.065 134.017 0.150825 0.0604606 120.098 0.324385 111.032 0.341333
126.055 0.30376 126.055 0.349617 126.055 0.0247869 118.705 120.067 0.0201024 0.511552 127.155 134.109 0.179282 0.0597829 120.187 0.324189 111.109 0.341294
126.155 0.303755 126.155 0.349657 126.155 0.0245955 118.783 120.156 0.0199933 0.464843 127.245 134.2 0.213972 0.0589946 120.277 0.322242 111.126 0.341303
126.255 0.303731 126.255 0.349646 126.255 0.0242924 118.862 120.245 0.019847 0.322631 127.335 134.291 0.251126 0.0585929 120.366 0.316317 111.203 0.341323
126.355 0.303473 126.355 0.349304 126.355 0.02382 118.941 120.335 0.0197347 0.172807 127.425 134.383 0.287379 0.0578967 120.456 0.310074 111.279 0.341318
126.455 0.303453 126.455 0.349336 126.455 0.0231329 119.019 120.424 0.0195958 0.0555616 127.515 134.474 0.31398 0.0574444 120.545 0.305189 111.356 0.341294
126.555 0.303446 126.555 0.349327 126.555 0.0221801 119.098 120.514 0.0194523 0.0418046 127.605 134.566 0.316907 0.0570379 120.635 0.304616 111.432 0.341306
126.655 0.303457 126.655 0.348978 126.655 0.0208859 119.176 120.603 0.0193559 0.0374471 127.695 134.657 0.321368 0.0561171 120.724 0.304434 111.509 0.341321
126.755 0.303098 126.755 0.349023 126.755 0.0192101 119.255 120.693 0.0192351 0.0329902 127.785 134.748 0.329135 0.055934 120.814 0.304249 111.585 0.341291
126.855 0.303143 126.855 0.348683 126.855 0.0169094 119.333 120.782 0.0191351 0.0296005 127.875 134.84 0.355096 0.0557415 120.903 0.304107 111.662 0.341328
126.955 0.303135 126.955 0.348381 126.955 0.0135837 119.412 120.872 0.0190945 0.0272142 127.965 134.931 0.395008 0.0550461 120.992 0.304008 111.738 0.341293
127.055 0.302805 127.055 0.348085 127.055 0.00996068 119.491 120.961 0.0190762 0.0256663 128.055 135.022 0.428246 0.0548194 121.082 0.303943 111.815 0.341316
127.155 0.302824 127.155 0.348044 127.155 0.0109184 119.569 121.05 0.0191195 0.0247522 128.145 135.114 0.457259 0.0546389 121.171 0.303905 111.891 0.341328
127.255 0.303141 127.255 0.348384 127.255 0.0162849 119.648 121.14 0.0192271 0.0241989 128.235 135.205 0.481262 0.0542828 121.261 0.303882 111.968 0.341303
127.355 0.30311 127.355 0.348729 127.355 0.0227813 119.726 121.229 0.0194055 0.023831 128.325 135.296 0.50244 0.0541141 121.35 0.303867 112.045 0.341317
127.455 0.303449 127.455 0.349305 127.455 0.0332283 119.805 121.319 0.0197558 0.0235577 128.415 135.388 0.517686 0.0539454 121.44 0.303856 112.121 0.341333
127.555 0.304666 127.555 0.351206 127.555 0.0676433 119.884 121.408 0.0203433 0.0233839 128.505 135.479 0.525483 0.0538413 121.529 0.303848 112.198 0.341294
127.655 0.309653 127.655 0.359611 127.655 0.200221 119.962 121.498 0.0212821 0.0232174 128.595 135.571 0.527096 0.0536607 121.619 0.303841 112.274 0.341326
127.755 0.31249 127.755 0.367373 127.755 0.288961 120.041 121.587 0.022707 0.0231103 128.685 135.662 0.521838 0.0533542 121.708 0.303837 112.351 0.34131
127.855 0.321164 127.855 0.386112 127.855 0.491146 120.119 121.676 0.0247263 0.0230063 128.775 135.753 0.507383 0.0532286 121.797 0.303833 112.427 0.341322
127.955 0.323998 127.955 0.398182 127.955 0.542668 120.198 121.766 0.0274351 0.0229029 128.865 135.845 0.477308 0.05325 121.887 0.303828 112.504 0.341327
128.055 0.324329 128.055 0.402872 128.055 0.541824 120.276 121.855 0.0308556 0.022813 128.955 135.936 0.422679 0.0532928 121.976 0.303825 112.58 0.341305
128.155 0.323666 128.155 0.402911 128.155 0.516325 120.355 121.945 0.0348069 0.0227243 129.045 136.027 0.342686 0.0534352 122.066 0.303821 112.657 0.341306
128.255 0.32057 128.255 0.396347 128.255 0.448562 120.434 122.034 0.0390062 0.0226339 129.135 136.119 0.276475 0.0534577 122.155 0.303817 112.733 0.341332
128.355 0.313113 128.355 0.379278 128.355 0.271089 120.512 122.124 0.0434288 0.022545 129.225 136.21 0.230628 0.0536662 122.245 0.303813 112.81 0.341301
128.455 0.306844 128.455 0.36336 128.455 0.0966953 120.591 122.213 0.0482313 0.0224389 129.315 136.301 0.138791 0.0540067 122.334 0.303809 112.887 0.341351
128.555 0.30564 128.555 0.357417 128.555 0.0436252 120.669 122.303 0.0539139 0.0223266 129.405 136.393 0.0972626 0.0544588 122.424 0.303804 112.963 0.341614
128.655 0.305306 128.655 0.355588 128.655 0.035779 120.748 122.392 0.0611707 0.0222384 129.495 136.484 0.0809084 0.0551024 122.513 0.303801 113.04 0.341612
128.755 0.304989 128.755 0.354633 128.755 0.0310251 120.826 122.481 0.0714986 0.0221253 129.585 136.576 0.0755533 0.0558695 122.602 0.303796 113.116 0.341619
128.855 0.304718 128.855 0.354011 128.855 0.0283229 120.905 122.571 0.0881671 0.0220318 129.675 136.667 0.0731288 0.0568627 122.692 0.303792 113.193 0.341916
128.955 0.304675 128.955 0.353702 128.955 0.0269404 120.984 122.66 0.118306 0.021927 129.765 136.758 0.0714907 0.058082 122.781 0.303788 113.269 0.342198
129.055 0.30437 129.055 0.353052 129.055 0.0263862 121.062 122.75 0.172569 0.0218162 129.855 136.85 0.0697717 0.059392 122.871 0.303783 113.346 0.34252
129.155 0.304385 129.155 0.35275 129.155 0.026158 121.141 122.839 0.248458 0.0217166 129.945 136.941 0.0681 0.0608058 122.96 0.303779 113.422 0.342769
129.255 0.30436 129.255 0.352451 129.255 0.0260351 121.219 122.929 0.292435 0.0216081 130.035 137.032 0.0673262 0.0626132 123.05 0.303774 113.499 0.343076
129.355 0.304063 129.355 0.352435 129.355 0.0259929 121.298 123.018 0.32604 0.0215082 130.125 137.124 0.0669672 0.0648071 123.139 0.30377 113.575 0.34335
129.455 0.304073 129.455 0.352136 129.455 0.0259489 121.377 123.108 0.409633 0.021418 130.215 137.215 0.0667149 0.0675584 123.229 0.303766 113.652 0.343606
129.555 0.304036 129.555 0.351807 129.555 0.0258845 121.455 123.197 0.473749 0.0213184 130.305 137.306 0.0665714 0.0711845 123.318 0.303762 113.728 0.344199
129.655 0.304058 129.655 0.351793 129.655 0.0258348 121.534 123.286 0.503418 0.0212237 130.395 137.398 0.0658631 0.0752553 123.407 0.303758 113.805 0.345021
129.755 0.304057 129.755 0.351515 129.755 0.025731 121.612 123.376 0.514023 0.021139 130.485 137.489 0.0650489 0.0805815 123.497 0.303755 113.882 0.346203
129.855 0.303741 129.855 0.351509 129.855 0.0256081 121.691 123.465 0.506084 0.0210525 130.575 137.581 0.0647964 0.0877695 123.586 0.303751 113.958 0.348231
129.955 0.303774 129.955 0.351174 129.955 0.025478 121.769 123.555 0.448625 0.0209791 130.665 137.672 0.0641455 0.0983725 123.676 0.303748 114.035 0.352515
130.055 0.303727 130.055 0.351199 130.055 0.0253169 121.848 123.644 0.283642 0.0208993 130.755 137.763 0.0630342 0.114875 123.765 0.303745 114.111 0.358842
130.155 0.303731 130.155 0.350868 130.155 0.0252068 121.927 123.734 0.0961041 0.0208401 130.845 137.855 0.0623143 0.140744 123.855 0.303742 114.188 0.362869
130.255 0.303753 130.255 0.350882 130.255 0.025087 122.005 123.823 0.0441267 0.0207579 130.935 137.946 0.0611525 0.180246 123.944 0.303739 114.264 0.366565
130.355 0.303704 130.355 0.350594 130.355 0.0249707 122.084 123.913 0.0372737 0.0207123 131.025 138.037 0.0602698 0.231298 124.034 0.303737 114.341 0.375234
130.455 0.303737 130.455 0.350574 130.455 0.0248887 122.162 124.002 0.0316375 0.020642 131.115 138.129 0.0594568 0.283631 124.123 0.303734 114.417 0.382695
130.555 0.30344 130.555 0.350599 130.555 0.0247643 122.241 124.091 0.027881 0.020605 131.205 138.22 0.0582986 0.311993 124.212 0.303733 114.494 0.386706
130.655 0.303405 130.655 0.350593 130.655 0.0245759 122.32 124.181 0.0259564 0.0205294 131.295 138.311 0.0578707 0.317149 124.302 0.303729 114.57 0.38874
130.755 0.303427 130.755 0.350259 130.755 0.0243223 122.398 124.27 0.0250287 0.0204827 131.385 138.403 0.0569547 0.340148 124.391 0.303727 114.647 0.388427
130.855 0.303422 130.855 0.350299 130.855 0.0238908 122.477 124.36 0.0245457 0.0204506 131.475 138.494 0.0557691 0.392986 124.481 0.303726 114.724 0.382996
130.955 0.303417 130.955 0.349945 130.955 0.0232183 122.555 124.449 0.0242845 0.0203946 131.565 138.586 0.055169 0.442812 124.57 0.303724 114.8 0.367484
131.055 0.303457 131.055 0.34995 131.055 0.0223157 122.634 124.539 0.0241773 0.0203689 131.655 138.677 0.0547009 0.486309 124.66 0.303723 114.877 0.351382
131.155 0.303428 131.155 0.349981 131.155 0.0210574 122.712 124.628 0.0241069 0.0203364 131.745 138.768 0.0536837 0.517062 124.749 0.303721 114.953 0.347406
131.255 0.303111 131.255 0.34964 131.255 0.0194436 122.791 124.718 0.0241151 0.020295 131.835 138.86 0.0531694 0.535968 124.839 0.30372 115.03 0.346517
131.355 0.30315 131.355 0.349352 131.355 0.0172471 122.87 124.807 0.0241068 0.0202736 131.925 138.951 0.0529116 0.543907 124.928 0.303719 115.106 0.345635
131.455 0.303104 131.455 0.34936 131.455 0.0140698 122.948 124.896 0.0240986 0.0202602 132.015 139.042 0.0522339 0.546005 125.017 0.303718 115.183 0.3451
131.555 0.302805 131.555 0.349027 131.555 0.0102811 123.027 124.986 0.0241114 0.0202222 132.105 139.134 0.0517619 0.543151 125.107 0.303717 115.259 0.344514
131.655 0.302842 131.655 0.348741 131.655 0.0105094 123.105 125.075 0.0241068 0.0202123 132.195 139.225 0.0515002 0.53531 125.196 0.303716 115.336 0.344206
131.755 0.303097 131.755 0.349043 131.755 0.0156028 123.184 125.165 0.0240887 0.0201789 132.285 139.316 0.0511731 0.521304 125.286 0.303715 115.412 0.343936
131.855 0.303126 131.855 0.349347 131.855 0.0220576 123.262 125.254 0.0240713 0.0201824 132.375 139.408 0.0509052 0.495984 125.375 0.303715 115.489 0.343897
131.955 0.303442 131.955 0.349983 131.955 0.0315856 123.341 125.344 0.0240198 0.020174 132.465 139.499 0.0507337 0.451003 125.465 0.303715 115.566 0.343636
132.055 0.304347 132.055 0.351505 132.055 0.0600283 123.42 125.433 0.0239484 0.0201574 132.555 139.591 0.0506597 0.379199 125.554 0.303714 115.642 0.343638
132.155 0.309069 132.155 0.358985 132.155 0.184226 123.498 125.523 0.0238878 0.0201751 132.645 139.682 0.0505515 0.296799 125.644 0.303715 115.719 0.343335
132.255 0.311827 132.255 0.366474 132.255 0.267936 123.577 125.612 0.0237896 0.0202083 132.735 139.773 0.0504881 0.255886 125.733 0.303716 115.795 0.34337
132.355 0.32053 132.355 0.384841 132.355 0.47443 123.655 125.701 0.0236912 0.0202209 132.825 139.865 0.0503529 0.161528 125.822 0.303717 115.872 0.343335
132.455 0.323705 132.455 0.39759 132.455 0.539672 123.734 125.791 0.0235992 0.0202968 132.915 139.956 0.0500907 0.108811 125.912 0.30372 115.948 0.34333
132.555 0.324284 132.555 0.403516 132.555 0.543094 123.813 125.88 0.0234779 0.0203663 133.005 140.047 0.0498348 0.0868995 126.001 0.303723 116.025 0.343065
132.655 0.323693 132.655 0.403828 132.655 0.520386 123.891 125.97 0.023375 0.0204509 133.095 140.139 0.0496759 0.0786316 126.091 0.303726 116.101 0.343042
132.755 0.32152 132.755 0.398548 132.755 0.462027 123.97 126.059 0.0232615 0.0205844 133.185 140.23 0.0496805 0.0763952 126.18 0.303732 116.178 0.343066
132.855 0.314014 132.855 0.381748 132.855 0.291339 124.048 126.149 0.0231404 0.0207572 133.275 140.321 0.0497183 0.0752197 126.27 0.303739 116.254 0.343073
132.955 0.307817 132.955 0.365533 132.955 0.117787 124.127 126.238 0.0230233 0.0209712 133.365 140.413 0.0496865 0.0747713 126.359 0.303748 116.331 0.343045
133.055 0.305637 133.055 0.3584 133.055 0.0451716 124.205 126.328 0.0228994 0.0212573 133.455 140.504 0.049756 0.0749409 126.449 0.30376 116.408 0.343078
133.155 0.305605 133.155 0.356468 133.155 0.0365624 124.284 126.417 0.0227915 0.021581 133.545 140.596 0.0498228 0.0755355 126.538 0.303773 116.484 0.343072
133.255 0.305026 133.255 0.355544 133.255 0.0315071 124.363 126.506 0.0226601 0.0219871 133.635 140.687 0.0500328 0.0754578 126.627 0.30379 116.561 0.343049
133.355 0.305008 133.355 0.35496 133.355 0.0285747 124.441 126.596 0.022531 0.0224837 133.725 140.778 0.0502067 0.0750604 126.717 0.303811 116.637 0.3428
133.455 0.304673 133.455 0.354295 133.455 0.0270543 124.52 126.685 0.0224246 0.0230427 133.815 140.87 0.05041 0.0745265 126.806 0.303834 116.714 0.342778
133.555 0.304713 133.555 0.354015 133.555 0.0264497 124.598 126.775 0.0223201 0.0237287 133.905 140.961 0.0507196 0.0734039 126.896 0.303863 116.79 0.342782
133.655 0.30436 133.655 0.353697 133.655 0.0262075 124.677 126.864 0.0221793 0.0245128 133.995 141.052 0.0510791 0.0725759 126.985 0.303895 116.867 0.342801
133.755 0.304364 133.755 0.353356 133.755 0.0260776 124.756 126.954 0.0220881 0.025372 134.085 141.144 0.051512 0.0715338 127.075 0.303931 116.943 0.342765
133.855 0.304407 133.855 0.353087 133.855 0.0260232 124.834 127.043 0.0219745 0.026366 134.175 141.235 0.0519037 0.0702991 127.164 0.303973 117.02 0.342807
133.955 0.304373 133.955 0.352752 133.955 0.0259661 124.913 127.133 0.0218527 0.0274633 134.265 141.326 0.0523175 0.0693794 127.254 0.304018 117.096 0.342804
134.055 0.304071 134.055 0.352434 134.055 0.0259441 124.991 127.222 0.0217844 0.0286694 134.355 141.418 0.0529456 0.0684846 127.343 0.304069 117.173 0.342781
134.155 0.304082 134.155 0.352448 134.155 0.0258912 125.07 127.311 0.0216651 0.0300217 134.445 141.509 0.0535364 0.0669858 127.432 0.304125 117.25 0.342499
134.255 0.304046 134.255 0.352096 134.255 0.0257818 125.148 127.401 0.021576 0.0314509 134.535 141.601 0.0543569 0.0658512 127.522 0.304184 117.326 0.34248
134.355 0.304088 134.355 0.352138 134.355 0.0256668 125.227 127.49 0.0214845 0.0329774 134.625 141.692 0.0552218 0.064715 127.611 0.304248 117.403 0.34247
134.455 0.304085 134.455 0.351825 134.455 0.0255416 125.306 127.58 0.0213695 0.0346029 134.715 141.783 0.0560621 0.0632954 127.701 0.304316 117.479 0.342515
134.555 0.303719 134.555 0.351799 134.555 0.0253928 125.384 127.669 0.021271 0.0362313 134.805 141.875 0.0570177 0.0618613 127.79 0.304384 117.556 0.342479
134.655 0.303755 134.655 0.351538 134.655 0.0252588 125.463 127.759 0.0211728 0.0380181 134.895 141.966 0.0580395 0.0610695 127.88 0.304458 117.632 0.342504
134.755 0.30374 134.755 0.351513 134.755 0.0251279 125.541 127.848 0.0210447 0.0398901 134.985 142.057 0.0591702 0.0604507 127.969 0.304536 117.709 0.342512
134.855 0.303744 134.855 0.3515 134.855 0.0250182 125.62 127.938 0.0209724 0.0418557 135.075 142.149 0.0603182 0.0598238 128.058 0.304618 117.785 0.342479
134.955 0.303779 134.955 0.351243 134.955 0.0249523 125.699 128.027 0.0208322 0.0440058 135.165 142.24 0.0615306 0.0590131 128.148 0.304708 117.862 0.34252
135.055 0.303727 135.055 0.351192 135.055 0.0248284 125.777 128.116 0.020728 0.0463527 135.255 142.331 0.0629447 0.0582724 128.237 0.304805 117.938 0.342499
135.155 0.303752 135.155 0.351186 135.155 0.0246534 125.856 128.206 0.0206336 0.0489476 135.345 142.423 0.06445 0.0576367 128.327 0.304913 118.015 0.342497
135.255 0.303749 135.255 0.350918 135.255 0.0244127 125.934 128.295 0.020504 0.051919 135.435 142.514 0.0660887 0.0571041 128.416 0.305037 118.092 0.342535
135.355 0.303415 135.355 0.350869 135.355 0.0239886 126.013 128.385 0.0203982 0.0553885 135.525 142.606 0.0678094 0.0566388 128.506 0.305182 118.168 0.342492
135.455 0.303443 135.455 0.350895 135.455 0.0233734 126.091 128.474 0.0202719 0.0595502 135.615 142.697 0.069794 0.0561974 128.595 0.305355 118.245 0.342503
135.555 0.303448 135.555 0.350585 135.555 0.0225069 126.17 128.564 0.0201387 0.0647613 135.705 142.788 0.0719002 0.0558938 128.685 0.305572 118.321 0.342517
135.655 0.303415 135.655 0.350545 135.655 0.0213176 126.249 128.653 0.020032 0.0716419 135.795 142.88 0.0745297 0.0553816 128.774 0.305859 118.398 0.34248
135.755 0.303454 135.755 0.350291 135.755 0.0197746 126.327 128.743 0.0199078 0.0814572 135.885 142.971 0.0776044 0.0550375 128.863 0.306268 118.474 0.342504
135.855 0.303117 135.855 0.350257 135.855 0.0177012 126.406 128.832 0.0197675 0.0966265 135.976 143.062 0.0816291 0.0546008 128.953 0.3069 118.551 0.342487
135.955 0.303111 135.955 0.349934 135.955 0.0147247 126.484 128.921 0.0196281 0.121813 136.066 143.154 0.0861086 0.0543536 129.042 0.30795 118.627 0.342502
136.055 0.303151 136.055 0.34966 136.055 0.0108603 126.563 129.011 0.0194928 0.163301 136.156 143.245 0.0914965 0.054062 129.132 0.309678 118.704 0.342523
136.155 0.303125 136.155 0.349302 136.155 0.0099584 126.641 129.1 0.0193499 0.220893 136.246 143.336 0.0986491 0.0537556 129.221 0.312078 118.78 0.3425
136.255 0.303122 136.255 0.349646 136.255 0.0145243 126.72 129.19 0.0192207 0.280661 136.336 143.428 0.108125 0.053739 129.311 0.314568 118.857 0.342203
136.355 0.303454 136.355 0.349983 136.355 0.0208684 126.799 129.279 0.0190542 0.295632 136.426 143.519 0.120946 0.0536932 129.4 0.315192 118.934 0.342232
136.455 0.303415 136.455 0.350254 136.455 0.0293968 126.877 129.369 0.0189119 0.302199 136.516 143.611 0.138789 0.0535054 129.49 0.315466 119.01 0.342193
136.555 0.304372 136.555 0.35152 136.555 0.0514662 126.956 129.458 0.0188091 0.349795 136.606 143.702 0.163066 0.053431 129.579 0.317449 119.087 0.342216
136.655 0.308116 136.655 0.358054 136.655 0.157643 127.034 129.548 0.0187505 0.422935 136.696 143.793 0.193818 0.0535622 129.668 0.320496 119.163 0.342198
136.755 0.310869 136.755 0.365188 136.755 0.24742 127.113 129.637 0.0188598 0.476857 136.786 143.885 0.229924 0.0539279 129.758 0.322743 119.24 0.342182
136.855 0.319326 136.855 0.382073 136.855 0.443504 127.192 129.726 0.0192031 0.503534 136.876 143.976 0.267701 0.0539285 129.847 0.323855 119.316 0.342215
136.955 0.323348 136.955 0.396325 136.955 0.534476 127.27 129.816 0.0198325 0.514993 136.966 144.067 0.303282 0.0535271 129.937 0.324332 119.393 0.34218
137.055 0.324284 137.055 0.403507 137.055 0.544465 127.349 129.905 0.0208212 0.514777 137.056 144.159 0.315519 0.0535363 130.026 0.324323 119.469 0.342173
137.155 0.324023 137.155 0.404787 137.155 0.525573 127.427 129.995 0.0221576 0.480925 137.146 144.25 0.319105 0.0537949 130.116 0.322913 119.546 0.342216
137.255 0.32209 137.255 0.400997 137.255 0.477425 127.506 130.084 0.023922 0.361414 137.236 144.341 0.32448 0.0541385 130.205 0.317933 119.622 0.342185
137.355 0.31528 137.355 0.385481 137.355 0.321103 127.584 130.174 0.0262275 0.205928 137.326 144.433 0.337642 0.0545694 130.295 0.311454 119.699 0.342197
137.455 0.308755 137.455 0.36898 137.455 0.149014 127.663 130.263 0.0291114 0.0659895 137.416 144.524 0.375655 0.0551132 130.384 0.305624 119.776 0.342213
137.555 0.305612 137.555 0.359579 137.555 0.0480452 127.742 130.352 0.0325889 0.0428022 137.506 144.616 0.411047 0.0556494 130.473 0.304657 119.852 0.342177
137.655 0.305617 137.655 0.357421 137.655 0.0376796 127.82 130.442 0.0364755 0.0384164 137.596 144.707 0.442028 0.0563402 130.563 0.304475 119.929 0.342206
137.755 0.305312 137.755 0.356171 137.755 0.0321729 127.899 130.531 0.0405405 0.0337692 137.686 144.798 0.468291 0.0573281 130.652 0.304281 120.005 0.342202
137.855 0.304965 137.855 0.355513 137.855 0.0289198 127.977 130.621 0.0449227 0.0301413 137.776 144.89 0.490097 0.0586491 130.742 0.30413 120.082 0.342188
137.955 0.304697 137.955 0.354949 137.955 0.0272432 128.056 130.71 0.049824 0.0275694 137.866 144.981 0.509247 0.0605139 130.831 0.304023 120.158 0.342524
138.055 0.304659 138.055 0.354614 138.055 0.0265273 128.135 130.8 0.0557658 0.0258805 137.956 145.072 0.520683 0.0625064 130.921 0.303952 120.235 0.34248
138.155 0.304654 138.155 0.354307 138.155 0.0262461 128.213 130.889 0.0636609 0.0248907 138.046 145.164 0.525592 0.0650236 131.01 0.303911 120.311 0.342481
138.255 0.304376 138.255 0.354004 138.255 0.026095 128.292 130.979 0.0752807 0.0243093 138.136 145.255 0.524001 0.0680044 131.1 0.303887 120.388 0.342794
138.355 0.304356 138.355 0.353643 138.355 0.0260321 128.37 131.068 0.0947529 0.0238958 138.226 145.346 0.513945 0.0714834 131.189 0.30387 120.464 0.343034
138.455 0.304357 138.455 0.35337 138.455 0.0259734 128.449 131.157 0.130739 0.0236383 138.316 145.438 0.490904 0.0759265 131.278 0.303859 120.541 0.34306
138.555 0.304367 138.555 0.353054 138.555 0.0259653 128.527 131.247 0.192634 0.0234499 138.406 145.529 0.445253 0.0814805 131.368 0.303851 120.618 0.343347
138.655 0.304036 138.655 0.35302 138.655 0.0259091 128.606 131.336 0.268796 0.0232842 138.496 145.621 0.371123 0.0889969 131.457 0.303844 120.694 0.343616
138.755 0.304062 138.755 0.35277 138.755 0.0257943 128.685 131.426 0.294915 0.0231717 138.586 145.712 0.288947 0.0999188 131.547 0.303839 120.771 0.343932
138.855 0.304082 138.855 0.352725 138.855 0.0257156 128.763 131.515 0.348953 0.0230718 138.676 145.803 0.25132 0.116545 131.636 0.303835 120.847 0.344202
138.955 0.304032 138.955 0.352411 138.955 0.0255638 128.842 131.605 0.430492 0.0229626 138.766 145.895 0.154403 0.143045 131.726 0.303831 120.924 0.344771
139.055 0.304081 139.055 0.352454 139.055 0.0254234 128.92 131.694 0.48515 0.0228853 138.856 145.986 0.1034 0.182398 131.815 0.303828 121 0.345388
139.155 0.304066 139.155 0.352101 139.155 0.025294 128.999 131.784 0.507455 0.0228085 138.946 146.077 0.0828667 0.231429 131.905 0.303824 121.077 0.346222
139.255 0.303733 139.255 0.352124 139.255 0.0251599 129.077 131.873 0.514181 0.0227037 139.036 146.169 0.0754335 0.281256 131.994 0.30382 121.153 0.347645
139.355 0.303782 139.355 0.352152 139.355 0.025067 129.156 131.962 0.496136 0.0226406 139.126 146.26 0.0731258 0.311463 132.083 0.303817 121.23 0.350257
139.455 0.303727 139.455 0.351786 139.455 0.0249764 129.235 132.052 0.411527 0.0225425 139.216 146.351 0.0715037 0.315676 132.173 0.303813 121.306 0.354809
139.555 0.303735 139.555 0.351841 139.555 0.0248463 129.313 132.141 0.220596 0.0224318 139.306 146.443 0.0699297 0.328828 132.262 0.303809 121.383 0.361461
139.655 0.303779 139.655 0.351838 139.655 0.0246983 129.392 132.231 0.0667354 0.0223457 139.396 146.534 0.0684713 0.374292 132.352 0.303805 121.46 0.364322
139.755 0.303723 139.755 0.351489 139.755 0.0244447 129.47 132.32 0.0413488 0.0222314 139.486 146.626 0.0677935 0.419807 132.441 0.3038 121.536 0.369747
139.855 0.30375 139.855 0.351524 139.855 0.0240346 129.549 132.41 0.0353775 0.0221273 139.576 146.717 0.0674006 0.462516 132.531 0.303796 121.613 0.378373
139.955 0.303725 139.955 0.351187 139.955 0.0234613 129.628 132.499 0.0301686 0.0220258 139.666 146.808 0.067339 0.495108 132.62 0.303792 121.689 0.384982
140.055 0.303394 140.055 0.351178 140.055 0.0225904 129.706 132.589 0.0270772 0.0219073 139.756 146.9 0.067165 0.519061 132.71 0.303787 121.766 0.388427
140.155 0.303408 140.155 0.351193 140.155 0.0214148 129.785 132.678 0.0255744 0.0218061 139.846 146.991 0.0666226 0.533075 132.799 0.303783 121.842 0.389894
140.255 0.303428 140.255 0.350853 140.255 0.0199163 129.863 132.767 0.0248257 0.0217133 139.936 147.082 0.0662251 0.538625 132.888 0.303779 121.919 0.388415
140.355 0.303395 140.355 0.350573 140.355 0.0178634 129.942 132.857 0.0244447 0.0215969 140.026 147.174 0.0654273 0.539205 132.978 0.303774 121.995 0.380418
140.455 0.303127 140.455 0.35058 140.455 0.0149567 130.02 132.946 0.0242412 0.0214921 140.116 147.265 0.0646868 0.534481 133.067 0.30377 122.072 0.362891
140.555 0.303081 140.555 0.35024 140.555 0.0110474 130.099 133.036 0.0241363 0.0213979 140.206 147.356 0.0637751 0.523775 133.157 0.303766 122.148 0.350222
140.655 0.303082 140.655 0.349971 140.655 0.00977296 130.178 133.125 0.0241098 0.0212985 140.296 147.448 0.0627689 0.504211 133.246 0.303761 122.225 0.347953
140.755 0.303145 140.755 0.350254 140.755 0.014153 130.256 133.215 0.0240828 0.021216 140.386 147.539 0.0620607 0.468617 133.336 0.303758 122.302 0.347092
140.855 0.303412 140.855 0.350545 140.855 0.0205099 130.335 133.304 0.0240928 0.0211168 140.476 147.631 0.0610533 0.40787 133.425 0.303754 122.378 0.346222
140.955 0.303434 140.955 0.350889 140.955 0.0288655 130.413 133.394 0.0240808 0.0210571 140.566 147.722 0.0601107 0.325447 133.515 0.303751 122.455 0.345685
141.055 0.304362 141.055 0.352112 141.055 0.0497493 130.492 133.483 0.0240571 0.0209691 140.656 147.813 0.0591807 0.271276 133.604 0.303748 122.531 0.345347
141.155 0.307762 141.155 0.358023 141.155 0.150747 130.571 133.572 0.0240365 0.020884 140.746 147.905 0.0581326 0.203232 133.693 0.303744 122.608 0.345065
141.255 0.310892 141.255 0.365535 141.255 0.24491 130.649 133.662 0.02399 0.0208084 140.836 147.996 0.057409 0.126425 133.783 0.303741 122.684 0.344792
141.355 0.318684 141.355 0.38171 141.355 0.434652 130.728 133.751 0.0239423 0.0207497 140.926 148.087 0.0566316 0.0940075 133.872 0.303739 122.761 0.344472
141.455 0.32333 141.455 0.396639 141.455 0.532858 130.806 133.841 0.0239083 0.0206678 141.016 148.179 0.0558071 0.0808933 133.962 0.303735 122.837 0.344495
141.555 0.324294 141.555 0.403799 141.555 0.544502 130.885 133.93 0.023838 0.0206255 141.106 148.27 0.0551234 0.076474 134.051 0.303733 122.914 0.344204
141.655 0.323957 141.655 0.40533 141.655 0.526466 130.963 134.02 0.023773 0.0205796 141.196 148.361 0.0543405 0.0751855 134.141 0.303731 122.99 0.344187
141.755 0.322092 141.755 0.401668 141.755 0.480116 131.042 134.109 0.0236712 0.0205226 141.286 148.453 0.0538206 0.0744602 134.23 0.303729 123.067 0.344228
141.855 0.315911 141.855 0.386708 141.855 0.327576 131.121 134.199 0.0235862 0.0204956 141.376 148.544 0.053342 0.0740569 134.32 0.303728 123.144 0.344216
141.955 0.30901 141.955 0.370202 141.955 0.15507 131.199 134.288 0.0234908 0.0204456 141.466 148.636 0.0528035 0.0740545 134.409 0.303726 123.22 0.343922
142.055 0.305603 142.055 0.36057 142.055 0.0487406 131.278 134.377 0.0233714 0.0204082 141.556 148.727 0.0523209 0.0739665 134.498 0.303724 123.297 0.343952
142.155 0.305628 142.155 0.358037 142.155 0.0378849 131.356 134.467 0.0232639 0.0203919 141.646 148.818 0.0520676 0.0743891 134.588 0.303724 123.373 0.343911
142.255 0.305274 142.255 0.356795 142.255 0.0322735 131.435 134.556 0.0231622 0.0203412 141.736 148.91 0.0517201 0.0735174 134.677 0.303722 123.45 0.343943
142.355 0.304976 142.355 0.356172 142.355 0.0289766 131.513 134.646 0.0230382 0.0203127 141.826 149.001 0.0513784 0.0726612 134.767 0.30372 123.526 0.343645
142.455 0.304675 142.455 0.355513 142.455 0.0272803 131.592 134.735 0.0229341 0.0203001 141.916 149.092 0.0510287 0.0719863 134.856 0.30372 123.603 0.343623
142.555 0.304651 142.555 0.355233 142.555 0.0265709 131.671 134.825 0.0228111 0.0202483 142.006 149.184 0.0507814 0.0710442 134.946 0.303718 123.679 0.343657
142.655 0.304684 142.655 0.354614 142.655 0.026269 131.749 134.914 0.0226766 0.020241 142.096 149.275 0.0505734 0.0703196 135.035 0.303717 123.756 0.343665
142.755 0.304354 142.755 0.354272 142.755 0.0261438 131.828 135.004 0.0225807 0.0202042 142.186 149.366 0.0505412 0.0690943 135.125 0.303716 123.832 0.343626
142.855 0.304328 142.855 0.354322 142.855 0.0260661 131.906 135.093 0.0224542 0.0201949 142.276 149.458 0.0505065 0.0678363 135.214 0.303715 123.909 0.343655
142.955 0.304381 142.955 0.353993 142.955 0.026053 131.985 135.182 0.0223477 0.0201951 142.366 149.549 0.0504625 0.0658998 135.303 0.303715 123.986 0.343619
143.055 0.304037 143.055 0.353658 143.055 0.0260239 132.064 135.272 0.0222367 0.0201627 142.456 149.641 0.0503448 0.0647389 135.393 0.303714 124.062 0.343646
143.155 0.304038 143.155 0.353696 143.155 0.0259388 132.142 135.361 0.0221178 0.0201621 142.546 149.732 0.0503151 0.0634775 135.482 0.303714 124.139 0.343373
143.255 0.304065 143.255 0.353339 143.255 0.0258801 132.221 135.451 0.0220121 0.0201816 142.636 149.823 0.0502497 0.0623051 135.572 0.303715 124.215 0.343356
143.355 0.304037 143.355 0.353348 143.355 0.0257714 132.299 135.54 0.0219225 0.020206 142.726 149.915 0.0501559 0.0612815 135.661 0.303716 124.292 0.343375
143.455 0.304065 143.455 0.353075 143.455 0.025622 132.378 135.63 0.0218052 0.0202364 142.816 150.006 0.0501679 0.060319 135.751 0.303717 124.368 0.343354
143.555 0.304067 143.555 0.353053 143.555 0.0255059 132.456 135.719 0.0216968 0.0202849 142.906 150.097 0.0501731 0.0598219 135.84 0.303719 124.445 0.343339
143.655 0.303732 143.655 0.352743 143.655 0.0253511 132.535 135.809 0.0215867 0.0203288 142.996 150.189 0.0502848 0.0592071 135.929 0.303721 124.521 0.343365
143.755 0.303774 143.755 0.352732 143.755 0.0251967 132.614 135.898 0.0214924 0.0204477 143.086 150.28 0.0504349 0.0582987 136.019 0.303726 124.598 0.343339
143.855 0.303757 143.855 0.352408 143.855 0.0251135 132.692 135.987 0.0214114 0.0205564 143.176 150.371 0.0505316 0.0572744 136.108 0.303731 124.674 0.343341
143.955 0.30374 143.955 0.352462 143.955 0.0250043 132.771 136.077 0.0213032 0.0206988 143.266 150.463 0.0510487 0.0566649 136.198 0.303736 124.751 0.343355
144.055 0.303764 144.055 0.352428 144.055 0.0248835 132.849 136.166 0.0212013 0.02091 143.356 150.554 0.0510158 0.0564203 136.287 0.303745 124.828 0.343327
144.155 0.303742 144.155 0.35209 144.155 0.0247527 132.928 136.256 0.0211054 0.021165 143.446 150.646 0.0512622 0.056236 136.377 0.303756 124.904 0.343347
144.255 0.303746 144.255 0.352122 144.255 0.0244891 133.007 136.345 0.0210111 0.0214651 143.536 150.737 0.0514494 0.0554589 136.466 0.303768 124.981 0.343361
144.355 0.303784 144.355 0.352086 144.355 0.0240999 133.085 136.435 0.0209099 0.0218607 143.626 150.828 0.0518183 0.0550674 136.556 0.303785 125.057 0.343334
144.455 0.303415 144.455 0.351812 144.455 0.023501 133.164 136.524 0.020806 0.0223001 143.716 150.92 0.0522646 0.0550158 136.645 0.303803 125.134 0.343361
144.555 0.303424 144.555 0.3518 144.555 0.022629 133.242 136.614 0.0206744 0.0228736 143.806 151.011 0.0528836 0.0547821 136.734 0.303827 125.21 0.34335
144.655 0.303463 144.655 0.351463 144.655 0.0214813 133.321 136.703 0.0205761 0.0235179 143.896 151.102 0.0534802 0.0543249 136.824 0.303854 125.287 0.34333
144.755 0.303409 144.755 0.3515 144.755 0.0199413 133.399 136.792 0.0204693 0.0242579 143.986 151.194 0.0540787 0.0537138 136.913 0.303885 125.363 0.343083
144.855 0.303125 144.855 0.351184 144.855 0.017899 133.478 136.882 0.0203311 0.02513 144.076 151.285 0.0548434 0.0535807 137.003 0.303921 125.44 0.343053
144.955 0.303129 144.955 0.350891 144.955 0.0150083 133.557 136.971 0.0202136 0.0260687 144.166 151.376 0.055569 0.0534014 137.092 0.30396 125.516 0.343074
145.055 0.303083 145.055 0.350597 145.055 0.0110533 133.635 137.061 0.020085 0.0271249 144.256 151.468 0.0564109 0.0532952 137.182 0.304004 125.593 0.343076
145.155 0.303125 145.155 0.350546 145.155 0.00964395 133.714 137.15 0.0199526 0.0283473 144.346 151.559 0.0573117 0.0532533 137.271 0.304055 125.67 0.343043
145.255 0.3031 145.255 0.35057 145.255 0.0139829 133.792 137.24 0.0198136 0.029651 144.436 151.651 0.0583643 0.0535854 137.361 0.304109 125.746 0.343068
145.355 0.303116 145.355 0.350906 145.355 0.0203966 133.871 137.329 0.0196185 0.0310839 144.526 151.742 0.0596243 0.0533234 137.45 0.304169 125.823 0.343085
145.455 0.303451 145.455 0.351483 145.455 0.0288476 133.949 137.419 0.0194462 0.0326152 144.616 151.833 0.0608908 0.0533285 137.539 0.304233 125.899 0.343059
145.555 0.304044 145.555 0.35274 145.555 0.0498943 134.028 137.508 0.0192601 0.0342368 144.706 151.925 0.0622025 0.0534433 137.629 0.304301 125.976 0.343096
145.655 0.307799 145.655 0.358666 145.655 0.15212 134.107 137.597 0.0190411 0.0359126 144.796 152.016 0.0636151 0.0535671 137.718 0.30437 126.052 0.343044
145.755 0.3109 145.755 0.366092 145.755 0.245288 134.185 137.687 0.0188582 0.0376796 144.886 152.107 0.0652519 0.0534762 137.808 0.304444 126.129 0.343064
145.855 0.318663 145.855 0.382368 145.855 0.436381 134.264 137.776 0.0187395 0.0395317 144.976 152.199 0.0669821 0.0536644 137.897 0.304521 126.205 0.343086
145.955 0.323064 145.955 0.397245 145.955 0.532941 134.342 137.866 0.0186864 0.0415392 145.066 152.29 0.0686481 0.0540886 137.987 0.304605 126.282 0.343054
146.055 0.324292 146.055 0.404415 146.055 0.544248 134.421 137.955 0.0187977 0.0436882 145.156 152.381 0.0705944 0.0545082 138.076 0.304694 126.358 0.343074
146.155 0.323959 146.155 0.406025 146.155 0.526085 134.5 138.045 0.0190236 0.0460658 145.246 152.473 0.072931 0.0554715 138.166 0.304793 126.435 0.343084
146.255 0.322125 146.255 0.402254 146.255 0.479514 134.578 138.134 0.0194329 0.0487039 145.336 152.564 0.0755537 0.0561575 138.255 0.304903 126.512 0.343043
146.355 0.315572 146.355 0.387351 146.355 0.326424 134.657 138.223 0.0201035 0.0517178 145.426 152.656 0.0786401 0.0568997 138.344 0.305029 126.588 0.343067
146.455 0.309023 146.455 0.370885 146.455 0.154052 134.735 138.313 0.0210135 0.0553285 145.516 152.747 0.0823705 0.0577253 138.434 0.305179 126.665 0.343045
146.555 0.305629 146.555 0.361144 146.555 0.0485845 134.814 138.402 0.022289 0.0597204 145.606 152.838 0.0869911 0.0588735 138.523 0.305362 126.741 0.343059
146.655 0.305582 146.655 0.358702 146.655 0.0378392 134.892 138.492 0.023985 0.0653133 145.696 152.93 0.0929253 0.0606791 138.613 0.305595 126.818 0.343076
146.755 0.305285 146.755 0.357423 146.755 0.0322208 134.971 138.581 0.0261553 0.0729616 145.786 153.021 0.100831 0.0626956 138.702 0.305914 126.894 0.343045
146.855 0.305003 146.855 0.356777 146.855 0.0289552 135.05 138.671 0.0289201 0.0843475 145.876 153.112 0.111302 0.0651231 138.792 0.306388 126.971 0.34307
146.955 0.304651 146.955 0.356199 146.955 0.0272627 135.128 138.76 0.0322597 0.102879 145.967 153.204 0.125971 0.0679226 138.881 0.307161 127.047 0.343072
147.055 0.304673 147.055 0.355549 147.055 0.0265462 135.207 138.85 0.0360637 0.135051 146.057 153.295 0.146386 0.0716758 138.971 0.308501 127.124 0.343054
147.155 0.304352 147.155 0.355239 147.155 0.0262784 135.285 138.939 0.0401058 0.186977 146.147 153.386 0.173862 0.0760049 139.06 0.310665 127.2 0.343091
147.255 0.30432 147.255 0.35495 147.255 0.0261419 135.364 139.028 0.0443728 0.252343 146.237 153.478 0.207574 0.0813698 139.149 0.313388 127.277 0.343078
147.355 0.304365 147.355 0.354605 147.355 0.0260645 135.443 139.118 0.0491825 0.293098 146.327 153.569 0.244331 0.0884635 139.239 0.315086 127.354 0.343056
147.455 0.304039 147.455 0.354623 147.455 0.0260425 135.521 139.207 0.0549744 0.298069 146.417 153.661 0.280793 0.0992231 139.328 0.315294 127.43 0.343089
147.555 0.304014 147.555 0.354306 147.555 0.0259926 135.6 139.297 0.062576 0.325975 146.507 153.752 0.311398 0.116014 139.418 0.316456 127.507 0.343331
147.655 0.304053 147.655 0.353969 147.655 0.0259324 135.678 139.386 0.0736903 0.405689 146.597 153.843 0.316 0.1425 139.507 0.319778 127.583 0.343346
147.755 0.304027 147.755 0.354026 147.755 0.0258796 135.757 139.476 0.0921289 0.468523 146.687 153.935 0.320608 0.182396 139.597 0.322396 127.66 0.343646
147.855 0.304045 147.855 0.353707 147.855 0.0257519 135.835 139.565 0.12604 0.502655 146.777 154.026 0.327503 0.232287 139.686 0.323818 127.736 0.343902
147.955 0.304066 147.955 0.353699 147.955 0.0256097 135.914 139.655 0.185628 0.516549 146.867 154.117 0.34959 0.281566 139.776 0.324397 127.813 0.344215
148.055 0.303714 148.055 0.353388 148.055 0.0254793 135.993 139.744 0.262881 0.519289 146.957 154.209 0.389542 0.311523 139.865 0.324511 127.889 0.344496
148.155 0.303749 148.155 0.353384 148.155 0.0253197 136.071 139.833 0.293635 0.494796 147.047 154.3 0.42302 0.315542 139.954 0.32349 127.966 0.344779
148.255 0.303768 148.255 0.353062 148.255 0.0252081 136.15 139.923 0.340788 0.397047 147.137 154.391 0.452734 0.327333 140.044 0.319418 128.042 0.34509
148.355 0.303702 148.355 0.353091 148.355 0.0251026 136.228 140.012 0.423851 0.237143 147.227 154.483 0.477285 0.370786 140.133 0.312755 128.119 0.345343
148.455 0.303743 148.455 0.353057 148.455 0.0249845 136.307 140.102 0.481844 0.0805304 147.317 154.574 0.498637 0.415469 140.223 0.306229 128.196 0.345925
148.555 0.303718 148.555 0.352766 148.555 0.0248787 136.385 140.191 0.506273 0.0439844 147.407 154.666 0.515019 0.456367 140.312 0.304707 128.272 0.346831
148.655 0.30338 148.655 0.352778 148.655 0.0247314 136.464 140.281 0.514126 0.0391218 147.497 154.757 0.523729 0.488737 140.402 0.304504 128.349 0.347918
148.755 0.30344 148.755 0.352743 148.755 0.0244695 136.543 140.37 0.499248 0.0343213 147.587 154.848 0.526123 0.513688 140.491 0.304304 128.425 0.350539
148.855 0.303416 148.855 0.352479 148.855 0.0240684 136.621 140.46 0.422964 0.0304681 147.677 154.94 0.521642 0.529224 140.581 0.304144 128.502 0.355127
148.955 0.3034 148.955 0.352453 148.955 0.0234456 136.7 140.549 0.237949 0.0277506 147.767 155.031 0.507415 0.535971 140.67 0.30403 128.578 0.361426
149.055 0.303455 149.055 0.352441 149.055 0.0225655 136.778 140.638 0.0726177 0.0259949 147.857 155.122 0.477345 0.53722 140.759 0.303957 128.655 0.364894
149.155 0.303418 149.155 0.352185 149.155 0.0213859 136.857 140.728 0.041888 0.024971 147.947 155.214 0.421714 0.533122 140.849 0.303914 128.731 0.369739
149.255 0.3034 149.255 0.351815 149.255 0.0198198 136.936 140.817 0.0357514 0.0243742 148.037 155.305 0.339751 0.523223 140.938 0.30389 128.808 0.378343
149.355 0.303111 149.355 0.351818 149.355 0.0177144 137.014 140.907 0.0304089 0.02399 148.127 155.396 0.274146 0.504784 141.028 0.303874 128.884 0.385579
149.455 0.30309 149.455 0.351538 149.455 0.0147444 137.093 140.996 0.0271732 0.0237264 148.217 155.488 0.221061 0.470852 141.117 0.303863 128.961 0.389266
149.555 0.302796 149.555 0.35118 149.555 0.0107432 137.171 141.086 0.0256217 0.0235552 148.307 155.579 0.131486 0.413152 141.207 0.303855 129.037 0.390744
149.655 0.302789 149.655 0.351204 149.655 0.00979277 137.25 141.175 0.0248559 0.023398 148.397 155.671 0.0928637 0.333536 141.296 0.303849 129.114 0.389609
149.755 0.303087 149.755 0.351216 149.755 0.0144573 137.328 141.265 0.0244434 0.0232861 148.487 155.762 0.0778691 0.2745 141.386 0.303844 129.191 0.382401
149.855 0.303107 149.855 0.351486 149.855 0.0210115 137.407 141.354 0.0242255 0.0232068 148.577 155.853 0.0727573 0.218685 141.475 0.303841 129.267 0.365468
149.955 0.303419 149.955 0.352136 149.955 0.0299338 137.486 141.443 0.0241189 0.0231092 148.667 155.945 0.0709812 0.134502 141.564 0.303837 129.344 0.351388
150.055 0.304338 150.055 0.353351 150.055 0.0535392 137.564 141.533 0.0240494 0.0230438 148.757 156.036 0.0692466 0.0972593 141.654 0.303834 129.42 0.348789
150.155 0.308112 150.155 0.359917 150.155 0.165984 137.643 141.622 0.0240308 0.0229634 148.847 156.127 0.0672757 0.0821643 141.743 0.303831 129.497 0.347979
150.255 0.310874 150.255 0.367096 150.255 0.251811 137.721 141.712 0.0239922 0.0228795 148.937 156.219 0.0666002 0.0765997 141.833 0.303827 129.573 0.34708
150.355 0.319297 150.355 0.384521 150.355 0.452595 137.8 141.801 0.0239881 0.0227861 149.027 156.31 0.0664006 0.0749596 141.922 0.303823 129.65 0.346525
150.455 0.323367 150.455 0.398817 150.455 0.53528 137.879 141.891 0.0240013 0.0226941 149.117 156.401 0.0663457 0.0740342 142.012 0.30382 129.726 0.34595
150.555 0.324281 150.555 0.405385 150.555 0.543392 137.957 141.98 0.0239635 0.0226071 149.207 156.493 0.0659238 0.0730891 142.101 0.303816 129.803 0.345633
150.655 0.323979 150.655 0.406264 150.655 0.523422 138.036 142.07 0.0239512 0.0225211 149.297 156.584 0.0651797 0.0725879 142.191 0.303812 129.879 0.345648
150.755 0.321798 150.755 0.402277 150.755 0.47244 138.114 142.159 0.0239098 0.0224143 149.387 156.676 0.0647535 0.0726906 142.28 0.303808 129.956 0.34536
150.855 0.314925 150.855 0.386707 150.855 0.310734 138.193 142.248 0.0238636 0.0223127 149.477 156.767 0.0643392 0.072392 142.369 0.303804 130.033 0.345061
150.955 0.308438 150.955 0.370208 150.955 0.138427 138.271 142.338 0.0238014 0.0222043 149.567 156.858 0.063656 0.0717119 142.459 0.303799 130.109 0.345088
151.055 0.305603 151.055 0.361182 151.055 0.0468066 138.35 142.427 0.0237293 0.0220982 149.657 156.95 0.0629438 0.0710288 142.548 0.303795 130.186 0.345072
151.155 0.305606 151.155 0.358962 151.155 0.0372193 138.429 142.517 0.0236578 0.0219891 149.747 157.041 0.0621995 0.0703976 142.638 0.30379 130.262 0.344798
151.255 0.304998 151.255 0.357719 151.255 0.0318381 138.507 142.606 0.0235731 0.0218905 149.837 157.132 0.0614007 0.0700139 142.727 0.303786 130.339 0.344814
151.355 0.30498 151.355 0.357123 151.355 0.0287342 138.586 142.696 0.0234608 0.0217938 149.927 157.224 0.0605345 0.0690209 142.817 0.303782 130.415 0.344781
151.455 0.304672 151.455 0.356463 151.455 0.0271624 138.664 142.785 0.0233705 0.0216939 150.017 157.315 0.0592774 0.0682903 142.906 0.303778 130.492 0.344798
151.555 0.304373 151.555 0.356166 151.555 0.0265273 138.743 142.875 0.0232718 0.021576 150.107 157.406 0.0580206 0.0666852 142.996 0.303773 130.568 0.34451
151.655 0.304384 151.655 0.355869 151.655 0.0262857 138.821 142.964 0.023138 0.0214777 150.197 157.498 0.0572411 0.0655025 143.085 0.303769 130.645 0.344493
151.755 0.304426 151.755 0.355519 151.755 0.0261662 138.9 143.053 0.0230223 0.0213781 150.287 157.589 0.0567163 0.0647338 143.174 0.303765 130.721 0.344526
151.855 0.30409 151.855 0.355251 151.855 0.0261093 138.979 143.143 0.0229086 0.0212789 150.377 157.681 0.0561583 0.0630972 143.264 0.303761 130.798 0.344518
151.955 0.304052 151.955 0.354919 151.955 0.0260755 139.057 143.232 0.0227845 0.0212005 150.467 157.772 0.0555378 0.0616027 143.353 0.303757 130.875 0.344524
152.055 0.30407 152.055 0.354928 152.055 0.0260326 139.136 143.322 0.0226884 0.0211078 150.557 157.863 0.0547793 0.0606756 143.443 0.303753 130.951 0.344568
152.155 0.304075 152.155 0.35464 152.155 0.0259964 139.214 143.411 0.022573 0.0210174 150.647 157.955 0.0542192 0.0603837 143.532 0.30375 131.028 0.344503
152.255 0.303755 152.255 0.354291 152.255 0.02593 139.293 143.501 0.0224427 0.0209449 150.737 158.046 0.0536126 0.0595921 143.622 0.303747 131.104 0.344232
152.355 0.303766 152.355 0.354293 152.355 0.0257874 139.372 143.59 0.0223451 0.0208815 150.827 158.137 0.053123 0.059407 143.711 0.303744 131.181 0.344239
152.455 0.303724 152.455 0.354002 152.455 0.0256697 139.45 143.68 0.0222109 0.0208001 150.917 158.229 0.0526661 0.059175 143.8 0.303741 131.257 0.344214
152.555 0.303726 152.555 0.353964 152.555 0.0255296 139.529 143.769 0.0221185 0.0207387 151.007 158.32 0.0522017 0.0586999 143.89 0.303738 131.334 0.344236
152.655 0.303803 152.655 0.353696 152.655 0.0253735 139.607 143.858 0.0220108 0.0206845 151.097 158.411 0.0518853 0.0579465 143.979 0.303736 131.41 0.344237
152.755 0.303736 152.755 0.353688 152.755 0.0252659 139.686 143.948 0.0219024 0.0206116 151.187 158.503 0.0513518 0.0570978 144.069 0.303733 131.487 0.344204
152.855 0.303448 152.855 0.353658 152.855 0.0251554 139.764 144.037 0.0218078 0.0205647 151.277 158.594 0.0510708 0.0569267 144.158 0.303731 131.563 0.344237
152.955 0.303455 152.955 0.353401 152.955 0.0250443 139.843 144.127 0.0217016 0.0204969 151.367 158.686 0.050859 0.0569067 144.248 0.303728 131.64 0.344236
153.055 0.303407 153.055 0.353353 153.055 0.0249337 139.922 144.216 0.0215951 0.0204531 151.457 158.777 0.0506392 0.0565983 144.337 0.303726 131.717 0.344219
153.155 0.303447 153.155 0.35305 153.155 0.0247584 140 144.306 0.0215069 0.0204228 151.547 158.868 0.0504967 0.0563048 144.427 0.303725 131.793 0.344237
153.255 0.303437 153.255 0.353078 153.255 0.0244948 140.079 144.395 0.0214014 0.0203639 151.637 158.96 0.0502587 0.0560365 144.516 0.303722 131.87 0.343918
153.355 0.303436 153.355 0.353035 153.355 0.0240847 140.157 144.485 0.0212988 0.0203231 151.727 159.051 0.0500655 0.0554074 144.605 0.303721 131.946 0.343945
153.455 0.303461 153.455 0.352742 153.455 0.0234417 140.236 144.574 0.0212121 0.0202981 151.817 159.142 0.0499652 0.0552267 144.695 0.30372 132.023 0.343944
153.555 0.303439 153.555 0.352763 153.555 0.0225595 140.315 144.663 0.0211146 0.0202499 151.907 159.234 0.0499258 0.0550018 144.784 0.303718 132.099 0.343906
153.655 0.30311 153.655 0.352729 153.655 0.0213435 140.393 144.753 0.0210047 0.0202267 151.997 159.325 0.0500197 0.054942 144.874 0.303717 132.176 0.343946
153.755 0.303177 153.755 0.35245 153.755 0.0197602 140.472 144.842 0.0208988 0.0201797 152.087 159.416 0.0500516 0.0549195 144.963 0.303715 132.252 0.343925
153.855 0.303139 153.855 0.352131 153.855 0.0176402 140.55 144.932 0.0207936 0.0201507 152.177 159.508 0.0498613 0.0546624 145.053 0.303714 132.329 0.343931
153.955 0.302834 153.955 0.352116 153.955 0.0146059 140.629 145.021 0.0206796 0.0201268 152.267 159.599 0.0498355 0.054946 145.142 0.303713 132.405 0.343952
154.055 0.302875 154.055 0.351841 154.055 0.0106039 140.707 145.111 0.0205683 0.0201056 152.357 159.691 0.0499713 0.0553572 145.232 0.303712 132.482 0.343913
154.155 0.302805 154.155 0.35151 154.155 0.00979817 140.786 145.2 0.0204452 0.0200853 152.447 159.782 0.0498126 0.0551133 145.321 0.303711 132.559 0.34394
154.255 0.302829 154.255 0.351808 154.255 0.0145904 140.865 145.29 0.0203295 0.0200928 152.537 159.873 0.049847 0.0549171 145.41 0.303711 132.635 0.343957
154.355 0.303133 154.355 0.352133 154.355 0.0212258 140.943 145.379 0.0201745 0.0200757 152.627 159.965 0.0498529 0.0545832 145.5 0.30371 132.712 0.343939
154.455 0.303411 154.455 0.352442 154.455 0.0304443 141.022 145.468 0.0200121 0.0200891 152.717 160.056 0.0500623 0.0547535 145.589 0.303711 132.788 0.343961
154.555 0.304073 154.555 0.354007 154.555 0.0555616 141.1 145.558 0.0198346 0.0201031 152.807 160.147 0.0503358 0.055143 145.679 0.303712 132.865 0.343935
154.655 0.308409 154.655 0.360861 154.655 0.172719 141.179 145.647 0.0196135 0.0201272 152.897 160.239 0.050461 0.0554041 145.768 0.303713 132.941 0.343935
154.755 0.311229 154.755 0.367992 154.755 0.256489 141.258 145.737 0.0194399 0.0201663 152.987 160.33 0.0507985 0.0557869 145.858 0.303714 133.018 0.343673
154.855 0.319659 154.855 0.385797 154.855 0.459945 141.336 145.826 0.0192383 0.0202445 153.077 160.421 0.0511032 0.0566441 145.947 0.303718 133.094 0.34365
154.955 0.323356 154.955 0.399767 154.955 0.536157 141.415 145.916 0.0190641 0.020337 153.167 160.513 0.0514619 0.0573357 146.037 0.303721 133.171 0.343653
155.055 0.324303 155.055 0.405988 155.055 0.542626 141.493 146.005 0.0189492 0.0204818 153.257 160.604 0.0520202 0.0583435 146.126 0.303727 133.247 0.343664
155.155 0.323695 155.155 0.406953 155.155 0.52174 141.572 146.094 0.0188315 0.0206467 153.347 160.696 0.0525015 0.0595811 146.215 0.303734 133.324 0.343634
155.255 0.321476 155.255 0.402261 155.255 0.468278 141.65 146.184 0.0187753 0.0208833 153.437 160.787 0.053119 0.0612424 146.305 0.303744 133.401 0.34367
155.355 0.314658 155.355 0.386751 155.355 0.302977 141.729 146.273 0.0188146 0.021176 153.527 160.878 0.0539384 0.0632166 146.394 0.303756 133.477 0.343654
155.455 0.308118 155.455 0.370272 155.455 0.130261 141.808 146.363 0.0189319 0.021541 153.617 160.97 0.0546946 0.0653812 146.484 0.303772 133.554 0.343623
155.555 0.305599 155.555 0.361776 155.555 0.0460311 141.886 146.452 0.0192157 0.0219887 153.707 161.061 0.0555581 0.068404 146.573 0.30379 133.63 0.343675
155.655 0.305638 155.655 0.359323 155.655 0.0369051 141.965 146.542 0.0196936 0.0225428 153.797 161.152 0.0564389 0.0716235 146.663 0.303813 133.707 0.343652
155.755 0.305307 155.755 0.35838 155.755 0.031643 142.043 146.631 0.0203689 0.0231705 153.887 161.244 0.057359 0.0754657 146.752 0.303839 133.783 0.343651
155.855 0.305003 155.855 0.357399 155.855 0.0286211 142.122 146.721 0.0213782 0.0239331 153.977 161.335 0.0583016 0.0803273 146.842 0.303871 133.86 0.34367
155.955 0.304741 155.955 0.357139 155.955 0.0271094 142.2 146.81 0.0227271 0.0247904 154.067 161.426 0.0591462 0.0875949 146.931 0.303907 133.936 0.343625
156.055 0.304364 156.055 0.356484 156.055 0.0265021 142.279 146.899 0.0245138 0.0257438 154.157 161.518 0.0603764 0.0977186 147.02 0.303947 134.013 0.343654
156.155 0.304361 156.155 0.356162 156.155 0.0262557 142.358 146.989 0.0268136 0.0268333 154.247 161.609 0.0618638 0.112655 147.11 0.303992 134.089 0.343654
156.255 0.304388 156.255 0.355891 156.255 0.0261367 142.436 147.078 0.0297132 0.0280521 154.337 161.701 0.0631426 0.135683 147.199 0.304043 134.166 0.343646
156.355 0.304351 156.355 0.355548 156.355 0.0260916 142.515 147.168 0.0332218 0.0293895 154.427 161.792 0.0649259 0.170471 147.289 0.304099 134.243 0.343676
156.455 0.304061 156.455 0.35556 156.455 0.0260756 142.593 147.257 0.0370819 0.0308678 154.517 161.883 0.0667535 0.217027 147.378 0.30416 134.319 0.343675
156.555 0.304053 156.555 0.355237 156.555 0.0260122 142.672 147.347 0.0411456 0.032389 154.607 161.975 0.0686246 0.26717 147.468 0.304224 134.396 0.343651
156.655 0.304041 156.655 0.354909 156.655 0.0259592 142.751 147.436 0.0455738 0.0340541 154.697 162.066 0.0707288 0.307552 147.557 0.304293 134.472 0.343684
156.755 0.304084 156.755 0.354947 156.755 0.0258671 142.829 147.526 0.0506287 0.0357703 154.787 162.157 0.0730831 0.313594 147.647 0.304364 134.549 0.343646
156.855 0.304052 156.855 0.354627 156.855 0.0257627 142.908 147.615 0.0568872 0.037538 154.877 162.249 0.0758768 0.322056 147.736 0.304438 134.625 0.34393
156.955 0.303768 156.955 0.354625 156.955 0.0256411 142.986 147.704 0.065368 0.0394463 154.967 162.34 0.0791842 0.354792 147.825 0.304518 134.702 0.343955
157.055 0.303784 157.055 0.354341 157.055 0.0254983 143.065 147.794 0.0782493 0.0414643 155.057 162.431 0.0831368 0.401939 147.915 0.304602 134.778 0.344202
157.155 0.303728 157.155 0.354313 157.155 0.0253487 143.143 147.883 0.10054 0.0436357 155.147 162.523 0.088221 0.444986 148.004 0.304692 134.855 0.344225
157.255 0.303759 157.255 0.353986 157.255 0.0252482 143.222 147.973 0.142096 0.0460109 155.237 162.614 0.0947959 0.480701 148.094 0.304791 134.931 0.344522
157.355 0.303766 157.355 0.354025 157.355 0.0251197 143.301 148.062 0.209987 0.0486202 155.327 162.706 0.103488 0.507673 148.183 0.3049 135.008 0.344777
157.455 0.30378 157.455 0.353979 157.455 0.0250149 143.379 148.152 0.280162 0.0515949 155.417 162.797 0.115622 0.526203 148.273 0.305024 135.085 0.345104
157.555 0.303812 157.555 0.35369 157.555 0.024911 143.458 148.241 0.29946 0.0550761 155.507 162.888 0.13243 0.534659 148.362 0.305169 135.161 0.345376
157.655 0.303784 157.655 0.353697 157.655 0.0247147 143.536 148.331 0.370354 0.0592241 155.597 162.98 0.156105 0.537364 148.452 0.305342 135.238 0.34567
157.755 0.303409 157.755 0.353659 157.755 0.0244284 143.615 148.42 0.446887 0.0644297 155.687 163.071 0.187559 0.535505 148.541 0.305559 135.314 0.346248
157.855 0.303453 157.855 0.353396 157.855 0.0240004 143.694 148.509 0.492652 0.0712953 155.777 163.162 0.224942 0.527789 148.63 0.305845 135.391 0.346803
157.955 0.303453 157.955 0.353375 157.955 0.0233034 143.772 148.599 0.510065 0.0810687 155.867 163.254 0.264238 0.512924 148.72 0.306252 135.467 0.347693
158.055 0.303407 158.055 0.353056 158.055 0.0223722 143.851 148.688 0.512721 0.0962307 155.958 163.345 0.301966 0.485715 148.809 0.306884 135.544 0.349409
158.155 0.303443 158.155 0.353084 158.155 0.0211001 143.929 148.778 0.483255 0.12141 156.048 163.436 0.31518 0.437615 148.899 0.307933 135.62 0.352246
158.255 0.303419 158.255 0.35275 158.255 0.0194362 144.008 148.867 0.367198 0.162981 156.138 163.528 0.319386 0.36421 148.988 0.309665 135.697 0.357719
158.355 0.303098 158.355 0.352762 158.355 0.0171965 144.086 148.957 0.168785 0.221017 156.228 163.619 0.326865 0.288716 149.078 0.312083 135.773 0.363731
158.455 0.303121 158.455 0.352456 158.455 0.0139293 144.165 149.046 0.0534437 0.280925 156.318 163.711 0.355084 0.250483 149.167 0.314579 135.85 0.366304
158.555 0.30278 158.555 0.352121 158.555 0.0100173 144.244 149.136 0.039564 0.295273 156.408 163.802 0.399349 0.157079 149.257 0.315177 135.927 0.373224
158.655 0.302813 158.655 0.352155 158.655 0.0102858 144.322 149.225 0.03359 0.301571 156.498 163.893 0.436787 0.107578 149.346 0.315439 136.003 0.381832
158.755 0.303112 158.755 0.352146 158.755 0.0156599 144.401 149.314 0.0289245 0.345767 156.588 163.985 0.468868 0.0863614 149.435 0.317281 136.08 0.387576
158.855 0.303099 158.855 0.352425 158.855 0.0225691 144.479 149.404 0.0264041 0.420104 156.678 164.076 0.494352 0.0778868 149.525 0.320378 136.156 0.390478
158.955 0.303446 158.955 0.353094 158.955 0.0330346 144.558 149.493 0.0251939 0.474936 156.768 164.167 0.515235 0.0752465 149.614 0.322663 136.233 0.391603
159.055 0.304666 159.055 0.354916 159.055 0.0662988 144.636 149.583 0.0245694 0.50247 156.858 164.259 0.527334 0.0742543 149.704 0.32381 136.309 0.389021
159.155 0.309333 159.155 0.363023 159.155 0.198201 144.715 149.672 0.0242438 0.514252 156.948 164.35 0.532098 0.0735268 149.793 0.324301 136.386 0.378073
159.255 0.31219 159.255 0.370853 159.255 0.283139 144.794 149.762 0.0240465 0.514429 157.038 164.441 0.530914 0.0731662 149.883 0.324309 136.462 0.360281
159.355 0.320555 159.355 0.389238 159.355 0.485226 144.872 149.851 0.0239635 0.481453 157.128 164.533 0.522282 0.072479 149.972 0.322935 136.539 0.350832
159.455 0.323702 159.455 0.40193 159.455 0.539852 144.951 149.941 0.0239434 0.363435 157.218 164.624 0.502475 0.0713957 150.062 0.318017 136.615 0.349081
159.555 0.324364 159.555 0.406933 159.555 0.540117 145.029 150.03 0.0239185 0.20933 157.308 164.716 0.462902 0.0702931 150.151 0.311596 136.692 0.348247
159.655 0.323665 159.655 0.406893 159.655 0.515325 145.108 150.119 0.0239213 0.0672482 157.398 164.807 0.394852 0.0705232 150.24 0.305676 136.769 0.347389
159.755 0.320856 159.755 0.401029 159.755 0.448823 145.187 150.209 0.0239062 0.0428257 157.488 164.898 0.306483 0.0689225 150.33 0.304658 136.845 0.346785
159.855 0.313718 159.855 0.384205 159.855 0.272508 145.265 150.298 0.0238791 0.0383365 157.578 164.99 0.261998 0.0678949 150.419 0.304471 136.922 0.346531
159.955 0.307158 159.955 0.367997 159.955 0.0972102 145.344 150.388 0.0238836 0.0336174 157.668 165.081 0.167847 0.0669616 150.509 0.304275 136.998 0.346238
160.055 0.30562 160.055 0.361491 160.055 0.0435758 145.422 150.477 0.0238513 0.029975 157.758 165.172 0.107672 0.0662398 150.598 0.304123 137.075 0.346213
160.155 0.305301 160.155 0.359587 160.155 0.0356904 145.501 150.567 0.0238134 0.0273718 157.848 165.264 0.0839381 0.0653298 150.688 0.304014 137.151 0.345972
160.255 0.304961 160.255 0.358658 160.255 0.0309289 145.579 150.656 0.0237808 0.0257552 157.938 165.355 0.0754283 0.0641954 150.777 0.303947 137.228 0.345948
160.355 0.304686 160.355 0.358047 160.355 0.0282679 145.658 150.746 0.0237046 0.0248206 158.028 165.446 0.0732485 0.0629598 150.867 0.303908 137.304 0.345657
160.455 0.304657 160.455 0.357367 160.455 0.0269743 145.737 150.835 0.0236302 0.0242443 158.118 165.538 0.0717966 0.0622775 150.956 0.303884 137.381 0.345666
160.555 0.304362 160.555 0.357101 160.555 0.026491 145.815 150.924 0.0235516 0.0238968 158.208 165.629 0.0701125 0.0618664 151.045 0.30387 137.457 0.34535
160.655 0.304376 160.655 0.356795 160.655 0.0262837 145.894 151.014 0.0234499 0.0236368 158.298 165.721 0.0687993 0.0608254 151.135 0.303859 137.534 0.345374
160.755 0.304349 160.755 0.356442 160.755 0.0261695 145.972 151.103 0.0233584 0.0234388 158.388 165.812 0.0685082 0.0603093 151.224 0.303851 137.611 0.345385
160.855 0.304066 160.855 0.356173 160.855 0.0261281 146.051 151.193 0.0232613 0.0233163 158.478 165.903 0.0685373 0.060073 151.314 0.303846 137.687 0.345337
160.955 0.304057 160.955 0.355846 160.955 0.0261031 146.13 151.282 0.0231365 0.0232103 158.568 165.995 0.0684813 0.058782 151.403 0.303841 137.764 0.345088
161.055 0.30402 161.055 0.35554 161.055 0.0260669 146.208 151.372 0.0230312 0.0231101 158.658 166.086 0.0683483 0.0580282 151.493 0.303837 137.84 0.345063
161.155 0.304042 161.155 0.35556 161.155 0.026024 146.287 151.461 0.0229102 0.02303 158.748 166.177 0.0682276 0.0577016 151.582 0.303834 137.917 0.34505
161.255 0.303724 161.255 0.355219 161.255 0.0259231 146.365 151.551 0.022801 0.0229427 158.838 166.269 0.0678649 0.0571086 151.671 0.30383 137.993 0.345094
161.355 0.303726 161.355 0.355233 161.355 0.0258036 146.444 151.64 0.0227014 0.0228738 158.928 166.36 0.0671426 0.0568438 151.761 0.303827 138.07 0.345061
161.455 0.303744 161.455 0.354942 161.455 0.0256734 146.522 151.729 0.0225752 0.0228004 159.018 166.451 0.0663142 0.0560729 151.85 0.303824 138.146 0.345077
161.555 0.30373 161.555 0.354934 161.555 0.0255048 146.601 151.819 0.0224656 0.0226997 159.108 166.543 0.0653421 0.0553747 151.94 0.30382 138.223 0.345071
161.655 0.303738 161.655 0.35464 161.655 0.0253925 146.68 151.908 0.0223618 0.0226103 159.198 166.634 0.0641677 0.0548299 152.029 0.303816 138.299 0.344758
161.755 0.303771 161.755 0.3546 161.755 0.0252762 146.758 151.998 0.0222424 0.0225101 159.288 166.726 0.0630707 0.0547293 152.119 0.303812 138.376 0.344808
161.855 0.303427 161.855 0.354272 161.855 0.0251499 146.837 152.087 0.0221394 0.0224148 159.378 166.817 0.0620875 0.0546925 152.208 0.303808 138.453 0.344805
161.955 0.303443 161.955 0.354326 161.955 0.025061 146.915 152.177 0.0220368 0.0223326 159.468 166.908 0.0609867 0.0545024 152.298 0.303805 138.529 0.344806
162.055 0.303461 162.055 0.35429 162.055 0.0249213 146.994 152.266 0.0219382 0.0222114 159.558 167 0.0600841 0.054286 152.387 0.303799 138.606 0.344809
162.155 0.303403 162.155 0.353982 162.155 0.0247337 147.072 152.356 0.0218377 0.0221305 159.648 167.091 0.0591164 0.0539248 152.476 0.303796 138.682 0.344784
162.255 0.303436 162.255 0.354009 162.255 0.0244426 147.151 152.445 0.0217212 0.022028 159.738 167.182 0.0580835 0.0539622 152.566 0.303792 138.759 0.344773
162.355 0.303426 162.355 0.353971 162.355 0.0239668 147.23 152.534 0.0216198 0.0219121 159.828 167.274 0.0573647 0.0537877 152.655 0.303787 138.835 0.344795
162.455 0.303416 162.455 0.353678 162.455 0.023235 147.308 152.624 0.0215211 0.021795 159.918 167.365 0.056486 0.0542392 152.745 0.303782 138.912 0.344493
162.555 0.303444 162.555 0.353686 162.555 0.0222482 147.387 152.713 0.0214155 0.0216805 160.008 167.456 0.0557797 0.0545057 152.834 0.303777 138.988 0.344504
162.655 0.303103 162.655 0.353353 162.655 0.0209186 147.465 152.803 0.0213446 0.0215866 160.098 167.548 0.0549739 0.0548325 152.924 0.303773 139.065 0.34452
162.755 0.303114 162.755 0.353387 162.755 0.0191823 147.544 152.892 0.0212368 0.0214822 160.188 167.639 0.0544638 0.0541262 153.013 0.303769 139.141 0.344488
162.855 0.303147 162.855 0.353041 162.855 0.0168262 147.623 152.982 0.0211159 0.0214005 160.278 167.731 0.0539282 0.0538982 153.103 0.303766 139.218 0.344521
162.955 0.302784 162.955 0.352735 162.955 0.0133683 147.701 153.071 0.021037 0.0212927 160.368 167.822 0.0533481 0.0539827 153.192 0.303761 139.295 0.344501
163.055 0.302807 163.055 0.35247 163.055 0.00960029 147.78 153.161 0.0209286 0.0212331 160.458 167.913 0.0528187 0.0545007 153.281 0.303759 139.371 0.34448
163.155 0.302809 163.155 0.352416 163.155 0.0106903 147.858 153.25 0.0208231 0.0211366 160.548 168.005 0.0523589 0.0552403 153.371 0.303755 139.448 0.344517
163.255 0.30308 163.255 0.35275 163.255 0.016421 147.937 153.339 0.0207287 0.021056 160.638 168.096 0.0520717 0.0547019 153.46 0.303751 139.524 0.344498
163.355 0.303107 163.355 0.353084 163.355 0.0235983 148.015 153.429 0.0205779 0.0209813 160.728 168.187 0.0516203 0.0548095 153.55 0.303748 139.601 0.344503
163.455 0.303427 163.455 0.353653 163.455 0.0353881 148.094 153.518 0.0204512 0.020901 160.818 168.279 0.0510939 0.0557446 153.639 0.303745 139.677 0.344506
163.555 0.30497 163.555 0.355872 163.555 0.0778446 148.173 153.608 0.0202993 0.0208417 160.908 168.37 0.0506365 0.0581988 153.729 0.303742 139.754 0.344472
163.655 0.309658 163.655 0.364586 163.655 0.21516 148.251 153.697 0.0201171 0.0207838 160.998 168.461 0.0503565 0.0599715 153.818 0.30374 139.83 0.344519
163.755 0.313074 163.755 0.373623 163.755 0.310601 148.33 153.787 0.0199509 0.0207153 161.088 168.553 0.0501274 0.0614374 153.908 0.303737 139.907 0.344502
163.855 0.321146 163.855 0.391672 163.855 0.499983 148.408 153.876 0.0197758 0.0206767 161.178 168.644 0.0499808 0.0635438 153.997 0.303736 139.983 0.344193
163.955 0.323682 163.955 0.403483 163.955 0.541915 148.487 153.965 0.0195999 0.0205969 161.268 168.736 0.0499344 0.0658779 154.086 0.303732 140.06 0.344242
164.055 0.324252 164.055 0.407519 164.055 0.537713 148.566 154.055 0.0194402 0.0205432 161.358 168.827 0.049779 0.0687232 154.176 0.30373 140.137 0.3442
164.155 0.323345 164.155 0.406935 164.155 0.509769 148.644 154.144 0.0192858 0.0204954 161.448 168.918 0.0495505 0.0720723 154.265 0.303728 140.213 0.344199
164.255 0.319923 164.255 0.39974 164.255 0.430406 148.723 154.234 0.0191317 0.0204407 161.538 169.01 0.0495387 0.0762529 154.355 0.303726 140.29 0.344233
164.355 0.312742 164.355 0.382666 164.355 0.248327 148.801 154.323 0.0189995 0.0203982 161.628 169.101 0.0495557 0.0818345 154.444 0.303724 140.366 0.344174
164.455 0.306562 164.455 0.367086 164.455 0.0790164 148.88 154.413 0.0188955 0.0203723 161.718 169.192 0.0495321 0.0895664 154.534 0.303723 140.443 0.344222
164.555 0.30558 164.555 0.361441 164.555 0.0422053 148.958 154.502 0.0188299 0.0203191 161.808 169.284 0.0494522 0.10054 154.623 0.303721 140.519 0.344211
164.655 0.305236 164.655 0.359916 164.655 0.0348804 149.037 154.592 0.0188363 0.0202789 161.898 169.375 0.0495222 0.117446 154.713 0.303719 140.596 0.344202
164.755 0.304961 164.755 0.35897 164.755 0.0304426 149.116 154.681 0.0189282 0.0202513 161.988 169.466 0.0496025 0.144408 154.802 0.303718 140.672 0.344243
164.855 0.304643 164.855 0.358327 164.855 0.0280068 149.194 154.77 0.0191634 0.0202007 162.078 169.558 0.049535 0.183974 154.891 0.303716 140.749 0.344224
164.955 0.30464 164.955 0.357736 164.955 0.0268716 149.273 154.86 0.0195542 0.0201683 162.168 169.649 0.0496234 0.231793 154.981 0.303714 140.825 0.3442
165.055 0.304348 165.055 0.357398 165.055 0.0264756 149.351 154.949 0.0201867 0.0201383 162.258 169.741 0.0497395 0.280576 155.07 0.303713 140.902 0.344233
165.155 0.304324 165.155 0.357087 165.155 0.0262808 149.43 155.039 0.0210829 0.020121 162.348 169.832 0.0498518 0.311142 155.16 0.303712 140.979 0.344193
165.255 0.304332 165.255 0.356786 165.255 0.0261851 149.508 155.128 0.0223083 0.0201028 162.438 169.923 0.050148 0.315147 155.249 0.303712 141.055 0.344219
165.355 0.304041 165.355 0.356435 165.355 0.0261561 149.587 155.218 0.0239692 0.020076 162.528 170.015 0.0502219 0.326738 155.339 0.30371 141.132 0.344215
165.455 0.30401 165.455 0.356145 165.455 0.0261309 149.666 155.307 0.026099 0.0200736 162.618 170.106 0.0504523 0.369982 155.428 0.30371 141.208 0.343924
165.555 0.304047 165.555 0.356153 165.555 0.0260975 149.744 155.397 0.0288271 0.0200686 162.708 170.197 0.0508572 0.41515 155.518 0.30371 141.285 0.344228
165.655 0.304033 165.655 0.355812 165.655 0.0260435 149.823 155.486 0.0321745 0.0200537 162.798 170.289 0.0512139 0.45636 155.607 0.30371 141.361 0.344222
165.755 0.30403 165.755 0.355535 165.755 0.0259339 149.901 155.575 0.0359874 0.0201063 162.888 170.38 0.0517103 0.488563 155.696 0.303712 141.438 0.344211
165.855 0.303732 165.855 0.355531 165.855 0.0258361 149.98 155.665 0.0400229 0.0201442 162.978 170.471 0.0524352 0.513868 155.786 0.303713 141.514 0.344239
165.955 0.303734 165.955 0.355202 165.955 0.0257001 150.059 155.754 0.044376 0.0202101 163.068 170.563 0.0531278 0.52891 155.875 0.303716 141.591 0.344209
166.055 0.303733 166.055 0.355254 166.055 0.025558 150.137 155.844 0.0492824 0.0203281 163.158 170.654 0.0539316 0.535489 155.965 0.303721 141.667 0.344232
166.155 0.30375 166.155 0.355201 166.155 0.0254182 150.216 155.933 0.0552659 0.0204695 163.248 170.746 0.0547745 0.536598 156.054 0.303727 141.744 0.344247
166.255 0.303708 166.255 0.354926 166.255 0.0252894 150.294 156.023 0.0632043 0.0206548 163.338 170.837 0.0557561 0.532312 156.144 0.303735 141.821 0.34449
166.355 0.303717 166.355 0.354936 166.355 0.0251959 150.373 156.112 0.0749616 0.0209382 163.428 170.928 0.056933 0.521876 156.233 0.303746 141.897 0.344517
166.455 0.303737 166.455 0.354592 166.455 0.0250948 150.451 156.202 0.0948948 0.0212645 163.518 171.02 0.058139 0.50219 156.323 0.30376 141.974 0.344783
166.555 0.303718 166.555 0.354613 166.555 0.0249532 150.53 156.291 0.13198 0.0216707 163.608 171.111 0.0594867 0.465915 156.412 0.303777 142.05 0.344768
166.655 0.303759 166.655 0.354598 166.655 0.0247591 150.609 156.38 0.195558 0.0221871 163.698 171.202 0.0609952 0.404701 156.501 0.303798 142.127 0.345101
166.755 0.303743 166.755 0.354266 166.755 0.0244513 150.687 156.47 0.271338 0.0227638 163.788 171.294 0.0625447 0.323708 156.591 0.303822 142.203 0.345347
166.855 0.303408 166.855 0.354301 166.855 0.023934 150.766 156.559 0.295214 0.0235072 163.878 171.385 0.0642988 0.271077 156.68 0.303853 142.28 0.345646
166.955 0.303441 166.955 0.354272 166.955 0.0231908 150.844 156.649 0.353385 0.0243396 163.968 171.476 0.0662381 0.204618 156.77 0.303888 142.356 0.345947
167.055 0.303423 167.055 0.353966 167.055 0.0221939 150.923 156.738 0.43452 0.0252739 164.058 171.568 0.0684746 0.127306 156.859 0.303927 142.433 0.346485
167.155 0.303406 167.155 0.353976 167.155 0.0208048 151.002 156.828 0.48716 0.0263647 164.148 171.659 0.0711127 0.0937341 156.949 0.303973 142.509 0.347088
167.255 0.303142 167.255 0.353639 167.255 0.0190627 151.08 156.917 0.508035 0.0275495 164.238 171.751 0.0740791 0.0802203 157.038 0.304022 142.586 0.347949
167.355 0.303089 167.355 0.353346 167.355 0.016625 151.159 157.007 0.513556 0.0288904 164.328 171.842 0.0775088 0.0754897 157.128 0.304078 142.663 0.349351
167.455 0.303099 167.455 0.353043 167.455 0.013059 151.237 157.096 0.492027 0.0303708 164.418 171.933 0.0817012 0.0740091 157.217 0.304139 142.739 0.351982
167.555 0.302811 167.555 0.352704 167.555 0.00941496 151.316 157.185 0.397407 0.0319258 164.508 172.025 0.0868197 0.0742119 157.306 0.304204 142.816 0.356833
167.655 0.302771 167.655 0.352756 167.655 0.0108758 151.394 157.275 0.201326 0.0336038 164.598 172.116 0.0935007 0.0746223 157.396 0.304274 142.892 0.363122
167.755 0.303118 167.755 0.35304 167.755 0.0167901 151.473 157.364 0.0609203 0.0353623 164.688 172.207 0.102364 0.0748666 157.485 0.304347 142.969 0.366315
167.855 0.303432 167.855 0.35335 167.855 0.0241554 151.552 157.454 0.0405034 0.0371658 164.778 172.299 0.114736 0.0747009 157.575 0.304423 143.045 0.372014
167.955 0.303704 167.955 0.354002 167.955 0.0367495 151.63 157.543 0.0344543 0.0390895 164.868 172.39 0.132156 0.0744562 157.664 0.304503 143.122 0.38067
168.055 0.305286 168.055 0.356765 168.055 0.0851335 151.709 157.633 0.0294595 0.0411155 164.958 172.481 0.156321 0.0742177 157.754 0.304587 143.198 0.387271
168.155 0.30993 168.155 0.365512 168.155 0.22239 151.787 157.722 0.0266381 0.0433106 165.048 172.573 0.188396 0.0725554 157.843 0.304679 143.275 0.390689
168.255 0.313693 168.255 0.375221 168.255 0.325744 151.866 157.812 0.0252794 0.0457119 165.138 172.664 0.226195 0.0711298 157.933 0.304779 143.351 0.391872
168.355 0.321493 168.355 0.392882 168.355 0.505692 151.944 157.901 0.0246214 0.0483347 165.228 172.756 0.265059 0.0697239 158.022 0.304888 143.428 0.390144
168.455 0.323973 168.455 0.404438 168.455 0.542355 152.023 157.99 0.0242663 0.0513007 165.318 172.847 0.301845 0.0688209 158.111 0.305012 143.505 0.381523
168.555 0.324284 168.555 0.40815 168.555 0.536111 152.102 158.08 0.0240841 0.0547932 165.408 172.938 0.31469 0.068293 158.201 0.305157 143.581 0.36372
168.655 0.323379 168.655 0.40722 168.655 0.50662 152.18 158.169 0.0240012 0.0589431 165.498 173.03 0.31853 0.0660648 158.29 0.30533 143.658 0.351935
168.755 0.31989 168.755 0.399151 168.755 0.420204 152.259 158.259 0.0239358 0.0641349 165.588 173.121 0.324658 0.0646817 158.38 0.305546 143.734 0.349924
168.855 0.312449 168.855 0.382045 168.855 0.236962 152.337 158.348 0.0239349 0.070993 165.678 173.212 0.34337 0.0638825 158.469 0.305832 143.811 0.3488
168.955 0.306541 168.955 0.366731 168.955 0.0728694 152.416 158.438 0.0239358 0.0807168 165.768 173.304 0.384643 0.0628122 158.559 0.306237 143.887 0.347888
169.055 0.305884 169.055 0.361784 169.055 0.0416536 152.495 158.527 0.0239149 0.0957975 165.858 173.395 0.419785 0.0619191 158.648 0.306866 143.964 0.347363
169.155 0.305303 169.155 0.360208 169.155 0.0345381 152.573 158.617 0.0239268 0.120867 165.949 173.486 0.451052 0.0610939 158.738 0.30791 144.04 0.347094
169.255 0.305001 169.255 0.359293 169.255 0.0302419 152.652 158.706 0.0239109 0.162383 166.039 173.578 0.476764 0.0604978 158.827 0.30964 144.117 0.346761
169.355 0.304964 169.355 0.358663 169.355 0.0278942 152.73 158.795 0.023873 0.220511 166.129 173.669 0.499006 0.0598392 158.916 0.312062 144.193 0.346522
169.455 0.304693 169.455 0.358003 169.455 0.0268366 152.809 158.885 0.0238424 0.280641 166.219 173.761 0.51595 0.0598601 159.006 0.314567 144.27 0.346493
169.555 0.304632 169.555 0.357732 169.555 0.0264456 152.887 158.974 0.0238034 0.29502 166.309 173.852 0.524795 0.0597621 159.095 0.315166 144.346 0.346196
169.655 0.304319 169.655 0.357407 169.655 0.0262524 152.966 159.064 0.0237402 0.301314 166.399 173.943 0.527358 0.0586178 159.185 0.315429 144.423 0.346223
169.755 0.304354 169.755 0.357089 169.755 0.0261636 153.045 159.153 0.0236795 0.344617 166.489 174.035 0.522673 0.0574494 159.274 0.317233 144.5 0.345907
169.855 0.304328 169.855 0.356794 169.855 0.0261452 153.123 159.243 0.0235776 0.419701 166.579 174.126 0.508106 0.0569569 159.364 0.320362 144.576 0.345907
169.955 0.304037 169.955 0.356763 169.955 0.0261046 153.202 159.332 0.0234974 0.474995 166.669 174.217 0.476561 0.0567964 159.453 0.322665 144.653 0.345929
170.055 0.304061 170.055 0.356456 170.055 0.0260823 153.28 159.422 0.0234267 0.502679 166.759 174.309 0.418069 0.0569288 159.542 0.323819 144.729 0.34562
170.155 0.304019 170.155 0.356172 170.155 0.026014 153.359 159.511 0.0233075 0.514455 166.849 174.4 0.332143 0.0568677 159.632 0.32431 144.806 0.34565
170.255 0.304057 170.255 0.356139 170.255 0.0259136 153.438 159.6 0.0232053 0.514509 166.939 174.491 0.270325 0.0569433 159.721 0.324312 144.882 0.345638
170.355 0.304029 170.355 0.355857 170.355 0.0258022 153.516 159.69 0.0231016 0.481098 167.029 174.583 0.201549 0.0561014 159.811 0.32292 144.959 0.345621
170.455 0.304016 170.455 0.355855 170.455 0.0256494 153.595 159.779 0.0229776 0.361879 167.119 174.674 0.120018 0.0559631 159.9 0.317952 145.035 0.345657
170.555 0.303728 170.555 0.35551 170.555 0.0255053 153.673 159.869 0.0228788 0.2084 167.209 174.766 0.0878867 0.0551358 159.99 0.311557 145.112 0.345336
170.655 0.303696 170.655 0.355554 170.655 0.0253855 153.752 159.958 0.0227615 0.0667682 167.299 174.857 0.0762207 0.0549118 160.079 0.305656 145.188 0.345342
170.755 0.303709 170.755 0.355217 170.755 0.0252581 153.83 160.048 0.0226429 0.0427684 167.389 174.948 0.0724501 0.0546602 160.169 0.304656 145.265 0.345355
170.855 0.303737 170.855 0.355216 170.855 0.0251585 153.909 160.137 0.0225502 0.0382374 167.479 175.04 0.0708523 0.054615 160.258 0.304467 145.342 0.345322
170.955 0.303693 170.955 0.355246 170.955 0.0250567 153.988 160.227 0.0224023 0.0334757 167.569 175.131 0.0693134 0.0545462 160.347 0.304269 145.418 0.34535
171.055 0.303734 171.055 0.354904 171.055 0.0249072 154.066 160.316 0.0223051 0.0298182 167.659 175.222 0.0680748 0.0544861 160.437 0.304116 145.495 0.345362
171.155 0.303738 171.155 0.354927 171.155 0.0247089 154.145 160.405 0.0222045 0.027276 167.749 175.314 0.0674247 0.0545517 160.526 0.30401 145.571 0.345037
171.255 0.303417 171.255 0.354926 171.255 0.0243637 154.223 160.495 0.0220937 0.0256932 167.839 175.405 0.0671483 0.0545958 160.616 0.303945 145.648 0.345088
171.355 0.303446 171.355 0.35458 171.355 0.0238031 154.302 160.584 0.0219982 0.0247929 167.929 175.496 0.0671502 0.0548594 160.705 0.303907 145.724 0.345058
171.455 0.303412 171.455 0.354624 171.455 0.0230455 154.38 160.674 0.0218945 0.0242318 168.019 175.588 0.0671748 0.0552952 160.795 0.303884 145.801 0.345042
171.555 0.303403 171.555 0.354295 171.555 0.0219528 154.459 160.763 0.0217802 0.0239024 168.109 175.679 0.0671167 0.0557956 160.884 0.30387 145.877 0.345073
171.655 0.303442 171.655 0.354285 171.655 0.0205303 154.538 160.853 0.0216876 0.0236515 168.199 175.771 0.0665903 0.0563021 160.974 0.303859 145.954 0.345048
171.755 0.3034 171.755 0.354009 171.755 0.0186827 154.616 160.942 0.0215837 0.0234867 168.289 175.862 0.0662146 0.0569749 161.063 0.303853 146.03 0.345036
171.855 0.303102 171.855 0.353656 171.855 0.0160733 154.695 161.032 0.0214826 0.0233659 168.379 175.953 0.0652894 0.0578265 161.152 0.303848 146.107 0.345079
171.955 0.303116 171.955 0.35337 171.955 0.0122871 154.773 161.121 0.0213843 0.0232488 168.469 176.045 0.0644102 0.0588806 161.242 0.303843 146.184 0.344752
172.055 0.302767 172.055 0.353392 172.055 0.00911493 154.852 161.21 0.0212852 0.0231764 168.559 176.136 0.0633601 0.0602951 161.331 0.30384 146.26 0.344818
172.155 0.302784 172.155 0.353339 172.155 0.011711 154.931 161.3 0.0211875 0.0231001 168.649 176.227 0.0623566 0.0617072 161.421 0.303837 146.337 0.344825
172.255 0.303109 172.255 0.353381 172.255 0.0180002 155.009 161.389 0.0211017 0.0230187 168.739 176.319 0.0614427 0.0635037 161.51 0.303833 146.413 0.344801
172.355 0.303388 172.355 0.353994 172.355 0.0258302 155.088 161.479 0.0209799 0.0229615 168.829 176.41 0.0605451 0.0656814 161.6 0.303831 146.49 0.344796
172.455 0.30372 172.455 0.354596 172.455 0.041072 155.166 161.568 0.0208676 0.0228674 168.919 176.501 0.0594641 0.0683124 161.689 0.303827 146.566 0.344758
172.555 0.306212 172.555 0.358682 172.555 0.108792 155.245 161.658 0.0207346 0.0227713 169.009 176.593 0.0579293 0.0714145 161.779 0.303823 146.643 0.344751
172.655 0.310524 172.655 0.367043 172.655 0.235629 155.323 161.747 0.0205826 0.0226836 169.099 176.684 0.0569228 0.0755501 161.868 0.303819 146.719 0.344777
172.755 0.315561 172.755 0.379228 172.755 0.369022 155.402 161.836 0.0204386 0.0225906 169.189 176.776 0.0564614 0.0808815 161.957 0.303815 146.796 0.344747
172.855 0.32208 172.855 0.396054 172.855 0.518272 155.481 161.926 0.0202701 0.0224973 169.279 176.867 0.0558911 0.0879847 162.047 0.303811 146.872 0.344787
172.955 0.323951 172.955 0.405974 172.955 0.54325 155.559 162.015 0.0201236 0.022419 169.369 176.958 0.0552089 0.0982189 162.136 0.303808 146.949 0.344768
173.055 0.323985 173.055 0.408788 173.055 0.532015 155.638 162.105 0.0199881 0.0223002 169.459 177.05 0.0545109 0.113872 162.226 0.303803 147.026 0.344765
173.155 0.323012 173.155 0.406935 173.155 0.497515 155.716 162.194 0.0198077 0.0222094 169.549 177.141 0.0536356 0.138023 162.315 0.303799 147.102 0.344791
173.255 0.318354 173.255 0.396313 173.255 0.386455 155.795 162.284 0.0196549 0.0221027 169.639 177.232 0.0530285 0.175479 162.405 0.303795 147.179 0.344773
173.355 0.311203 173.355 0.379573 173.355 0.205991 155.874 162.373 0.0194912 0.0219802 169.729 177.324 0.0526048 0.223697 162.494 0.30379 147.255 0.344761
173.455 0.305884 173.455 0.365808 173.455 0.0597092 155.952 162.463 0.0193363 0.021901 169.819 177.415 0.0520552 0.273585 162.584 0.303787 147.332 0.344794
173.555 0.305604 173.555 0.361764 173.555 0.040114 156.031 162.552 0.0191902 0.0218016 169.909 177.506 0.0515741 0.309745 162.673 0.303782 147.408 0.344475
173.655 0.305284 173.655 0.360554 173.655 0.0335749 156.109 162.641 0.0190471 0.0216936 169.999 177.598 0.0511639 0.314344 162.762 0.303778 147.485 0.344498
173.755 0.30495 173.755 0.359565 173.755 0.0296756 156.188 162.731 0.0189332 0.0215979 170.089 177.689 0.0507529 0.324157 162.852 0.303774 147.561 0.344504
173.855 0.304658 173.855 0.358957 173.855 0.0276034 156.266 162.82 0.0188699 0.0215001 170.179 177.781 0.0505242 0.363728 162.941 0.30377 147.638 0.344472
173.955 0.304659 173.955 0.358406 173.955 0.026724 156.345 162.91 0.0188298 0.0214084 170.269 177.872 0.0502785 0.40977 163.031 0.303766 147.714 0.344502
174.055 0.304642 174.055 0.358058 174.055 0.0263711 156.424 162.999 0.0189144 0.0213216 170.359 177.963 0.0501024 0.451842 163.12 0.303762 147.791 0.344489
174.155 0.304365 174.155 0.357779 174.155 0.0262052 156.502 163.089 0.0191024 0.0212133 170.449 178.055 0.0497923 0.48578 163.21 0.303758 147.868 0.344486
174.255 0.304324 174.255 0.357431 174.255 0.0261446 156.581 163.178 0.0194525 0.0211488 170.539 178.146 0.0495988 0.511924 163.299 0.303755 147.944 0.344503
174.355 0.304344 174.355 0.357076 174.355 0.0261087 156.659 163.268 0.0199934 0.0210444 170.629 178.237 0.0494465 0.528444 163.389 0.303751 148.021 0.344486
174.455 0.304045 174.455 0.357129 174.455 0.0260737 156.738 163.357 0.0208117 0.0209755 170.719 178.329 0.0493637 0.53574 163.478 0.303748 148.097 0.344501
174.555 0.304022 174.555 0.356774 174.555 0.0260553 156.817 163.446 0.0219668 0.0209114 170.809 178.42 0.0491123 0.537471 163.567 0.303745 148.174 0.344522
174.655 0.304044 174.655 0.356464 174.655 0.0259637 156.895 163.536 0.0235065 0.020835 170.899 178.511 0.0491964 0.533887 163.657 0.303742 148.25 0.344479
174.755 0.304044 174.755 0.356489 174.755 0.0258532 156.974 163.625 0.0255273 0.0207633 170.989 178.603 0.0491247 0.524749 163.746 0.303739 148.327 0.34451
174.855 0.304009 174.855 0.356151 174.855 0.0257501 157.052 163.715 0.0281201 0.0207263 171.079 178.694 0.0491084 0.507351 163.836 0.303738 148.403 0.344502
174.955 0.304046 174.955 0.356168 174.955 0.025596 157.131 163.804 0.0313785 0.0206485 171.169 178.786 0.0491867 0.475684 163.925 0.303734 148.48 0.344502
175.055 0.30373 175.055 0.35588 175.055 0.0254686 157.209 163.894 0.0351313 0.0206027 171.259 178.877 0.0491727 0.420889 164.015 0.303732 148.556 0.34453
175.155 0.303709 175.155 0.35584 175.155 0.0253435 157.288 163.983 0.0391949 0.0205477 171.349 178.968 0.0492556 0.341087 164.104 0.30373 148.633 0.344483
175.255 0.303725 175.255 0.355877 175.255 0.0252172 157.367 164.073 0.0435387 0.0205004 171.439 179.06 0.0492849 0.276971 164.194 0.303728 148.71 0.344483
175.355 0.303701 175.355 0.355569 175.355 0.0251216 157.445 164.162 0.0483962 0.0204533 171.529 179.151 0.0493284 0.2268 164.283 0.303726 148.786 0.344508
175.455 0.303711 175.455 0.355524 175.455 0.0250094 157.524 164.251 0.054243 0.020406 171.619 179.242 0.0494667 0.138819 164.372 0.303724 148.863 0.344477
175.555 0.303736 175.555 0.355251 175.555 0.0248377 157.602 164.341 0.0619237 0.0203556 171.709 179.334 0.049532 0.0995128 164.462 0.303722 148.939 0.344767
175.655 0.303705 175.655 0.355237 175.655 0.0246132 157.681 164.43 0.0731582 0.0203267 171.799 179.425 0.0497962 0.0834245 164.551 0.303721 149.016 0.344791
175.755 0.303755 175.755 0.355215 175.755 0.0242441 157.759 164.52 0.0919503 0.020267 171.889 179.516 0.0501382 0.0780519 164.641 0.303718 149.092 0.345028
175.855 0.303455 175.855 0.354948 175.855 0.0236695 157.838 164.609 0.126766 0.020233 171.979 179.608 0.0505613 0.0758011 164.73 0.303717 149.169 0.345069
175.955 0.303403 175.955 0.354905 175.955 0.0228335 157.917 164.699 0.187883 0.020183 172.069 179.699 0.0509796 0.075317 164.82 0.303715 149.245 0.345345
176.055 0.303431 176.055 0.354614 176.055 0.0216649 157.995 164.788 0.265446 0.0201505 172.159 179.791 0.0515652 0.074303 164.909 0.303714 149.322 0.345617
176.155 0.303396 176.155 0.354624 176.155 0.0201806 158.074 164.878 0.293697 0.0201364 172.249 179.882 0.0521763 0.0734804 164.999 0.303713 149.398 0.345939
176.255 0.3034 176.255 0.354277 176.255 0.0181988 158.152 164.967 0.344459 0.0201101 172.339 179.973 0.0528874 0.0734382 165.088 0.303712 149.475 0.346192
176.355 0.303113 176.355 0.354311 176.355 0.015389 158.231 165.056 0.427578 0.0200582 172.429 180.065 0.0536896 0.0738408 165.177 0.30371 149.552 0.346791
176.455 0.303095 176.455 0.353679 176.455 0.0113821 158.31 165.146 0.483808 0.0200461 172.519 180.156 0.0546222 0.0738434 165.267 0.303709 149.628 0.347383
176.555 0.302766 176.555 0.353655 176.555 0.00908309 158.388 165.235 0.506796 0.0200523 172.609 180.247 0.0556875 0.0730915 165.356 0.30371 149.705 0.347906
176.655 0.303122 176.655 0.353703 176.655 0.0128386 158.467 165.325 0.513611 0.0200172 172.699 180.339 0.0567772 0.0722632 165.446 0.303708 149.781 0.349367
176.755 0.303074 176.755 0.353978 176.755 0.0194807 158.545 165.414 0.4958 0.0200323 172.789 180.43 0.0578349 0.0720928 165.535 0.303709 149.858 0.351957
176.855 0.303425 176.855 0.354276 176.855 0.0280355 158.624 165.504 0.411436 0.0200486 172.879 180.521 0.0591619 0.0707155 165.625 0.303709 149.934 0.356528
176.955 0.304052 176.955 0.355545 176.955 0.0476359 158.702 165.593 0.220512 0.0200921 172.969 180.613 0.060546 0.0698653 165.714 0.303711 150.011 0.362854
177.055 0.307443 177.055 0.360822 177.055 0.143525 158.781 165.683 0.0665661 0.0201662 173.059 180.704 0.0621048 0.0686315 165.804 0.303714 150.087 0.366294
177.155 0.310581 177.155 0.368648 177.155 0.242524 158.86 165.772 0.0410898 0.020253 173.149 180.796 0.063857 0.0673694 165.893 0.303718 150.164 0.371476
177.255 0.317742 177.255 0.383602 177.255 0.420378 158.938 165.861 0.0349668 0.0203833 173.239 180.887 0.0656398 0.0666544 165.982 0.303723 150.24 0.380117
177.355 0.322704 177.355 0.399111 177.355 0.528426 159.017 165.951 0.0298043 0.0205629 173.329 180.978 0.067665 0.0666215 166.072 0.303731 150.317 0.386988
177.455 0.324306 177.455 0.407247 177.455 0.542853 159.095 166.04 0.0268576 0.0207781 173.419 181.07 0.0699215 0.0656015 166.161 0.30374 150.394 0.390752
177.555 0.323971 177.555 0.409091 177.555 0.52675 159.174 166.13 0.0254188 0.021097 173.509 181.161 0.0725052 0.0645786 166.251 0.303753 150.47 0.39217
177.655 0.322725 177.655 0.40599 177.655 0.484909 159.253 166.219 0.0247564 0.0214864 173.599 181.252 0.0754398 0.062786 166.34 0.303769 150.547 0.390991
177.755 0.316829 177.755 0.393233 177.755 0.344521 159.331 166.309 0.0243896 0.0219435 173.689 181.344 0.0790823 0.0616803 166.43 0.303788 150.623 0.383277
177.855 0.309923 177.855 0.376397 177.855 0.172566 159.41 166.398 0.024196 0.0225372 173.779 181.435 0.0833092 0.0607661 166.519 0.303813 150.7 0.366025
177.955 0.305906 177.955 0.365199 177.955 0.0512816 159.488 166.488 0.0241272 0.0232287 173.869 181.526 0.0886357 0.0596661 166.609 0.303842 150.776 0.352832
178.055 0.305612 178.055 0.361776 178.055 0.0385839 159.567 166.577 0.0240783 0.0240269 173.959 181.618 0.0957038 0.0586868 166.698 0.303875 150.853 0.350271
178.155 0.305259 178.155 0.360503 178.155 0.0326399 159.645 166.666 0.0240828 0.0249772 174.049 181.709 0.10557 0.0582074 166.787 0.303915 150.929 0.349347
178.255 0.305003 178.255 0.359916 178.255 0.0291701 159.724 166.756 0.0240888 0.0260245 174.139 181.801 0.119228 0.0584628 166.877 0.303958 151.006 0.348534
178.355 0.304977 178.355 0.359263 178.355 0.0273777 159.803 166.845 0.0241015 0.0272088 174.229 181.892 0.138112 0.0577582 166.966 0.304008 151.082 0.347957
178.455 0.30465 178.455 0.358633 178.455 0.0266575 159.881 166.935 0.0241094 0.0285489 174.319 181.983 0.164264 0.0571537 167.056 0.304064 151.159 0.347354
178.555 0.304678 178.555 0.358346 178.555 0.0263526 159.96 167.024 0.0241105 0.0299988 174.409 182.075 0.197541 0.056862 167.145 0.304124 151.236 0.34712
178.655 0.304349 178.655 0.357998 178.655 0.0262188 160.038 167.114 0.0240796 0.0315968 174.499 182.166 0.23546 0.0562002 167.235 0.304191 151.312 0.347095
178.755 0.304332 178.755 0.357684 178.755 0.0261722 160.117 167.203 0.0240684 0.0332956 174.589 182.257 0.273811 0.0557634 167.324 0.304261 151.389 0.346775
178.855 0.304356 178.855 0.35773 178.855 0.0261536 160.195 167.293 0.0240289 0.0350441 174.679 182.349 0.307985 0.0553695 167.413 0.304334 151.465 0.346541
178.955 0.304329 178.955 0.357371 178.955 0.0261131 160.274 167.382 0.0239696 0.0369018 174.769 182.44 0.314849 0.055093 167.503 0.304412 151.542 0.346502
179.055 0.304047 179.055 0.357087 179.055 0.026085 160.353 167.471 0.0239132 0.0388449 174.859 182.531 0.319525 0.0547907 167.592 0.304493 151.618 0.346511
179.155 0.304061 179.155 0.357088 179.155 0.0259964 160.431 167.561 0.0238174 0.0409148 174.949 182.623 0.326714 0.0543884 167.682 0.304579 151.695 0.346231
179.255 0.304036 179.255 0.356723 179.255 0.025906 160.51 167.65 0.023748 0.0431358 175.039 182.714 0.35163 0.0542151 167.771 0.304671 151.771 0.346199
179.355 0.304068 179.355 0.356453 179.355 0.0257878 160.588 167.74 0.0236672 0.0455651 175.129 182.806 0.392292 0.0542791 167.861 0.304773 151.848 0.346251
179.455 0.304056 179.455 0.356446 179.455 0.0256332 160.667 167.829 0.0235551 0.0482621 175.219 182.897 0.426573 0.0542586 167.95 0.304885 151.924 0.345962
179.555 0.303702 179.555 0.356426 179.555 0.0255068 160.746 167.919 0.0234594 0.0513283 175.309 182.988 0.456502 0.0541531 168.04 0.305013 152.001 0.345918
179.655 0.303736 179.655 0.356162 179.655 0.0253675 160.824 168.008 0.0233524 0.0549404 175.399 183.08 0.48085 0.0541564 168.129 0.305163 152.078 0.34596
179.755 0.30371 179.755 0.356128 179.755 0.0252424 160.903 168.098 0.0232281 0.0593628 175.489 183.171 0.502508 0.054347 168.218 0.305347 152.154 0.345935
179.855 0.303696 179.855 0.355819 179.855 0.0251693 160.981 168.187 0.0231394 0.0649978 175.579 183.262 0.517752 0.0547658 168.308 0.305582 152.231 0.345923
179.955 0.303745 179.955 0.355853 179.955 0.0250482 161.06 168.276 0.0230018 0.0726828 175.669 183.354 0.525044 0.0556719 168.397 0.305902 152.307 0.345671
180.055 0.3037 180.055 0.355819 180.055 0.024885 161.138 168.366 0.0228969 0.0840929 175.759 183.445 0.526021 0.0563678 168.487 0.306378 152.384 0.345636
180.155 0.303708 180.155 0.355535 180.155 0.0246467 161.217 168.455 0.0227772 0.102736 175.849 183.536 0.518836 0.0570007 168.576 0.307155 152.46 0.345641
180.255 0.303722 180.255 0.355517 180.255 0.0242229 161.296 168.545 0.022655 0.135089 175.94 183.628 0.500149 0.0575901 168.666 0.308503 152.537 0.345668
180.355 0.303696 180.355 0.355195 180.355 0.0236121 161.374 168.634 0.0225381 0.18745 176.03 183.719 0.460771 0.0584399 168.755 0.310684 152.613 0.34562
180.455 0.303431 180.455 0.355232 180.455 0.0227745 161.453 168.724 0.0224191 0.253312 176.12 183.811 0.391126 0.0594108 168.845 0.313429 152.69 0.345664
180.555 0.303413 180.555 0.355204 180.555 0.0215961 161.531 168.813 0.0223139 0.292762 176.21 183.902 0.301548 0.0607084 168.934 0.315072 152.766 0.345641
180.655 0.303382 180.655 0.354878 180.655 0.0200754 161.61 168.903 0.0222076 0.297524 176.3 183.993 0.256005 0.062565 169.023 0.315271 152.843 0.345354
180.755 0.303415 180.755 0.354621 180.755 0.0180413 161.689 168.992 0.022092 0.322994 176.39 184.085 0.157675 0.0646928 169.113 0.316332 152.92 0.345377
180.855 0.30307 180.855 0.354581 180.855 0.0151595 161.767 169.081 0.0219799 0.403882 176.48 184.176 0.101752 0.0675686 169.202 0.319702 152.996 0.345357
180.955 0.303086 180.955 0.353969 180.955 0.0111022 161.846 169.171 0.0218887 0.467981 176.57 184.267 0.0802656 0.0711359 169.292 0.322373 153.073 0.345358
181.055 0.303119 181.055 0.353973 181.055 0.0090943 161.924 169.26 0.0217751 0.502721 176.66 184.359 0.073187 0.0752683 169.381 0.323821 153.149 0.345375
181.155 0.30307 181.155 0.353938 181.155 0.0131609 162.003 169.35 0.0216967 0.516625 176.75 184.45 0.0710991 0.0807098 169.471 0.3244 153.226 0.345338
181.255 0.303401 181.255 0.354291 181.255 0.0199501 162.081 169.439 0.0215961 0.51914 176.84 184.541 0.06952 0.0888627 169.56 0.324505 153.302 0.34538
181.355 0.303423 181.355 0.354903 181.355 0.0288109 162.16 169.529 0.021478 0.493877 176.93 184.633 0.0682972 0.0996897 169.65 0.323452 153.379 0.345369
181.455 0.304011 181.455 0.355814 181.455 0.0502769 162.239 169.618 0.021375 0.394109 177.02 184.724 0.0675147 0.116469 169.739 0.319295 153.455 0.345344
181.555 0.307775 181.555 0.362083 181.555 0.155089 162.317 169.707 0.0212587 0.235567 177.11 184.816 0.0671852 0.14359 169.828 0.312689 153.532 0.345356
181.655 0.310554 181.655 0.369252 181.655 0.24487 162.396 169.797 0.0211076 0.079779 177.2 184.907 0.0672777 0.184207 169.918 0.306198 153.608 0.345344
181.755 0.318332 181.755 0.385128 181.755 0.434442 162.474 169.886 0.0209903 0.0438255 177.29 184.998 0.0674271 0.233907 170.007 0.3047 153.685 0.345061
181.855 0.322716 181.855 0.400404 181.855 0.53028 162.553 169.976 0.0208542 0.0388613 177.38 185.09 0.0673093 0.283985 170.097 0.304493 153.762 0.345077
181.955 0.324276 181.955 0.407803 181.955 0.542144 162.631 170.065 0.0207302 0.033946 177.47 185.181 0.0672148 0.311901 170.186 0.304288 153.838 0.345055
182.055 0.323969 182.055 0.40941 182.055 0.524791 162.71 170.155 0.0205907 0.0300894 177.56 185.272 0.066874 0.315832 170.276 0.304128 153.915 0.345073
182.155 0.322422 182.155 0.405998 182.155 0.480521 162.789 170.244 0.0204428 0.0274092 177.65 185.364 0.0660943 0.329613 170.365 0.304016 153.991 0.345076
182.255 0.316481 182.255 0.392552 182.255 0.333166 162.867 170.334 0.0202919 0.0257876 177.74 185.455 0.0652965 0.376043 170.455 0.303948 154.068 0.34505
182.355 0.30962 182.355 0.376122 182.355 0.162936 162.946 170.423 0.0201387 0.0248735 177.83 185.546 0.0643151 0.421296 170.544 0.30391 154.144 0.345085
182.455 0.305918 182.455 0.365194 182.455 0.0497104 163.024 170.512 0.019977 0.0243163 177.92 185.638 0.0634145 0.462144 170.633 0.303887 154.221 0.345065
182.555 0.305566 182.555 0.362081 182.555 0.0381811 163.103 170.602 0.0198234 0.0239841 178.01 185.729 0.0623575 0.493721 170.723 0.303873 154.297 0.345076
182.655 0.305285 182.655 0.360859 182.655 0.0323954 163.182 170.691 0.0196414 0.0237539 178.1 185.821 0.0614765 0.517861 170.812 0.303864 154.374 0.345099
182.755 0.304957 182.755 0.360203 182.755 0.0290199 163.26 170.781 0.0194711 0.0235934 178.19 185.912 0.060261 0.53127 170.902 0.303857 154.45 0.345067
182.855 0.304618 182.855 0.35958 182.855 0.0273195 163.339 170.87 0.019338 0.0234824 178.28 186.003 0.059046 0.536595 170.991 0.303852 154.527 0.345054
182.955 0.304664 182.955 0.358995 182.955 0.0266537 163.417 170.96 0.0191541 0.0234 178.37 186.095 0.0581359 0.53701 171.081 0.303849 154.604 0.345088
183.055 0.304665 183.055 0.358627 183.055 0.0263499 163.496 171.049 0.0189947 0.0233356 178.46 186.186 0.0572844 0.53172 171.17 0.303846 154.68 0.345055
183.155 0.304321 183.155 0.358349 183.155 0.0262234 163.574 171.139 0.0188841 0.0232665 178.55 186.277 0.0564558 0.520099 171.26 0.303843 154.757 0.344802
183.255 0.304354 183.255 0.358042 183.255 0.0261594 163.653 171.228 0.0187873 0.0231983 178.64 186.369 0.0556494 0.498759 171.349 0.303841 154.833 0.344793
183.355 0.304326 183.355 0.35801 183.355 0.0261226 163.732 171.317 0.0187681 0.0231471 178.73 186.46 0.0547002 0.459778 171.438 0.303838 154.91 0.344762
183.455 0.304333 183.455 0.35777 183.455 0.0261251 163.81 171.407 0.0188277 0.0230604 178.82 186.551 0.0538481 0.394633 171.528 0.303835 154.986 0.344807
183.555 0.30403 183.555 0.357403 183.555 0.0260852 163.889 171.496 0.0190211 0.0229967 178.91 186.643 0.0530937 0.311946 171.617 0.303832 155.063 0.344768
183.655 0.304 183.655 0.357395 183.655 0.0259942 163.967 171.586 0.0193709 0.0229091 179 186.734 0.0525489 0.266823 171.707 0.303829 155.139 0.344777
183.755 0.304037 183.755 0.357116 183.755 0.025908 164.046 171.675 0.0199282 0.022824 179.09 186.826 0.0518427 0.187306 171.796 0.303825 155.216 0.344803
183.855 0.304039 183.855 0.357098 183.855 0.0257764 164.125 171.765 0.0207775 0.0227542 179.18 186.917 0.0513171 0.120279 171.886 0.303822 155.292 0.344753
183.955 0.304017 183.955 0.35679 183.955 0.0256245 164.203 171.854 0.0219747 0.0226494 179.27 187.008 0.0508417 0.0921934 171.975 0.303818 155.369 0.344774
184.055 0.304044 184.055 0.356805 184.055 0.025487 164.282 171.944 0.0235718 0.0225468 179.36 187.1 0.0502985 0.0813396 172.065 0.303813 155.446 0.344791
184.155 0.304017 184.155 0.356469 184.155 0.0253535 164.36 172.033 0.0256867 0.022448 179.45 187.191 0.0499794 0.0773463 172.154 0.303809 155.522 0.344769
184.255 0.303712 184.255 0.356492 184.255 0.0252432 164.439 172.122 0.0284112 0.0223516 179.54 187.282 0.0496697 0.0760693 172.243 0.303805 155.599 0.34479
184.355 0.30372 184.355 0.356171 184.355 0.0251448 164.517 172.212 0.0317819 0.0222282 179.63 187.374 0.049459 0.075329 172.333 0.3038 155.675 0.344786
184.455 0.303696 184.455 0.356163 184.455 0.025003 164.596 172.301 0.0357022 0.022121 179.72 187.465 0.0493253 0.0755159 172.422 0.303796 155.752 0.344775
184.555 0.303694 184.555 0.356184 184.555 0.024861 164.675 172.391 0.0398893 0.0220168 179.81 187.556 0.0491249 0.0754665 172.512 0.303791 155.828 0.344813
184.655 0.303717 184.655 0.355844 184.655 0.0246183 164.753 172.48 0.0443987 0.021925 179.9 187.648 0.0488296 0.0760526 172.601 0.303788 155.905 0.344744
184.755 0.303684 184.755 0.355846 184.755 0.0241962 164.832 172.57 0.049545 0.0218181 179.99 187.739 0.0486324 0.0756461 172.691 0.303783 155.981 0.344784
184.855 0.303726 184.855 0.355566 184.855 0.0235965 164.91 172.659 0.0558581 0.0217043 180.08 187.831 0.0484061 0.0743934 172.78 0.303778 156.058 0.345053
184.955 0.303416 184.955 0.355515 184.955 0.0227073 164.989 172.749 0.0643854 0.0216189 180.17 187.922 0.0483217 0.0732719 172.87 0.303775 156.134 0.345057
185.055 0.303385 185.055 0.355549 185.055 0.0215196 165.067 172.838 0.0773486 0.0215204 180.26 188.013 0.048402 0.0726372 172.959 0.303771 156.211 0.345077
185.155 0.303426 185.155 0.355235 185.155 0.0200016 165.146 172.927 0.099822 0.0214111 180.35 188.105 0.0484761 0.0714073 173.048 0.303766 156.288 0.345357
185.255 0.30341 185.255 0.354896 185.255 0.0179063 165.225 173.017 0.142052 0.0213276 180.44 188.196 0.0484467 0.0696083 173.138 0.303763 156.364 0.345614
185.355 0.303076 185.355 0.35493 185.355 0.0149522 165.303 173.106 0.211172 0.0212317 180.53 188.287 0.0485586 0.0685874 173.227 0.303759 156.441 0.345925
185.455 0.303106 185.455 0.354615 185.455 0.0108632 165.382 173.196 0.28097 0.0211543 180.62 188.379 0.048748 0.0673419 173.317 0.303755 156.517 0.346176
185.555 0.303093 185.555 0.354285 185.555 0.00917913 165.46 173.285 0.300231 0.0210762 180.71 188.47 0.0486592 0.0661484 173.406 0.303752 156.594 0.346511
185.655 0.303092 185.655 0.35432 185.655 0.0135641 165.539 173.375 0.374779 0.0209927 180.8 188.561 0.0487689 0.0653927 173.496 0.303749 156.67 0.346838
185.755 0.303105 185.755 0.354589 185.755 0.0204747 165.618 173.464 0.451977 0.0209308 180.89 188.653 0.0488253 0.0642642 173.585 0.303746 156.747 0.347363
185.855 0.303384 185.855 0.355236 185.855 0.0297098 165.696 173.554 0.496553 0.0208633 180.98 188.744 0.0490018 0.0630762 173.675 0.303743 156.823 0.347985
185.955 0.304336 185.955 0.356484 185.955 0.0532504 165.775 173.643 0.512677 0.0207676 181.07 188.836 0.0493036 0.0622197 173.764 0.303739 156.9 0.348826
186.055 0.308096 186.055 0.363006 186.055 0.166036 165.853 173.732 0.513471 0.0207101 181.16 188.927 0.0496682 0.0615468 173.853 0.303737 156.976 0.350259
186.155 0.310855 186.155 0.370249 186.155 0.249752 165.932 173.822 0.4794 0.0206638 181.25 189.018 0.0501143 0.0608025 173.943 0.303735 157.053 0.353405
186.255 0.318686 186.255 0.386725 186.255 0.446734 166.01 173.911 0.351773 0.0205935 181.34 189.11 0.0505373 0.0600038 174.032 0.303732 157.13 0.358557
186.355 0.32302 186.355 0.401321 186.355 0.531701 166.089 174.001 0.154088 0.0205417 181.43 189.201 0.0510241 0.0597476 174.122 0.30373 157.206 0.364587
186.455 0.324263 186.455 0.408494 186.455 0.541021 166.168 174.09 0.0504869 0.0204961 181.52 189.292 0.0514304 0.0592524 174.211 0.303728 157.283 0.367491
186.555 0.323982 186.555 0.409414 186.555 0.522291 166.246 174.18 0.0387708 0.020435 181.61 189.384 0.0521109 0.0585921 174.301 0.303725 157.359 0.374615
186.655 0.322083 186.655 0.405992 186.655 0.474516 166.325 174.269 0.0327518 0.0203871 181.7 189.475 0.0528934 0.0581871 174.39 0.303723 157.436 0.383281
186.755 0.315847 186.755 0.391709 186.755 0.319036 166.403 174.359 0.0284047 0.0203251 181.79 189.566 0.053787 0.0578093 174.48 0.303721 157.512 0.389312
186.855 0.309335 186.855 0.37519 186.855 0.14952 166.482 174.448 0.0262048 0.0202813 181.88 189.658 0.0546747 0.0576509 174.569 0.303719 157.589 0.392162
186.955 0.30589 186.955 0.365196 186.955 0.047912 166.561 174.537 0.0251809 0.0202429 181.97 189.749 0.0556922 0.0574467 174.658 0.303717 157.665 0.392738
187.055 0.305592 187.055 0.362414 187.055 0.0376236 166.639 174.627 0.0246666 0.0201907 182.06 189.841 0.0568523 0.0567677 174.748 0.303715 157.742 0.390134
187.155 0.305291 187.155 0.361133 187.155 0.0320415 166.718 174.716 0.0244134 0.0201505 182.15 189.932 0.0580628 0.0562353 174.837 0.303714 157.818 0.378337
187.255 0.30492 187.255 0.360563 187.255 0.0288193 166.796 174.806 0.0243146 0.020127 182.24 190.023 0.0592759 0.0560841 174.927 0.303713 157.895 0.360873
187.355 0.304651 187.355 0.359926 187.355 0.0272432 166.875 174.895 0.0242632 0.0200637 182.33 190.115 0.0605996 0.0559211 175.016 0.30371 157.972 0.351929
187.455 0.304658 187.455 0.35928 187.455 0.0266005 166.953 174.985 0.0242824 0.0200383 182.42 190.206 0.0620733 0.0557065 175.106 0.303709 158.048 0.350206
187.555 0.304624 187.555 0.358999 187.555 0.0263198 167.032 175.074 0.0243165 0.0200098 182.51 190.297 0.0638332 0.0551058 175.195 0.303708 158.125 0.349336
187.655 0.304346 187.655 0.358675 187.655 0.0261991 167.111 175.164 0.0243404 0.0199763 182.6 190.389 0.0656983 0.0546875 175.285 0.303706 158.201 0.348468
187.755 0.304322 187.755 0.358346 187.755 0.0261345 167.189 175.253 0.024374 0.0199538 182.69 190.48 0.0676888 0.0542517 175.374 0.303705 158.278 0.348217
187.855 0.304324 187.855 0.358363 187.855 0.0261049 167.268 175.342 0.0243874 0.0199364 182.78 190.571 0.0699059 0.0543685 175.463 0.303705 158.354 0.34763
187.955 0.304051 187.955 0.358005 187.955 0.0260911 167.346 175.432 0.0244122 0.0199413 182.87 190.663 0.0723599 0.0550395 175.553 0.303705 158.431 0.347337
188.055 0.304018 188.055 0.357737 188.055 0.0260229 167.425 175.521 0.0243963 0.0199647 182.96 190.754 0.0752417 0.0556254 175.642 0.303706 158.507 0.347366
188.155 0.304044 188.155 0.357418 188.155 0.0259434 167.503 175.611 0.0243721 0.0199984 183.05 190.846 0.0786463 0.0554348 175.732 0.303707 158.584 0.347063
188.255 0.304041 188.255 0.3574 188.255 0.0258443 167.582 175.7 0.0243514 0.0200807 183.14 190.937 0.0829785 0.0556275 175.821 0.303711 158.66 0.347052
188.355 0.304025 188.355 0.357123 188.355 0.0256956 167.661 175.79 0.0243044 0.020207 183.23 191.028 0.0884709 0.0558771 175.911 0.303716 158.737 0.346798
188.455 0.304034 188.455 0.357098 188.455 0.025553 167.739 175.879 0.0242563 0.0203443 183.32 191.12 0.0956408 0.0560939 176 0.303722 158.814 0.346749
188.555 0.303723 188.555 0.356785 188.555 0.0254263 167.818 175.969 0.0241902 0.0205699 183.41 191.211 0.105176 0.056795 176.089 0.303731 158.89 0.346786
188.655 0.303696 188.655 0.356793 188.655 0.0252938 167.896 176.058 0.0241096 0.0208462 183.5 191.302 0.118914 0.0576792 176.179 0.303743 158.967 0.346491
188.755 0.303724 188.755 0.356755 188.755 0.0251784 167.975 176.147 0.0240174 0.0211974 183.59 191.394 0.137789 0.0588716 176.268 0.303757 159.043 0.346472
188.855 0.303704 188.855 0.356483 188.855 0.0250791 168.054 176.237 0.0239155 0.021663 183.68 191.485 0.163513 0.0603986 176.358 0.303777 159.12 0.346503
188.955 0.303706 188.955 0.35648 188.955 0.0249553 168.132 176.326 0.0238089 0.0222158 183.77 191.576 0.196373 0.0621266 176.447 0.3038 159.196 0.346461
189.055 0.303754 189.055 0.356463 189.055 0.0247854 168.211 176.416 0.0237019 0.0228968 183.86 191.668 0.234145 0.0643945 176.537 0.303828 159.273 0.346177
189.155 0.303703 189.155 0.356178 189.155 0.0244944 168.289 176.505 0.0235932 0.0236982 183.95 191.759 0.272486 0.0672627 176.626 0.303861 159.349 0.346209
189.255 0.303699 189.255 0.356178 189.255 0.0240448 168.368 176.595 0.0234741 0.0246374 184.04 191.851 0.307284 0.070467 176.716 0.303901 159.426 0.346182
189.355 0.303729 189.355 0.355841 189.355 0.0233761 168.446 176.684 0.0233692 0.0256825 184.13 191.942 0.314626 0.0744331 176.805 0.303944 159.502 0.346196
189.455 0.303368 189.455 0.355862 189.455 0.0224268 168.525 176.774 0.023232 0.0268772 184.22 192.033 0.31924 0.079704 176.894 0.303994 159.579 0.346203
189.555 0.303404 189.555 0.355522 189.555 0.0211531 168.604 176.863 0.0231187 0.028205 184.31 192.125 0.326575 0.086737 176.984 0.304049 159.655 0.346174
189.655 0.303406 189.655 0.355543 189.655 0.0195176 168.682 176.952 0.0229909 0.0296901 184.4 192.216 0.351944 0.0967846 177.073 0.304111 159.732 0.345923
189.755 0.30339 189.755 0.355266 189.755 0.0172571 168.761 177.042 0.0228784 0.0312854 184.49 192.307 0.392508 0.112072 177.163 0.304178 159.809 0.345892
189.855 0.303126 189.855 0.35492 189.855 0.0140086 168.839 177.131 0.0227609 0.0329847 184.58 192.399 0.426508 0.136507 177.252 0.304248 159.885 0.345891
189.955 0.303106 189.955 0.354648 189.955 0.00992594 168.918 177.221 0.0226431 0.0348157 184.67 192.49 0.456178 0.174539 177.342 0.304325 159.962 0.345924
190.055 0.303071 190.055 0.354624 190.055 0.00976716 168.997 177.31 0.0225229 0.0366735 184.76 192.581 0.480817 0.223695 177.431 0.304402 160.038 0.345886
190.155 0.303108 190.155 0.354611 190.155 0.0151663 169.075 177.4 0.0224251 0.0386401 184.85 192.673 0.502244 0.274639 177.521 0.304484 160.115 0.34591
190.255 0.30337 190.255 0.355259 190.255 0.0224891 169.154 177.489 0.022316 0.04074 184.94 192.764 0.517433 0.309924 177.61 0.304572 160.191 0.345933
190.355 0.303693 190.355 0.355547 190.355 0.0334487 169.232 177.578 0.0221935 0.0429689 185.03 192.856 0.52477 0.314216 177.699 0.304664 160.268 0.345902
190.455 0.304962 190.455 0.357718 190.455 0.0687791 169.311 177.668 0.0221035 0.0454001 185.12 192.947 0.525514 0.325575 177.789 0.304766 160.344 0.345928
190.555 0.309298 190.555 0.365526 190.555 0.202926 169.389 177.757 0.0219686 0.0480787 185.21 193.038 0.518284 0.369144 177.878 0.304877 160.421 0.345913
190.655 0.312131 190.655 0.373663 190.655 0.286772 169.468 177.847 0.0218545 0.0510859 185.3 193.13 0.498889 0.415947 177.968 0.305003 160.497 0.345611
190.755 0.32024 190.755 0.391406 190.755 0.485549 169.547 177.936 0.0217445 0.0546133 185.39 193.221 0.457977 0.458781 178.057 0.30515 160.574 0.345649
190.855 0.323619 190.855 0.404478 190.855 0.53792 169.625 178.026 0.0215953 0.0588392 185.48 193.312 0.386716 0.49195 178.147 0.305326 160.651 0.345607
190.955 0.324272 190.955 0.409396 190.955 0.538015 169.704 178.115 0.0214817 0.0640635 185.57 193.404 0.297455 0.516751 178.236 0.305543 160.727 0.34562
191.055 0.323654 191.055 0.40942 191.055 0.513687 169.782 178.205 0.0213641 0.0710547 185.66 193.495 0.251814 0.531416 178.326 0.305835 160.804 0.345634
191.155 0.321111 191.155 0.403819 191.155 0.448819 169.861 178.294 0.02122 0.0809663 185.75 193.586 0.152472 0.537341 178.415 0.306248 160.88 0.345599
191.255 0.314315 191.255 0.388285 191.255 0.27496 169.939 178.383 0.0210811 0.0964156 185.84 193.678 0.0999144 0.538176 178.504 0.306891 160.957 0.345629
191.355 0.307733 191.355 0.371798 191.355 0.101168 170.018 178.473 0.0209538 0.12225 185.931 193.769 0.0799516 0.533895 178.594 0.307968 161.033 0.345631
191.455 0.305869 191.455 0.364275 191.455 0.0438006 170.097 178.562 0.0208048 0.164906 186.021 193.861 0.0733562 0.52396 178.683 0.309745 161.11 0.345602
191.555 0.305573 191.555 0.362381 191.555 0.0358348 170.175 178.652 0.0206706 0.22404 186.111 193.952 0.071063 0.505851 178.773 0.312209 161.186 0.345614
191.655 0.305228 191.655 0.361167 191.655 0.0309574 170.254 178.741 0.020505 0.282927 186.201 194.043 0.0695874 0.472928 178.862 0.314663 161.263 0.34559
191.755 0.304939 191.755 0.360519 191.755 0.0282413 170.332 178.831 0.0203368 0.294965 186.291 194.135 0.0681537 0.416221 178.952 0.315164 161.339 0.345598
191.855 0.304944 191.855 0.359913 191.855 0.0270004 170.411 178.92 0.0201933 0.301275 186.381 194.226 0.0673368 0.336745 179.041 0.315427 161.416 0.345637
191.955 0.304607 191.955 0.359621 191.955 0.0265018 170.49 179.01 0.0200069 0.34545 186.471 194.317 0.0671682 0.275959 179.131 0.317268 161.493 0.345315
192.055 0.30465 192.055 0.359277 192.055 0.0262932 170.568 179.099 0.0198295 0.420819 186.561 194.409 0.0668547 0.223068 179.22 0.320408 161.569 0.34534
192.155 0.304331 192.155 0.358993 192.155 0.0262052 170.647 179.188 0.0196492 0.475731 186.651 194.5 0.0667043 0.137617 179.309 0.322696 161.646 0.345317
192.255 0.304318 192.255 0.358671 192.255 0.0261558 170.725 179.278 0.019471 0.502928 186.741 194.591 0.066257 0.0991362 179.399 0.323829 161.722 0.34529
192.355 0.304338 192.355 0.358344 192.355 0.0261296 170.804 179.367 0.0192851 0.514363 186.831 194.683 0.0655805 0.0837068 179.488 0.324306 161.799 0.345343
192.455 0.304319 192.455 0.35838 192.455 0.0261065 170.882 179.457 0.0191223 0.5138 186.921 194.774 0.0649947 0.0775577 179.578 0.324282 161.875 0.345339
192.555 0.304314 192.555 0.358042 192.555 0.0260404 170.961 179.546 0.0189546 0.478466 187.011 194.866 0.0640943 0.0761581 179.667 0.32281 161.952 0.345303
192.655 0.304049 192.655 0.357708 192.655 0.0259528 171.04 179.636 0.0188337 0.355164 187.101 194.957 0.0632596 0.075513 179.757 0.317672 162.028 0.345344
192.755 0.304009 192.755 0.357757 192.755 0.025828 171.118 179.725 0.0187089 0.20461 187.191 195.048 0.0625682 0.075225 179.846 0.311399 162.105 0.345302
192.855 0.304047 192.855 0.357407 192.855 0.0256777 171.197 179.815 0.0186817 0.0651173 187.281 195.14 0.0617071 0.0749097 179.936 0.305587 162.181 0.34531
192.955 0.304037 192.955 0.357422 192.955 0.0255511 171.275 179.904 0.0187362 0.0425487 187.371 195.231 0.0607422 0.0745145 180.025 0.304647 162.258 0.345336
193.055 0.304011 193.055 0.357137 193.055 0.0254207 171.354 179.993 0.0189152 0.0379569 187.461 195.322 0.0597502 0.0746231 180.114 0.304456 162.335 0.345328
193.155 0.30404 193.155 0.3571 193.155 0.025283 171.433 180.083 0.0192633 0.0331246 187.551 195.414 0.058589 0.0742025 180.204 0.304254 162.411 0.34533
193.255 0.304048 193.255 0.35714 193.255 0.025184 171.511 180.172 0.0198359 0.0295116 187.641 195.505 0.0575109 0.0735412 180.293 0.304104 162.488 0.345333
193.355 0.303709 193.355 0.356802 193.355 0.0250606 171.59 180.262 0.0206897 0.027041 187.731 195.596 0.0565554 0.0728736 180.383 0.304001 162.564 0.345028
193.455 0.303738 193.455 0.35679 193.455 0.0249275 171.668 180.351 0.0219211 0.0255395 187.821 195.688 0.0559889 0.0719307 180.472 0.303938 162.641 0.345337
193.555 0.30372 193.555 0.356489 193.555 0.0247374 171.747 180.441 0.0235741 0.0247157 187.911 195.779 0.055313 0.0716492 180.562 0.303904 162.717 0.345025
193.655 0.303725 193.655 0.356484 193.655 0.0243954 171.825 180.53 0.0257502 0.0242073 188.001 195.871 0.0545409 0.0706252 180.651 0.303883 162.794 0.345015
193.755 0.303751 193.755 0.356476 193.755 0.0238931 171.904 180.62 0.0285949 0.0238691 188.091 195.962 0.0537445 0.0692819 180.741 0.303869 162.87 0.345046
193.855 0.303715 193.855 0.356177 193.855 0.0231532 171.983 180.709 0.0320761 0.0236508 188.181 196.053 0.0531845 0.0681542 180.83 0.303859 162.947 0.345015
193.955 0.303415 193.955 0.356144 193.955 0.022107 172.061 180.798 0.0361102 0.0234902 188.271 196.145 0.052532 0.0664854 180.919 0.303853 163.023 0.345027
194.055 0.303439 194.055 0.355856 194.055 0.0207405 172.14 180.888 0.0404265 0.023389 188.361 196.236 0.0520827 0.0651976 181.009 0.303849 163.1 0.345052
194.155 0.303395 194.155 0.355873 194.155 0.0189296 172.218 180.977 0.045124 0.0232998 188.451 196.327 0.0516059 0.0643166 181.098 0.303845 163.177 0.344996
194.255 0.303407 194.255 0.355543 194.255 0.0164232 172.297 181.067 0.050535 0.0232136 188.541 196.419 0.0510715 0.0636089 181.188 0.303841 163.253 0.345044
194.355 0.303122 194.355 0.355264 194.355 0.0127671 172.376 181.156 0.0573212 0.02315 188.631 196.51 0.0506908 0.0630598 181.277 0.303839 163.33 0.3453
194.455 0.303106 194.455 0.354923 194.455 0.00913713 172.454 181.246 0.066715 0.0230784 188.721 196.601 0.0501218 0.0626161 181.367 0.303836 163.406 0.345301
194.555 0.303165 194.555 0.354915 194.555 0.0110189 172.533 181.335 0.0817045 0.0230152 188.811 196.693 0.0499267 0.0609286 181.456 0.303833 163.483 0.345631
194.655 0.303118 194.655 0.355238 194.655 0.0172788 172.611 181.425 0.109401 0.0229457 188.901 196.784 0.0495421 0.0598055 181.546 0.30383 163.559 0.345591
194.755 0.303411 194.755 0.355521 194.755 0.0252094 172.69 181.514 0.16313 0.0228559 188.991 196.876 0.0493699 0.0592725 181.635 0.303826 163.636 0.345876
194.855 0.303749 194.855 0.356175 194.855 0.039681 172.768 181.603 0.244673 0.0227807 189.081 196.967 0.0490718 0.0588039 181.724 0.303823 163.712 0.3462
194.955 0.305881 194.955 0.359637 194.955 0.101252 172.847 181.693 0.290941 0.0227 189.171 197.058 0.0489851 0.0582212 181.814 0.30382 163.789 0.346445
195.055 0.310237 195.055 0.368306 195.055 0.232595 172.926 181.782 0.338499 0.0225932 189.261 197.15 0.0488707 0.0571702 181.903 0.303815 163.865 0.34678
195.155 0.314662 195.155 0.379576 195.155 0.352879 173.004 181.872 0.432184 0.0225064 189.351 197.241 0.0487565 0.0566804 181.993 0.303812 163.942 0.347051
195.255 0.321747 195.255 0.396035 195.255 0.512269 173.083 181.961 0.494273 0.022409 189.441 197.332 0.048634 0.0561482 182.082 0.303808 164.019 0.347601
195.355 0.323979 195.355 0.406918 195.355 0.541213 173.161 182.051 0.516579 0.0222889 189.531 197.424 0.0485034 0.0557247 182.172 0.303803 164.095 0.348202
195.455 0.324323 195.455 0.410384 195.455 0.531983 173.24 182.14 0.521315 0.0221968 189.621 197.515 0.0483801 0.0558318 182.261 0.303799 164.172 0.34932
195.555 0.323315 195.555 0.408803 195.555 0.499852 173.318 182.23 0.498396 0.0220964 189.711 197.606 0.0483456 0.0558407 182.351 0.303795 164.248 0.351343
195.655 0.319301 195.655 0.399765 195.655 0.399751 173.397 182.319 0.404021 0.0219714 189.801 197.698 0.0482671 0.055818 182.44 0.303789 164.325 0.35508
195.755 0.312127 195.755 0.383006 195.755 0.218493 173.476 182.408 0.202855 0.0218842 189.891 197.789 0.0482877 0.0557738 182.529 0.303786 164.401 0.361663
195.855 0.306519 195.855 0.368632 195.855 0.0643691 173.554 182.498 0.0602799 0.0217851 189.981 197.881 0.0483981 0.0557261 182.619 0.303782 164.478 0.366265
195.955 0.305909 195.955 0.363669 195.955 0.0407358 173.633 182.587 0.0401944 0.0216875 190.071 197.972 0.0485636 0.0555628 182.708 0.303778 164.554 0.371177
196.055 0.305585 196.055 0.36242 196.055 0.0339421 173.711 182.677 0.0339103 0.0215895 190.161 198.063 0.0487593 0.0553385 182.798 0.303774 164.631 0.38064
196.155 0.30528 196.155 0.361453 196.155 0.0298545 173.79 182.766 0.0290698 0.0214745 190.251 198.155 0.0489587 0.0553315 182.887 0.303769 164.707 0.388692
196.255 0.304968 196.255 0.360859 196.255 0.02772 173.869 182.856 0.0265479 0.0213876 190.341 198.246 0.0492566 0.0555078 182.977 0.303765 164.784 0.392412
196.355 0.304627 196.355 0.360227 196.355 0.0268031 173.947 182.945 0.025404 0.0212922 190.431 198.337 0.0493575 0.0551734 183.066 0.303761 164.861 0.393557
196.455 0.30464 196.455 0.359907 196.455 0.0264242 174.026 183.035 0.0248801 0.0212059 190.521 198.429 0.0496644 0.0552916 183.156 0.303758 164.937 0.392146
196.555 0.304342 196.555 0.359621 196.555 0.0262593 174.104 183.124 0.0246179 0.0211267 190.611 198.52 0.0501223 0.0554159 183.245 0.303754 165.014 0.383524
196.655 0.304322 196.655 0.359271 196.655 0.0261717 174.183 183.213 0.0245256 0.0210448 190.701 198.611 0.0504209 0.0554782 183.334 0.303751 165.09 0.365715
196.755 0.304354 196.755 0.358964 196.755 0.0261357 174.261 183.303 0.0245334 0.0209733 190.791 198.703 0.0509457 0.0558909 183.424 0.303748 165.167 0.35338
196.855 0.304349 196.855 0.358676 196.855 0.0261163 174.34 183.392 0.024557 0.0209135 190.881 198.794 0.0515323 0.0563814 183.513 0.303745 165.243 0.350774
196.955 0.304022 196.955 0.358322 196.955 0.0260714 174.419 183.482 0.0246203 0.020837 190.971 198.886 0.052148 0.0574468 183.603 0.303742 165.32 0.349914
197.055 0.304049 197.055 0.358364 197.055 0.0259932 174.497 183.571 0.0246999 0.0207721 191.061 198.977 0.0528648 0.0583297 183.692 0.30374 165.396 0.349053
197.155 0.30403 197.155 0.358034 197.155 0.0258974 174.576 183.661 0.02474 0.0207135 191.151 199.068 0.053652 0.0599289 183.782 0.303737 165.473 0.348483
197.255 0.304023 197.255 0.358013 197.255 0.0257687 174.654 183.75 0.0247971 0.0206377 191.241 199.16 0.0545636 0.0618712 183.871 0.303734 165.549 0.348214
197.355 0.304035 197.355 0.35774 197.355 0.0256334 174.733 183.84 0.0248307 0.0205955 191.331 199.251 0.0555494 0.0640673 183.96 0.303732 165.626 0.347912
197.455 0.303993 197.455 0.35773 197.455 0.0254985 174.812 183.929 0.0248433 0.0205265 191.421 199.342 0.0565952 0.0670395 184.05 0.303729 165.703 0.347635
197.555 0.303719 197.555 0.35741 197.555 0.0253562 174.89 184.018 0.0248696 0.0204679 191.511 199.434 0.057864 0.0705898 184.139 0.303727 165.779 0.347355
197.655 0.303744 197.655 0.357422 197.655 0.0252379 174.969 184.108 0.0248552 0.0204277 191.601 199.525 0.0592085 0.0747212 184.229 0.303725 165.856 0.347336
197.755 0.303709 197.755 0.357067 197.755 0.0251403 175.047 184.197 0.0248365 0.0203609 191.691 199.616 0.060652 0.0804512 184.318 0.303722 165.932 0.347068
197.855 0.303745 197.855 0.357083 197.855 0.0250157 175.126 184.287 0.0247932 0.0202942 191.781 199.708 0.0622282 0.0883348 184.408 0.30372 166.009 0.34708
197.955 0.303743 197.955 0.357085 197.955 0.0248618 175.204 184.376 0.0247218 0.0202624 191.871 199.799 0.063861 0.100536 184.497 0.303718 166.085 0.347042
198.055 0.303707 198.055 0.356745 198.055 0.0246204 175.283 184.466 0.0246695 0.0202159 191.961 199.891 0.0657252 0.119415 184.587 0.303716 166.162 0.34678
198.155 0.303756 198.155 0.356783 198.155 0.024205 175.362 184.555 0.0245836 0.0201633 192.051 199.982 0.0678567 0.14934 184.676 0.303714 166.238 0.34677
198.255 0.303711 198.255 0.356779 198.255 0.0236226 175.44 184.645 0.0245011 0.0201188 192.141 200.073 0.0701009 0.19334 184.765 0.303712 166.315 0.346774
198.355 0.303392 198.355 0.356444 198.355 0.0227554 175.519 184.734 0.0244172 0.0200728 192.231 200.165 0.0728592 0.245563 184.855 0.30371 166.391 0.346797
198.455 0.303432 198.455 0.356476 198.455 0.0215816 175.597 184.823 0.0242955 0.0200336 192.321 200.256 0.0759864 0.295866 184.944 0.303709 166.468 0.346755
198.555 0.303403 198.555 0.356144 198.555 0.020068 175.676 184.913 0.0241997 0.0199983 192.411 200.347 0.0799456 0.311719 185.034 0.303707 166.545 0.346481
198.655 0.303418 198.655 0.355827 198.655 0.0180199 175.754 185.002 0.0240776 0.0199638 192.501 200.439 0.0847658 0.318226 185.123 0.303706 166.621 0.346476
198.755 0.303112 198.755 0.355854 198.755 0.0151097 175.833 185.092 0.023964 0.0199391 192.591 200.53 0.0909719 0.342927 185.213 0.303705 166.698 0.346459
198.855 0.303079 198.855 0.355523 198.855 0.011021 175.912 185.181 0.0238391 0.0199251 192.681 200.621 0.0989609 0.393116 185.302 0.303704 166.774 0.34649
198.955 0.302789 198.955 0.35523 198.955 0.009058 175.99 185.271 0.0237258 0.0199196 192.771 200.713 0.110214 0.437912 185.392 0.303704 166.851 0.346484
199.055 0.303105 199.055 0.355227 199.055 0.014766 176.069 185.36 0.0235902 0.0199417 192.861 200.804 0.125932 0.476136 185.481 0.303705 166.927 0.346188
199.155 0.30341 199.155 0.355844 199.155 0.0256655 176.147 185.45 0.0234743 0.0199742 192.951 200.896 0.148461 0.505157 185.57 0.303706 167.004 0.346224
199.255 0.303744 199.255 0.356165 199.255 0.0328512 176.226 185.539 0.0233452 0.0200281 193.041 200.987 0.178262 0.525279 185.66 0.303709 167.08 0.346193
199.355 0.303706 199.355 0.356489 199.355 0.0365107 176.305 185.628 0.0232131 0.0201395 193.131 201.078 0.214128 0.535274 185.749 0.303713 167.157 0.346204
199.455 0.303701 199.455 0.356764 199.455 0.0380517 176.383 185.718 0.0231082 0.0202518 193.221 201.17 0.253149 0.538533 185.839 0.303718 167.233 0.346216
199.555 0.303734 199.555 0.356796 199.555 0.0388783 176.462 185.807 0.0229823 0.0204673 193.311 201.261 0.291184 0.536858 185.928 0.303727 167.31 0.346184
199.655 0.303701 199.655 0.356769 199.655 0.0393903 176.54 185.897 0.0228456 0.0207271 193.401 201.352 0.31393 0.529831 186.018 0.303738 167.387 0.346209
199.755 0.303716 199.755 0.356794 199.755 0.0395401 176.619 185.986 0.0227363 0.021058 193.491 201.444 0.316925 0.516329 186.107 0.303751 167.463 0.346222
199.855 0.303733 199.855 0.356798 199.855 0.0394658 176.697 186.076 0.0226056 0.0215096 193.581 201.535 0.322605 0.491928 186.197 0.30377 167.54 0.346201
199.955 0.303699 199.955 0.356768 199.955 0.0395204 176.776 186.165 0.0225019 0.0220417 193.671 201.626 0.338813 0.448017 186.286 0.303792 167.616 0.345931
200.055 0.303728 200.055 0.356806 200.055 0.0392829 176.855 186.254 0.0223929 0.0226971 193.761 201.718 0.380317 0.378485 186.375 0.30382 167.693 0.345894
200.155 0.30372 200.155 0.356477 200.155 0.0390415 176.933 186.344 0.0222565 0.0235102 193.851 201.809 0.417027 0.29924 186.465 0.303854 167.769 0.345913
200.255 0.303705 200.255 0.356454 200.255 0.0388673 177.012 186.433 0.0221356 0.0244279 193.941 201.901 0.450049 0.261609 186.554 0.303892 167.846 0.345939
200.355 0.303734 200.355 0.356481 200.355 0.0387739 177.09 186.523 0.0220177 0.0254785 194.031 201.992 0.477146 0.172428 186.644 0.303936 167.922 0.345888
200.455 0.303716 200.455 0.356467 200.455 0.0387448 177.169 186.612 0.0218796 0.0266763 194.121 202.083 0.500158 0.115532 186.733 0.303986 167.999 0.345927
200.555 0.303709 200.555 0.35647 200.555 0.0387371 177.248 186.702 0.0217699 0.028005 194.211 202.175 0.517426 0.0908788 186.823 0.304041 168.075 0.345933
200.655 0.303751 200.655 0.356503 200.655 0.038727 177.326 186.791 0.0216457 0.0295207 194.301 202.266 0.526061 0.0804391 186.912 0.304104 168.152 0.345908
200.755 0.303714 200.755 0.356459 200.755 0.0387115 177.405 186.881 0.0215195 0.031148 194.391 202.357 0.528326 0.0767873 187.002 0.304172 168.229 0.345924
200.855 0.303736 200.855 0.356462 200.855 0.0386454 177.483 186.97 0.0213972 0.0328656 194.481 202.449 0.522906 0.0756754 187.091 0.304243 168.305 0.345922
200.955 0.303748 200.955 0.356474 200.955 0.0385609 177.562 187.059 0.0212293 0.0347153 194.571 202.54 0.506805 0.0758386 187.18 0.30432 168.382 0.345615
201.055 0.303698 201.055 0.356444 201.055 0.0384481 177.64 187.149 0.0210953 0.0366141 194.661 202.631 0.471868 0.0756803 187.27 0.3044 168.458 0.345634
201.155 0.303743 201.155 0.356475 201.155 0.0383047 177.719 187.238 0.020961 0.0386213 194.751 202.723 0.406685 0.0748277 187.359 0.304483 168.535 0.34561
201.255 0.303743 201.255 0.356162 201.255 0.038107 177.798 187.328 0.020792 0.040749 194.841 202.814 0.315254 0.0751826 187.449 0.304572 168.611 0.345611
201.355 0.303692 201.355 0.356146 201.355 0.0378858 177.876 187.417 0.0206427 0.0430159 194.931 202.906 0.261758 0.0753835 187.538 0.304666 168.688 0.345636
201.455 0.303753 201.455 0.356186 201.455 0.0375859 177.955 187.507 0.0204675 0.0454812 195.021 202.997 0.167077 0.0743528 187.628 0.304769 168.764 0.345594
201.555 0.303728 201.555 0.356137 201.555 0.037283 178.033 187.596 0.0202987 0.0482214 195.111 203.088 0.104999 0.0741584 187.717 0.304883 168.841 0.345626
201.655 0.303723 201.655 0.356143 201.655 0.0369319 178.112 187.686 0.0201329 0.0513111 195.201 203.18 0.0813366 0.0719396 187.807 0.305012 168.917 0.345615
201.755 0.303749 201.755 0.356179 201.755 0.0365387 178.19 187.775 0.0199202 0.0549219 195.291 203.271 0.0731881 0.0710547 187.896 0.305162 168.994 0.345595
201.855 0.303741 201.855 0.356147 201.855 0.0361313 178.269 187.864 0.0197527 0.0592525 195.381 203.362 0.0709225 0.0701312 187.985 0.305343 169.071 0.345649
201.955 0.303751 201.955 0.355853 201.955 0.0357056 178.348 187.954 0.0195754 0.0647064 195.471 203.454 0.0696002 0.0690682 188.075 0.30557 169.147 0.345609
202.055 0.303766 202.055 0.355839 202.055 0.0352364 178.426 188.043 0.019365 0.0719671 195.561 203.545 0.0684575 0.0679656 188.164 0.305873 169.224 0.345622
202.155 0.303439 202.155 0.355824 202.155 0.0348107 178.505 188.133 0.0191914 0.0824495 195.651 203.636 0.0676671 0.0666038 188.254 0.306309 169.3 0.345635
202.255 0.303439 202.255 0.355879 202.255 0.0343455 178.583 188.222 0.0190136 0.0989742 195.741 203.728 0.0678741 0.0653291 188.343 0.306998 169.377 0.3456
202.355 0.303455 202.355 0.355848 202.355 0.0338971 178.662 188.312 0.0188336 0.126806 195.831 203.819 0.0683018 0.0643347 188.433 0.308158 169.453 0.345353
202.455 0.303424 202.455 0.355532 202.455 0.0334557 178.741 188.401 0.0187153 0.172198 195.922 203.911 0.0689762 0.0632267 188.522 0.310049 169.53 0.34536
202.555 0.303452 202.555 0.355563 202.555 0.0330215 178.819 188.491 0.0186112 0.232971 196.012 204.002 0.0691215 0.0622786 188.612 0.312581 169.606 0.345323
202.655 0.303419 202.655 0.355518 202.655 0.0326154 178.898 188.58 0.0185902 0.287249 196.102 204.093 0.0685465 0.0615843 188.701 0.314843 169.683 0.345373
202.755 0.303432 202.755 0.355536 202.755 0.0322344 178.976 188.669 0.0186758 0.295532 196.192 204.185 0.0675792 0.0609575 188.79 0.315188 169.759 0.345335
202.855 0.303467 202.855 0.355564 202.855 0.0318557 179.055 188.759 0.0188814 0.302677 196.282 204.276 0.0672925 0.0600281 188.88 0.315486 169.836 0.345328
202.955 0.303421 202.955 0.355524 202.955 0.0314821 179.133 188.848 0.0193353 0.356429 196.372 204.367 0.0663211 0.0592697 188.969 0.317725 169.913 0.34535
203.055 0.303431 203.055 0.355559 203.055 0.031121 179.212 188.938 0.020002 0.429734 196.462 204.459 0.0647095 0.0585945 189.059 0.32078 169.989 0.345317
203.155 0.303447 203.155 0.355233 203.155 0.0307463 179.291 189.027 0.0209794 0.481219 196.552 204.55 0.0636627 0.0584679 189.148 0.322925 170.066 0.345329
203.255 0.303405 203.255 0.355213 203.255 0.0303856 179.369 189.117 0.0223712 0.50531 196.642 204.641 0.0625495 0.0584154 189.238 0.323929 170.142 0.345342
203.355 0.30345 203.355 0.355241 203.355 0.0300185 179.448 189.206 0.0242454 0.515205 196.732 204.733 0.0614142 0.0573411 189.327 0.324341 170.219 0.345327
203.455 0.303433 203.455 0.355214 203.455 0.0296352 179.526 189.296 0.026684 0.511521 196.822 204.824 0.0603639 0.0565917 189.417 0.324187 170.295 0.345361
203.555 0.303422 203.555 0.355219 203.555 0.0292825 179.605 189.385 0.0298263 0.466904 196.912 204.916 0.0592732 0.0564196 189.506 0.322328 170.372 0.345342
203.655 0.303433 203.655 0.355251 203.655 0.0289152 179.684 189.474 0.0336154 0.326624 197.002 205.007 0.0581988 0.0565112 189.595 0.316483 170.448 0.345325
203.755 0.303091 203.755 0.355218 203.755 0.0285316 179.762 189.564 0.0378424 0.182069 197.092 205.098 0.0572931 0.0558511 189.685 0.31046 170.525 0.345339
203.855 0.303086 203.855 0.354917 203.855 0.0281827 179.841 189.653 0.0424033 0.0573462 197.182 205.19 0.05641 0.0554672 189.774 0.305263 170.601 0.345324
203.955 0.303125 203.955 0.354942 203.955 0.0278288 179.919 189.743 0.0474369 0.0417843 197.272 205.281 0.0555322 0.0552083 189.864 0.304615 170.678 0.34534
204.055 0.303074 204.055 0.354913 204.055 0.027455 179.998 189.832 0.0534767 0.0371288 197.362 205.372 0.054805 0.0547407 189.953 0.304421 170.755 0.345346
204.155 0.303093 204.155 0.354931 204.155 0.0271127 180.076 189.922 0.061399 0.0324195 197.452 205.464 0.0542272 0.0545253 190.043 0.304225 170.831 0.345592
204.255 0.303118 204.255 0.354925 204.255 0.0267511 180.155 190.011 0.0730011 0.0290064 197.542 205.555 0.0536834 0.0543314 190.132 0.304083 170.908 0.345636
204.355 0.303087 204.355 0.354919 204.355 0.0264333 180.234 190.101 0.0926539 0.026705 197.632 205.646 0.0529968 0.053794 190.222 0.303987 170.984 0.345612
204.455 0.303128 204.455 0.354654 204.455 0.0261263 180.312 190.19 0.129445 0.0253717 197.722 205.738 0.0524946 0.0540664 190.311 0.303931 171.061 0.345894
204.555 0.303109 204.555 0.35462 204.555 0.0257802 180.391 190.279 0.193641 0.02463 197.812 205.829 0.0519073 0.0542127 190.4 0.3039 171.137 0.346204
204.655 0.303071 204.655 0.354616 204.655 0.025485 180.469 190.369 0.270958 0.0241525 197.902 205.921 0.0514593 0.0543635 190.49 0.30388 171.214 0.346467
204.755 0.303117 204.755 0.354637 204.755 0.0252065 180.548 190.458 0.294787 0.0238518 197.992 206.012 0.0508693 0.0546315 190.579 0.303868 171.29 0.346781
204.855 0.303087 204.855 0.354612 204.855 0.0249186 180.626 190.548 0.353294 0.023645 198.082 206.103 0.0501737 0.0547232 190.669 0.303859 171.367 0.347079
204.955 0.303071 204.955 0.354626 204.955 0.0246984 180.705 190.637 0.434902 0.0235105 198.172 206.195 0.0497044 0.0549119 190.758 0.303854 171.443 0.347614
205.055 0.303114 205.055 0.354632 205.055 0.0244219 180.784 190.727 0.486999 0.0234045 198.262 206.286 0.0493763 0.0554107 190.848 0.303849 171.52 0.348214
205.155 0.303074 205.155 0.354288 205.155 0.024197 180.862 190.816 0.507466 0.0233201 198.352 206.377 0.0490504 0.0560421 190.937 0.303846 171.597 0.348782
205.255 0.30308 205.255 0.354322 205.255 0.0240247 180.941 190.906 0.512484 0.0232381 198.442 206.469 0.0487731 0.0568367 191.027 0.303842 171.673 0.350191
205.355 0.303103 205.355 0.354305 205.355 0.0238216 181.019 190.995 0.489528 0.0231975 198.532 206.56 0.048568 0.05769 191.116 0.303841 171.75 0.35281
205.455 0.303065 205.455 0.354287 205.455 0.0236747 181.098 191.084 0.390737 0.0231185 198.622 206.651 0.0483236 0.0587281 191.205 0.303837 171.826 0.357668
205.555 0.303096 205.555 0.354322 205.555 0.0235357 181.177 191.174 0.193978 0.0230368 198.712 206.743 0.0481958 0.060143 191.295 0.303834 171.903 0.363988
205.655 0.302784 205.655 0.354291 205.655 0.0233973 181.255 191.263 0.0588543 0.0229829 198.802 206.834 0.0481054 0.0618719 191.384 0.303832 171.979 0.367159
205.755 0.303086 205.755 0.354304 205.755 0.0233042 181.334 191.353 0.0399978 0.0228813 198.892 206.926 0.0480119 0.0640955 191.474 0.303827 172.056 0.372873
205.855 0.303112 205.855 0.354312 205.855 0.0232184 181.412 191.442 0.0338272 0.0228164 198.982 207.017 0.0478887 0.0669475 191.563 0.303825 172.132 0.381538
205.955 0.302756 205.955 0.354269 205.955 0.023132 181.491 191.532 0.0290032 0.0227382 199.072 207.108 0.0478455 0.0708061 191.653 0.303821 172.209 0.388415
206.055 0.302748 206.055 0.354318 206.055 0.0230967 181.569 191.621 0.0264569 0.0226318 199.162 207.2 0.047825 0.0755695 191.742 0.303817 172.285 0.391842
206.155 0.302795 206.155 0.354305 206.155 0.0230308 181.648 191.711 0.0252689 0.0225461 199.252 207.291 0.0479306 0.0818945 191.831 0.303813 172.362 0.393004
206.255 0.302787 206.255 0.354269 206.255 0.0229829 181.727 191.8 0.0247074 0.0224443 199.342 207.382 0.0481448 0.0909666 191.921 0.303809 172.439 0.391559
206.355 0.302794 206.355 0.353998 206.355 0.0229896 181.805 191.889 0.0244289 0.0223378 199.432 207.474 0.0484299 0.106126 192.01 0.303805 172.515 0.382662
206.455 0.302798 206.455 0.35397 206.455 0.0229519 181.884 191.979 0.0243006 0.0222472 199.522 207.565 0.0485886 0.132202 192.1 0.303801 172.592 0.365458
206.555 0.302755 206.555 0.353974 206.555 0.0229566 181.962 192.068 0.0242846 0.0221237 199.612 207.656 0.0487585 0.176291 192.189 0.303796 172.668 0.353649
206.655 0.30277 206.655 0.353998 206.655 0.022979 182.041 192.158 0.0242817 0.0220213 199.702 207.748 0.0489936 0.235227 192.279 0.303792 172.745 0.351077
206.755 0.302766 206.755 0.353966 206.755 0.0229626 182.12 192.247 0.024303 0.0219175 199.792 207.839 0.0490467 0.292554 192.368 0.303787 172.821 0.349949
206.855 0.302751 206.855 0.353975 206.855 0.0230055 182.198 192.337 0.0243579 0.0217962 199.882 207.931 0.0492007 0.310809 192.458 0.303782 172.898 0.349331
206.955 0.302774 206.955 0.353983 206.955 0.0230255 182.277 192.426 0.0243809 0.0217117 199.972 208.022 0.0495736 0.318817 192.547 0.303779 172.974 0.348792
207.055 0.302776 207.055 0.353957 207.055 0.0230459 182.355 192.516 0.0244073 0.0216217 200.062 208.113 0.049952 0.353371 192.636 0.303775 173.051 0.348218
207.155 0.302764 207.155 0.353998 207.155 0.0230822 182.434 192.605 0.0244406 0.0215064 200.152 208.205 0.0503928 0.406712 192.726 0.30377 173.127 0.347908
207.255 0.302802 207.255 0.353985 207.255 0.0231333 182.512 192.694 0.0244573 0.0214406 200.242 208.296 0.0508752 0.45506 192.815 0.303767 173.204 0.347961
207.355 0.302774 207.355 0.353964 207.355 0.0231771 182.591 192.784 0.0244484 0.0213323 200.332 208.387 0.0513883 0.493561 192.905 0.303763 173.281 0.347637
207.455 0.302769 207.455 0.353997 207.455 0.0232349 182.67 192.873 0.0244187 0.0212412 200.422 208.479 0.0520638 0.520806 192.994 0.303759 173.357 0.347657
207.555 0.302807 207.555 0.353967 207.555 0.0232999 182.748 192.963 0.0243831 0.0211583 200.512 208.57 0.0528183 0.536433 193.084 0.303756 173.434 0.347379
207.655 0.302786 207.655 0.353947 207.655 0.0233515 182.827 193.052 0.0243503 0.0210679 200.602 208.661 0.0536415 0.542441 193.173 0.303752 173.51 0.347341
207.755 0.302789 207.755 0.353989 207.755 0.0234287 182.905 193.142 0.0242769 0.0209992 200.692 208.753 0.0546495 0.543593 193.263 0.303749 173.587 0.347087
207.855 0.302791 207.855 0.353943 207.855 0.0235012 182.984 193.231 0.0242062 0.0209412 200.782 208.844 0.0556301 0.539763 193.352 0.303747 173.663 0.347098
207.955 0.302763 207.955 0.353982 207.955 0.0235937 183.062 193.321 0.0241279 0.0208585 200.872 208.936 0.0565665 0.530835 193.441 0.303743 173.74 0.347066
208.055 0.302802 208.055 0.353985 208.055 0.0236892 183.141 193.41 0.024018 0.0207963 200.962 209.027 0.0578895 0.51521 193.531 0.303741 173.816 0.347097
208.155 0.302792 208.155 0.353951 208.155 0.0237531 183.22 193.499 0.0239385 0.0207343 201.052 209.118 0.0593314 0.487464 193.62 0.303738 173.893 0.346794
208.255 0.302766 208.255 0.353996 208.255 0.0238741 183.298 193.589 0.023826 0.0206624 201.142 209.21 0.0609558 0.438064 193.71 0.303735 173.969 0.346773
208.355 0.302814 208.355 0.353972 208.355 0.0239924 183.377 193.678 0.0237224 0.0205995 201.232 209.301 0.0627155 0.36243 193.799 0.303732 174.046 0.3468
208.455 0.30277 208.455 0.353968 208.455 0.0240974 183.455 193.768 0.0236172 0.0205429 201.322 209.392 0.0645845 0.286605 193.889 0.30373 174.123 0.346797
208.555 0.302784 208.555 0.354002 208.555 0.0242225 183.534 193.857 0.0234947 0.0204921 201.412 209.484 0.0667389 0.245807 193.978 0.303728 174.199 0.346789
208.655 0.30282 208.655 0.353949 208.655 0.0243499 183.613 193.947 0.0233704 0.0204361 201.502 209.575 0.0691539 0.152389 194.068 0.303726 174.276 0.346801
208.755 0.302763 208.755 0.353986 208.755 0.0244656 183.691 194.036 0.023253 0.0203816 201.592 209.666 0.0718712 0.106445 194.157 0.303723 174.352 0.346474
208.855 0.302786 208.855 0.354009 208.855 0.0246139 183.77 194.125 0.0231263 0.0203325 201.682 209.758 0.075318 0.0873377 194.246 0.303721 174.429 0.346487
208.955 0.302781 208.955 0.353966 208.955 0.0247572 183.848 194.215 0.0230219 0.0202942 201.772 209.849 0.0795401 0.0798027 194.336 0.30372 174.505 0.346496
209.055 0.302757 209.055 0.353992 209.055 0.0249114 183.927 194.304 0.0229042 0.0202398 201.862 209.941 0.0849339 0.0776443 194.425 0.303717 174.582 0.3465
209.155 0.302809 209.155 0.353994 209.155 0.0250805 184.005 194.394 0.0227735 0.0201962 201.952 210.032 0.0922366 0.0763597 194.515 0.303716 174.658 0.346533
209.255 0.302791 209.255 0.353957 209.255 0.0252362 184.084 194.483 0.0226696 0.0201572 202.042 210.123 0.102391 0.0760445 194.604 0.303714 174.735 0.346489
209.355 0.302755 209.355 0.354013 209.355 0.0254187 184.163 194.573 0.0225488 0.0200994 202.132 210.215 0.117316 0.0765539 194.694 0.303711 174.811 0.346485
209.455 0.3028 209.455 0.354007 209.455 0.0256042 184.241 194.662 0.0224307 0.0200884 202.222 210.306 0.139511 0.0764391 194.783 0.303711 174.888 0.346216
209.555 0.30275 209.555 0.353992 209.555 0.0257821 184.32 194.752 0.0223249 0.0200427 202.312 210.397 0.171162 0.0760393 194.873 0.303709 174.964 0.34619
209.655 0.302763 209.655 0.354008 209.655 0.0259779 184.398 194.841 0.0222006 0.0200209 202.402 210.489 0.211148 0.0757937 194.962 0.303708 175.041 0.346205
209.755 0.302801 209.755 0.353977 209.755 0.0261952 184.477 194.93 0.0220859 0.0199902 202.492 210.58 0.254333 0.0756701 195.051 0.303707 175.118 0.346211
209.855 0.302744 209.855 0.353991 209.855 0.0263887 184.556 195.02 0.0219873 0.0199605 202.582 210.671 0.295791 0.0749892 195.141 0.303706 175.194 0.346197
209.955 0.30278 209.955 0.353998 209.955 0.0266253 184.634 195.109 0.0218718 0.019965 202.672 210.763 0.313984 0.0739719 195.23 0.303706 175.271 0.346229
210.055 0.302792 210.055 0.353958 210.055 0.0268591 184.713 195.199 0.0217677 0.0199756 202.762 210.854 0.317892 0.0729645 195.32 0.303706 175.347 0.346203
210.155 0.302756 210.155 0.354007 210.155 0.0270803 184.791 195.288 0.0216491 0.0199715 202.852 210.946 0.325713 0.0711455 195.409 0.303706 175.424 0.346191
210.255 0.302805 210.255 0.353982 210.255 0.0273332 184.87 195.378 0.0215204 0.0200309 202.942 211.037 0.354718 0.0701944 195.499 0.303709 175.5 0.346218
210.355 0.302768 210.355 0.353973 210.355 0.0275742 184.948 195.467 0.0214339 0.0201052 203.032 211.128 0.397177 0.069105 195.588 0.303712 175.577 0.346172
210.455 0.303077 210.455 0.35399 210.455 0.0278487 185.027 195.557 0.021304 0.0202033 203.122 211.22 0.433191 0.0681126 195.678 0.303716 175.653 0.345919
210.555 0.303096 210.555 0.35398 210.555 0.0281229 185.106 195.646 0.0211812 0.0203751 203.212 211.311 0.464564 0.0670863 195.767 0.303723 175.73 0.345927
210.655 0.303079 210.655 0.353966 210.655 0.028372 185.184 195.735 0.0210727 0.0205712 203.302 211.402 0.489884 0.065918 195.856 0.303731 175.806 0.345903
210.755 0.303073 210.755 0.353995 210.755 0.0286652 185.263 195.825 0.0209166 0.0208578 203.392 211.494 0.51104 0.0647464 195.946 0.303743 175.883 0.345928
210.855 0.303099 210.855 0.353956 210.855 0.0289396 185.341 195.914 0.0207788 0.0212422 203.482 211.585 0.523803 0.0638154 196.035 0.303759 175.96 0.345903
210.955 0.303062 210.955 0.354001 210.955 0.0292213 185.42 196.004 0.0206338 0.0217047 203.572 211.676 0.529034 0.0629724 196.125 0.303778 176.036 0.345912
211.055 0.303086 211.055 0.354298 211.055 0.0295408 185.498 196.093 0.0204723 0.0222906 203.662 211.768 0.527734 0.0621831 196.214 0.303803 176.113 0.345929
211.155 0.303097 211.155 0.35428 211.155 0.0298503 185.577 196.183 0.0203301 0.0229966 203.752 211.859 0.51749 0.0609278 196.304 0.303832 176.189 0.345911
211.255 0.303066 211.255 0.354324 211.255 0.0301637 185.656 196.272 0.0201689 0.0238134 203.842 211.951 0.493321 0.0603157 196.393 0.303866 176.266 0.345915
211.355 0.303094 211.355 0.354298 211.355 0.0305056 185.734 196.362 0.0200036 0.0247909 203.932 212.042 0.44422 0.0597867 196.483 0.303907 176.342 0.345943
211.455 0.303073 211.455 0.35429 211.455 0.030828 185.813 196.451 0.0198656 0.0258708 204.022 212.133 0.363017 0.0591102 196.572 0.303952 176.419 0.345903
211.555 0.30306 211.555 0.35432 211.555 0.0311517 185.891 196.54 0.0196777 0.027107 204.112 212.225 0.279829 0.0586245 196.661 0.304003 176.495 0.345937
211.655 0.303108 211.655 0.354264 211.655 0.0315104 185.97 196.63 0.0194932 0.0285148 204.202 212.316 0.221909 0.058 196.751 0.304062 176.572 0.345924
211.755 0.303091 211.755 0.354301 211.755 0.0318446 186.049 196.719 0.0193228 0.0300666 204.292 212.407 0.127647 0.057588 196.84 0.304127 176.648 0.345896
211.855 0.303077 211.855 0.354303 211.855 0.0322156 186.127 196.809 0.019155 0.0317474 204.382 212.499 0.0895808 0.0570821 196.93 0.304197 176.725 0.345941
211.955 0.303097 211.955 0.354278 211.955 0.0325686 186.206 196.898 0.0189943 0.0335346 204.472 212.59 0.0760218 0.0567062 197.019 0.304271 176.802 0.345915
212.055 0.30307 212.055 0.354327 212.055 0.0329337 186.284 196.988 0.0188488 0.0354104 204.562 212.681 0.0722006 0.0563909 197.109 0.304349 176.878 0.345906
212.155 0.303076 212.155 0.354307 212.155 0.0333245 186.363 197.077 0.018732 0.0373795 204.652 212.773 0.0709489 0.0561179 197.198 0.304431 176.955 0.345652
212.255 0.303088 212.255 0.354302 212.255 0.0337356 186.441 197.167 0.0187079 0.0394671 204.742 212.864 0.0696185 0.0558196 197.288 0.304518 177.031 0.3456
212.355 0.303074 212.355 0.354336 212.355 0.0341156 186.52 197.256 0.0187242 0.0416553 204.832 212.956 0.0691302 0.0555185 197.377 0.30461 177.108 0.345623
212.455 0.303425 212.455 0.35462 212.455 0.0345178 186.599 197.345 0.0188802 0.0440509 204.922 213.047 0.069264 0.05528 197.466 0.304709 177.184 0.345618
212.555 0.303409 212.555 0.354621 212.555 0.0349204 186.677 197.435 0.0191959 0.0466764 205.012 213.138 0.0689474 0.0552351 197.556 0.304819 177.261 0.345615
212.655 0.303386 212.655 0.354643 212.655 0.0353175 186.756 197.524 0.0197131 0.0496256 205.102 213.23 0.069107 0.0551076 197.645 0.304942 177.337 0.345645
212.755 0.303427 212.755 0.354596 212.755 0.0357362 186.834 197.614 0.0204873 0.0530511 205.192 213.321 0.0691364 0.0549456 197.735 0.305084 177.414 0.345611
212.855 0.303401 212.855 0.354637 212.855 0.0361358 186.913 197.703 0.0216244 0.0571943 205.282 213.412 0.0688236 0.054964 197.824 0.305257 177.49 0.345608
212.955 0.303387 212.955 0.354617 212.955 0.0365496 186.992 197.793 0.0231668 0.0623253 205.372 213.504 0.0683758 0.0548627 197.914 0.305471 177.567 0.345636
213.055 0.303418 213.055 0.354581 213.055 0.0370025 187.07 197.882 0.0252193 0.0692003 205.462 213.595 0.0677365 0.0547818 198.003 0.305757 177.644 0.345594
213.155 0.303389 213.155 0.354631 213.155 0.0374199 187.149 197.972 0.0278891 0.0790268 205.552 213.686 0.0669209 0.0550247 198.093 0.306167 177.72 0.345638
213.255 0.303399 213.255 0.354615 213.255 0.0378607 187.227 198.061 0.031245 0.0946172 205.642 213.778 0.0658911 0.0552247 198.182 0.306816 177.797 0.345629
213.355 0.303421 213.355 0.354908 213.355 0.0382992 187.306 198.15 0.0352304 0.121492 205.732 213.869 0.064828 0.0554939 198.271 0.307936 177.873 0.345594
213.455 0.303376 213.455 0.354934 213.455 0.0387319 187.384 198.24 0.0395184 0.167196 205.822 213.961 0.063699 0.055924 198.361 0.30984 177.95 0.345635
213.555 0.303411 213.555 0.354904 213.555 0.0392013 187.463 198.329 0.0441669 0.23076 205.913 214.052 0.0625408 0.0564241 198.45 0.312489 178.026 0.345615
213.655 0.303413 213.655 0.354905 213.655 0.0396596 187.542 198.419 0.0495046 0.286819 206.003 214.143 0.0613123 0.0570578 198.54 0.314825 178.103 0.345597
213.755 0.303375 213.755 0.354939 213.755 0.0400976 187.62 198.508 0.0560944 0.294926 206.093 214.235 0.0601982 0.0581161 198.629 0.315163 178.179 0.345623
213.855 0.303417 213.855 0.354924 213.855 0.0405607 187.699 198.598 0.0651342 0.304485 206.183 214.326 0.059314 0.059109 198.719 0.315561 178.256 0.345887
213.955 0.303416 213.955 0.354961 213.955 0.0410206 187.777 198.687 0.0791464 0.373759 206.273 214.417 0.0587491 0.0604386 198.808 0.318447 178.332 0.345902
214.055 0.303387 214.055 0.354938 214.055 0.0414651 187.856 198.777 0.104003 0.446492 206.363 214.509 0.0573469 0.0620107 198.898 0.321478 178.409 0.3462
214.155 0.303734 214.155 0.354913 214.155 0.0419528 187.935 198.866 0.150855 0.49331 206.453 214.6 0.0570806 0.0639286 198.987 0.323429 178.486 0.346455
214.255 0.303712 214.255 0.35526 214.255 0.0424115 188.013 198.955 0.224526 0.512773 206.543 214.691 0.056512 0.0664796 199.076 0.32424 178.562 0.346496
214.355 0.303703 214.355 0.355243 214.355 0.0428782 188.092 199.045 0.286726 0.519556 206.633 214.783 0.0556992 0.0696104 199.166 0.324522 178.639 0.346772
214.455 0.303727 214.455 0.355236 214.455 0.0433794 188.17 199.134 0.307723 0.507382 206.723 214.874 0.0541001 0.07345 199.255 0.324015 178.715 0.347332
214.555 0.303684 214.555 0.355254 214.555 0.0438428 188.249 199.224 0.38951 0.440268 206.813 214.966 0.0532053 0.0786676 199.345 0.321219 178.792 0.347651
214.655 0.303705 214.655 0.355221 214.655 0.044315 188.327 199.313 0.460999 0.280823 206.903 215.057 0.0523786 0.0853061 199.434 0.314575 178.868 0.347915
214.755 0.303723 214.755 0.355255 214.755 0.0448052 188.406 199.403 0.498123 0.131562 206.993 215.148 0.0517028 0.0944219 199.524 0.308356 178.945 0.348793
214.855 0.303689 214.855 0.355266 214.855 0.0452789 188.485 199.492 0.511434 0.0481182 207.083 215.24 0.0512246 0.108465 199.613 0.304879 179.021 0.34965
214.955 0.303705 214.955 0.355551 214.955 0.0457463 188.563 199.582 0.508315 0.0403228 207.173 215.331 0.0507895 0.13124 199.702 0.304554 179.098 0.351359
215.055 0.303701 215.055 0.355581 215.055 0.0462329 188.642 199.671 0.463151 0.035304 207.263 215.422 0.0504344 0.167069 199.792 0.304345 179.174 0.354809
215.155 0.303691 215.155 0.35555 215.155 0.0467034 188.72 199.76 0.312644 0.0309534 207.353 215.514 0.0500851 0.216692 199.881 0.304164 179.251 0.360276
215.255 0.30374 215.255 0.355549 215.255 0.0471879 188.799 199.85 0.12264 0.0279523 207.443 215.605 0.0497451 0.270589 199.971 0.304039 179.328 0.365987
215.355 0.303704 215.355 0.355573 215.355 0.0476805 188.877 199.939 0.0460875 0.0260721 207.533 215.696 0.0495209 0.309414 200.06 0.30396 179.404 0.36889
215.455 0.303705 215.455 0.355521 215.455 0.0481384 188.956 200.029 0.0374273 0.0250488 207.623 215.788 0.049246 0.314135 200.15 0.303918 179.481 0.376632
215.555 0.303725 215.555 0.355557 215.555 0.048632 189.035 200.118 0.0315146 0.0244573 207.713 215.879 0.0491258 0.326542 200.239 0.303893 179.557 0.384963
215.655 0.303684 215.655 0.355567 215.655 0.0490983 189.113 200.208 0.0276808 0.0240715 207.803 215.971 0.049004 0.375101 200.329 0.303877 179.634 0.390454
215.755 0.303728 215.755 0.355838 215.755 0.0495664 189.192 200.297 0.0258422 0.023862 207.893 216.062 0.0487967 0.425143 200.418 0.303868 179.71 0.392718
215.855 0.303709 215.855 0.355861 215.855 0.0500476 189.27 200.387 0.025009 0.0237086 207.983 216.153 0.048648 0.470781 200.507 0.303862 179.787 0.393305
215.955 0.304014 215.955 0.355852 215.955 0.0505058 189.349 200.476 0.0245672 0.0236027 208.073 216.245 0.0484355 0.505135 200.597 0.303857 179.863 0.389578
216.055 0.304022 216.055 0.355837 216.055 0.0509766 189.428 200.565 0.0243867 0.0235312 208.163 216.336 0.0482283 0.528426 200.686 0.303854 179.94 0.376332
216.155 0.304 216.155 0.35588 216.155 0.0514545 189.506 200.655 0.0242914 0.0234612 208.253 216.427 0.0481865 0.53989 200.776 0.303852 180.016 0.359722
216.255 0.304008 216.255 0.355857 216.255 0.0518933 189.585 200.744 0.0242671 0.0234031 208.343 216.519 0.0480908 0.543943 200.865 0.303849 180.093 0.352524
216.355 0.304038 216.355 0.356151 216.355 0.0523662 189.663 200.834 0.0243138 0.0233548 208.433 216.61 0.048077 0.543576 200.955 0.303847 180.17 0.351078
216.455 0.304012 216.455 0.356181 216.455 0.0528252 189.742 200.923 0.0243241 0.0232794 208.523 216.701 0.0481001 0.538448 201.044 0.303844 180.246 0.349949
216.555 0.304021 216.555 0.356152 216.555 0.053291 189.82 201.013 0.0243799 0.023234 208.613 216.793 0.0482214 0.528196 201.134 0.303842 180.323 0.349351
216.655 0.304025 216.655 0.356178 216.655 0.0537548 189.899 201.102 0.0244297 0.0231767 208.703 216.884 0.0483464 0.510419 201.223 0.30384 180.399 0.348788
216.755 0.303982 216.755 0.356171 216.755 0.0542056 189.978 201.192 0.0244365 0.0230931 208.793 216.976 0.0485098 0.478835 201.312 0.303836 180.476 0.348504
216.855 0.304015 216.855 0.356134 216.855 0.0546633 190.056 201.281 0.0244545 0.023013 208.883 217.067 0.0485419 0.424504 201.402 0.303833 180.552 0.348189
216.955 0.304008 216.955 0.356174 216.955 0.0551205 190.135 201.37 0.024464 0.0229331 208.973 217.158 0.0488291 0.345797 201.491 0.30383 180.629 0.348221
217.055 0.303995 217.055 0.356147 217.055 0.0555639 190.213 201.46 0.0244412 0.0228304 209.063 217.25 0.0491708 0.27936 201.581 0.303825 180.705 0.347925
217.155 0.304331 217.155 0.356444 217.155 0.0559914 190.292 201.549 0.0244097 0.0227475 209.153 217.341 0.0495819 0.231304 201.67 0.303822 180.782 0.347908
217.255 0.304314 217.255 0.356483 217.255 0.0564359 190.371 201.639 0.0243535 0.0226411 209.243 217.432 0.0500585 0.142944 201.76 0.303817 180.858 0.347637
217.355 0.304301 217.355 0.356459 217.355 0.0568424 190.449 201.728 0.0242879 0.0225265 209.333 217.524 0.0504043 0.102475 201.849 0.303813 180.935 0.34764
217.455 0.304319 217.455 0.356475 217.455 0.0572826 190.528 201.818 0.0242472 0.0224303 209.423 217.615 0.0507816 0.0858463 201.939 0.303809 181.012 0.347635
217.555 0.3043 217.555 0.356484 217.555 0.0577105 190.606 201.907 0.024158 0.0223039 209.513 217.706 0.0515715 0.0793553 202.028 0.303803 181.088 0.347373
217.655 0.304309 217.655 0.35646 217.655 0.0581269 190.685 201.996 0.0240725 0.0221962 209.603 217.798 0.0521918 0.0774608 202.117 0.303799 181.165 0.347327
217.755 0.304384 217.755 0.356784 217.755 0.0585573 190.763 202.086 0.0239912 0.0221116 209.693 217.889 0.0530018 0.0768443 202.207 0.303795 181.241 0.347348
217.855 0.30437 217.855 0.356776 217.855 0.0589645 190.842 202.175 0.0238783 0.0219907 209.783 217.981 0.0539156 0.0762814 202.296 0.30379 181.318 0.347356
217.955 0.304377 217.955 0.356748 217.955 0.059367 190.921 202.265 0.023776 0.021888 209.873 218.072 0.0549578 0.076864 202.386 0.303786 181.394 0.347045
218.055 0.304331 218.055 0.356804 218.055 0.0597791 190.999 202.354 0.0236452 0.0217949 209.963 218.163 0.0561372 0.0770364 202.475 0.303782 181.471 0.347077
218.155 0.304284 218.155 0.356795 218.155 0.0601638 191.078 202.444 0.0235189 0.0216838 210.053 218.255 0.0574203 0.07671 202.565 0.303777 181.547 0.347056
218.255 0.304322 218.255 0.356772 218.255 0.0605571 191.156 202.533 0.0234194 0.0216009 210.143 218.346 0.0589081 0.0758772 202.654 0.303774 181.624 0.347057
218.355 0.304315 218.355 0.356809 218.355 0.0609558 191.235 202.623 0.0232847 0.0214945 210.233 218.437 0.0606242 0.0756379 202.744 0.30377 181.7 0.347076
218.455 0.304302 218.455 0.356771 218.455 0.0613293  202.712  0.0214012 210.323 218.529 0.0623775 0.0747837 202.833 0.303766 181.777 0.346766
218.555 0.304336 218.555 0.357107 218.555 0.0617055  202.801  0.0213223 210.413 218.62 0.0643622 0.073674 202.922 0.303762 181.854 0.346765
218.655 0.304305 218.655 0.357119 218.655 0.0621024  202.891  0.0212223 210.503 218.711 0.0665643 0.072534 203.012 0.303758 181.93 0.346785
218.755 0.304321 218.755 0.35708 218.755 0.0624645  202.98  0.0211561 210.593 218.803 0.0689789 0.0718069 203.101 0.303756 182.007 0.346752
218.855 0.304341 218.855 0.357113 218.855 0.0628327  203.07  0.0210644 210.683 218.894 0.0718117 0.0705394 203.191 0.303752 182.083 0.346799
218.955 0.304297 218.955 0.35711 218.955 0.0632079  203.159  0.0209912 210.773 218.986 0.0750325 0.069353 203.28 0.303749 182.16 0.346786
       203.249  0.0209173 210.863 219.077 0.0789167 0.0674585 203.37 0.303746 182.236 0.346772
       203.338  0.0208433 210.953 219.168 0.0836198 0.0662384 203.459 0.303742 182.313 0.346796
       203.428  0.0207697 211.043 219.26 0.0897833 0.065352 203.549 0.303739 182.389 0.346484
       203.517  0.020722 211.133  0.0980784  203.638 0.303737  
       203.606  0.0206511 211.223  0.10951  203.727 0.303734  
       203.696  0.0206 211.313  0.125567  203.817 0.303732  
       203.785  0.0205503 211.403  0.148368  203.906 0.30373  
       203.875  0.0204722 211.493  0.178916  203.996 0.303727  
       203.964  0.0204076 211.583  0.216278  204.085 0.303724  
       204.054  0.0203691 211.673  0.256218  204.175 0.303723  
       204.143  0.0203025 211.763  0.294694  204.264 0.30372  
       204.233  0.0202531 211.853  0.314141  204.354 0.303718  
       204.322  0.020188 211.943  0.317371  204.443 0.303715  
       204.411  0.0201329 212.033  0.323647  204.532 0.303713  
       204.501  0.0200943 212.123  0.344303  204.622 0.303711  
       204.59  0.0200437 212.213  0.386197  204.711 0.303709  
       204.68  0.01999 212.303  0.421415  204.801 0.303707  
       204.769  0.0199791 212.393  0.452876  204.89 0.303706  
       204.859  0.0199253 212.483  0.47862  204.98 0.303704  
       204.948  0.019895 212.573  0.501011  205.069 0.303703  
       205.038  0.0198816 212.663  0.517217  205.159 0.303702  
       205.127  0.0198666 212.753  0.525212  205.248 0.303702  
       205.216  0.0198862 212.843  0.526457  205.337 0.303703  
       205.306  0.01993 212.933  0.519543  205.427 0.303704  
       205.395  0.0199972 213.023  0.500451  205.516 0.303707  
       205.485  0.0201248 213.113  0.459702  205.606 0.303713  
       205.574  0.020264 213.203  0.387158  205.695 0.303718  
       205.664  0.0204875 213.293  0.295529  205.785 0.303728  
       205.753  0.0207831 213.383  0.244838  205.874 0.30374  
       205.843  0.021155 213.473  0.143596  205.964 0.303755  
       205.932  0.02167 213.563  0.0953681  206.053 0.303777  
       206.021  0.0222735 213.653  0.0777204  206.142 0.303802  
       206.111  0.022999 213.743  0.0721316  206.232 0.303832  
       206.2  0.0238964 213.833  0.0706243  206.321 0.30387  
       206.29  0.024921 213.923  0.069228  206.411 0.303912  
       206.379  0.0260549 214.013  0.0682927  206.5 0.30396  
       206.469  0.0273686 214.103  0.0680707  206.59 0.304014  
       206.558  0.0288387 214.193  0.0681329  206.679 0.304076  
       206.648  0.0304834 214.283  0.068394  206.769 0.304144  
       206.737  0.0322156 214.373  0.0684461  206.858 0.304216  
       206.826  0.0340713 214.463  0.0686408  206.947 0.304294  
       206.916  0.0360116 214.553  0.0679726  207.037 0.304374  
       207.005  0.0380512 214.643  0.066815  207.126 0.304459  
       207.095  0.0401926 214.733  0.0659576  207.216 0.304549  
       207.184  0.0424788 214.823  0.0655295  207.305 0.304644  
       207.274  0.0449654 214.913  0.0640366  207.395 0.304748  
       207.363  0.0476866 215.003  0.0627854  207.484 0.304861  
       207.453  0.050772 215.093  0.0625021  207.573 0.304989  
       207.542  0.0543152 215.183  0.0616273  207.663 0.305137  
       207.631  0.0586088 215.273  0.0598897  207.752 0.305316  
       207.721  0.0639501 215.363  0.0591523  207.842 0.305539  
       207.81  0.0710327 215.453  0.0583711  207.931 0.305834  
       207.9  0.0812105 215.543  0.0574476  208.021 0.306258  
       207.989  0.0971444 215.633  0.0566618  208.11 0.306922  
       208.079  0.123913 215.723  0.0565758  208.2 0.308037  
       208.168  0.168141 215.813  0.0559974  208.289 0.30988  
       208.258  0.228567 215.904  0.0550458  208.378 0.312398  
       208.347  0.285384 215.994  0.0542563  208.468 0.314765  
       208.436  0.294993 216.084  0.0532002  208.557 0.315165  
       208.526  0.301403 216.174  0.0531938  208.647 0.315432  
       208.615  0.347204 216.264  0.0520348  208.736 0.317341  
       208.705  0.422942 216.354  0.051859  208.826 0.320497  
       208.794  0.477052 216.444  0.0509564  208.915 0.322751  
       208.884  0.503348 216.534  0.0509445  209.005 0.323847  
       208.973  0.514218 216.624  0.0507861  209.094 0.3243  
       209.063  0.512283 216.714  0.0505195  209.183 0.324219  
       209.152  0.472343 216.804  0.0502193  209.273 0.322555  
       209.241  0.339128 216.894  0.0497341  209.362 0.317004  
       209.331  0.193572 216.984  0.0499773  209.452 0.310939  
       209.42  0.0606515 217.074  0.0496712  209.541 0.305401  
       209.51  0.0420159 217.164  0.0492981  209.631 0.304625  
       209.599  0.0372872 217.254  0.0490604  209.72 0.304428  
       209.689  0.0324685 217.344  0.0487805  209.81 0.304227  
       209.778  0.028949 217.434  0.0483594  209.899 0.30408  
       209.867  0.0266646 217.524  0.0482743  209.988 0.303985  
       209.957  0.025334 217.614  0.04798  210.078 0.30393  
       210.046  0.024597 217.704  0.047976  210.167 0.303899  
       210.136  0.0241673 217.794  0.0480262  210.257 0.303881  
       210.225  0.0238713 217.884  0.0481381  210.346 0.303869  
       210.315  0.0236951 217.974  0.0483751  210.436 0.303861  
       210.404  0.023568 218.064  0.0486052  210.525 0.303856  
       210.494  0.0234617 218.154  0.0488997  210.615 0.303852  
       210.583  0.0233862 218.244  0.0491893  210.704 0.303848  
       210.672  0.023324 218.334  0.049284  210.793 0.303846  
       210.762  0.023249 218.424  0.0497188  210.883 0.303843  
       210.851  0.0231997 218.514  0.0501413  210.972 0.303841  
       210.941  0.02313 218.604  0.0506103  211.062 0.303838  
       211.03  0.0230554 218.694  0.0512562  211.151 0.303835  
       211.12  0.0230018 218.784  0.0519388  211.241 0.303832  
       211.209  0.0228978 218.874  0.0527337  211.33 0.303828  
       211.299  0.0228158 218.964  0.0540327  211.42 0.303825  
       211.388  0.0227235 219.054  0.0550735  211.509 0.303821  
       211.477  0.0226222 219.144  0.0559857  211.598 0.303817  
       211.567  0.0225333 219.234  0.0571505  211.688 0.303813  
       211.656  0.0224381 219.324  0.0584654  211.777 0.303809  
       211.746  0.0223299 219.414  0.0601096  211.867 0.303804  
       211.835  0.0222278 219.504  0.0616805  211.956 0.3038  
       211.925  0.0221332 219.594  0.0634362  212.046 0.303796  
       212.014  0.0220077 219.684  0.0654855  212.135 0.303791  
       212.104  0.0219143 219.774  0.0676979  212.225 0.303787  
       212.193  0.0218007 219.864  0.0703935  212.314 0.303782  
       212.282  0.0217005 219.954  0.073424  212.403 0.303778  
       212.372  0.0216138 220.044  0.0770297  212.493 0.303775  
       212.461  0.0215163 220.134  0.0814234  212.582 0.303771  
       212.551  0.021405 220.224  0.0873447  212.672 0.303766  
       212.64  0.0213391 220.314  0.0952335  212.761 0.303763  
       212.73  0.0212411 220.404  0.105405  212.851 0.303759  
       212.819  0.0211671 220.494  0.119528  212.94 0.303756  
       212.909  0.0210768 220.584  0.139089  213.03 0.303752  
       212.998  0.0209956 220.674  0.166392  213.119 0.303749  
       213.087  0.0209439 220.764  0.201216  213.208 0.303747  
       213.177  0.0208506 220.854  0.240695  213.298 0.303743  
       213.266  0.0207919 220.944  0.279953  213.387 0.30374  
       213.356  0.0207269 221.034  0.311177  213.477 0.303738  
       213.445  0.0206578 221.124  0.315362  213.566 0.303735  
       213.535  0.0205967 221.214  0.320695  213.656 0.303732  
       213.624  0.0205363 221.304  0.332471  213.745 0.30373  
       213.714  0.0204689 221.394  0.370806  213.835 0.303727  
       213.803  0.0204245 221.484  0.408005  213.924 0.303725  
       213.892  0.0203631 221.574  0.440976  214.013 0.303722  
       213.982  0.0202863 221.664  0.468837  214.103 0.303719  
       214.071  0.0202414 221.754  0.492212  214.192 0.303717  
       214.161  0.0201798 221.844  0.511565  214.282 0.303715  
       214.25  0.0201269 221.934  0.522476  214.371 0.303713  
       214.34  0.0201045 222.024  0.526323  214.461 0.303712  
       214.429  0.0200212 222.114  0.522919  214.55 0.303708  
       214.519  0.0199794 222.204  0.509263  214.64 0.303706  
       214.608  0.0199479 222.294  0.478602  214.729 0.303705  
       214.697  0.0198974 222.384  0.418971  214.818 0.303703  
       214.787  0.0198695 222.474  0.329298  214.908 0.303702  
       214.876  0.0198619 222.564  0.266118  214.997 0.303702  
       214.966  0.0198328 222.654  0.180448  215.087 0.3037  
       215.055  0.0198714 222.744  0.10924  215.176 0.303702  
       215.145  0.0199006 222.834  0.0833135  215.266 0.303703  
       215.234  0.0199839 222.924  0.0745491  215.355 0.303707  
       215.324  0.020112 223.014  0.0714027  215.444 0.303712  
       215.413  0.0202739 223.104  0.0697007  215.534 0.303719  
       215.502  0.0205232 223.194  0.0686356  215.623 0.303729  
       215.592  0.0208441 223.284  0.0681114  215.713 0.303743  
       215.681  0.0212652 223.374  0.0683528  215.802 0.30376  
       215.771  0.0217983 223.464  0.0685114  215.892 0.303782  
       215.86  0.022482 223.554  0.0697593  215.981 0.303811  
       215.95  0.0232684 223.644  0.0709357  216.071 0.303844  
       216.039  0.0242072 223.734  0.0704054  216.16 0.303883  
       216.129  0.0252994 223.824  0.0696544  216.249 0.303928  
       216.218  0.0265492 223.914  0.0688258  216.339 0.30398  
       216.307  0.0279646 224.004  0.0681297  216.428 0.304039  
       216.397  0.0295277 224.094  0.0670595  216.518 0.304104  
       216.486  0.0312495 224.184  0.065334  216.607 0.304176  
       216.576  0.0330859 224.274  0.064052  216.697 0.304253  
       216.665  0.0350375 224.364  0.0627542  216.786 0.304334  
       216.755  0.0370598 224.454  0.0621478  216.876 0.304418  
       216.844  0.0391948 224.544  0.0610836  216.965 0.304507  
       216.934  0.0414482 224.634  0.0588366  217.054 0.304601  
       217.023  0.0439077 224.724  0.057584  217.144 0.304703  
       217.112  0.0465368 224.814  0.0564981  217.233 0.304813  
       217.202  0.0495104 224.904  0.0557987  217.323 0.304937  
       217.291  0.0529039 224.994  0.0552911  217.412 0.305078  
       217.381  0.0569474 225.084  0.0544642  217.502 0.305247  
       217.47  0.06192 225.174  0.0540396  217.591 0.305454  
       217.56  0.0683666 225.264  0.0531717  217.681 0.305723  
       217.649  0.0773862 225.354  0.052477  217.77 0.306098  
       217.738  0.0911675 225.444  0.0518362  217.859 0.306673  
       217.828  0.11391 225.534  0.0513146  217.949 0.30762  
       217.917  0.152392 225.624  0.050644  218.038 0.309224  
       218.007  0.209104 225.714  0.0502717  218.128 0.311587  
       218.096  0.272898 225.804  0.0499524  218.217 0.314245  
       218.186  0.293452 225.895  0.0498029  218.307 0.315101  
       218.275  0.298808 225.985  0.0498151  218.396 0.315324  
       218.365  0.324729 226.075  0.0496021  218.486 0.316404  
       218.454  0.402956 226.165  0.0490541  218.575 0.319664  
       218.543  0.464049 226.255  0.0487427  218.664 0.322209  
       218.633  0.497884 226.345  0.0485497  218.754 0.323619  
       218.722  0.512115 226.435  0.0485071  218.843 0.324212  
       218.812  0.515065 226.525  0.0483662  218.933 0.324335  
       218.901  0.489885 226.615  0.0482647  219.022 0.323286  
       218.991  0.388097 226.705  0.0482802  219.112 0.319045  
       219.08  0.234396 226.795  0.0482797  219.201 0.312641  
       219.17  0.0800707 226.885  0.0483744  219.291 0.30621  
       219.259  0.0437108 226.975  0.0484424  219.38 0.304695  
       219.348  0.0386002 227.065  0.048483  219.469 0.304482  
       219.438  0.0335515 227.155  0.0486063  219.559 0.304272  
       219.527  0.029676 227.245  0.0487928  219.648 0.30411  
       219.617  0.0270783 227.335  0.0490173  219.738 0.304002  
       219.706  0.0255823 227.425  0.0492655  219.827 0.30394  
       219.796  0.0247539 227.515  0.0495011  219.917 0.303905  
       219.885  0.0242548 227.605  0.0500646  220.006 0.303885  
       219.975  0.0239524 227.695  0.050957  220.096 0.303872  
       220.064  0.0237345 227.785  0.051601  220.185 0.303863  
       220.153  0.0235997 227.875  0.052279  220.274 0.303857  
       220.243  0.0235043 227.965  0.0528103  220.364 0.303853  
       220.332  0.0234172 228.055  0.0534582  220.453 0.30385  
       220.422  0.0233708 228.145  0.0541012  220.543 0.303848  
       220.511  0.0233226 228.235  0.0551349  220.632 0.303846  
       220.601  0.0232536 228.325  0.056412  220.722 0.303843  
       220.69  0.023223 228.415  0.0574125  220.811 0.303842  
       220.78  0.0231417 228.505  0.0586775  220.901 0.303838  
       220.869  0.0230786 228.595  0.0602975  220.99 0.303836  
       220.958  0.023008 228.685  0.0619902  221.079 0.303833  
       221.048  0.0229034 228.775  0.0636858  221.169 0.303828  
       221.137  0.0228303 228.865  0.0653953  221.258 0.303825  
       221.227  0.0227467 228.955  0.0676731  221.348 0.303822  
       221.316  0.0226422 229.045  0.0702948  221.437 0.303817  
       221.406  0.0225444 229.135  0.0732687  221.527 0.303813  
       221.495  0.022443 229.225  0.0766452  221.616 0.303809  
       221.585  0.022327 229.315  0.0806476  221.706 0.303804  
       221.674  0.0222284 229.405  0.0854587  221.795 0.3038  
       221.763  0.022118 229.495  0.0915276  221.884 0.303796  
       221.853  0.0220153 229.585  0.100005  221.974 0.303791  
       221.942  0.0218975 229.675  0.111774  222.063 0.303786  
       222.032  0.0217963 229.765  0.128663  222.153 0.303782  
       222.121  0.0216939 229.855  0.152015  222.242 0.303778  
       222.211  0.0216033 229.945  0.183487  222.332 0.303774  
       222.3  0.0214932 230.035  0.221153  222.421 0.30377  
       222.39  0.0214064 230.125  0.261338  222.511 0.303766  
       222.479  0.0213206 230.215  0.298728  222.6 0.303762  
       222.568  0.0212263 230.305  0.314346  222.689 0.303758  
       222.658  0.0211581 230.395  0.317923  222.779 0.303756  
       222.747  0.0210733 230.485  0.324692  222.868 0.303752  
       222.837  0.0209942 230.575  0.348472  222.958 0.303749  
       222.926  0.020931 230.665  0.389637  223.047 0.303746  
       223.016  0.0208427 230.755  0.42417  223.137 0.303742  
