# Supplementary material for: A modular organic neuromorphic spiking circuit for retina-inspired sensory coding and neurotransmitter-mediated neural pathways
Source: Nat Commun. 2024 Apr 3;15:2868. doi: 10.1038/s41467-024-47226-3 (PMC10991258; doi:10.1038/s41467-024-47226-3)
Supplement: Supplementary file 3 — Source Data [file 41467_2024_47226_MOESM3_ESM.zip › DATA_Feb/Fig.1/1d.txt]

Time__s_ Voltage_ch_6A__V_ Voltage_ch_6D__V_ Time__s_ Time__s_0 Voltage_ch_6A__V_ Voltage_ch_6D__V_ Time__s_ Voltage_ch_6A__V_mod Voltage_ch_6D__V_ 'time_1.3V' '1.3V'
0.1 0.348248 0.0845902 0.1 0.11 0.318207 0.164408 0.1 0.324733 0.300751 0.1 0.103297
0.2 0.346183 0.038653 0.2 0.22 0.315851 0.0396202 0.2 0.322393 0.120417 0.2 0.0226689
0.3 0.347072 0.0331149 0.3 0.33 0.317412 0.0305251 0.3 0.322996 0.0564934 0.3 0.0226806
0.4 0.347101 0.0317509 0.4 0.44 0.317356 0.0290145 0.4 0.322699 0.0385429 0.4 0.023332
0.5 0.347082 0.0312183 0.5 0.55 0.317419 0.0287818 0.5 0.322717 0.0320552 0.5 0.0238609
0.6 0.346724 0.0309789 0.6 0.66 0.317378 0.0289141 0.6 0.322373 0.0289299 0.6 0.0242151
0.7 0.346774 0.0308892 0.7 0.77 0.317396 0.0292308 0.7 0.322395 0.0271543 0.7 0.0244232
0.8 0.346759 0.0308714 0.8 0.88 0.317415 0.02965 0.8 0.322082 0.0260037 0.8 0.0245538
0.9 0.346725 0.0309217 0.9 0.99 0.317072 0.0301238 0.9 0.322052 0.0252324 0.9 0.0246142
1 0.346426 0.0309936 1 1.1 0.317103 0.030652 1 0.322099 0.0246707 1 0.0246242
1.1 0.34641 0.031099 1.1 1.21 0.317096 0.0312125 1.1 0.32177 0.0241955 1.1 0.0246275
1.2 0.346423 0.0312545 1.2 1.32 0.317068 0.0318344 1.2 0.321758 0.0238377 1.2 0.0246141
1.3 0.346414 0.0313855 1.3 1.43 0.317094 0.0324947 1.3 0.32179 0.023539 1.3 0.0245562
1.4 0.346067 0.0315392 1.4 1.54 0.317089 0.0331796 1.4 0.321759 0.0232625 1.4 0.0245219
1.5 0.346091 0.0317373 1.5 1.65 0.317092 0.0339194 1.5 0.321447 0.0230436 1.5 0.0244774
1.6 0.346088 0.0319053 1.6 1.76 0.31711 0.0346928 1.6 0.321476 0.022871 1.6 0.0244167
1.7 0.346076 0.0321053 1.7 1.87 0.317093 0.0354435 1.7 0.321443 0.0226757 1.7 0.0243908
1.8 0.3461 0.0323309 1.8 1.98 0.317088 0.0362546 1.8 0.32145 0.0225512 1.8 0.0243482
1.9 0.346098 0.0325471 1.9 2.09 0.317126 0.0371025 1.9 0.321444 0.022412 1.9 0.0242901
2 0.34607 0.0327909 2 2.2 0.317065 0.0379671 2 0.321425 0.022305 2 0.0242502
2.1 0.346119 0.0330805 2.1 2.31 0.317107 0.0389098 2.1 0.321149 0.0222268 2.1 0.0242013
2.2 0.346092 0.0333661 2.2 2.42 0.317086 0.0398787 2.2 0.321139 0.0221428 2.2 0.0241623
2.3 0.345768 0.0336982 2.3 2.53 0.317075 0.0408936 2.3 0.32111 0.0220602 2.3 0.0241368
2.4 0.3458 0.0340667 2.4 2.64 0.317101 0.0420109 2.4 0.321149 0.02204 2.4 0.0240794
2.5 0.345748 0.0344328 2.5 2.75 0.317099 0.0431951 2.5 0.321143 0.0219908 2.5 0.024052
2.6 0.345755 0.0348557 2.6 2.86 0.317085 0.0445078 2.6 0.321138 0.0219927 2.6 0.0240307
2.7 0.34578 0.0353312 2.7 2.97 0.317137 0.0459326 2.7 0.321162 0.0219896 2.7 0.0239695
2.8 0.345715 0.0357978 2.8 3.08 0.317095 0.0474922 2.8 0.321114 0.0219945 2.8 0.0239453
2.9 0.345747 0.0363591 2.9 3.19 0.317095 0.0492725 2.9 0.320817 0.0220182 2.9 0.0239182
3 0.345746 0.0369366 3 3.3 0.317119 0.0512635 3 0.320858 0.0220935 3 0.0238819
3.1 0.345402 0.037612 3.1 3.41 0.317095 0.0535686 3.1 0.320806 0.0221376 3.1 0.0238697
3.2 0.345425 0.0383554 3.2 3.52 0.317128 0.0562911 3.2 0.32082 0.0222369 3.2 0.0238529
3.3 0.345431 0.039122 3.3 3.63 0.317128 0.0594551 3.3 0.320824 0.0223285 3.3 0.023812
3.4 0.345392 0.0399769 3.4 3.74 0.31708 0.0633167 3.4 0.320801 0.0224285 3.4 0.0237943
3.5 0.345421 0.0408937 3.5 3.85 0.317109 0.0681858 3.5 0.320823 0.0225542 3.5 0.0237786
3.6 0.345409 0.0418654 3.6 3.96 0.317112 0.0745631 3.6 0.320841 0.0226954 3.6 0.0237397
3.7 0.345396 0.0429411 3.7 4.07 0.3171 0.0833541 3.7 0.320824 0.0228463 3.7 0.0237373
3.8 0.34542 0.0441042 3.8 4.18 0.317128 0.0960629 3.8 0.320858 0.0229933 3.8 0.0237147
3.9 0.345421 0.0453783 3.9 4.29 0.317106 0.114897 3.9 0.32081 0.0231521 3.9 0.0237141
4 0.345405 0.046749 4 4.4 0.317098 0.142669 4 0.320817 0.0233335 4 0.0236994
4.1 0.345419 0.048267 4.1 4.51 0.317134 0.179963 4.1 0.320864 0.0235266 4.1 0.0236842
4.2 0.345397 0.0499795 4.2 4.62 0.317089 0.222287 4.2 0.320479 0.0236849 4.2 0.0236779
4.3 0.345407 0.051921 4.3 4.73 0.317121 0.264894 4.3 0.320512 0.0238964 4.3 0.0236677
4.4 0.34542 0.0541473 4.4 4.84 0.31714 0.307339 4.4 0.320533 0.0240856 4.4 0.0236535
4.5 0.34539 0.0567351 4.5 4.95 0.317111 0.356316 4.5 0.320483 0.0242906 4.5 0.0236517
4.6 0.345425 0.0598054 4.6 5.06 0.317133 0.406826 4.6 0.320543 0.0245172 4.6 0.0236655
4.7 0.345429 0.0635422 4.7 5.17 0.317435 0.439549 4.7 0.320526 0.0247073 4.7 0.0236558
4.8 0.345386 0.0682754 4.8 5.28 0.317391 0.456227 4.8 0.320497 0.0249209 4.8 0.0236449
4.9 0.345439 0.0745802 4.9 5.39 0.317453 0.464024 4.9 0.320539 0.0251546 4.9 0.0236544
5 0.345403 0.0834446 5 5.5 0.317407 0.458427 5 0.320513 0.0253664 5 0.0236472
5.1 0.345404 0.096818 5.1 5.61 0.317414 0.413068 5.1 0.320507 0.0256044 5.1 0.0236614
5.2 0.345437 0.118188 5.2 5.72 0.317452 0.277058 5.2 0.32053 0.0258616 5.2 0.0236788
5.3 0.34539 0.152316 5.3 5.83 0.317412 0.100111 5.3 0.320495 0.0261122 5.3 0.0236587
5.4 0.345407 0.199469 5.4 5.94 0.317442 0.0470584 5.4 0.320517 0.0263923 5.4 0.0236902
5.5 0.345122 0.251446 5.5 6.05 0.317452 0.0387463 5.5 0.320512 0.0266709 5.5 0.0237037
5.6 0.345082 0.302245 5.6 6.16 0.317416 0.0338591 5.6 0.320495 0.0269695 5.6 0.02369
5.7 0.345102 0.35193 5.7 6.27 0.317441 0.0297881 5.7 0.32053 0.0273153 5.7 0.0237133
5.8 0.345109 0.407294 5.8 6.38 0.317444 0.0272954 5.8 0.320543 0.0276604 5.8 0.023736
5.9 0.345056 0.461314 5.9 6.49 0.317434 0.0259267 5.9 0.320509 0.0280327 5.9 0.0237501
6 0.34509 0.494225 6 6.6 0.317447 0.0250976 6 0.320538 0.0284282 6 0.0237848
6.1 0.345095 0.511149 6.1 6.71 0.317432 0.0245255 6.1 0.320513 0.0288627 6.1 0.0237976
6.2 0.345061 0.517294 6.2 6.82 0.317429 0.0241164 6.2 0.320495 0.0293463 6.2 0.0238226
6.3 0.345095 0.507425 6.3 6.93 0.317456 0.0237931 6.3 0.320538 0.0298704 6.3 0.0238468
6.4 0.345078 0.457492 6.4 7.04 0.317413 0.0235045 6.4 0.320191 0.0304108 6.4 0.0238772
6.5 0.345063 0.325713 6.5 7.15 0.317427 0.0232843 6.5 0.320511 0.0310585 6.5 0.0239152
6.6 0.345083 0.128488 6.6 7.26 0.317443 0.0230838 6.6 0.320224 0.0317251 6.6 0.023939
6.7 0.345058 0.0532487 6.7 7.37 0.317393 0.0228863 6.7 0.320187 0.0324199 6.7 0.0239685
6.8 0.345051 0.0425424 6.8 7.48 0.31744 0.0227153 6.8 0.320205 0.0332202 6.8 0.0240061
6.9 0.345105 0.0390082 6.9 7.59 0.317415 0.0225542 6.9 0.3202 0.0340157 6.9 0.0240607
7 0.345045 0.0357859 7 7.7 0.317385 0.0223971 7 0.320158 0.0348543 7 0.0240903
7.1 0.345076 0.0332534 7.1 7.81 0.31741 0.0222555 7.1 0.320228 0.03574 7.1 0.0241383
7.2 0.345081 0.0311772 7.2 7.92 0.317391 0.0221006 7.2 0.320199 0.0366134 7.2 0.0241977
7.3 0.345067 0.0294461 7.3 8.03 0.317391 0.0219771 7.3 0.320208 0.0375496 7.3 0.024234
7.4 0.345079 0.0279893 7.4 8.14 0.317396 0.0218525 7.4 0.320238 0.0385094 7.4 0.0242972
7.5 0.345073 0.0267789 7.5 8.25 0.317353 0.0217155 7.5 0.320203 0.0395088 7.5 0.0243392
7.6 0.345054 0.025845 7.6 8.36 0.317381 0.0216204 7.6 0.320216 0.040563 7.6 0.0244088
7.7 0.345063 0.0251053 7.7 8.47 0.317401 0.0215015 7.7 0.320243 0.0416561 7.7 0.0244728
7.8 0.345068 0.0245163 7.8 8.58 0.317385 0.021403 7.8 0.320216 0.0428114 7.8 0.0245137
7.9 0.345044 0.0240521 7.9 8.69 0.317415 0.0213281 7.9 0.32028 0.0440859 7.9 0.0245917
8 0.345079 0.0236944 8 8.8 0.317729 0.0212356 8 0.320291 0.0454326 8 0.0246707
8.1 0.345047 0.0233813 8.1 8.91 0.317718 0.021156 8.1 0.320256 0.0468558 8.1 0.0247259
8.2 0.345025 0.0231221 8.2 9.02 0.317744 0.0210952 8.2 0.320249 0.0484481 8.2 0.0248048
8.3 0.345052 0.0229142 8.3 9.13 0.31769 0.021004 8.3 0.320235 0.0502141 8.3 0.0249102
8.4 0.345042 0.0227248 8.4 9.24 0.317714 0.0209743 8.4 0.320203 0.0521789 8.4 0.0249626
8.5 0.345044 0.0225834 8.5 9.35 0.317738 0.0209314 8.5 0.32022 0.0544306 8.5 0.0250472
8.6 0.345053 0.022432 8.6 9.46 0.317672 0.0209 8.6 0.320211 0.0570121 8.6 0.0251477
8.7 0.345014 0.0223095 8.7 9.57 0.317718 0.020909 8.7 0.320205 0.0600301 8.7 0.0252112
8.8 0.345056 0.022225 8.8 9.68 0.317738 0.0209066 8.8 0.320217 0.0637047 8.8 0.0253166
8.9 0.345047 0.0221361 8.9 9.79 0.317698 0.0209147 8.9 0.320207 0.068269 8.9 0.0254052
9 0.345019 0.0220584 9 9.9 0.317721 0.0209493 9 0.320241 0.0742347 9 0.0254962
9.1 0.345061 0.0220306 9.1 10.01 0.317726 0.0209917 9.1 0.320246 0.0824451 9.1 0.0256272
9.2 0.345056 0.0219794 9.2 10.12 0.3177 0.0210445 9.2 0.320206 0.0944397 9.2 0.0257322
9.3 0.345025 0.0219681 9.3 10.23 0.317734 0.0211224 9.3 0.320239 0.112973 9.3 0.0258478
9.4 0.345061 0.021986 9.4 10.34 0.317707 0.0211904 9.4 0.320224 0.142112 9.4 0.0259717
9.5 0.345024 0.0219917 9.5 10.45 0.317728 0.0213091 9.5 0.32022 0.185177 9.5 0.0260706
9.6 0.345023 0.0220273 9.6 10.56 0.317761 0.0214258 9.6 0.320244 0.237817 9.6 0.0262027
9.7 0.345056 0.0220785 9.7 10.67 0.317694 0.021523 9.7 0.320198 0.285338 9.7 0.0263272
9.8 0.345009 0.0221293 9.8 10.78 0.317711 0.021655 9.8 0.32022 0.297657 9.8 0.0264702
9.9 0.345044 0.0222245 9.9 10.89 0.317734 0.0218131 9.9 0.320253 0.312687 9.9 0.026609
10 0.345062 0.0223085 10 11 0.317723 0.0219625 10 0.320192 0.362111 10 0.0267467
10.1 0.345008 0.0223772 10.1 11.11 0.317735 0.0221475 10.1 0.320217 0.40836 10.1 0.0268878
10.2 0.345047 0.0224992 10.2 11.22 0.317715 0.022292 10.2 0.320242 0.43763 10.2 0.0269466
10.3 0.345027 0.022593 10.3 11.33 0.317704 0.0224821 10.3 0.320212 0.456676 10.3 0.0269859
10.4 0.345021 0.0226948 10.4 11.44 0.317752 0.0227124 10.4 0.320225 0.466263 10.4 0.0269448
10.5 0.345038 0.0228256 10.5 11.55 0.317722 0.0229079 10.5 0.320213 0.459198 10.5 0.0269087
10.6 0.345038 0.0229369 10.6 11.66 0.31771 0.0231464 10.6 0.320204 0.40697 10.6 0.0268592
10.7 0.34501 0.0230406 10.7 11.77 0.317757 0.0233851 10.7 0.320234 0.26754 10.7 0.0267697
10.8 0.345032 0.0231804 10.8 11.88 0.317704 0.0236321 10.8 0.320189 0.119846 10.8 0.0266994
10.9 0.345002 0.0232851 10.9 11.99 0.317738 0.0239194 10.9 0.320189 0.0500983 10.9 0.0265867
11 0.345011 0.0234225 11 12.1 0.317752 0.0242271 11 0.320219 0.0409679 11 0.0264578
11.1 0.345053 0.0235583 11.1 12.21 0.317701 0.0245482 11.1 0.320199 0.0369879 11.1 0.0263519
11.2 0.345012 0.0236731 11.2 12.32 0.317737 0.0249252 11.2 0.320226 0.0329134 11.2 0.0261948
11.3 0.345017 0.0238016 11.3 12.43 0.317742 0.0252981 11.3 0.320229 0.0297099 11.3 0.0260402
11.4 0.345033 0.0239318 11.4 12.54 0.317721 0.0257255 11.4 0.320186 0.0273472 11.4 0.0258817
11.5 0.345009 0.0240406 11.5 12.65 0.317745 0.0261996 11.5 0.320226 0.0258356 11.5 0.0257056
11.6 0.345017 0.0241696 11.6 12.76 0.317722 0.0267091 11.6 0.320212 0.0249023 11.6 0.0255349
11.7 0.345027 0.0243061 11.7 12.87 0.317734 0.0273053 11.7 0.320196 0.0242833 11.7 0.0253673
11.8 0.345004 0.0244221 11.8 12.98 0.317751 0.027979 11.8 0.320218 0.0238302 11.8 0.0251747
11.9 0.345033 0.024566 11.9 13.09 0.317723 0.0287173 11.9 0.320208 0.0234353 11.9 0.024993
12 0.345023 0.0246927 12 13.2 0.317734 0.0295569 12 0.320209 0.0231492 12 0.024813
12.1 0.34502 0.0248487 12.1 13.31 0.317754 0.0304834 12.1 0.320225 0.0229196 12.1 0.0246255
12.2 0.344738 0.0250117 12.2 13.42 0.317722 0.0315077 12.2 0.320203 0.0226898 12.2 0.0244672
12.3 0.345023 0.0251513 12.3 13.53 0.317737 0.0326625 12.3 0.32019 0.0225045 12.3 0.0242838
12.4 0.344698 0.0253096 12.4 13.64 0.317734 0.0339317 12.4 0.320228 0.0223449 12.4 0.0241074
12.5 0.344743 0.0254926 12.5 13.75 0.31772 0.0352586 12.5 0.320191 0.0221652 12.5 0.0239522
12.6 0.344699 0.0256638 12.6 13.86 0.317756 0.036669 12.6 0.320205 0.0220396 12.6 0.0237838
12.7 0.344704 0.0258605 12.7 13.97 0.317738 0.0381467 12.7 0.320215 0.0219056 12.7 0.0236094
12.8 0.344737 0.0260718 12.8 14.08 0.317715 0.0397084 12.8 0.320178 0.0217841 12.8 0.0234676
12.9 0.3447 0.0262996 12.9 14.19 0.31774 0.0413587 12.9 0.320226 0.0216868 12.9 0.0232993
13 0.344731 0.0265638 13 14.3 0.317702 0.0431397 13 0.320217 0.0215768 13 0.0231537
13.1 0.344708 0.0268216 13.1 14.41 0.317744 0.045116 13.1 0.320204 0.0214825 13.1 0.0230208
13.2 0.344683 0.0271141 13.2 14.52 0.317763 0.0472624 13.2 0.32024 0.0214042 13.2 0.0228761
13.3 0.344714 0.0274337 13.3 14.63 0.317725 0.0496871 13.3 0.320229 0.0213366 13.3 0.0227432
13.4 0.344691 0.0277851 13.4 14.74 0.317757 0.0525124 13.4 0.319905 0.0212646 13.4 0.0226243
13.5 0.344693 0.0281601 13.5 14.85 0.317749 0.0558376 13.5 0.319912 0.0212158 13.5 0.0225037
13.6 0.344731 0.0285833 13.6 14.96 0.31773 0.059853 13.6 0.319879 0.0211605 13.6 0.0223889
13.7 0.344689 0.0289886 13.7 15.07 0.317771 0.0649005 13.7 0.319904 0.0211396 13.7 0.0223002
13.8 0.344691 0.029492 13.8 15.18 0.317734 0.071513 13.8 0.320246 0.0211074 13.8 0.0221678
13.9 0.344746 0.0300217 13.9 15.29 0.317753 0.0807514 13.9 0.319872 0.0210741 13.9 0.0221096
14 0.344689 0.030552 14 15.4 0.317757 0.0944547 14 0.319911 0.0210974 14 0.0220164
14.1 0.344698 0.0311508 14.1 15.51 0.31773 0.115569 14.1 0.319895 0.0211073 14.1 0.0219124
14.2 0.344721 0.0317959 14.2 15.62 0.317753 0.147872 14.2 0.319881 0.0211267 14.2 0.0218548
14.3 0.34468 0.0324699 14.3 15.73 0.317775 0.191793 14.3 0.319922 0.0211892 14.3 0.0217835
14.4 0.344704 0.0332298 14.4 15.84 0.317745 0.240887 14.4 0.319895 0.0212344 14.4 0.0217281
14.5 0.3447 0.0340153 14.5 15.95 0.317771 0.288441 14.5 0.319902 0.021301 14.5 0.0216717
14.6 0.344686 0.0348745 14.6 16.06 0.317775 0.331387 14.6 0.319904 0.0213865 14.6 0.0216207
14.7 0.344714 0.0358016 14.7 16.17 0.317739 0.378245 14.7 0.319865 0.0214561 14.7 0.0215852
14.8 0.344711 0.0367603 14.8 16.28 0.317776 0.423636 14.8 0.319873 0.0215523 14.8 0.0215603
14.9 0.344682 0.0378151 14.9 16.39 0.317745 0.454013 14.9 0.319895 0.0216652 14.9 0.0214998
15 0.344704 0.0389786 15 16.5 0.317739 0.469666 15 0.319855 0.021776 15 0.0215032
15.1 0.344674 0.040194 15.1 16.61 0.317748 0.474932 15.1 0.319916 0.0219208 15.1 0.0214887
15.2 0.344701 0.0415219 15.2 16.72 0.317722 0.457221 15.2 0.319915 0.0220386 15.2 0.0214528
15.3 0.34471 0.042966 15.3 16.83 0.317731 0.376564 15.3 0.319877 0.0221629 15.3 0.0214416
15.4 0.344661 0.0445066 15.4 16.94 0.317753 0.18955 15.4 0.319909 0.0223403 15.4 0.0214417
15.5 0.3447 0.0462267 15.5 17.05 0.318016 0.0622862 15.5 0.319893 0.0224773 15.5 0.0214496
15.6 0.344728 0.0481229 15.6 17.16 0.317754 0.0408891 15.6 0.319894 0.0226413 15.6 0.0214533
15.7 0.344684 0.0502254 15.7 17.27 0.318047 0.0351876 15.7 0.31991 0.0227975 15.7 0.0214665
15.8 0.344711 0.0526326 15.8 17.38 0.318019 0.0303239 15.8 0.319889 0.0229705 15.8 0.0214946
15.9 0.344714 0.0554261 15.9 17.49 0.31774 0.0274022 15.9 0.319892 0.0231568 15.9 0.0215156
16 0.344678 0.0587077 16 17.6 0.318042 0.0258796 16 0.319916 0.023347 16 0.0215326
16.1 0.344707 0.0627092 16.1 17.71 0.318031 0.0250434 16.1 0.319894 0.0235445 16.1 0.0215607
16.2 0.344708 0.0677559 16.2 17.82 0.317763 0.024528 16.2 0.319918 0.0237495 16.2 0.0216008
16.3 0.344677 0.0745008 16.3 17.93 0.318032 0.0241442 16.3 0.319893 0.023944 16.3 0.0216415
16.4 0.344726 0.0840832 16.4 18.04 0.318049 0.0238823 16.4 0.319883 0.0241773 16.4 0.0216905
16.5 0.344693 0.0986849 16.5 18.15 0.318051 0.0236486 16.5 0.319932 0.0244219 16.5 0.021742
16.6 0.34466 0.122298 16.6 18.26 0.318008 0.0234532 16.6 0.319924 0.0246709 16.6 0.0217774
16.7 0.344712 0.159849 16.7 18.37 0.318051 0.0233202 16.7 0.319904 0.0249536 16.7 0.0218405
16.8 0.344684 0.209845 16.8 18.48 0.318055 0.0231737 16.8 0.319925 0.0252491 16.8 0.0219038
16.9 0.344697 0.263173 16.9 18.59 0.318018 0.0230447 16.9 0.31991 0.0255575 16.9 0.0219488
17 0.344706 0.314618 17 18.7 0.318051 0.0229229 17 0.319887 0.0259041 17 0.0220262
17.1 0.344673 0.366669 17.1 18.81 0.318026 0.0227855 17.1 0.319937 0.0262891 17.1 0.0220877
17.2 0.344702 0.421295 17.2 18.92 0.318028 0.0226761 17.2 0.31989 0.0266837 17.2 0.0221558
17.3 0.344725 0.469177 17.3 19.03 0.318059 0.0225602 17.3 0.319898 0.0271556 17.3 0.0222232
17.4 0.344686 0.497979 17.4 19.14 0.31802 0.0224324 17.4 0.319912 0.027674 17.4 0.0222856
17.5 0.344722 0.515048 17.5 19.25 0.318047 0.0223171 17.5 0.319869 0.0282511 17.5 0.0223468
17.6 0.344705 0.521842 17.6 19.36 0.318045 0.0221954 17.6 0.31992 0.0289102 17.6 0.0224236
17.7 0.344707 0.510496 17.7 19.47 0.318017 0.0220663 17.7 0.319909 0.0296395 17.7 0.0224898
17.8 0.344708 0.457334 17.8 19.58 0.318037 0.0219529 17.8 0.319902 0.030456 17.8 0.0227734
17.9 0.344697 0.323331 17.9 19.69 0.318033 0.0218265 17.9 0.31992 0.0313457 17.9 0.0218028
18 0.344689 0.127514 18 19.8 0.318023 0.0217147 18 0.319876 0.0323165 18 0.0205461
18.1 0.344717 0.0522992 18.1 19.91 0.317762 0.0216158 18.1 0.319917 0.0334137 18.1 0.0189441
18.2 0.344679 0.0424224 18.2 20.02 0.317732 0.0214774 18.2 0.319951 0.034552 18.2 0.0168488
18.3 0.344695 0.03854 18.3 20.13 0.317709 0.021369 18.3 0.319606 0.0356849 18.3 0.0141194
18.4 0.344395 0.0350782 18.4 20.24 0.317439 0.0212847 18.4 0.319605 0.0368724 18.4 0.0117211
18.5 0.344673 0.0323486 18.5 20.35 0.317706 0.0211631 18.5 0.319624 0.0380904 18.5 0.0124545
18.6 0.344685 0.0301923 18.6 20.46 0.318026 0.021083 18.6 0.319907 0.0393441 18.6 0.0167832
18.7 0.344709 0.0283988 18.7 20.57 0.318027 0.0209779 18.7 0.319919 0.0406599 18.7 0.0208895
18.8 0.344996 0.0269382 18.8 20.68 0.31833 0.0209084 18.8 0.320223 0.0420048 18.8 0.0277232
18.9 0.34597 0.0258191 18.9 20.79 0.319611 0.0208329 18.9 0.320842 0.0434549 18.9 0.0477542
19 0.349687 0.0249774 19 20.9 0.325511 0.0207742 19 0.324607 0.0450197 19 0.142029
19.1 0.354033 0.0243411 19.1 21.01 0.332585 0.0207257 19.1 0.329189 0.046688 19.1 0.260961
19.2 0.363411 0.0238752 19.2 21.12 0.348226 0.0206913 19.2 0.33883 0.0485577 19.2 0.462714
19.3 0.366211 0.0235 19.3 21.23 0.354115 0.02064 19.3 0.343216 0.0506805 19.3 0.545509
19.4 0.366496 0.0231892 19.4 21.34 0.35442 0.0206021 19.4 0.344115 0.05314 19.4 0.554699
19.5 0.365914 0.0229267 19.5 21.45 0.352592 0.0205983 19.5 0.343522 0.0561833 19.5 0.535077
19.6 0.363706 0.0226948 19.6 21.56 0.348176 0.0205538 19.6 0.341356 0.0598725 19.6 0.487823
19.7 0.356563 0.022496 19.7 21.67 0.335442 0.0205616 19.7 0.33416 0.0645683 19.7 0.343787
19.8 0.349092 0.022315 19.8 21.78 0.322735 0.0205478 19.8 0.326493 0.0708119 19.8 0.155195
19.9 0.346552 0.0221347 19.9 21.89 0.318957 0.0205379 19.9 0.323338 0.0794912 19.9 0.0495678
20 0.347202 0.0220236 20 22 0.320242 0.0205752 20 0.323321 0.0923971 20 0.037742
20.1 0.3469 0.0218962 20.1 22.11 0.319934 0.0205956 20.1 0.323067 0.112815 20.1 0.0324262
20.2 0.346882 0.0217743 20.2 22.22 0.319593 0.0206163 20.2 0.322721 0.146045 20.2 0.0291959
20.3 0.346589 0.0216939 20.3 22.33 0.319619 0.0206805 20.3 0.322397 0.196241 20.3 0.0273759
20.4 0.346579 0.021601 20.4 22.44 0.319281 0.0207195 20.4 0.322435 0.257733 20.4 0.0265023
20.5 0.346251 0.0215226 20.5 22.55 0.319267 0.0207924 20.5 0.322089 0.295986 20.5 0.0261319
20.6 0.346322 0.0214641 20.6 22.66 0.318989 0.0208762 20.6 0.322094 0.30651 20.6 0.0259981
20.7 0.346284 0.0213949 20.7 22.77 0.318965 0.0209496 20.7 0.321793 0.353361 20.7 0.0259277
20.8 0.345939 0.0213771 20.8 22.88 0.318967 0.0210549 20.8 0.321763 0.414693 20.8 0.0258701
20.9 0.345979 0.0213563 20.9 22.99 0.319006 0.0211743 20.9 0.321792 0.456489 20.9 0.0258366
21 0.345935 0.0213448 21 23.1 0.318967 0.0212887 21 0.321786 0.479378 21 0.0258137
21.1 0.34595 0.021341 21.1 23.21 0.319003 0.0214377 21.1 0.321457 0.490596 21.1 0.0257306
21.2 0.345962 0.0213666 21.2 23.32 0.318976 0.0215782 21.2 0.321496 0.489038 21.2 0.0256601
21.3 0.345906 0.0213819 21.3 23.43 0.318653 0.0217527 21.3 0.321473 0.452123 21.3 0.0255349
21.4 0.345635 0.0214358 21.4 23.54 0.318687 0.0219518 21.4 0.321462 0.319991 21.4 0.0254002
21.5 0.345652 0.0214904 21.5 23.65 0.318677 0.0221691 21.5 0.321193 0.145818 21.5 0.0252673
21.6 0.34562 0.0215456 21.6 23.76 0.318675 0.0224336 21.6 0.321153 0.0521542 21.6 0.0251179
21.7 0.345647 0.0216343 21.7 23.87 0.318702 0.0227121 21.7 0.321157 0.0409639 21.7 0.0250175
21.8 0.345642 0.0216954 21.8 23.98 0.318662 0.02302 21.8 0.321178 0.0362134 21.8 0.0249096
21.9 0.345609 0.0217857 21.9 24.09 0.318675 0.0233871 21.9 0.321138 0.031678 21.9 0.0247975
22 0.345659 0.0218664 22 24.2 0.318707 0.0237982 22 0.321166 0.0284735 22 0.024722
22.1 0.345618 0.021958 22.1 24.31 0.318663 0.0242622 22.1 0.32118 0.0264715 22.1 0.0246127
22.2 0.345628 0.0220554 22.2 24.42 0.318673 0.0247943 22.2 0.321145 0.0253639 22.2 0.0244448
22.3 0.345633 0.0221467 22.3 24.53 0.318672 0.0254073 22.3 0.321177 0.0247003 22.3 0.024234
22.4 0.345285 0.0222302 22.4 24.64 0.318653 0.0261214 22.4 0.320851 0.0241967 22.4 0.0238685
22.5 0.345317 0.022359 22.5 24.75 0.318391 0.0269573 22.5 0.320833 0.0238293 22.5 0.0233379
22.6 0.345334 0.0224383 22.6 24.86 0.318352 0.0278898 22.6 0.32088 0.023566 22.6 0.0226168
22.7 0.345314 0.0225336 22.7 24.97 0.318365 0.0290013 22.7 0.32083 0.0233291 22.7 0.0216102
22.8 0.345334 0.022651 22.8 25.08 0.318404 0.0302759 22.8 0.320841 0.0231319 22.8 0.0203378
22.9 0.345306 0.0227357 22.9 25.19 0.318354 0.0316605 22.9 0.320561 0.0229761 22.9 0.018689
23 0.344973 0.0228521 23 25.3 0.318057 0.0332671 23 0.320515 0.0228087 23 0.016475
23.1 0.345003 0.0229674 23.1 25.41 0.318066 0.0350109 23.1 0.320551 0.0226943 23.1 0.0136663
23.2 0.345002 0.0230699 23.2 25.52 0.31803 0.0368238 23.2 0.320242 0.0225463 23.2 0.0115239
23.3 0.344967 0.0231849 23.3 25.63 0.318069 0.0387591 23.3 0.32051 0.0224036 23.3 0.0130589
23.4 0.345337 0.0233043 23.4 25.74 0.31838 0.0407836 23.4 0.320546 0.0222881 23.4 0.017602
23.5 0.345302 0.0234087 23.5 25.85 0.318354 0.0429606 23.5 0.32053 0.0221666 23.5 0.021841
23.6 0.345623 0.0235432 23.6 25.96 0.319021 0.0453497 23.6 0.320824 0.0220427 23.6 0.0299643
23.7 0.346584 0.0236611 23.7 26.07 0.320549 0.0479547 23.7 0.321799 0.0219476 23.7 0.055591
23.8 0.35122 0.0237902 23.8 26.18 0.327938 0.0509764 23.8 0.326438 0.0218101 23.8 0.17156
23.9 0.355293 0.0239387 23.9 26.29 0.334205 0.0545303 23.9 0.330762 0.0217089 23.9 0.282431
24 0.364926 0.0240713 24 26.4 0.350698 0.0589063 24 0.340739 0.0215987 24 0.48807
24.1 0.366791 0.0242253 24.1 26.51 0.354453 0.0646153 24.1 0.344133 0.0214792 24.1 0.549491
24.2 0.366838 0.024384 24.2 26.62 0.35447 0.0726493 24.2 0.344784 0.0213861 24.2 0.552485
24.3 0.365876 0.0245466 24.3 26.73 0.35256 0.0849984 24.3 0.344138 0.02127 24.3 0.52886
24.4 0.363367 0.0247335 24.4 26.84 0.346982 0.105271 24.4 0.341308 0.0211744 24.4 0.471361
24.5 0.355296 0.0249485 24.5 26.95 0.332921 0.139051 24.5 0.33324 0.0211074 24.5 0.305838
24.6 0.348441 0.0251785 24.6 27.06 0.321451 0.188924 24.6 0.325848 0.0210136 24.6 0.119956
24.7 0.347175 0.0254484 24.7 27.17 0.319929 0.246243 24.7 0.323957 0.0209586 24.7 0.0454779
24.8 0.347515 0.0257637 24.8 27.28 0.320516 0.299417 24.8 0.323982 0.0208882 24.8 0.0364963
24.9 0.347177 0.0260799 24.9 27.39 0.320217 0.349422 24.9 0.323332 0.0208258 24.9 0.0316499
25 0.34688 0.0264402 25 27.5 0.319936 0.402035 25 0.323322 0.0207792 25 0.0287466
25.1 0.346911 0.0268384 25.1 27.61 0.3196 0.445253 25.1 0.323034 0.0207393 25.1 0.0271453
25.2 0.346566 0.0272471 25.2 27.72 0.319595 0.470055 25.2 0.322673 0.0206801 25.2 0.0263897
25.3 0.346569 0.0277019 25.3 27.83 0.319628 0.481173 25.3 0.322705 0.0206774 25.3 0.026073
25.4 0.346579 0.0281735 25.4 27.94 0.319277 0.477579 25.4 0.322399 0.0206625 25.4 0.0259735
25.5 0.346241 0.028703 25.5 28.05 0.319324 0.431724 25.5 0.322379 0.0206681 25.5 0.0258812
25.6 0.346269 0.0292931 25.6 28.16 0.319294 0.287961 25.6 0.32239 0.0206815 25.6 0.0258465
25.7 0.34628 0.0299275 25.7 28.27 0.319279 0.0960458 25.7 0.322074 0.0206819 25.7 0.0258137
25.8 0.346243 0.030576 25.8 28.38 0.319309 0.0448387 25.8 0.322048 0.020694 25.8 0.0257455
25.9 0.346273 0.0313063 25.9 28.49 0.319267 0.0368954 25.9 0.322085 0.0207377 25.9 0.0256927
26 0.346278 0.0320643 26 28.6 0.318966 0.031411 26 0.321767 0.0207665 26 0.025608
26.1 0.345925 0.0328815 26.1 28.71 0.319008 0.0278639 26.1 0.321767 0.0208361 26.1 0.0254601
26.2 0.345978 0.0338051 26.2 28.82 0.318968 0.0260856 26.2 0.321795 0.0208919 26.2 0.0253417
26.3 0.345938 0.0347494 26.3 28.93 0.318968 0.0251661 26.3 0.321752 0.0209313 26.3 0.0251842
26.4 0.345918 0.0357522 26.4 29.04 0.318974 0.0246326 26.4 0.321779 0.0210152 26.4 0.0250603
26.5 0.345962 0.0368609 26.5 29.15 0.31894 0.0242751 26.5 0.321467 0.0211022 26.5 0.0249551
26.6 0.345926 0.0380289 26.6 29.26 0.31898 0.024058 26.6 0.321441 0.0211815 26.6 0.0248312
26.7 0.345617 0.039291 26.7 29.37 0.318966 0.0238845 26.7 0.321476 0.0212903 26.7 0.0247329
26.8 0.345654 0.0406757 26.8 29.48 0.318965 0.0237599 26.8 0.321454 0.0213758 26.8 0.0246486
26.9 0.345622 0.0421284 26.9 29.59 0.319001 0.0236666 26.9 0.321437 0.0214908 26.9 0.0245098
27 0.345639 0.0437418 27 29.7 0.318978 0.0235671 27 0.321481 0.0216332 27 0.0243703
27.1 0.345645 0.0455004 27.1 29.81 0.318985 0.0234873 27.1 0.321146 0.0217469 27.1 0.0240962
27.2 0.345614 0.0474156 27.2 29.92 0.318694 0.0234002 27.2 0.321161 0.021906 27.2 0.0236868
27.3 0.345645 0.0495904 27.3 30.03 0.318642 0.0232982 27.3 0.321182 0.0220593 27.3 0.0230806
27.4 0.345636 0.0520225 27.4 30.14 0.318656 0.0232195 27.4 0.321144 0.0222206 27.4 0.0222593
27.5 0.345615 0.0548686 27.5 30.25 0.318662 0.0231199 27.5 0.321166 0.0224195 27.5 0.0211547
27.6 0.345347 0.0582241 27.6 30.36 0.318656 0.0230217 27.6 0.32117 0.0226113 27.6 0.0197547
27.7 0.345318 0.0622627 27.7 30.47 0.318375 0.0229297 27.7 0.320844 0.0228238 27.7 0.0179016
27.8 0.345291 0.0673994 27.8 30.58 0.318345 0.0228122 27.8 0.320861 0.0230498 27.8 0.0153932
27.9 0.345324 0.0742342 27.9 30.69 0.318352 0.022707 27.9 0.320864 0.0233071 27.9 0.0125195
28 0.34499 0.0839557 28 30.8 0.318395 0.0226038 28 0.320516 0.0235435 28 0.0115175
28.1 0.345317 0.0988432 28.1 30.91 0.318352 0.0224646 28.1 0.32086 0.0238598 28.1 0.0147999
28.2 0.345326 0.123016 28.2 31.02 0.318644 0.0223554 28.2 0.320843 0.0241811 28.2 0.0192981
28.3 0.345625 0.161563 28.3 31.13 0.318984 0.0222433 28.3 0.320837 0.0245399 28.3 0.0243764
28.4 0.345954 0.21308 28.4 31.24 0.319589 0.0221194 28.4 0.321484 0.0249286 28.4 0.0368442
28.5 0.347822 0.268151 28.5 31.35 0.32272 0.0220153 28.5 0.323331 0.0253501 28.5 0.0870819
28.6 0.353379 0.317005 28.6 31.46 0.331386 0.021879 28.6 0.32888 0.0258478 28.6 0.224774
28.7 0.358719 0.370794 28.7 31.57 0.340376 0.0217619 28.7 0.3348 0.0263737 28.7 0.365934
28.8 0.366508 0.426639 28.8 31.68 0.353834 0.021648 28.8 0.343181 0.0269869 28.8 0.525966
28.9 0.367107 0.474677 28.9 31.79 0.355062 0.0215133 28.9 0.344762 0.0276924 28.9 0.554565
29 0.366822 0.502199 29 31.9 0.35413 0.0214091 29 0.344786 0.0285033 29 0.544608
29.1 0.365235 0.518051 29.1 32.01 0.351046 0.0213179 29.1 0.343485 0.0294592 29.1 0.510626
29.2 0.360581 0.523858 29.2 32.12 0.34226 0.02119 29.2 0.338837 0.030579 29.2 0.413937
29.3 0.351878 0.509402 29.3 32.23 0.32742 0.0211001 29.3 0.32982 0.0318526 29.3 0.220137
29.4 0.347178 0.449515 29.4 32.34 0.319628 0.0210124 29.4 0.324572 0.0333143 29.4 0.0656752
29.5 0.347491 0.304435 29.5 32.45 0.320831 0.0209135 29.5 0.324286 0.0348708 29.5 0.0405596
29.6 0.347513 0.113067 29.6 32.56 0.320544 0.0208465 29.6 0.323941 0.0364313 29.6 0.0340857
29.7 0.347183 0.0496271 29.7 32.67 0.320238 0.0207676 29.7 0.323643 0.0380561 29.7 0.0301646
29.8 0.346879 0.0416967 29.8 32.78 0.319895 0.0206933 29.8 0.323358 0.0396719 29.8 0.0278823
29.9 0.346877 0.0377569 29.9 32.89 0.319942 0.0206376 29.9 0.323001 0.0413307 29.9 0.0267197
30 0.34655 0.0343207 30 33 0.319902 0.0205773 30 0.323029 0.0430747 30 0.0262074
30.1 0.346592 0.0316668 30.1 33.11 0.319604 0.0205549 30.1 0.322728 0.0449029 30.1 0.0260089
30.2 0.34658 0.0295163 30.2 33.22 0.319629 0.020508 30.2 0.322692 0.0468641 30.2 0.0259
30.3 0.346249 0.0277458 30.3 33.33 0.319593 0.0204623 30.3 0.322404 0.0490425 30.3 0.0258347
30.4 0.346276 0.0263701 30.4 33.44 0.319603 0.020423 30.4 0.322397 0.0514332 30.4 0.0257991
30.5 0.346228 0.0253194 30.5 33.55 0.319607 0.0204068 30.5 0.322383 0.0542227 30.5 0.0257357
30.6 0.34623 0.0245648 30.6 33.66 0.319288 0.0203966 30.6 0.322419 0.0574955 30.6 0.0256632
30.7 0.346264 0.0240217 30.7 33.77 0.319297 0.0203813 30.7 0.322074 0.0613822 30.7 0.0255958
30.8 0.345918 0.0236077 30.8 33.88 0.319277 0.0203562 30.8 0.322077 0.0663122 30.8 0.0254698
30.9 0.345932 0.0233017 30.9 33.99 0.319262 0.0203483 30.9 0.322095 0.0727792 30.9 0.0253259
31 0.345949 0.0230391 31 34.1 0.319313 0.02037 31 0.322058 0.0818467 31 0.0252028
31.1 0.345902 0.0227906 31.1 34.21 0.319285 0.0203732 31.1 0.321764 0.0955211 31.1 0.0250584
31.2 0.345958 0.0226006 31.2 34.32 0.319272 0.020392 31.2 0.321786 0.117384 31.2 0.0249285
31.3 0.345942 0.0224151 31.3 34.43 0.319305 0.0204155 31.3 0.32177 0.152846 31.3 0.0248276
31.4 0.345608 0.0222383 31.4 34.54 0.31927 0.0204564 31.4 0.321798 0.205112 31.4 0.0247098
31.5 0.345627 0.0221009 31.5 34.65 0.318989 0.020505 31.5 0.321773 0.267148 31.5 0.0246323
31.6 0.345607 0.0219465 31.6 34.76 0.318986 0.0205632 31.6 0.321762 0.297859 31.6 0.0245179
31.7 0.345603 0.021821 31.7 34.87 0.318963 0.0206291 31.7 0.321783 0.312283 31.7 0.0243638
31.8 0.345623 0.0216991 31.8 34.98 0.318998 0.0207382 31.8 0.321449 0.368758 31.8 0.0241531
31.9 0.345597 0.0215851 31.9 35.09 0.318979 0.0208414 31.9 0.321469 0.425615 31.9 0.023779
32 0.345581 0.0214842 32 35.2 0.318968 0.0209736 32 0.321495 0.465534 32 0.0232192
32.1 0.34561 0.0214038 32.1 35.31 0.319003 0.0211367 32.1 0.321452 0.487079 32.1 0.0224637
32.2 0.345583 0.0213135 32.2 35.42 0.318975 0.0213197 32.2 0.321477 0.496849 32.2 0.021432
32.3 0.345304 0.0212682 32.3 35.53 0.318672 0.0215625 32.3 0.321169 0.490448 32.3 0.020086
32.4 0.345299 0.0212003 32.4 35.64 0.318703 0.0218258 32.4 0.321141 0.438175 32.4 0.0183421
32.5 0.345268 0.0211504 32.5 35.75 0.318669 0.0221339 32.5 0.321169 0.284568 32.5 0.0159675
32.6 0.344975 0.0211056 32.6 35.86 0.318383 0.0225259 32.6 0.320844 0.108872 32.6 0.0130392
32.7 0.344969 0.0210865 32.7 35.97 0.318372 0.0229453 32.7 0.320834 0.0466654 32.7 0.0113276
32.8 0.345271 0.0210658 32.8 36.08 0.318642 0.0234309 32.8 0.32085 0.0395784 32.8 0.0138069
32.9 0.345292 0.0210647 32.9 36.19 0.318677 0.0240363 32.9 0.321138 0.0345523 32.9 0.018443
33 0.345282 0.0210572 33 36.3 0.318966 0.0247109 33 0.321151 0.0303127 33 0.0231178
33.1 0.345886 0.0210724 33.1 36.41 0.319586 0.0255106 33.1 0.321499 0.0274964 33.1 0.0333159
33.2 0.347186 0.0211398 33.2 36.52 0.321798 0.0264592 33.2 0.322677 0.0258877 33.2 0.069651
33.3 0.352733 0.021156 33.3 36.63 0.330419 0.0275541 33.3 0.327936 0.0250227 33.3 0.203604
33.4 0.356495 0.0212127 33.4 36.74 0.336966 0.0288498 33.4 0.332634 0.0244559 33.4 0.319277
33.5 0.36556 0.0212819 33.5 36.85 0.352907 0.0303608 33.5 0.342564 0.0240446 33.5 0.510399
33.6 0.366773 0.0213484 33.6 36.96 0.355374 0.0320891 33.6 0.344801 0.0237344 33.6 0.55236
33.7 0.366769 0.0214183 33.7 37.07 0.354759 0.0341327 33.7 0.345414 0.0234981 33.7 0.548094
33.8 0.365526 0.0214777 33.8 37.18 0.352247 0.0364105 33.8 0.344136 0.023311 33.8 0.519115
33.9 0.362083 0.0215447 33.9 37.29 0.345075 0.0389852 33.9 0.340421 0.0231447 33.9 0.44239
34 0.35337 0.0216106 34 37.4 0.330146 0.0418381 34 0.331682 0.0229782 34 0.25676
34.1 0.347471 0.0216788 34.1 37.51 0.320235 0.0450316 34.1 0.32521 0.022858 34.1 0.0827146
34.2 0.347456 0.0217659 34.2 37.62 0.320831 0.0485999 34.2 0.324601 0.0227474 34.2 0.0423364
34.3 0.347483 0.0218491 34.3 37.73 0.320844 0.052689 34.3 0.324257 0.0226148 34.3 0.0350683
34.4 0.347148 0.0219138 34.4 37.84 0.320518 0.0575695 34.4 0.323981 0.0225147 34.4 0.0307723
34.5 0.346833 0.0220153 34.5 37.95 0.320226 0.0636848 34.5 0.323664 0.0223919 34.5 0.0282001
34.6 0.346869 0.0221025 34.6 38.06 0.320252 0.0718528 34.6 0.323328 0.0222763 34.6 0.0268722
34.7 0.34684 0.0221874 34.7 38.17 0.319903 0.0835914 34.7 0.323037 0.0221662 34.7 0.0262766
34.8 0.346542 0.0223003 34.8 38.28 0.319916 0.101751 34.8 0.323021 0.0220533 34.8 0.0260013
34.9 0.34657 0.0223982 34.9 38.39 0.319927 0.130735 34.9 0.323 0.0219265 34.9 0.0259033
35 0.346536 0.0224911 35 38.5 0.319904 0.174128 35 0.322725 0.0218235 35 0.0258088
35.1 0.346242 0.0225944 35.1 38.61 0.319634 0.227568 35.1 0.322705 0.0217043 35.1 0.0257634
35.2 0.346245 0.022693 35.2 38.72 0.319609 0.28124 35.2 0.322394 0.0216002 35.2 0.025711
35.3 0.3462 0.0227792 35.3 38.83 0.319622 0.32595 35.3 0.322429 0.0215145 35.3 0.0256393
35.4 0.346242 0.0229062 35.4 38.94 0.319617 0.37753 35.4 0.322381 0.0214016 35.4 0.0255543
35.5 0.346235 0.0230126 35.5 39.05 0.319595 0.426263 35.5 0.322395 0.0213168 35.5 0.0254591
35.6 0.3459 0.0231552 35.6 39.16 0.319601 0.458175 35.6 0.322101 0.0212175 35.6 0.0253124
35.7 0.345935 0.0232902 35.7 39.27 0.319624 0.475212 35.7 0.322078 0.0211241 35.7 0.0251738
35.8 0.345914 0.0234132 35.8 39.38 0.319277 0.480573 35.8 0.3221 0.0210654 35.8 0.0250335
35.9 0.345899 0.0235667 35.9 39.49 0.319327 0.459917 35.9 0.322095 0.0209686 35.9 0.0249048
36 0.345941 0.0237534 36 39.6 0.319306 0.368528 36 0.322061 0.0208946 36 0.0248144
36.1 0.345936 0.0239327 36.1 39.71 0.319273 0.170577 36.1 0.321819 0.0208402 36.1 0.0247003
36.2 0.345905 0.0241309 36.2 39.82 0.319314 0.0564535 36.2 0.321776 0.0207619 36.2 0.0246124
36.3 0.345937 0.0243581 36.3 39.93 0.319277 0.0394189 36.3 0.321773 0.0207258 36.3 0.0245157
36.4 0.34558 0.0245858 36.4 40.04 0.319277 0.0335589 36.4 0.321794 0.0206764 36.4 0.0243492
36.5 0.345607 0.024858 36.5 40.15 0.319297 0.0289667 36.5 0.321736 0.0206155 36.5 0.0241243
36.6 0.345614 0.0251349 36.6 40.26 0.319267 0.0265314 36.6 0.321777 0.0206128 36.6 0.0237755
36.7 0.345582 0.0254622 36.7 40.37 0.319288 0.0253573 36.7 0.321768 0.0205668 36.7 0.02321
36.8 0.345612 0.0258087 36.8 40.48 0.319294 0.0247151 36.8 0.32143 0.0205493 36.8 0.0224389
36.9 0.345602 0.0261658 36.9 40.59 0.318951 0.0243103 36.9 0.321464 0.0205581 36.9 0.0214132
37 0.345279 0.0265851 37 40.7 0.318975 0.0240801 37 0.321451 0.0205378 37 0.0200545
37.1 0.345313 0.0270449 37.1 40.81 0.31897 0.023903 37.1 0.321427 0.0205396 37.1 0.0182955
37.2 0.345284 0.0274984 37.2 40.92 0.318961 0.0237861 37.2 0.321181 0.0205671 37.2 0.0158872
37.3 0.345278 0.0280297 37.3 41.03 0.318674 0.0237108 37.3 0.321145 0.0205664 37.3 0.0128797
37.4 0.345299 0.0286037 37.4 41.14 0.318651 0.0236215 37.4 0.32115 0.0205924 37.4 0.0113189
37.5 0.345278 0.029209 37.5 41.25 0.318656 0.0235628 37.5 0.321175 0.0206281 37.5 0.0140209
37.6 0.345284 0.0298926 37.6 41.36 0.318994 0.023498 37.6 0.321124 0.0206515 37.6 0.0186715
37.7 0.345641 0.0306088 37.7 41.47 0.319252 0.0234324 37.7 0.321449 0.0206972 37.7 0.0235542
37.8 0.345906 0.0313667 37.8 41.58 0.319917 0.0233749 37.8 0.32179 0.0207584 37.8 0.034353
37.9 0.347485 0.0322038 37.9 41.69 0.322088 0.0232877 37.9 0.322995 0.0207994 37.9 0.0741201
38 0.352764 0.0330845 38 41.8 0.331033 0.0232019 38 0.328576 0.0208842 38 0.210195
38.1 0.357121 0.0340502 38.1 41.91 0.337922 0.0231315 38.1 0.333229 0.0209405 38.1 0.328109
38.2 0.365876 0.0350924 38.2 42.02 0.3535 0.023022 38.2 0.342873 0.0210336 38.2 0.513979
38.3 0.366787 0.0361633 38.3 42.13 0.355685 0.0229244 38.3 0.345118 0.021131 38.3 0.552553
38.4 0.366762 0.0373758 38.4 42.24 0.355096 0.0228034 38.4 0.345409 0.0212295 38.4 0.546728
38.5 0.365565 0.0387772 38.5 42.35 0.352238 0.0226626 38.5 0.344433 0.0213288 38.5 0.516353
38.6 0.361483 0.0402875 38.6 42.46 0.344773 0.0225603 38.6 0.340434 0.021464 38.6 0.433512
38.7 0.353069 0.0419566 38.7 42.57 0.329531 0.0224245 38.7 0.33135 0.0215791 38.7 0.244531
38.8 0.347493 0.043826 38.8 42.68 0.320527 0.0222952 38.8 0.325203 0.0217567 38.8 0.0763334
38.9 0.347766 0.0458456 38.9 42.79 0.321175 0.022191 38.9 0.324899 0.0219457 38.9 0.0417686
39 0.347459 0.0480583 39 42.9 0.321172 0.0220592 39 0.324249 0.0221574 39 0.0347542
39.1 0.347188 0.0505071 39.1 43.01 0.320821 0.0219366 39.1 0.323959 0.0224081 39.1 0.0305745
39.2 0.346828 0.0532568 39.2 43.12 0.320552 0.0218283 39.2 0.323643 0.0226684 39.2 0.028096
39.3 0.34685 0.056518 39.3 43.23 0.320224 0.0217017 39.3 0.323631 0.0229812 39.3 0.0268022
39.4 0.346557 0.0603878 39.4 43.34 0.320192 0.0215797 39.4 0.323342 0.0233171 39.4 0.0262313
39.5 0.346516 0.0651923 39.5 43.45 0.320223 0.0214705 39.5 0.323326 0.0236642 39.5 0.0259848
39.6 0.346548 0.0714855 39.6 43.56 0.319889 0.021355 39.6 0.323003 0.0240733 39.6 0.0258688
39.7 0.346534 0.0802117 39.7 43.67 0.319895 0.0212645 39.7 0.323025 0.0245247 39.7 0.0258003
39.8 0.346217 0.093355 39.8 43.78 0.319887 0.0211594 39.8 0.322676 0.025025 39.8 0.0257254
39.9 0.346257 0.114495 39.9 43.89 0.319875 0.0210589 39.9 0.322696 0.0256061 39.9 0.0256803
40 0.346223 0.149077 40 44 0.319914 0.0209885 40 0.322715 0.026281 40 0.0256102
40.1 0.346209 0.198901 40.1 44.11 0.319609 0.0209069 40.1 0.322675 0.0270184 40.1 0.0255031
40.2 0.346245 0.255541 40.2 44.22 0.31957 0.020833 40.2 0.322395 0.0278931 40.2 0.0253974
40.3 0.346196 0.303649 40.3 44.33 0.319597 0.0207682 40.3 0.322397 0.0288812 40.3 0.0252593
40.4 0.345911 0.353095 40.4 44.44 0.319587 0.0206954 40.4 0.322382 0.0300249 40.4 0.0251026
40.5 0.345913 0.410491 40.5 44.55 0.319576 0.0206198 40.5 0.32241 0.0312888 40.5 0.0249898
40.6 0.345909 0.463644 40.6 44.66 0.319586 0.0205664 40.6 0.322061 0.0326872 40.6 0.0248476
40.7 0.345932 0.496927 40.7 44.77 0.319576 0.0205098 40.7 0.322058 0.0342015 40.7 0.0247277
40.8 0.345948 0.515229 40.8 44.88 0.319585 0.0204654 40.8 0.322103 0.0357779 40.8 0.0246594
40.9 0.345893 0.523814 40.9 44.99 0.319607 0.0204308 40.9 0.322053 0.03736 40.9 0.0245523
41 0.345921 0.516347 41 45.1 0.319575 0.020384 41 0.322074 0.0390055 41 0.0244426
41.1 0.345921 0.471234 41.1 45.21 0.319585 0.0203616 41.1 0.322101 0.0406717 41.1 0.0242951
41.2 0.345588 0.348812 41.2 45.32 0.319582 0.0203083 41.2 0.321739 0.0423793 41.2 0.0240173
41.3 0.345594 0.155981 41.3 45.43 0.319579 0.0202856 41.3 0.321767 0.0442241 41.3 0.0236241
41.4 0.345579 0.055955 41.4 45.54 0.319308 0.0202749 41.4 0.321766 0.0461721 41.4 0.0230374
41.5 0.345573 0.0425304 41.5 45.65 0.319275 0.0202463 41.5 0.32174 0.0483078 41.5 0.0221898
41.6 0.345614 0.0385793 41.6 45.76 0.31928 0.0202346 41.6 0.321764 0.0507022 41.6 0.0210798
41.7 0.345573 0.034901 41.7 45.87 0.319315 0.0202414 41.7 0.321444 0.0534176 41.7 0.0196684
41.8 0.345261 0.0320109 41.8 45.98 0.31897 0.0202309 41.8 0.321436 0.0566113 41.8 0.0177324
41.9 0.345297 0.0297539 41.9 46.09 0.318987 0.0202474 41.9 0.321477 0.0604104 41.9 0.0151485
42 0.345254 0.0278895 42 46.2 0.318691 0.0202555 42 0.32112 0.0651314 42 0.0121516
42.1 0.345286 0.0264274 42.1 46.31 0.318959 0.0202748 42.1 0.321138 0.0713108 42.1 0.0115439
42.2 0.345273 0.0253254 42.2 46.42 0.318968 0.0203225 42.2 0.321163 0.0798788 42.2 0.015268
42.3 0.34526 0.0245509 42.3 46.53 0.319274 0.0203577 42.3 0.321447 0.0926375 42.3 0.0198723
42.4 0.345608 0.0239991 42.4 46.64 0.319546 0.0204237 42.4 0.321467 0.112941 42.4 0.0256296
42.5 0.346233 0.0235992 42.5 46.75 0.320225 0.0205266 42.5 0.322073 0.146028 42.5 0.0400684
42.6 0.348388 0.0232844 42.6 46.86 0.324253 0.0206466 42.6 0.324234 0.196025 42.6 0.102578
42.7 0.3537 0.0230282 42.7 46.97 0.332285 0.0207918 42.7 0.329513 0.257812 42.7 0.234653
42.8 0.359921 0.0227671 42.8 47.08 0.342905 0.020969 42.8 0.336354 0.296951 42.8 0.387547
42.9 0.366455 0.0225676 42.9 47.19 0.354722 0.0211506 42.9 0.343816 0.309727 42.9 0.530697
43 0.367098 0.0223762 43 47.3 0.356003 0.0213898 43 0.345737 0.365765 43 0.553318
43.1 0.366441 0.0221862 43.1 47.41 0.354757 0.0216938 43.1 0.3454 0.424777 43.1 0.540137
43.2 0.364915 0.0220545 43.2 47.52 0.351316 0.0220766 43.2 0.343813 0.467525 43.2 0.501923
43.3 0.359305 0.0218849 43.3 47.63 0.340718 0.0225884 43.3 0.337921 0.490818 43.3 0.38362
43.4 0.351171 0.0217499 43.4 47.74 0.326776 0.0232094 43.4 0.329518 0.501171 43.4 0.194035
43.5 0.347164 0.0216543 43.5 47.85 0.3202 0.02404 43.5 0.324915 0.494642 43.5 0.0572969
43.6 0.347769 0.021533 43.6 47.96 0.321447 0.0250296 43.6 0.324921 0.440651 43.6 0.0394677
43.7 0.347438 0.0214237 43.7 48.07 0.321132 0.0262009 43.7 0.324243 0.284437 43.7 0.0334108
43.8 0.347166 0.0213436 43.8 48.18 0.320815 0.0275756 43.8 0.323985 0.105781 43.8 0.0297544
43.9 0.347157 0.0212469 43.9 48.29 0.320546 0.0292179 43.9 0.32366 0.0461355 43.9 0.0276386
44 0.346819 0.0211683 44 48.4 0.320483 0.0311031 44 0.323635 0.0392551 44 0.0265547
44.1 0.346846 0.0211155 44.1 48.51 0.320529 0.033282 44.1 0.323355 0.0341093 44.1 0.0261102
44.2 0.346513 0.0210565 44.2 48.62 0.320215 0.0356656 44.2 0.323341 0.0298919 44.2 0.0259092
44.3 0.346526 0.0210266 44.3 48.73 0.320184 0.0381687 44.3 0.323028 0.0272112 44.3 0.0257791
44.4 0.346552 0.0209898 44.4 48.84 0.320217 0.0408403 44.4 0.323051 0.0257424 44.4 0.0257084
44.5 0.346509 0.0209597 44.5 48.95 0.320194 0.0436782 44.5 0.323005 0.0249166 44.5 0.0256236
44.6 0.346229 0.0209502 44.6 49.06 0.319901 0.0468326 44.6 0.322731 0.0244143 44.6 0.0255532
44.7 0.346238 0.0209402 44.7 49.17 0.31993 0.0503847 44.7 0.322724 0.0240312 44.7 0.0254725
44.8 0.346204 0.0209347 44.8 49.28 0.319889 0.0545428 44.8 0.322688 0.0237737 44.8 0.0253588
44.9 0.346239 0.0209666 44.9 49.39 0.3199 0.0596823 44.9 0.322727 0.0235865 44.9 0.0252282
45 0.346225 0.020982 45 49.5 0.319903 0.066297 45 0.322403 0.0234252 45 0.0250878
45.1 0.345898 0.0210219 45.1 49.61 0.319876 0.0753906 45.1 0.322389 0.0233182 45.1 0.0249343
45.2 0.345925 0.021058 45.2 49.72 0.319899 0.0888834 45.2 0.32242 0.0231894 45.2 0.0248094
45.3 0.345902 0.0210952 45.3 49.83 0.319913 0.110177 45.3 0.32238 0.0230799 45.3 0.024698
45.4 0.345873 0.0211565 45.4 49.94 0.319884 0.143998 45.4 0.322091 0.0230078 45.4 0.0245826
45.5 0.345924 0.0212252 45.5 50.05 0.319603 0.192078 45.5 0.322103 0.0229048 45.5 0.024507
45.6 0.34589 0.0212754 45.6 50.16 0.319582 0.247013 45.6 0.322058 0.0227813 45.6 0.0244121
45.7 0.345893 0.021361 45.7 50.27 0.319579 0.296899 45.7 0.32209 0.0227109 45.7 0.0242511
45.8 0.345615 0.021422 45.8 50.38 0.319614 0.343524 45.8 0.322083 0.0225959 45.8 0.0240616
45.9 0.345582 0.0214947 45.9 50.49 0.319572 0.395995 45.9 0.322062 0.0224935 45.9 0.0237369
46 0.345591 0.021583 46 50.6 0.31958 0.440187 46 0.322101 0.0224018 46 0.0232338
46.1 0.34561 0.0216495 46.1 50.71 0.319599 0.465795 46.1 0.32178 0.0222721 46.1 0.0225108
46.2 0.345567 0.0217211 46.2 50.82 0.319578 0.478503 46.2 0.321765 0.0221638 46.2 0.0215152
46.3 0.345616 0.0218256 46.3 50.93 0.319326 0.477586 46.3 0.321811 0.022057 46.3 0.0202107
46.4 0.345283 0.0218851 46.4 51.04 0.319307 0.437082 46.4 0.321767 0.0219406 46.4 0.0185199
46.5 0.345256 0.0219606 46.5 51.15 0.319279 0.301679 46.5 0.321465 0.0218202 46.5 0.0161632
46.6 0.345281 0.0220498 46.6 51.26 0.318999 0.104994 46.6 0.321483 0.0217223 46.6 0.0131608
46.7 0.344943 0.0221249 46.7 51.37 0.318967 0.0456761 46.7 0.321144 0.0216067 46.7 0.0112382
46.8 0.345268 0.0222302 46.8 51.48 0.319269 0.0369052 46.8 0.321474 0.021499 46.8 0.0135763
46.9 0.345298 0.0223197 46.9 51.59 0.319317 0.03131 46.9 0.321476 0.0214002 46.9 0.0183063
47 0.345257 0.0223953 47 51.7 0.319577 0.0276477 47 0.321439 0.0212888 47 0.0232024
47.1 0.345914 0.0225132 47.1 51.81 0.320214 0.0258791 47.1 0.321792 0.0212081 47.1 0.0331858
47.2 0.347162 0.0226126 47.2 51.92 0.322089 0.0249932 47.2 0.322998 0.0211062 47.2 0.0678261
47.3 0.352431 0.022747 47.3 52.03 0.330707 0.0244725 47.3 0.328238 0.0210249 47.3 0.199832
47.4 0.355883 0.0228621 47.4 52.14 0.336639 0.0241761 47.4 0.332605 0.0209492 47.4 0.305614
47.5 0.365224 0.0229809 47.5 52.25 0.352858 0.0239782 47.5 0.342544 0.0208653 47.5 0.503681
47.6 0.366756 0.0231171 47.6 52.36 0.355976 0.0238255 47.6 0.345381 0.0208075 47.6 0.550106
47.7 0.366804 0.0232557 47.7 52.47 0.35571 0.0237458 47.7 0.345737 0.0207497 47.7 0.547229
47.8 0.365847 0.0233928 47.8 52.58 0.35319 0.0236456 47.8 0.344742 0.0206876 47.8 0.519084
47.9 0.362099 0.0235764 47.9 52.69 0.346358 0.0235916 47.9 0.341322 0.0206497 47.9 0.44397
48 0.353717 0.0237724 48 52.8 0.331394 0.0235241 48 0.332295 0.0205953 48 0.259705
48.1 0.34778 0.0239923 48.1 52.91 0.32145 0.0234485 48.1 0.325809 0.02054 48.1 0.0856352
48.2 0.347451 0.0242588 48.2 53.02 0.321457 0.0233998 48.2 0.324902 0.0205267 48.2 0.0426435
48.3 0.347492 0.0245517 48.3 53.13 0.321489 0.0233379 48.3 0.324589 0.0204772 48.3 0.0352439
48.4 0.347146 0.0248574 48.4 53.24 0.321139 0.0232608 48.4 0.324255 0.0204818 48.4 0.0308573
48.5 0.346856 0.025213 48.5 53.35 0.320862 0.0231934 48.5 0.323995 0.020456 48.5 0.028245
48.6 0.346865 0.0255896 48.6 53.46 0.320855 0.0231013 48.6 0.323647 0.0204315 48.6 0.0268714
48.7 0.346532 0.0259747 48.7 53.57 0.320517 0.0229945 48.7 0.323653 0.0204389 48.7 0.026215
48.8 0.346562 0.0264296 48.8 53.68 0.320555 0.0229189 48.8 0.323352 0.0204179 48.8 0.0259467
48.9 0.34655 0.0269142 48.9 53.79 0.320534 0.0228115 48.9 0.323311 0.0204007 48.9 0.0258287
49 0.346536 0.0274317 49 53.9 0.320528 0.0227127 49 0.323026 0.0204313 49 0.0257192
49.1 0.346248 0.0280127 49.1 54.01 0.320242 0.0225978 49.1 0.32303 0.020445 49.1 0.0256676
49.2 0.346229 0.0286177 49.2 54.12 0.3202 0.0224716 49.2 0.323003 0.0204521 49.2 0.0255966
49.3 0.346219 0.0292883 49.3 54.23 0.320232 0.0223672 49.3 0.322723 0.0204912 49.3 0.0254934
49.4 0.346242 0.0300303 49.4 54.34 0.320236 0.0222565 49.4 0.322719 0.0205092 49.4 0.02539
49.5 0.346217 0.0307868 49.5 54.45 0.320209 0.022129 49.5 0.32269 0.0205616 49.5 0.0252619
49.6 0.346234 0.0316493 49.6 54.56 0.320236 0.0220275 49.6 0.322726 0.0206046 49.6 0.0251138
49.7 0.345959 0.032542 49.7 54.67 0.319926 0.0219065 49.7 0.322398 0.020667 49.7 0.0249693
49.8 0.34593 0.0335104 49.8 54.78 0.319878 0.0217886 49.8 0.322403 0.0207612 49.8 0.0248468
49.9 0.345945 0.0345638 49.9 54.89 0.319943 0.0216787 49.9 0.322417 0.0208435 49.9 0.0247115
50 0.345953 0.0356629 50 55 0.319907 0.0215674 50 0.322395 0.020946 50 0.0246177
50.1 0.345923 0.0368325 50.1 55.11 0.319933 0.0214808 50.1 0.322408 0.0210704 50.1 0.0245242
50.2 0.345948 0.0380968 50.2 55.22 0.319946 0.0213832 50.2 0.322428 0.0212166 50.2 0.0244184
50.3 0.345922 0.0394609 50.3 55.33 0.319889 0.0212634 50.3 0.322091 0.0213643 50.3 0.0243129
50.4 0.345914 0.0409188 50.4 55.44 0.319933 0.0211889 50.4 0.322114 0.0215769 50.4 0.0241143
50.5 0.345945 0.0425147 50.5 55.55 0.319927 0.0210914 50.5 0.322106 0.021767 50.5 0.0238325
50.6 0.345622 0.0442684 50.6 55.66 0.319899 0.0210177 50.6 0.322087 0.0220165 50.6 0.0234117
50.7 0.345604 0.0461482 50.7 55.77 0.319929 0.0209296 50.7 0.322116 0.0223089 50.7 0.0227177
50.8 0.345649 0.0482839 50.8 55.88 0.319596 0.0208492 50.8 0.322077 0.0226028 50.8 0.0218262
50.9 0.3456 0.050647 50.9 55.99 0.319598 0.0207834 50.9 0.3218 0.0229667 50.9 0.0206082
51 0.345609 0.0533918 51 56.1 0.319646 0.0207277 51 0.321798 0.023351 51 0.0190245
51.1 0.345656 0.0566024 51.1 56.21 0.319274 0.0206485 51.1 0.321752 0.0237851 51.1 0.0168931
51.2 0.345275 0.0604 51.2 56.32 0.319304 0.0205951 51.2 0.321483 0.024298 51.2 0.0139814
51.3 0.345299 0.0652033 51.3 56.43 0.319327 0.0205407 51.3 0.321485 0.0248747 51.3 0.0113625
51.4 0.345285 0.0714417 51.4 56.54 0.319301 0.020488 51.4 0.321458 0.0254904 51.4 0.0124818
51.5 0.345264 0.0801251 51.5 56.65 0.319628 0.0204476 51.5 0.32149 0.0262233 51.5 0.0170331
51.6 0.345612 0.0931582 51.6 56.76 0.31995 0.0204007 51.6 0.321783 0.0270523 51.6 0.021784
51.7 0.345951 0.114148 51.7 56.87 0.32023 0.0203501 51.7 0.322086 0.0280215 51.7 0.0296662
51.8 0.346553 0.148506 51.8 56.98 0.321488 0.0203184 51.8 0.322736 0.0291222 51.8 0.0530202
51.9 0.350959 0.198616 51.9 57.09 0.328259 0.0202871 51.9 0.327083 0.0303858 51.9 0.162216
52 0.354337 0.256195 52 57.2 0.33385 0.0202444 52 0.330731 0.031795 52 0.261216
52.1 0.363636 0.302402 52.1 57.31 0.350119 0.0202306 52.1 0.340733 0.0333622 52.1 0.467806
52.2 0.366795 0.347227 52.2 57.42 0.355688 0.0202017 52.2 0.345076 0.0350102 52.2 0.544193
52.3 0.367077 0.407772 52.3 57.53 0.356336 0.0201745 52.3 0.346042 0.036727 52.3 0.550324
52.4 0.366158 0.463829 52.4 57.64 0.354465 0.0201351 52.4 0.345413 0.0385415 52.4 0.528106
52.5 0.363668 0.4993 52.5 57.75 0.349133 0.0200906 52.5 0.342865 0.0404565 52.5 0.471981
52.6 0.355849 0.517758 52.6 57.86 0.334834 0.0200886 52.6 0.33482 0.0425222 52.6 0.304873
52.7 0.349025 0.526203 52.7 57.97 0.323665 0.0200721 52.7 0.327411 0.0447483 52.7 0.124779
52.8 0.34746 0.518285 52.8 58.08 0.321143 0.0201082 52.8 0.325212 0.0471689 52.8 0.0458949
52.9 0.347765 0.47257 52.9 58.19 0.321794 0.0201651 52.9 0.324915 0.0498099 52.9 0.0367288
53 0.347464 0.348238 53 58.3 0.321452 0.0202347 53 0.324567 0.0527558 53 0.0317647
53.1 0.347149 0.156942 53.1 58.41 0.321143 0.0203499 53.1 0.32425 0.0562134 53.1 0.028777
53.2 0.346813 0.0557515 53.2 58.52 0.320871 0.0204908 53.2 0.323975 0.060303 53.2 0.0271077
53.3 0.346876 0.0423987 53.3 58.63 0.320848 0.0206544 53.3 0.323636 0.0654116 53.3 0.0263251
53.4 0.346829 0.0384308 53.4 58.74 0.320864 0.0209093 53.4 0.323638 0.0721683 53.4 0.0260089
53.5 0.346512 0.0347119 53.5 58.85 0.320561 0.021175 53.5 0.323344 0.0816879 53.5 0.0258181
53.6 0.346546 0.0317969 53.6 58.96 0.320529 0.0215178 53.6 0.323319 0.0962168 53.6 0.0257176
53.7 0.346508 0.029487 53.7 59.07 0.320583 0.0219679 53.7 0.323345 0.119765 53.7 0.0256405
53.8 0.346527 0.027639 53.8 59.18 0.320535 0.0224717 53.8 0.323023 0.158158 53.8 0.0255632
53.9 0.346546 0.0261996 53.9 59.29 0.320537 0.0231124 53.9 0.322988 0.213731 53.9 0.0254891
54 0.346183 0.0251483 54 59.4 0.320279 0.0238615 54 0.323035 0.276575 54 0.0253896
54.1 0.346237 0.024432 54.1 59.51 0.320222 0.0247542 54.1 0.322688 0.298999 54.1 0.0252556
54.2 0.346222 0.0238977 54.2 59.62 0.320254 0.0258144 54.2 0.322696 0.324591 54.2 0.0251136
54.3 0.346191 0.0235218 54.3 59.73 0.320247 0.027093 54.3 0.322727 0.389479 54.3 0.0249612
54.4 0.346232 0.0232369 54.4 59.84 0.32023 0.0285956 54.4 0.322684 0.442348 54.4 0.0248356
54.5 0.346206 0.0229662 54.5 59.95 0.320257 0.0303796 54.5 0.322707 0.476402 54.5 0.0247165
54.6 0.345898 0.0227565 54.6 60.06 0.320257 0.0324277 54.6 0.322394 0.494692 54.6 0.0245973
54.7 0.345917 0.0225571 54.7 60.17 0.320241 0.0347371 54.7 0.322373 0.500982 54.7 0.0245202
54.8 0.345895 0.0223767 54.8 60.28 0.32027 0.0372436 54.8 0.322406 0.482151 54.8 0.0244407
54.9 0.34589 0.0222196 54.9 60.39 0.320245 0.0398863 54.9 0.322388 0.393909 54.9 0.0243001
55 0.345899 0.0220677 55 60.5 0.3199 0.0427115 55 0.322357 0.211402 55 0.0241402
55.1 0.345872 0.0219281 55.1 60.61 0.31995 0.0458332 55.1 0.322111 0.0678358 55.1 0.0238607
55.2 0.345911 0.0218143 55.2 60.72 0.319894 0.0493153 55.2 0.322056 0.0423105 55.2 0.0234056
55.3 0.345912 0.0216839 55.3 60.83 0.319917 0.053403 55.3 0.322079 0.0372526 55.3 0.022782
55.4 0.345552 0.0215615 55.4 60.94 0.319924 0.058387 55.4 0.322109 0.0322195 55.4 0.0218791
55.5 0.345594 0.0214734 55.5 61.05 0.319899 0.0647445 55.5 0.322061 0.0285884 55.5 0.0206912
55.6 0.345571 0.0213709 55.6 61.16 0.319629 0.0733982 55.6 0.32177 0.0264297 55.6 0.0191111
55.7 0.345556 0.0212755 55.7 61.27 0.319617 0.0861169 55.7 0.321767 0.0252847 55.7 0.0169661
55.8 0.345291 0.0211975 55.8 61.38 0.319608 0.106076 55.8 0.321746 0.0245997 55.8 0.014074
55.9 0.345261 0.0211201 55.9 61.49 0.319328 0.138053 55.9 0.321478 0.0241844 55.9 0.0113775
56 0.345249 0.0210362 56 61.6 0.319609 0.184788 56 0.321471 0.0238762 56 0.0122983
56.1 0.34559 0.020993 56.1 61.71 0.319586 0.240046 56.1 0.321746 0.0236665 56.1 0.0168578
56.2 0.345576 0.020926 56.2 61.82 0.319947 0.291752 56.2 0.321783 0.0235239 56.2 0.0216994
56.3 0.345882 0.0208901 56.3 61.93 0.320222 0.336773 56.3 0.322071 0.0233846 56.3 0.0294799
56.4 0.346838 0.0208626 56.4 62.04 0.321803 0.390307 56.4 0.322706 0.023292 56.4 0.0523562
56.5 0.350845 0.0208305 56.5 62.15 0.328253 0.436883 56.5 0.327124 0.0232094 56.5 0.159816
56.6 0.354295 0.0208291 56.6 62.26 0.333829 0.464298 56.6 0.330733 0.0230985 56.6 0.258469
56.7 0.363617 0.020826 56.7 62.37 0.350119 0.478026 56.7 0.340719 0.0230323 56.7 0.464179
56.8 0.366721 0.0208281 56.8 62.48 0.356022 0.47902 56.8 0.345114 0.0229237 56.8 0.543402
56.9 0.36707 0.0208555 56.9 62.59 0.356639 0.444092 56.9 0.346331 0.0228068 56.9 0.55013
57 0.366113 0.0208609 57 62.7 0.354795 0.319202 57 0.345743 0.0227324 57 0.528301
57.1 0.363596 0.0208897 57.1 62.81 0.349453 0.118583 57.1 0.343208 0.0226166 57.1 0.472814
57.2 0.355866 0.0209298 57.2 62.92 0.335428 0.0474252 57.2 0.334767 0.0225118 57.2 0.306312
57.3 0.349287 0.02094 57.3 63.03 0.323978 0.0373163 57.3 0.327629 0.0223954 57.3 0.126871
57.4 0.347416 0.0209925 57.4 63.14 0.321449 0.0316248 57.4 0.325197 0.0222863 57.4 0.0460626
57.5 0.347754 0.0210376 57.5 63.25 0.322091 0.0277839 57.5 0.325192 0.0221855 57.5 0.0368214
57.6 0.347404 0.021091 57.6 63.36 0.321518 0.0259247 57.6 0.324604 0.0220705 57.6 0.0318064
57.7 0.347129 0.0211593 57.7 63.47 0.321493 0.0249863 57.7 0.324245 0.0219479 57.7 0.0287926
57.8 0.347131 0.0212196 57.8 63.58 0.321234 0.0244988 57.8 0.323965 0.0218544 57.8 0.0271351
57.9 0.346796 0.0212872 57.9 63.69 0.321183 0.0241836 57.9 0.323966 0.0217402 57.9 0.0263484
58 0.346842 0.0213767 58 63.8 0.320825 0.0240005 58 0.323632 0.0216282 58 0.0260051
58.1 0.346829 0.0214322 58.1 63.91 0.320862 0.0238887 58.1 0.323669 0.021545 58.1 0.025863
58.2 0.346504 0.0215067 58.2 64.02 0.320826 0.0237951 58.2 0.323332 0.0214256 58.2 0.0257594
58.3 0.346534 0.0215957 58.3 64.13 0.320846 0.0237501 58.3 0.323322 0.0213218 58.3 0.0256944
58.4 0.346502 0.0216529 58.4 64.24 0.320555 0.0237114 58.4 0.323345 0.0212366 58.4 0.0256224
58.5 0.34619 0.0217292 58.5 64.35 0.320508 0.0236695 58.5 0.323008 0.0211258 58.5 0.0255153
58.6 0.346234 0.0218267 58.6 64.46 0.320557 0.0236456 58.6 0.323006 0.0210512 58.6 0.0254204
58.7 0.346205 0.0218935 58.7 64.57 0.320546 0.0235865 58.7 0.323045 0.020975 58.7 0.0253158
58.8 0.346211 0.0219898 58.8 64.68 0.320504 0.0235426 58.8 0.32268 0.0208734 58.8 0.0251622
58.9 0.346227 0.0220777 58.9 64.79 0.320561 0.0235162 58.9 0.322709 0.0208245 58.9 0.0250253
59 0.346184 0.0221509 59 64.9 0.320534 0.023425 59 0.322717 0.020753 59 0.0248813
59.1 0.346211 0.0222765 59.1 65.01 0.320219 0.0233615 59.1 0.322667 0.0206856 59.1 0.0247425
59.2 0.345909 0.0223755 59.2 65.12 0.32025 0.0232978 59.2 0.322704 0.0206445 59.2 0.0246548
59.3 0.345896 0.0224763 59.3 65.23 0.320227 0.023208 59.3 0.322381 0.0205867 59.3 0.0245472
59.4 0.345967 0.0226181 59.4 65.34 0.320221 0.0231161 59.4 0.322395 0.0205543 59.4 0.024445
59.5 0.345956 0.0227486 59.5 65.45 0.32024 0.023007 59.5 0.322417 0.020524 59.5 0.0243532
59.6 0.345924 0.0228783 59.6 65.56 0.32019 0.0229001 59.6 0.322385 0.0204689 59.6 0.0241585
59.7 0.345962 0.0230562 59.7 65.67 0.320235 0.0227985 59.7 0.322382 0.0204487 59.7 0.0239054
59.8 0.345935 0.0232097 59.8 65.78 0.320231 0.0227002 59.8 0.322401 0.0204152 59.8 0.0234581
59.9 0.345924 0.0233923 59.9 65.89 0.320219 0.0225822 59.9 0.322367 0.0203871 59.9 0.0228014
60 0.345963 0.0236252 60 66 0.319946 0.0224762 60 0.32209 0.0203841 60 0.0219113
60.1 0.345615 0.023849 60.1 66.11 0.319894 0.0223322 60.1 0.3221 0.0203585 60.1 0.020724
60.2 0.345609 0.0241306 60.2 66.22 0.319906 0.0222307 60.2 0.322063 0.0203508 60.2 0.0191359
60.3 0.345627 0.0244201 60.3 66.33 0.319943 0.022121 60.3 0.321793 0.0203538 60.3 0.0170136
60.4 0.345303 0.0247376 60.4 66.44 0.319588 0.0219865 60.4 0.321783 0.0203467 60.4 0.0140994
60.5 0.345331 0.0251082 60.5 66.55 0.319602 0.0218931 60.5 0.321751 0.0203403 60.5 0.0113068
60.6 0.34531 0.0254647 60.6 66.66 0.31962 0.0217879 60.6 0.321785 0.0203531 60.6 0.0122486
60.7 0.345614 0.0258884 60.7 66.77 0.3199 0.0216718 60.7 0.321765 0.0203597 60.7 0.0168047
60.8 0.345589 0.0263279 60.8 66.88 0.31993 0.0215748 60.8 0.321752 0.0203994 60.8 0.0217094
60.9 0.345888 0.0268292 60.9 66.99 0.320533 0.021455 60.9 0.322106 0.0204267 60.9 0.0295782
61 0.346811 0.0273874 61 67.1 0.321747 0.0213625 61 0.322997 0.020463 61 0.0524461
61.1 0.350892 0.0279951 61.1 67.21 0.328598 0.0213063 61.1 0.327087 0.0205402 61.1 0.159927
61.2 0.354278 0.0286155 61.2 67.32 0.333893 0.0211912 61.2 0.330769 0.0206037 61.2 0.25736
61.3 0.363309 0.0293222 61.3 67.43 0.350139 0.0211183 61.3 0.340686 0.0206646 61.3 0.462313
61.4 0.366786 0.0300603 61.4 67.54 0.356096 0.0210372 61.4 0.345442 0.0207769 61.4 0.542602
61.5 0.367036 0.0308775 61.5 67.65 0.356682 0.0209462 61.5 0.346358 0.0208679 61.5 0.549497
61.6 0.366447 0.031808 61.6 67.76 0.354848 0.0208877 61.6 0.345741 0.0210007 61.6 0.527618
61.7 0.363644 0.0328062 61.7 67.87 0.349841 0.020782 61.7 0.343228 0.0211646 61.7 0.47172
61.8 0.355826 0.0339434 61.8 67.98 0.335484 0.0207096 61.8 0.335094 0.0213279 61.8 0.304394
61.9 0.349305 0.0351745 61.9 68.09 0.324364 0.0206462 61.9 0.327931 0.0215771 61.9 0.125537
62 0.347748 0.0364877 62 68.2 0.321525 0.0205652 62 0.32521 0.0218846 62 0.0459451
62.1 0.347728 0.0379094 62.1 68.31 0.322128 0.0204994 62.1 0.32519 0.0222133 62.1 0.0368115
62.2 0.347459 0.0394026 62.2 68.42 0.321846 0.0204457 62.2 0.324573 0.0226252 62.2 0.0317672
62.3 0.34711 0.0409706 62.3 68.53 0.321504 0.0203713 62.3 0.324282 0.0230796 62.3 0.0287738
62.4 0.347127 0.0426855 62.4 68.64 0.321531 0.020332 62.4 0.32425 0.0235914 62.4 0.0271069
62.5 0.346842 0.044539 62.5 68.75 0.321211 0.0202596 62.5 0.323968 0.0241765 62.5 0.0263233
62.6 0.346793 0.0465626 62.6 68.86 0.321181 0.0202147 62.6 0.323966 0.0248465 62.6 0.0260083
62.7 0.346803 0.0488301 62.7 68.97 0.321186 0.0201774 62.7 0.323634 0.0255854 62.7 0.0258233
62.8 0.346826 0.0513894 62.8 69.08 0.32087 0.0201294 62.8 0.323668 0.0264553 62.8 0.0257203
62.9 0.346501 0.054354 62.9 69.19 0.320835 0.0200829 62.9 0.323302 0.0274278 62.9 0.0256474
63 0.346517 0.0578504 63 69.3 0.320885 0.0200526 63 0.323317 0.0286077 63 0.0255651
63.1 0.346528 0.0620829 63.1 69.41 0.320849 0.0200077 63.1 0.323346 0.0299516 63.1 0.0254728
63.2 0.346502 0.0674941 63.2 69.52 0.320846 0.0200028 63.2 0.322994 0.0314513 63.2 0.0253751
63.3 0.346537 0.0747333 63.3 69.63 0.320564 0.0199941 63.3 0.323013 0.0331238 63.3 0.025235
63.4 0.346204 0.0851505 63.4 69.74 0.320537 0.0199887 63.4 0.323024 0.0348923 63.4 0.0251018
63.5 0.346171 0.101379 63.5 69.85 0.320557 0.0200058 63.5 0.322983 0.0366838 63.5 0.0249522
63.6 0.346227 0.128155 63.6 69.96 0.320575 0.0200367 63.6 0.322714 0.0385328 63.6 0.0248065
63.7 0.346193 0.170767 63.7 70.07 0.320526 0.0200912 63.7 0.322705 0.0403762 63.7 0.0246932
63.8 0.346186 0.226815 63.8 70.18 0.320561 0.020179 63.8 0.322684 0.0422812 63.8 0.0245743
63.9 0.346211 0.284286 63.9 70.29 0.320549 0.020286 63.9 0.322721 0.0443125 63.9 0.0244903
64 0.346195 0.313866 64 70.4 0.320532 0.0204354 64 0.322675 0.0464457 64 0.0243967
64.1 0.346213 0.372209 64.1 70.51 0.320559 0.0206704 64.1 0.322384 0.0488312 64.1 0.0242516
64.2 0.345909 0.430828 64.2 70.62 0.320511 0.020909 64.2 0.322395 0.0514807 64.2 0.0240671
64.3 0.345894 0.479995 64.3 70.73 0.320523 0.0212487 64.3 0.322364 0.054558 64.3 0.0237509
64.4 0.345909 0.506528 64.4 70.84 0.320255 0.0216666 64.4 0.322401 0.0582002 64.4 0.0232542
64.5 0.345907 0.520878 64.5 70.95 0.320215 0.022162 64.5 0.322402 0.062636 64.5 0.0225609
64.6 0.345891 0.524745 64.6 71.06 0.320222 0.0227881 64.6 0.322373 0.0683274 64.6 0.0215793
64.7 0.345905 0.505154 64.7 71.17 0.32023 0.0235336 64.7 0.322082 0.0760964 64.7 0.020269
64.8 0.345569 0.433739 64.8 71.28 0.32021 0.024443 64.8 0.322073 0.0874575 64.8 0.0185687
64.9 0.345575 0.275406 64.9 71.39 0.319947 0.0255227 64.9 0.322057 0.105315 64.9 0.0161895
65 0.345587 0.0967061 65 71.5 0.319917 0.0268112 65 0.322078 0.134648 65 0.0130513
65.1 0.345238 0.0469542 65.1 71.61 0.319604 0.0283652 65.1 0.321742 0.180673 65.1 0.0110161
65.2 0.345556 0.0407807 65.2 71.72 0.319949 0.0302031 65.2 0.322066 0.241088 65.2 0.0134623
65.3 0.345583 0.036844 65.3 71.83 0.320221 0.0323097 65.3 0.322105 0.292262 65.3 0.0183554
65.4 0.345863 0.0334009 65.4 71.94 0.320244 0.0347359 65.4 0.322374 0.304461 65.4 0.0236886
65.5 0.346205 0.0307656 65.5 72.05 0.320883 0.0373337 65.5 0.322709 0.351336 65.5 0.034266
65.6 0.347438 0.0286219 65.6 72.16 0.323013 0.0401123 65.6 0.32428 0.413873 65.6 0.0719896
65.7 0.352704 0.0269343 65.7 72.27 0.331698 0.0431273 65.7 0.33011 0.459216 65.7 0.20635
65.8 0.356493 0.0256496 65.8 72.38 0.33763 0.0464324 65.8 0.335757 0.485044 65.8 0.309956
65.9 0.365507 0.0247241 65.9 72.49 0.353812 0.0502713 65.9 0.348527 0.498233 65.9 0.50507
66 0.36704 0.0240792 66 72.6 0.356985 0.0549806 66 0.353164 0.497121 66 0.548682
66.1 0.367086 0.0236569 66.1 72.71 0.356639 0.0611715 66.1 0.35476 0.456161 66.1 0.544303
66.2 0.365803 0.023305 66.2 72.82 0.354121 0.0700245 66.2 0.35442 0.317015 66.2 0.51463
66.3 0.361759 0.0230067 66.3 72.93 0.346383 0.0837356 66.3 0.350068 0.137086 66.3 0.431253
66.4 0.353677 0.0227834 66.4 73.04 0.331358 0.106704 66.4 0.3401 0.0498439 66.4 0.243468
66.5 0.348049 0.0225721 66.5 73.15 0.322096 0.14541 66.5 0.331665 0.0399925 66.5 0.0765682
66.6 0.348076 0.022405 66.6 73.26 0.322428 0.201138 66.6 0.329792 0.0349039 66.6 0.0418957
66.7 0.347758 0.0222314 66.7 73.37 0.322074 0.262817 66.7 0.328887 0.0303851 66.7 0.0348497
66.8 0.347426 0.02208 66.8 73.48 0.321785 0.312552 66.8 0.328198 0.0274106 66.8 0.030601
66.9 0.347132 0.0219451 66.9 73.59 0.321798 0.368258 66.9 0.327942 0.0257619 66.9 0.0280771
67 0.347114 0.0218063 67 73.7 0.321465 0.423807 67 0.327617 0.0248517 67 0.0267853
67.1 0.346797 0.0216838 67.1 73.81 0.321484 0.460888 67.1 0.32738 0.0243079 67.1 0.0261962
67.2 0.346841 0.0215826 67.2 73.92 0.321443 0.479062 67.2 0.32711 0.0239558 67.2 0.0259308
67.3 0.346796 0.0214582 67.3 74.03 0.321448 0.484974 67.3 0.327076 0.0236969 67.3 0.025803
67.4 0.346795 0.0213591 67.4 74.14 0.321498 0.465355 67.4 0.326771 0.023515 67.4 0.0257047
67.5 0.346517 0.0212763 67.5 74.25 0.321464 0.374708 67.5 0.326798 0.0233927 67.5 0.0256104
67.6 0.346472 0.0211772 67.6 74.36 0.321458 0.173682 67.6 0.326755 0.0232578 67.6 0.0255435
67.7 0.346506 0.0211226 67.7 74.47 0.321467 0.0561041 67.7 0.326475 0.0231876 67.7 0.0254416
67.8 0.346505 0.0210352 67.8 74.58 0.321441 0.0388949 67.8 0.326469 0.023093 67.8 0.0253306
67.9 0.346481 0.020968 67.9 74.69 0.321476 0.0328593 67.9 0.326428 0.0229989 67.9 0.0251818
68 0.346523 0.0209304 68 74.8 0.321462 0.0283937 68 0.326461 0.0229325 68 0.0250425
68.1 0.346205 0.0208826 68.1 74.91 0.321448 0.0262097 68.1 0.326139 0.022842 68.1 0.0248839
68.2 0.346175 0.0208311 68.2 75.02 0.321485 0.0251984 68.2 0.326179 0.0227553 68.2 0.02475
68.3 0.346225 0.0208319 68.3 75.13 0.321441 0.0246229 68.3 0.326236 0.0226646 68.3 0.0246419
68.4 0.346208 0.020806 68.4 75.24 0.321459 0.024338 68.4 0.326201 0.0225617 68.4 0.0245452
68.5 0.346195 0.0207979 68.5 75.35 0.321485 0.0241645 68.5 0.326166 0.022475 68.5 0.0244528
68.6 0.346223 0.0208054 68.6 75.46 0.321464 0.0240703 68.6 0.326183 0.0223615 68.6 0.024325
68.7 0.346181 0.0207857 68.7 75.57 0.321478 0.0240328 68.7 0.326134 0.0222577 68.7 0.0241902
68.8 0.345883 0.0208116 68.8 75.68 0.321477 0.0240111 68.8 0.325835 0.0221537 68.8 0.023964
68.9 0.345906 0.0208365 68.9 75.79 0.321457 0.0240009 68.9 0.325868 0.0220447 68.9 0.0235771
69 0.345871 0.0208608 69 75.9 0.32149 0.0239892 69 0.325797 0.021937 69 0.0230333
69.1 0.345895 0.0209051 69.1 76.01 0.321464 0.0239706 69.1 0.325836 0.0218392 69.1 0.0222094
69.2 0.345887 0.0209436 69.2 76.12 0.321472 0.0239563 69.2 0.325821 0.0217205 69.2 0.0211251
69.3 0.345865 0.0209773 69.3 76.23 0.321497 0.0239402 69.3 0.325809 0.021611 69.3 0.0197118
69.4 0.345583 0.0210382 69.4 76.34 0.321457 0.02389 69.4 0.325541 0.0215139 69.4 0.0177671
69.5 0.34557 0.0210886 69.5 76.45 0.321459 0.0238564 69.5 0.32549 0.0213983 69.5 0.0150863
69.6 0.345555 0.0211543 69.6 76.56 0.321176 0.0238145 69.6 0.32521 0.0213218 69.6 0.0119338
69.7 0.3456 0.0212215 69.7 76.67 0.321129 0.0237298 69.7 0.325213 0.0212188 69.7 0.0113595
69.8 0.345549 0.0212707 69.8 76.78 0.32146 0.0236716 69.8 0.325503 0.0211364 69.8 0.0152757
69.9 0.34557 0.0213477 69.9 76.89 0.32177 0.0235935 69.9 0.32552 0.021062 69.9 0.0203083
70 0.345899 0.0214209 70 77 0.322366 0.0234984 70 0.325835 0.0209738 70 0.0267398
70.1 0.3465 0.0214747 70.1 77.11 0.323349 0.0234084 70.1 0.326439 0.0208896 70.1 0.0426889
70.2 0.349306 0.0215653 70.2 77.22 0.327615 0.0233033 70.2 0.329513 0.0208311 70.2 0.114334
70.3 0.353708 0.0216544 70.3 77.33 0.336035 0.0231906 70.3 0.335725 0.0207649 70.3 0.238526
70.4 0.360202 0.0217121 70.4 77.44 0.347593 0.0230906 70.4 0.346646 0.0207158 70.4 0.395671
70.5 0.366138 0.0218097 70.5 77.55 0.36004 0.0229703 70.5 0.36037 0.020663 70.5 0.530722
70.6 0.367069 0.0218768 70.6 77.66 0.362237 0.0228564 70.6 0.366263 0.0206123 70.6 0.550162
70.7 0.36642 0.0219471 70.7 77.77 0.360997 0.0227321 70.7 0.367525 0.020573 70.7 0.535112
70.8 0.364901 0.0220558 70.8 77.88 0.357249 0.0226085 70.8 0.365991 0.0205417 70.8 0.493111
70.9 0.358339 0.0221076 70.9 77.99 0.344506 0.0224865 70.9 0.35695 0.0204767 70.9 0.356229
71 0.351162 0.0221856 71 78.1 0.33108 0.0223537 71 0.344462 0.0204331 71 0.174973
71.1 0.347453 0.022298 71.1 78.21 0.324584 0.0222286 71.1 0.336056 0.0203894 71.1 0.0525363
71.2 0.348044 0.0224113 71.2 78.32 0.325245 0.0221289 71.2 0.334154 0.0203537 71.2 0.0387173
71.3 0.347743 0.0225486 71.3 78.43 0.324883 0.0219898 71.3 0.333251 0.0203219 71.3 0.0329622
71.4 0.347463 0.0226997 71.4 78.54 0.324593 0.0218966 71.4 0.332597 0.0202896 71.4 0.0294221
71.5 0.34712 0.0228522 71.5 78.65 0.324308 0.021765 71.5 0.331975 0.0202766 71.5 0.0274728
71.6 0.347143 0.023037 71.6 78.76 0.32427 0.0216551 71.6 0.331687 0.0202644 71.6 0.0265001
71.7 0.346841 0.0232214 71.7 78.87 0.324286 0.0215666 71.7 0.331676 0.020244 71.7 0.0260851
71.8 0.346796 0.023427 71.8 78.98 0.324012 0.0214491 71.8 0.331373 0.0202429 71.8 0.0258951
71.9 0.346801 0.023687 71.9 79.09 0.32399 0.0213507 71.9 0.331078 0.0202382 71.9 0.0257509
72 0.346492 0.0239416 72 79.2 0.323995 0.0212663 72 0.331049 0.0202437 72 0.0256539
72.1 0.346483 0.0242489 72.1 79.31 0.323963 0.0211648 72.1 0.330751 0.0202483 72.1 0.0255911
72.2 0.346512 0.0245941 72.2 79.42 0.323943 0.0210757 72.2 0.330747 0.0202867 72.2 0.0254699
72.3 0.346495 0.0249408 72.3 79.53 0.323991 0.0209952 72.3 0.330723 0.0203108 72.3 0.0253636
72.4 0.346499 0.0253365 72.4 79.64 0.323932 0.0208916 72.4 0.330763 0.0203841 72.4 0.025245
72.5 0.346517 0.0257695 72.5 79.75 0.323965 0.0208283 72.5 0.330443 0.0204344 72.5 0.0250827
72.6 0.346169 0.0262248 72.6 79.86 0.323982 0.0207393 72.6 0.330436 0.0205311 72.6 0.0249487
72.7 0.346199 0.0267591 72.7 79.97 0.323959 0.0206671 72.7 0.330477 0.0206498 72.7 0.0248043
72.8 0.34619 0.0273409 72.8 80.08 0.32399 0.0206017 72.8 0.330426 0.0207867 72.8 0.0246771
72.9 0.346169 0.0279391 72.9 80.19 0.323978 0.0205134 72.9 0.330435 0.0209763 72.9 0.0245725
73 0.3462 0.0286269 73 80.3 0.323932 0.0204457 73 0.330145 0.0212016 73 0.0244811
73.1 0.346201 0.0293515 73.1 80.41 0.323998 0.0203786 73.1 0.330104 0.021465 73.1 0.0243953
73.2 0.346173 0.0301322 73.2 80.52 0.323955 0.020306 73.2 0.330122 0.0217766 73.2 0.0242741
73.3 0.345903 0.0309933 73.3 80.63 0.323958 0.0202421 73.3 0.330135 0.0221584 73.3 0.0240851
73.4 0.345898 0.0318864 73.4 80.74 0.323992 0.0201735 73.4 0.33013 0.0226134 73.4 0.0237946
73.5 0.345866 0.0328518 73.5 80.85 0.323943 0.0201106 73.5 0.330136 0.0231239 73.5 0.023318
73.6 0.345894 0.0339106 73.6 80.96 0.323974 0.020054 73.6 0.330117 0.0237236 73.6 0.0226228
73.7 0.345849 0.0350151 73.7 81.07 0.324001 0.0200016 73.7 0.330118 0.024403 73.7 0.0216582
73.8 0.34587 0.0361926 73.8 81.18 0.323963 0.0199385 73.8 0.330159 0.0251974 73.8 0.0203873
73.9 0.345602 0.0374657 73.9 81.29 0.323988 0.0198964 73.9 0.329794 0.0260911 73.9 0.018685
74 0.34559 0.0388382 74 81.4 0.32365 0.019835 74 0.32981 0.0271797 74 0.0163488
74.1 0.345612 0.0403089 74.1 81.51 0.323617 0.0198099 74.1 0.329825 0.028442 74.1 0.0132023
74.2 0.345283 0.0418781 74.2 81.62 0.323667 0.0197992 74.2 0.329484 0.0299035 74.2 0.0109266
74.3 0.345545 0.0436215 74.3 81.73 0.323649 0.0197946 74.3 0.329825 0.0315837 74.3 0.0131808
74.4 0.345594 0.0455442 74.4 81.84 0.323956 0.0198323 74.4 0.330133 0.033424 74.4 0.0181466
74.5 0.345865 0.0476098 74.5 81.95 0.324314 0.0198985 74.5 0.33011 0.035375 74.5 0.0235822
74.6 0.346173 0.049973 74.6 82.06 0.324893 0.0199766 74.6 0.330777 0.0373751 74.6 0.0339873
74.7 0.347438 0.0526641 74.7 82.17 0.32745 0.0201427 74.7 0.332303 0.0393835 74.7 0.0701945
74.8 0.352712 0.0558239 74.8 82.28 0.336691 0.0203015 74.8 0.33853 0.0414629 74.8 0.203402
74.9 0.356148 0.0596078 74.9 82.39 0.343506 0.0205487 74.9 0.344809 0.0436592 74.9 0.302907
75 0.365185 0.0643517 75 82.5 0.362566 0.0208489 75 0.361292 0.0460102 75 0.501249
75.1 0.367014 0.0706629 75.1 82.61 0.367536 0.0212184 75.1 0.371557 0.0486833 75.1 0.547469
75.2 0.36705 0.0797818 75.2 82.72 0.367844 0.0217229 75.2 0.375968 0.0518955 75.2 0.543976
75.3 0.365825 0.0940423 75.3 82.83 0.365366 0.0224139 75.3 0.375916 0.0559533 75.3 0.514947
75.4 0.362072 0.118058 75.4 82.94 0.357265 0.0233451 75.4 0.370344 0.0612879 75.4 0.433687
75.5 0.353969 0.158612 75.5 83.05 0.340413 0.0245693 75.5 0.355708 0.0687066 75.5 0.247076
75.6 0.348065 0.21605 75.6 83.16 0.328923 0.0261994 75.6 0.342556 0.0798748 75.6 0.0786289
75.7 0.34805 0.277877 75.7 83.27 0.328246 0.0282221 75.7 0.339182 0.0979446 75.7 0.0421313
75.8 0.347757 0.307553 75.8 83.38 0.327972 0.0306913 75.8 0.338211 0.12899 75.8 0.0349815
75.9 0.34742 0.364044 75.9 83.49 0.327649 0.0335444 75.9 0.337595 0.180313 75.9 0.0306423
76 0.347408 0.426078 76 83.6 0.327393 0.0367641 76 0.33701 0.24843 76 0.0281109
76.1 0.347125 0.479053 76.1 83.71 0.327147 0.0402497 76.1 0.336975 0.294823 76.1 0.0267768
76.2 0.347096 0.507649 76.2 83.82 0.327118 0.0440128 76.2 0.336668 0.314792 76.2 0.0261953
76.3 0.346787 0.522428 76.3 83.93 0.326774 0.0482118 76.3 0.336677 0.385152 76.3 0.0259606
76.4 0.346821 0.526665 76.4 84.04 0.32683 0.0531627 76.4 0.336344 0.446931 76.4 0.0258092
76.5 0.346793 0.508 76.5 84.15 0.326796 0.0592666 76.5 0.336359 0.484451 76.5 0.0257181
76.6 0.346505 0.438814 76.6 84.26 0.326801 0.0673495 76.6 0.336357 0.502148 76.6 0.0256399
76.7 0.346502 0.282679 76.7 84.37 0.32682 0.078938 76.7 0.336331 0.507151 76.7 0.0255556
76.8 0.346463 0.101945 76.8 84.48 0.326479 0.0970951 76.8 0.336379 0.483642 76.8 0.0254362
76.9 0.346492 0.0474203 76.9 84.59 0.326498 0.127001 76.9 0.336338 0.382749 76.9 0.0253334
77 0.346488 0.0408566 77 84.7 0.326482 0.173528 77 0.336021 0.191393 77 0.0251942
77.1 0.346471 0.0368809 77.1 84.81 0.326462 0.232117 77.1 0.336057 0.0603979 77.1 0.0250452
77.2 0.346497 0.0333824 77.2 84.92 0.326509 0.28833 77.2 0.336012 0.0413155 77.2 0.024915
77.3 0.346168 0.0306671 77.3 85.03 0.326459 0.335442 77.3 0.336026 0.0360667 77.3 0.0247719
77.4 0.346168 0.0285081 77.4 85.14 0.326492 0.393078 77.4 0.336034 0.0310846 77.4 0.0246616
77.5 0.346185 0.0267916 77.5 85.25 0.326519 0.442564 77.5 0.33633 0.0277913 77.5 0.0245498
77.6 0.34616 0.025522 77.6 85.36 0.326459 0.469955 77.6 0.336354 0.0259773 77.6 0.0244465
77.7 0.346167 0.0246772 77.7 85.47 0.326493 0.482444 77.7 0.336344 0.0250195 77.7 0.0243686
77.8 0.346182 0.0240703 77.8 85.58 0.326498 0.480427 77.8 0.336319 0.0244598 77.8 0.0241895
77.9 0.346163 0.0236504 77.9 85.69 0.326458 0.436312 77.9 0.336362 0.0241231 77.9 0.0239606
78 0.346175 0.0233458 78 85.8 0.326506 0.291535 78 0.336335 0.0238987 78 0.0235587
78.1 0.346173 0.0230697 78.1 85.91 0.326495 0.0961919 78.1 0.336343 0.0237597 78.1 0.0229469
78.2 0.345843 0.022846 78.2 86.02 0.326456 0.0440482 78.2 0.336388 0.02366 78.2 0.022099
78.3 0.34586 0.0226445 78.3 86.13 0.3265 0.0358788 78.3 0.33632 0.0235611 78.3 0.0209369
78.4 0.345855 0.0224661 78.4 86.24 0.32647 0.0303024 78.4 0.336336 0.023493 78.4 0.0194028
78.5 0.345844 0.0222925 78.5 86.35 0.326159 0.0270645 78.5 0.336347 0.0234224 78.5 0.0173379
78.6 0.345562 0.0221587 78.6 86.46 0.326171 0.0255695 78.6 0.336319 0.0233589 78.6 0.0144294
78.7 0.345533 0.0220227 78.7 86.57 0.326112 0.0248209 78.7 0.336354 0.0233006 78.7 0.0112917
78.8 0.345546 0.0219071 78.8 86.68 0.326165 0.0244405 78.8 0.336344 0.0232216 78.8 0.0116551
78.9 0.345587 0.0217745 78.9 86.79 0.326501 0.0242186 78.9 0.336649 0.023162 78.9 0.0161527
79 0.345847 0.0216546 79 86.9 0.32677 0.0240925 79 0.336977 0.023086 79 0.0213741
79.1 0.346185 0.0215464 79.1 87.01 0.327126 0.0240376 79.1 0.337265 0.0229909 79.1 0.0290296
79.2 0.346818 0.0214452 79.2 87.12 0.328567 0.0240046 79.2 0.338196 0.0229139 79.2 0.0502713
79.3 0.350482 0.0213184 79.3 87.23 0.33573 0.0240018 79.3 0.343205 0.0228045 79.3 0.15115
79.4 0.353949 0.0212546 79.4 87.34 0.342906 0.0239922 79.4 0.348523 0.0226873 79.4 0.249873
79.5 0.362658 0.0211506 79.5 87.45 0.361899 0.0239677 79.5 0.362581 0.0225928 79.5 0.448486
79.6 0.366393 0.021062 79.6 87.56 0.372821 0.0239662 79.6 0.376304 0.0224864 79.6 0.539287
79.7 0.367047 0.0210091 79.7 87.67 0.375636 0.0239257 79.7 0.3837 0.0223526 79.7 0.548386
79.8 0.366413 0.0209266 79.8 87.78 0.374056 0.0238852 79.8 0.385937 0.0222553 79.8 0.527833
79.9 0.364206 0.020892 79.9 87.89 0.368475 0.0238405 79.9 0.382775 0.0221238 79.9 0.474731
80 0.356476 0.0208327 80 88 0.351676 0.0237606 80 0.368431 0.0219952 80 0.310511
80.1 0.34989 0.0207839 80.1 88.11 0.336973 0.0236759 80.1 0.352284 0.0218815 80.1 0.133598
80.2 0.347736 0.0207649 80.2 88.22 0.331711 0.0236217 80.2 0.345403 0.0217426 80.2 0.0466717
80.3 0.348067 0.0207412 80.3 88.33 0.331686 0.0235121 80.3 0.344145 0.0216534 80.3 0.0371009
80.4 0.347719 0.0207022 80.4 88.44 0.331044 0.0234245 80.4 0.343542 0.0215473 80.4 0.0319366
80.5 0.347425 0.0207003 80.5 88.55 0.330462 0.0233161 80.5 0.343177 0.0214437 80.5 0.0288512
80.6 0.347112 0.0207036 80.6 88.66 0.330109 0.0232076 80.6 0.342898 0.021356 80.6 0.0271469
80.7 0.347057 0.0207055 80.7 88.77 0.330129 0.0231075 80.7 0.342596 0.0212496 80.7 0.0263836
80.8 0.347113 0.0207183 80.8 88.88 0.329817 0.0229828 80.8 0.342546 0.0211519 80.8 0.0260512
80.9 0.346795 0.0207417 80.9 88.99 0.329792 0.0228731 80.9 0.342278 0.0210721 80.9 0.0258703
81 0.346795 0.0207886 81 89.1 0.32951 0.0227569 81 0.342264 0.0209793 81 0.0257673
81.1 0.346807 0.0208151 81.1 89.21 0.329505 0.0226318 81.1 0.342261 0.0209069 81.1 0.0256916
81.2 0.34678 0.0208418 81.2 89.32 0.329492 0.0225191 81.2 0.342302 0.0208343 81.2 0.0255897
81.3 0.346467 0.0208819 81.3 89.43 0.329523 0.0223936 81.3 0.342249 0.0207564 81.3 0.0254975
81.4 0.346498 0.0209382 81.4 89.54 0.329487 0.0222639 81.4 0.342264 0.0207001 81.4 0.025391
81.5 0.346479 0.0209753 81.5 89.65 0.329185 0.0221641 81.5 0.342289 0.0206425 81.5 0.025247
81.6 0.346477 0.0210426 81.6 89.76 0.329207 0.0220374 81.6 0.342254 0.0205692 81.6 0.0251286
81.7 0.346506 0.0210854 81.7 89.87 0.329159 0.0219209 81.7 0.342275 0.0205178 81.7 0.02496
81.8 0.346463 0.0211473 81.8 89.98 0.329192 0.0218325 81.8 0.342258 0.0204671 81.8 0.0248329
81.9 0.346493 0.0212265 81.9 90.09 0.3292 0.0217089 81.9 0.342257 0.0204122 81.9 0.0247283
82 0.346172 0.0212763 82 90.2 0.329156 0.0215997 82 0.342298 0.0203914 82 0.0245918
82.1 0.346169 0.0213522 82.1 90.31 0.329216 0.0215214 82.1 0.342257 0.0203249 82.1 0.0245201
82.2 0.346197 0.0214391 82.2 90.42 0.329184 0.0214153 82.2 0.342245 0.0202772 82.2 0.0244158
82.3 0.346178 0.0214866 82.3 90.53 0.329184 0.021321 82.3 0.342283 0.0202377 82.3 0.0242504
82.4 0.346159 0.0215713 82.4 90.64 0.329213 0.0212386 82.4 0.342259 0.0202017 82.4 0.0240519
82.5 0.346217 0.0216627 82.5 90.75 0.329163 0.0211261 82.5 0.342261 0.0201636 82.5 0.0236972
82.6 0.346163 0.0217238 82.6 90.86 0.329171 0.0210399 82.6 0.342277 0.0201185 82.6 0.0231401
82.7 0.346183 0.0218176 82.7 90.97 0.329199 0.0209581 82.7 0.342247 0.0200814 82.7 0.0223783
82.8 0.345877 0.0218988 82.8 91.08 0.329165 0.020849 82.8 0.342266 0.0200651 82.8 0.0212839
82.9 0.345835 0.0219965 82.9 91.19 0.328873 0.0207827 82.9 0.342279 0.0200275 82.9 0.0198495
83 0.345878 0.0221124 83 91.3 0.328883 0.0207078 83 0.342249 0.020045 83 0.0179401
83.1 0.345869 0.0222048 83.1 91.41 0.328846 0.0206168 83.1 0.342287 0.0200412 83.1 0.015277
83.2 0.345528 0.0223365 83.2 91.52 0.328592 0.0205462 83.2 0.341953 0.020045 83.2 0.0119405
83.3 0.345533 0.0224726 83.3 91.63 0.328562 0.0204602 83.3 0.341945 0.0200763 83.3 0.0109859
83.4 0.345536 0.0226225 83.4 91.74 0.328865 0.0204008 83.4 0.342287 0.0201424 83.4 0.0147913
83.5 0.345844 0.0227822 83.5 91.85 0.329213 0.0203233 83.5 0.342571 0.0202331 83.5 0.0200374
83.6 0.345867 0.0229609 83.6 91.96 0.32947 0.0202377 83.6 0.342891 0.0203781 83.6 0.026601
83.7 0.346471 0.0231792 83.7 92.07 0.330744 0.0201605 83.7 0.343833 0.0205665 83.7 0.0422457
83.8 0.348951 0.0234206 83.8 92.18 0.335752 0.0201096 83.8 0.347265 0.0208093 83.8 0.112241
83.9 0.353648 0.0236893 83.9 92.29 0.345381 0.0200191 83.9 0.354145 0.0211286 83.9 0.237521
84 0.359852 0.0239629 84 92.4 0.359734 0.0199707 84 0.364398 0.0214987 84 0.389033
84.1 0.366093 0.0242823 84.1 92.51 0.377168 0.0198755 84.1 0.379974 0.0219676 84.1 0.528766
84.2 0.367033 0.0246232 84.2 92.62 0.382447 0.019769 84.2 0.389691 0.0225473 84.2 0.549185
84.3 0.366702 0.0249997 84.3 92.73 0.382179 0.0196785 84.3 0.393083 0.0232175 84.3 0.534571
84.4 0.365155 0.025445 84.4 92.84 0.377767 0.0195693 84.4 0.391536 0.0241307 84.4 0.493221
84.5 0.358625 0.0259288 84.5 92.95 0.362528 0.0194955 84.5 0.378767 0.0252797 84.5 0.357151
84.6 0.351446 0.0265106 84.6 93.06 0.345105 0.0194633 84.6 0.361279 0.026774 84.6 0.176562
84.7 0.34773 0.0271478 84.7 93.17 0.335406 0.019494 84.7 0.351359 0.0287579 84.7 0.0526967
84.8 0.348017 0.0278422 84.8 93.28 0.335111 0.0195841 84.8 0.349791 0.0311185 84.8 0.0387478
84.9 0.347706 0.0286023 84.9 93.39 0.334187 0.019729 84.9 0.348831 0.0337725 84.9 0.0329423
85 0.34741 0.0293976 85 93.5 0.333821 0.0199394 85 0.348561 0.0366083 85 0.0294352
85.1 0.347377 0.0302485 85.1 93.61 0.33325 0.0202503 85.1 0.347941 0.0394587 85.1 0.0274362
85.2 0.347082 0.0311665 85.2 93.72 0.333224 0.0206511 85.2 0.347897 0.0423576 85.2 0.0265113
85.3 0.347105 0.032164 85.3 93.83 0.3329 0.0212004 85.3 0.347608 0.0454606 85.3 0.0261184
85.4 0.346768 0.0332142 85.4 93.94 0.332953 0.0218927 85.4 0.347583 0.0488054 85.4 0.0259116
85.5 0.346792 0.0343606 85.5 94.05 0.332604 0.0227559 85.5 0.34759 0.0526508 85.5 0.0257994
85.6 0.346781 0.0355354 85.6 94.16 0.332614 0.0238706 85.6 0.347296 0.0572906 85.6 0.0257148
85.7 0.346448 0.0368139 85.7 94.27 0.332612 0.0252204 85.7 0.347262 0.0631199 85.7 0.0256205
85.8 0.346486 0.0382138 85.8 94.38 0.332593 0.0268665 85.8 0.347292 0.0710781 85.8 0.025547
85.9 0.346475 0.0396798 85.9 94.49 0.332305 0.0289233 85.9 0.347306 0.0829086 85.9 0.0254239
86 0.346463 0.0412689 86 94.6 0.332303 0.0313977 86 0.346954 0.102256 86 0.0253023
86.1 0.346504 0.042995 86.1 94.71 0.33228 0.0342911 86.1 0.347005 0.135944 86.1 0.0251649
86.2 0.346169 0.0448784 86.2 94.82 0.332307 0.0375483 86.2 0.346983 0.190696 86.2 0.0250272
86.3 0.346138 0.0469383 86.3 94.93 0.33229 0.0410911 86.3 0.34695 0.260399 86.3 0.0248794
86.4 0.34619 0.0492787 86.4 95.04 0.332298 0.0450529 86.4 0.347001 0.296145 86.4 0.0247522
86.5 0.346149 0.0519042 86.5 95.15 0.332311 0.0495523 86.5 0.346969 0.325411 86.5 0.0246371
86.6 0.346161 0.0549815 86.6 95.26 0.332272 0.0549839 86.6 0.346982 0.400166 86.6 0.0245597
86.7 0.346191 0.0586226 86.7 95.37 0.332305 0.0619806 86.7 0.347015 0.459937 86.7 0.0244542
86.8 0.34613 0.0630784 86.8 95.48 0.3323 0.071644 86.8 0.346955 0.492285 86.8 0.0243198
86.9 0.346168 0.0688487 86.9 95.59 0.332273 0.0862764 86.9 0.346984 0.50653 86.9 0.0241243
87 0.346171 0.076656 87 95.7 0.332322 0.110334 87 0.346993 0.506587 87 0.0237973
87.1 0.345828 0.0881226 87.1 95.81 0.332292 0.150018 87.1 0.346941 0.4691 87.1 0.0232833
87.2 0.345858 0.106314 87.2 95.92 0.332286 0.206332 87.2 0.346995 0.334839 87.2 0.0225375
87.3 0.345861 0.136434 87.3 96.03 0.332332 0.268179 87.3 0.346963 0.145341 87.3 0.0214998
87.4 0.345833 0.183337 87.4 96.14 0.332289 0.315473 87.4 0.346956 0.0503402 87.4 0.0201332
87.5 0.345876 0.242042 87.5 96.25 0.332311 0.373338 87.5 0.346996 0.0397955 87.5 0.0183204
87.6 0.345528 0.294325 87.6 96.36 0.332009 0.42969 87.6 0.346652 0.0343473 87.6 0.0157892
87.7 0.34553 0.315975 87.7 96.47 0.331975 0.465177 87.7 0.346644 0.0298094 87.7 0.0124438
87.8 0.345572 0.378103 87.8 96.58 0.331693 0.48164 87.8 0.346664 0.0270186 87.8 0.0107194
87.9 0.34552 0.437527 87.9 96.69 0.331992 0.485294 87.9 0.346632 0.0255408 87.9 0.013896
88 0.345863 0.484861 88 96.8 0.332273 0.458469 88 0.346977 0.0247768 88 0.019151
88.1 0.345883 0.509322 88.1 96.91 0.332935 0.349901 88.1 0.347307 0.0243262 88.1 0.0252832
88.2 0.346154 0.522146 88.2 97.02 0.33385 0.142565 88.2 0.347874 0.0240545 88.2 0.0385072
88.3 0.348358 0.523661 88.3 97.13 0.337899 0.0502305 88.3 0.351037 0.0238809 88.3 0.0926136
88.4 0.353324 0.498051 88.4 97.24 0.348544 0.037534 88.4 0.358494 0.0237669 88.4 0.227616
88.5 0.357989 0.412957 88.5 97.35 0.360347 0.0315585 88.5 0.366907 0.0236785 88.5 0.351581
88.6 0.365804 0.243977 88.6 97.46 0.381222 0.0276148 88.6 0.383421 0.0236046 88.6 0.519138
88.7 0.367021 0.0817669 88.7 97.57 0.389037 0.0257556 88.7 0.394017 0.02353 88.7 0.548503
88.8 0.366697 0.045077 88.8 97.68 0.389953 0.0248509 88.8 0.398389 0.0234768 88.8 0.538045
88.9 0.365482 0.0401251 88.9 97.79 0.386555 0.024382 88.9 0.397467 0.0233935 88.9 0.502283
89 0.360163 0.036151 89 97.9 0.372499 0.0240978 89 0.386533 0.0232878 89 0.388825
89.1 0.35238 0.0328272 89.1 98.01 0.352554 0.0239428 89.1 0.368159 0.0232254 89.1 0.202404
89.2 0.34773 0.0302271 89.2 98.12 0.339471 0.023867 89.2 0.356343 0.0231277 89.2 0.0593615
89.3 0.348005 0.0281605 89.3 98.23 0.338509 0.0238189 89.3 0.354115 0.0230301 89.3 0.0399788
89.4 0.34772 0.026541 89.4 98.34 0.337585 0.0238032 89.4 0.353205 0.0229378 89.4 0.0336732
89.5 0.347415 0.0253463 89.5 98.45 0.337003 0.0237888 89.5 0.352552 0.0228341 89.5 0.0298407
89.6 0.347388 0.0245004 89.6 98.56 0.33665 0.0237642 89.6 0.352255 0.0227296 89.6 0.0276645
89.7 0.347111 0.0239381 89.7 98.67 0.336362 0.0237411 89.7 0.351977 0.0226202 89.7 0.0266146
89.8 0.347095 0.0235197 89.8 98.78 0.336351 0.0237095 89.8 0.351636 0.022497 89.8 0.0261518
89.9 0.346759 0.023209 89.9 98.89 0.336327 0.0236737 89.9 0.351638 0.0223877 89.9 0.0259516
90 0.346794 0.0229646 90 99 0.336055 0.0236366 90 0.35166 0.02228 90 0.0258204
90.1 0.346772 0.02274 90.1 99.11 0.336036 0.0235915 90.1 0.351323 0.0221541 90.1 0.0257159
90.2 0.346795 0.0225431 90.2 99.22 0.336039 0.0235206 90.2 0.351326 0.0220414 90.2 0.0256476
90.3 0.346791 0.0223821 90.3 99.33 0.336045 0.0234495 90.3 0.351033 0.0219447 90.3 0.0255725
90.4 0.346453 0.0222045 90.4 99.44 0.336012 0.0233615 90.4 0.350987 0.0218115 90.4 0.0254544
90.5 0.346469 0.0220788 90.5 99.55 0.336049 0.0233001 90.5 0.351031 0.0217008 90.5 0.02534
90.6 0.34647 0.0219415 90.6 99.66 0.336054 0.0232034 90.6 0.351017 0.021595 90.6 0.0251958
90.7 0.346464 0.0218045 90.7 99.77 0.336031 0.0230986 90.7 0.350989 0.0215014 90.7 0.0250379
90.8 0.346483 0.0217098 90.8 99.88 0.336052 0.0230011 90.8 0.351031 0.0213974 90.8 0.024887
90.9 0.34617 0.0215911 90.9 99.99 0.336044 0.0228952 90.9 0.350684 0.0213003 90.9 0.0247523
91 0.346125 0.0214607 91 100.1 0.336034 0.0227809 91 0.350703 0.0212085 91 0.0246417
91.1 0.346182 0.0213824 91.1 100.21 0.336061 0.0226594 91.1 0.350774 0.0211136 91.1 0.0245691
91.2 0.346171 0.0212711 91.2 100.32 0.336044 0.0225439 91.2 0.350695 0.0210318 91.2 0.0244532
91.3 0.346163 0.0212014 91.3 100.43 0.336038 0.0224274 91.3 0.350703 0.020975 91.3 0.0243333
91.4 0.346185 0.0211238 91.4 100.54 0.336043 0.0223189 91.4 0.350696 0.0208742 91.4 0.0241385
91.5 0.346166 0.0210262 91.5 100.65 0.33602 0.022195 91.5 0.350674 0.0208112 91.5 0.0237984
91.6 0.346175 0.0209876 91.6 100.76 0.336044 0.022096 91.6 0.350701 0.0207404 91.6 0.023322
91.7 0.345869 0.0209191 91.7 100.87 0.336052 0.0219805 91.7 0.35069 0.0206622 91.7 0.0225864
91.8 0.34587 0.0208609 91.8 100.98 0.33603 0.0218629 91.8 0.350372 0.0206011 91.8 0.0215568
91.9 0.345876 0.0208272 91.9 101.09 0.33605 0.0217717 91.9 0.350403 0.020564 91.9 0.0202089
92 0.345881 0.020781 92 101.2 0.335728 0.0216607 92 0.350359 0.0204846 92 0.0184087
92.1 0.345845 0.0207521 92.1 101.31 0.33573 0.021556 92.1 0.350385 0.020427 92.1 0.0159105
92.2 0.345571 0.020747 92.2 101.42 0.335452 0.0214701 92.2 0.350084 0.0203709 92.2 0.0125374
92.3 0.345555 0.020722 92.3 101.53 0.335415 0.0213613 92.3 0.35004 0.0202983 92.3 0.0105493
92.4 0.345517 0.0206968 92.4 101.64 0.33574 0.0212756 92.4 0.350067 0.0202585 92.4 0.0135481
92.5 0.345872 0.0207087 92.5 101.75 0.336057 0.0211751 92.5 0.350375 0.0201935 92.5 0.0188591
92.6 0.345851 0.020707 92.6 101.86 0.336636 0.0210849 92.6 0.350673 0.0201422 92.6 0.0249748
92.7 0.346476 0.0207332 92.7 101.97 0.337587 0.0210118 92.7 0.351348 0.0200953 92.7 0.0377747
92.8 0.348363 0.020755 92.8 102.08 0.341651 0.0209221 92.8 0.354115 0.0200367 92.8 0.0891793
92.9 0.353283 0.0207592 92.9 102.19 0.352849 0.0208423 92.9 0.3622 0.0199912 92.9 0.225096
93 0.357692 0.0208201 93 102.3 0.364419 0.0207719 93 0.370641 0.0199586 93 0.344508
93.1 0.365829 0.020861 93.1 102.41 0.386504 0.0206755 93.1 0.387767 0.0198856 93.1 0.517126
93.2 0.367033 0.0208991 93.2 102.52 0.395554 0.0205938 93.2 0.398073 0.0198407 93.2 0.548318
93.3 0.367033 0.0209457 93.3 102.63 0.397475 0.0205045 93.3 0.402445 0.0197744 93.3 0.538731
93.4 0.36548 0.020982 93.4 102.74 0.393997 0.020381 93.4 0.40177 0.0197195 93.4 0.504135
93.5 0.36046 0.0210255 93.5 102.85 0.380277 0.0202815 93.5 0.391209 0.0196981 93.5 0.396087
93.6 0.352724 0.0210913 93.6 102.96 0.358184 0.0201666 93.6 0.372181 0.0197291 93.6 0.208652
93.7 0.348023 0.0211125 93.7 103.07 0.343485 0.0200519 93.7 0.36002 0.0198456 93.7 0.0614347
93.8 0.348015 0.0211875 93.8 103.18 0.341643 0.0199669 93.8 0.357866 0.0200894 93.8 0.0402692
93.9 0.347751 0.0212651 93.9 103.29 0.341016 0.0198665 93.9 0.356918 0.0203969 93.9 0.0338423
94 0.347404 0.0213127 94 103.4 0.340691 0.0197845 94 0.355983 0.0208503 94 0.0299422
94.1 0.347408 0.0213765 94.1 103.51 0.340429 0.0197283 94.1 0.35569 0.0214533 94.1 0.0277274
94.2 0.34712 0.0214544 94.2 103.62 0.340072 0.0196316 94.2 0.355325 0.022184 94.2 0.0266456
94.3 0.347075 0.0215095 94.3 103.73 0.339782 0.0195783 94.3 0.355044 0.0231017 94.3 0.0261929
94.4 0.347102 0.0215977 94.4 103.84 0.33979 0.0195342 94.4 0.355061 0.0242039 94.4 0.0259854
94.5 0.346814 0.0216644 94.5 103.95 0.339766 0.0194858 94.5 0.354722 0.0255223 94.5 0.0258496
94.6 0.346778 0.0217659 94.6 104.06 0.339783 0.0195019 94.6 0.354435 0.0271587 94.6 0.0257622
94.7 0.3468 0.0218705 94.7 104.17 0.339789 0.0195329 94.7 0.354433 0.029116 94.7 0.0257145
94.8 0.346811 0.0219543 94.8 104.28 0.339459 0.0196171 94.8 0.354403 0.0314526 94.8 0.0256358
94.9 0.346469 0.0220613 94.9 104.39 0.339482 0.0197798 94.9 0.354143 0.0341161 94.9 0.0255399
95 0.346503 0.022197 95 104.5 0.339459 0.0200064 95 0.354109 0.0369156 95 0.025432
95.1 0.346482 0.0223053 95.1 104.61 0.339447 0.020338 95.1 0.354115 0.0397982 95.1 0.0252656
95.2 0.346463 0.0224593 95.2 104.72 0.339481 0.020798 95.2 0.354126 0.0427866 95.2 0.0251359
95.3 0.34652 0.0226324 95.3 104.83 0.339455 0.021418 95.3 0.353791 0.0459948 95.3 0.0250092
95.4 0.346467 0.0227999 95.4 104.94 0.339465 0.0222287 95.4 0.353795 0.0495957 95.4 0.0248737
95.5 0.3465 0.023019 95.5 105.05 0.339488 0.0232444 95.5 0.353835 0.0538123 95.5 0.0247617
95.6 0.346192 0.0232507 95.6 105.16 0.339456 0.0245339 95.6 0.353786 0.059006 95.6 0.0246609
95.7 0.346154 0.0235121 95.7 105.27 0.339788 0.0261332 95.7 0.353812 0.0658264 95.7 0.0245494
95.8 0.346196 0.0238323 95.8 105.38 0.339775 0.0281354 95.8 0.353815 0.0755719 95.8 0.0244319
95.9 0.346198 0.0241557 95.9 105.49 0.339764 0.0306128 95.9 0.353491 0.0909602 95.9 0.0242588
96 0.346173 0.02452 96 105.6 0.33978 0.0335984 96 0.353515 0.117565 96 0.0239399
96.1 0.346204 0.0249041 96.1 105.71 0.339754 0.037006 96.1 0.353482 0.163821 96.1 0.0234872
96.2 0.346173 0.025322 96.2 105.82 0.339789 0.0408284 96.2 0.353494 0.230675 96.2 0.0228005
96.3 0.345861 0.0257938 96.3 105.93 0.339795 0.0451009 96.3 0.353504 0.288897 96.3 0.0218271
96.4 0.345883 0.0263321 96.4 106.04 0.339452 0.0500707 96.4 0.35348 0.306291 96.4 0.0205395
96.5 0.345857 0.0268846 96.5 106.15 0.339466 0.0562307 96.5 0.353188 0.375378 96.5 0.018841
96.6 0.345871 0.0275132 96.6 106.26 0.339475 0.064393 96.6 0.353183 0.444061 96.6 0.0164961
96.7 0.345559 0.0281896 96.7 106.37 0.339135 0.0762242 96.7 0.352853 0.486788 96.7 0.0132279
96.8 0.34552 0.0289203 96.8 106.48 0.339174 0.0951275 96.8 0.352894 0.505221 96.8 0.0104785
96.9 0.345531 0.0297159 96.9 106.59 0.339446 0.127241 96.9 0.352888 0.510337 96.9 0.0124919
97 0.345847 0.0305549 97 106.7 0.339739 0.178227 97 0.353187 0.487578 97 0.01768
97.1 0.345834 0.0314802 97.1 106.81 0.340118 0.241685 97.1 0.353523 0.389459 97.1 0.0235314
97.2 0.346189 0.0324796 97.2 106.92 0.341008 0.297073 97.2 0.354095 0.196121 97.2 0.0341882
97.3 0.34773 0.0335223 97.3 107.03 0.344126 0.351817 97.3 0.355999 0.0609358 97.3 0.0712734
97.4 0.352685 0.034673 97.4 107.14 0.355689 0.413142 97.4 0.364094 0.0411565 97.4 0.205342
97.5 0.356149 0.0358626 97.5 107.25 0.364995 0.459259 97.5 0.370907 0.0357025 97.5 0.302316
97.6 0.364833 0.0371378 97.6 107.36 0.389651 0.481028 97.6 0.389039 0.0306608 97.6 0.500336
97.7 0.367014 0.0385461 97.7 107.47 0.400862 0.48876 97.7 0.40024 0.0274217 97.7 0.546049
97.8 0.367064 0.0401247 97.8 107.58 0.403955 0.474717 97.8 0.405512 0.0256976 97.8 0.542477
97.9 0.366095 0.0418598 97.9 107.69 0.401798 0.398957 97.9 0.405567 0.0248002 97.9 0.513665
98 0.36236 0.0438747 98 107.8 0.391175 0.206094 98 0.398051 0.024254 98 0.432516
98.1 0.35428 0.0460835 98.1 107.91 0.367479 0.0626118 98.1 0.379023 0.0239428 98.1 0.246821
98.2 0.34864 0.0485784 98.2 108.02 0.348835 0.0394973 98.2 0.364403 0.0237522 98.2 0.0786354
98.3 0.348338 0.051425 98.3 108.13 0.345382 0.0330861 98.3 0.360957 0.0236152 98.3 0.0421728
98.4 0.348027 0.0546576 98.4 108.24 0.344747 0.028431 98.4 0.359708 0.0235263 98.4 0.0349866
98.5 0.347712 0.0584671 98.5 108.35 0.344143 0.0261737 98.5 0.359098 0.023458 98.5 0.0306112
98.6 0.347399 0.0630985 98.6 108.46 0.343807 0.0251441 98.6 0.358447 0.0233766 98.6 0.0280903
98.7 0.347387 0.0690705 98.7 108.57 0.343512 0.0246209 98.7 0.358179 0.0233316 98.7 0.0267897
98.8 0.347058 0.0772145 98.8 108.68 0.343505 0.0243352 98.8 0.357863 0.0232654 98.8 0.0262438
98.9 0.347124 0.0892697 98.9 108.79 0.343145 0.024184 98.9 0.357523 0.0232169 98.9 0.0260291
99 0.347069 0.10848 99 108.9 0.34321 0.0241332 99 0.35755 0.0231311 99 0.0258788
99.1 0.346785 0.140516 99.1 109.01 0.34318 0.0241067 99.1 0.357237 0.0230445 99.1 0.025789
99.2 0.346812 0.189714 99.2 109.12 0.343201 0.0241037 99.2 0.357217 0.0229646 99.2 0.0257401
99.3 0.346759 0.249751 99.3 109.23 0.3432 0.0241285 99.3 0.356931 0.0228806 99.3 0.0256555
99.4 0.346799 0.297518 99.4 109.34 0.343166 0.0241258 99.4 0.356897 0.0227788 99.4 0.0255688
99.5 0.346508 0.318814 99.5 109.45 0.342871 0.0241523 99.5 0.356605 0.0226781 99.5 0.0254549
99.6 0.346471 0.383559 99.6 109.56 0.3432 0.0241519 99.6 0.356623 0.0225826 99.6 0.0253143
99.7 0.346501 0.443711 99.7 109.67 0.342869 0.0241432 99.7 0.356594 0.0224681 99.7 0.0251742
99.8 0.346482 0.489228 99.8 109.78 0.342869 0.0241238 99.8 0.356304 0.0223628 99.8 0.0250238
99.9 0.346473 0.512065 99.9 109.89 0.343178 0.024088 99.9 0.356305 0.0222466 99.9 0.0248913
100 0.346501 0.523608 100 110 0.34287 0.0240466 100 0.356285 0.0221445 100 0.0247832
100.1 0.346461 0.522751 100.1 110.11 0.343216 0.023994 100.1 0.356328 0.0220259 100.1 0.0246891
100.2 0.346478 0.49171 100.2 110.22 0.343158 0.0239216 100.2 0.356273 0.0219129 100.2 0.0245833
100.3 0.346179 0.394839 100.3 110.33 0.343186 0.0238646 100.3 0.355983 0.0218043 100.3 0.0244932
100.4 0.346156 0.219232 100.4 110.44 0.343221 0.023769 100.4 0.356004 0.0217152 100.4 0.0243136
100.5 0.346162 0.0721005 100.5 110.55 0.343185 0.0236732 100.5 0.355981 0.0215908 100.5 0.0240435
100.6 0.346166 0.0439593 100.6 110.66 0.343204 0.0235822 100.6 0.355993 0.0215097 100.6 0.0236462
100.7 0.346125 0.0395688 100.7 110.77 0.343192 0.0234567 100.7 0.356015 0.0214129 100.7 0.0229893
100.8 0.34617 0.0355991 100.8 110.88 0.343155 0.0233347 100.8 0.355668 0.0212988 100.8 0.0221007
100.9 0.345847 0.0322994 100.9 110.99 0.342911 0.0232513 100.9 0.355684 0.0212256 100.9 0.0209188
101 0.345824 0.0297622 101 111.1 0.342858 0.0231011 101 0.35566 0.0211195 101 0.0193381
101.1 0.345863 0.027741 101.1 111.21 0.342876 0.0229817 101.1 0.35533 0.0210319 101.1 0.0172027
101.2 0.345828 0.0261825 101.2 111.32 0.342611 0.0228743 101.2 0.355383 0.0209768 101.2 0.0141695
101.3 0.345515 0.0250867 101.3 111.43 0.342543 0.0227328 101.3 0.355027 0.0208889 101.3 0.0108452
101.4 0.345552 0.024347 101.4 111.54 0.342575 0.022637 101.4 0.355051 0.020828 101.4 0.0114212
101.5 0.345837 0.0238266 101.5 111.65 0.342895 0.0224961 101.5 0.355391 0.0207584 101.5 0.0162317
101.6 0.345848 0.0234754 101.6 111.76 0.343478 0.0223726 101.6 0.355667 0.0206878 101.6 0.0218717
101.7 0.346176 0.0231748 101.7 111.87 0.344144 0.0222922 101.7 0.356019 0.0206324 101.7 0.0304782
101.8 0.347085 0.0229382 101.8 111.98 0.346349 0.0221626 101.8 0.357561 0.0205563 101.8 0.0553417
101.9 0.351455 0.0227256 101.9 112.09 0.356305 0.0220464 101.9 0.364387 0.0204922 101.9 0.17011
102 0.354242 0.022537 102 112.2 0.365041 0.0219497 102 0.370331 0.0204366 102 0.25903
102.1 0.363257 0.0223715 102.1 112.31 0.389954 0.0218494 102.1 0.387752 0.0203682 102.1 0.465532
102.2 0.366408 0.02222 102.2 112.42 0.404581 0.021741 102.2 0.40083 0.0203012 102.2 0.540555
102.3 0.367025 0.022065 102.3 112.53 0.409882 0.0216484 102.3 0.407378 0.020238 102.3 0.545906
102.4 0.366386 0.0219341 102.4 112.64 0.408909 0.0215351 102.4 0.408603 0.0201441 102.4 0.523391
102.5 0.363928 0.0218146 102.5 112.75 0.401182 0.0214266 102.5 0.40397 0.0200539 102.5 0.464845
102.6 0.356118 0.0216671 102.6 112.86 0.377817 0.021309 102.6 0.386221 0.0199611 102.6 0.293435
102.7 0.349582 0.0215603 102.7 112.97 0.356303 0.0211789 102.7 0.369983 0.0198556 102.7 0.117578
102.8 0.348042 0.0214554 102.8 113.08 0.348847 0.0210883 102.8 0.363765 0.0197828 102.8 0.0451971
102.9 0.348001 0.0213453 102.9 113.19 0.348202 0.020963 102.9 0.362225 0.0197295 102.9 0.0365402
103 0.347712 0.0212668 103 113.3 0.347575 0.0208563 103 0.361577 0.0196789 103 0.0315613
103.1 0.347403 0.0211628 103.1 113.41 0.347291 0.020757 103.1 0.360994 0.0196394 103.1 0.0286168
103.2 0.347391 0.0210837 103.2 113.52 0.346957 0.0206413 103.2 0.360363 0.0196314 103.2 0.027042
103.3 0.347102 0.0210071 103.3 113.63 0.346648 0.0205313 103.3 0.360042 0.0196615 103.3 0.0263442
103.4 0.347079 0.0209347 103.4 113.74 0.346664 0.0204119 103.4 0.359768 0.0197139 103.4 0.0260634
103.5 0.346754 0.0208759 103.5 113.85 0.346628 0.02029 103.5 0.359721 0.0198202 103.5 0.0258897
103.6 0.346782 0.0208172 103.6 113.96 0.346359 0.020193 103.6 0.359444 0.0200236 103.6 0.0258153
103.7 0.346763 0.0207644 103.7 114.07 0.346342 0.0200569 103.7 0.359438 0.0203008 103.7 0.0257426
103.8 0.34678 0.0207327 103.8 114.18 0.34633 0.019944 103.8 0.359085 0.0206794 103.8 0.0256495
103.9 0.346797 0.0207038 103.9 114.29 0.34637 0.0198219 103.9 0.35913 0.0212496 103.9 0.025585
104 0.346458 0.0206777 104 114.4 0.346334 0.0197083 104 0.358805 0.0219338 104 0.0254736
104.1 0.346473 0.0206558 104.1 114.51 0.346345 0.0196132 104.1 0.358789 0.0228151 104.1 0.0253479
104.2 0.346476 0.0206345 104.2 114.62 0.346365 0.0195117 104.2 0.35881 0.0239099 104.2 0.0252155
104.3 0.346453 0.0206462 104.3 114.73 0.346323 0.0193953 104.3 0.358474 0.0252313 104.3 0.0250385
104.4 0.346487 0.0206572 104.4 114.84 0.346337 0.019321 104.4 0.358474 0.0268729 104.4 0.0249102
104.5 0.34648 0.0206635 104.5 114.95 0.346367 0.0192816 104.5 0.358512 0.0289065 104.5 0.0248031
104.6 0.346135 0.0206544 104.6 115.06 0.346353 0.0192637 104.6 0.358173 0.0312955 104.6 0.0246786
104.7 0.346179 0.0206879 104.7 115.17 0.346372 0.0192958 104.7 0.35818 0.0340456 104.7 0.0245849
104.8 0.346154 0.0207037 104.8 115.28 0.346369 0.0193674 104.8 0.358184 0.0369604 104.8 0.024489
104.9 0.346145 0.0207345 104.9 115.39 0.346337 0.0195221 104.9 0.358146 0.0399697 104.9 0.0243217
105 0.346166 0.0207687 105 115.5 0.346374 0.0198193 105 0.358172 0.0431495 105 0.0240925
105.1 0.346149 0.0207963 105.1 115.61 0.346333 0.0202033 105.1 0.357863 0.046569 105.1 0.0236796
105.2 0.346161 0.0208534 105.2 115.72 0.346341 0.0207734 105.2 0.357848 0.0504471 105.2 0.0230702
105.3 0.346176 0.0208823 105.3 115.83 0.346357 0.0215453 105.3 0.357886 0.05511 105.3 0.0222301
105.4 0.345815 0.0209124 105.4 115.94 0.346311 0.0225509 105.4 0.357533 0.0609346 105.4 0.0210477
105.5 0.345845 0.0209814 105.5 116.05 0.34605 0.0238812 105.5 0.357533 0.0688852 105.5 0.0195105
105.6 0.345862 0.0210455 105.6 116.16 0.346053 0.0255561 105.6 0.357553 0.080778 105.6 0.0174463
105.7 0.345818 0.0210867 105.7 116.27 0.345719 0.027701 105.7 0.35723 0.100557 105.7 0.0144703
105.8 0.34553 0.0211591 105.8 116.38 0.345753 0.0303927 105.8 0.356923 0.135828 105.8 0.0110158
105.9 0.345531 0.0212272 105.9 116.49 0.34573 0.0336584 105.9 0.356942 0.193883 105.9 0.0110612
106 0.345831 0.0212797 106 116.6 0.346043 0.0374783 106 0.357231 0.266171 106 0.0156901
106.1 0.345853 0.0213547 106.1 116.71 0.346709 0.041783 106.1 0.357562 0.295693 106.1 0.0213845
106.2 0.346167 0.0214151 106.2 116.82 0.347276 0.0467129 106.2 0.357887 0.336187 106.2 0.0295442
106.3 0.34679 0.021515 106.3 116.93 0.349166 0.0526826 106.3 0.359117 0.414213 106.3 0.0520365
106.4 0.350843 0.0215935 106.4 117.04 0.35883 0.0604548 106.4 0.365684 0.472378 106.4 0.159076
106.5 0.353922 0.0216835 106.5 117.15 0.368131 0.0715958 106.5 0.371852 0.500039 106.5 0.251309
106.6 0.362665 0.0217904 106.6 117.26 0.393099 0.0897388 106.6 0.389028 0.51094 106.6 0.453299
106.7 0.366428 0.0218819 106.7 117.37 0.409553 0.122479 106.7 0.402445 0.504061 106.7 0.538805
106.8 0.367037 0.021983 106.8 117.48 0.415127 0.179214 106.8 0.40953 0.448464 106.8 0.546754
106.9 0.366415 0.0220775 106.9 117.59 0.414242 0.252756 106.9 0.411121 0.287161 106.9 0.525939
107 0.364224 0.0222002 107 117.7 0.407154 0.314026 107 0.406863 0.101295 107 0.472379
107.1 0.356736 0.0223362 107.1 117.81 0.383715 0.386527 107.1 0.389645 0.0449018 107.1 0.30688
107.2 0.350233 0.022513 107.2 117.92 0.361322 0.454692 107.2 0.37313 0.03807 107.2 0.131922
107.3 0.348011 0.0227015 107.3 118.03 0.352253 0.488574 107.3 0.365957 0.0325472 107.3 0.0464233
107.4 0.348008 0.0229605 107.4 118.14 0.351338 0.499979 107.4 0.364389 0.0285457 107.4 0.0370447
107.5 0.34773 0.0232423 107.5 118.25 0.350414 0.493971 107.5 0.363489 0.0263173 107.5 0.0318754
107.6 0.347388 0.0235348 107.6 118.36 0.350047 0.443126 107.6 0.362837 0.0251601 107.6 0.028797
107.7 0.347399 0.0238889 107.7 118.47 0.349785 0.283255 107.7 0.36252 0.0245372 107.7 0.0271318
107.8 0.347107 0.0242851 107.8 118.58 0.349748 0.0857454 107.8 0.361941 0.024192 107.8 0.0264105
107.9 0.347087 0.0246864 107.9 118.69 0.349446 0.0421006 107.9 0.361894 0.023956 107.9 0.026113
108 0.346779 0.0251368 108 118.8 0.349475 0.0344586 108 0.361594 0.0238432 108 0.0259557
108.1 0.346775 0.0256236 108.1 118.91 0.349423 0.0291457 108.1 0.361291 0.0237539 108.1 0.0258729
108.2 0.346761 0.0261745 108.2 119.02 0.34914 0.0265966 108.2 0.361265 0.0236817 108.2 0.025793
108.3 0.346801 0.0267774 108.3 119.13 0.349141 0.0254516 108.3 0.360999 0.0236444 108.3 0.0257343
108.4 0.346768 0.0274203 108.4 119.24 0.34912 0.0249145 108.4 0.360664 0.0236056 108.4 0.0256724
108.5 0.346458 0.0281342 108.5 119.35 0.349152 0.024684 108.5 0.360644 0.0235707 108.5 0.025562
108.6 0.346486 0.0289089 108.6 119.46 0.349121 0.0245667 108.6 0.360682 0.0235164 108.6 0.025429
108.7 0.34645 0.0297336 108.7 119.57 0.349121 0.02457 108.7 0.360322 0.0234456 108.7 0.0253117
108.8 0.346471 0.0306399 108.8 119.68 0.349145 0.0246198 108.8 0.360338 0.0234062 108.8 0.0251464
108.9 0.346508 0.0316139 108.9 119.79 0.34912 0.0246737 108.9 0.360359 0.0233308 108.9 0.0250203
109 0.346139 0.0326257 109 119.9 0.349134 0.0247584 109 0.360004 0.0232444 109 0.0248895
109.1 0.346179 0.0337604 109.1 120.01 0.34915 0.0248274 109.1 0.360047 0.0231634 109.1 0.0247776
109.2 0.346187 0.0349433 109.2 120.12 0.34913 0.0248822 109.2 0.360027 0.0230684 109.2 0.0247016
109.3 0.346139 0.0361846 109.3 120.23 0.349151 0.0249479 109.3 0.360014 0.0229689 109.3 0.0245859
109.4 0.34618 0.0375519 109.4 120.34 0.349149 0.0249883 109.4 0.359745 0.0228727 109.4 0.0244218
109.5 0.346168 0.0389857 109.5 120.45 0.349141 0.0250127 109.5 0.359711 0.0227582 109.5 0.0242125
109.6 0.346161 0.040541 109.6 120.56 0.349169 0.0250292 109.6 0.359699 0.0226527 109.6 0.0238348
109.7 0.346178 0.0422263 109.7 120.67 0.349135 0.0250089 109.7 0.359756 0.0225379 109.7 0.0232761
109.8 0.345847 0.0440468 109.8 120.78 0.349148 0.024996 109.8 0.359401 0.0224138 109.8 0.0224596
109.9 0.345832 0.0460744 109.9 120.89 0.349179 0.0249613 109.9 0.359398 0.0222906 109.9 0.0213464
110 0.345861 0.0483121 110 121 0.349127 0.0248969 110 0.35942 0.0221903 110 0.0199144
110.1 0.345822 0.0508031 110.1 121.11 0.348845 0.0248522 110.1 0.359063 0.022067 110.1 0.0179496
110.2 0.345524 0.0537372 110.2 121.22 0.348531 0.0247755 110.2 0.358802 0.0219576 110.2 0.0151816
110.3 0.345543 0.0571633 110.3 121.33 0.348509 0.0246647 110.3 0.358794 0.0218562 110.3 0.011591
110.4 0.345504 0.0612791 110.4 121.44 0.348234 0.0245822 110.4 0.358451 0.0217532 110.4 0.0103835
110.5 0.345533 0.0665116 110.5 121.55 0.348832 0.0244668 110.5 0.358808 0.0216661 110.5 0.0143505
110.6 0.345865 0.0734531 110.6 121.66 0.349125 0.0243566 110.6 0.359083 0.0215536 110.6 0.0199929
110.7 0.345856 0.0833224 110.7 121.77 0.349791 0.0242402 110.7 0.359411 0.0214724 110.7 0.0272033
110.8 0.346488 0.0985634 110.8 121.88 0.351324 0.0241051 110.8 0.360368 0.0213731 110.8 0.0444171
110.9 0.349568 0.123697 110.9 121.99 0.358791 0.023988 110.9 0.364993 0.0212679 110.9 0.124555
111 0.353606 0.164663 111 122.1 0.370643 0.0238666 111 0.372797 0.0211964 111 0.24063
111.1 0.360498 0.221248 111.1 122.21 0.39057 0.0237313 111.1 0.38654 0.0211153 111.1 0.404522
111.2 0.366091 0.281304 111.2 122.32 0.411747 0.0236169 111.2 0.402089 0.0210448 111.2 0.530707
111.3 0.367019 0.303594 111.3 122.43 0.419547 0.0234704 111.3 0.410486 0.0209637 111.3 0.547852
111.4 0.366727 0.349794 111.4 122.54 0.419809 0.0233259 111.4 0.412965 0.0208814 111.4 0.532125
111.5 0.36515 0.416803 111.5 122.65 0.41425 0.0232104 111.5 0.410152 0.0207923 111.5 0.489697
111.6 0.358609 0.474196 111.6 122.76 0.393406 0.0230547 111.6 0.395594 0.0207172 111.6 0.349114
111.7 0.351782 0.506505 111.7 122.87 0.369393 0.0229294 111.7 0.378398 0.0205975 111.7 0.172231
111.8 0.347996 0.522203 111.8 122.98 0.35572 0.0227949 111.8 0.368433 0.0205057 111.8 0.0517343
111.9 0.348361 0.527403 111.9 123.09 0.35412 0.0226421 111.9 0.366294 0.0204168 111.9 0.0386358
112 0.347723 0.510983 112 123.2 0.353202 0.0225415 112 0.365297 0.0203118 112 0.0328292
112.1 0.347448 0.446001 112.1 123.31 0.352902 0.0223994 112.1 0.364694 0.020232 112.1 0.0293336
112.2 0.347481 0.29362 112.2 123.42 0.352538 0.0222683 112.2 0.364069 0.0201474 112.2 0.0274082
112.3 0.347134 0.116469 112.3 123.53 0.352276 0.0221519 112.3 0.363734 0.0200495 112.3 0.0265228
112.4 0.347096 0.0486308 112.4 123.64 0.35226 0.022019 112.4 0.363465 0.0199651 112.4 0.0261562
112.5 0.347126 0.0410447 112.5 123.75 0.35195 0.0218859 112.5 0.363134 0.0198652 112.5 0.0259872
112.6 0.34677 0.0370167 112.6 123.86 0.351956 0.0217598 112.6 0.362818 0.0197749 112.6 0.0259153
112.7 0.346784 0.0333837 112.7 123.97 0.351959 0.0216399 112.7 0.362844 0.0196986 112.7 0.0258215
112.8 0.346793 0.030557 112.8 124.08 0.351937 0.0215139 112.8 0.362519 0.0196128 112.8 0.0257923
112.9 0.346764 0.0283038 112.9 124.19 0.351957 0.0213813 112.9 0.36222 0.0195436 112.9 0.0257218
113 0.346774 0.0266011 113 124.3 0.351913 0.0212276 113 0.362238 0.0194911 113 0.0256109
113.1 0.346781 0.0253433 113.1 124.41 0.351941 0.0211102 113.1 0.362197 0.019452 113.1 0.0255121
113.2 0.346437 0.0245188 113.2 124.52 0.35165 0.0209685 113.2 0.36192 0.0194732 113.2 0.0253642
113.3 0.346484 0.0239729 113.3 124.63 0.351617 0.020813 113.3 0.361921 0.0195274 113.3 0.0252225
113.4 0.346446 0.0235806 113.4 124.74 0.351638 0.0206805 113.4 0.361574 0.0196541 113.4 0.0250939
113.5 0.346447 0.0232802 113.5 124.85 0.351635 0.0205172 113.5 0.36159 0.0198643 113.5 0.024947
113.6 0.346478 0.0230383 113.6 124.96 0.351614 0.0203791 113.6 0.361583 0.0201716 113.6 0.0248446
113.7 0.346458 0.0228093 113.7 125.07 0.351655 0.0202333 113.7 0.361577 0.0206468 113.7 0.024757
113.8 0.346469 0.0226369 113.8 125.18 0.351611 0.0200734 113.8 0.361316 0.0213 113.8 0.0246418
113.9 0.346478 0.022473 113.9 125.29 0.351629 0.0199214 113.9 0.361256 0.0221052 113.9 0.0245034
114 0.346137 0.0223202 114 125.4 0.351644 0.0197656 114 0.3613 0.0231761 114 0.0243102
114.1 0.34616 0.0221891 114.1 125.51 0.35163 0.0196098 114.1 0.36131 0.0244849 114.1 0.0239807
114.2 0.346165 0.0220553 114.2 125.62 0.351652 0.019476 114.2 0.360967 0.0260852 114.2 0.0234649
114.3 0.346139 0.0219428 114.3 125.73 0.351655 0.0193157 114.3 0.361019 0.0281056 114.3 0.0226877
114.4 0.34616 0.0218295 114.4 125.84 0.351645 0.0191927 114.4 0.360985 0.0305296 114.4 0.0216343
114.5 0.345841 0.0217051 114.5 125.95 0.35167 0.0190874 114.5 0.360642 0.0333616 114.5 0.0202672
114.6 0.345837 0.0216038 114.6 126.06 0.351325 0.018984 114.6 0.360684 0.0364558 114.6 0.0184349
114.7 0.34587 0.0215089 114.7 126.17 0.351324 0.0189365 114.7 0.36038 0.0396454 114.7 0.0158754
114.8 0.345544 0.0214081 114.8 126.28 0.351026 0.0189617 114.8 0.360041 0.0429631 114.8 0.0123359
114.9 0.345522 0.0213175 114.9 126.39 0.350689 0.0190449 114.9 0.360056 0.0466101 114.9 0.0100634
115 0.345881 0.0212413 115 126.5 0.35102 0.0192546 115 0.360025 0.050708 115 0.013107
115.1 0.345834 0.0211272 115.1 126.61 0.351667 0.0195837 115.1 0.36036 0.055676 115.1 0.0186892
115.2 0.346184 0.0210635 115.2 126.72 0.352265 0.0201019 115.2 0.360667 0.0620022 115.2 0.0252888
115.3 0.346492 0.0209763 115.3 126.83 0.353539 0.0208222 115.3 0.361589 0.0708268 115.3 0.0389297
115.4 0.348635 0.0209149 115.4 126.94 0.3585 0.0217954 115.4 0.364743 0.0844586 115.4 0.0956924
115.5 0.353332 0.0208594 115.5 127.05 0.372186 0.0231112 115.5 0.373416 0.107959 115.5 0.229591
115.6 0.358007 0.0208023 115.6 127.16 0.387818 0.0248109 115.6 0.38368 0.150596 115.6 0.354127
115.7 0.365452 0.0207549 115.7 127.27 0.412963 0.0270216 115.7 0.401183 0.217525 115.7 0.518934
115.8 0.367043 0.0207252 115.8 127.38 0.423264 0.0299906 115.8 0.411087 0.283703 115.8 0.547453
115.9 0.367022 0.0206719 115.9 127.49 0.424531 0.0339933 115.9 0.414534 0.304218 115.9 0.537069
116 0.365787 0.0206693 116 127.6 0.420132 0.0391591 116 0.413009 0.381066 116 0.502259
116.1 0.360815 0.0206373 116.1 127.71 0.403382 0.0458867 116.1 0.401798 0.457654 116.1 0.392548
116.2 0.352982 0.0206018 116.2 127.82 0.377182 0.0551322 116.2 0.383405 0.500847 116.2 0.207462
116.3 0.348341 0.0206122 116.3 127.93 0.359423 0.0693508 116.3 0.370965 0.516446 116.3 0.0608958
116.4 0.34835 0.0205944 116.4 128.04 0.356959 0.0939056 116.4 0.368098 0.516848 116.4 0.0402839
116.5 0.348002 0.0205863 116.5 128.15 0.355988 0.138945 116.5 0.366909 0.482248 116.5 0.0338209
116.6 0.347717 0.0206196 116.6 128.26 0.355371 0.208533 116.6 0.366272 0.355783 116.6 0.0299062
116.7 0.347423 0.0206223 116.7 128.37 0.355103 0.280508 116.7 0.365644 0.156207 116.7 0.0277215
116.8 0.347371 0.0206348 116.8 128.48 0.354742 0.340178 116.8 0.365374 0.0513661 116.8 0.0266727
116.9 0.347109 0.0206572 116.9 128.59 0.354458 0.411435 116.9 0.364694 0.0396199 116.9 0.0262328
117 0.347094 0.0206867 117 128.7 0.354455 0.46657 117 0.364392 0.0338803 117 0.0260465
117.1 0.347096 0.0207256 117.1 128.81 0.354436 0.489882 117.1 0.364385 0.0293028 117.1 0.0259342
117.2 0.34712 0.0207557 117.2 128.92 0.354461 0.497004 117.2 0.36407 0.0267119 117.2 0.025854
117.3 0.346791 0.0207989 117.3 129.03 0.35413 0.480867 117.3 0.364091 0.0254454 117.3 0.0258149
117.4 0.346793 0.0208371 117.4 129.14 0.35414 0.402412 117.4 0.363767 0.024791 117.4 0.025762
117.5 0.346823 0.020883 117.5 129.25 0.354166 0.201696 117.5 0.363441 0.0244315 117.5 0.0256749
117.6 0.346775 0.0209049 117.6 129.36 0.354127 0.0599605 117.6 0.363478 0.0242663 117.6 0.0255691
117.7 0.346789 0.0209829 117.7 129.47 0.354133 0.0388014 117.7 0.363476 0.0241571 117.7 0.02543
117.8 0.346488 0.0210276 117.8 129.58 0.354168 0.0322772 117.8 0.363146 0.0241184 117.8 0.0252993
117.9 0.346462 0.021088 117.9 129.69 0.354111 0.0279384 117.9 0.363168 0.0241176 117.9 0.0251595
118 0.346483 0.0211578 118 129.8 0.354191 0.0260245 118 0.362815 0.0240941 118 0.0250171
118.1 0.346484 0.0212085 118.1 129.91 0.35417 0.0251575 118.1 0.362837 0.0240943 118.1 0.0249168
118.2 0.346457 0.0212667 118.2 130.02 0.354155 0.0247449 118.2 0.362863 0.0240893 118.2 0.0248286
118.3 0.346472 0.0213426 118.3 130.13 0.354155 0.0245785 118.3 0.362795 0.0240554 118.3 0.024716
118.4 0.346453 0.0214066 118.4 130.24 0.35412 0.0245173 118.4 0.362543 0.0240528 118.4 0.0245912
118.5 0.346141 0.0215195 118.5 130.35 0.354119 0.0245181 118.5 0.362541 0.0240104 118.5 0.0244014
118.6 0.346186 0.0216122 118.6 130.46 0.354162 0.0245812 118.6 0.36252 0.0239715 118.6 0.0240736
118.7 0.346131 0.0217069 118.7 130.57 0.353806 0.0246228 118.7 0.362247 0.0239289 118.7 0.0236044
118.8 0.346162 0.0218373 118.8 130.68 0.353828 0.0247181 118.8 0.362216 0.0238518 118.8 0.0228632
118.9 0.346172 0.0219606 118.9 130.79 0.353833 0.0247662 118.9 0.362225 0.0237724 118.9 0.0218765
119 0.345824 0.0220937 119 130.9 0.353789 0.0248249 119 0.361939 0.0236949 119 0.0205717
119.1 0.345862 0.0222587 119.1 131.01 0.353527 0.0248783 119.1 0.361912 0.0235866 119.1 0.0188288
119.2 0.345865 0.0224483 119.2 131.12 0.353502 0.0249041 119.2 0.361625 0.023488 119.2 0.0164097
119.3 0.345503 0.0226672 119.3 131.23 0.353168 0.0249049 119.3 0.3613 0.0233736 119.3 0.0129631
119.4 0.34554 0.0229084 119.4 131.34 0.352923 0.0249234 119.4 0.36128 0.0232525 119.4 0.0100243
119.5 0.345532 0.0231876 119.5 131.45 0.353186 0.0248944 119.5 0.361308 0.0231329 119.5 0.0122131
119.6 0.345828 0.0234943 119.6 131.56 0.353507 0.0248672 119.6 0.36159 0.0230143 119.6 0.0176712
119.7 0.345871 0.023851 119.7 131.67 0.354165 0.024819 119.7 0.361899 0.0228997 119.7 0.0240243
119.8 0.34645 0.0242388 119.8 131.78 0.355361 0.0247583 119.8 0.362563 0.0227951 119.8 0.0357489
119.9 0.348017 0.0246818 119.9 131.89 0.359427 0.0247049 119.9 0.365009 0.0226513 119.9 0.079539
120 0.353022 0.0251497 120 132 0.373445 0.0246082 120 0.373734 0.0225375 120 0.216517
120.1 0.356729 0.0256293 120.1 132.11 0.386527 0.0245166 120.1 0.382487 0.0224223 120.1 0.320529
120.2 0.365147 0.0262034 120.2 132.22 0.414255 0.0244206 120.2 0.400842 0.0222992 120.2 0.507853
120.3 0.367011 0.0267992 120.3 132.33 0.426682 0.0242793 120.3 0.411412 0.0221962 120.3 0.546275
120.4 0.366993 0.027481 120.4 132.44 0.428569 0.0241772 120.4 0.415776 0.0220896 120.4 0.540118
120.5 0.366112 0.02827 120.5 132.55 0.424839 0.0240454 120.5 0.414813 0.0219606 120.5 0.509743
120.6 0.36205 0.0291322 120.6 132.66 0.411112 0.02389 120.6 0.406195 0.0218615 120.6 0.421105
120.7 0.354231 0.0300925 120.7 132.77 0.384045 0.0237614 120.7 0.38749 0.0217537 120.7 0.234474
120.8 0.348667 0.0311585 120.8 132.88 0.36349 0.0236294 120.8 0.373407 0.0216394 120.8 0.0720655
120.9 0.348324 0.0323039 120.9 132.99 0.359395 0.0234803 120.9 0.369713 0.021537 120.9 0.0415975
121 0.348025 0.0335158 121 133.1 0.358512 0.0233789 121 0.368437 0.0214211 121 0.0346054
121.1 0.347733 0.034828 121.1 133.21 0.357573 0.0232273 121.1 0.367512 0.0213212 121.1 0.0303665
121.2 0.347402 0.0361619 121.2 133.32 0.357254 0.0230904 121.2 0.366924 0.0212411 121.2 0.0279641
121.3 0.347408 0.0375908 121.3 133.43 0.356947 0.0229553 121.3 0.366563 0.0211232 121.3 0.0267737
121.4 0.347129 0.0391316 121.4 133.54 0.356609 0.0228225 121.4 0.365961 0.021033 121.4 0.0262815
121.5 0.347083 0.0407689 121.5 133.65 0.356623 0.022703 121.5 0.365966 0.0209147 121.5 0.0260999
121.6 0.347107 0.0425473 121.6 133.76 0.356658 0.0225911 121.6 0.365632 0.020825 121.6 0.0259735
121.7 0.347096 0.0444729 121.7 133.87 0.356301 0.0224548 121.7 0.365371 0.0207312 121.7 0.0259145
121.8 0.346763 0.0465931 121.8 133.98 0.356323 0.0223451 121.8 0.365032 0.0206105 121.8 0.0258679
121.9 0.346817 0.0489848 121.9 134.09 0.356327 0.0222053 121.9 0.365011 0.020503 121.9 0.0258113
122 0.346781 0.0516373 122 134.2 0.356308 0.0220776 122 0.364731 0.0204139 122 0.0257258
122.1 0.346784 0.0548033 122.1 134.31 0.356336 0.0219561 122.1 0.364712 0.0202837 122.1 0.0256316
122.2 0.346805 0.0585013 122.2 134.42 0.35633 0.0218294 122.2 0.364388 0.0201713 122.2 0.0254874
122.3 0.346465 0.0630345 122.3 134.53 0.355995 0.0217155 122.3 0.364409 0.0200544 122.3 0.0253724
122.4 0.34648 0.0689 122.4 134.64 0.356024 0.0215724 122.4 0.364368 0.0199092 122.4 0.0252208
122.5 0.346486 0.076898 122.5 134.75 0.356002 0.0214444 122.5 0.364091 0.0198162 122.5 0.0250707
122.6 0.346457 0.0886526 122.6 134.86 0.356013 0.0213189 122.6 0.364098 0.0196922 122.6 0.0249834
122.7 0.346465 0.107367 122.7 134.97 0.356031 0.0211669 122.7 0.364093 0.0195766 122.7 0.0248642
122.8 0.346145 0.138538 122.8 135.08 0.356002 0.021021 122.8 0.363789 0.0194792 122.8 0.0247635
122.9 0.346138 0.186958 122.9 135.19 0.356017 0.020886 122.9 0.363776 0.0193597 122.9 0.0246562
123 0.346173 0.24718 123 135.3 0.356005 0.0207245 123 0.363768 0.019286 123 0.0244542
123.1 0.34616 0.296047 123.1 135.41 0.355985 0.0205812 123.1 0.363486 0.0192287 123.1 0.02418
123.2 0.346134 0.310059 123.2 135.52 0.356044 0.0204426 123.2 0.36346 0.0191886 123.2 0.0237373
123.3 0.346178 0.371737 123.3 135.63 0.356023 0.0202708 123.3 0.363458 0.0192558 123.3 0.0230562
123.4 0.346143 0.433457 123.4 135.74 0.355998 0.0201103 123.4 0.363171 0.0193646 123.4 0.0221185
123.5 0.345825 0.483253 123.5 135.85 0.355721 0.0199578 123.5 0.363134 0.0195716 123.5 0.0208607
123.6 0.345861 0.50892 123.6 135.96 0.355686 0.019792 123.6 0.363163 0.0199329 123.6 0.0191925
123.7 0.34583 0.521944 123.7 136.07 0.355376 0.0196382 123.7 0.362848 0.0204211 123.7 0.0169407
123.8 0.345873 0.523787 123.8 136.18 0.355402 0.0194757 123.8 0.362524 0.0211282 123.8 0.0136729
123.9 0.34554 0.498656 123.9 136.29 0.355057 0.0193162 123.9 0.362237 0.0220651 123.9 0.0102412
124 0.345511 0.41378 124 136.4 0.355084 0.0191809 124 0.362198 0.0232472 124 0.011266
124.1 0.34587 0.248762 124.1 136.51 0.355684 0.019043 124.1 0.362541 0.0247643 124.1 0.0164625
124.2 0.345852 0.0850089 124.2 136.62 0.356003 0.0189321 124.2 0.362879 0.0266376 124.2 0.0226323
124.3 0.346147 0.0452682 124.3 136.73 0.356959 0.0188779 124.3 0.363453 0.0289536 124.3 0.0325647
124.4 0.347387 0.0401289 124.4 136.84 0.360042 0.0188553 124.4 0.365325 0.0317488 124.4 0.0644767
124.5 0.352048 0.0360793 124.5 136.95 0.373121 0.0189397 124.5 0.373459 0.0349141 124.5 0.194028
124.6 0.355173 0.0326346 124.6 137.06 0.384352 0.019069 124.6 0.380564 0.0382217 124.6 0.282456
124.7 0.364216 0.0299672 124.7 137.17 0.413279 0.0193215 124.7 0.399312 0.0417501 124.7 0.487828
124.8 0.366676 0.0278201 124.8 137.28 0.428897 0.0197298 124.8 0.411414 0.0455932 124.8 0.54325
124.9 0.36701 0.0262065 124.9 137.39 0.432623 0.0203728 124.9 0.416706 0.0501954 124.9 0.543281
125 0.366415 0.0250598 125 137.5 0.429489 0.0214751 125 0.416727 0.0562124 125 0.517829
125.1 0.363258 0.0242899 125.1 137.61 0.418921 0.0232781 125.1 0.410476 0.0648134 125.1 0.450034
125.2 0.355505 0.0237834 125.2 137.72 0.392151 0.0259595 125.2 0.392466 0.078669 125.2 0.271676
125.3 0.349271 0.023407 125.3 137.83 0.369074 0.0299078 125.3 0.376582 0.104046 125.3 0.0965209
125.4 0.348289 0.0231156 125.4 137.94 0.361947 0.0351546 125.4 0.371258 0.152534 125.4 0.0436235
125.5 0.348014 0.0228859 125.5 138.05 0.360646 0.0414931 125.5 0.36969 0.227937 125.5 0.0357772
125.6 0.347691 0.0226836 125.6 138.16 0.359739 0.0492118 125.6 0.368771 0.288452 125.6 0.0310829
125.7 0.347366 0.0225091 125.7 138.27 0.359447 0.0593838 125.7 0.368136 0.315534 125.7 0.0283451
125.8 0.347387 0.022337 125.8 138.38 0.358781 0.0746182 125.8 0.367539 0.399724 125.8 0.0269497
125.9 0.347066 0.0221884 125.9 138.49 0.358823 0.100944 125.9 0.367227 0.469591 125.9 0.0263942
126 0.347079 0.0220719 126 138.6 0.35851 0.148456 126 0.3669 0.503864 126 0.0261704
126.1 0.347092 0.0219457 126.1 138.71 0.358481 0.218501 126.1 0.366609 0.516156 126.1 0.0260261
126.2 0.347073 0.0218263 126.2 138.82 0.358525 0.286308 126.2 0.366587 0.511694 126.2 0.0259687
126.3 0.346786 0.0217273 126.3 138.93 0.358167 0.345932 126.3 0.366288 0.464406 126.3 0.0259287
126.4 0.346788 0.0216115 126.4 139.04 0.358198 0.416023 126.4 0.365997 0.312086 126.4 0.0258696
126.5 0.346739 0.0214954 126.5 139.15 0.35822 0.468106 126.5 0.365955 0.120559 126.5 0.0258233
126.6 0.346773 0.0214084 126.6 139.26 0.358153 0.489585 126.6 0.365666 0.0464324 126.6 0.0257237
126.7 0.346789 0.0213004 126.7 139.37 0.358208 0.49569 126.7 0.365686 0.0383784 126.7 0.0255836
126.8 0.346446 0.0212216 126.8 139.48 0.358198 0.47655 126.8 0.365638 0.0326226 126.8 0.0254603
126.9 0.34649 0.0211466 126.9 139.59 0.358167 0.389674 126.9 0.36537 0.0285129 126.9 0.0252987
127 0.346448 0.021061 127 139.7 0.358193 0.182148 127 0.365337 0.0262934 127 0.0251659
127.1 0.346461 0.0209938 127.1 139.81 0.357854 0.0558283 127.1 0.365015 0.0252208 127.1 0.0250388
127.2 0.346487 0.020918 127.2 139.92 0.35787 0.0380702 127.2 0.365036 0.0246604 127.2 0.0249246
127.3 0.346447 0.0208499 127.3 140.03 0.357874 0.0316908 127.3 0.365 0.0243525 127.3 0.0248415
127.4 0.346471 0.0207992 127.4 140.14 0.357866 0.0276243 127.4 0.364681 0.0242035 127.4 0.0247404
127.5 0.346476 0.0207584 127.5 140.25 0.357881 0.0258559 127.5 0.364726 0.0241267 127.5 0.0245595
127.6 0.34614 0.0207108 127.6 140.36 0.357894 0.0250652 127.6 0.364683 0.0240892 127.6 0.0243143
127.7 0.346159 0.0206838 127.7 140.47 0.357846 0.0246835 127.7 0.364399 0.0240909 127.7 0.0239001
127.8 0.346154 0.020647 127.8 140.58 0.357866 0.024501 127.8 0.364396 0.0240827 127.8 0.0232602
127.9 0.346134 0.0206392 127.9 140.69 0.357848 0.0244572 127.9 0.3644 0.02409 127.9 0.0224034
128 0.346176 0.0206329 128 140.8 0.35753 0.0244619 128 0.364106 0.0240863 128 0.0211912
128.1 0.345835 0.0206092 128.1 140.91 0.357581 0.0245314 128.1 0.364088 0.0240735 128.1 0.019642
128.2 0.345834 0.0206106 128.2 141.02 0.35753 0.0245761 128.2 0.363765 0.0240525 128.2 0.0175355
128.3 0.345864 0.0206215 128.3 141.13 0.357232 0.0246709 128.3 0.363491 0.0240207 128.3 0.0145018
128.4 0.345508 0.0206187 128.4 141.24 0.356948 0.0247271 128.4 0.363458 0.0239567 128.4 0.0107611
128.5 0.345524 0.0206397 128.5 141.35 0.356917 0.0247816 128.5 0.363159 0.0239119 128.5 0.0103887
128.6 0.345863 0.0206588 128.6 141.46 0.357266 0.0248443 128.6 0.36352 0.023839 128.6 0.015044
128.7 0.345812 0.0206633 128.7 141.57 0.357877 0.0248554 128.7 0.363802 0.0237405 128.7 0.0210905
128.8 0.346153 0.0207009 128.8 141.68 0.358485 0.0248656 128.8 0.364122 0.0236763 128.8 0.029593
128.9 0.34678 0.0207226 128.9 141.79 0.360684 0.0248773 128.9 0.365649 0.023577 128.9 0.0527715
129 0.350805 0.0207553 129 141.9 0.37187 0.024838 129 0.37215 0.02347 129 0.163125
129.1 0.353949 0.0208103 129.1 142.01 0.38248 0.0248146 129.1 0.379019 0.0233587 129.1 0.252124
129.2 0.362628 0.0208454 129.2 142.12 0.410511 0.0247495 129.2 0.396796 0.0232397 129.2 0.455019
129.3 0.36638 0.0208998 129.3 142.23 0.429791 0.0246807 129.3 0.41046 0.0231384 129.3 0.538109
129.4 0.367037 0.0209453 129.4 142.34 0.435756 0.0246043 129.4 0.417032 0.0230203 129.4 0.545819
129.5 0.366691 0.0209721 129.5 142.45 0.4339 0.0244875 129.5 0.418256 0.0228816 129.5 0.525402
129.6 0.364506 0.0210286 129.6 142.56 0.425749 0.0243612 129.6 0.413883 0.0227604 129.6 0.4736
129.7 0.357371 0.0210759 129.7 142.67 0.400912 0.0242515 129.7 0.397457 0.0226324 129.7 0.310759
129.8 0.350793 0.0211069 129.8 142.78 0.376263 0.0241046 129.8 0.381206 0.0225111 129.8 0.137578
129.9 0.348019 0.0211702 129.9 142.89 0.364719 0.0239849 129.9 0.372814 0.0223911 129.9 0.0469328
130 0.348349 0.0212432 130 143 0.362889 0.0238622 130 0.370945 0.0222796 130 0.0372844
130.1 0.347694 0.0213142 130.1 143.11 0.361918 0.0237093 130.1 0.369972 0.0221436 130.1 0.0319748
130.2 0.347707 0.0213901 130.2 143.22 0.361288 0.0235857 130.2 0.369389 0.0220375 130.2 0.0288445
130.3 0.347391 0.0214825 130.3 143.33 0.360998 0.0234564 130.3 0.368744 0.0219153 130.3 0.0271859
130.4 0.347392 0.021584 130.4 143.44 0.360646 0.0233171 130.4 0.36842 0.0218212 130.4 0.0264935
130.5 0.347116 0.021696 130.5 143.55 0.360356 0.0231978 130.5 0.368164 0.0217196 130.5 0.026211
130.6 0.347084 0.0218024 130.6 143.66 0.360357 0.0230637 130.6 0.367801 0.0216053 130.6 0.0260705
130.7 0.347077 0.0219316 130.7 143.77 0.360358 0.0229441 130.7 0.367504 0.0215085 130.7 0.0260179
130.8 0.34679 0.0220883 130.8 143.88 0.360059 0.02282 130.8 0.367233 0.0214085 130.8 0.0259506
130.9 0.346763 0.0222569 130.9 143.99 0.360051 0.0226946 130.9 0.36718 0.0213012 130.9 0.0259138
131 0.346779 0.0224556 131 144.1 0.360027 0.022571 131 0.366906 0.0212022 131 0.0258583
131.1 0.346775 0.0226861 131.1 144.21 0.360075 0.0224567 131.1 0.366908 0.021115 131.1 0.0257549
131.2 0.346755 0.0229522 131.2 144.32 0.360042 0.0223269 131.2 0.366575 0.021 131.2 0.0256608
131.3 0.346787 0.0232532 131.3 144.43 0.359748 0.022212 131.3 0.366612 0.0209059 131.3 0.0255208
131.4 0.346461 0.0235745 131.4 144.54 0.359762 0.0220921 131.4 0.36625 0.0207728 131.4 0.0253783
131.5 0.346458 0.0239569 131.5 144.65 0.359739 0.021958 131.5 0.36626 0.0206851 131.5 0.025246
131.6 0.346481 0.0243723 131.6 144.76 0.359771 0.0218429 131.6 0.365979 0.0205815 131.6 0.0251235
131.7 0.346457 0.0248182 131.7 144.87 0.359761 0.0217107 131.7 0.365932 0.020452 131.7 0.0249982
131.8 0.346457 0.0253272 131.8 144.98 0.359733 0.0215786 131.8 0.365964 0.0203435 131.8 0.024921
131.9 0.346495 0.0258691 131.9 145.09 0.359749 0.0214537 131.9 0.365644 0.0202274 131.9 0.0248095
132 0.346453 0.0264585 132 145.2 0.359747 0.0213145 132 0.365627 0.0201028 132 0.0246529
132.1 0.346467 0.0271231 132.1 145.31 0.359726 0.0211713 132.1 0.365672 0.0199892 132.1 0.0244356
132.2 0.346483 0.0278447 132.2 145.42 0.359757 0.0210256 132.2 0.365335 0.0198589 132.2 0.0240655
132.3 0.346149 0.0286185 132.3 145.53 0.359715 0.0208728 132.3 0.365315 0.0197382 132.3 0.0235286
132.4 0.346177 0.02949 132.4 145.64 0.359434 0.0207443 132.4 0.365355 0.019623 132.4 0.0227146
132.5 0.346156 0.0303745 132.5 145.75 0.359435 0.0205736 132.5 0.365019 0.0194748 132.5 0.0216088
132.6 0.346126 0.0313513 132.6 145.86 0.359396 0.0204111 132.6 0.36502 0.0193879 132.6 0.020188
132.7 0.346169 0.0324147 132.7 145.97 0.359131 0.0202744 132.7 0.364754 0.019281 132.7 0.0183013
132.8 0.345827 0.0335354 132.8 146.08 0.358808 0.0200979 132.8 0.364686 0.0191654 132.8 0.0156359
132.9 0.345824 0.0347597 132.9 146.19 0.358472 0.0199335 132.9 0.364401 0.019142 132.9 0.0119171
133 0.345852 0.0360171 133 146.3 0.358493 0.0197714 133 0.364097 0.01914 133 0.00974787
133.1 0.345818 0.0373715 133.1 146.41 0.358785 0.019601 133.1 0.364384 0.0192129 133.1 0.0131395
133.2 0.345835 0.0388424 133.2 146.52 0.359108 0.0194487 133.2 0.364432 0.0193651 133.2 0.0189931
133.3 0.346174 0.0404284 133.3 146.63 0.360081 0.019298 133.3 0.365034 0.0196205 133.3 0.026114
133.4 0.346441 0.0421117 133.4 146.74 0.361272 0.0191232 133.4 0.365635 0.0200373 133.4 0.0413654
133.5 0.348949 0.0439832 133.5 146.85 0.367856 0.0190013 133.5 0.369715 0.0206248 133.5 0.108989
133.6 0.353624 0.0460123 133.6 146.96 0.382156 0.0188495 133.6 0.378426 0.0214252 133.6 0.235813
133.7 0.35888 0.0482629 133.7 147.07 0.401466 0.0187302 133.7 0.39058 0.0224895 133.7 0.37504
133.8 0.365764 0.0508732 133.8 147.18 0.427305 0.0186487 133.8 0.407411 0.0238495 133.8 0.523143
133.9 0.367 0.0539484 133.9 147.29 0.43792 0.0185721 133.9 0.416375 0.0255796 133.9 0.546633
134 0.366976 0.0577548 134 147.4 0.43823 0.0186719 134 0.419233 0.0279281 134 0.534337
134.1 0.365479 0.0625481 134.1 147.51 0.432628 0.0189908 134.1 0.417073 0.0310121 134.1 0.497886
134.2 0.36045 0.0688874 134.2 147.62 0.413921 0.0197242 134.2 0.405226 0.0347831 134.2 0.379999
134.3 0.352975 0.0778402 134.3 147.73 0.386862 0.0210386 134.3 0.387506 0.0391003 134.3 0.198918
134.4 0.348343 0.0913925 134.4 147.84 0.368477 0.0231342 134.4 0.375288 0.04384 134.4 0.0580189
134.5 0.348288 0.113529 134.5 147.95 0.365008 0.0260838 134.5 0.372471 0.0491682 134.5 0.0398864
134.6 0.348001 0.150526 134.6 148.06 0.363801 0.0300608 134.6 0.371261 0.0555485 134.6 0.0335827
134.7 0.347712 0.205184 134.7 148.17 0.363173 0.0350814 134.7 0.370324 0.0638332 134.7 0.0297399
134.8 0.347375 0.268064 134.8 148.28 0.36284 0.0411089 134.8 0.3697 0.0760331 134.8 0.0276346
134.9 0.347391 0.300315 134.9 148.39 0.362246 0.0484467 134.9 0.369398 0.0965372 134.9 0.0266688
135 0.347069 0.324882 135 148.5 0.362231 0.058057 135 0.369049 0.134365 135 0.026256
135.1 0.347062 0.39402 135.1 148.61 0.361913 0.0723314 135.1 0.368764 0.198383 135.1 0.0261026
135.2 0.347103 0.454868 135.2 148.72 0.361949 0.0967748 135.2 0.368463 0.273198 135.2 0.0260071
135.3 0.346775 0.496239 135.3 148.83 0.361898 0.141364 135.3 0.368129 0.296523 135.3 0.025943
135.4 0.346753 0.516206 135.4 148.94 0.361596 0.209902 135.4 0.368176 0.357771 135.4 0.0259121
135.5 0.3468 0.525321 135.5 149.05 0.361617 0.280386 135.5 0.367842 0.437447 135.5 0.0258642
135.6 0.34677 0.519026 135.6 149.16 0.361592 0.337445 135.6 0.367522 0.489013 135.6 0.0257699
135.7 0.346772 0.475286 135.7 149.27 0.361637 0.408525 135.7 0.367562 0.509491 135.7 0.0256877
135.8 0.346477 0.351484 135.8 149.38 0.361616 0.464488 135.8 0.367233 0.515064 135.8 0.0255336
135.9 0.346442 0.176525 135.9 149.49 0.361595 0.488308 135.9 0.367225 0.494015 135.9 0.0253906
136 0.34647 0.0589821 136 149.6 0.361315 0.495678 136 0.367257 0.402056 136 0.0252645
136.1 0.346452 0.0424662 136.1 149.71 0.361292 0.480201 136.1 0.366902 0.207295 136.1 0.0251274
136.2 0.34644 0.0384753 136.2 149.82 0.361301 0.403188 136.2 0.366906 0.0629257 136.2 0.0250274
136.3 0.346488 0.0345377 136.3 149.93 0.361316 0.203178 136.3 0.366608 0.0410588 136.3 0.0249188
136.4 0.346146 0.0313892 136.4 150.04 0.361276 0.0602296 136.4 0.366582 0.0352392 136.4 0.0248022
136.5 0.346126 0.0289496 136.5 150.15 0.361294 0.0387069 136.5 0.366614 0.0301426 136.5 0.0246801
136.6 0.346152 0.0270477 136.6 150.26 0.361287 0.0321241 136.6 0.366578 0.0270621 136.6 0.024487
136.7 0.346131 0.0256365 136.7 150.37 0.361279 0.0278213 136.7 0.366259 0.0255689 136.7 0.0241673
136.8 0.346149 0.0246968 136.8 150.48 0.361321 0.0259455 136.8 0.366295 0.0248416 136.8 0.0236561
136.9 0.346149 0.0240857 136.9 150.59 0.360968 0.0250947 136.9 0.365931 0.02442 136.9 0.022905
137 0.346123 0.0236589 137 150.7 0.360971 0.0246938 137 0.365975 0.0242311 137 0.021869
137.1 0.345849 0.0233485 137.1 150.81 0.360993 0.0245226 137.1 0.365971 0.0241168 137.1 0.0205386
137.2 0.345843 0.0230824 137.2 150.92 0.360663 0.0244662 137.2 0.365615 0.0240547 137.2 0.018719
137.3 0.34581 0.0228803 137.3 151.03 0.360683 0.0244916 137.3 0.365654 0.0240533 137.3 0.016257
137.4 0.345858 0.0226958 137.4 151.14 0.360065 0.0245364 137.4 0.365338 0.0240475 137.4 0.0126873
137.5 0.345518 0.0225199 137.5 151.25 0.360017 0.0246073 137.5 0.364989 0.0240462 137.5 0.00971375
137.6 0.345508 0.0223839 137.6 151.36 0.360067 0.0246926 137.6 0.365052 0.0240547 137.6 0.012062
137.7 0.345866 0.0222509 137.7 151.47 0.360693 0.0247444 137.7 0.365312 0.0240478 137.7 0.0177828
137.8 0.346134 0.0221203 137.8 151.58 0.361289 0.0248018 137.8 0.365628 0.0240473 137.8 0.0245352
137.9 0.346447 0.021998 137.9 151.69 0.362566 0.0248533 137.9 0.36629 0.0240092 137.9 0.037252
138 0.34833 0.0218736 138 151.8 0.367509 0.0248636 138 0.369041 0.0239542 138 0.0872968
138.1 0.352963 0.021758 138.1 151.91 0.382165 0.0248856 138.1 0.378111 0.0239251 138.1 0.223822
138.2 0.357068 0.0216608 138.2 152.02 0.397785 0.0248659 138.2 0.388114 0.0238552 138.2 0.334889
138.3 0.365142 0.0215403 138.3 152.13 0.426333 0.0248342 138.3 0.406147 0.0237727 138.3 0.512093
138.4 0.366979 0.0214274 138.4 152.24 0.439787 0.0247836 138.4 0.416401 0.0236914 138.4 0.545902
138.5 0.367022 0.0213428 138.5 152.35 0.441396 0.0247137 138.5 0.420142 0.0235749 138.5 0.538254
138.6 0.366066 0.0212264 138.6 152.46 0.436691 0.0246323 138.6 0.418902 0.0234723 138.6 0.507112
138.7 0.362023 0.0211455 138.7 152.57 0.421722 0.0245312 138.7 0.409881 0.0233511 138.7 0.414788
138.8 0.354272 0.0210673 138.8 152.68 0.393705 0.0244045 138.8 0.391525 0.0232175 138.8 0.229121
138.9 0.34865 0.0209869 138.9 152.79 0.372193 0.0243091 138.9 0.377491 0.0231124 138.9 0.069558
139 0.348325 0.0209019 139 152.9 0.367223 0.0241639 139 0.373437 0.0229798 139 0.0413699
139.1 0.348042 0.0208616 139.1 153.01 0.365638 0.024044 139.1 0.372176 0.0228546 139.1 0.0344476
139.2 0.347677 0.0207831 139.2 153.12 0.364709 0.0239313 139.2 0.371265 0.0227424 139.2 0.0302414
139.3 0.347412 0.0207481 139.3 153.23 0.364408 0.0237808 139.3 0.370635 0.0226159 139.3 0.0279047
139.4 0.347407 0.0207074 139.4 153.34 0.364053 0.0236465 139.4 0.370302 0.0224857 139.4 0.0267704
139.5 0.347061 0.0206575 139.5 153.45 0.363767 0.0235269 139.5 0.370011 0.0223746 139.5 0.0263311
139.6 0.347106 0.0206482 139.6 153.56 0.36344 0.0234019 139.6 0.369694 0.0222506 139.6 0.0261545
139.7 0.347117 0.0206235 139.7 153.67 0.363456 0.0232812 139.7 0.36938 0.0221429 139.7 0.0260405
139.8 0.346773 0.0206092 139.8 153.78 0.363487 0.0231496 139.8 0.369101 0.0220415 139.8 0.0259974
139.9 0.346806 0.0206001 139.9 153.89 0.363135 0.0230145 139.9 0.368766 0.0219396 139.9 0.0259642
140 0.346786 0.0205771 140 154 0.363159 0.0228946 140 0.368765 0.0218313 140 0.0259066
140.1 0.346754 0.0205832 140.1 154.11 0.36315 0.0227671 140.1 0.36846 0.0217143 140.1 0.0258435
140.2 0.346802 0.0205881 140.2 154.22 0.363134 0.0226392 140.2 0.368432 0.0216276 140.2 0.0257565
140.3 0.346749 0.0205854 140.3 154.33 0.362843 0.0225283 140.3 0.368138 0.0215168 140.3 0.0256045
140.4 0.346765 0.020601 140.4 154.44 0.362847 0.022402 140.4 0.368133 0.02141 140.4 0.0254863
140.5 0.346482 0.0206236 140.5 154.55 0.362818 0.0222756 140.5 0.367816 0.0213146 140.5 0.025338
140.6 0.346445 0.0206204 140.6 154.66 0.362861 0.0221673 140.6 0.367849 0.0212224 140.6 0.0251985
140.7 0.346483 0.0206688 140.7 154.77 0.362827 0.0220386 140.7 0.367532 0.0211167 140.7 0.0251079
140.8 0.346479 0.0206931 140.8 154.88 0.362825 0.0219154 140.8 0.367522 0.0210194 140.8 0.0249883
140.9 0.346451 0.0207132 140.9 154.99 0.362855 0.0217936 140.9 0.367546 0.0209215 140.9 0.0248862
141 0.346473 0.0207573 141 155.1 0.36281 0.0216444 141 0.367194 0.0207938 141 0.0247869
141.1 0.346469 0.0207947 141.1 155.21 0.362839 0.0215237 141.1 0.367235 0.0207009 141.1 0.0245955
141.2 0.346445 0.0208241 141.2 155.32 0.362523 0.0213774 141.2 0.367224 0.0205874 141.2 0.0242924
141.3 0.346187 0.0208801 141.3 155.43 0.362497 0.0212546 141.3 0.366882 0.020485 141.3 0.02382
141.4 0.346167 0.0209247 141.4 155.54 0.36252 0.0211069 141.4 0.366913 0.0203601 141.4 0.0231329
141.5 0.34616 0.020981 141.5 155.65 0.362508 0.0209579 141.5 0.366905 0.020234 141.5 0.0221801
141.6 0.346171 0.0210457 141.6 155.76 0.362183 0.0207946 141.6 0.366555 0.0201024 141.6 0.0208859
141.7 0.345811 0.0210922 141.7 155.87 0.362218 0.0206563 141.7 0.366601 0.0199933 141.7 0.0192101
141.8 0.345857 0.021185 141.8 155.98 0.361894 0.0204984 141.8 0.366261 0.019847 141.8 0.0169094
141.9 0.345849 0.0212469 141.9 156.09 0.361611 0.0203436 141.9 0.365959 0.0197347 141.9 0.0135837
142 0.345519 0.0213247 142 156.2 0.361309 0.0201783 142 0.365662 0.0195958 142 0.00996068
142.1 0.345538 0.0213978 142.1 156.31 0.361266 0.0199988 142.1 0.365621 0.0194523 142.1 0.0109184
142.2 0.345855 0.0214929 142.2 156.42 0.361902 0.0198426 142.2 0.365961 0.0193559 142.2 0.0162849
142.3 0.345824 0.021588 142.3 156.53 0.362531 0.0196739 142.3 0.366306 0.0192351 142.3 0.0227813
142.4 0.346163 0.021708 142.4 156.64 0.363442 0.0194922 142.4 0.366883 0.0191351 142.4 0.0332283
142.5 0.34738 0.0218229 142.5 156.75 0.366908 0.0193367 142.5 0.368783 0.0190945 142.5 0.0676433
142.6 0.352367 0.0219764 142.6 156.86 0.380874 0.0191379 142.6 0.377188 0.0190762 142.6 0.200221
142.7 0.355204 0.0221457 142.7 156.97 0.393368 0.0189572 142.7 0.38495 0.0191195 142.7 0.288961
142.8 0.363878 0.0223146 142.8 157.08 0.423868 0.0187768 142.8 0.403689 0.0192271 142.8 0.491146
142.9 0.366712 0.0225257 142.9 157.19 0.440381 0.0185433 142.9 0.41576 0.0194055 142.9 0.542668
143 0.367043 0.0227584 143 157.3 0.444169 0.0183688 143 0.42045 0.0197558 143 0.541824
143.1 0.36638 0.0230375 143.1 157.41 0.440723 0.0182571 143.1 0.420488 0.0203433 143.1 0.516325
143.2 0.363284 0.0233759 143.2 157.52 0.429479 0.018356 143.2 0.413924 0.0212821 143.2 0.448562
143.3 0.355827 0.0237593 143.3 157.63 0.402446 0.0188162 143.3 0.396855 0.022707 143.3 0.271089
143.4 0.349558 0.0241873 143.4 157.74 0.377492 0.0197481 143.4 0.380938 0.0247263 143.4 0.0966953
143.5 0.348354 0.0247311 143.5 157.85 0.369047 0.0212762 143.5 0.374994 0.0274351 143.5 0.0436252
143.6 0.34802 0.025275 143.6 157.96 0.367547 0.0234957 143.6 0.373165 0.0308556 143.6 0.035779
143.7 0.347703 0.0258729 143.7 158.07 0.366564 0.0264648 143.7 0.372211 0.0348069 143.7 0.0310251
143.8 0.347432 0.026535 143.8 158.18 0.365972 0.0304563 143.8 0.371589 0.0390062 143.8 0.0283229
143.9 0.347388 0.0272375 143.9 158.29 0.365364 0.0354916 143.9 0.371279 0.0434288 143.9 0.0269404
144 0.347084 0.0280221 144 158.4 0.365314 0.0415521 144 0.370629 0.0482313 144 0.0263862
144.1 0.347099 0.0288686 144.1 158.51 0.365026 0.0490359 144.1 0.370327 0.0539139 144.1 0.026158
144.2 0.347074 0.0297877 144.2 158.62 0.365022 0.0589714 144.2 0.370028 0.0611707 144.2 0.0260351
144.3 0.346776 0.030778 144.3 158.73 0.364696 0.0740722 144.3 0.370012 0.0714986 144.3 0.0259929
144.4 0.346787 0.0318067 144.4 158.84 0.364735 0.100467 144.4 0.369713 0.0881671 144.4 0.0259489
144.5 0.346749 0.0329254 144.5 158.95 0.364711 0.148719 144.5 0.369384 0.118306 144.5 0.0258845
144.6 0.346772 0.0341558 144.6 159.06 0.364421 0.220195 144.6 0.369371 0.172569 144.6 0.0258348
144.7 0.346771 0.0354242 144.7 159.17 0.364431 0.287614 144.7 0.369093 0.248458 144.7 0.025731
144.8 0.346455 0.0367777 144.8 159.28 0.364407 0.348202 144.8 0.369086 0.292435 144.8 0.0256081
144.9 0.346488 0.0382472 144.9 159.39 0.364436 0.419312 144.9 0.368752 0.32604 144.9 0.025478
145 0.34644 0.0398082 145 159.5 0.364446 0.470527 145 0.368776 0.409633 145 0.0253169
145.1 0.346445 0.0414861 145.1 159.61 0.364093 0.490725 145.1 0.368445 0.473749 145.1 0.0252068
145.2 0.346467 0.0433126 145.2 159.72 0.364131 0.495662 145.2 0.368459 0.503418 145.2 0.025087
145.3 0.346418 0.0452944 145.3 159.83 0.364104 0.473369 145.3 0.368171 0.514023 145.3 0.0249707
145.4 0.346451 0.0475276 145.4 159.94 0.3641 0.378133 145.4 0.368151 0.506084 145.4 0.0248887
145.5 0.346154 0.0500043 145.5 160.05 0.364136 0.164851 145.5 0.368176 0.448625 145.5 0.0247643
145.6 0.346119 0.0528406 145.6 160.16 0.364103 0.0524584 145.6 0.36817 0.283642 145.6 0.0245759
145.7 0.346141 0.0561998 145.7 160.27 0.364101 0.0373231 145.7 0.367836 0.0961041 145.7 0.0243223
145.8 0.346136 0.0601749 145.8 160.38 0.364109 0.0310372 145.8 0.367876 0.0441267 145.8 0.0238908
145.9 0.346131 0.0651716 145.9 160.49 0.36379 0.0273193 145.9 0.367523 0.0372737 145.9 0.0232183
146 0.34617 0.0717546 146 160.6 0.363811 0.0257347 146 0.367527 0.0316375 146 0.0223157
146.1 0.346142 0.0809409 146.1 160.71 0.363808 0.0250149 146.1 0.367559 0.027881 146.1 0.0210574
146.2 0.345825 0.0949477 146.2 160.82 0.363474 0.0246759 146.2 0.367217 0.0259564 146.2 0.0194436
146.3 0.345864 0.117783 146.3 160.93 0.363192 0.0245546 146.3 0.36693 0.0250287 146.3 0.0172471
146.4 0.345817 0.155493 146.4 161.04 0.363168 0.0245085 146.4 0.366937 0.0245457 146.4 0.0140698
146.5 0.345519 0.209944 146.5 161.15 0.362554 0.0245497 146.5 0.366605 0.0242845 146.5 0.0102811
146.6 0.345556 0.271552 146.6 161.26 0.362564 0.0246084 146.6 0.366318 0.0241773 146.6 0.0105094
146.7 0.345811 0.300421 146.7 161.37 0.363148 0.0246743 146.7 0.366621 0.0241069 146.7 0.0156028
146.8 0.34584 0.321524 146.8 161.48 0.363797 0.0247587 146.8 0.366924 0.0241151 146.8 0.0220576
146.9 0.346155 0.389501 146.9 161.59 0.364739 0.0248367 146.9 0.36756 0.0241068 146.9 0.0315856
147 0.347061 0.449792 147 161.7 0.367523 0.0248782 147 0.369083 0.0240986 147 0.0600283
147.1 0.351783 0.492503 147.1 161.81 0.380287 0.0249254 147.1 0.376563 0.0241114 147.1 0.184226
147.2 0.35454 0.513424 147.2 161.92 0.392164 0.0249416 147.2 0.384051 0.0241068 147.2 0.267936
147.3 0.363244 0.523418 147.3 162.03 0.422305 0.02495 147.3 0.402418 0.0240887 147.3 0.47443
147.4 0.366419 0.519323 147.4 162.14 0.441398 0.0249433 147.4 0.415167 0.0240713 147.4 0.539672
147.5 0.366998 0.479971 147.5 162.25 0.446336 0.0248858 147.5 0.421094 0.0240198 147.5 0.543094
147.6 0.366407 0.36474 147.6 162.36 0.443864 0.0248248 147.6 0.421405 0.0239484 147.6 0.520386
147.7 0.364234 0.192579 147.7 162.47 0.433883 0.0247423 147.7 0.416126 0.0238878 147.7 0.462027
147.8 0.356728 0.0635579 147.8 162.58 0.407697 0.0246445 147.8 0.399326 0.0237896 147.8 0.291339
147.9 0.350531 0.0429565 147.9 162.69 0.381878 0.0245454 147.9 0.383111 0.0236912 147.9 0.117787
148 0.348351 0.0389215 148 162.8 0.371298 0.0244353 148 0.375978 0.0235992 148 0.0451716
148.1 0.348319 0.034933 148.1 162.91 0.369079 0.024318 148.1 0.374045 0.0234779 148.1 0.0365624
148.2 0.34774 0.0317137 148.2 163.02 0.367866 0.0242149 148.2 0.373121 0.023375 148.2 0.0315071
148.3 0.347722 0.0292045 148.3 163.13 0.367213 0.0240711 148.3 0.372538 0.0232615 148.3 0.0285747
148.4 0.347386 0.0272344 148.4 163.24 0.366893 0.0239471 148.4 0.371873 0.0231404 148.4 0.0270543
148.5 0.347427 0.0258081 148.5 163.35 0.366624 0.0238247 148.5 0.371592 0.0230233 148.5 0.0264497
148.6 0.347073 0.0247758 148.6 163.46 0.366277 0.0236943 148.6 0.371274 0.0228994 148.6 0.0262075
148.7 0.347077 0.0241267 148.7 163.57 0.366295 0.0235625 148.7 0.370934 0.0227915 148.7 0.0260776
148.8 0.347121 0.0236948 148.8 163.68 0.365983 0.0234253 148.8 0.370664 0.0226601 148.8 0.0260232
148.9 0.347087 0.0233478 148.9 163.79 0.365959 0.0233041 148.9 0.370329 0.022531 148.9 0.0259661
149 0.346785 0.0230887 149 163.9 0.365987 0.0231795 149 0.370012 0.0224246 149 0.0259441
149.1 0.346796 0.0228654 149.1 164.01 0.365968 0.0230495 149.1 0.370026 0.0223201 149.1 0.0258912
149.2 0.34676 0.0226704 149.2 164.12 0.365645 0.0229259 149.2 0.369674 0.0221793 149.2 0.0257818
149.3 0.346802 0.0225037 149.3 164.23 0.365673 0.0228135 149.3 0.369716 0.0220881 149.3 0.0256668
149.4 0.346799 0.0223605 149.4 164.34 0.36564 0.0226663 149.4 0.369402 0.0219745 149.4 0.0255416
149.5 0.346433 0.022209 149.5 164.45 0.365664 0.0225751 149.5 0.369376 0.0218527 149.5 0.0253928
149.6 0.346469 0.0220915 149.6 164.56 0.365371 0.0224476 149.6 0.369116 0.0217844 149.6 0.0252588
149.7 0.346454 0.0219477 149.7 164.67 0.365326 0.0223018 149.7 0.369091 0.0216651 149.7 0.0251279
149.8 0.346458 0.0218442 149.8 164.78 0.36538 0.0222023 149.8 0.369078 0.021576 149.8 0.0250182
149.9 0.346493 0.0217291 149.9 164.89 0.365377 0.0220778 149.9 0.36882 0.0214845 149.9 0.0249523
150 0.346441 0.0216065 150 165 0.365358 0.0219548 150 0.368769 0.0213695 150 0.0248284
150.1 0.346466 0.0215214 150.1 165.11 0.365377 0.0218345 150.1 0.368764 0.021271 150.1 0.0246534
150.2 0.346463 0.0214099 150.2 165.22 0.365363 0.0216819 150.2 0.368495 0.0211728 150.2 0.0244127
150.3 0.346129 0.0213169 150.3 165.33 0.365359 0.0215502 150.3 0.368446 0.0210447 150.3 0.0239886
150.4 0.346157 0.021225 150.4 165.44 0.365061 0.0214186 150.4 0.368473 0.0209724 150.4 0.0233734
150.5 0.346162 0.0211268 150.5 165.55 0.365031 0.0212735 150.5 0.368163 0.0208322 150.5 0.0225069
150.6 0.346129 0.0210519 150.6 165.66 0.365059 0.0211344 150.6 0.368123 0.020728 150.6 0.0213176
150.7 0.346168 0.0209769 150.7 165.77 0.364743 0.0209652 150.7 0.367868 0.0206336 150.7 0.0197746
150.8 0.34583 0.0209102 150.8 165.88 0.364709 0.0208014 150.8 0.367834 0.020504 150.8 0.0177012
150.9 0.345825 0.0208387 150.9 165.99 0.364437 0.0206586 150.9 0.367512 0.0203982 150.9 0.0147247
151 0.345865 0.0208021 151 166.1 0.363798 0.0204888 151 0.367238 0.0202719 151 0.0108603
151.1 0.345839 0.0207458 151.1 166.21 0.363793 0.0203148 151.1 0.366879 0.0201387 151.1 0.0099584
151.2 0.345836 0.0207104 151.2 166.32 0.364128 0.0201669 151.2 0.367223 0.020032 151.2 0.0145243
151.3 0.346168 0.0206704 151.3 166.43 0.36471 0.0199701 151.3 0.36756 0.0199078 151.3 0.0208684
151.4 0.346129 0.0206409 151.4 166.54 0.365654 0.019786 151.4 0.367831 0.0197675 151.4 0.0293968
151.5 0.347086 0.0206263 151.5 166.65 0.367849 0.0195961 151.5 0.369098 0.0196281 151.5 0.0514662
151.6 0.35083 0.0205986 151.6 166.76 0.378694 0.0194004 151.6 0.375631 0.0194928 151.6 0.157643
151.7 0.353583 0.0205856 151.7 166.87 0.390601 0.019222 151.7 0.382765 0.0193499 151.7 0.24742
151.8 0.36204 0.0205949 151.8 166.98 0.418602 0.0189899 151.8 0.399651 0.0192207 151.8 0.443504
151.9 0.366062 0.0205797 151.9 167.09 0.441033 0.0187407 151.9 0.413903 0.0190542 151.9 0.534476
152 0.366998 0.0205985 152 167.2 0.448257 0.0184681 152 0.421085 0.0189119 152 0.544465
152.1 0.366737 0.0206121 152.1 167.31 0.44663 0.018206 152.1 0.422365 0.0188091 152.1 0.525573
152.2 0.364804 0.0206017 152.2 167.42 0.438834 0.0180571 152.2 0.418575 0.0187505 152.2 0.477425
152.3 0.357994 0.0206386 152.3 167.53 0.414268 0.0181237 152.3 0.403058 0.0188598 152.3 0.321103
152.4 0.351469 0.0206487 152.4 167.64 0.387794 0.0185219 152.4 0.386558 0.0192031 152.4 0.149014
152.5 0.348326 0.0206588 152.5 167.75 0.373431 0.019424 152.5 0.377157 0.0198325 152.5 0.0480452
152.6 0.348331 0.020679 152.6 167.86 0.370657 0.0208243 152.6 0.374998 0.0208212 152.6 0.0376796
152.7 0.348026 0.0207106 152.7 167.97 0.369376 0.0228319 152.7 0.373748 0.0221576 152.7 0.0321729
152.8 0.347679 0.0207374 152.8 168.08 0.368789 0.0255817 152.8 0.37309 0.023922 152.8 0.0289198
152.9 0.347411 0.0207731 152.9 168.19 0.368134 0.0292612 152.9 0.372526 0.0262275 152.9 0.0272432
153 0.347373 0.0208027 153 168.3 0.367817 0.0340427 153 0.372191 0.0291114 153 0.0265273
153.1 0.347368 0.0208517 153.1 168.41 0.367531 0.0399261 153.1 0.371884 0.0325889 153.1 0.0262461
153.2 0.34709 0.0209078 153.2 168.52 0.367498 0.0471029 153.2 0.371581 0.0364755 153.2 0.026095
153.3 0.34707 0.0209536 153.3 168.63 0.367233 0.0565534 153.3 0.371221 0.0405405 153.3 0.0260321
153.4 0.347071 0.0210198 153.4 168.74 0.367245 0.070629 153.4 0.370948 0.0449227 153.4 0.0259734
153.5 0.347081 0.0210767 153.5 168.85 0.367201 0.0948622 153.5 0.370631 0.049824 153.5 0.0259653
153.6 0.34675 0.0211376 153.6 168.96 0.366916 0.139786 153.6 0.370597 0.0557658 153.6 0.0259091
153.7 0.346776 0.021227 153.7 169.07 0.366898 0.209819 153.7 0.370347 0.0636609 153.7 0.0257943
153.8 0.346796 0.0213128 153.8 169.18 0.36689 0.281089 153.8 0.370303 0.0752807 153.8 0.0257156
153.9 0.346746 0.0213811 153.9 169.29 0.366929 0.339211 153.9 0.369988 0.0947529 153.9 0.0255638
154 0.346795 0.0214881 154 169.4 0.366584 0.411697 154 0.370031 0.130739 154 0.0254234
154.1 0.34678 0.0215826 154.1 169.51 0.366575 0.467266 154.1 0.369678 0.192634 154.1 0.025294
154.2 0.346447 0.0217004 154.2 169.62 0.366606 0.489814 154.2 0.369701 0.268796 154.2 0.0251599
154.3 0.346496 0.0218377 154.3 169.73 0.36658 0.496132 154.3 0.369729 0.294915 154.3 0.025067
154.4 0.34644 0.0219878 154.4 169.84 0.366607 0.477699 154.4 0.369364 0.348953 154.4 0.0249764
154.5 0.346449 0.0221824 154.5 169.95 0.366616 0.392577 154.5 0.369419 0.430492 154.5 0.0248463
154.6 0.346493 0.0223887 154.6 170.06 0.366564 0.183965 154.6 0.369415 0.48515 154.6 0.0246983
154.7 0.346437 0.0226137 154.7 170.17 0.366289 0.0557686 154.7 0.369066 0.507455 154.7 0.0244447
154.8 0.346464 0.0228977 154.8 170.28 0.366279 0.0378055 154.8 0.369101 0.514181 154.8 0.0240346
154.9 0.346439 0.0231872 154.9 170.39 0.366268 0.0313586 154.9 0.368764 0.496136 154.9 0.0234613
155 0.346108 0.0235203 155 170.5 0.366277 0.0274604 155 0.368756 0.411527 155 0.0225904
155.1 0.346122 0.0239316 155.1 170.61 0.365948 0.0257685 155.1 0.368771 0.220596 155.1 0.0214148
155.2 0.346142 0.0243725 155.2 170.72 0.365938 0.0250294 155.2 0.36843 0.0667354 155.2 0.0199163
155.3 0.346109 0.0248449 155.3 170.83 0.365658 0.024699 155.3 0.368151 0.0413488 155.3 0.0178634
155.4 0.345841 0.0253688 155.4 170.94 0.365294 0.0245492 155.4 0.368158 0.0353775 155.4 0.0149567
155.5 0.345795 0.0259313 155.5 171.05 0.365027 0.024533 155.5 0.367817 0.0301686 155.5 0.0110474
155.6 0.345796 0.0265687 155.6 171.16 0.365017 0.0245699 155.6 0.367548 0.0270772 155.6 0.00977296
155.7 0.345859 0.0272625 155.7 171.27 0.365314 0.0246349 155.7 0.367831 0.0255744 155.7 0.014153
155.8 0.346126 0.0280247 155.8 171.38 0.365967 0.0247276 155.8 0.368123 0.0248257 155.8 0.0205099
155.9 0.346147 0.028867 155.9 171.49 0.366586 0.024799 155.9 0.368466 0.0244447 155.9 0.0288655
156 0.347076 0.029752 156 171.6 0.368744 0.0248776 156 0.36969 0.0242412 156 0.0497493
156.1 0.350475 0.0306879 156.1 171.71 0.379037 0.0249413 156.1 0.375601 0.0241363 156.1 0.150747
156.2 0.353606 0.0317232 156.2 171.82 0.39118 0.0249585 156.2 0.383112 0.0241098 156.2 0.24491
156.3 0.361398 0.0328172 156.3 171.93 0.418567 0.0250031 156.3 0.399288 0.0240828 156.3 0.434652
156.4 0.366044 0.034017 156.4 172.04 0.441971 0.0250188 156.4 0.414216 0.0240928 156.4 0.532858
156.5 0.367007 0.0353022 156.5 172.15 0.450038 0.0249801 156.5 0.421377 0.0240808 156.5 0.544502
156.6 0.366671 0.0367048 156.6 172.26 0.448836 0.0249582 156.6 0.422907 0.0240571 156.6 0.526466
156.7 0.364806 0.0382855 156.7 172.37 0.441023 0.0248714 156.7 0.419245 0.0240365 156.7 0.480116
156.8 0.358625 0.0400506 156.8 172.48 0.417009 0.0247972 156.8 0.404285 0.02399 156.8 0.327576
156.9 0.351724 0.0419604 156.9 172.59 0.390302 0.0247055 156.9 0.387779 0.0239423 156.9 0.15507
157 0.348317 0.0440945 157 172.7 0.374972 0.0245934 157 0.378147 0.0239083 157 0.0487406
157.1 0.348342 0.0463931 157.1 172.81 0.371881 0.0245056 157.1 0.375614 0.023838 157.1 0.0378849
157.2 0.347988 0.0488893 157.2 172.92 0.370655 0.0243915 157.2 0.374373 0.023773 157.2 0.0322735
157.3 0.34769 0.0517232 157.3 173.03 0.369983 0.0242596 157.3 0.373749 0.0236712 157.3 0.0289766
157.4 0.347389 0.0549957 157.4 173.14 0.369411 0.0241589 157.4 0.37309 0.0235862 157.4 0.0272803
157.5 0.347365 0.058879 157.5 173.25 0.369074 0.0240158 157.5 0.372811 0.0234908 157.5 0.0265709
157.6 0.347398 0.0636578 157.6 173.36 0.368767 0.0238978 157.6 0.372191 0.0233714 157.6 0.026269
157.7 0.347068 0.0698202 157.7 173.47 0.368497 0.0237695 157.7 0.37185 0.0232639 157.7 0.0261438
157.8 0.347042 0.0783276 157.8 173.58 0.368463 0.0236339 157.8 0.3719 0.0231622 157.8 0.0260661
157.9 0.347095 0.0910676 157.9 173.69 0.368467 0.0235015 157.9 0.37157 0.0230382 157.9 0.026053
158 0.346751 0.111561 158 173.8 0.368164 0.0233771 158 0.371235 0.0229341 158 0.0260239
158.1 0.346752 0.145764 158.1 173.91 0.368121 0.0232386 158.1 0.371274 0.0228111 158.1 0.0259388
158.2 0.346779 0.197427 158.2 174.02 0.368145 0.0231245 158.2 0.370917 0.0226766 158.2 0.0258801
158.3 0.346751 0.259108 158.3 174.13 0.367851 0.0229996 158.3 0.370925 0.0225807 158.3 0.0257714
158.4 0.346778 0.29855 158.4 174.24 0.367813 0.022872 158.4 0.370653 0.0224542 158.4 0.025622
158.5 0.346781 0.310266 158.5 174.35 0.367863 0.0227625 158.5 0.37063 0.0223477 158.5 0.0255059
158.6 0.346446 0.374603 158.6 174.46 0.367841 0.0226294 158.6 0.37032 0.0222367 158.6 0.0253511
158.7 0.346488 0.437523 158.7 174.57 0.367834 0.0224979 158.7 0.370309 0.0221178 158.7 0.0251967
158.8 0.346471 0.486222 158.8 174.68 0.36754 0.0223937 158.8 0.369985 0.0220121 158.8 0.0251135
158.9 0.346454 0.51057 158.9 174.79 0.367509 0.0222407 158.9 0.370039 0.0219225 158.9 0.0250043
159 0.346478 0.522509 159 174.9 0.367517 0.0221176 159 0.370005 0.0218052 159 0.0248835
159.1 0.346456 0.52229 159.1 175.01 0.367553 0.0220002 159.1 0.369668 0.0216968 159.1 0.0247527
159.2 0.346459 0.491861 159.2 175.12 0.367579 0.0218575 159.2 0.369699 0.0215867 159.2 0.0244891
159.3 0.346498 0.394445 159.3 175.23 0.367596 0.0217319 159.3 0.369663 0.0214924 159.3 0.0240999
159.4 0.346129 0.226336 159.4 175.34 0.367257 0.0215805 159.4 0.369389 0.0214114 159.4 0.023501
159.5 0.346138 0.0755463 159.5 175.45 0.367187 0.0214422 159.5 0.369377 0.0213032 159.5 0.022629
159.6 0.346177 0.0441579 159.6 175.56 0.367239 0.0213104 159.6 0.36904 0.0212013 159.6 0.0214813
159.7 0.346123 0.0396289 159.7 175.67 0.366893 0.0211396 159.7 0.369078 0.0211054 159.7 0.0199413
159.8 0.345839 0.0355523 159.8 175.78 0.366898 0.0209933 159.8 0.368762 0.0210111 159.8 0.017899
159.9 0.345843 0.0321362 159.9 175.89 0.366611 0.0208245 159.9 0.368468 0.0209099 159.9 0.0150083
160 0.345797 0.029507 160 176 0.365946 0.0206545 160 0.368175 0.020806 160 0.0110533
160.1 0.345838 0.0274548 160.1 176.11 0.365973 0.0204826 160.1 0.368123 0.0206744 160.1 0.00964395
160.2 0.345814 0.025911 160.2 176.22 0.366291 0.0203042 160.2 0.368148 0.0205761 160.2 0.0139829
160.3 0.34583 0.024889 160.3 176.33 0.366888 0.0201227 160.3 0.368483 0.0204693 160.3 0.0203966
160.4 0.346165 0.0242106 160.4 176.44 0.367865 0.0199542 160.4 0.369061 0.0203311 160.4 0.0288476
160.5 0.346758 0.0237412 160.5 176.55 0.369717 0.0197469 160.5 0.370317 0.0202136 160.5 0.0498943
160.6 0.350513 0.0234238 160.6 176.66 0.380285 0.0195681 160.6 0.376244 0.020085 160.6 0.15212
160.7 0.353614 0.0231375 160.7 176.77 0.392477 0.0193595 160.7 0.383669 0.0199526 160.7 0.245288
160.8 0.361377 0.0229112 160.8 176.88 0.420115 0.0191193 160.8 0.399945 0.0198136 160.8 0.436381
160.9 0.365778 0.0227294 160.9 176.99 0.44387 0.0188513 160.9 0.414823 0.0196185 160.9 0.532941
161 0.367005 0.0225344 161 177.1 0.451987 0.0185394 161 0.421993 0.0194462 161 0.544248
161.1 0.366673 0.0223726 161.1 177.21 0.450698 0.0182249 161.1 0.423603 0.0192601 161.1 0.526085
161.2 0.364839 0.0222432 161.2 177.32 0.442915 0.017988 161.2 0.419832 0.0190411 161.2 0.479514
161.3 0.358286 0.0220884 161.3 177.43 0.418578 0.0178951 161.3 0.404929 0.0188582 161.3 0.326424
161.4 0.351737 0.0219828 161.4 177.54 0.391839 0.018118 161.4 0.388463 0.0187395 161.4 0.154052
161.5 0.348343 0.0218727 161.5 177.65 0.376261 0.0187423 161.5 0.378721 0.0186864 161.5 0.0485845
161.6 0.348296 0.0217459 161.6 177.76 0.372792 0.0198198 161.6 0.37628 0.0187977 161.6 0.0378392
161.7 0.347999 0.0216378 161.7 177.87 0.371869 0.0214369 161.7 0.375 0.0190236 161.7 0.0322208
161.8 0.347717 0.0215464 161.8 177.98 0.37095 0.0236777 161.8 0.374354 0.0194329 161.8 0.0289552
161.9 0.347365 0.0214294 161.9 178.09 0.370291 0.0267519 161.9 0.373776 0.0201035 161.9 0.0272627
162 0.347387 0.0213325 162 178.2 0.36998 0.0308852 162 0.373127 0.0210135 162 0.0265462
162.1 0.347066 0.0212315 162.1 178.31 0.369687 0.0361658 162.1 0.372816 0.022289 162.1 0.0262784
162.2 0.347034 0.0211467 162.2 178.42 0.369654 0.0426161 162.2 0.372527 0.023985 162.2 0.0261419
162.3 0.347079 0.0210704 162.3 178.53 0.36938 0.0507646 162.3 0.372183 0.0261553 162.3 0.0260645
162.4 0.346753 0.0209889 162.4 178.64 0.369374 0.0621311 162.4 0.3722 0.0289201 162.4 0.0260425
162.5 0.346728 0.0209245 162.5 178.75 0.369366 0.0804103 162.5 0.371883 0.0322597 162.5 0.0259926
162.6 0.346766 0.0208632 162.6 178.86 0.369083 0.113949 162.6 0.371547 0.0360637 162.6 0.0259324
162.7 0.346741 0.0207971 162.7 178.97 0.369059 0.17349 162.7 0.371604 0.0401058 162.7 0.0258796
162.8 0.346759 0.0207567 162.8 179.08 0.369065 0.250774 162.8 0.371284 0.0443728 162.8 0.0257519
162.9 0.34678 0.0207026 162.9 179.19 0.368784 0.30875 162.9 0.371276 0.0491825 162.9 0.0256097
163 0.346428 0.0206624 163 179.3 0.368729 0.378676 163 0.370965 0.0549744 163 0.0254793
163.1 0.346463 0.0206449 163.1 179.41 0.368778 0.446814 163.1 0.370962 0.062576 163.1 0.0253197
163.2 0.346482 0.0206135 163.2 179.52 0.368765 0.482683 163.2 0.37064 0.0736903 163.2 0.0252081
163.3 0.346416 0.0205908 163.3 179.63 0.368752 0.495052 163.3 0.370669 0.0921289 163.3 0.0251026
163.4 0.346457 0.0205795 163.4 179.74 0.368769 0.49077 163.4 0.370634 0.12604 163.4 0.0249845
163.5 0.346432 0.0205435 163.5 179.85 0.368434 0.443807 163.5 0.370344 0.185628 163.5 0.0248787
163.6 0.346094 0.0205569 163.6 179.96 0.368429 0.288305 163.6 0.370355 0.262881 163.6 0.0247314
163.7 0.346154 0.020567 163.7 180.07 0.368459 0.088103 163.7 0.370321 0.293635 163.7 0.0244695
163.8 0.34613 0.0205656 163.8 180.18 0.368416 0.0419636 163.8 0.370056 0.340788 163.8 0.0240684
163.9 0.346114 0.0205722 163.9 180.29 0.36845 0.0339548 163.9 0.37003 0.423851 163.9 0.0234456
164 0.346168 0.0205965 164 180.4 0.368146 0.0287448 164 0.370018 0.481844 164 0.0225655
164.1 0.346131 0.0205996 164.1 180.51 0.3681 0.0263046 164.1 0.369763 0.506273 164.1 0.0213859
164.2 0.346114 0.0206171 164.2 180.62 0.367835 0.0252835 164.2 0.369392 0.514126 164.2 0.0198198
164.3 0.345825 0.020648 164.3 180.73 0.367813 0.0247947 164.3 0.369396 0.499248 164.3 0.0177144
164.4 0.345804 0.0206641 164.4 180.84 0.367501 0.0246012 164.4 0.369115 0.422964 164.4 0.0147444
164.5 0.34551 0.0207087 164.5 180.95 0.366904 0.024533 164.5 0.368757 0.237949 164.5 0.0107432
164.6 0.345503 0.020734 164.6 181.06 0.366863 0.0245354 164.6 0.368782 0.0726177 164.6 0.00979277
164.7 0.345801 0.0207696 164.7 181.17 0.367198 0.0246177 164.7 0.368793 0.041888 164.7 0.0144573
164.8 0.345821 0.0208092 164.8 181.28 0.36784 0.0246966 164.8 0.369063 0.0357514 164.8 0.0210115
164.9 0.346133 0.0208594 164.9 181.39 0.368743 0.0247788 164.9 0.369714 0.0304089 164.9 0.0299338
165 0.347052 0.0209106 165 181.5 0.371256 0.0248662 165 0.370929 0.0271732 165 0.0535392
165.1 0.350826 0.020985 165.1 181.61 0.38278 0.0249324 165.1 0.377494 0.0256217 165.1 0.165984
165.2 0.353588 0.0210251 165.2 181.72 0.394604 0.0249898 165.2 0.384674 0.0248559 165.2 0.251811
165.3 0.362011 0.0211154 165.3 181.83 0.424189 0.0250235 165.3 0.402098 0.0244434 165.3 0.452595
165.4 0.366081 0.0211856 165.4 181.94 0.446325 0.0250143 165.4 0.416394 0.0242255 165.4 0.53528
165.5 0.366995 0.0212392 165.5 182.05 0.453536 0.0249986 165.5 0.422963 0.0241189 165.5 0.543392
165.6 0.366692 0.0213215 165.6 182.16 0.451997 0.0249729 165.6 0.423841 0.0240494 165.6 0.523422
165.7 0.364512 0.0213861 165.7 182.27 0.44323 0.0249095 165.7 0.419855 0.0240308 165.7 0.47244
165.8 0.357639 0.0214591 165.8 182.38 0.417984 0.0248408 165.8 0.404284 0.0239922 165.8 0.310734
165.9 0.351152 0.0215794 165.9 182.49 0.390925 0.0247385 165.9 0.387785 0.0239881 165.9 0.138427
166 0.348317 0.0217102 166 182.6 0.376858 0.0246434 166 0.378759 0.0240013 166 0.0468066
166.1 0.34832 0.0218762 166.1 182.71 0.373755 0.0245462 166.1 0.37654 0.0239635 166.1 0.0372193
166.2 0.347711 0.0220628 166.2 182.82 0.372804 0.0244306 166.2 0.375296 0.0239512 166.2 0.0318381
166.3 0.347694 0.0222695 166.3 182.93 0.37186 0.0243212 166.3 0.374701 0.0239098 166.3 0.0287342
166.4 0.347386 0.0225153 166.4 183.04 0.37129 0.0242091 166.4 0.37404 0.0238636 166.4 0.0271624
166.5 0.347087 0.022796 166.5 183.15 0.370944 0.0240803 166.5 0.373743 0.0238014 166.5 0.0265273
166.6 0.347098 0.0231298 166.6 183.26 0.370961 0.0239617 166.6 0.373447 0.0237293 166.6 0.0262857
166.7 0.34714 0.0235028 166.7 183.37 0.370673 0.023822 166.7 0.373096 0.0236578 166.7 0.0261662
166.8 0.346804 0.0239017 166.8 183.48 0.370322 0.0236985 166.8 0.372829 0.0235731 166.8 0.0261093
166.9 0.346766 0.0243535 166.9 183.59 0.370348 0.0235685 166.9 0.372497 0.0234608 166.9 0.0260755
167 0.346784 0.024853 167 183.7 0.370338 0.0234467 167 0.372505 0.0233705 167 0.0260326
167.1 0.346788 0.0254048 167.1 183.81 0.370007 0.0233213 167.1 0.372218 0.0232718 167.1 0.0259964
167.2 0.346469 0.0259988 167.2 183.92 0.370034 0.0232008 167.2 0.371868 0.023138 167.2 0.02593
167.3 0.34648 0.0266672 167.3 184.03 0.37001 0.0230608 167.3 0.37187 0.0230223 167.3 0.0257874
167.4 0.346438 0.0273848 167.4 184.14 0.369696 0.0229425 167.4 0.37158 0.0229086 167.4 0.0256697
167.5 0.34644 0.0281868 167.5 184.25 0.369726 0.0228307 167.5 0.371541 0.0227845 167.5 0.0255296
167.6 0.346517 0.0290425 167.6 184.36 0.369665 0.0226916 167.6 0.371273 0.0226884 167.6 0.0253735
167.7 0.34645 0.029975 167.7 184.47 0.369706 0.0225617 167.7 0.371265 0.022573 167.7 0.0252659
167.8 0.346162 0.0309694 167.8 184.58 0.369715 0.0224502 167.8 0.371235 0.0224427 167.8 0.0251554
167.9 0.346169 0.0320508 167.9 184.69 0.369386 0.0223121 167.9 0.370978 0.0223451 167.9 0.0250443
168 0.346121 0.0332009 168 184.8 0.369722 0.0222093 168 0.370931 0.0222109 168 0.0249337
168.1 0.346161 0.0344664 168.1 184.91 0.369393 0.0220635 168.1 0.370627 0.0221185 168.1 0.0247584
168.2 0.346151 0.0357547 168.2 185.02 0.369382 0.0219273 168.2 0.370656 0.0220108 168.2 0.0244948
168.3 0.34615 0.0371374 168.3 185.13 0.369403 0.0218044 168.3 0.370612 0.0219024 168.3 0.0240847
168.4 0.346175 0.0386303 168.4 185.24 0.369382 0.0216482 168.4 0.370319 0.0218078 168.4 0.0234417
168.5 0.346153 0.040231 168.5 185.35 0.369083 0.021525 168.5 0.37034 0.0217016 168.5 0.0225595
168.6 0.345824 0.0419638 168.6 185.46 0.369079 0.0213625 168.6 0.370307 0.0215951 168.6 0.0213435
168.7 0.345891 0.0438556 168.7 185.57 0.36873 0.02119 168.7 0.370028 0.0215069 168.7 0.0197602
168.8 0.345853 0.0458796 168.8 185.68 0.368783 0.0210538 168.8 0.369708 0.0214014 168.8 0.0176402
168.9 0.345548 0.0481573 168.9 185.79 0.368474 0.0208742 168.9 0.369693 0.0212988 168.9 0.0146059
169 0.345589 0.0507432 169 185.9 0.367812 0.0207086 169 0.369418 0.0212121 169 0.0106039
169.1 0.345519 0.0536698 169.1 186.01 0.367849 0.0205452 169.1 0.369087 0.0211146 169.1 0.00979817
169.2 0.345542 0.0572097 169.2 186.12 0.368134 0.0203606 169.2 0.369385 0.0210047 169.2 0.0145904
169.3 0.345847 0.0614057 169.3 186.23 0.36875 0.0201712 169.3 0.36971 0.0208988 169.3 0.0212258
169.4 0.346125 0.0667487 169.4 186.34 0.369719 0.0199922 169.4 0.370019 0.0207936 169.4 0.0304443
169.5 0.346786 0.0738908 169.5 186.45 0.372162 0.0197872 169.5 0.371585 0.0206796 169.5 0.0555616
169.6 0.351123 0.0841192 169.6 186.56 0.384333 0.0195941 169.6 0.378438 0.0205683 169.6 0.172719
169.7 0.353943 0.100075 169.7 186.67 0.396512 0.0193797 169.7 0.385569 0.0204452 169.7 0.256489
169.8 0.362373 0.126668 169.8 186.78 0.426345 0.0191432 169.8 0.403375 0.0203295 169.8 0.459945
169.9 0.366069 0.170356 169.9 186.89 0.448568 0.0188559 169.9 0.417344 0.0201745 169.9 0.536157
170 0.367017 0.230164 170 187 0.455082 0.0185199 170 0.423565 0.0200121 170 0.542626
170.1 0.366409 0.287956 170.1 187.11 0.453214 0.0181873 170.1 0.42453 0.0198346 170.1 0.52174
170.2 0.36419 0.301806 170.2 187.22 0.444185 0.0179251 170.2 0.419838 0.0196135 170.2 0.468278
170.3 0.357372 0.344139 170.3 187.33 0.418262 0.0178102 170.3 0.404328 0.0194399 170.3 0.302977
170.4 0.350832 0.416185 170.4 187.44 0.391207 0.0179969 170.4 0.38785 0.0192383 170.4 0.130261
170.5 0.348313 0.475103 170.5 187.55 0.377829 0.0185968 170.5 0.379354 0.0190641 170.5 0.0460311
170.6 0.348352 0.50748 170.6 187.66 0.374652 0.0196265 170.6 0.376901 0.0189492 170.6 0.0369051
170.7 0.348021 0.52257 170.7 187.77 0.373436 0.0211962 170.7 0.375957 0.0188315 170.7 0.031643
170.8 0.347717 0.526767 170.8 187.88 0.372802 0.0234322 170.8 0.374976 0.0187753 170.8 0.0286211
170.9 0.347454 0.507369 170.9 187.99 0.372171 0.0264944 170.9 0.374716 0.0188146 170.9 0.0271094
171 0.347078 0.434228 171 188.1 0.371884 0.0306143 171 0.374061 0.0189319 171 0.0265021
171.1 0.347075 0.277356 171.1 188.21 0.371555 0.0359117 171.1 0.373739 0.0192157 171.1 0.0262557
171.2 0.347102 0.107477 171.2 188.32 0.371566 0.0424828 171.2 0.373468 0.0196936 171.2 0.0261367
171.3 0.347065 0.0473574 171.3 188.43 0.371264 0.0508473 171.3 0.373125 0.0203689 171.3 0.0260916
171.4 0.346775 0.0407099 171.4 188.54 0.371239 0.0626664 171.4 0.373138 0.0213782 171.4 0.0260756
171.5 0.346767 0.0365934 171.5 188.65 0.370938 0.0819635 171.5 0.372814 0.0227271 171.5 0.0260122
171.6 0.346755 0.0328806 171.6 188.76 0.370947 0.117795 171.6 0.372486 0.0245138 171.6 0.0259592
171.7 0.346798 0.0300553 171.7 188.87 0.370915 0.180673 171.7 0.372525 0.0268136 171.7 0.0258671
171.8 0.346766 0.0278211 171.8 188.98 0.370964 0.258989 171.8 0.372204 0.0297132 171.8 0.0257627
171.9 0.346482 0.0261757 171.9 189.09 0.370636 0.314952 171.9 0.372202 0.0332218 171.9 0.0256411
172 0.346498 0.0250543 172 189.2 0.370632 0.387422 172 0.371918 0.0370819 172 0.0254983
172.1 0.346441 0.0243302 172.1 189.31 0.370646 0.453735 172.1 0.371891 0.0411456 172.1 0.0253487
172.2 0.346473 0.0238783 172.2 189.42 0.370619 0.485422 172.2 0.371564 0.0455738 172.2 0.0252482
172.3 0.346479 0.0235223 172.3 189.53 0.370311 0.495863 172.3 0.371602 0.0506287 172.3 0.0251197
172.4 0.346494 0.023254 172.4 189.64 0.370308 0.487822 172.4 0.371557 0.0568872 172.4 0.0250149
172.5 0.346525 0.0230316 172.5 189.75 0.370283 0.431127 172.5 0.371267 0.065368 172.5 0.024911
172.6 0.346498 0.0228316 172.6 189.86 0.370322 0.255919 172.6 0.371274 0.0782493 172.6 0.0247147
172.7 0.346122 0.0226717 172.7 189.97 0.370315 0.0745719 172.7 0.371236 0.10054 172.7 0.0244284
172.8 0.346167 0.0225369 172.8 190.08 0.370287 0.040286 172.8 0.370974 0.142096 172.8 0.0240004
172.9 0.346167 0.0223878 172.9 190.19 0.370012 0.0329729 172.9 0.370952 0.209987 172.9 0.0233034
173 0.346121 0.0222708 173 190.3 0.369995 0.0282097 173 0.370634 0.280162 173 0.0223722
173.1 0.346157 0.0221576 173.1 190.41 0.369678 0.0261005 173.1 0.370661 0.29946 173.1 0.0211001
173.2 0.346133 0.0220413 173.2 190.52 0.369699 0.0251919 173.2 0.370327 0.370354 173.2 0.0194362
173.3 0.345812 0.0219212 173.3 190.63 0.369345 0.0247537 173.3 0.370339 0.446887 173.3 0.0171965
173.4 0.345835 0.0218187 173.4 190.74 0.36907 0.024581 173.4 0.370034 0.492652 173.4 0.0139293
173.5 0.345494 0.0217021 173.5 190.85 0.36877 0.0245672 173.5 0.369698 0.510065 173.5 0.0100173
173.6 0.345527 0.0216266 173.6 190.96 0.368725 0.0245771 173.6 0.369732 0.512721 173.6 0.0102858
173.7 0.345826 0.0215099 173.7 191.07 0.369081 0.0246708 173.7 0.369723 0.483255 173.7 0.0156599
173.8 0.345813 0.0213957 173.8 191.18 0.369681 0.0247428 173.8 0.370003 0.367198 173.8 0.0225691
173.9 0.34616 0.0213268 173.9 191.29 0.370911 0.0248415 173.9 0.370671 0.168785 173.9 0.0330346
174 0.34738 0.0212207 174 191.4 0.374045 0.0249248 174 0.372493 0.0534437 174 0.0662988
174.1 0.352047 0.0211512 174.1 191.51 0.388061 0.0249899 174.1 0.3806 0.039564 174.1 0.198201
174.2 0.354903 0.0210557 174.2 191.62 0.401478 0.025064 174.2 0.38843 0.03359 174.2 0.283139
174.3 0.363269 0.0209727 174.3 191.73 0.432296 0.0250917 174.3 0.406816 0.0289245 174.3 0.485226
174.4 0.366416 0.0209222 174.4 191.84 0.451944 0.0250853 174.4 0.419508 0.0264041 174.4 0.539852
174.5 0.367077 0.0208589 174.5 191.95 0.456648 0.0250894 174.5 0.42451 0.0251939 174.5 0.540117
174.6 0.366379 0.020785 174.6 192.06 0.453535 0.025022 174.6 0.424471 0.0245694 174.6 0.515325
174.7 0.36357 0.02075 174.7 192.17 0.44228 0.0249672 174.7 0.418606 0.0242438 174.7 0.448823
174.8 0.356432 0.0206996 174.8 192.28 0.414853 0.024898 174.8 0.401782 0.0240465 174.8 0.272508
174.9 0.349872 0.0206569 174.9 192.39 0.387806 0.024804 174.9 0.385574 0.0239635 174.9 0.0972102
175 0.348334 0.0206367 175 192.5 0.377799 0.0247249 175 0.379069 0.0239434 175 0.0435758
175.1 0.348015 0.0205864 175.1 192.61 0.375317 0.0246222 175.1 0.377165 0.0239185 175.1 0.0356904
175.2 0.347675 0.0205726 175.2 192.72 0.374335 0.0244958 175.2 0.376236 0.0239213 175.2 0.0309289
175.3 0.3474 0.0205614 175.3 192.83 0.373415 0.0243881 175.3 0.375625 0.0239062 175.3 0.0282679
175.4 0.347371 0.0205402 175.4 192.94 0.373115 0.0242467 175.4 0.374945 0.0238791 175.4 0.0269743
175.5 0.347076 0.0205406 175.5 193.05 0.37276 0.0241305 175.5 0.374678 0.0238836 175.5 0.026491
175.6 0.34709 0.0205336 175.6 193.16 0.372503 0.0240129 175.6 0.374373 0.0238513 175.6 0.0262837
175.7 0.347062 0.0205339 175.7 193.27 0.372168 0.0238636 175.7 0.374019 0.0238134 175.7 0.0261695
175.8 0.34678 0.0205433 175.8 193.38 0.372152 0.0237451 175.8 0.37375 0.0237808 175.8 0.0261281
175.9 0.346771 0.0205409 175.9 193.49 0.372194 0.0236243 175.9 0.373424 0.0237046 175.9 0.0261031
176 0.346734 0.0205478 176 193.6 0.371842 0.0234882 176 0.373117 0.0236302 176 0.0260669
176.1 0.346756 0.0205768 176.1 193.71 0.371873 0.0233683 176.1 0.373137 0.0235516 176.1 0.026024
176.2 0.346438 0.0205913 176.2 193.82 0.371567 0.0232402 176.2 0.372797 0.0234499 176.2 0.0259231
176.3 0.34644 0.02061 176.3 193.93 0.371538 0.023094 176.3 0.37281 0.0233584 176.3 0.0258036
176.4 0.346458 0.0206483 176.4 194.04 0.371563 0.0229985 176.4 0.372519 0.0232613 176.4 0.0256734
176.5 0.346444 0.0206705 176.5 194.15 0.371536 0.0228475 176.5 0.372511 0.0231365 176.5 0.0255048
176.6 0.346452 0.0207193 176.6 194.26 0.371219 0.022714 176.6 0.372218 0.0230312 176.6 0.0253925
176.7 0.346485 0.0207588 176.7 194.37 0.371252 0.0226077 176.7 0.372177 0.0229102 176.7 0.0252762
176.8 0.346141 0.0207998 176.8 194.48 0.37122 0.0224751 176.8 0.37185 0.022801 176.8 0.0251499
176.9 0.346157 0.0208538 176.9 194.59 0.371235 0.0223433 176.9 0.371903 0.0227014 176.9 0.025061
177 0.346174 0.0208969 177 194.7 0.371258 0.0222228 177 0.371868 0.0225752 177 0.0249213
177.1 0.346117 0.020941 177.1 194.81 0.371234 0.0220968 177.1 0.371559 0.0224656 177.1 0.0247337
177.2 0.34615 0.0210318 177.2 194.92 0.370949 0.0219671 177.2 0.371586 0.0223618 177.2 0.0244426
177.3 0.346139 0.0210778 177.3 195.03 0.370948 0.0218311 177.3 0.371549 0.0222424 177.3 0.0239668
177.4 0.346129 0.0211386 177.4 195.14 0.370928 0.0216884 177.4 0.371256 0.0221394 177.4 0.023235
177.5 0.346158 0.0212395 177.5 195.25 0.370637 0.021545 177.5 0.371264 0.0220368 177.5 0.0222482
177.6 0.345817 0.0213321 177.6 195.36 0.370623 0.0213823 177.6 0.37093 0.0219382 177.6 0.0209186
177.7 0.345828 0.0214438 177.7 195.47 0.370294 0.0212209 177.7 0.370964 0.0218377 177.7 0.0191823
177.8 0.345861 0.0215582 177.8 195.58 0.370337 0.0210548 177.8 0.370618 0.0217212 177.8 0.0168262
177.9 0.345498 0.0216974 177.9 195.69 0.369661 0.0208727 177.9 0.370312 0.0216198 177.9 0.0133683
178 0.345521 0.0218735 178 195.8 0.369375 0.020715 178 0.370047 0.0215211 178 0.00960029
178.1 0.345523 0.0220537 178.1 195.91 0.369381 0.0205288 178.1 0.369993 0.0214155 178.1 0.0106903
178.2 0.345794 0.0222844 178.2 196.02 0.369968 0.0203273 178.2 0.370328 0.0213446 178.2 0.016421
178.3 0.345821 0.0225414 178.3 196.13 0.370661 0.0201484 178.3 0.370661 0.0212368 178.3 0.0235983
178.4 0.346141 0.0228314 178.4 196.24 0.371912 0.0199417 178.4 0.371231 0.0211159 178.4 0.0353881
178.5 0.347684 0.0231778 178.5 196.35 0.375944 0.0197405 178.5 0.37345 0.021037 178.5 0.0778446
178.6 0.352372 0.0235514 178.6 196.46 0.391233 0.0195508 178.6 0.382163 0.0209286 178.6 0.21516
178.7 0.355788 0.0239722 178.7 196.57 0.406178 0.019315 178.7 0.3912 0.0208231 178.7 0.310601
178.8 0.36386 0.0244299 178.8 196.68 0.436667 0.019049 178.8 0.40925 0.0207287 178.8 0.499983
178.9 0.366395 0.0249497 178.9 196.79 0.454789 0.0187415 178.9 0.42106 0.0205779 178.9 0.541915
179 0.366966 0.0254995 179 196.9 0.457836 0.0183759 179 0.425097 0.0204512 179 0.537713
179.1 0.366058 0.0261716 179.1 197.01 0.453826 0.018044 179.1 0.424512 0.0202993 179.1 0.509769
179.2 0.362637 0.0269191 179.2 197.12 0.440726 0.017787 179.2 0.417318 0.0201171 179.2 0.430406
179.3 0.355455 0.0277433 179.3 197.23 0.412347 0.0177341 179.3 0.400244 0.0199509 179.3 0.248327
179.4 0.349276 0.028703 179.4 197.34 0.386224 0.0179902 179.4 0.384664 0.0197758 179.4 0.0790164
179.5 0.348294 0.0297185 179.5 197.45 0.378099 0.0186805 179.5 0.379018 0.0195999 179.5 0.0422053
179.6 0.34795 0.0308167 179.6 197.56 0.376201 0.0198574 179.6 0.377494 0.0194402 179.6 0.0348804
179.7 0.347675 0.0320005 179.7 197.67 0.374979 0.0215915 179.7 0.376547 0.0192858 179.7 0.0304426
179.8 0.347357 0.0332356 179.8 197.78 0.374331 0.0240483 179.8 0.375905 0.0191317 179.8 0.0280068
179.9 0.347354 0.0345741 179.9 197.89 0.373717 0.0274497 179.9 0.375314 0.0189995 179.9 0.0268716
180 0.347062 0.0359601 180 198 0.373419 0.0319906 180 0.374975 0.0188955 180 0.0264756
180.1 0.347038 0.0374176 180.1 198.11 0.373084 0.0378036 180.1 0.374664 0.0188299 180.1 0.0262808
180.2 0.347046 0.0390227 180.2 198.22 0.37312 0.0450703 180.2 0.374363 0.0188363 180.2 0.0261851
180.3 0.346755 0.0407112 180.3 198.33 0.372799 0.054665 180.3 0.374012 0.0189282 180.3 0.0261561
180.4 0.346724 0.0425357 180.4 198.44 0.372804 0.0690666 180.4 0.373723 0.0191634 180.4 0.0261309
180.5 0.346761 0.0445376 180.5 198.55 0.372817 0.094281 180.5 0.37373 0.0195542 180.5 0.0260975
180.6 0.346747 0.0467138 180.6 198.66 0.372474 0.141984 180.6 0.37339 0.0201867 180.6 0.0260435
180.7 0.346743 0.0491458 180.7 198.77 0.372503 0.215988 180.7 0.373112 0.0210829 180.7 0.0259339
180.8 0.346446 0.0519083 180.8 198.88 0.372512 0.286041 180.8 0.373108 0.0223083 180.8 0.0258361
180.9 0.346448 0.0551488 180.9 198.99 0.372183 0.347935 180.9 0.372779 0.0239692 180.9 0.0257001
181 0.346447 0.0589893 181 199.1 0.372201 0.421908 181 0.372832 0.026099 181 0.025558
181.1 0.346464 0.0637191 181.1 199.21 0.372192 0.473371 181.1 0.372778 0.0288271 181.1 0.0254182
181.2 0.346422 0.0698463 181.2 199.32 0.372152 0.492306 181.2 0.372504 0.0321745 181.2 0.0252894
181.3 0.346431 0.0783056 181.3 199.43 0.372197 0.495802 181.3 0.372514 0.0359874 181.3 0.0251959
181.4 0.346451 0.0909608 181.4 199.54 0.371878 0.469948 181.4 0.37217 0.0400229 181.4 0.0250948
181.5 0.346432 0.111282 181.5 199.65 0.371854 0.364966 181.5 0.372191 0.044376 181.5 0.0249532
181.6 0.346473 0.145192 181.6 199.76 0.371889 0.147203 181.6 0.372176 0.0492824 181.6 0.0247591
181.7 0.346457 0.196579 181.7 199.87 0.371845 0.0492346 181.7 0.371844 0.0552659 181.7 0.0244513
181.8 0.346122 0.258334 181.8 199.98 0.371871 0.0362808 181.8 0.371878 0.0632043 181.8 0.023934
181.9 0.346154 0.297926 181.9 200.09 0.371569 0.0301816 181.9 0.37185 0.0749616 181.9 0.0231908
182 0.346137 0.306194 182 200.2 0.371513 0.0269136 182 0.371544 0.0948948 182 0.0221939
182.1 0.34612 0.364501 182.1 200.31 0.371244 0.0255684 182.1 0.371553 0.13198 182.1 0.0208048
182.2 0.345856 0.429592 182.2 200.42 0.371225 0.0249347 182.2 0.371216 0.195558 182.2 0.0190627
182.3 0.345803 0.481153 182.3 200.53 0.370903 0.0246743 182.3 0.370923 0.271338 182.3 0.016625
182.4 0.345813 0.507803 182.4 200.64 0.370621 0.0245872 182.4 0.370621 0.295214 182.4 0.013059
182.5 0.345525 0.52093 182.5 200.75 0.369982 0.0245821 182.5 0.370281 0.353385 182.5 0.00941496
182.6 0.345485 0.522649 182.6 200.86 0.370297 0.0246597 182.6 0.370334 0.43452 182.6 0.0108758
182.7 0.345832 0.496497 182.7 200.97 0.37064 0.0247449 182.7 0.370617 0.48716 182.7 0.0167901
182.8 0.346146 0.407316 182.8 201.08 0.371528 0.0248241 182.8 0.370927 0.508035 182.8 0.0241554
182.9 0.346418 0.245222 182.9 201.19 0.372798 0.0249368 182.9 0.37158 0.513556 182.9 0.0367495
183 0.348 0.085057 183 201.3 0.377483 0.0250082 183 0.374342 0.492027 183 0.0851335
183.1 0.352644 0.045102 183.1 201.41 0.392738 0.0250779 183.1 0.383089 0.397407 183.1 0.22239
183.2 0.356407 0.0400295 183.2 201.52 0.409233 0.0251381 183.2 0.392798 0.201326 183.2 0.325744
183.3 0.364207 0.0359279 183.3 201.63 0.439442 0.0251539 183.3 0.41046 0.0609203 183.3 0.505692
183.4 0.366687 0.0323411 183.4 201.74 0.456299 0.0251604 183.4 0.422016 0.0405034 183.4 0.542355
183.5 0.366998 0.0296141 183.5 201.85 0.45884 0.025142 183.5 0.425728 0.0344543 183.5 0.536111
183.6 0.366093 0.0274861 183.6 201.96 0.454753 0.0250679 183.6 0.424797 0.0294595 183.6 0.50662
183.7 0.362604 0.0259219 183.7 202.07 0.440403 0.0249978 183.7 0.416728 0.0266381 183.7 0.420204
183.8 0.355162 0.0248608 183.8 202.18 0.411746 0.0249223 183.8 0.399622 0.0252794 183.8 0.236962
183.9 0.349255 0.0241615 183.9 202.29 0.386497 0.0248114 183.9 0.384308 0.0246214 183.9 0.0728694
184 0.348598 0.0236941 184 202.4 0.378742 0.0247285 184 0.379362 0.0242663 184 0.0416536
184.1 0.348017 0.0233719 184.1 202.51 0.376852 0.0246117 184.1 0.377785 0.0240841 184.1 0.0345381
184.2 0.347715 0.023107 184.2 202.62 0.375882 0.0245061 184.2 0.37687 0.0240012 184.2 0.0302419
184.3 0.347677 0.022882 184.3 202.73 0.374986 0.0243871 184.3 0.37624 0.0239358 184.3 0.0278942
184.4 0.347407 0.0227019 184.4 202.84 0.374634 0.024248 184.4 0.37558 0.0239349 184.4 0.0268366
184.5 0.347345 0.0225202 184.5 202.95 0.374326 0.0241378 184.5 0.37531 0.0239358 184.5 0.0264456
184.6 0.347033 0.0223716 184.6 203.06 0.37405 0.024008 184.6 0.374985 0.0239149 184.6 0.0262524
184.7 0.347068 0.0222235 184.7 203.17 0.37369 0.0238675 184.7 0.374666 0.0239268 184.7 0.0261636
184.8 0.347042 0.0221089 184.8 203.28 0.373717 0.0237433 184.8 0.374371 0.0239109 184.8 0.0261452
184.9 0.346751 0.0219931 184.9 203.39 0.373429 0.0236186 184.9 0.37434 0.023873 184.9 0.0261046
185 0.346775 0.0218877 185 203.5 0.373389 0.0234835 185 0.374033 0.0238424 185 0.0260823
185.1 0.346733 0.0217537 185.1 203.61 0.373431 0.0233709 185.1 0.373749 0.0238034 185.1 0.026014
185.2 0.346771 0.0216709 185.2 203.72 0.373086 0.0232282 185.2 0.373717 0.0237402 185.2 0.0259136
185.3 0.346743 0.0215382 185.3 203.83 0.373093 0.02311 185.3 0.373434 0.0236795 185.3 0.0258022
185.4 0.34673 0.0214437 185.4 203.94 0.373099 0.0229831 185.4 0.373433 0.0235776 185.4 0.0256494
185.5 0.346441 0.0213561 185.5 204.05 0.373072 0.0228352 185.5 0.373088 0.0234974 185.5 0.0255053
185.6 0.34641 0.0212439 185.6 204.16 0.372777 0.0227328 185.6 0.373131 0.0234267 185.6 0.0253855
185.7 0.346423 0.021178 185.7 204.27 0.3728 0.0226036 185.7 0.372795 0.0233075 185.7 0.0252581
185.8 0.346451 0.0211042 185.8 204.38 0.372762 0.0224591 185.8 0.372793 0.0232053 185.8 0.0251585
185.9 0.346407 0.0209975 185.9 204.49 0.372805 0.0223466 185.9 0.372823 0.0231016 185.9 0.0250567
186 0.346448 0.0209415 186 204.6 0.372789 0.0222057 186 0.372482 0.0229776 186 0.0249072
186.1 0.346452 0.0208871 186.1 204.71 0.372466 0.0220791 186.1 0.372504 0.0228788 186.1 0.0247089
186.2 0.346131 0.0208055 186.2 204.82 0.372492 0.0219348 186.2 0.372503 0.0227615 186.2 0.0243637
186.3 0.34616 0.0207518 186.3 204.93 0.372464 0.0217686 186.3 0.372158 0.0226429 186.3 0.0238031
186.4 0.346126 0.0206967 186.4 205.04 0.37247 0.0216362 186.4 0.372201 0.0225502 186.4 0.0230455
186.5 0.346117 0.0206711 186.5 205.15 0.372177 0.0214911 186.5 0.371872 0.0224023 186.5 0.0219528
186.6 0.346156 0.0206475 186.6 205.26 0.372149 0.0213154 186.6 0.371862 0.0223051 186.6 0.0205303
186.7 0.346114 0.0206019 186.7 205.37 0.371853 0.0211565 186.7 0.371587 0.0222045 186.7 0.0186827
186.8 0.345816 0.0205946 186.8 205.48 0.371542 0.0209806 186.8 0.371233 0.0220937 186.8 0.0160733
186.9 0.34583 0.0205735 186.9 205.59 0.371198 0.0207886 186.9 0.370947 0.0219982 186.9 0.0122871
187 0.345481 0.0205458 187 205.7 0.370946 0.0206305 187 0.37097 0.0218945 187 0.00911493
187.1 0.345498 0.0205484 187.1 205.81 0.370903 0.0204293 187.1 0.370916 0.0217802 187.1 0.011711
187.2 0.345823 0.0205532 187.2 205.92 0.371522 0.0202381 187.2 0.370958 0.0216876 187.2 0.0180002
187.3 0.346102 0.020533 187.3 206.03 0.372198 0.0200609 187.3 0.371572 0.0215837 187.3 0.0258302
187.4 0.346434 0.0205634 187.4 206.14 0.373708 0.0198339 187.4 0.372174 0.0214826 187.4 0.041072
187.5 0.348926 0.0205681 187.5 206.25 0.380566 0.0196265 187.5 0.37626 0.0213843 187.5 0.108792
187.6 0.353238 0.0205771 187.6 206.36 0.395562 0.0194091 187.6 0.384621 0.0212852 187.6 0.235629
187.7 0.358275 0.0206213 187.7 206.47 0.416354 0.0191616 187.7 0.396805 0.0211875 187.7 0.369022
187.8 0.364794 0.0206377 187.8 206.58 0.444448 0.0188878 187.8 0.413632 0.0211017 187.8 0.518272
187.9 0.366665 0.0206674 187.9 206.69 0.458796 0.0185422 187.9 0.423551 0.0209799 187.9 0.54325
188 0.366699 0.020699 188 206.8 0.459752 0.0181964 188 0.426366 0.0208676 188 0.532015
188.1 0.365726 0.0207202 188.1 206.91 0.454467 0.0178866 188.1 0.424512 0.0207346 188.1 0.497515
188.2 0.361068 0.0207473 188.2 207.02 0.436366 0.0176613 188.2 0.41389 0.0205826 188.2 0.386455
188.3 0.353917 0.0207715 188.3 207.13 0.407682 0.017719 188.3 0.397151 0.0204386 188.3 0.205991
188.4 0.348598 0.0207907 188.4 207.24 0.384958 0.0181862 188.4 0.383386 0.0202701 188.4 0.0597092
188.5 0.348318 0.0208675 188.5 207.35 0.378987 0.0191239 188.5 0.379342 0.0201236 188.5 0.040114
188.6 0.347998 0.0208993 188.6 207.46 0.377491 0.0206515 188.6 0.378131 0.0199881 188.6 0.0335749
188.7 0.347664 0.020943 188.7 207.57 0.37622 0.0228408 188.7 0.377142 0.0198077 188.7 0.0296756
188.8 0.347372 0.021022 188.8 207.68 0.375577 0.0258967 188.8 0.376534 0.0196549 188.8 0.0276034
188.9 0.347373 0.0210774 188.9 207.79 0.375298 0.0301118 188.9 0.375983 0.0194912 188.9 0.026724
189 0.347356 0.0211572 189 207.9 0.374966 0.0355899 189 0.375635 0.0193363 189 0.0263711
189.1 0.347079 0.0212376 189.1 208.01 0.374633 0.0425129 189.1 0.375356 0.0191902 189.1 0.0262052
189.2 0.347037 0.0213157 189.2 208.12 0.374673 0.0515049 189.2 0.375009 0.0190471 189.2 0.0261446
189.3 0.347058 0.0214361 189.3 208.23 0.374339 0.0646225 189.3 0.374654 0.0189332 189.3 0.0261087
189.4 0.346759 0.0215595 189.4 208.34 0.374373 0.0869564 189.4 0.374707 0.0188699 189.4 0.0260737
189.5 0.346735 0.0217009 189.5 208.45 0.374093 0.129435 189.5 0.374351 0.0188298 189.5 0.0260553
189.6 0.346758 0.0218649 189.6 208.56 0.374035 0.200192 189.6 0.374042 0.0189144 189.6 0.0259637
189.7 0.346758 0.022056 189.7 208.67 0.373731 0.276049 189.7 0.374066 0.0191024 189.7 0.0258532
189.8 0.346723 0.0222696 189.8 208.78 0.373726 0.333876 189.8 0.373729 0.0194525 189.8 0.0257501
189.9 0.34676 0.0225323 189.9 208.89 0.373719 0.409443 189.9 0.373745 0.0199934 189.9 0.025596
190 0.346444 0.0227978 190 209 0.373738 0.467718 190 0.373457 0.0208117 190 0.0254686
190.1 0.346423 0.0231367 190.1 209.11 0.373406 0.490493 190.1 0.373417 0.0219668 190.1 0.0253435
190.2 0.346439 0.0235106 190.2 209.22 0.3734 0.4964 190.2 0.373454 0.0235065 190.2 0.0252172
190.3 0.346415 0.0239263 190.3 209.33 0.37343 0.477297 190.3 0.373147 0.0255273 190.3 0.0251216
190.4 0.346425 0.024404 190.4 209.44 0.373376 0.39102 190.4 0.373101 0.0281201 190.4 0.0250094
190.5 0.34645 0.0249271 190.5 209.55 0.373417 0.179844 190.5 0.372828 0.0313785 190.5 0.0248377
190.6 0.346419 0.0255013 190.6 209.66 0.373091 0.0545955 190.6 0.372815 0.0351313 190.6 0.0246132
190.7 0.346469 0.0261435 190.7 209.77 0.37307 0.0373027 190.7 0.372793 0.0391949 190.7 0.0242441
190.8 0.346169 0.0268469 190.8 209.88 0.373101 0.0308754 190.8 0.372526 0.0435387 190.8 0.0236695
190.9 0.346117 0.0275955 190.9 209.99 0.373083 0.027209 190.9 0.372482 0.0483962 190.9 0.0228335
191 0.346144 0.0284245 191 210.1 0.372788 0.0256822 191 0.372192 0.054243 191 0.0216649
191.1 0.34611 0.0293081 191.1 210.21 0.372792 0.0249972 191.1 0.372201 0.0619237 191.1 0.0201806
191.2 0.346114 0.0302789 191.2 210.32 0.372447 0.0246793 191.2 0.371854 0.0731582 191.2 0.0181988
191.3 0.345827 0.0313361 191.3 210.43 0.372154 0.0245797 191.3 0.371888 0.0919503 191.3 0.015389
191.4 0.345809 0.0324392 191.4 210.54 0.371542 0.0245778 191.4 0.371256 0.126766 191.4 0.0113821
191.5 0.34548 0.0336519 191.5 210.65 0.371209 0.0246553 191.5 0.371232 0.187883 191.5 0.00908309
191.6 0.345836 0.0349566 191.6 210.76 0.371558 0.0247556 191.6 0.371281 0.265446 191.6 0.0128386
191.7 0.345788 0.0362672 191.7 210.87 0.372164 0.0248503 191.7 0.371556 0.293697 191.7 0.0194807
191.8 0.346139 0.0377264 191.8 210.98 0.373091 0.0249501 191.8 0.371854 0.344459 191.8 0.0280355
191.9 0.346766 0.0392645 191.9 211.09 0.375296 0.0250427 191.9 0.373123 0.427578 191.9 0.0476359
192 0.350157 0.0409366 192 211.2 0.384908 0.0251006 192 0.3784 0.483808 192 0.143525
192.1 0.353295 0.0427327 192.1 211.31 0.39804 0.0251679 192.1 0.386225 0.506796 192.1 0.242524
192.2 0.360456 0.0447084 192.2 211.42 0.424193 0.0252091 192.2 0.401179 0.513611 192.2 0.420378
192.3 0.365418 0.046897 192.3 211.53 0.450051 0.025209 192.3 0.416688 0.4958 192.3 0.528426
192.4 0.36702 0.0494488 192.4 211.64 0.460683 0.0251932 192.4 0.424824 0.411436 192.4 0.542853
192.5 0.366685 0.0524076 192.5 211.75 0.460088 0.0251351 192.5 0.426669 0.220512 192.5 0.52675
192.6 0.365439 0.0560645 192.6 211.86 0.453183 0.0250762 192.6 0.423568 0.0665661 192.6 0.484909
192.7 0.359543 0.0605541 192.7 211.97 0.431066 0.025004 192.7 0.410811 0.0410898 192.7 0.344521
192.8 0.352637 0.0663316 192.8 212.08 0.403043 0.0249061 192.8 0.393975 0.0349668 192.8 0.172566
192.9 0.34862 0.074177 192.9 212.19 0.384003 0.0248131 192.9 0.382776 0.0298043 192.9 0.0512816
193 0.348326 0.0855462 193 212.3 0.37936 0.0247019 193 0.379353 0.0268576 193 0.0385839
193.1 0.347973 0.103425 193.1 212.41 0.377763 0.0245718 193.1 0.378081 0.0254188 193.1 0.0326399
193.2 0.347717 0.133304 193.2 212.52 0.376874 0.0244711 193.2 0.377494 0.0247564 193.2 0.0291701
193.3 0.347691 0.18083 193.3 212.63 0.376236 0.0243501 193.3 0.37684 0.0243896 193.3 0.0273777
193.4 0.347363 0.242059 193.4 212.74 0.375892 0.0242052 193.4 0.37621 0.024196 193.4 0.0266575
193.5 0.347392 0.293034 193.5 212.85 0.375601 0.024087 193.5 0.375923 0.0241272 193.5 0.0263526
193.6 0.347063 0.302184 193.6 212.96 0.375269 0.0239435 193.6 0.375575 0.0240783 193.6 0.0262188
193.7 0.347046 0.344738 193.7 213.07 0.375265 0.0238179 193.7 0.375261 0.0240828 193.7 0.0261722
193.8 0.34707 0.415183 193.8 213.18 0.374987 0.0236877 193.8 0.375307 0.0240888 193.8 0.0261536
193.9 0.347043 0.472275 193.9 213.29 0.374957 0.0235548 193.9 0.374948 0.0241015 193.9 0.0261131
194 0.346761 0.504225 194 213.4 0.374653 0.0234412 194 0.374664 0.0241094 194 0.026085
194.1 0.346775 0.519603 194.1 213.51 0.374664 0.0233064 194.1 0.374665 0.0241105 194.1 0.0259964
194.2 0.34675 0.524222 194.2 213.62 0.374306 0.0231727 194.2 0.3743 0.0240796 194.2 0.025906
194.3 0.346782 0.505611 194.3 213.73 0.374355 0.0230599 194.3 0.37403 0.0240684 194.3 0.0257878
194.4 0.34677 0.432761 194.4 213.84 0.374343 0.0229189 194.4 0.374024 0.0240289 194.4 0.0256332
194.5 0.346415 0.277241 194.5 213.95 0.374322 0.0227821 194.5 0.374003 0.0239696 194.5 0.0255068
194.6 0.34645 0.111556 194.6 214.06 0.374031 0.0226808 194.6 0.37374 0.0239132 194.6 0.0253675
194.7 0.346424 0.0476901 194.7 214.17 0.37401 0.0225313 194.7 0.373705 0.0238174 194.7 0.0252424
194.8 0.34641 0.0407632 194.8 214.28 0.374024 0.0224064 194.8 0.373396 0.023748 194.8 0.0251693
194.9 0.346459 0.036653 194.9 214.39 0.374038 0.0222749 194.9 0.373431 0.0236672 194.9 0.0250482
195 0.346413 0.0328797 195 214.5 0.374 0.022138 195 0.373396 0.0235551 195 0.024885
195.1 0.346422 0.0300051 195.1 214.61 0.373711 0.0220169 195.1 0.373113 0.0234594 195.1 0.0246467
195.2 0.346436 0.0277687 195.2 214.72 0.373744 0.0218499 195.2 0.373095 0.0233524 195.2 0.0242229
195.3 0.34641 0.0261197 195.3 214.83 0.373697 0.0217022 195.3 0.372773 0.0232281 195.3 0.0236121
195.4 0.346145 0.0250184 195.4 214.94 0.373426 0.0215567 195.4 0.37281 0.0231394 195.4 0.0227745
195.5 0.346127 0.0242826 195.5 215.05 0.373409 0.0213881 195.5 0.372781 0.0230018 195.5 0.0215961
195.6 0.346096 0.0238037 195.6 215.16 0.373084 0.0212249 195.6 0.372456 0.0228969 195.6 0.0200754
195.7 0.346129 0.0234634 195.7 215.27 0.373141 0.0210481 195.7 0.372198 0.0227772 195.7 0.0180413
195.8 0.345784 0.0231811 195.8 215.38 0.372488 0.020857 195.8 0.372158 0.022655 195.8 0.0151595
195.9 0.3458 0.0229659 195.9 215.49 0.372167 0.0206761 195.9 0.371547 0.0225381 195.9 0.0111022
196 0.345833 0.0227928 196 215.6 0.371885 0.0204907 196 0.371551 0.0224191 196 0.0090943
196.1 0.345784 0.0226088 196.1 215.71 0.372132 0.0202693 196.1 0.371516 0.0223139 196.1 0.0131609
196.2 0.346115 0.0224874 196.2 215.82 0.372782 0.0200791 196.2 0.371868 0.0222076 196.2 0.0199501
196.3 0.346137 0.0223523 196.3 215.93 0.373722 0.0198618 196.3 0.37248 0.022092 196.3 0.0288109
196.4 0.346725 0.0222214 196.4 216.04 0.375882 0.0196507 196.4 0.373391 0.0219799 196.4 0.0502769
196.5 0.350489 0.0221104 196.5 216.15 0.386523 0.0194404 196.5 0.379661 0.0218887 196.5 0.155089
196.6 0.353268 0.0219948 196.6 216.26 0.39927 0.0192034 196.6 0.38683 0.0217751 196.6 0.24487
196.7 0.361046 0.0218777 196.7 216.37 0.426957 0.0189406 196.7 0.402705 0.0216967 196.7 0.434442
196.8 0.36543 0.0217833 196.8 216.48 0.451979 0.0186454 196.8 0.417982 0.0215961 196.8 0.53028
196.9 0.36699 0.021653 196.9 216.59 0.461296 0.0182903 196.9 0.42538 0.021478 196.9 0.542144
197 0.366683 0.0215553 197 216.7 0.460703 0.0179625 197 0.426987 0.021375 197 0.524791
197.1 0.365136 0.0214568 197.1 216.81 0.45324 0.0177072 197.1 0.423576 0.0212587 197.1 0.480521
197.2 0.359195 0.0213422 197.2 216.92 0.430393 0.017643 197.2 0.41013 0.0211076 197.2 0.333166
197.3 0.352334 0.0212612 197.3 217.03 0.402447 0.0179653 197.3 0.3937 0.0209903 197.3 0.162936
197.4 0.348632 0.0211653 197.4 217.14 0.384334 0.0188012 197.4 0.382771 0.0208542 197.4 0.0497104
197.5 0.34828 0.0210654 197.5 217.25 0.379643 0.0202557 197.5 0.379658 0.0207302 197.5 0.0381811
197.6 0.347999 0.0210027 197.6 217.36 0.378431 0.0224392 197.6 0.378436 0.0205907 197.6 0.0323954
197.7 0.347671 0.0209028 197.7 217.47 0.377472 0.0255315 197.7 0.37778 0.0204428 197.7 0.0290199
197.8 0.347332 0.0208462 197.8 217.58 0.376859 0.0297655 197.8 0.377158 0.0202919 197.8 0.0273195
197.9 0.347378 0.0207967 197.9 217.69 0.376571 0.0353727 197.9 0.376572 0.0201387 197.9 0.0266537
198 0.347379 0.020735 198 217.8 0.376241 0.0424921 198 0.376205 0.019977 198 0.0263499
198.1 0.347035 0.0206875 198.1 217.91 0.375974 0.0518551 198.1 0.375927 0.0198234 198.1 0.0262234
198.2 0.347068 0.0206646 198.2 218.02 0.375629 0.0657181 198.2 0.375619 0.0196414 198.2 0.0261594
198.3 0.347039 0.0206156 198.3 218.13 0.375593 0.0898669 198.3 0.375588 0.0194711 198.3 0.0261226
198.4 0.347047 0.0205968 198.4 218.24 0.375304 0.136217 198.4 0.375347 0.019338 198.4 0.0261251
198.5 0.346744 0.0205766 198.5 218.35 0.375269 0.210717 198.5 0.374981 0.0191541 198.5 0.0260852
198.6 0.346714 0.0205317 198.6 218.46 0.374962 0.283451 198.6 0.374972 0.0189947 198.6 0.0259942
198.7 0.346751 0.0205396 198.7 218.57 0.375032 0.345184 198.7 0.374693 0.0188841 198.7 0.025908
198.8 0.346753 0.0205306 198.8 218.68 0.374967 0.420724 198.8 0.374676 0.0187873 198.8 0.0257764
198.9 0.346731 0.0205214 198.9 218.79 0.374685 0.473463 198.9 0.374368 0.0187681 198.9 0.0256245
199 0.346758 0.0205217 199 218.9 0.374694 0.492467 199 0.374383 0.0188277 199 0.025487
199.1 0.346731 0.0205319 199.1 219.01 0.374645 0.495733 199.1 0.374047 0.0190211 199.1 0.0253535
199.2 0.346426 0.0205356 199.2 219.12 0.374693 0.46964 199.2 0.374069 0.0193709 199.2 0.0252432
199.3 0.346434 0.0205485 199.3 219.23 0.374649 0.363879 199.3 0.373748 0.0199282 199.3 0.0251448
199.4 0.346409 0.0205492 199.4 219.34 0.374332 0.145416 199.4 0.37374 0.0207775 199.4 0.025003
199.5 0.346408 0.020571 199.5 219.45 0.374357 0.0488032 199.5 0.373762 0.0219747 199.5 0.024861
199.6 0.346431 0.0206022 199.6 219.56 0.37432 0.036006 199.6 0.373421 0.0235718 199.6 0.0246183
199.7 0.346398 0.0206068 199.7 219.67 0.37435 0.0299813 199.7 0.373423 0.0256867 199.7 0.0241962
199.8 0.34644 0.0206592 199.8 219.78 0.374061 0.0268328 199.8 0.373143 0.0284112 199.8 0.0235965
199.9 0.34613 0.0206904 199.9 219.89 0.374029 0.0255123 199.9 0.373092 0.0317819 199.9 0.0227073
200 0.346099 0.0207109 200 220 0.374067 0.0249534 200 0.373126 0.0357022 200 0.0215196
200.1 0.34614 0.0207626 200.1 220.11 0.373716 0.0246794 200.1 0.372812 0.0398893 200.1 0.0200016
200.2 0.346124 0.020796 200.2 220.22 0.373404 0.0246059 200.2 0.372474 0.0443987 200.2 0.0179063
200.3 0.34579 0.0208497 200.3 220.33 0.373112 0.0246238 200.3 0.372507 0.049545 200.3 0.0149522
200.4 0.34582 0.0209144 200.4 220.44 0.372766 0.0246902 200.4 0.372193 0.0558581 200.4 0.0108632
200.5 0.345807 0.0209581 200.5 220.55 0.372472 0.0248051 200.5 0.371863 0.0643854 200.5 0.00917913
200.6 0.345806 0.0210338 200.6 220.66 0.372798 0.0249052 200.6 0.371897 0.0773486 200.6 0.0135641
200.7 0.345819 0.0211131 200.7 220.77 0.373373 0.024987 200.7 0.372167 0.099822 200.7 0.0204747
200.8 0.346098 0.0211818 200.8 220.88 0.374352 0.0250968 200.8 0.372813 0.142052 200.8 0.0297098
200.9 0.34705 0.0212819 200.9 220.99 0.376843 0.0251595 200.9 0.374061 0.211172 200.9 0.0532504
201 0.35081 0.0213909 201 221.1 0.388062 0.0252026 201 0.380583 0.28097 201 0.166036
201.1 0.353569 0.0215145 201.1 221.21 0.400562 0.025245 201.1 0.387827 0.300231 201.1 0.249752
201.2 0.3614 0.0216644 201.2 221.32 0.429146 0.0252472 201.2 0.404303 0.374779 201.2 0.446734
201.3 0.365734 0.0217954 201.3 221.43 0.453803 0.0252353 201.3 0.418899 0.451977 201.3 0.531701
201.4 0.366976 0.0219744 201.4 221.54 0.462257 0.0252055 201.4 0.426071 0.496553 201.4 0.541021
201.5 0.366696 0.0221829 201.5 221.65 0.460988 0.0251314 201.5 0.426991 0.512677 201.5 0.522291
201.6 0.364796 0.022422 201.6 221.76 0.453203 0.0250598 201.6 0.423569 0.513471 201.6 0.474516
201.7 0.358561 0.0227328 201.7 221.87 0.428885 0.024978 201.7 0.409287 0.4794 201.7 0.319036
201.8 0.352049 0.0231016 201.8 221.98 0.40083 0.0248551 201.8 0.392768 0.351773 201.8 0.14952
201.9 0.348604 0.0235221 201.9 222.09 0.384333 0.0247598 201.9 0.382773 0.154088 201.9 0.047912
202 0.348306 0.0240175 202 222.2 0.380269 0.0246373 202 0.379991 0.0504869 202 0.0376236
202.1 0.348004 0.0245797 202.1 222.31 0.378697 0.0245166 202.1 0.37871 0.0387708 202.1 0.0320415
202.2 0.347634 0.0251495 202.2 222.42 0.377808 0.0244035 202.2 0.378141 0.0327518 202.2 0.0288193
202.3 0.347364 0.0258074 202.3 222.53 0.377146 0.024269 202.3 0.377503 0.0284047 202.3 0.0272432
202.4 0.347372 0.0265161 202.4 222.64 0.376833 0.0241305 202.4 0.376857 0.0262048 202.4 0.0266005
202.5 0.347338 0.0272932 202.5 222.75 0.376548 0.0240022 202.5 0.376576 0.0251809 202.5 0.0263198
202.6 0.34706 0.0281606 202.6 222.86 0.37619 0.0238659 202.6 0.376253 0.0246666 202.6 0.0261991
202.7 0.347036 0.0290749 202.7 222.97 0.37622 0.0237428 202.7 0.375924 0.0244134 202.7 0.0261345
202.8 0.347038 0.0300963 202.8 223.08 0.375909 0.0236126 202.8 0.37594 0.0243146 202.8 0.0261049
202.9 0.346764 0.0311903 202.9 223.19 0.375887 0.0234919 202.9 0.375583 0.0242632 202.9 0.0260911
203 0.346732 0.0323237 203 223.3 0.375611 0.023375 203 0.375315 0.0242824 203 0.0260229
203.1 0.346758 0.0335742 203.1 223.41 0.375596 0.023225 203.1 0.374995 0.0243165 203.1 0.0259434
203.2 0.346755 0.0349052 203.2 223.52 0.375597 0.0231103 203.2 0.374977 0.0243404 203.2 0.0258443
203.3 0.346739 0.036279 203.3 223.63 0.375296 0.0229856 203.3 0.3747 0.024374 203.3 0.0256956
203.4 0.346748 0.0377704 203.4 223.74 0.375269 0.0228442 203.4 0.374676 0.0243874 203.4 0.025553
203.5 0.346437 0.0393621 203.5 223.85 0.375304 0.0227193 203.5 0.374363 0.0244122 203.5 0.0254263
203.6 0.34641 0.0410735 203.6 223.96 0.375294 0.0225936 203.6 0.37437 0.0243963 203.6 0.0252938
203.7 0.346438 0.0429175 203.7 224.07 0.37495 0.0224544 203.7 0.374332 0.0243721 203.7 0.0251784
203.8 0.346418 0.0449334 203.8 224.18 0.374984 0.0223256 203.8 0.37406 0.0243514 203.8 0.0250791
203.9 0.34642 0.0471577 203.9 224.29 0.374968 0.0221736 203.9 0.374057 0.0243044 203.9 0.0249553
204 0.346468 0.0496551 204 224.4 0.374935 0.0220319 204 0.374041 0.0242563 204 0.0247854
204.1 0.346417 0.0524736 204.1 224.51 0.374691 0.0218938 204.1 0.373755 0.0241902 204.1 0.0244944
204.2 0.346413 0.0558096 204.2 224.62 0.374659 0.0217252 204.2 0.373756 0.0241096 204.2 0.0240448
204.3 0.346443 0.0597993 204.3 224.73 0.374653 0.0215752 204.3 0.373418 0.0240174 204.3 0.0233761
204.4 0.346082 0.064751 204.4 224.84 0.374367 0.0214177 204.4 0.373439 0.0239155 204.4 0.0224268
204.5 0.346118 0.0712907 204.5 224.95 0.374333 0.0212311 204.5 0.373099 0.0238089 204.5 0.0211531
204.6 0.34612 0.0803775 204.6 225.06 0.374042 0.021064 204.6 0.37312 0.0237019 204.6 0.0195176
204.7 0.346104 0.0941864 204.7 225.17 0.374056 0.0208673 204.7 0.372843 0.0235932 204.7 0.0172571
204.8 0.34584 0.116705 204.8 225.28 0.373411 0.0206796 204.8 0.372497 0.0234741 204.8 0.0140086
204.9 0.34582 0.153991 204.9 225.39 0.373135 0.0204822 204.9 0.372225 0.0233692 204.9 0.00992594
205 0.345785 0.208373 205 225.5 0.37311 0.0202697 205 0.372201 0.023232 205 0.00976716
205.1 0.345822 0.270544 205.1 225.61 0.373419 0.0200655 205.1 0.372188 0.0231187 205.1 0.0151663
205.2 0.346083 0.29856 205.2 225.72 0.374037 0.0198447 205.2 0.372837 0.0229909 205.2 0.0224891
205.3 0.346407 0.308466 205.3 225.83 0.37526 0.0196289 205.3 0.373124 0.0228784 205.3 0.0334487
205.4 0.347676 0.371987 205.4 225.94 0.378714 0.019421 205.4 0.375296 0.0227609 205.4 0.0687791
205.5 0.352011 0.436142 205.5 226.05 0.392763 0.0191945 205.5 0.383104 0.0226431 205.5 0.202926
205.6 0.354845 0.48516 205.6 226.16 0.406818 0.0189537 205.6 0.39124 0.0225229 205.6 0.286772
205.7 0.362953 0.509632 205.7 226.27 0.437312 0.0186806 205.7 0.408984 0.0224251 205.7 0.485549
205.8 0.366333 0.521428 205.8 226.38 0.458201 0.0183393 205.8 0.422056 0.022316 205.8 0.53792
205.9 0.366986 0.520923 205.9 226.49 0.463199 0.0180055 205.9 0.426974 0.0221935 205.9 0.538015
206 0.366368 0.488915 206 226.6 0.460427 0.017724 206 0.426998 0.0221035 206 0.513687
206.1 0.363825 0.386771 206.1 226.71 0.449759 0.0176142 206.1 0.421397 0.0219686 206.1 0.448819
206.2 0.357029 0.223032 206.2 226.82 0.422924 0.0178584 206.2 0.405862 0.0218545 206.2 0.27496
206.3 0.350447 0.0747895 206.3 226.93 0.394967 0.0186521 206.3 0.389375 0.0217445 206.3 0.101168
206.4 0.348583 0.0439885 206.4 227.04 0.383097 0.0201417 206.4 0.381852 0.0215953 206.4 0.0438006
206.5 0.348287 0.0395272 206.5 227.15 0.380308 0.0224456 206.5 0.379958 0.0214817 206.5 0.0358348
206.6 0.347942 0.035363 206.6 227.26 0.379034 0.0257266 206.6 0.378744 0.0213641 206.6 0.0309574
206.7 0.347653 0.03189 206.7 227.37 0.378074 0.0302774 206.7 0.378097 0.02122 206.7 0.0282413
206.8 0.347658 0.0292064 206.8 227.48 0.377803 0.0363113 206.8 0.377491 0.0210811 206.8 0.0270004
206.9 0.347321 0.0271637 206.9 227.59 0.377469 0.0440096 206.9 0.377199 0.0209538 206.9 0.0265018
207 0.347364 0.0257103 207 227.7 0.377155 0.0544741 207 0.376854 0.0208048 207 0.0262932
207.1 0.347045 0.0247252 207.1 227.81 0.37687 0.0707198 207.1 0.376571 0.0206706 207.1 0.0262052
207.2 0.347032 0.0240879 207.2 227.92 0.376518 0.100407 207.2 0.376249 0.020505 207.2 0.0261558
207.3 0.347052 0.0236652 207.3 228.03 0.376553 0.156919 207.3 0.375922 0.0203368 207.3 0.0261296
207.4 0.347033 0.0233393 207.4 228.14 0.37624 0.237699 207.4 0.375957 0.0201933 207.4 0.0261065
207.5 0.347028 0.0231099 207.5 228.25 0.376186 0.300906 207.5 0.375619 0.0200069 207.5 0.0260404
207.6 0.346763 0.0229048 207.6 228.36 0.376214 0.37163 207.6 0.375285 0.0198295 207.6 0.0259528
207.7 0.346722 0.0227097 207.7 228.47 0.375903 0.444139 207.7 0.375335 0.0196492 207.7 0.025828
207.8 0.346761 0.0225666 207.8 228.58 0.37589 0.483055 207.8 0.374985 0.019471 207.8 0.0256777
207.9 0.346751 0.0224202 207.9 228.69 0.375929 0.495703 207.9 0.374999 0.0192851 207.9 0.0255511
208 0.346725 0.0222852 208 228.8 0.375563 0.491669 208 0.374714 0.0191223 208 0.0254207
208.1 0.346754 0.0221694 208.1 228.91 0.375595 0.446565 208.1 0.374678 0.0189546 208.1 0.025283
208.2 0.346762 0.0220603 208.2 229.02 0.375599 0.293292 208.2 0.374718 0.0188337 208.2 0.025184
208.3 0.346422 0.0219388 208.3 229.13 0.375572 0.0896968 208.3 0.37438 0.0187089 208.3 0.0250606
208.4 0.346452 0.0218388 208.4 229.24 0.375267 0.0418338 208.4 0.374367 0.0186817 208.4 0.0249275
208.5 0.346433 0.021718 208.5 229.35 0.375288 0.0335923 208.5 0.374066 0.0187362 208.5 0.0247374
208.6 0.346439 0.0216147 208.6 229.46 0.375262 0.0284957 208.6 0.374061 0.0189152 208.6 0.0243954
208.7 0.346465 0.0215228 208.7 229.57 0.375306 0.0262414 208.7 0.374053 0.0192633 208.7 0.0238931
208.8 0.346429 0.021411 208.8 229.68 0.374956 0.0252453 208.8 0.373755 0.0198359 208.8 0.0231532
208.9 0.346129 0.0213296 208.9 229.79 0.374939 0.0248282 208.9 0.373721 0.0206897 208.9 0.022107
209 0.346153 0.0212353 209 229.9 0.374672 0.0246683 209 0.373434 0.0219211 209 0.0207405
209.1 0.346108 0.0211311 209.1 230.01 0.374634 0.0246248 209.1 0.37345 0.0235741 209.1 0.0189296
209.2 0.346121 0.0210698 209.2 230.12 0.374336 0.0246871 209.2 0.373121 0.0257502 209.2 0.0164232
209.3 0.345836 0.0209754 209.3 230.23 0.37373 0.0247681 209.3 0.372842 0.0285949 209.3 0.0127671
209.4 0.34582 0.0209078 209.4 230.34 0.373349 0.0248577 209.4 0.372501 0.0320761 209.4 0.00913713
209.5 0.345879 0.0208632 209.5 230.45 0.373398 0.0249658 209.5 0.372492 0.0361102 209.5 0.0110189
209.6 0.345832 0.0207994 209.6 230.56 0.374003 0.0250619 209.6 0.372816 0.0404265 209.6 0.0172788
209.7 0.346124 0.020747 209.7 230.67 0.374938 0.0251653 209.7 0.373098 0.045124 209.7 0.0252094
209.8 0.346463 0.0207066 209.8 230.78 0.376234 0.0252308 209.8 0.373753 0.050535 209.8 0.039681
209.9 0.348595 0.0206512 209.9 230.89 0.382124 0.025287 209.9 0.377215 0.0573212 209.9 0.101252
210 0.352951 0.0206281 210 231 0.39741 0.0253259 210 0.385883 0.066715 210 0.232595
210.1 0.357376 0.0205952 210.1 231.11 0.416734 0.0253249 210.1 0.397153 0.0817045 210.1 0.352879
210.2 0.36446 0.0205683 210.2 231.22 0.445387 0.0253008 210.2 0.413612 0.109401 210.2 0.512269
210.3 0.366693 0.0205698 210.3 231.33 0.461606 0.0252733 210.3 0.424496 0.16313 210.3 0.541213
210.4 0.367037 0.0205525 210.4 231.44 0.463484 0.0252195 210.4 0.427962 0.244673 210.4 0.531983
210.5 0.366029 0.0205382 210.5 231.55 0.458807 0.0251407 210.5 0.42638 0.290941 210.5 0.499852
210.6 0.362015 0.0205426 210.6 231.66 0.442935 0.0250556 210.6 0.417343 0.338499 210.6 0.399751
210.7 0.354841 0.0205246 210.7 231.77 0.414221 0.0249342 210.7 0.400583 0.432184 210.7 0.218493
210.8 0.349233 0.0205304 210.8 231.88 0.389638 0.024813 210.8 0.386209 0.494273 210.8 0.0643691
210.9 0.348623 0.0205285 210.9 231.99 0.382153 0.0246996 210.9 0.381246 0.516579 210.9 0.0407358
211 0.348299 0.0205363 211 232.1 0.380274 0.0245688 211 0.379997 0.521315 211 0.0339421
211.1 0.347994 0.020554 211.1 232.21 0.379361 0.0244561 211.1 0.37903 0.498396 211.1 0.0298545
211.2 0.347681 0.0205517 211.2 232.32 0.378476 0.0243176 211.2 0.378437 0.404021 211.2 0.02772
211.3 0.34734 0.0205719 211.3 232.43 0.378108 0.0241832 211.3 0.377804 0.202855 211.3 0.0268031
211.4 0.347354 0.0205994 211.4 232.54 0.377817 0.0240718 211.4 0.377485 0.0602799 211.4 0.0264242
211.5 0.347056 0.020633 211.5 232.65 0.377482 0.023933 211.5 0.377199 0.0401944 211.5 0.0262593
211.6 0.347036 0.0206548 211.6 232.76 0.377169 0.0237989 211.6 0.376849 0.0339103 211.6 0.0261717
211.7 0.347068 0.0207081 211.7 232.87 0.377167 0.0236693 211.7 0.376541 0.0290698 211.7 0.0261357
211.8 0.347063 0.0207327 211.8 232.98 0.37684 0.023549 211.8 0.376253 0.0265479 211.8 0.0261163
211.9 0.346736 0.0207864 211.9 233.09 0.376855 0.0234129 211.9 0.375899 0.025404 211.9 0.0260714
212 0.346762 0.0208327 212 233.2 0.376569 0.0232924 212 0.375942 0.0248801 212 0.0259932
212.1 0.346744 0.0208821 212.1 233.31 0.376535 0.0231391 212.1 0.375611 0.0246179 212.1 0.0258974
212.2 0.346737 0.0209262 212.2 233.42 0.376232 0.0230257 212.2 0.37559 0.0245256 212.2 0.0257687
212.3 0.346749 0.0210139 212.3 233.53 0.376241 0.0228906 212.3 0.375317 0.0245334 212.3 0.0256334
212.4 0.346707 0.0210749 212.4 233.64 0.376203 0.0227611 212.4 0.375307 0.024557 212.4 0.0254985
212.5 0.346433 0.0211714 212.5 233.75 0.376241 0.0226222 212.5 0.374988 0.0246203 212.5 0.0253562
212.6 0.346458 0.0212789 212.6 233.86 0.37588 0.0224874 212.6 0.374999 0.0246999 212.6 0.0252379
212.7 0.346423 0.0213908 212.7 233.97 0.375896 0.0223498 212.7 0.374645 0.02474 212.7 0.0251403
212.8 0.346459 0.0215337 212.8 234.08 0.375919 0.022205 212.8 0.374661 0.0247971 212.8 0.0250157
212.9 0.346457 0.0216879 212.9 234.19 0.375888 0.0220457 212.9 0.374662 0.0248307 212.9 0.0248618
213 0.346421 0.021862 213 234.3 0.375903 0.0218836 213 0.374322 0.0248433 213 0.0246204
213.1 0.34647 0.0220795 213.1 234.41 0.375608 0.0217322 213.1 0.37436 0.0248696 213.1 0.024205
213.2 0.346425 0.0223101 213.2 234.52 0.375569 0.0215666 213.2 0.374357 0.0248552 213.2 0.0236226
213.3 0.346106 0.0225974 213.3 234.63 0.375624 0.0214138 213.3 0.374021 0.0248365 213.3 0.0227554
213.4 0.346146 0.0229423 213.4 234.74 0.375283 0.0212075 213.4 0.374054 0.0247932 213.4 0.0215816
213.5 0.346117 0.0233146 213.5 234.85 0.374957 0.021039 213.5 0.373722 0.0247218 213.5 0.020068
213.6 0.346132 0.0237473 213.6 234.96 0.374972 0.0208431 213.6 0.373404 0.0246695 213.6 0.0180199
213.7 0.345826 0.0242156 213.7 235.07 0.374627 0.0206202 213.7 0.373431 0.0245836 213.7 0.0151097
213.8 0.345793 0.0247295 213.8 235.18 0.374024 0.0204303 213.8 0.373101 0.0245011 213.8 0.011021
213.9 0.345503 0.0253276 213.9 235.29 0.373726 0.0202235 213.9 0.372807 0.0244172 213.9 0.009058
214 0.345819 0.0259527 214 235.4 0.374319 0.020003 214 0.372805 0.0242955 214 0.014766
214.1 0.346124 0.0266541 214.1 235.51 0.375275 0.0197885 214.1 0.373421 0.0241997 214.1 0.0256655
214.2 0.346458 0.0274496 214.2 235.62 0.376213 0.0195682 214.2 0.373742 0.0240776 214.2 0.0328512
214.3 0.34642 0.0282687 214.3 235.73 0.376523 0.0193276 214.3 0.374067 0.023964 214.3 0.0365107
214.4 0.346415 0.0291997 214.4 235.84 0.376861 0.0191147 214.4 0.374342 0.0238391 214.4 0.0380517
214.5 0.346448 0.0302049 214.5 235.95 0.376825 0.0188754 214.5 0.374374 0.0237258 214.5 0.0388783
214.6 0.346415 0.0312482 214.6 236.06 0.376862 0.0186814 214.6 0.374347 0.0235902 214.6 0.0393903
214.7 0.34643 0.0324165 214.7 236.17 0.376886 0.0185033 214.7 0.374371 0.0234743 214.7 0.0395401
214.8 0.346447 0.0336634 214.8 236.28 0.376829 0.0183516 214.8 0.374375 0.0233452 214.8 0.0394658
214.9 0.346413 0.0349655 214.9 236.39 0.377178 0.0182921 214.9 0.374345 0.0232131 214.9 0.0395204
215 0.346442 0.0363573 215 236.5 0.376874 0.0183412 215 0.374384 0.0231082 215 0.0392829
215.1 0.346434 0.03784 215.1 236.61 0.376841 0.0185437 215.1 0.374055 0.0229823 215.1 0.0390415
215.2 0.346419 0.03943 215.2 236.72 0.37687 0.0189943 215.2 0.374032 0.0228456 215.2 0.0388673
215.3 0.346448 0.0411498 215.3 236.83 0.376862 0.0197199 215.3 0.374058 0.0227363 215.3 0.0387739
215.4 0.34643 0.0429958 215.4 236.94 0.376839 0.0208551 215.4 0.374044 0.0226056 215.4 0.0387448
215.5 0.346423 0.0450363 215.5 237.05 0.376873 0.0225077 215.5 0.374047 0.0225019 215.5 0.0387371
215.6 0.346465 0.0472648 215.6 237.16 0.376853 0.0248121 215.6 0.374081 0.0223929 215.6 0.038727
215.7 0.346428 0.0497387 215.7 237.27 0.376855 0.0280051 215.7 0.374036 0.0222565 215.7 0.0387115
215.8 0.34645 0.0526012 215.8 237.38 0.376881 0.0322777 215.8 0.37404 0.0221356 215.8 0.0386454
215.9 0.346462 0.0559439 215.9 237.49 0.376843 0.0377958 215.9 0.374051 0.0220177 215.9 0.0385609
216 0.346412 0.0599477 216 237.6 0.37686 0.0447837 216 0.374021 0.0218796 216 0.0384481
216.1 0.346457 0.0649593 216.1 237.71 0.37687 0.0541646 216.1 0.374053 0.0217699 216.1 0.0383047
216.2 0.346457 0.0715189 216.2 237.82 0.376849 0.0683918 216.2 0.37374 0.0216457 216.2 0.038107
216.3 0.346406 0.0807593 216.3 237.93 0.376851 0.0935141 216.3 0.373724 0.0215195 216.3 0.0378858
216.4 0.346467 0.0948247 216.4 238.04 0.376873 0.141597 216.4 0.373764 0.0213972 216.4 0.0375859
216.5 0.346442 0.117827 216.5 238.15 0.376853 0.216876 216.5 0.373714 0.0212293 216.5 0.037283
216.6 0.346437 0.155893 216.6 238.26 0.376578 0.28664 216.6 0.37372 0.0210953 216.6 0.0369319
216.7 0.346463 0.210925 216.7 238.37 0.376542 0.348363 216.7 0.373757 0.020961 216.7 0.0365387
216.8 0.346455 0.273089 216.8 238.48 0.376545 0.422684 216.8 0.373724 0.020792 216.8 0.0361313
216.9 0.346465 0.298385 216.9 238.59 0.376571 0.473238 216.9 0.373431 0.0206427 216.9 0.0357056
217 0.34648 0.308495 217 238.7 0.376545 0.49141 217 0.373417 0.0204675 217 0.0352364
217.1 0.346153 0.372497 217.1 238.81 0.376555 0.494033 217.1 0.373402 0.0202987 217.1 0.0348107
217.2 0.346153 0.436931 217.2 238.92 0.376243 0.466119 217.2 0.373456 0.0201329 217.2 0.0343455
217.3 0.346169 0.485571 217.3 239.03 0.376218 0.354808 217.3 0.373426 0.0199202 217.3 0.0338971
217.4 0.346138 0.509711 217.4 239.14 0.37623 0.137217 217.4 0.373109 0.0197527 217.4 0.0334557
217.5 0.346166 0.52128 217.5 239.25 0.376221 0.0476522 217.5 0.37314 0.0195754 217.5 0.0330215
217.6 0.346133 0.520134 217.6 239.36 0.376217 0.0356473 217.6 0.373096 0.019365 217.6 0.0326154
217.7 0.346146 0.486439 217.7 239.47 0.376244 0.0297262 217.7 0.373113 0.0191914 217.7 0.0322344
217.8 0.346181 0.38026 217.8 239.58 0.376206 0.0267149 217.8 0.373141 0.0190136 217.8 0.0318557
217.9 0.346135 0.217137 217.9 239.69 0.375933 0.0254793 217.9 0.373101 0.0188336 217.9 0.0314821
218 0.346145 0.0723497 218 239.8 0.375928 0.0249027 218 0.373137 0.0187153 218 0.031121
218.1 0.346161 0.0437451 218.1 239.91 0.375904 0.0246492 218.1 0.37281 0.0186112 218.1 0.0307463
218.2 0.346119 0.0393922 218.2 240.02 0.375962 0.0245878 218.2 0.372791 0.0185902 218.2 0.0303856
218.3 0.346164 0.0352363 218.3 240.13 0.375953 0.0245948 218.3 0.372818 0.0186758 218.3 0.0300185
218.4 0.346147 0.0317347 218.4 240.24 0.375947 0.0246521 218.4 0.372792 0.0188814 218.4 0.0296352
218.5 0.346136 0.0290946 218.5 240.35 0.375982 0.0247436 218.5 0.372796 0.0193353 218.5 0.0292825
218.6 0.346147 0.0270776 218.6 240.46 0.375928 0.0248181 218.6 0.372829 0.020002 218.6 0.0289152
218.7 0.345805 0.025617 218.7 240.57 0.375646 0.0249213 218.7 0.372795 0.0209794 218.7 0.0285316
218.8 0.3458 0.0246797 218.8 240.68 0.375669 0.0250041 218.8 0.372495 0.0223712 218.8 0.0281827
218.9 0.345839 0.0240808 218.9 240.79 0.375637 0.0250653 218.9 0.37252 0.0242454 218.9 0.0278288
219 0.345788 0.023656 219 240.9 0.375658 0.0251253 219 0.372491 0.026684 219 0.027455
219.1 0.345807 0.0233504 219.1 241.01 0.375621 0.0251412 219.1 0.372509 0.0298263 219.1 0.0271127
219.2 0.345832 0.0231185 219.2 241.12 0.375619 0.0251565 219.2 0.372502 0.0336154 219.2 0.0267511
219.3 0.345801 0.0229074 219.3 241.23 0.37537 0.0251676 219.3 0.372497 0.0378424 219.3 0.0264333
219.4 0.345842 0.0227533 219.4 241.34 0.375322 0.0251313 219.4 0.372231 0.0424033 219.4 0.0261263
219.5 0.345822 0.022576 219.5 241.45 0.375317 0.0250819 219.5 0.372197 0.0474369 219.5 0.0257802
219.6 0.345784 0.0224401 219.6 241.56 0.375348 0.0250341 219.6 0.372194 0.0534767 219.6 0.025485
219.7 0.345831 0.0223229 219.7 241.67 0.375283 0.0249558 219.7 0.372214 0.061399 219.7 0.0252065
219.8 0.345801 0.0221999 219.8 241.78 0.375312 0.0248825 219.8 0.372189 0.0730011 219.8 0.0249186
219.9 0.345785 0.0220724 219.9 241.89 0.375294 0.0247859 219.9 0.372204 0.0926539 219.9 0.0246984
220 0.345828 0.0219756 220 242 0.375272 0.0246927 220 0.372209 0.129445 220 0.0244219
220.1 0.345788 0.0218528 220.1 242.11 0.375344 0.0246105 220.1 0.371866 0.193641 220.1 0.024197
220.2 0.345794 0.0217426 220.2 242.22 0.375322 0.024478 220.2 0.371899 0.270958 220.2 0.0240247
220.3 0.345817 0.0216444 220.3 242.33 0.375001 0.0243466 220.3 0.371882 0.294787 220.3 0.0238216
220.4 0.345779 0.0215287 220.4 242.44 0.375024 0.0242305 220.4 0.371864 0.353294 220.4 0.0236747
220.5 0.345809 0.0214492 220.5 242.55 0.374987 0.0240859 220.5 0.371899 0.434902 220.5 0.0235357
220.6 0.345498 0.021353 220.6 242.66 0.374984 0.0239818 220.6 0.371868 0.486999 220.6 0.0233973
220.7 0.3458 0.0212538 220.7 242.77 0.374984 0.02385 220.7 0.371881 0.507466 220.7 0.0233042
220.8 0.345826 0.0211632 220.8 242.88 0.374967 0.0237214 220.8 0.37189 0.512484 220.8 0.0232184
220.9 0.34547 0.0210736 220.9 242.99 0.374991 0.0236033 220.9 0.371846 0.489528 220.9 0.023132
221 0.345462 0.0209933 221 243.1 0.374992 0.0234827 221 0.371895 0.390737 221 0.0230967
221.1 0.345509 0.020924 221.1 243.21 0.374957 0.0233368 221.1 0.371882 0.193978 221.1 0.0230308
221.2 0.345501 0.0208705 221.2 243.32 0.375006 0.0232232 221.2 0.371846 0.0588543 221.2 0.0229829
221.3 0.345508 0.0208056 221.3 243.43 0.37498 0.0230801 221.3 0.371575 0.0399978 221.3 0.0229896
221.4 0.345512 0.0207559 221.4 243.54 0.374979 0.0229614 221.4 0.371547 0.0338272 221.4 0.0229519
221.5 0.345469 0.0206945 221.5 243.65 0.375029 0.0228382 221.5 0.371552 0.0290032 221.5 0.0229566
221.6 0.345484 0.0206616 221.6 243.76 0.374995 0.0226943 221.6 0.371575 0.0264569 221.6 0.022979
221.7 0.34548 0.0206173 221.7 243.87 0.375009 0.0225834 221.7 0.371544 0.0252689 221.7 0.0229626
221.8 0.345465 0.0205794 221.8 243.98 0.37503 0.0224444 221.8 0.371553 0.0247074 221.8 0.0230055
221.9 0.345488 0.0205545 221.9 244.09 0.374987 0.0223211 221.9 0.37156 0.0244289 221.9 0.0230255
222 0.34549 0.0205397 222 244.2 0.375048 0.0221954 222 0.371534 0.0243006 222 0.0230459
222.1 0.345478 0.0205337 222.1 244.31 0.374984 0.022051 222.1 0.371576 0.0242846 222.1 0.0230822
222.2 0.345516 0.0205385 222.2 244.42 0.374964 0.0219048 222.2 0.371562 0.0242817 222.2 0.0231333
222.3 0.345488 0.0205032 222.3 244.53 0.374997 0.0217605 222.3 0.371541 0.024303 222.3 0.0231771
222.4 0.345483 0.0205115 222.4 244.64 0.374955 0.0215954 222.4 0.371574 0.0243579 222.4 0.0232349
222.5 0.345521 0.0205189 222.5 244.75 0.374986 0.0214476 222.5 0.371545 0.0243809 222.5 0.0232999
222.6 0.3455 0.0205231 222.6 244.86 0.375 0.02127 222.6 0.371525 0.0244073 222.6 0.0233515
222.7 0.345503 0.0205282 222.7 244.97 0.375269 0.0210763 222.7 0.371566 0.0244406 222.7 0.0234287
222.8 0.345505 0.0205363 222.8 245.08 0.37531 0.02092 222.8 0.371521 0.0244573 222.8 0.0235012
222.9 0.345477 0.0205511 222.9 245.19 0.375292 0.0207131 222.9 0.371559 0.0244484 222.9 0.0235937
223 0.345516 0.0205762 223 245.3 0.375263 0.0205016 223 0.371562 0.0244187 223 0.0236892
223.1 0.345506 0.0206021 223.1 245.41 0.37528 0.0202992 223.1 0.371528 0.0243831 223.1 0.0237531
223.2 0.34548 0.0206202 223.2 245.52 0.375273 0.0200823 223.2 0.371574 0.0243503 223.2 0.0238741
223.3 0.345528 0.0206637 223.3 245.63 0.375275 0.0198791 223.3 0.371549 0.0242769 223.3 0.0239924
223.4 0.345484 0.0206861 223.4 245.74 0.37531 0.0196703 223.4 0.371545 0.0242062 223.4 0.0240974
223.5 0.345498 0.0207333 223.5 245.85 0.375274 0.0194423 223.5 0.37158 0.0241279 223.5 0.0242225
223.6 0.345533 0.02079 223.6 245.96 0.375285 0.01923 223.6 0.371527 0.024018 223.6 0.0243499
223.7 0.345477 0.0207982 223.7 246.07 0.375294 0.0189937 223.7 0.371563 0.0239385 223.7 0.0244656
223.8 0.3455 0.0208796 223.8 246.18 0.375264 0.0187853 223.8 0.371586 0.023826 223.8 0.0246139
223.9 0.345495 0.0209369 223.9 246.29 0.375306 0.018614 223.9 0.371544 0.0237224 223.9 0.0247572
224 0.345471 0.0209997 224 246.4 0.375258 0.0184301 224 0.37157 0.0236172 224 0.0249114
224.1 0.345523 0.0210861 224.1 246.51 0.375264 0.0183406 224.1 0.371571 0.0234947 224.1 0.0250805
224.2 0.345505 0.021144 224.2 246.62 0.375283 0.0183579 224.2 0.371534 0.0233704 224.2 0.0252362
224.3 0.345469 0.0212323 224.3 246.73 0.375584 0.0184953 224.3 0.37159 0.023253 224.3 0.0254187
224.4 0.345514 0.0213547 224.4 246.84 0.375591 0.018846 224.4 0.371584 0.0231263 224.4 0.0256042
224.5 0.345464 0.0214654 224.5 246.95 0.375592 0.0194345 224.5 0.37157 0.0230219 224.5 0.0257821
224.6 0.345477 0.0216023 224.6 247.06 0.375566 0.0203702 224.6 0.371585 0.0229042 224.6 0.0259779
224.7 0.345515 0.0217652 224.7 247.17 0.375603 0.0217741 224.7 0.371555 0.0227735 224.7 0.0261952
224.8 0.345458 0.0219426 224.8 247.28 0.375584 0.0237343 224.8 0.371568 0.0226696 224.8 0.0263887
224.9 0.345494 0.0221894 224.9 247.39 0.375572 0.0264663 224.9 0.371575 0.0225488 224.9 0.0266253
225 0.345506 0.0224392 225 247.5 0.375619 0.0301861 225 0.371536 0.0224307 225 0.0268591
225.1 0.34547 0.0227553 225.1 247.61 0.375601 0.0350567 225.1 0.371584 0.0223249 225.1 0.0270803
225.2 0.345519 0.0230993 225.2 247.72 0.375611 0.0412502 225.2 0.371559 0.0222006 225.2 0.0273332
225.3 0.345482 0.0234905 225.3 247.83 0.375933 0.0492327 225.3 0.37155 0.0220859 225.3 0.0275742
225.4 0.345791 0.0239383 225.4 247.94 0.375888 0.0605746 225.4 0.371567 0.0219873 225.4 0.0278487
225.5 0.34581 0.0244432 225.5 248.05 0.375904 0.0791426 225.5 0.371557 0.0218718 225.5 0.0281229
225.6 0.345793 0.0249821 225.6 248.16 0.375941 0.113973 225.6 0.371544 0.0217677 225.6 0.028372
225.7 0.345787 0.0255732 225.7 248.27 0.375909 0.176944 225.7 0.371573 0.0216491 225.7 0.0286652
225.8 0.345812 0.0262513 225.8 248.38 0.37593 0.257524 225.8 0.371533 0.0215204 225.8 0.0289396
225.9 0.345776 0.0269633 225.9 248.49 0.375909 0.312622 225.9 0.371578 0.0214339 225.9 0.0292213
226 0.3458 0.0277954 226 248.6 0.376229 0.385769 226 0.371876 0.021304 226 0.0295408
226.1 0.345811 0.0286716 226.1 248.71 0.376266 0.452452 226.1 0.371858 0.0211812 226.1 0.0298503
226.2 0.34578 0.029641 226.2 248.82 0.376222 0.484276 226.2 0.371901 0.0210727 226.2 0.0301637
226.3 0.345808 0.0306775 226.3 248.93 0.376237 0.494342 226.3 0.371875 0.0209166 226.3 0.0305056
226.4 0.345787 0.0317657 226.4 249.04 0.376257 0.485384 226.4 0.371867 0.0207788 226.4 0.030828
226.5 0.345774 0.0329784 226.5 249.15 0.376214 0.426501 226.5 0.371898 0.0206338 226.5 0.0311517
226.6 0.345822 0.0342674 226.6 249.26 0.37624 0.246219 226.6 0.371842 0.0204723 226.6 0.0315104
226.7 0.345805 0.0356019 226.7 249.37 0.376236 0.0712748 226.7 0.371878 0.0203301 226.7 0.0318446
226.8 0.345791 0.0370299 226.8 249.48 0.376527 0.0395561 226.8 0.371881 0.0201689 226.8 0.0322156
226.9 0.345811 0.0385685 226.9 249.59 0.376558 0.0323227 226.9 0.371856 0.0200036 226.9 0.0325686
227 0.345784 0.0402006 227 249.7 0.376532 0.0278497 227 0.371905 0.0198656 227 0.0329337
227.1 0.34579 0.0419693 227.1 249.81 0.376543 0.025954 227.1 0.371885 0.0196777 227.1 0.0333245
227.2 0.345802 0.0438948 227.2 249.92 0.376562 0.0251039 227.2 0.371879 0.0194932 227.2 0.0337356
227.3 0.345788 0.0459908 227.3 250.03 0.376517 0.0247298 227.3 0.371913 0.0193228 227.3 0.0341156
227.4 0.346139 0.0483405 227.4 250.14 0.376841 0.0245775 227.4 0.372198 0.019155 227.4 0.0345178
227.5 0.346123 0.0509498 227.5 250.25 0.376862 0.0245456 227.5 0.372199 0.0189943 227.5 0.0349204
227.6 0.3461 0.053997 227.6 250.36 0.376844 0.0246011 227.6 0.372221 0.0188488 227.6 0.0353175
227.7 0.346141 0.0576163 227.7 250.47 0.376874 0.0246935 227.7 0.372173 0.018732 227.7 0.0357362
227.8 0.346115 0.0619892 227.8 250.58 0.376859 0.0247687 227.8 0.372214 0.0187079 227.8 0.0361358
227.9 0.346101 0.067584 227.9 250.69 0.376833 0.0248567 227.9 0.372194 0.0187242 227.9 0.0365496
228 0.346132 0.0751575 228 250.8 0.377182 0.0249381 228 0.372158 0.0188802 228 0.0370025
228.1 0.346103 0.0861416 228.1 250.91 0.377173 0.0250141 228.1 0.372209 0.0191959 228.1 0.0374199
228.2 0.346113 0.103433 228.2 251.02 0.377168 0.0250752 228.2 0.372192 0.0197131 228.2 0.0378607
228.3 0.346135 0.132194 228.3 251.13 0.377182 0.0251173 228.3 0.372485 0.0204873 228.3 0.0382992
228.4 0.34609 0.178067 228.4 251.24 0.377163 0.0251282 228.4 0.372512 0.0216244 228.4 0.0387319
228.5 0.346125 0.237923 228.5 251.35 0.377487 0.025121 228.5 0.372482 0.0231668 228.5 0.0392013
228.6 0.346127 0.29083 228.6 251.46 0.377492 0.0251003 228.6 0.372482 0.0252193 228.6 0.0396596
228.7 0.346089 0.30062 228.7 251.57 0.37746 0.0250688 228.7 0.372517 0.0278891 228.7 0.0400976
228.8 0.346131 0.326948 228.8 251.68 0.377494 0.0250286 228.8 0.372501 0.031245 228.8 0.0405607
228.9 0.34613 0.398831 228.9 251.79 0.377469 0.0249458 228.9 0.372538 0.0352304 228.9 0.0410206
229 0.346101 0.4588 229 251.9 0.377785 0.0248733 229 0.372516 0.0395184 229 0.0414651
229.1 0.346448 0.496836 229.1 252.01 0.377824 0.0247945 229.1 0.37249 0.0441669 229.1 0.0419528
229.2 0.346426 0.515086 229.2 252.12 0.37778 0.0246946 229.2 0.372837 0.0495046 229.2 0.0424115
229.3 0.346417 0.522582 229.3 252.23 0.377811 0.0245942 229.3 0.372821 0.0560944 229.3 0.0428782
229.4 0.34644 0.511623 229.4 252.34 0.377799 0.0244661 229.4 0.372813 0.0651342 229.4 0.0433794
229.5 0.346398 0.454655 229.5 252.45 0.378082 0.0243574 229.5 0.372832 0.0791464 229.5 0.0438428
229.6 0.346419 0.30915 229.6 252.56 0.378137 0.0242595 229.6 0.372798 0.104003 229.6 0.044315
229.7 0.346437 0.153011 229.7 252.67 0.378108 0.0241166 229.7 0.372833 0.150855 229.7 0.0448052
229.8 0.346403 0.0530981 229.8 252.78 0.3781 0.0240054 229.8 0.372843 0.224526 229.8 0.0452789
229.9 0.346418 0.0416559 229.9 252.89 0.378434 0.023858 229.9 0.373128 0.286726 229.9 0.0457463
230 0.346415 0.0376608 230 253 0.378397 0.0237106 230 0.373159 0.307723 230 0.0462329
230.1 0.346405 0.0336412 230.1 253.11 0.378395 0.023599 230.1 0.373128 0.38951 230.1 0.0467034
230.2 0.346454 0.030516 230.2 253.22 0.378421 0.0234694 230.2 0.373126 0.460999 230.2 0.0471879
230.3 0.346418 0.0281204 230.3 253.33 0.378389 0.0233281 230.3 0.37315 0.498123 230.3 0.0476805
230.4 0.346419 0.0263536 230.4 253.44 0.378775 0.0232157 230.4 0.373098 0.511434 230.4 0.0481384
230.5 0.346438 0.0251555 230.5 253.55 0.378743 0.0230896 230.5 0.373135 0.508315 230.5 0.048632
230.6 0.346398 0.0243718 230.6 253.66 0.378703 0.0229599 230.6 0.373145 0.463151 230.6 0.0490983
230.7 0.346442 0.0238773 230.7 253.77 0.378765 0.0228623 230.7 0.373416 0.312644 230.7 0.0495664
230.8 0.346423 0.0235056 230.8 253.88 0.379043 0.022698 230.8 0.373438 0.12264 230.8 0.0500476
230.9 0.346728 0.0232313 230.9 253.99 0.379015 0.0225735 230.9 0.37343 0.0460875 230.9 0.0505058
231 0.346736 0.0230085 231 254.1 0.379063 0.0224666 231 0.373415 0.0374273 231 0.0509766
231.1 0.346714 0.0228061 231.1 254.21 0.379014 0.0223059 231.1 0.373457 0.0315146 231.1 0.0514545
231.2 0.346722 0.0226469 231.2 254.32 0.379039 0.0221986 231.2 0.373434 0.0276808 231.2 0.0518933
231.3 0.346752 0.022519 231.3 254.43 0.379351 0.0220433 231.3 0.373728 0.0258422 231.3 0.0523662
231.4 0.346726 0.0223853 231.4 254.54 0.37932 0.021889 231.4 0.373758 0.025009 231.4 0.0528252
231.5 0.346735 0.0222548 231.5 254.65 0.379366 0.0217502 231.5 0.373729 0.0245672 231.5 0.053291
231.6 0.346739 0.0221447 231.6 254.76 0.379336 0.0215756 231.6 0.373756 0.0243867 231.6 0.0537548
231.7 0.346696 0.022008 231.7 254.87 0.379328 0.0214196 231.7 0.373749 0.0242914 231.7 0.0542056
231.8 0.346729 0.0219139 231.8 254.98 0.37969 0.0212379 231.8 0.373711 0.0242671 231.8 0.0546633
231.9 0.346722 0.0217949 231.9 255.09 0.379678 0.0210559 231.9 0.373751 0.0243138 231.9 0.0551205
232 0.346709 0.0216976 232 255.2 0.379704 0.0208727 232 0.373725 0.0243241 232 0.0555639
232.1 0.347045 0.0216039 232.1 255.31 0.379726 0.0206743 232.1 0.374022 0.0243799 232.1 0.0559914
232.2 0.347028 0.0214779 232.2 255.42 0.37969 0.0204632 232.2 0.37406 0.0244297 232.2 0.0564359
232.3 0.347015 0.0213883 232.3 255.53 0.38007 0.0202594 232.3 0.374037 0.0244365 232.3 0.0568424
232.4 0.347032 0.0212976 232.4 255.64 0.380058 0.0200509 232.4 0.374052 0.0244545 232.4 0.0572826
232.5 0.347014 0.0212111 232.5 255.75 0.380032 0.0198155 232.5 0.374062 0.024464 232.5 0.0577105
232.6 0.347023 0.0211337 232.6 255.86 0.380044 0.0196049 232.6 0.374037 0.0244412 232.6 0.0581269
232.7 0.347098 0.0210594 232.7 255.97 0.380026 0.0193719 232.7 0.374362 0.0244097 232.7 0.0585573
232.8 0.347084 0.0209749 232.8 256.08 0.380315 0.0191414 232.8 0.374353 0.0243535 232.8 0.0589645
232.9 0.347091 0.0209118 232.9 256.19 0.380334 0.0189214 232.9 0.374326 0.0242879 232.9 0.059367
233 0.347045 0.0208476 233 256.3 0.380278 0.0186951 233 0.374382 0.0242472 233 0.0597791
233.1 0.346998 0.0207697 233.1 256.41 0.380319 0.0185059 233.1 0.374372 0.024158 233.1 0.0601638
233.2 0.347036 0.0207302 233.2 256.52 0.380327 0.0183503 233.2 0.37435 0.0240725 233.2 0.0605571
233.3 0.347029 0.0206749 233.3 256.63 0.380595 0.0182735 233.3 0.374387 0.0239912 233.3 0.0609558
233.4 0.347016 0.0206383 233.4 256.74 0.380632 0.0183256 233.4 0.374348 0.0238783 233.4 0.0613293
233.5 0.34705 0.0206054 233.5 256.85 0.380601 0.0185095 233.5 0.374685 0.023776 233.5 0.0617055
233.6 0.347019 0.0205818 233.6 256.96 0.380587 0.0189373 233.6 0.374696 0.0236452 233.6 0.0621024
233.7 0.347035 0.0205595 233.7 257.07 0.380603 0.0196828 233.7 0.374658 0.0235189 233.7 0.0624645
233.8 0.347055 0.0205448 233.8 257.18 0.380576 0.0208212 233.8 0.37469 0.0234194 233.8 0.0628327
233.9 0.347011 0.0205207 233.9 257.29 0.380922 0.0225221 233.9 0.374688 0.0232847 233.9 0.0632079
