# Supplementary material for: A modular organic neuromorphic spiking circuit for retina-inspired sensory coding and neurotransmitter-mediated neural pathways
Source: Nat Commun. 2024 Apr 3;15:2868. doi: 10.1038/s41467-024-47226-3 (PMC10991258; doi:10.1038/s41467-024-47226-3)
Supplement: Supplementary file 3 — Source Data [file 41467_2024_47226_MOESM3_ESM.zip › DATA_Feb/SI/SI_5.txt]

Ids__V_ Ids__V_0 Vgs__V_ Vgs__V_0
5.44875e-07 2.44875e-07 5.3e-05 5.3e-05
5.4133e-07 2.4133e-07 0.099734 0.099734
7.66062e-07 4.66062e-07 0.199587 0.199587
3.55847e-06 3.55847e-06 0.29946 0.29946
3.81883e-05 3.81883e-05 0.399526 0.399526
0.000282624 0.00032624 0.499114 0.499114
0.00119418 0.00219418 0.599033 0.599033
0.00276482 0.00576482 0.6991 0.6991
