# Supplementary material for: A modular organic neuromorphic spiking circuit for retina-inspired sensory coding and neurotransmitter-mediated neural pathways
Source: Nat Commun. 2024 Apr 3;15:2868. doi: 10.1038/s41467-024-47226-3 (PMC10991258; doi:10.1038/s41467-024-47226-3)
Supplement: Supplementary file 3 — Source Data [file 41467_2024_47226_MOESM3_ESM.zip › DATA_Feb/SI/SI_4.txt]

Drain_Current Drain_Resistance Drain_Voltage Gate_Current Gate_Resistance Gate_Voltage Time_elapsed Time_stamp Vm1_Current Vm1_Resistance Vm1_Voltage Vm2_Current Vm2_Resistance Vm2_Voltage
0.000150956 4637.15 0.700005 -2.38095e-05 0.340462 -8.10623e-06 0.0081517 2023 3.33107e-09 2.29985e+07 0.0766095 8.4281e-12 3.57964e+10 0.301696
8.11228e-05 8628.93 0.700003 5.75663e-06 1211.81 0.00697597 0.271377 2023 -4.29153e-13 -8.72924e+11 0.374618 8.73804e-12 7.14072e+09 0.0623959
0.000162768 4300.62 0.700003 2.32857e-06 6030.35 0.0140421 0.380665 2023 -4.88758e-13 -8.80532e+11 0.430367 8.38041e-12 5.73145e+09 0.0480319
0.000235168 2976.6 0.700002 2.48706e-06 8460.63 0.0210421 0.46871 2023 -5.72205e-13 -8.33179e+11 0.476749 8.53539e-12 6.73305e+09 0.0574692
0.000306531 2283.62 0.700001 2.73041e-06 10271.2 0.0280445 0.539912 2023 -5.48363e-13 -9.26343e+11 0.507972 8.46386e-12 8.07528e+09 0.068348
0.000367679 1903.84 0.700002 2.76859e-06 12657.4 0.0350431 0.61125 2023 -6.4373e-13 -8.30618e+11 0.534694 8.58307e-12 9.36082e+09 0.0803446
0.000414521 1688.7 0.700002 2.82788e-06 14867.1 0.0420424 0.684337 2023 -5.84126e-13 -9.53871e+11 0.557181 8.64267e-12 1.07087e+10 0.0925519
0.000447729 1563.45 0.700002 3.07706e-06 15937.7 0.0490413 0.753631 2023 -7.27177e-13 -7.91914e+11 0.575862 8.55923e-12 1.219e+10 0.104337
0.000469174 1491.99 0.700002 3.68432e-06 15210.7 0.0560411 0.824613 2023 -6.31809e-13 -9.35406e+11 0.590998 8.7738e-12 1.31235e+10 0.115143
0.000481722 1453.12 0.700002 4.22262e-06 14928.8 0.0630388 0.895925 2023 -7.03335e-13 -8.57311e+11 0.602977 8.61883e-12 1.44625e+10 0.12465
0.000487873 1434.81 0.700003 4.74281e-06 14765.7 0.070031 0.967081 2023 -6.19888e-13 -9.87383e+11 0.612067 8.66652e-12 1.52993e+10 0.132592
0.000489811 1429.12 0.700001 5.21964e-06 14757.8 0.0770305 1.03834 2023 -5.96046e-13 -1.03799e+12 0.61869 8.80957e-12 1.57705e+10 0.138931
0.000489148 1431.06 0.700002 5.58798e-06 15037.2 0.0840273 1.10932 2023 -6.31809e-13 -9.86401e+11 0.623217 8.73804e-12 1.64464e+10 0.143709
0.000486974 1437.45 0.700001 5.8354e-06 15598.7 0.0910244 1.18017 2023 -6.4373e-13 -9.72504e+11 0.62603 8.72612e-12 1.68558e+10 0.147086
0.000483926 1446.5 0.7 5.92565e-06 16541.8 0.098021 1.25145 2023 -7.03335e-13 -8.92081e+11 0.627432 8.82149e-12 1.69195e+10 0.149255
0.000480347 1457.28 0.700001 5.86355e-06 17910.3 0.105018 1.32273 2023 -5.126e-13 -1.22445e+12 0.627653 9.07183e-12 1.65726e+10 0.150344
0.000476481 1469.1 0.7 5.95309e-06 18818.5 0.112028 1.39468 2023 -4.88758e-13 -1.28251e+12 0.626837 8.90493e-12 1.68985e+10 0.15048
0.000472347 1481.96 0.7 5.81132e-06 20481.2 0.119023 1.46627 2023 -5.126e-13 -1.21952e+12 0.625128 8.90493e-12 1.68212e+10 0.149792
0.000467981 1495.79 0.700002 5.45934e-06 23085.4 0.126031 1.53765 2023 -5.00679e-13 -1.24362e+12 0.622654 8.78572e-12 1.68908e+10 0.148398
0.000463367 1510.68 0.700001 5.38184e-06 24717 0.133023 1.60878 2023 -6.67572e-13 -9.28074e+11 0.619556 8.9407e-12 1.63778e+10 0.146429
0.000458491 1526.75 0.700001 5.04985e-06 27730.1 0.140033 1.6801 2023 -5.00679e-13 -1.23014e+12 0.615904 8.88109e-12 1.62117e+10 0.143978
0.000453381 1543.96 0.700001 4.86874e-06 30198.4 0.147028 1.7507 2023 -4.64916e-13 -1.31612e+12 0.611885 8.76188e-12 1.61141e+10 0.14119
0.000447999 1562.51 0.700001 4.4761e-06 34413 0.154036 1.82164 2023 -3.69549e-13 -1.64397e+12 0.607528 8.82149e-12 1.56596e+10 0.138141
0.000442383 1582.35 0.700003 4.3356e-06 37140.6 0.161027 1.89288 2023 -3.33786e-13 -1.80647e+12 0.602973 8.58307e-12 1.57184e+10 0.134912
0.000436524 1603.58 0.700001 4.16286e-06 40365.5 0.168036 1.96399 2023 -3.8147e-13 -1.56844e+12 0.598314 8.66652e-12 1.51867e+10 0.131616
0.00043052 1625.95 0.700003 3.91324e-06 44728.7 0.175034 2.03515 2023 -4.29153e-13 -1.38322e+12 0.593614 8.36849e-12 1.53311e+10 0.128298
0.000424292 1649.81 0.700003 3.83767e-06 47431.9 0.182028 2.10658 2023 -4.76837e-13 -1.23504e+12 0.588913 8.4281e-12 1.48317e+10 0.125003
0.000417989 1674.69 0.700003 3.66301e-06 51607.6 0.189039 2.17756 2023 -4.29153e-13 -1.36145e+12 0.584272 8.35657e-12 1.45727e+10 0.121778
0.000411552 1700.89 0.700003 3.57686e-06 54805.1 0.19603 2.24852 2023 -5.48363e-13 -1.05719e+12 0.579724 8.30889e-12 1.42793e+10 0.118645
0.000405036 1728.25 0.700003 3.35573e-06 60505.5 0.20304 2.32017 2023 -5.96046e-13 -9.65053e+11 0.575216 8.22544e-12 1.40519e+10 0.115583
0.000398377 1757.14 0.700003 3.3048e-06 63553.3 0.210031 2.39235 2023 -5.00679e-13 -1.14001e+12 0.570779 8.18968e-12 1.37496e+10 0.112605
0.000391717 1787.01 0.700003 3.31384e-06 65495.6 0.217042 2.463 2023 -5.126e-13 -1.1052e+12 0.566527 8.28505e-12 1.32511e+10 0.109786
0.000384839 1818.95 0.700004 3.22653e-06 69435 0.224034 2.53408 2023 -6.31809e-13 -8.89908e+11 0.562252 8.32081e-12 1.2858e+10 0.106989
0.000377693 1853.37 0.700004 3.18144e-06 72622.5 0.231044 2.60555 2023 -6.67572e-13 -8.35757e+11 0.557928 8.36849e-12 1.24552e+10 0.104231
0.000370367 1890.03 0.700003 3.10761e-06 76595.8 0.23803 2.67689 2023 -5.60284e-13 -9.88072e+11 0.553601 8.44002e-12 1.20279e+10 0.101516
0.000362752 1929.7 0.700003 3.15325e-06 77713.2 0.245049 2.74806 2023 -7.39098e-13 -7.43157e+11 0.549266 8.39233e-12 1.17776e+10 0.0988411
0.000354775 1973.09 0.700002 3.00192e-06 83959.9 0.252041 2.82027 2023 -6.67572e-13 -8.16092e+11 0.5448 8.44002e-12 1.13911e+10 0.0961411
0.000346437 2020.58 0.700003 3.20932e-06 80712.4 0.259032 2.89158 2023 -5.72205e-13 -9.44205e+11 0.540279 8.27312e-12 1.1298e+10 0.0934693
0.000337563 2073.69 0.700002 3.35683e-06 79253.3 0.26604 2.96272 2023 -6.31809e-13 -8.47734e+11 0.535606 8.21352e-12 1.10507e+10 0.0907655
0.000328046 2133.85 0.700001 3.46704e-06 78750.5 0.273031 3.03412 2023 -5.00679e-13 -1.05991e+12 0.530676 8.22544e-12 1.06967e+10 0.0879853
0.000317661 2203.61 0.700001 3.46124e-06 80907.7 0.280041 3.10531 2023 -4.64916e-13 -1.13009e+12 0.525399 8.24928e-12 1.03159e+10 0.0850984
0.000306208 2286.03 0.700001 3.77306e-06 76074.1 0.287032 3.17632 2023 -5.126e-13 -1.01385e+12 0.519702 8.22544e-12 9.97705e+09 0.0820656
0.000293323 2386.46 0.700003 4.01598e-06 73217.2 0.294039 3.24755 2023 -6.79493e-13 -7.55578e+11 0.51341 8.17776e-12 9.63903e+09 0.0788257
0.000278731 2511.39 0.700002 4.3218e-06 69654.1 0.301031 3.31903 2023 -6.55651e-13 -7.72326e+11 0.506376 8.2612e-12 9.11848e+09 0.0753296
0.000261981 2671.96 0.700004 4.7091e-06 65414.4 0.308043 3.40169 2023 -7.39098e-13 -6.73138e+11 0.497515 8.34465e-12 8.53033e+09 0.0711826
0.000242772 2883.38 0.700003 5.07329e-06 62096.8 0.315035 3.46108 2023 -6.67572e-13 -7.32947e+11 0.489295 8.44002e-12 7.98132e+09 0.0673625
0.000220556 3173.82 0.700004 5.53297e-06 58204.5 0.322044 3.53237 2023 -6.55651e-13 -7.30148e+11 0.478722 8.44002e-12 7.43666e+09 0.0627656
0.000195038 3589.06 0.700004 5.94284e-06 55366.3 0.329033 3.60358 2023 -8.34465e-13 -5.5882e+11 0.466316 8.23736e-12 7.00398e+09 0.0576943
0.000165321 4234.21 0.700004 6.5056e-06 51655 0.336047 3.67647 2023 -7.62939e-13 -5.91713e+11 0.451441 8.38041e-12 6.20528e+09 0.0520028
0.000132987 5263.71 0.700005 7.04993e-06 48657.6 0.343033 3.74786 2023 -7.39098e-13 -5.87316e+11 0.434084 8.36849e-12 5.47917e+09 0.0458524
9.31049e-05 7518.45 0.700005 7.63839e-06 45824.2 0.350023 3.81942 2023 -6.31809e-13 -6.54e+11 0.413203 8.36849e-12 4.66854e+09 0.0390686
5.73352e-05 12209 0.700006 8.15328e-06 43789.7 0.35703 3.90785 2023 -4.52995e-13 -8.43091e+11 0.381916 8.2612e-12 3.62351e+09 0.0299345
2.88445e-05 24268.2 0.700004 8.7799e-06 41460.5 0.364019 3.9792 2023 -4.29153e-13 -8.123e+11 0.348601 8.32081e-12 2.43784e+09 0.0202848
1.56863e-05 44625.2 0.700005 6.69311e-06 55429.4 0.370995 4.05023 2023 -4.64916e-13 -6.395e+11 0.297314 8.47578e-12 -1.71319e+08 -0.00145206
2.51363e-05 27848.3 0.700004 1.59244e-05 23737.2 0.378 4.13822 2023 -2.6226e-13 -4.4698e+11 0.117225 8.47578e-12 -7.93149e+09 -0.0672256
3.89525e-05 17970.7 0.700003 1.46924e-05 26204.6 0.385008 4.20969 2023 -2.86102e-13 -2.82143e+11 0.0807218 8.2612e-12 -8.60419e+08 -0.00710809
4.83347e-05 14482.4 0.700004 1.39733e-06 280540 0.392007 4.28088 2023 -3.21865e-13 -1.80658e+11 0.0581474 8.04663e-12 3.73372e+10 0.300439
5.17558e-05 13525.2 0.700005 2.52946e-05 15774.1 0.399 4.36953 2023 -3.57628e-13 -1.4742e+11 0.0527215 8.17776e-12 6.20035e+10 0.50705
5.37702e-05 13018.4 0.700004 0.000286131 1418.93 0.405999 4.4579 2023 -3.21865e-13 -1.61616e+11 0.0520185 8.22544e-12 7.24086e+10 0.595593
5.26139e-05 13304.5 0.700003 0.000871429 473.94 0.413005 4.54612 2023 -3.57628e-13 -1.48984e+11 0.0532807 8.24928e-12 7.60528e+10 0.627381
5.14762e-05 13598.6 0.700003 0.00178911 234.753 0.419999 4.61715 2023 -2.98023e-13 -1.87142e+11 0.0557727 8.15392e-12 7.86565e+10 0.641359
5.10528e-05 13711.3 0.700001 0.00246821 172.998 0.426995 4.70556 2023 -2.74181e-13 -2.1382e+11 0.0586254 8.03471e-12 8.11421e+10 0.651953
5.22556e-05 13395.7 0.700002 0.0029804 145.619 0.434002 4.77672 2023 -3.45707e-13 -1.76243e+11 0.0609286 8.17776e-12 8.03523e+10 0.657102
5.45517e-05 12831.9 0.700002 0.00335795 131.328 0.440992 4.84906 2023 -2.5034e-13 -2.51267e+11 0.0629022 8.34465e-12 7.915e+10 0.660479
5.77519e-05 12120.9 0.700003 0.00363465 123.259 0.448004 4.92046 2023 -2.38419e-13 -2.71375e+11 0.0647009 8.22544e-12 8.05762e+10 0.662775
6.16901e-05 11347.1 0.700002 0.00384856 118.225 0.454995 4.99185 2023 -2.38419e-13 -2.78576e+11 0.0664177 8.18968e-12 8.11292e+10 0.664422
6.62795e-05 10561.4 0.700001 0.00402033 114.918 0.46201 5.06311 2023 -2.74181e-13 -2.48483e+11 0.0681294 8.18968e-12 8.12813e+10 0.665668
7.14941e-05 9791.05 0.700002 0.00416161 112.696 0.468997 5.13422 2023 -2.38419e-14 -2.92973e+12 0.0698504 7.9751e-12 8.35902e+10 0.66664
7.72917e-05 9056.61 0.700001 0.00428089 111.193 0.476007 5.20551 2023 -1.54972e-13 -4.62161e+11 0.071622 8.04663e-12 8.2944e+10 0.66742
8.36413e-05 8369.1 0.700002 0.00438673 110.104 0.482998 5.28124 2023 -7.15256e-14 -1.02701e+12 0.0734575 8.04663e-12 8.30237e+10 0.668061
9.04747e-05 7736.98 0.700001 0.00448092 109.355 0.490011 5.35631 2023 -8.34465e-14 -9.03291e+11 0.0753765 8.05855e-12 8.297e+10 0.668618
9.77817e-05 7158.82 0.700002 0.00456343 108.91 0.497001 5.42781 2023 -1.43051e-13 -5.40864e+11 0.0773711 7.99894e-12 8.36493e+10 0.669106
0.000106464 6575.01 0.700002 0.00463887 108.649 0.50401 5.49923 2023 -9.53674e-14 -8.33133e+11 0.0794537 8.10623e-12 8.25956e+10 0.669539
0.000113747 6154.02 0.700001 0.00471192 108.449 0.511002 5.58788 2023 -1.54972e-13 -5.2702e+11 0.0816734 8.28505e-12 8.08492e+10 0.66984
0.00012212 5732.07 0.7 0.00477933 108.382 0.517992 5.65885 2023 -1.07288e-13 -7.8246e+11 0.0839486 8.21352e-12 8.1605e+10 0.670264
0.000130895 5347.81 0.700001 0.00483946 108.484 0.525004 5.73015 2023 -4.76837e-14 -1.81095e+12 0.0863528 8.18968e-12 8.18824e+10 0.670591
0.00013993 5002.5 0.7 0.00489425 108.699 0.531999 5.80143 2023 -4.76837e-14 -1.8633e+12 0.0888491 8.23736e-12 8.14428e+10 0.670874
0.000150822 4641.23 0.7 0.00494381 109.026 0.539005 5.87285 2023 -3.57628e-14 -2.55825e+12 0.0914903 8.05855e-12 8.32801e+10 0.671117
0.000158792 4408.29 0.700001 0.00498388 109.553 0.545997 5.9765 2023 -9.53674e-14 -9.89481e+11 0.0943642 8.27312e-12 8.11042e+10 0.670985
0.000167967 4167.49 0.700001 0.00503349 109.865 0.553006 6.0476 2023 -1.19209e-13 -8.15623e+11 0.0972296 8.16584e-12 8.22155e+10 0.671359
0.000177244 3949.37 0.700002 0.00507769 110.286 0.559997 6.11879 2023 -9.53674e-14 -1.05141e+12 0.10027 8.07047e-12 8.32166e+10 0.671597
0.000186478 3753.81 0.700003 0.00511715 110.805 0.567004 6.19032 2023 0  0.103499 8.2612e-12 8.13148e+10 0.671758
0.000195516 3580.28 0.700002 0.00515195 111.413 0.573996 6.26147 2023 -1.19209e-14 -8.96602e+12 0.106883 8.27312e-12 8.12104e+10 0.671863
0.000204337 3425.72 0.700002 0.00518288 112.101 0.581005 6.333 2023 4.76837e-14 2.31672e+12 0.11047 8.11815e-12 8.27663e+10 0.671909
0.000212805 3289.41 0.700003 0.00520969 112.866 0.587995 6.40424 2023 3.57628e-14 3.19441e+12 0.114241 8.13007e-12 8.26423e+10 0.671888
0.000220865 3169.37 0.700002 0.00523221 113.716 0.594987 6.47588 2023 -7.15256e-14 -1.65304e+12 0.118235 8.16584e-12 8.22676e+10 0.671784
0.000228469 3063.88 0.700002 0.00525086 114.647 0.601993 6.547 2023 -9.53674e-14 -1.28389e+12 0.122441 8.14199e-12 8.24877e+10 0.671614
0.00023555 2971.78 0.700002 0.0052642 115.685 0.608989 6.6183 2023 -1.07288e-13 -1.18256e+12 0.126875 8.21352e-12 8.17338e+10 0.671322
0.000242077 2891.64 0.7 0.00527189 116.846 0.615999 6.68971 2023 -8.34465e-14 -1.57675e+12 0.131574 8.03471e-12 8.35002e+10 0.6709
0.000247992 2822.67 0.7 0.0052723 118.163 0.622991 6.761 2023 -2.26498e-13 -6.0257e+11 0.136481 8.27312e-12 8.10231e+10 0.670314
0.000253292 2763.61 0.7 0.00526458 119.667 0.629999 6.83262 2023 -1.3113e-13 -1.08057e+12 0.141695 8.16584e-12 8.19908e+10 0.669524
0.00025793 2713.91 0.699999 0.00524765 121.386 0.636991 6.90612 2023 -1.78814e-13 -8.22547e+11 0.147083 7.9155e-12 8.44573e+10 0.668522
0.000261925 2672.52 0.7 0.00521775 123.425 0.643999 6.97497 2023 -1.3113e-13 -1.16512e+12 0.152782 8.10623e-12 8.23037e+10 0.667173
0.00026526 2638.92 0.700001 0.00517419 125.815 0.65099 7.04663 2023 -1.54972e-13 -1.02435e+12 0.158745 8.03471e-12 8.28239e+10 0.665466
0.000267952 2612.41 0.7 0.00511555 128.627 0.657998 7.1179 2023 -1.19209e-13 -1.38384e+12 0.164966 8.10623e-12 8.18353e+10 0.663376
0.000269997 2592.63 0.700001 0.00503909 131.966 0.664988 7.18899 2023 0  0.171464 7.9751e-12 8.28589e+10 0.660808
0.000271411 2579.12 0.700002 0.00494273 135.957 0.671997 7.26047 2023 -7.15256e-14 -2.49217e+12 0.178254 7.99894e-12 8.22254e+10 0.657716
0.000272226 2571.4 0.700001 0.00482821 140.63 0.678993 7.33119 2023 -5.96046e-14 -3.10739e+12 0.185215 8.40425e-12 7.78399e+10 0.654186
0.000272457 2569.22 0.700001 0.00469468 146.12 0.685985 7.40206 2023 -1.3113e-13 -1.46773e+12 0.192463 7.89166e-12 8.23875e+10 0.650174
0.000272158 2572.04 0.700002 0.00454397 152.508 0.692992 7.47324 2023 -1.3113e-13 -1.53601e+12 0.201417 8.17776e-12 7.87348e+10 0.643874
0.000271359 2579.61 0.700001 0.00437637 159.946 0.699983 7.54571 2023 -1.78814e-13 -1.16123e+12 0.207644 8.17776e-12 7.8374e+10 0.640924
