# Supplementary material for: A modular organic neuromorphic spiking circuit for retina-inspired sensory coding and neurotransmitter-mediated neural pathways
Source: Nat Commun. 2024 Apr 3;15:2868. doi: 10.1038/s41467-024-47226-3 (PMC10991258; doi:10.1038/s41467-024-47226-3)
Supplement: Supplementary file 3 — Source Data [file 41467_2024_47226_MOESM3_ESM.zip › DATA_Feb/SI/SI_6.txt]

Current_ch_6C__A_0 Time__s_ Voltage_ch_6A__V_
-3.88456e-05 0.1 0.000823327
1.62391e-05 0.2 0.000792215
1.88698e-05 0.3 0.000838676
2.01989e-05 0.4 0.000827268
2.11152e-05 0.5 0.000823535
2.14361e-05 0.6 0.000818349
2.16998e-05 0.7 0.000817624
2.19839e-05 0.8 0.000808393
2.19767e-05 0.9 0.000860663
2.20787e-05 1 0.000820216
2.21472e-05 1.1 0.000830587
2.20145e-05 1.2 0.00085527
2.20186e-05 1.3 0.000801756
2.20145e-05 1.4 0.000824779
2.18576e-05 1.5 0.00084158
2.18953e-05 1.6 0.000809431
2.18149e-05 1.7 0.000843758
2.15993e-05 1.8 0.00084521
2.16064e-05 1.9 0.000808186
2.15058e-05 2 0.000844484
2.13111e-05 2.1 0.000828202
2.1298e-05 2.2 0.000798541
2.11328e-05 2.3 0.000850499
2.10059e-05 2.4 0.000837743
2.0941e-05 2.5 0.000820735
2.07675e-05 2.6 0.00085361
2.0645e-05 2.7 0.00082758
2.0625e-05 2.8 0.000798645
2.03605e-05 2.9 0.000837017
2.02551e-05 3 0.000806734
2.01407e-05 3.1 0.00082032
1.99432e-05 3.2 0.000834839
1.98387e-05 3.3 0.000807771
1.96749e-05 3.4 0.000818868
1.94632e-05 3.5 0.000836187
1.93485e-05 3.6 0.000799267
1.91834e-05 3.7 0.000829239
1.89297e-05 3.8 0.000807045
1.88404e-05 3.9 0.000803415
1.85992e-05 4 0.000817209
1.83666e-05 4.1 0.00084438
1.82802e-05 4.2 0.0008002
1.80261e-05 4.3 0.000833906
1.78331e-05 4.4 0.000821876
1.76743e-05 4.5 0.000793356
1.7338e-05 4.6 0.000826335
1.71749e-05 4.7 0.000812023
1.69619e-05 4.8 0.000798645
1.6636e-05 4.9 0.000827787
1.64519e-05 5 0.000808393
1.62424e-05 5.1 0.000807564
1.5866e-05 5.2 0.000849255
1.56992e-05 5.3 0.000796467
1.54427e-05 5.4 0.000820942
1.50635e-05 5.5 0.000828824
1.48389e-05 5.6 0.000787859
1.4538e-05 5.7 0.000826646
1.41804e-05 5.8 0.000840232
1.39529e-05 5.9 0.00081109
1.35283e-05 6 0.000830794
1.31925e-05 6.1 0.000813994
1.29588e-05 6.2 0.000810779
1.25256e-05 6.3 0.000819179
1.21736e-05 6.4 0.000790037
1.18808e-05 6.5 0.00081306
1.14021e-05 6.6 0.000827268
1.10505e-05 6.7 0.000797608
1.06785e-05 6.8 0.00079626
1.01557e-05 6.9 0.000833595
9.81803e-06 7 0.000789415
9.39011e-06 7.1 0.000829861
8.85921e-06 7.2 0.000845417
8.46151e-06 7.3 0.000793771
7.96812e-06 7.4 0.000826957
7.40048e-06 7.5 0.00084241
6.98207e-06 7.6 0.000803727
6.4301e-06 7.7 0.00082395
5.88074e-06 7.8 0.000814409
5.37933e-06 7.9 0.000797089
4.73838e-06 8 0.000848736
4.20599e-06 8.1 0.00083318
3.6197e-06 8.2 0.000814409
2.94835e-06 8.3 0.000850084
2.37157e-06 8.4 0.000816483
1.75356e-06 8.5 0.000810364
1.0255e-06 8.6 0.000844795
4.1552e-07 8.7 0.000791696
-2.8419e-07 8.8 0.000806734
-1.03184e-06 8.9 0.000821564
-1.69387e-06 9 0.000769918
-2.47771e-06 9.1 0.000822809
-3.32329e-06 9.2 0.000812646
-3.98196e-06 9.3 0.000792526
-4.86951e-06 9.4 0.000827683
-5.72536e-06 9.5 0.000815238
-6.48457e-06 9.6 0.000794808
-7.38257e-06 9.7 0.000830587
-8.2677e-06 9.8 0.000815238
-9.1103e-06 9.9 0.000799474
-1.01199e-05 10 0.000828306
-1.10139e-05 10.1 0.300204
-1.18884e-05 10.2 0.300293
-1.26364e-05 10.3 0.300323
-1.29806e-05 10.4 0.300278
-1.31834e-05 10.5 0.300279
-1.33067e-05 10.6 0.300295
-1.31494e-05 10.7 0.300257
-1.29043e-05 10.8 0.300297
-1.25851e-05 10.9 0.300287
-1.19852e-05 11 0.300266
-1.1443e-05 11.1 0.300326
-1.07989e-05 11.2 0.300301
-9.96707e-06 11.3 0.300265
-9.22371e-06 11.4 0.300295
-8.35668e-06 11.5 0.300283
-7.41223e-06 11.6 0.300271
-6.55191e-06 11.7 0.300307
-5.50804e-06 11.8 0.300277
-4.47927e-06 11.9 0.300275
-3.61187e-06 12 0.300297
-2.54654e-06 12.1 0.300268
-1.51405e-06 12.2 0.300288
-5.9105e-07 12.3 0.300308
4.6327e-07 12.4 0.300274
1.41891e-06 12.5 0.300298
2.33818e-06 12.6 0.300312
3.36806e-06 12.7 0.300277
4.22241e-06 12.8 0.300311
5.12731e-06 12.9 0.300311
6.06728e-06 13 0.300293
6.87164e-06 13.1 0.300326
7.70845e-06 13.2 0.300303
8.58873e-06 13.3 0.300296
9.24293e-06 13.4 0.30036
1.00465e-05 13.5 0.300322
1.07177e-05 13.6 0.300288
1.13669e-05 13.7 0.300304
1.20401e-05 13.8 0.300271
1.2717e-05 13.9 0.300306
1.32395e-05 14 0.300324
1.38894e-05 14.1 0.300272
1.44261e-05 14.2 0.300303
1.48798e-05 14.3 0.300305
1.54651e-05 14.4 0.300271
1.58819e-05 14.5 0.30031
1.63359e-05 14.6 0.300303
1.68306e-05 14.7 0.300285
1.71223e-05 14.8 0.300322
1.75462e-05 14.9 0.300294
1.79638e-05 15 0.300301
1.81644e-05 15.1 0.300331
1.8566e-05 15.2 0.300287
1.89058e-05 15.3 0.300285
1.91207e-05 15.4 0.300314
1.94681e-05 15.5 0.300286
1.97016e-05 15.6 0.300297
1.98365e-05 15.7 0.30031
2.01549e-05 15.8 0.300282
2.0353e-05 15.9 0.300312
2.0498e-05 16 0.300306
2.07431e-05 16.1 0.300294
2.08981e-05 16.2 0.300302
2.10374e-05 16.3 0.300294
2.12465e-05 16.4 0.300279
2.13396e-05 16.5 0.300305
2.14598e-05 16.6 0.300281
2.16812e-05 16.7 0.300292
2.16812e-05 16.8 0.300318
2.18138e-05 16.9 0.300291
2.19737e-05 17 0.300286
2.19729e-05 17.1 0.300324
2.21412e-05 17.2 0.300283
2.22619e-05 17.3 0.300288
2.22497e-05 17.4 0.300328
2.23822e-05 17.5 0.300278
2.24258e-05 17.6 0.300311
2.24324e-05 17.7 0.300299
2.26029e-05 17.8 0.300275
2.26193e-05 17.9 0.300314
2.26706e-05 18 0.300293
2.28017e-05 18.1 0.300278
2.28237e-05 18.2 0.300312
2.28443e-05 18.3 0.300296
2.29868e-05 18.4 0.300293
2.29733e-05 18.5 0.300306
2.3067e-05 18.6 0.300287
2.31679e-05 18.7 0.300278
2.31166e-05 18.8 0.300297
2.32188e-05 18.9 0.30027
2.32821e-05 19 0.30029
2.32427e-05 19.1 0.300311
2.33531e-05 19.2 0.300275
2.33772e-05 19.3 0.300294
2.33763e-05 19.4 0.300299
2.34514e-05 19.5 0.300256
2.34591e-05 19.6 0.300298
2.34626e-05 19.7 0.300291
2.35988e-05 19.8 0.300262
2.35328e-05 19.9 0.300308
2.35747e-05 20 0.300309
2.36986e-05 20.1 0.300304
2.36081e-05 20.2 0.300335
2.36652e-05 20.3 0.300298
2.37389e-05 20.4 0.300308
2.36686e-05 20.5 0.300328
2.37613e-05 20.6 0.300296
2.37762e-05 20.7 0.3003
2.37557e-05 20.8 0.300334
2.38751e-05 20.9 0.300276
2.38749e-05 21 0.300301
2.38096e-05 21.1 0.300316
2.39417e-05 21.2 0.300289
2.39336e-05 21.3 0.300317
2.38801e-05 21.4 0.300308
2.40004e-05 21.5 0.300278
2.39374e-05 21.6 0.300323
2.39708e-05 21.7 0.300286
2.40689e-05 21.8 0.300274
2.39844e-05 21.9 0.300313
2.40146e-05 22 0.300278
2.41433e-05 22.1 0.300288
2.40226e-05 22.2 0.300323
2.4073e-05 22.3 0.30027
2.41323e-05 22.4 0.300305
2.40392e-05 22.5 0.300323
2.41679e-05 22.6 0.30029
2.41493e-05 22.7 0.300308
2.4126e-05 22.8 0.300305
2.42683e-05 22.9 0.30027
2.41939e-05 23 0.300307
2.4189e-05 23.1 0.300305
2.42873e-05 23.2 0.30027
2.42513e-05 23.3 0.300318
2.42347e-05 23.4 0.300286
2.42733e-05 23.5 0.300282
2.41778e-05 23.6 0.300297
2.42942e-05 23.7 0.300269
2.43319e-05 23.8 0.300286
2.42498e-05 23.9 0.300318
2.43127e-05 24 0.300281
2.43285e-05 24.1 0.3003
2.4239e-05 24.2 0.300321
2.43153e-05 24.3 0.300275
2.43155e-05 24.4 0.300304
2.42446e-05 24.5 0.30029
2.43278e-05 24.6 0.300271
2.4281e-05 24.7 0.300308
2.42588e-05 24.8 0.300288
2.43603e-05 24.9 0.300292
2.42787e-05 25 0.300313
2.42545e-05 25.1 0.300287
2.43817e-05 25.2 0.300303
2.42295e-05 25.3 0.300312
2.43179e-05 25.4 0.300285
2.4303e-05 25.5 0.300288
2.42155e-05 25.6 0.300309
2.42189e-05 25.7 0.300277
2.42064e-05 25.8 0.300292
2.40732e-05 25.9 0.300327
2.40974e-05 26 0.300283
2.39642e-05 26.1 0.300307
2.37611e-05 26.2 0.300305
2.36577e-05 26.3 0.300278
2.37467e-05 26.4 0.300321
2.37193e-05 26.5 0.300306
2.36163e-05 26.6 0.300306
2.34401e-05 26.7 0.300322
2.31949e-05 26.8 0.300292
2.24764e-05 26.9 0.300286
2.1667e-05 27 0.300332
2.33432e-05 27.1 0.300298
2.6633e-05 27.2 0.30029
2.82324e-05 27.3 0.300323
2.79023e-05 27.4 0.300272
2.71925e-05 27.5 0.300288
2.65954e-05 27.6 0.300297
2.57024e-05 27.7 0.300271
2.43431e-05 27.8 0.300313
2.27607e-05 27.9 0.300297
2.11208e-05 28 0.300298
1.93224e-05 28.1 0.300314
1.76603e-05 28.2 0.300292
1.62217e-05 28.3 0.300283
1.47779e-05 28.4 0.300292
1.3643e-05 28.5 0.300285
1.26171e-05 28.6 0.300267
1.16498e-05 28.7 0.300303
1.09742e-05 28.8 0.300248
1.03995e-05 28.9 0.30027
9.83929e-06 29 0.300279
9.53281e-06 29.1 0.300264
9.25804e-06 29.2 0.300291
8.98662e-06 29.3 0.300299
9.0215e-06 29.4 0.300301
8.97021e-06 29.5 0.300294
9.00938e-06 29.6 0.300271
9.2211e-06 29.7 0.300257
9.35989e-06 29.8 0.300279
9.56676e-06 29.9 0.300266
9.97472e-06 30 0.30026
1.01769e-05 30.1 0.300304
1.06228e-05 30.2 0.300268
1.10348e-05 30.3 0.30027
1.13609e-05 30.4 0.300297
1.18867e-05 30.5 0.300247
1.23061e-05 30.6 0.300277
1.27183e-05 30.7 0.300302
1.32841e-05 30.8 0.300256
1.36932e-05 30.9 0.300294
1.4098e-05 31 0.300309
1.46652e-05 31.1 0.300267
1.50561e-05 31.2 0.300307
1.54351e-05 31.3 0.300296
1.59958e-05 31.4 0.300287
1.6335e-05 31.5 0.300306
1.67315e-05 31.6 0.300283
1.72001e-05 31.7 0.300284
1.74848e-05 31.8 0.300319
1.79079e-05 31.9 0.300292
1.82373e-05 32 0.300283
1.85102e-05 32.1 0.300317
1.8859e-05 32.2 0.300268
1.91357e-05 32.3 0.300303
1.93228e-05 32.4 0.300287
1.96787e-05 32.5 0.30027
1.9841e-05 32.6 0.3003
2.00559e-05 32.7 0.300302
2.034e-05 32.8 0.300268
2.05218e-05 32.9 0.300301
2.06347e-05 33 0.300273
2.09363e-05 33.1 0.300269
2.10083e-05 33.2 0.30029
2.12124e-05 33.3 0.300266
2.14075e-05 33.4 0.300267
2.14027e-05 33.5 0.30028
2.15739e-05 33.6 0.300262
2.17556e-05 33.7 0.300272
2.17448e-05 33.8 0.300291
2.19518e-05 33.9 0.300265
2.20261e-05 34 0.300271
2.20658e-05 34.1 0.300276
2.22279e-05 34.2 0.300259
2.2299e-05 34.3 0.300296
2.23244e-05 34.4 0.300293
2.24965e-05 34.5 0.300274
2.2512e-05 34.6 0.30031
2.25602e-05 34.7 0.300298
2.26747e-05 34.8 0.300264
2.26704e-05 34.9 0.300316
2.27605e-05 35 0.30028
2.28582e-05 35.1 0.300292
2.2825e-05 35.2 0.300331
2.30006e-05 35.3 0.300274
2.29875e-05 35.4 0.300277
2.29674e-05 35.5 0.300308
2.31179e-05 35.6 0.300272
2.31817e-05 35.7 0.300281
2.31239e-05 35.8 0.300302
2.32867e-05 35.9 0.300271
2.32416e-05 36 0.300313
2.32811e-05 36.1 0.30031
2.34162e-05 36.2 0.300295
2.33542e-05 36.3 0.300307
2.34022e-05 36.4 0.300299
2.34964e-05 36.5 0.300286
2.34595e-05 36.6 0.300291
2.35863e-05 36.7 0.300273
2.36363e-05 36.8 0.300261
2.35884e-05 36.9 0.300309
2.36712e-05 37 0.300274
2.3674e-05 37.1 0.300286
2.36467e-05 37.2 0.300289
2.37223e-05 37.3 0.300266
2.37284e-05 37.4 0.30029
2.37562e-05 37.5 0.300298
2.3845e-05 37.6 0.30025
2.38135e-05 37.7 0.30029
2.37991e-05 37.8 0.300285
2.39182e-05 37.9 0.300255
2.38635e-05 38 0.300326
2.38534e-05 38.1 0.300273
2.39501e-05 38.2 0.300277
2.38745e-05 38.3 0.300308
2.39726e-05 38.4 0.300275
2.4043e-05 38.5 0.300268
2.39286e-05 38.6 0.30032
2.40166e-05 38.7 0.300289
2.405e-05 38.8 0.300294
2.39909e-05 38.9 0.3003
2.41323e-05 39 0.300253
2.4065e-05 39.1 0.300326
2.40245e-05 39.2 0.300296
2.41739e-05 39.3 0.300279
2.40954e-05 39.4 0.300319
2.41349e-05 39.5 0.300302
2.41959e-05 39.6 0.300275
2.41385e-05 39.7 0.300318
2.42019e-05 39.8 0.300308
2.42657e-05 39.9 0.300296
2.41353e-05 40 0.300316
2.42366e-05 40.1 0.30028
2.42286e-05 40.2 0.30031
2.42043e-05 40.3 0.300325
2.42547e-05 40.4 0.300261
2.42496e-05 40.5 0.300297
2.42235e-05 40.6 0.300295
2.43131e-05 40.7 0.300257
2.4283e-05 40.8 0.300363
2.42388e-05 40.9 0.300346
2.43405e-05 41 0.300291
2.42483e-05 41.1 0.300305
2.43054e-05 41.2 0.300272
2.43791e-05 41.3 0.300271
2.42274e-05 41.4 0.300328
2.42944e-05 41.5 0.300291
2.43078e-05 41.6 0.300314
2.42302e-05 41.7 0.300324
2.43181e-05 41.8 0.300273
2.43078e-05 41.9 0.300291
2.42327e-05 42 0.3003
2.43298e-05 42.1 0.300281
2.43043e-05 42.2 0.300283
2.42649e-05 42.3 0.300293
2.43138e-05 42.4 0.300281
2.42683e-05 42.5 0.300293
2.42105e-05 42.6 0.300281
2.43207e-05 42.7 0.300276
2.41521e-05 42.8 0.30031
2.41696e-05 42.9 0.300264
2.41653e-05 43 0.300295
2.40036e-05 43.1 0.300321
2.3992e-05 43.2 0.300273
2.38838e-05 43.3 0.300324
2.36482e-05 43.4 0.300308
2.36941e-05 43.5 0.300276
2.37158e-05 43.6 0.3003
2.36126e-05 43.7 0.300298
2.34953e-05 43.8 0.300286
2.33705e-05 43.9 0.300332
2.28663e-05 44 0.300301
2.20136e-05 44.1 0.3003
2.20653e-05 44.2 0.300318
2.5121e-05 44.3 0.300282
2.8023e-05 44.4 0.300293
2.82246e-05 44.5 0.300316
2.73451e-05 44.6 0.300278
2.69002e-05 44.7 0.300291
2.60684e-05 44.8 0.300307
2.51004e-05 44.9 0.300292
2.38284e-05 45 0.300306
2.22999e-05 45.1 0.300318
2.07406e-05 45.2 0.300281
1.89834e-05 45.3 0.300319
1.7288e-05 45.4 0.300307
1.58028e-05 45.5 0.300279
1.43351e-05 45.6 0.300319
1.30489e-05 45.7 0.300274
1.20058e-05 45.8 0.300275
1.09412e-05 45.9 0.3003
1.02038e-05 46 0.300282
9.54083e-06 46.1 0.300301
8.89913e-06 46.2 0.300307
8.55385e-06 46.3 0.300258
8.24475e-06 46.4 0.300292
7.94088e-06 46.5 0.300304
7.931e-06 46.6 0.300253
7.83605e-06 46.7 0.300312
7.86123e-06 46.8 0.300299
8.05486e-06 46.9 0.300262
8.16286e-06 47 0.300313
8.39287e-06 47.1 0.300283
8.70625e-06 47.2 0.30026
8.95733e-06 47.3 0.300289
9.38003e-06 47.4 0.300259
9.84526e-06 47.5 0.300262
1.0145e-05 47.6 0.300293
1.06845e-05 47.7 0.300266
1.11303e-05 47.8 0.300254
1.1514e-05 47.9 0.300288
1.20876e-05 48 0.300261
1.25624e-05 48.1 0.300288
1.29987e-05 48.2 0.30028
1.3552e-05 48.3 0.300257
1.39667e-05 48.4 0.300298
1.44358e-05 48.5 0.30028
1.49945e-05 48.6 0.300267
1.53567e-05 48.7 0.300291
1.5821e-05 48.8 0.30027
1.62887e-05 48.9 0.300269
1.65818e-05 49 0.30029
1.70457e-05 49.1 0.300256
1.74327e-05 49.2 0.300277
1.76756e-05 49.3 0.300292
1.81183e-05 49.4 0.300259
1.83889e-05 49.5 0.300285
1.86292e-05 49.6 0.300295
1.90148e-05 49.7 0.300273
1.92058e-05 49.8 0.300304
1.94593e-05 49.9 0.300277
1.97802e-05 50 0.300259
1.98878e-05 50.1 0.300299
2.01609e-05 50.2 0.300297
2.04058e-05 50.3 0.300289
2.04993e-05 50.4 0.300314
2.07207e-05 50.5 0.300282
2.09567e-05 50.6 0.300284
2.09328e-05 50.7 0.300289
2.12145e-05 50.8 0.300274
2.13102e-05 50.9 0.300269
2.13545e-05 51 0.300292
2.16051e-05 51.1 0.300267
2.16532e-05 51.2 0.300308
2.17358e-05 51.3 0.300301
2.19313e-05 51.4 0.300278
2.19601e-05 51.5 0.300308
2.20699e-05 51.6 0.300314
2.22225e-05 51.7 0.300286
2.22193e-05 51.8 0.300305
2.2357e-05 51.9 0.300272
2.24428e-05 52 0.300285
2.24301e-05 52.1 0.300313
2.25652e-05 52.2 0.300258
2.26402e-05 52.3 0.300286
2.26433e-05 52.4 0.300304
2.28004e-05 52.5 0.300251
2.28267e-05 52.6 0.300294
2.28355e-05 52.7 0.300316
2.29666e-05 52.8 0.300275
2.29784e-05 52.9 0.300319
2.30472e-05 53 0.300288
2.31343e-05 53.1 0.300273
2.31188e-05 53.2 0.300307
2.31983e-05 53.3 0.30029
2.32949e-05 53.4 0.300287
2.32511e-05 53.5 0.300326
2.33151e-05 53.6 0.300278
2.33973e-05 53.7 0.300301
2.3299e-05 53.8 0.300342
2.34664e-05 53.9 0.300284
2.34738e-05 54 0.300297
2.34785e-05 54.1 0.300312
2.36098e-05 54.2 0.30027
2.35772e-05 54.3 0.300322
2.35727e-05 54.4 0.300274
2.37031e-05 54.5 0.30027
2.36589e-05 54.6 0.30029
2.37158e-05 54.7 0.300295
2.37852e-05 54.8 0.300281
2.3726e-05 54.9 0.300317
2.37969e-05 55 0.300275
2.38499e-05 55.1 0.300285
2.38122e-05 55.2 0.300303
2.38956e-05 55.3 0.300291
2.39389e-05 55.4 0.300288
2.38544e-05 55.5 0.300305
2.39739e-05 55.6 0.300273
2.39601e-05 55.7 0.300286
2.39308e-05 55.8 0.30031
2.40679e-05 55.9 0.300279
2.40299e-05 56 0.300312
2.39859e-05 56.1 0.300282
2.41116e-05 56.2 0.300271
2.40497e-05 56.3 0.300304
2.40898e-05 56.4 0.300278
2.41683e-05 56.5 0.300273
2.41157e-05 56.6 0.300295
2.41797e-05 56.7 0.300255
2.42289e-05 56.8 0.300281
2.41116e-05 56.9 0.300305
2.41782e-05 57 0.300249
2.42101e-05 57.1 0.300281
2.41433e-05 57.2 0.300285
2.42631e-05 57.3 0.300257
2.42118e-05 57.4 0.300304
2.41748e-05 57.5 0.300294
2.42627e-05 57.6 0.30027
2.42218e-05 57.7 0.300309
2.42317e-05 57.8 0.300272
2.43157e-05 57.9 0.300288
2.41513e-05 58 0.300314
2.42192e-05 58.1 0.300298
2.42681e-05 58.2 0.300287
2.41489e-05 58.3 0.300316
2.42452e-05 58.4 0.300248
2.43002e-05 58.5 0.300277
2.42243e-05 58.6 0.300299
2.43052e-05 58.7 0.300283
2.42918e-05 58.8 0.300298
2.42142e-05 58.9 0.300291
2.43849e-05 59 0.300269
2.42459e-05 59.1 0.300301
2.42207e-05 59.2 0.30027
2.42996e-05 59.3 0.300272
2.42052e-05 59.4 0.300295
2.42414e-05 59.5 0.30028
2.42532e-05 59.6 0.300269
2.41254e-05 59.7 0.300324
2.41892e-05 59.8 0.300277
2.41791e-05 59.9 0.300278
2.39607e-05 60 0.300307
2.40163e-05 60.1 0.300262
2.38736e-05 60.2 0.300298
2.36635e-05 60.3 0.30031
2.3666e-05 60.4 0.300275
2.36993e-05 60.5 0.300296
2.35628e-05 60.6 0.300287
2.34861e-05 60.7 0.300266
2.33289e-05 60.8 0.300312
2.28594e-05 60.9 0.300288
2.20218e-05 61 0.30027
2.21589e-05 61.1 0.3003
2.53243e-05 61.2 0.300264
2.82071e-05 61.3 0.300295
2.8227e-05 61.4 0.300313
2.73624e-05 61.5 0.300262
2.68541e-05 61.6 0.300285
2.59507e-05 61.7 0.300299
2.49454e-05 61.8 0.300267
2.36798e-05 61.9 0.300285
2.20003e-05 62 0.300282
2.02687e-05 62.1 0.300258
1.8313e-05 62.2 0.300295
1.63622e-05 62.3 0.300276
1.46514e-05 62.4 0.30026
1.29418e-05 62.5 0.300302
1.14329e-05 62.6 0.300262
1.01995e-05 62.7 0.30025
8.94092e-06 62.8 0.300276
8.00524e-06 62.9 0.300251
7.16432e-06 63 0.300268
6.401e-06 63.1 0.30029
5.89399e-06 63.2 0.300251
5.42055e-06 63.3 0.300264
5.02789e-06 63.4 0.300282
4.85757e-06 63.5 0.300246
4.69267e-06 63.6 0.300272
4.66637e-06 63.7 0.300281
4.76673e-06 63.8 0.300244
4.83519e-06 63.9 0.300282
5.07639e-06 64 0.300276
5.4282e-06 64.1 0.300262
5.65895e-06 64.2 0.300289
6.05161e-06 64.3 0.300261
6.51031e-06 64.4 0.300272
6.87406e-06 64.5 0.300295
7.396e-06 64.6 0.300259
7.92297e-06 64.7 0.300276
8.3384e-06 64.8 0.300292
8.98326e-06 64.9 0.300269
9.508e-06 65 0.300289
9.9833e-06 65.1 0.300304
1.06453e-05 65.2 0.300269
1.1091e-05 65.3 0.300305
1.16778e-05 65.4 0.300277
1.23048e-05 65.5 0.300263
1.27465e-05 65.6 0.300294
1.33106e-05 65.7 0.300261
1.38094e-05 65.8 0.300286
1.42235e-05 65.9 0.300304
1.47768e-05 66 0.300278
1.52338e-05 66.1 0.300264
1.56231e-05 66.2 0.3003
1.61096e-05 66.3 0.300268
1.65264e-05 66.4 0.300288
1.68451e-05 66.5 0.300293
1.7304e-05 66.6 0.300274
1.76301e-05 66.7 0.300285
1.79038e-05 66.8 0.300295
1.83018e-05 66.9 0.300269
1.85514e-05 67 0.300292
1.88626e-05 67.1 0.300301
1.91439e-05 67.2 0.300278
1.93272e-05 67.3 0.300308
1.96371e-05 67.4 0.300292
1.98576e-05 67.5 0.300295
1.99689e-05 67.6 0.300317
2.02728e-05 67.7 0.30027
2.04664e-05 67.8 0.300284
2.058e-05 67.9 0.30031
2.0822e-05 68 0.300272
2.09417e-05 68.1 0.300296
2.10803e-05 68.2 0.300291
2.12678e-05 68.3 0.300267
2.13611e-05 68.4 0.300306
2.15034e-05 68.5 0.300273
2.16733e-05 68.6 0.300274
2.17021e-05 68.7 0.300326
2.18539e-05 68.8 0.30029
2.19895e-05 68.9 0.300285
2.19824e-05 69 0.300306
2.21386e-05 69.1 0.300277
2.22165e-05 69.2 0.300281
2.2247e-05 69.3 0.300318
2.24049e-05 69.4 0.300292
2.24467e-05 69.5 0.300324
2.24734e-05 69.6 0.300309
2.26469e-05 69.7 0.300276
2.26874e-05 69.8 0.300308
2.27154e-05 69.9 0.300296
2.28301e-05 70 0.300282
2.2853e-05 70.1 0.300313
2.29239e-05 70.2 0.300287
2.30435e-05 70.3 0.300296
2.29994e-05 70.4 0.300323
2.31339e-05 70.5 0.300285
2.31737e-05 70.6 0.300287
2.31836e-05 70.7 0.30031
2.32893e-05 70.8 0.300263
2.33076e-05 70.9 0.3003
2.33371e-05 71 0.300317
2.34149e-05 71.1 0.300273
2.34451e-05 71.2 0.300295
2.34425e-05 71.3 0.300288
2.3615e-05 71.4 0.300253
2.3544e-05 71.5 0.300302
2.36227e-05 71.6 0.300279
2.36945e-05 71.7 0.30026
2.36518e-05 71.8 0.300295
2.37238e-05 71.9 0.300259
2.37467e-05 72 0.300264
2.36992e-05 72.1 0.300303
2.38331e-05 72.2 0.300265
2.38628e-05 72.3 0.300284
2.37874e-05 72.4 0.300296
2.38986e-05 72.5 0.300265
2.39001e-05 72.6 0.300289
2.38422e-05 72.7 0.300283
2.39959e-05 72.8 0.300261
2.3934e-05 72.9 0.300299
2.39717e-05 73 0.300288
2.40435e-05 73.1 0.300273
2.39915e-05 73.2 0.300295
2.40181e-05 73.3 0.300269
2.40918e-05 73.4 0.300283
2.3989e-05 73.5 0.300323
2.40859e-05 73.6 0.300264
2.40982e-05 73.7 0.300304
2.40222e-05 73.8 0.300313
2.41194e-05 73.9 0.300268
2.41345e-05 74 0.300306
2.40836e-05 74.1 0.300278
2.42241e-05 74.2 0.300262
2.41528e-05 74.3 0.30029
2.41174e-05 74.4 0.300282
2.42121e-05 74.5 0.300273
2.41347e-05 74.6 0.300302
2.41616e-05 74.7 0.300282
2.42541e-05 74.8 0.300278
2.42069e-05 74.9 0.300315
2.42435e-05 75 0.300259
2.42515e-05 75.1 0.300281
2.41595e-05 75.2 0.300331
2.42463e-05 75.3 0.300271
2.42351e-05 75.4 0.3003
2.41431e-05 75.5 0.300281
2.42888e-05 75.6 0.300259
2.42256e-05 75.7 0.300293
2.41946e-05 75.8 0.300287
2.4311e-05 75.9 0.300286
2.41873e-05 76 0.300293
2.42082e-05 76.1 0.300282
2.42483e-05 76.2 0.30027
2.41366e-05 76.3 0.300296
2.42291e-05 76.4 0.300281
2.42431e-05 76.5 0.300265
2.41151e-05 76.6 0.300288
2.41567e-05 76.7 0.300257
2.40997e-05 76.8 0.300279
2.39633e-05 76.9 0.300308
2.40206e-05 77 0.300276
2.381e-05 77.1 0.300306
2.36395e-05 77.2 0.300293
2.36139e-05 77.3 0.300285
2.35923e-05 77.4 0.300312
2.34943e-05 77.5 0.300289
2.34055e-05 77.6 0.30029
2.32914e-05 77.7 0.300316
2.28776e-05 77.8 0.3003
2.19267e-05 77.9 0.300291
2.23537e-05 78 0.300322
2.56576e-05 78.1 0.30029
2.83207e-05 78.2 0.300298
2.80793e-05 78.3 0.300295
2.73007e-05 78.4 0.300263
2.67356e-05 78.5 0.300316
2.58125e-05 78.6 0.300303
2.48109e-05 78.7 0.300264
2.34768e-05 78.8 0.300301
2.1798e-05 78.9 0.300288
1.99533e-05 79 0.300272
1.77885e-05 79.1 0.300316
1.57826e-05 79.2 0.300286
1.38799e-05 79.3 0.30028
1.19907e-05 79.4 0.30031
1.03913e-05 79.5 0.300256
8.90865e-06 79.6 0.300295
7.50662e-06 79.7 0.300304
6.47245e-06 79.8 0.300268
5.44853e-06 79.9 0.300297
4.53561e-06 80 0.300292
3.92152e-06 80.1 0.300257
3.29363e-06 80.2 0.300304
2.85769e-06 80.3 0.300294
2.62974e-06 80.4 0.300282
2.39246e-06 80.5 0.300333
2.28165e-06 80.6 0.300297
2.32307e-06 80.7 0.300302
2.31355e-06 80.8 0.300327
2.55866e-06 80.9 0.300279
2.77393e-06 81 0.300293
3.00095e-06 81.1 0.300328
3.4701e-06 81.2 0.300272
3.84877e-06 81.3 0.300301
4.24032e-06 81.4 0.3003
4.83911e-06 81.5 0.300267
5.30695e-06 81.6 0.300301
5.81769e-06 81.7 0.300286
6.47133e-06 81.8 0.30026
6.95875e-06 81.9 0.300303
7.60642e-06 82 0.300256
8.24681e-06 82.1 0.300263
8.77882e-06 82.2 0.300308
9.44532e-06 82.3 0.300265
9.98908e-06 82.4 0.300303
1.05133e-05 82.5 0.300299
1.1174e-05 82.6 0.300272
1.1722e-05 82.7 0.300287
1.22173e-05 82.8 0.300286
1.2843e-05 82.9 0.300256
1.33321e-05 83 0.300291
1.38273e-05 83.1 0.30027
1.43767e-05 83.2 0.300274
1.47777e-05 83.3 0.300296
1.52659e-05 83.4 0.300269
1.57813e-05 83.5 0.300262
1.60921e-05 83.6 0.300289
1.65523e-05 83.7 0.300254
1.6939e-05 83.8 0.300268
1.72317e-05 83.9 0.300276
1.7676e-05 84 0.300247
1.79523e-05 84.1 0.300275
1.82041e-05 84.2 0.300278
1.86656e-05 84.3 0.300259
1.88519e-05 84.4 0.300277
1.90853e-05 84.5 0.300267
1.94352e-05 84.6 0.300287
1.95658e-05 84.7 0.300305
1.98238e-05 84.8 0.300307
2.0104e-05 84.9 0.300269
2.0231e-05 85 0.300301
2.04681e-05 85.1 0.300271
2.06395e-05 85.2 0.300274
2.07608e-05 85.3 0.300286
2.10044e-05 85.4 0.300276
2.114e-05 85.5 0.300296
2.11995e-05 85.6 0.300298
2.14129e-05 85.7 0.300253
2.14978e-05 85.8 0.300294
2.15844e-05 85.9 0.300277
2.18049e-05 86 0.300267
2.18274e-05 86.1 0.300299
2.19451e-05 86.2 0.300257
2.21455e-05 86.3 0.300255
2.20998e-05 86.4 0.300279
2.22514e-05 86.5 0.300261
2.23919e-05 86.6 0.300268
2.23773e-05 86.7 0.300293
2.25618e-05 86.8 0.300237
2.26152e-05 86.9 0.300271
2.26581e-05 87 0.300276
2.27881e-05 87.1 0.300236
2.28157e-05 87.2 0.300301
2.28398e-05 87.3 0.300271
2.30392e-05 87.4 0.300264
2.2975e-05 87.5 0.300289
2.30438e-05 87.6 0.300269
2.31776e-05 87.7 0.300265
2.3144e-05 87.8 0.300293
2.32192e-05 87.9 0.30027
2.33076e-05 88 0.30027
2.33041e-05 88.1 0.300304
2.34173e-05 88.2 0.300278
2.3472e-05 88.3 0.300301
2.33988e-05 88.4 0.300305
2.35615e-05 88.5 0.300294
2.35378e-05 88.6 0.300308
2.35673e-05 88.7 0.300281
2.36568e-05 88.8 0.300263
2.3646e-05 88.9 0.300292
2.3671e-05 89 0.300276
2.37654e-05 89.1 0.300245
2.37374e-05 89.2 0.3003
2.37945e-05 89.3 0.300266
2.38646e-05 89.4 0.300269
2.38083e-05 89.5 0.300315
2.38956e-05 89.6 0.300266
2.39094e-05 89.7 0.300296
2.38652e-05 89.8 0.300303
2.39931e-05 89.9 0.300248
2.39514e-05 90 0.300271
2.39499e-05 90.1 0.300282
2.40853e-05 90.2 0.30026
2.39937e-05 90.3 0.300295
2.40467e-05 90.4 0.300272
2.4134e-05 90.5 0.300262
2.40398e-05 90.6 0.3003
2.41025e-05 90.7 0.300266
2.41554e-05 90.8 0.300279
2.40607e-05 90.9 0.300283
2.41649e-05 91 0.300252
2.41765e-05 91.1 0.300281
2.40756e-05 91.2 0.300291
2.41877e-05 91.3 0.300282
2.41396e-05 91.4 0.300312
2.40946e-05 91.5 0.300301
2.41961e-05 91.6 0.300275
2.41303e-05 91.7 0.300299
2.41614e-05 91.8 0.300293
2.425e-05 91.9 0.300269
2.41306e-05 92 0.300304
2.42013e-05 92.1 0.300261
2.42485e-05 92.2 0.300274
2.41306e-05 92.3 0.300307
2.42455e-05 92.4 0.300281
2.4239e-05 92.5 0.300305
2.41916e-05 92.6 0.300304
2.4295e-05 92.7 0.300274
2.42349e-05 92.8 0.300307
2.4172e-05 92.9 0.30031
2.42442e-05 93 0.300286
2.42101e-05 93.1 0.300313
2.41607e-05 93.2 0.300296
2.42558e-05 93.3 0.300285
2.41413e-05 93.4 0.300307
2.41478e-05 93.5 0.300285
2.41927e-05 93.6 0.300287
2.40642e-05 93.7 0.300324
2.409e-05 93.8 0.300276
2.40017e-05 93.9 0.300281
2.38005e-05 94 0.30031
2.37579e-05 94.1 0.300278
2.35635e-05 94.2 0.300304
2.36003e-05 94.3 0.300297
2.359e-05 94.4 0.300288
2.33315e-05 94.5 0.300323
2.33102e-05 94.6 0.300307
2.28763e-05 94.7 0.300281
2.18858e-05 94.8 0.300323
2.25587e-05 94.9 0.300301
2.59699e-05 95 0.300291
2.82459e-05 95.1 0.300316
2.80998e-05 95.2 0.300273
2.72611e-05 95.3 0.300281
2.66866e-05 95.4 0.300302
2.5847e-05 95.5 0.300256
2.47899e-05 95.6 0.300293
2.34768e-05 95.7 0.300308
2.19724e-05 95.8 0.300262
1.99324e-05 95.9 0.300312
1.77879e-05 96 0.3003
1.57722e-05 96.1 0.300278
1.36855e-05 96.2 0.300311
1.18589e-05 96.3 0.300287
1.02073e-05 96.4 0.300273
8.57306e-06 96.5 0.300299
7.28445e-06 96.6 0.300267
6.08258e-06 96.7 0.300278
4.93518e-06 96.8 0.300295
4.12821e-06 96.9 0.300262
3.38149e-06 97 0.300287
2.73494e-06 97.1 0.300293
2.33911e-06 97.2 0.300263
1.90186e-06 97.3 0.300302
1.65843e-06 97.4 0.30027
1.64835e-06 97.5 0.300249
1.52207e-06 97.6 0.300301
1.60638e-06 97.7 0.300282
1.80486e-06 97.8 0.300284
1.92835e-06 97.9 0.300314
2.2921e-06 98 0.300264
2.6441e-06 98.1 0.300285
2.94443e-06 98.2 0.300286
3.47774e-06 98.3 0.30027
3.95417e-06 98.4 0.300305
4.40186e-06 98.5 0.300292
5.09038e-06 98.6 0.300263
5.60261e-06 98.7 0.300313
6.17715e-06 98.8 0.300277
6.85933e-06 98.9 0.300278
7.34694e-06 99 0.300297
8.04199e-06 99.1 0.300268
8.65421e-06 99.2 0.300289
9.19349e-06 99.3 0.300308
9.81467e-06 99.4 0.300265
1.04506e-05 99.5 0.300268
1.0919e-05 99.6 0.300312
1.15808e-05 99.7 0.300268
1.21169e-05 99.8 0.300294
1.26183e-05 99.9 0.300309
1.3219e-05 100 0.300251
1.37115e-05 100.1 0.300313
1.41262e-05 100.2 0.300295
1.47093e-05 100.3 0.30028
1.50917e-05 100.4 0.30031
1.5525e-05 100.5 0.300278
1.60261e-05 100.6 0.300279
1.63335e-05 100.7 0.300309
1.67821e-05 100.8 0.30027
1.72132e-05 100.9 0.300275
1.74368e-05 101 0.300327
1.78401e-05 101.1 0.30032
1.8142e-05 101.2 0.300324
1.84018e-05 101.3 0.300336
1.87534e-05 101.4 0.300274
1.89549e-05 101.5 0.300311
1.92162e-05 101.6 0.300289
1.95921e-05 101.7 0.300275
1.97192e-05 101.8 0.300304
1.99717e-05 101.9 0.300272
2.02439e-05 102 0.300273
2.03015e-05 102.1 0.300296
2.05709e-05 102.2 0.300267
2.07826e-05 102.3 0.300276
2.08479e-05 102.4 0.300283
2.10376e-05 102.5 0.300257
2.1234e-05 102.6 0.300286
2.12721e-05 102.7 0.300277
2.15206e-05 102.8 0.30027
2.15722e-05 102.9 0.300261
2.16767e-05 103 0.300259
2.1894e-05 103.1 0.300244
2.19076e-05 103.2 0.300275
2.20224e-05 103.3 0.300261
2.21656e-05 103.4 0.300275
2.21686e-05 103.5 0.300299
2.23531e-05 103.6 0.300266
2.24376e-05 103.7 0.300288
2.24193e-05 103.8 0.300304
2.25822e-05 103.9 0.300265
2.26441e-05 104 0.300279
2.26904e-05 104.1 0.300315
2.28368e-05 104.2 0.300264
2.28638e-05 104.3 0.300288
2.28706e-05 104.4 0.300304
2.30274e-05 104.5 0.300273
2.30286e-05 104.6 0.300316
2.31067e-05 104.7 0.300275
2.32326e-05 104.8 0.300272
2.3203e-05 104.9 0.300313
2.32666e-05 105 0.300278
2.33598e-05 105.1 0.300294
2.33235e-05 105.2 0.300318
2.34455e-05 105.3 0.300278
2.34606e-05 105.4 0.300306
2.34632e-05 105.5 0.30031
2.36098e-05 105.6 0.300305
2.35475e-05 105.7 0.300311
2.35759e-05 105.8 0.300322
2.36967e-05 105.9 0.300263
2.36805e-05 106 0.30031
2.37503e-05 106.1 0.300286
2.3851e-05 106.2 0.30028
2.37663e-05 106.3 0.300305
2.38665e-05 106.4 0.300261
2.38866e-05 106.5 0.30027
2.38223e-05 106.6 0.30032
2.39627e-05 106.7 0.300264
2.39368e-05 106.8 0.300288
2.39079e-05 106.9 0.3003
2.40471e-05 107 0.300269
2.3993e-05 107.1 0.300298
2.40099e-05 107.2 0.300287
2.40851e-05 107.3 0.300275
2.40209e-05 107.4 0.300299
2.40014e-05 107.5 0.300283
2.41487e-05 107.6 0.300291
2.40474e-05 107.7 0.300303
2.41327e-05 107.8 0.300272
2.41605e-05 107.9 0.300294
2.40599e-05 108 0.300317
2.41301e-05 108.1 0.300274
2.41663e-05 108.2 0.300304
2.41163e-05 108.3 0.300293
2.42088e-05 108.4 0.300271
2.41691e-05 108.5 0.300321
2.41454e-05 108.6 0.300298
2.42381e-05 108.7 0.300266
2.41722e-05 108.8 0.30031
2.41209e-05 108.9 0.300297
2.42569e-05 109 0.300282
2.41599e-05 109.1 0.300287
2.4187e-05 109.2 0.300277
2.42075e-05 109.3 0.300286
2.41332e-05 109.4 0.300322
2.42386e-05 109.5 0.300269
2.41896e-05 109.6 0.300298
2.41347e-05 109.7 0.300306
2.4217e-05 109.8 0.300274
2.41528e-05 109.9 0.300294
2.4175e-05 110 0.300296
2.42159e-05 110.1 0.30027
2.41648e-05 110.2 0.300287
2.41698e-05 110.3 0.300282
2.42332e-05 110.4 0.300294
2.40933e-05 110.5 0.300297
2.41131e-05 110.6 0.300278
2.40519e-05 110.7 0.300283
2.38212e-05 110.8 0.30031
2.38264e-05 110.9 0.300271
2.36665e-05 111 0.300297
2.35537e-05 111.1 0.300312
2.36818e-05 111.2 0.300281
2.34156e-05 111.3 0.300321
2.33371e-05 111.4 0.300306
2.32759e-05 111.5 0.300258
2.25137e-05 111.6 0.300302
2.18474e-05 111.7 0.300295
2.39428e-05 111.8 0.300273
2.7227e-05 111.9 0.300311
2.84466e-05 112 0.300264
2.7642e-05 112.1 0.300284
2.69998e-05 112.2 0.300309
2.64271e-05 112.3 0.300267
2.54567e-05 112.4 0.300282
2.44099e-05 112.5 0.30029
2.31681e-05 112.6 0.300262
2.13603e-05 112.7 0.300275
1.93763e-05 112.8 0.30028
1.73805e-05 112.9 0.300283
1.52374e-05 113 0.300306
1.33207e-05 113.1 0.300278
1.15301e-05 113.2 0.300276
9.75777e-06 113.3 0.300309
8.32926e-06 113.4 0.300285
7.05762e-06 113.5 0.300285
5.82161e-06 113.6 0.300308
4.91764e-06 113.7 0.300259
4.0146e-06 113.8 0.300268
3.25632e-06 113.9 0.30028
2.78083e-06 114 0.300287
2.28371e-06 114.1 0.300303
1.90895e-06 114.2 0.30029
1.81176e-06 114.3 0.300269
1.6047e-06 114.4 0.300289
1.6491e-06 114.5 0.300275
1.75356e-06 114.6 0.300265
1.86269e-06 114.7 0.300295
2.13541e-06 114.8 0.300264
2.44544e-06 114.9 0.300268
2.75658e-06 115 0.300303
3.197e-06 115.1 0.300282
3.65887e-06 115.2 0.300295
4.09668e-06 115.3 0.300311
4.71916e-06 115.4 0.30026
5.23867e-06 115.5 0.300311
5.74849e-06 115.6 0.300279
6.44185e-06 115.7 0.300244
6.96901e-06 115.8 0.300312
7.57452e-06 115.9 0.300285
8.23449e-06 116 0.300281
8.77695e-06 116.1 0.300308
9.43264e-06 116.2 0.300274
1.00417e-05 116.3 0.300279
1.05422e-05 116.4 0.300301
1.11667e-05 116.5 0.300285
1.17679e-05 116.6 0.300286
1.2233e-05 116.7 0.300294
1.28407e-05 116.8 0.300275
1.33138e-05 116.9 0.300286
1.37822e-05 117 0.300294
1.43573e-05 117.1 0.300292
1.47576e-05 117.2 0.300309
1.51859e-05 117.3 0.300299
1.57157e-05 117.4 0.300268
1.60249e-05 117.5 0.300295
1.65081e-05 117.6 0.300259
1.69093e-05 117.7 0.300283
1.71774e-05 117.8 0.30032
1.76047e-05 117.9 0.300274
1.78993e-05 118 0.300299
1.81108e-05 118.1 0.300305
1.85649e-05 118.2 0.300274
1.88088e-05 118.3 0.300295
1.90646e-05 118.4 0.300289
1.94136e-05 118.5 0.300271
1.9546e-05 118.6 0.300307
1.97669e-05 118.7 0.300295
2.00585e-05 118.8 0.300274
2.01579e-05 118.9 0.30032
2.03739e-05 119 0.300298
2.06173e-05 119.1 0.300302
2.06698e-05 119.2 0.300324
2.09507e-05 119.3 0.300293
2.10971e-05 119.4 0.300313
2.11803e-05 119.5 0.300324
2.14079e-05 119.6 0.300298
2.14825e-05 119.7 0.300312
2.15663e-05 119.8 0.300317
2.18175e-05 119.9 0.30029
2.18353e-05 120 0.300318
2.19565e-05 120.1 0.300275
2.21278e-05 120.2 0.300292
2.21388e-05 120.3 0.300309
2.22501e-05 120.4 0.300295
2.23964e-05 120.5 0.300287
2.23701e-05 120.6 0.300326
2.25577e-05 120.7 0.300283
2.26094e-05 120.8 0.300313
2.26422e-05 120.9 0.300322
2.28314e-05 121 0.300289
2.28831e-05 121.1 0.300319
2.29174e-05 121.2 0.300324
2.30064e-05 121.3 0.30028
2.3011e-05 121.4 0.300318
2.31242e-05 121.5 0.300283
2.3233e-05 121.6 0.300274
2.31979e-05 121.7 0.30032
2.32901e-05 121.8 0.30029
2.33815e-05 121.9 0.300282
2.33298e-05 122 0.300308
2.34587e-05 122.1 0.300275
2.35044e-05 122.2 0.300279
2.3497e-05 122.3 0.300299
2.36029e-05 122.4 0.300252
2.36346e-05 122.5 0.300289
2.36203e-05 122.6 0.300313
2.37161e-05 122.7 0.300267
2.3701e-05 122.8 0.300335
2.37262e-05 122.9 0.300299
2.38376e-05 123 0.300299
2.3745e-05 123.1 0.300325
2.38167e-05 123.2 0.300287
2.38877e-05 123.3 0.300294
2.37943e-05 123.4 0.300307
2.39234e-05 123.5 0.300283
2.39687e-05 123.6 0.300287
2.39044e-05 123.7 0.300295
2.40237e-05 123.8 0.300262
2.39898e-05 123.9 0.300302
2.39696e-05 124 0.300295
2.40702e-05 124.1 0.300277
2.40491e-05 124.2 0.300302
2.40467e-05 124.3 0.30031
2.41338e-05 124.4 0.300291
2.40629e-05 124.5 0.300308
2.40995e-05 124.6 0.300284
2.41334e-05 124.7 0.300281
2.40416e-05 124.8 0.300307
2.41506e-05 124.9 0.30029
2.41644e-05 125 0.300315
2.40719e-05 125.1 0.300321
2.41883e-05 125.2 0.300278
2.41646e-05 125.3 0.300315
2.41032e-05 125.4 0.300315
2.42504e-05 125.5 0.300266
2.42092e-05 125.6 0.300297
2.41465e-05 125.7 0.300293
2.42399e-05 125.8 0.30029
2.41532e-05 125.9 0.300323
2.41595e-05 126 0.3003
2.42108e-05 126.1 0.300301
2.41077e-05 126.2 0.300317
2.41939e-05 126.3 0.300272
2.41735e-05 126.4 0.300293
2.41217e-05 126.5 0.300309
2.42284e-05 126.6 0.300292
2.41801e-05 126.7 0.300304
2.40998e-05 126.8 0.300308
2.42259e-05 126.9 0.30028
2.41368e-05 127 0.300309
2.41252e-05 127.1 0.300301
2.41769e-05 127.2 0.300259
2.40596e-05 127.3 0.300315
2.40221e-05 127.4 0.300303
2.40594e-05 127.5 0.300296
2.3801e-05 127.6 0.300307
2.37464e-05 127.7 0.300306
2.36352e-05 127.8 0.300322
2.35315e-05 127.9 0.300333
2.36369e-05 128 0.300296
2.3422e-05 128.1 0.300312
2.3314e-05 128.2 0.300319
2.31774e-05 128.3 0.300285
2.2452e-05 128.4 0.300312
2.19742e-05 128.5 0.300296
2.44703e-05 128.6 0.300273
2.75363e-05 128.7 0.300312
2.8357e-05 128.8 0.300274
2.75499e-05 128.9 0.300272
2.69343e-05 129 0.300321
2.62818e-05 129.1 0.30027
2.53748e-05 129.2 0.300287
2.43065e-05 129.3 0.300309
2.30905e-05 129.4 0.30026
2.13657e-05 129.5 0.300282
1.93797e-05 129.6 0.300305
1.73738e-05 129.7 0.300264
1.52961e-05 129.8 0.300295
1.33143e-05 129.9 0.300278
1.16e-05 130 0.300277
9.87585e-06 130.1 0.300301
8.43857e-06 130.2 0.300265
7.18223e-06 130.3 0.300271
5.95387e-06 130.4 0.300312
5.01725e-06 130.5 0.300274
4.16514e-06 130.6 0.300291
3.35761e-06 130.7 0.300306
2.90656e-06 130.8 0.300267
2.43387e-06 130.9 0.300279
2.07534e-06 131 0.300292
1.95502e-06 131.1 0.300266
1.8209e-06 131.2 0.30028
1.77968e-06 131.3 0.300281
1.99009e-06 131.4 0.300275
2.0164e-06 131.5 0.300297
2.27606e-06 131.6 0.300271
2.64466e-06 131.7 0.300275
2.95413e-06 131.8 0.300307
3.41227e-06 131.9 0.300256
3.88459e-06 132 0.300279
4.27539e-06 132.1 0.300303
4.85888e-06 132.2 0.300247
5.44517e-06 132.3 0.30028
5.94864e-06 132.4 0.300325
6.65619e-06 132.5 0.300246
7.22271e-06 132.6 0.30029
7.76591e-06 132.7 0.300281
8.46039e-06 132.8 0.30026
8.96722e-06 132.9 0.300288
9.51639e-06 133 0.300263
1.0198e-05 133.1 0.300277
1.06944e-05 133.2 0.300298
1.13146e-05 133.3 0.300268
1.19035e-05 133.4 0.300283
1.23578e-05 133.5 0.300299
1.29791e-05 133.6 0.300265
1.34559e-05 133.7 0.300286
1.39239e-05 133.8 0.300278
1.44767e-05 133.9 0.300266
1.48962e-05 134 0.300277
1.53273e-05 134.1 0.300277
1.58274e-05 134.2 0.300266
1.61255e-05 134.3 0.300304
1.66045e-05 134.4 0.300281
1.70127e-05 134.5 0.300239
1.72609e-05 134.6 0.300293
1.7679e-05 134.7 0.300257
1.80291e-05 134.8 0.300267
1.82552e-05 134.9 0.300308
1.86773e-05 135 0.300282
1.8867e-05 135.1 0.300306
1.90721e-05 135.2 0.300298
1.94265e-05 135.3 0.30027
1.96382e-05 135.4 0.300301
1.98122e-05 135.5 0.300298
2.01191e-05 135.6 0.300291
2.0254e-05 135.7 0.300327
2.04655e-05 135.8 0.300281
2.06985e-05 135.9 0.300272
2.07809e-05 136 0.300324
2.09664e-05 136.1 0.300294
2.11314e-05 136.2 0.300291
2.12542e-05 136.3 0.300289
2.1451e-05 136.4 0.300268
2.15646e-05 136.5 0.300298
2.16176e-05 136.6 0.300299
2.18326e-05 136.7 0.300274
2.19134e-05 136.8 0.300297
2.20061e-05 136.9 0.300312
2.21593e-05 137 0.300292
2.22018e-05 137.1 0.300303
2.23294e-05 137.2 0.300294
2.24557e-05 137.3 0.30029
2.24133e-05 137.4 0.300314
2.25818e-05 137.5 0.300264
2.27176e-05 137.6 0.30028
2.26665e-05 137.7 0.300309
2.2828e-05 137.8 0.300279
2.28873e-05 137.9 0.300314
2.29338e-05 138 0.300302
2.30804e-05 138.1 0.30029
2.31032e-05 138.2 0.3003
2.31186e-05 138.3 0.300278
2.32377e-05 138.4 0.300272
2.32354e-05 138.5 0.30031
2.33209e-05 138.6 0.300287
2.33977e-05 138.7 0.300278
2.33753e-05 138.8 0.300321
2.34736e-05 138.9 0.300291
2.34938e-05 139 0.300296
2.34951e-05 139.1 0.300313
2.3635e-05 139.2 0.300292
2.3616e-05 139.3 0.300304
2.35969e-05 139.4 0.30032
2.3743e-05 139.5 0.300283
2.37238e-05 139.6 0.300299
2.36977e-05 139.7 0.300304
2.38747e-05 139.8 0.300299
2.37674e-05 139.9 0.300313
2.38439e-05 140 0.300299
2.39208e-05 140.1 0.300289
2.38404e-05 140.2 0.300326
2.39398e-05 140.3 0.300285
2.39751e-05 140.4 0.300317
2.38883e-05 140.5 0.300321
2.40247e-05 140.6 0.300285
2.39935e-05 140.7 0.300313
2.39683e-05 140.8 0.300316
2.40883e-05 140.9 0.300279
2.40847e-05 141 0.300312
2.40592e-05 141.1 0.300324
2.41394e-05 141.2 0.300277
2.40545e-05 141.3 0.300324
2.40829e-05 141.4 0.300292
2.41679e-05 141.5 0.300299
2.40706e-05 141.6 0.300317
2.41685e-05 141.7 0.300305
2.41959e-05 141.8 0.300304
2.41019e-05 141.9 0.300314
2.41935e-05 142 0.300288
2.4211e-05 142.1 0.300287
2.41291e-05 142.2 0.300296
2.42189e-05 142.3 0.300257
2.41601e-05 142.4 0.300309
2.41321e-05 142.5 0.30029
2.42315e-05 142.6 0.300283
2.41784e-05 142.7 0.300311
2.41584e-05 142.8 0.300295
2.42351e-05 142.9 0.300278
2.41554e-05 143 0.300308
2.41657e-05 143.1 0.300276
2.42218e-05 143.2 0.300286
2.4133e-05 143.3 0.3003
2.42209e-05 143.4 0.300265
2.41441e-05 143.5 0.300283
2.41226e-05 143.6 0.300296
2.42157e-05 143.7 0.300267
2.4134e-05 143.8 0.300293
2.41183e-05 143.9 0.300283
2.4189e-05 144 0.300259
2.40349e-05 144.1 0.300308
2.39956e-05 144.2 0.300281
2.39536e-05 144.3 0.300275
2.37318e-05 144.4 0.300321
2.36652e-05 144.5 0.300274
2.3599e-05 144.6 0.300301
2.35637e-05 144.7 0.300322
2.35124e-05 144.8 0.300292
2.34277e-05 144.9 0.300314
2.31604e-05 145 0.300302
2.26877e-05 145.1 0.300273
2.19341e-05 145.2 0.30031
2.39165e-05 145.3 0.300307
2.7271e-05 145.4 0.300284
2.83822e-05 145.5 0.300304
2.7593e-05 145.6 0.300292
2.7116e-05 145.7 0.300259
2.63601e-05 145.8 0.300304
2.55578e-05 145.9 0.300267
2.46473e-05 146 0.300287
2.33764e-05 146.1 0.300315
2.18936e-05 146.2 0.300266
1.99704e-05 146.3 0.300288
1.78592e-05 146.4 0.300291
1.59069e-05 146.5 0.300272
1.39105e-05 146.6 0.300304
1.20406e-05 146.7 0.300279
1.04566e-05 146.8 0.300255
8.85921e-06 146.9 0.3003
7.56762e-06 147 0.300263
6.40044e-06 147.1 0.300284
5.31422e-06 147.2 0.300303
4.44775e-06 147.3 0.300257
3.77266e-06 147.4 0.300272
3.1056e-06 147.5 0.300302
2.70043e-06 147.6 0.300256
2.3891e-06 147.7 0.300275
2.08448e-06 147.8 0.300286
2.04885e-06 147.9 0.30026
1.96211e-06 148 0.300301
2.00558e-06 148.1 0.300297
2.22233e-06 148.2 0.300271
2.35814e-06 148.3 0.30031
2.64932e-06 148.4 0.300286
3.04385e-06 148.5 0.300275
3.33635e-06 148.6 0.300305
3.86761e-06 148.7 0.300259
4.40522e-06 148.8 0.300288
4.79919e-06 148.9 0.300304
5.45077e-06 149 0.30026
5.99658e-06 149.1 0.30029
6.51199e-06 149.2 0.300282
7.17682e-06 149.3 0.300268
7.7023e-06 149.4 0.300301
8.30613e-06 149.5 0.300288
8.97673e-06 149.6 0.300264
9.447e-06 149.7 0.300302
1.00831e-05 149.8 0.300283
1.0711e-05 149.9 0.300271
1.11204e-05 150 0.300322
1.17745e-05 150.1 0.300291
1.2352e-05 150.2 0.300291
1.27622e-05 150.3 0.300308
1.33701e-05 150.4 0.300251
1.38721e-05 150.5 0.300289
1.42903e-05 150.6 0.300287
1.48523e-05 150.7 0.300278
1.5209e-05 150.8 0.300284
1.56187e-05 150.9 0.300288
1.61027e-05 151 0.300278
1.63892e-05 151.1 0.300294
1.68067e-05 151.2 0.30028
1.72498e-05 151.3 0.300283
1.75393e-05 151.4 0.300315
1.78924e-05 151.5 0.300285
1.82395e-05 151.6 0.300266
1.84494e-05 151.7 0.300322
1.8795e-05 151.8 0.300277
1.90515e-05 151.9 0.300295
1.92202e-05 152 0.300306
1.95759e-05 152.1 0.300267
1.97703e-05 152.2 0.300307
1.99596e-05 152.3 0.300293
2.02387e-05 152.4 0.300297
2.03336e-05 152.5 0.300311
2.05854e-05 152.6 0.300298
2.08013e-05 152.7 0.30029
2.0907e-05 152.8 0.300319
2.11264e-05 152.9 0.300282
2.13226e-05 153 0.300292
2.13506e-05 153.1 0.300329
2.15499e-05 153.2 0.300272
2.16325e-05 153.3 0.300283
2.17284e-05 153.4 0.300295
2.19129e-05 153.5 0.300268
2.19496e-05 153.6 0.300309
2.20533e-05 153.7 0.300302
2.22664e-05 153.8 0.300284
2.2285e-05 153.9 0.300316
2.23667e-05 154 0.300279
2.25381e-05 154.1 0.300288
2.24975e-05 154.2 0.300312
2.26766e-05 154.3 0.300252
2.27502e-05 154.4 0.300266
2.2743e-05 154.5 0.30029
2.29125e-05 154.6 0.300263
2.2973e-05 154.7 0.30028
2.29717e-05 154.8 0.300307
2.31623e-05 154.9 0.300251
2.31726e-05 155 0.300276
2.3225e-05 155.1 0.300283
2.3333e-05 155.2 0.300268
2.33106e-05 155.3 0.300309
2.33662e-05 155.4 0.300298
2.34759e-05 155.5 0.300277
2.34298e-05 155.6 0.300335
2.35481e-05 155.7 0.300263
2.36301e-05 155.8 0.300281
2.35649e-05 155.9 0.300314
2.37066e-05 156 0.300275
2.37012e-05 156.1 0.300305
2.36604e-05 156.2 0.300298
2.38223e-05 156.3 0.300257
2.38016e-05 156.4 0.300292
2.37894e-05 156.5 0.300309
2.38876e-05 156.6 0.300279
2.38566e-05 156.7 0.300309
2.3884e-05 156.8 0.3003
2.39575e-05 156.9 0.300288
2.38842e-05 157 0.300326
2.39924e-05 157.1 0.300293
2.40495e-05 157.2 0.300283
2.39308e-05 157.3 0.300318
2.40471e-05 157.4 0.30028
2.40347e-05 157.5 0.300292
2.39758e-05 157.6 0.300304
2.40984e-05 157.7 0.300291
2.40549e-05 157.8 0.300323
2.40366e-05 157.9 0.300299
2.41538e-05 158 0.300288
2.40782e-05 158.1 0.30031
2.40543e-05 158.2 0.300296
2.41776e-05 158.3 0.300277
2.40599e-05 158.4 0.300304
2.41407e-05 158.5 0.300282
2.41625e-05 158.6 0.300304
2.41107e-05 158.7 0.300309
2.41998e-05 158.8 0.300268
2.41672e-05 158.9 0.300292
2.41084e-05 159 0.300299
2.41944e-05 159.1 0.300268
2.41967e-05 159.2 0.300297
2.41056e-05 159.3 0.300301
2.42181e-05 159.4 0.300282
2.41239e-05 159.5 0.300316
2.41429e-05 159.6 0.300283
2.42549e-05 159.7 0.300276
2.4128e-05 159.8 0.300317
2.41996e-05 159.9 0.300273
2.42271e-05 160 0.300282
2.41028e-05 160.1 0.300318
2.42062e-05 160.2 0.300276
2.417e-05 160.3 0.300293
2.41133e-05 160.4 0.300291
2.42155e-05 160.5 0.300271
2.41136e-05 160.6 0.300299
2.40642e-05 160.7 0.300292
2.41316e-05 160.8 0.300292
2.39855e-05 160.9 0.300298
2.38784e-05 161 0.300275
2.38523e-05 161.1 0.30027
2.35801e-05 161.2 0.300294
2.36156e-05 161.3 0.300275
2.36329e-05 161.4 0.300321
2.33707e-05 161.5 0.300354
2.34915e-05 161.6 0.30031
2.32089e-05 161.7 0.300315
2.24717e-05 161.8 0.3003
2.21634e-05 161.9 0.300278
2.45584e-05 162 0.300307
2.76594e-05 162.1 0.300286
2.83636e-05 162.2 0.300262
2.7412e-05 162.3 0.300296
2.6967e-05 162.4 0.300288
2.63238e-05 162.5 0.300272
2.53659e-05 162.6 0.300303
2.4555e-05 162.7 0.300269
2.33541e-05 162.8 0.300284
2.16386e-05 162.9 0.300302
1.98544e-05 163 0.300256
1.78144e-05 163.1 0.300297
1.56522e-05 163.2 0.300288
1.37971e-05 163.3 0.30026
1.19578e-05 163.4 0.3003
1.02666e-05 163.5 0.300284
8.84373e-06 163.6 0.300239
7.44618e-06 163.7 0.300289
6.33683e-06 163.8 0.300276
5.34892e-06 163.9 0.300266
4.41137e-06 164 0.300301
3.6904e-06 164.1 0.300274
3.19066e-06 164.2 0.300318
2.60735e-06 164.3 0.300345
2.39563e-06 164.4 0.300315
2.14809e-06 164.5 0.300334
1.94085e-06 164.6 0.300336
2.04176e-06 164.7 0.300313
2.03897e-06 164.8 0.300338
2.19342e-06 164.9 0.300347
2.48237e-06 165 0.300327
2.651e-06 165.1 0.300356
3.05281e-06 165.2 0.300339
3.49341e-06 165.3 0.300334
3.85362e-06 165.4 0.300321
4.38843e-06 165.5 0.30031
4.9113e-06 165.6 0.300285
5.33773e-06 165.7 0.300304
6.00199e-06 165.8 0.300283
6.58735e-06 165.9 0.300323
7.06079e-06 166 0.300303
7.74446e-06 166.1 0.300294
8.29643e-06 166.2 0.300317
8.8747e-06 166.3 0.300293
9.55892e-06 166.4 0.300278
1.00139e-05 166.5 0.300313
1.06429e-05 166.6 0.300272
1.12475e-05 166.7 0.300261
1.16892e-05 166.8 0.300327
1.22729e-05 166.9 0.300281
1.28489e-05 167 0.300281
1.32444e-05 167.1 0.300322
1.38415e-05 167.2 0.30027
1.42526e-05 167.3 0.30029
1.46632e-05 167.4 0.300284
1.52025e-05 167.5 0.300265
1.55614e-05 167.6 0.300295
1.59766e-05 167.7 0.300287
1.64779e-05 167.8 0.300263
1.67521e-05 167.9 0.300325
1.71259e-05 168 0.300301
1.74924e-05 168.1 0.300297
1.77392e-05 168.2 0.300312
1.81326e-05 168.3 0.300285
1.84346e-05 168.4 0.300297
1.86551e-05 168.5 0.300325
1.899e-05 168.6 0.300295
1.92237e-05 168.7 0.30031
1.94045e-05 168.8 0.300314
1.97345e-05 168.9 0.300296
1.99091e-05 169 0.300326
2.00872e-05 169.1 0.300296
2.04164e-05 169.2 0.30028
2.05e-05 169.3 0.300323
2.07274e-05 169.4 0.300278
2.09231e-05 169.5 0.300285
2.09915e-05 169.6 0.300323
2.12033e-05 169.7 0.300286
2.14223e-05 169.8 0.300291
2.14247e-05 169.9 0.300318
2.16696e-05 170 0.300277
2.17327e-05 170.1 0.300311
2.18201e-05 170.2 0.300313
2.20114e-05 170.3 0.3003
2.20662e-05 170.4 0.300319
2.21516e-05 170.5 0.300313
2.2274e-05 170.6 0.300312
2.23037e-05 170.7 0.300336
2.24424e-05 170.8 0.300303
2.2568e-05 170.9 0.300311
2.25986e-05 171 0.300326
2.2734e-05 171.1 0.300296
2.27995e-05 171.2 0.300305
2.27976e-05 171.3 0.300335
2.29422e-05 171.4 0.300285
2.2992e-05 171.5 0.300318
2.30146e-05 171.6 0.300323
2.32119e-05 171.7 0.300291
2.32013e-05 171.8 0.300307
2.32194e-05 171.9 0.300304
2.33858e-05 172 0.300287
2.33281e-05 172.1 0.300319
2.34341e-05 172.2 0.300304
2.35302e-05 172.3 0.300289
2.34794e-05 172.4 0.30032
2.35634e-05 172.5 0.300285
2.36555e-05 172.6 0.300293
2.36081e-05 172.7 0.30031
2.37331e-05 172.8 0.300273
2.37115e-05 172.9 0.300315
2.37038e-05 173 0.300307
2.38174e-05 173.1 0.300273
2.37799e-05 173.2 0.300319
2.37975e-05 173.3 0.300295
2.39002e-05 173.4 0.300278
2.38463e-05 173.5 0.30033
2.39053e-05 173.6 0.300312
2.39872e-05 173.7 0.300297
2.38736e-05 173.8 0.300323
2.39995e-05 173.9 0.300294
2.40331e-05 174 0.300302
2.39933e-05 174.1 0.300299
2.40707e-05 174.2 0.30026
2.40515e-05 174.3 0.300288
2.40568e-05 174.4 0.300289
2.41336e-05 174.5 0.300267
2.40681e-05 174.6 0.3003
2.4084e-05 174.7 0.300318
2.41603e-05 174.8 0.300286
2.40362e-05 174.9 0.300325
2.41372e-05 175 0.300275
2.41903e-05 175.1 0.300302
2.40711e-05 175.2 0.300321
2.41909e-05 175.3 0.300286
2.41674e-05 175.4 0.300295
2.41267e-05 175.5 0.300309
2.41808e-05 175.6 0.300278
2.41607e-05 175.7 0.300316
2.41323e-05 175.8 0.300292
2.42606e-05 175.9 0.30028
2.41261e-05 176 0.300307
2.41183e-05 176.1 0.300296
2.4234e-05 176.2 0.300272
2.41213e-05 176.3 0.300296
2.41739e-05 176.4 0.300283
2.42345e-05 176.5 0.300281
2.41265e-05 176.6 0.300302
2.42349e-05 176.7 0.300258
2.41996e-05 176.8 0.300295
2.41189e-05 176.9 0.300304
2.42543e-05 177 0.300275
2.41594e-05 177.1 0.300295
2.41025e-05 177.2 0.300279
2.41653e-05 177.3 0.300264
2.40603e-05 177.4 0.3003
2.4034e-05 177.5 0.300283
2.40208e-05 177.6 0.300268
2.38182e-05 177.7 0.300289
2.37406e-05 177.8 0.300272
2.36326e-05 177.9 0.300295
2.36033e-05 178 0.300307
2.3601e-05 178.1 0.300268
2.34652e-05 178.2 0.300303
2.33744e-05 178.3 0.300307
2.30478e-05 178.4 0.300282
2.21921e-05 178.5 0.30032
2.26461e-05 178.6 0.300298
2.58403e-05 178.7 0.300285
2.81671e-05 178.8 0.300315
2.80265e-05 178.9 0.300277
2.73018e-05 179 0.300278
2.67271e-05 179.1 0.300289
2.60482e-05 179.2 0.30026
2.52217e-05 179.3 0.300277
2.41995e-05 179.4 0.300297
2.29366e-05 179.5 0.300277
2.12305e-05 179.6 0.300297
1.92873e-05 179.7 0.300294
1.73137e-05 179.8 0.300252
1.51948e-05 179.9 0.300318
1.32696e-05 180 0.300287
1.16079e-05 180.1 0.30028
9.88555e-06 180.2 0.300318
8.50237e-06 180.3 0.300275
7.2837e-06 180.4 0.300286
6.08071e-06 180.5 0.300309
5.22301e-06 180.6 0.300271
4.34739e-06 180.7 0.300282
3.57848e-06 180.8 0.300301
3.14347e-06 180.9 0.300282
2.65996e-06 181 0.30029
2.3184e-06 181.1 0.300295
2.21525e-06 181.2 0.300275
2.02292e-06 181.3 0.300299
2.02759e-06 181.4 0.300282
2.16787e-06 181.5 0.30028
2.24285e-06 181.6 0.300306
2.53908e-06 181.7 0.300279
2.89574e-06 181.8 0.30026
3.16995e-06 181.9 0.300295
3.68872e-06 182 0.300269
4.10265e-06 182.1 0.300274
4.49476e-06 182.2 0.300275
5.1441e-06 182.3 0.300251
5.61063e-06 182.4 0.300291
6.14824e-06 182.5 0.300296
6.81213e-06 182.6 0.300268
7.31952e-06 182.7 0.300307
7.95357e-06 182.8 0.300279
8.57213e-06 182.9 0.300266
9.05042e-06 183 0.30032
9.67756e-06 183.1 0.300259
1.03217e-05 183.2 0.300279
1.07444e-05 183.3 0.300301
1.14031e-05 183.4 0.300251
1.19026e-05 183.5 0.300289
1.24022e-05 183.6 0.300312
1.29996e-05 183.7 0.300261
1.34296e-05 183.8 0.300293
1.39187e-05 183.9 0.300315
1.44586e-05 184 0.300284
1.48458e-05 184.1 0.300316
1.5329e-05 184.2 0.300261
1.57612e-05 184.3 0.300276
1.60925e-05 184.4 0.300298
1.65282e-05 184.5 0.30026
1.68838e-05 184.6 0.300287
1.71824e-05 184.7 0.300299
1.76172e-05 184.8 0.300274
1.79219e-05 184.9 0.300311
1.81668e-05 185 0.300301
1.85813e-05 185.1 0.300273
1.87893e-05 185.2 0.300299
1.90405e-05 185.3 0.300273
1.94043e-05 185.4 0.300284
1.9527e-05 185.5 0.300303
1.98259e-05 185.6 0.300267
2.00702e-05 185.7 0.300283
2.0184e-05 185.8 0.300296
2.05086e-05 185.9 0.300273
2.06834e-05 186 0.300287
2.0763e-05 186.1 0.300301
2.10488e-05 186.2 0.300263
2.11658e-05 186.3 0.300294
2.12766e-05 186.4 0.300311
2.14611e-05 186.5 0.300277
2.15299e-05 186.6 0.300312
2.16623e-05 186.7 0.300284
2.18776e-05 186.8 0.300279
2.19004e-05 186.9 0.300318
2.20654e-05 187 0.300287
2.22197e-05 187.1 0.300281
2.2247e-05 187.2 0.30031
2.23951e-05 187.3 0.300275
2.24954e-05 187.4 0.300295
2.24792e-05 187.5 0.300298
2.26676e-05 187.6 0.300268
2.2729e-05 187.7 0.300287
2.27788e-05 187.8 0.300282
2.29315e-05 187.9 0.300258
2.29273e-05 188 0.300297
2.29739e-05 188.1 0.300273
2.31461e-05 188.2 0.300275
2.30895e-05 188.3 0.300316
2.32384e-05 188.4 0.300278
2.3341e-05 188.5 0.300278
2.32468e-05 188.6 0.300315
2.34277e-05 188.7 0.300268
2.34555e-05 188.8 0.300289
2.34576e-05 188.9 0.300305
2.36025e-05 189 0.300276
2.35464e-05 189.1 0.300289
2.35854e-05 189.2 0.300276
2.37061e-05 189.3 0.300263
2.3665e-05 189.4 0.300303
2.37228e-05 189.5 0.300267
2.38066e-05 189.6 0.300261
2.37465e-05 189.7 0.300317
2.38456e-05 189.8 0.300269
2.38829e-05 189.9 0.300308
2.37978e-05 190 0.300295
2.39648e-05 190.1 0.30027
2.39997e-05 190.2 0.300286
2.39157e-05 190.3 0.300277
2.4054e-05 190.4 0.300267
2.40374e-05 190.5 0.300292
2.40056e-05 190.6 0.30027
2.41191e-05 190.7 0.30027
2.39806e-05 190.8 0.300309
2.40609e-05 190.9 0.300272
2.41579e-05 191 0.300279
2.40512e-05 191.1 0.300297
2.41213e-05 191.2 0.300257
2.41541e-05 191.3 0.300275
2.40984e-05 191.4 0.300297
2.41866e-05 191.5 0.300257
2.417e-05 191.6 0.300285
2.41179e-05 191.7 0.300295
2.42271e-05 191.8 0.300265
2.41303e-05 191.9 0.300308
2.41515e-05 192 0.300304
2.41914e-05 192.1 0.300278
2.40687e-05 192.2 0.300312
2.41465e-05 192.3 0.300275
2.42343e-05 192.4 0.300281
2.41258e-05 192.5 0.300301
2.41773e-05 192.6 0.300269
2.42383e-05 192.7 0.300276
2.41407e-05 192.8 0.300279
2.4234e-05 192.9 0.30026
2.42069e-05 193 0.300287
2.40974e-05 193.1 0.300281
2.42586e-05 193.2 0.300259
2.41793e-05 193.3 0.300308
2.41711e-05 193.4 0.300281
2.42431e-05 193.5 0.300242
2.41222e-05 193.6 0.300296
2.41368e-05 193.7 0.300277
2.41552e-05 193.8 0.300261
2.41034e-05 193.9 0.300307
2.41101e-05 194 0.300265
2.40513e-05 194.1 0.300281
2.39568e-05 194.2 0.300305
2.38889e-05 194.3 0.300267
2.37294e-05 194.4 0.3003
2.3582e-05 194.5 0.300293
2.36628e-05 194.6 0.300285
2.35548e-05 194.7 0.300306
2.33994e-05 194.8 0.300285
2.34442e-05 194.9 0.30027
2.30526e-05 195 0.300312
2.2416e-05 195.1 0.300297
2.24706e-05 195.2 0.300293
2.51491e-05 195.3 0.300318
2.79523e-05 195.4 0.300273
2.81951e-05 195.5 0.300282
2.72576e-05 195.6 0.300313
2.68716e-05 195.7 0.300253
2.61285e-05 195.8 0.300287
2.53439e-05 195.9 0.300282
2.45608e-05 196 0.30026
2.32477e-05 196.1 0.300303
2.16547e-05 196.2 0.300267
1.9893e-05 196.3 0.300267
1.77862e-05 196.4 0.300291
1.5816e-05 196.5 0.300252
1.3931e-05 196.6 0.300279
1.20308e-05 196.7 0.30031
1.04439e-05 196.8 0.300268
8.99725e-06 196.9 0.300281
7.6566e-06 197 0.30028
6.61067e-06 197.1 0.300258
5.51457e-06 197.2 0.300307
4.6798e-06 197.3 0.300276
4.06777e-06 197.4 0.300265
3.39567e-06 197.5 0.300298
2.95338e-06 197.6 0.300267
2.71741e-06 197.7 0.300287
2.40029e-06 197.8 0.300315
2.29807e-06 197.9 0.300259
2.30497e-06 198 0.300274
2.33034e-06 198.1 0.300309
2.57359e-06 198.2 0.300257
2.75378e-06 198.3 0.300281
2.98099e-06 198.4 0.300279
3.46804e-06 198.5 0.300262
3.78367e-06 198.6 0.300287
4.20189e-06 198.7 0.300266
4.74099e-06 198.8 0.300241
5.18663e-06 198.9 0.300288
5.74942e-06 199 0.300263
6.30493e-06 199.1 0.30025
6.80393e-06 199.2 0.300302
7.46838e-06 199.3 0.30027
8.03229e-06 199.4 0.300281
8.5656e-06 199.5 0.300297
9.22782e-06 199.6 0.300248
9.77027e-06 199.7 0.300287
1.02791e-05 199.8 0.300267
1.09203e-05 199.9 0.300265
1.14001e-05 200 0.300285
1.19229e-05 200.1 0.300278
1.2496e-05 200.2 0.300264
1.29077e-05 200.3 0.300301
1.34623e-05 200.4 0.300267
1.399e-05 200.5 0.300267
1.43494e-05 200.6 0.300292
1.48936e-05 200.7 0.300255
1.53452e-05 200.8 0.300284
1.56627e-05 200.9 0.3003
1.61462e-05 201 0.300255
1.65187e-05 201.1 0.300277
1.68806e-05 201.2 0.30026
1.72891e-05 201.3 0.300254
1.75719e-05 201.4 0.30028
1.79034e-05 201.5 0.300271
1.82873e-05 201.6 0.300258
1.84639e-05 201.7 0.300296
1.88441e-05 201.8 0.300247
1.91366e-05 201.9 0.300258
1.92912e-05 202 0.300287
1.9624e-05 202.1 0.300272
1.98412e-05 202.2 0.300295
1.99867e-05 202.3 0.300282
2.0306e-05 202.4 0.300266
2.04435e-05 202.5 0.300276
2.06022e-05 202.6 0.300279
2.09221e-05 202.7 0.300255
2.09762e-05 202.8 0.300284
2.11609e-05 202.9 0.300251
2.13684e-05 203 0.300262
2.14234e-05 203.1 0.300277
2.15862e-05 203.2 0.300254
2.17679e-05 203.3 0.300266
2.18172e-05 203.4 0.300287
2.20158e-05 203.5 0.300258
2.21048e-05 203.6 0.300276
2.21628e-05 203.7 0.300277
2.23354e-05 203.8 0.300237
2.23936e-05 203.9 0.300282
2.24581e-05 204 0.300281
2.25952e-05 204.1 0.300251
2.26471e-05 204.2 0.300281
2.2739e-05 204.3 0.300267
2.28913e-05 204.4 0.300244
2.28558e-05 204.5 0.300278
2.29845e-05 204.6 0.300249
2.30832e-05 204.7 0.300249
2.30672e-05 204.8 0.300265
2.32102e-05 204.9 0.30025
2.32918e-05 205 0.300261
2.3263e-05 205.1 0.300256
2.34548e-05 205.2 0.300257
2.34268e-05 205.3 0.300292
2.34682e-05 205.4 0.300277
2.35803e-05 205.5 0.300239
2.35555e-05 205.6 0.300285
2.36234e-05 205.7 0.30026
2.36906e-05 205.8 0.300246
2.36602e-05 205.9 0.300281
2.37255e-05 206 0.300259
2.38105e-05 206.1 0.300267
2.37831e-05 206.2 0.300287
2.38723e-05 206.3 0.300254
2.38665e-05 206.4 0.300272
2.38215e-05 206.5 0.300286
2.39195e-05 206.6 0.300249
2.39251e-05 206.7 0.300305
2.39297e-05 206.8 0.300289
2.40357e-05 206.9 0.300257
2.3973e-05 207 0.300301
2.39795e-05 207.1 0.300244
2.40754e-05 207.2 0.300257
2.39797e-05 207.3 0.30029
2.40821e-05 207.4 0.300254
2.41228e-05 207.5 0.300261
2.40603e-05 207.6 0.300273
2.41414e-05 207.7 0.300233
2.4159e-05 207.8 0.300272
2.40959e-05 207.9 0.30027
2.42207e-05 208 0.300242
2.41718e-05 208.1 0.300298
2.41431e-05 208.2 0.300269
2.4217e-05 208.3 0.300241
2.41409e-05 208.4 0.300282
2.41873e-05 208.5 0.300242
2.42746e-05 208.6 0.300229
2.41454e-05 208.7 0.30027
2.42194e-05 208.8 0.300243
2.42159e-05 208.9 0.300245
2.41424e-05 209 0.300262
2.42183e-05 209.1 0.300227
2.41877e-05 209.2 0.300263
2.41355e-05 209.3 0.300285
2.42388e-05 209.4 0.300225
2.41871e-05 209.5 0.300282
2.41717e-05 209.6 0.300264
2.42233e-05 209.7 0.300241
2.41621e-05 209.8 0.300285
2.41722e-05 209.9 0.300245
2.42595e-05 210 0.300257
2.40885e-05 210.1 0.30029
2.4211e-05 210.2 0.300256
2.41651e-05 210.3 0.300265
2.40627e-05 210.4 0.300274
2.4158e-05 210.5 0.30025
2.41025e-05 210.6 0.300272
2.3993e-05 210.7 0.300268
2.4e-05 210.8 0.300241
2.38614e-05 210.9 0.300264
2.36993e-05 211 0.300253
2.36829e-05 211.1 0.300245
2.36426e-05 211.2 0.300262
2.3591e-05 211.3 0.300256
2.34815e-05 211.4 0.30024
2.33591e-05 211.5 0.300291
2.30004e-05 211.6 0.300238
2.2282e-05 211.7 0.300238
2.32032e-05 211.8 0.30026
2.64709e-05 211.9 0.300234
2.83065e-05 212 0.300264
2.78148e-05 212.1 0.300257
2.72445e-05 212.2 0.300233
2.66905e-05 212.3 0.300274
2.59139e-05 212.4 0.300259
2.5203e-05 212.5 0.300221
2.42e-05 212.6 0.300269
2.28978e-05 212.7 0.300219
2.12697e-05 212.8 0.300247
1.92709e-05 212.9 0.30027
1.72871e-05 213 0.300232
1.52342e-05 213.1 0.300269
1.32177e-05 213.2 0.300286
1.15491e-05 213.3 0.30023
9.97565e-06 213.4 0.300265
8.4964e-06 213.5 0.300277
7.30404e-06 213.6 0.300236
6.11914e-06 213.7 0.300285
5.19409e-06 213.8 0.300242
4.45782e-06 213.9 0.300239
3.6917e-06 214 0.300284
3.20465e-06 214.1 0.300246
2.81254e-06 214.2 0.300225
2.41708e-06 214.3 0.300261
2.31616e-06 214.4 0.300234
2.21991e-06 214.5 0.300256
2.12533e-06 214.6 0.300268
2.3406e-06 214.7 0.300237
2.46092e-06 214.8 0.300253
2.63682e-06 214.9 0.300255
3.03322e-06 215 0.300231
3.32721e-06 215.1 0.300266
3.75531e-06 215.2 0.300248
4.25058e-06 215.3 0.300227
4.65481e-06 215.4 0.300278
5.22748e-06 215.5 0.300238
5.80146e-06 215.6 0.30024
6.25326e-06 215.7 0.300275
6.88507e-06 215.8 0.300227
7.48274e-06 215.9 0.300254
7.96644e-06 216 0.300257
8.66335e-06 216.1 0.300221
9.1879e-06 216.2 0.300246
9.71487e-06 216.3 0.300235
1.03754e-05 216.4 0.300232
1.08354e-05 216.5 0.300277
1.14079e-05 216.6 0.300245
1.19949e-05 216.7 0.300237
1.24462e-05 216.8 0.300275
1.30043e-05 216.9 0.300235
1.35231e-05 217 0.300259
1.39127e-05 217.1 0.300271
1.44573e-05 217.2 0.300254
1.49059e-05 217.3 0.30027
1.52405e-05 217.4 0.300252
1.5766e-05 217.5 0.30022
1.60904e-05 217.6 0.300275
1.6456e-05 217.7 0.300274
1.69332e-05 217.8 0.300239
1.71792e-05 217.9 0.300287
1.75469e-05 218 0.300247
1.79321e-05 218.1 0.300263
1.81278e-05 218.2 0.300274
1.85042e-05 218.3 0.300245
1.88512e-05 218.4 0.30027
1.90118e-05 218.5 0.300273
1.93491e-05 218.6 0.300238
1.95944e-05 218.7 0.300269
1.9758e-05 218.8 0.300257
2.0099e-05 218.9 0.300249
2.02004e-05 219 0.300283
2.04217e-05 219.1 0.300262
2.06918e-05 219.2 0.300237
2.07878e-05 219.3 0.300278
2.09706e-05 219.4 0.300255
2.12204e-05 219.5 0.300231
2.12641e-05 219.6 0.300277
2.14773e-05 219.7 0.300251
2.162e-05 219.8 0.300271
2.16761e-05 219.9 0.300288
2.18946e-05 220 0.300233
2.19828e-05 220.1 0.300279
2.20067e-05 220.2 0.300278
2.22471e-05 220.3 0.300244
2.22757e-05 220.4 0.300279
2.23699e-05 220.5 0.300275
2.257e-05 220.6 0.300252
2.25428e-05 220.7 0.300301
2.26456e-05 220.8 0.300262
2.2786e-05 220.9 0.300261
2.27849e-05 221 0.300293
2.29288e-05 221.1 0.300255
2.30295e-05 221.2 0.300254
2.3031e-05 221.3 0.300285
2.3194e-05 221.4 0.300258
2.31983e-05 221.5 0.300267
2.32149e-05 221.6 0.300274
2.33893e-05 221.7 0.300274
2.3394e-05 221.8 0.300309
2.34289e-05 221.9 0.300308
2.35815e-05 222 0.300273
2.3483e-05 222.1 0.300298
2.3571e-05 222.2 0.300259
2.37236e-05 222.3 0.30025
2.36115e-05 222.4 0.300285
2.37904e-05 222.5 0.300252
2.37741e-05 222.6 0.300288
2.37204e-05 222.7 0.300299
2.38691e-05 222.8 0.300252
2.38238e-05 222.9 0.300282
2.38281e-05 223 0.30026
2.39926e-05 223.1 0.300247
2.3931e-05 223.2 0.300273
2.39469e-05 223.3 0.300242
2.40633e-05 223.4 0.300239
2.39599e-05 223.5 0.300267
2.40627e-05 223.6 0.300226
2.40799e-05 223.7 0.300237
2.40166e-05 223.8 0.300274
2.41187e-05 223.9 0.300227
2.4114e-05 224 0.300258
2.41224e-05 224.1 0.300258
2.41735e-05 224.2 0.300224
2.41192e-05 224.3 0.300268
2.40851e-05 224.4 0.300256
2.41901e-05 224.5 0.300224
2.41748e-05 224.6 0.300275
2.4172e-05 224.7 0.300231
2.42086e-05 224.8 0.300235
2.41388e-05 224.9 0.300279
2.42097e-05 225 0.300243
2.41862e-05 225.1 0.300273
2.41573e-05 225.2 0.300288
2.41944e-05 225.3 0.300233
2.42082e-05 225.4 0.300289
2.41534e-05 225.5 0.300278
2.42813e-05 225.6 0.300255
2.41681e-05 225.7 0.300266
2.42134e-05 225.8 0.300259
2.4267e-05 225.9 0.300244
2.41183e-05 226 0.300289
2.4194e-05 226.1 0.300257
2.42562e-05 226.2 0.300269
2.41347e-05 226.3 0.300284
2.42222e-05 226.4 0.300239
2.42439e-05 226.5 0.300252
2.41095e-05 226.6 0.300272
2.42069e-05 226.7 0.300237
2.41616e-05 226.8 0.300288
2.4128e-05 226.9 0.300288
2.41864e-05 227 0.300252
2.40704e-05 227.1 0.300298
2.40152e-05 227.2 0.30031
2.40592e-05 227.3 0.300287
2.38868e-05 227.4 0.300314
2.37952e-05 227.5 0.300262
2.36712e-05 227.6 0.300259
2.3566e-05 227.7 0.300279
2.36725e-05 227.8 0.300272
2.34783e-05 227.9 0.300266
2.34514e-05 228 0.300282
2.32517e-05 228.1 0.300256
2.25338e-05 228.2 0.300268
2.23941e-05 228.3 0.300302
2.50163e-05 228.4 0.300252
2.77706e-05 228.5 0.300278
2.82056e-05 228.6 0.300262
2.74492e-05 228.7 0.300266
2.68858e-05 228.8 0.300295
2.62458e-05 228.9 0.300246
2.55226e-05 229 0.30028
2.46388e-05 229.1 0.300269
2.36268e-05 229.2 0.300243
2.20938e-05 229.3 0.300273
2.01357e-05 229.4 0.300267
1.81448e-05 229.5 0.300239
1.60115e-05 229.6 0.300274
1.39797e-05 229.7 0.300273
1.22108e-05 229.8 0.300251
1.0484e-05 229.9 0.300301
8.94987e-06 230 0.30027
7.65361e-06 230.1 0.300264
6.34653e-06 230.2 0.300307
5.33512e-06 230.3 0.300263
4.48207e-06 230.4 0.300265
3.635e-06 230.5 0.300292
3.08508e-06 230.6 0.300251
2.58478e-06 230.7 0.300263
2.15555e-06 230.8 0.300282
2.05557e-06 230.9 0.300252
1.7974e-06 231 0.300301
1.74405e-06 231.1 0.30026
1.89944e-06 231.2 0.300245
1.91399e-06 231.3 0.300287
2.15406e-06 231.4 0.300263
2.43723e-06 231.5 0.300258
2.6857e-06 231.6 0.300287
3.12836e-06 231.7 0.300252
3.574e-06 231.8 0.300266
3.9648e-06 231.9 0.300283
4.51677e-06 232 0.300244
5.0512e-06 232.1 0.300293
5.51214e-06 232.2 0.300292
6.2014e-06 232.3 0.300261
6.69928e-06 232.4 0.300287
7.28352e-06 232.5 0.300279
7.94275e-06 232.6 0.30026
8.41301e-06 232.7 0.300289
9.03344e-06 232.8 0.300248
9.66189e-06 232.9 0.30025
1.01314e-05 233 0.300285
1.07845e-05 233.1 0.300251
1.13122e-05 233.2 0.300258
1.17614e-05 233.3 0.30027
1.23798e-05 233.4 0.300236
1.28678e-05 233.5 0.30027
1.33246e-05 233.6 0.300251
1.39051e-05 233.7 0.30024
1.43105e-05 233.8 0.300262
1.47438e-05 233.9 0.300251
1.52349e-05 234 0.300241
1.55763e-05 234.1 0.300278
1.6074e-05 234.2 0.300255
1.64676e-05 234.3 0.300254
1.67327e-05 234.4 0.300275
1.71567e-05 234.5 0.300239
1.75221e-05 234.6 0.300248
1.77247e-05 234.7 0.300252
1.81397e-05 234.8 0.300221
1.84464e-05 234.9 0.300279
1.86868e-05 235 0.30026
1.90444e-05 235.1 0.300244
1.92107e-05 235.2 0.300274
1.94783e-05 235.3 0.300246
1.97917e-05 235.4 0.300255
1.996e-05 235.5 0.300282
2.0157e-05 235.6 0.30025
2.0442e-05 235.7 0.300239
2.05215e-05 235.8 0.300277
2.08018e-05 235.9 0.300253
2.09624e-05 236 0.300265
2.10841e-05 236.1 0.300271
2.13085e-05 236.2 0.300242
2.14023e-05 236.3 0.300263
2.15519e-05 236.4 0.300258
2.17554e-05 236.5 0.300217
2.1816e-05 236.6 0.300266
2.19449e-05 236.7 0.300266
2.21067e-05 236.8 0.300252
2.21587e-05 236.9 0.300287
2.23121e-05 237 0.300249
2.2449e-05 237.1 0.300278
2.24206e-05 237.2 0.300307
2.26014e-05 237.3 0.300242
2.26821e-05 237.4 0.300252
2.27152e-05 237.5 0.300262
2.28857e-05 237.6 0.300236
2.29373e-05 237.7 0.300259
2.29698e-05 237.8 0.300267
2.3144e-05 237.9 0.300257
2.31276e-05 238 0.300304
2.32429e-05 238.1 0.300267
2.33315e-05 238.2 0.300252
2.32658e-05 238.3 0.300279
2.34376e-05 238.4 0.30024
2.35068e-05 238.5 0.300266
2.3471e-05 238.6 0.300279
2.35949e-05 238.7 0.300258
2.36314e-05 238.8 0.300302
2.36417e-05 238.9 0.30028
2.37568e-05 239 0.300248
2.37398e-05 239.1 0.300272
2.37837e-05 239.2 0.300285
2.38359e-05 239.3 0.300254
2.3837e-05 239.4 0.300272
2.38532e-05 239.5 0.300237
2.3945e-05 239.6 0.300254
2.39124e-05 239.7 0.300275
2.40042e-05 239.8 0.300259
2.39877e-05 239.9 0.300276
2.39385e-05 240 0.300303
2.40653e-05 240.1 0.300254
2.40579e-05 240.2 0.300275
2.40221e-05 240.3 0.300266
2.41316e-05 240.4 0.300223
2.41185e-05 240.5 0.300281
2.40819e-05 240.6 0.300258
2.41681e-05 240.7 0.300249
2.40769e-05 240.8 0.300253
2.41336e-05 240.9 0.300255
2.41765e-05 241 0.300237
2.41041e-05 241.1 0.300279
2.41745e-05 241.2 0.300241
2.4186e-05 241.3 0.300248
2.40978e-05 241.4 0.300277
2.42276e-05 241.5 0.300248
2.41754e-05 241.6 0.300275
2.41045e-05 241.7 0.300271
2.42159e-05 241.8 0.300256
2.41321e-05 241.9 0.300278
2.41558e-05 242 0.30026
2.42528e-05 242.1 0.30025
2.41448e-05 242.2 0.300279
2.41778e-05 242.3 0.300248
2.42355e-05 242.4 0.300251
2.41748e-05 242.5 0.300281
2.42211e-05 242.6 0.300248
2.41965e-05 242.7 0.300275
2.41554e-05 242.8 0.30028
2.42504e-05 242.9 0.30024
2.41875e-05 243 0.300256
2.41336e-05 243.1 0.300267
2.42284e-05 243.2 0.300252
2.41679e-05 243.3 0.300289
2.41295e-05 243.4 0.300267
2.41995e-05 243.5 0.300253
2.40693e-05 243.6 0.300277
2.40974e-05 243.7 0.300247
2.40791e-05 243.8 0.300245
2.38331e-05 243.9 0.300281
2.38424e-05 244 0.300257
2.37279e-05 244.1 0.300263
2.35613e-05 244.2 0.300279
2.37174e-05 244.3 0.300246
2.3499e-05 244.4 0.300288
2.34391e-05 244.5 0.300275
2.33632e-05 244.6 0.300255
2.27215e-05 244.7 0.300299
2.21968e-05 244.8 0.300264
2.40547e-05 244.9 0.300253
2.70862e-05 245 0.300291
2.82912e-05 245.1 0.300246
2.76447e-05 245.2 0.300265
2.69955e-05 245.3 0.300275
2.65672e-05 245.4 0.300259
2.57261e-05 245.5 0.300264
2.49518e-05 245.6 0.300266
2.40394e-05 245.7 0.300274
2.25943e-05 245.8 0.300326
2.08227e-05 245.9 0.300299
1.88657e-05 246 0.300254
1.6631e-05 246.1 0.300282
1.46705e-05 246.2 0.30023
1.28023e-05 246.3 0.300253
1.09725e-05 246.4 0.300271
9.43506e-06 246.5 0.300239
8.0362e-06 246.6 0.300268
6.72297e-06 246.7 0.300265
5.73207e-06 246.8 0.300224
4.7505e-06 246.9 0.300256
3.91369e-06 247 0.300268
3.32515e-06 247.1 0.300287
2.71666e-06 247.2 0.300315
2.34862e-06 247.3 0.30027
2.10743e-06 247.4 0.300255
1.8763e-06 247.5 0.300289
1.84105e-06 247.6 0.300228
1.88489e-06 247.7 0.300258
1.90261e-06 247.8 0.300291
2.16749e-06 247.9 0.300246
2.35198e-06 248 0.300257
2.63309e-06 248.1 0.300268
3.08844e-06 248.2 0.300243
3.43503e-06 248.3 0.300268
3.81333e-06 248.4 0.300261
4.45372e-06 248.5 0.300256
4.86224e-06 248.6 0.30027
5.43995e-06 248.7 0.300239
6.03818e-06 248.8 0.300248
6.5036e-06 248.9 0.30027
7.16637e-06 249 0.300246
7.73401e-06 249.1 0.300282
8.2414e-06 249.2 0.300287
8.9273e-06 249.3 0.300259
9.4636e-06 249.4 0.300266
9.97267e-06 249.5 0.300265
1.06332e-05 249.6 0.300248
1.11199e-05 249.7 0.300291
1.16194e-05 249.8 0.300262
1.22199e-05 249.9 0.300271
1.2628e-05 250 0.300295
1.32319e-05 250.1 0.000878915
1.38273e-05 250.2 0.000767532
1.43088e-05 250.3 0.000797297
1.4879e-05 250.4 0.000750731
1.53556e-05 250.5 0.000776866
1.57043e-05 250.6 0.000781533
1.61512e-05 250.7 0.000735383
1.6482e-05 250.8 0.000759339
1.6744e-05 250.9 0.000789104
1.71361e-05 251 0.000751457
1.72397e-05 251.1 0.000780703
1.75003e-05 251.2 0.000781429
1.77698e-05 251.3 0.000764628
1.78036e-05 251.4 0.000783711
1.79942e-05 251.5 0.000760895
1.81459e-05 251.6 0.000773962
1.81062e-05 251.7 0.000793563
1.82628e-05 251.8 0.000770229
1.83048e-05 251.9 0.000799371
1.83035e-05 252 0.000805905
1.83716e-05 252.1 0.000761725
1.83335e-05 252.2 0.000801756
1.82739e-05 252.3 0.000796882
1.83192e-05 252.4 0.000776762
1.81893e-05 252.5 0.000807771
1.81405e-05 252.6 0.00078703
1.81047e-05 252.7 0.000789933
1.79094e-05 252.8 0.000822498
1.78355e-05 252.9 0.000781014
1.77575e-05 253 0.000784644
1.75262e-05 253.1 0.000806527
1.74441e-05 253.2 0.000772614
1.72719e-05 253.3 0.000793252
1.70002e-05 253.4 0.000808393
1.69259e-05 253.5 0.000769606
1.66577e-05 253.6 0.000792319
1.6384e-05 253.7 0.000792526
1.62146e-05 253.8 0.000765562
1.58528e-05 253.9 0.000808082
1.55976e-05 254 0.000796052
1.53698e-05 254.1 0.000765873
1.49896e-05 254.2 0.000810675
1.47115e-05 254.3 0.000766806
1.44373e-05 254.4 0.000795015
1.39435e-05 254.5 0.000819283
1.36852e-05 254.6 0.000786303
1.32832e-05 254.7 0.000806423
1.28025e-05 254.8 0.000798645
1.25167e-05 254.9 0.000761102
1.19921e-05 255 0.000792319
1.15267e-05 255.1 0.000777696
1.11484e-05 255.2 0.000753013
1.05623e-05 255.3 0.000780703
1.0032e-05 255.4 0.000786096
9.5703e-06 255.5 0.000783918
8.87321e-06 255.6 0.000786407
8.35481e-06 255.7 0.00076494
7.75528e-06 255.8 0.000772407
7.05557e-06 255.9 0.000794704
6.53326e-06 256 0.000748139
5.77591e-06 256.1 0.000794393
4.98983e-06 256.2 0.000799889
4.3653e-06 256.3 0.000754154
3.53837e-06 256.4 0.000794393
2.74035e-06 256.5 0.000770332
2.01807e-06 256.6 0.00075851
1.07363e-06 256.7 0.00077697
2.1536e-07 256.8 0.000761206
-5.6232e-07 256.9 0.000770332
-1.62056e-06 257 0.000798437
-2.51837e-06 257.1 0.000738183
-3.48595e-06 257.2 0.000755502
-4.57441e-06 257.3 0.000788274
-5.5114e-06 257.4 0.000739635
-6.66813e-06 257.5 0.000777488
-7.79501e-06 257.6 0.0007862
-8.82172e-06 257.7 0.00075768
-1.01195e-05 257.8 0.000777281
-1.13131e-05 257.9 0.000741709
-1.25094e-05 258 0.000761102
-1.38836e-05 258.1 0.000786718
-1.51139e-05 258.2 0.000744509
-1.64465e-05 258.3 0.000760065
-1.79254e-05 258.4 0.000784126
-1.92651e-05 258.5 0.000763799
-2.0689e-05 258.6 0.00077894
-2.22654e-05 258.7 0.000781948
-2.36402e-05 258.8 0.000759132
-2.52504e-05 258.9 0.000784852
-2.68444e-05 259 0.000762451
-2.83666e-05 259.1 0.000746791
-3.00421e-05 259.2 0.000805386
-3.17127e-05 259.3 0.000763488
-3.33871e-05 259.4 0.000751146
-3.52577e-05 259.5 0.000777696
-3.69261e-05 259.6 0.000748346
-3.87169e-05 259.7 0.000770955
-4.06255e-05 259.8 0.00078174
-4.2363e-05 259.9 0.000743265
-4.42688e-05 260 0.000770229
-4.62092e-05 260.1 0.000769918
-4.80681e-05 260.2 0.000762036
-5.00656e-05 260.3 0.000797815
-5.20826e-05 260.4 0.000769295
-5.40002e-05 260.5 0.000751146
-5.61341e-05 260.6 0.000797089
-5.81535e-05 260.7 0.000772718
-6.01933e-05 260.8 0.000750213
-6.23921e-05 260.9 0.000793459
-6.44005e-05 261 0.000760376
-6.65653e-05 261.1 0.0007806
-6.88103e-05 261.2 0.000781429
-7.08822e-05 261.3 0.000749902
-7.31781e-05 261.4 0.000764006
-7.54203e-05 261.5 0.00077697
-7.75913e-05 261.6 0.000730716
-7.99165e-05 261.7 0.000777592
-8.2115e-05 261.8 0.000757058
-8.43563e-05 261.9 0.000727293
-8.67408e-05 262 0.000777592
-8.89756e-05 262.1 0.000757265
-9.12849e-05 262.2 0.000759443
-9.36827e-05 262.3 0.000804038
-9.5974e-05 262.4 0.000753117
-9.83175e-05 262.5 0.000760999
-0.000100764 262.6 0.000794496
-0.000102984 262.7 0.000757265
-0.000105393 262.8 0.000771266
-0.000107804 262.9 0.000777799
-0.000110101 263 0.000749694
-0.000112584 263.1 0.000771681
-0.000114967 263.2 0.000765562
-0.000117351 263.3 0.000760169
-0.000119846 263.4 0.000785889
-0.00012215 263.5 0.000743679
-0.000124516 263.6 0.000757991
-0.000127051 263.7 0.000773547
-0.000129402 263.8 0.000746791
-0.000131806 263.9 0.000761414
-0.00013425 264 0.000782881
-0.000136594 264.1 0.000752287
-0.000138984 264.2 0.000775414
-0.000141392 264.3 0.00077251
-0.00014373 264.4 0.000765665
-0.000146227 264.5 0.000790245
-0.000148593 264.6 0.000780496
-0.000150894 264.7 0.000741812
-0.000153331 264.8 0.000788896
-0.000155593 264.9 0.000754361
-0.000157929 265 0.000758095
-0.000160291 265.1 0.000777074
-0.000162544 265.2 0.000754361
-0.000164864 265.3 0.000784437
-0.000167252 265.4 0.000773444
-0.000169428 265.5 0.00075488
-0.000171737 265.6 0.000781429
-0.000174004 265.7 0.000756021
-0.000176133 265.8 0.000740361
-0.000178461 265.9 0.00075851
-0.000180665 266 0.000753946
-0.000182811 266.1 0.000752806
-0.000185052 266.2 0.000782259
-0.000187191 266.3 0.00075405
-0.000189321 266.4 0.000764006
-0.000191497 266.5 0.000778629
-0.000193529 266.6 0.000724804
-0.000195593 266.7 0.000758821
-0.000197691 266.8 0.000768155
-0.00019968 266.9 0.000732271
-0.0002018 267 0.000769503
-0.000203809 267.1 0.000765251
-0.000205724 267.2 0.000758613
-0.000207762 267.3 0.000766599
-0.000209627 267.4 0.000738701
-0.000211571 267.5 0.000753221
-0.00021355 267.6 0.000789104
-0.000215315 267.7 0.000748243
-0.000217226 267.8 0.000751976
-0.000219153 267.9 0.000771162
-0.000220846 268 0.000738805
-0.000222687 268.1 0.000771577
-0.000224495 268.2 0.000761621
-0.000226157 268.3 0.000737872
-0.000227973 268.4 0.000773029
-0.000229664 268.5 0.00076691
-0.000231313 268.6 0.000736316
-0.000233076 268.7 0.000767532
-0.000234642 268.8 0.000732997
-0.000236212 268.9 0.000733723
-0.000237945 269 0.000748139
-0.000239448 269.1 0.000733205
-0.000241048 269.2 0.000735694
-0.000242613 269.3 0.000758095
-0.000244101 269.4 0.000717234
-0.0002456 269.5 0.000760273
-0.000247167 269.6 0.000752806
-0.000248541 269.7 0.000734657
-0.000250018 269.8 0.000768258
-0.000251441 269.9 0.000731649
-0.0002528 270 0.000748865
-0.000254274 270.1 0.000777281
-0.000255581 270.2 0.00072916
-0.00025696 270.3 0.000753013
-0.000258403 270.4 0.000764732
-0.000259592 270.5 0.000727605
-0.000260869 270.6 0.000758717
-0.000262189 270.7 0.000764006
-0.000263341 270.8 0.000717648
-0.000264614 270.9 0.00075851
-0.000265829 271 0.000747205
-0.000266867 271.1 0.000719619
-0.000268095 271.2 0.000770229
-0.000269189 271.3 0.000735486
-0.000270252 271.4 0.000724597
-0.000271461 271.5 0.000747931
-0.000272433 271.6 0.000732479
-0.000273493 271.7 0.000732168
-0.000274597 271.8 0.000758717
-0.00027552 271.9 0.000728953
-0.000276539 272 0.000760273
-0.000277588 272.1 0.000770436
-0.000278425 272.2 0.000726775
-0.000279426 272.3 0.000766288
-0.000280359 272.4 0.000742331
-0.000281174 272.5 0.000728434
-0.000282103 272.6 0.000765458
-0.000283005 272.7 0.000730093
-0.000283758 272.8 0.000723663
-0.000284713 272.9 0.000762969
-0.000285446 273 0.000730923
-0.000286241 273.1 0.00074119
-0.000287141 273.2 0.000765043
-0.0002878 273.3 0.000713811
-0.000288625 273.4 0.000759962
-0.000289417 273.5 0.000758199
-0.000290101 273.6 0.000738494
-0.000290844 273.7 0.000761517
-0.000291564 273.8 0.000749072
-0.000292203 273.9 0.000741087
-0.000293024 274 0.000763384
-0.000293655 274.1 0.000729782
-0.000294279 274.2 0.000741916
-0.000295031 274.3 0.000762139
-0.000295583 274.4 0.00073922
-0.000296214 274.5 0.000757058
-0.000296926 274.6 0.000760687
-0.000297429 274.7 0.000720863
-0.000298102 274.8 0.000753221
-0.000298714 274.9 0.000777074
-0.000299171 275 0.000714226
-0.000299856 275.1 0.000759443
-0.000300461 275.2 0.000740672
-0.00030088 275.3 0.000727293
-0.000301546 275.4 0.000771162
-0.000302066 275.5 0.000756539
-0.000302567 275.6 0.000757058
-0.000303181 275.7 0.000781844
-0.000303589 275.8 0.000736109
-0.000304136 275.9 0.000756643
-0.000304658 276 0.000782777
-0.000305063 276.1 0.000745027
-0.000305642 276.2 0.000785163
-0.000306099 276.3 0.000746894
-0.000306454 276.4 0.000742435
-0.000307025 276.5 0.000765458
-0.000307449 276.6 0.000748554
-0.000307849 276.7 0.000738805
-0.000308363 276.8 0.000775518
-0.000308777 276.9 0.000747205
-0.000309182 277 0.000754569
-0.000309697 277.1 0.000772303
-0.000310032 277.2 0.000735486
-0.000310477 277.3 0.000769814
-0.000310966 277.4 0.000757472
-0.000311239 277.5 0.000732997
-0.000311733 277.6 0.000762554
-0.000312136 277.7 0.000754984
-0.000312498 277.8 0.000753946
-0.000312958 277.9 0.000793667
-0.00031334 278 0.000759236
-0.000313643 278.1 0.000743057
-0.000314121 278.2 0.000769606
-0.000314439 278.3 0.000745027
-0.000314832 278.4 0.000765147
-0.000315285 278.5 0.000778111
-0.000315551 278.6 0.000722108
-0.000315932 278.7 0.000756228
-0.000316359 278.8 0.000756539
-0.000316639 278.9 0.00074762
-0.000317056 279 0.000764525
-0.000317427 279.1 0.000762969
-0.000317704 279.2 0.000766599
-0.000318089 279.3 0.000768466
-0.000318445 279.4 0.000756436
-0.000318762 279.5 0.000756021
-0.000319182 279.6 0.000795015
-0.000319446 279.7 0.000754672
-0.000319775 279.8 0.000764421
-0.00032019 279.9 0.000777799
-0.000320411 280 0.000752806
-0.000321972 280.1 1.29759
-0.000324065 280.2 1.29801
-0.000325054 280.3 1.298
-0.000325605 280.4 1.29803
-0.000325462 280.5 1.29799
-0.000324843 280.6 1.29798
-0.000324077 280.7 1.29802
-0.0003229 280.8 1.29798
-0.000321504 280.9 1.29798
-0.000319696 281 1.29802
-0.000316983 281.1 1.29798
-0.000313732 281.2 1.298
-0.000309703 281.3 1.29801
-0.000304634 281.4 1.29798
-0.000298589 281.5 1.298
-0.000290962 281.6 1.29801
-0.000281344 281.7 1.29798
-0.000269432 281.8 1.29802
-0.000254754 281.9 1.298
-0.00023771 282 1.298
-0.000218867 282.1 1.29808
-0.000198395 282.2 1.29805
-0.000176794 282.3 1.29806
-0.000154758 282.4 1.29802
-0.000132288 282.5 1.29798
-0.000110113 282.6 1.29802
-8.86447e-05 282.7 1.29803
-6.79869e-05 282.8 1.298
-4.90021e-05 282.9 1.29804
-3.17914e-05 283 1.29803
-1.66319e-05 283.1 1.298
-3.9911e-06 283.2 1.29805
6.08631e-06 283.3 1.29804
1.30355e-05 283.4 1.29803
1.59874e-05 283.5 1.29804
1.6437e-05 283.6 1.29801
1.58785e-05 283.7 1.29804
1.32949e-05 283.8 1.29805
1.11413e-05 283.9 1.29801
8.58687e-06 284 1.29806
4.51472e-06 284.1 1.29803
1.72092e-06 284.2 1.29802
9.13361e-06 284.3 1.29807
1.90105e-05 284.4 1.29806
2.67431e-05 284.5 1.29803
2.96304e-05 284.6 1.29805
2.88514e-05 284.7 1.29804
2.76163e-05 284.8 1.29803
2.70625e-05 284.9 1.29805
2.67273e-05 285 1.29801
2.56642e-05 285.1 1.29805
2.42187e-05 285.2 1.29804
2.20533e-05 285.3 1.29803
1.84557e-05 285.4 1.29806
1.3768e-05 285.5 1.29806
8.45312e-06 285.6 1.29802
2.64559e-06 285.7 1.29804
-3.18264e-06 285.8 1.29801
-8.82023e-06 285.9 1.29802
-1.44235e-05 286 1.29805
-1.96044e-05 286.1 1.29802
-2.43823e-05 286.2 1.29804
-2.87656e-05 286.3 1.29806
-3.24717e-05 286.4 1.29802
-3.57461e-05 286.5 1.29807
-3.8447e-05 286.6 1.29806
-4.04323e-05 286.7 1.29803
-4.20638e-05 286.8 1.29806
-4.3072e-05 286.9 1.29805
-4.35941e-05 287 1.29803
-4.39112e-05 287.1 1.29808
-4.37477e-05 287.2 1.29805
-4.33175e-05 287.3 1.29804
-4.28191e-05 287.4 1.29807
-4.19621e-05 287.5 1.29802
-4.11503e-05 287.6 1.29805
-4.04528e-05 287.7 1.29805
-3.94959e-05 287.8 1.29806
-3.88017e-05 287.9 1.2981
-3.80722e-05 288 1.29808
-3.70901e-05 288.1 1.29806
-3.61424e-05 288.2 1.29811
-3.47201e-05 288.3 1.29809
-3.2706e-05 288.4 1.29807
-3.02614e-05 288.5 1.29807
-2.69365e-05 288.6 1.29803
-2.28138e-05 288.7 1.29804
-1.81554e-05 288.8 1.29808
-1.26236e-05 288.9 1.29802
-6.85299e-06 289 1.29803
-1.00423e-06 289.1 1.29805
4.92659e-06 289.2 1.29802
1.01773e-05 289.3 1.29804
1.45063e-05 289.4 1.29804
1.73943e-05 289.5 1.29803
1.81828e-05 289.6 1.29808
1.82787e-05 289.7 1.29805
1.72193e-05 289.8 1.29804
1.51178e-05 289.9 1.29807
1.33598e-05 290 1.29804
1.12967e-05 290.1 1.29805
7.37306e-06 290.2 1.29808
7.91495e-06 290.3 1.29805
1.08278e-05 290.4 1.29806
1.92024e-05 290.5 1.2981
2.70488e-05 290.6 1.29806
2.96859e-05 290.7 1.2981
2.8557e-05 290.8 1.29807
2.74714e-05 290.9 1.29805
2.70072e-05 291 1.29808
2.64307e-05 291.1 1.29805
2.54008e-05 291.2 1.29805
2.40402e-05 291.3 1.29809
2.20893e-05 291.4 1.29804
1.90827e-05 291.5 1.29804
1.52002e-05 291.6 1.29807
1.10811e-05 291.7 1.29805
6.886e-06 291.8 1.29807
2.84817e-06 291.9 1.29808
-7.1417e-07 292 1.29804
-3.99203e-06 292.1 1.29806
-6.74274e-06 292.2 1.29805
-8.92861e-06 292.3 1.29803
-1.0814e-05 292.4 1.29806
-1.20653e-05 292.5 1.29804
-1.29099e-05 292.6 1.29804
-1.34863e-05 292.7 1.29806
-1.35514e-05 292.8 1.29803
-1.346e-05 292.9 1.29806
-1.31899e-05 293 1.29808
-1.26277e-05 293.1 1.29804
-1.21291e-05 293.2 1.29809
-1.15653e-05 293.3 1.29809
-1.09065e-05 293.4 1.29804
-1.03991e-05 293.5 1.29808
-9.85049e-06 293.6 1.29804
-9.1407e-06 293.7 1.29803
-8.47289e-06 293.8 1.29805
-7.48312e-06 293.9 1.29803
-6.06094e-06 294 1.29805
-4.30598e-06 294.1 1.29806
-1.81475e-06 294.2 1.29803
1.13145e-06 294.3 1.29804
4.52199e-06 294.4 1.29807
8.41376e-06 294.5 1.29803
1.21623e-05 294.6 1.29805
1.5481e-05 294.7 1.29804
1.79226e-05 294.8 1.29803
1.86533e-05 294.9 1.29806
1.87023e-05 295 1.29803
1.8507e-05 295.1 1.29803
1.67306e-05 295.2 1.29806
1.4976e-05 295.3 1.29803
1.31647e-05 295.4 1.29805
1.00956e-05 295.5 1.29808
6.98767e-06 295.6 1.29804
1.07966e-05 295.7 1.29805
1.56735e-05 295.8 1.29806
2.4747e-05 295.9 1.29804
2.94571e-05 296 1.29809
2.91801e-05 296.1 1.29811
2.77903e-05 296.2 1.29808
2.70893e-05 296.3 1.29812
2.65719e-05 296.4 1.29809
2.57237e-05 296.5 1.29809
2.45529e-05 296.6 1.29812
2.28941e-05 296.7 1.29808
2.02991e-05 296.8 1.29808
1.6822e-05 296.9 1.29811
1.30756e-05 297 1.29807
9.28676e-06 297.1 1.29809
5.58172e-06 297.2 1.29807
2.48088e-06 297.3 1.29803
-3.3586e-07 297.4 1.29805
-2.62992e-06 297.5 1.29806
-4.36772e-06 297.6 1.29804
-5.76696e-06 297.7 1.29808
-6.64593e-06 297.8 1.29806
-7.0843e-06 297.9 1.29806
-7.35478e-06 298 1.29808
-7.18223e-06 298.1 1.29805
-6.87817e-06 298.2 1.29804
-6.49595e-06 298.3 1.29807
-5.92104e-06 298.4 1.29802
-5.43603e-06 298.5 1.29806
-4.94935e-06 298.6 1.29806
-4.33695e-06 298.7 1.29805
-3.87321e-06 298.8 1.29807
-3.28244e-06 298.9 1.29806
-2.42977e-06 299 1.29804
-1.49017e-06 299.1 1.29808
-5.027e-08 299.2 1.29804
1.88321e-06 299.3 1.29805
4.25916e-06 299.4 1.29807
7.30721e-06 299.5 1.29802
1.05713e-05 299.6 1.29804
1.38644e-05 299.7 1.29805
1.68453e-05 299.8 1.29802
1.84473e-05 299.9 1.29805
1.88213e-05 300 1.29804
1.89592e-05 300.1 1.29803
1.82511e-05 300.2 1.29805
1.64439e-05 300.3 1.29804
1.47229e-05 300.4 1.29803
1.26922e-05 300.5 1.29805
9.29777e-06 300.6 1.29802
8.23263e-06 300.7 1.29803
1.11874e-05 300.8 1.29809
1.82531e-05 300.9 1.29801
2.66579e-05 301 1.29806
2.98022e-05 301.1 1.29807
2.87993e-05 301.2 1.29801
2.74215e-05 301.3 1.29805
2.70229e-05 301.4 1.29805
2.64238e-05 301.5 1.29803
2.53187e-05 301.6 1.29805
2.41722e-05 301.7 1.29802
2.22134e-05 301.8 1.29804
1.93125e-05 301.9 1.29807
1.58966e-05 302 1.29804
1.20931e-05 302.1 1.29804
8.34847e-06 302.2 1.29806
5.06519e-06 302.3 1.29801
2.07497e-06 302.4 1.29803
-4.1514e-07 302.5 1.29806
-2.31486e-06 302.6 1.29802
-3.85325e-06 302.7 1.29803
-4.90832e-06 302.8 1.29805
-5.45357e-06 302.9 1.29804
-5.79121e-06 303 1.29805
-5.72368e-06 303.1 1.29805
-5.45506e-06 303.2 1.29803
-5.15417e-06 303.3 1.29805
-4.56434e-06 303.4 1.29803
-3.99856e-06 303.5 1.29804
-3.55273e-06 303.6 1.29805
-2.97204e-06 303.7 1.29802
-2.47137e-06 303.8 1.29805
-1.90485e-06 303.9 1.29804
-1.1072e-06 304 1.29802
-2.1294e-07 304.1 1.29806
1.09788e-06 304.2 1.29805
2.9808e-06 304.3 1.29802
5.30191e-06 304.4 1.29807
8.23076e-06 304.5 1.29803
1.14103e-05 304.6 1.29803
1.45873e-05 304.7 1.29807
1.73574e-05 304.8 1.29802
1.87577e-05 304.9 1.29805
1.88413e-05 305 1.29807
1.89299e-05 305.1 1.29802
1.80394e-05 305.2 1.29805
1.61376e-05 305.3 1.29804
1.44062e-05 305.4 1.29802
1.22673e-05 305.5 1.29807
8.69394e-06 305.6 1.29805
9.18808e-06 305.7 1.29804
1.15657e-05 305.8 1.29808
2.02277e-05 305.9 1.29804
2.78715e-05 306 1.29804
2.97604e-05 306.1 1.29808
2.84173e-05 306.2 1.29805
2.72899e-05 306.3 1.29806
2.68834e-05 306.4 1.29807
2.61846e-05 306.5 1.29805
2.50904e-05 306.6 1.29806
2.37104e-05 306.7 1.29807
2.16418e-05 306.8 1.29804
1.85302e-05 306.9 1.29809
1.4963e-05 307 1.29806
1.12329e-05 307.1 1.29803
7.53964e-06 307.2 1.29807
4.33657e-06 307.3 1.29805
1.52281e-06 307.4 1.29805
-8.5575e-07 307.5 1.29806
-2.62414e-06 307.6 1.29804
-3.93271e-06 307.7 1.29806
-4.90384e-06 307.8 1.29807
-5.30583e-06 307.9 1.29804
-5.55803e-06 308 1.29809
-5.45152e-06 308.1 1.29806
-5.03386e-06 308.2 1.29802
-4.61209e-06 308.3 1.29807
-4.11254e-06 308.4 1.29804
-3.5518e-06 308.5 1.29805
-3.11082e-06 308.6 1.29809
-2.52509e-06 308.7 1.29805
-1.93208e-06 308.8 1.29805
-1.39056e-06 308.9 1.29808
-4.6756e-07 309 1.29802
6.4384e-07 309.1 1.29804
2.09045e-06 309.2 1.29805
4.31605e-06 309.3 1.29804
6.90839e-06 309.4 1.29806
9.9348e-06 309.5 1.29805
1.32321e-05 309.6 1.29803
1.61915e-05 309.7 1.29807
1.82811e-05 309.8 1.29805
1.89032e-05 309.9 1.29806
1.88633e-05 310 1.29808
1.86145e-05 310.1 1.29804
1.69981e-05 310.2 1.29805
1.50631e-05 310.3 1.29808
1.33087e-05 310.4 1.29804
1.01501e-05 310.5 1.29804
7.63458e-06 310.6 1.29806
1.08804e-05 310.7 1.29802
1.62881e-05 310.8 1.29806
2.53418e-05 310.9 1.29806
2.97951e-05 311 1.29804
2.91043e-05 311.1 1.29806
2.75437e-05 311.2 1.29803
2.71617e-05 311.3 1.29802
2.64771e-05 311.4 1.29807
2.55506e-05 311.5 1.29803
2.44623e-05 311.6 1.29804
2.25195e-05 311.7 1.29807
1.99005e-05 311.8 1.29801
1.64782e-05 311.9 1.29806
1.26038e-05 312 1.29805
9.03083e-06 312.1 1.29802
5.56176e-06 312.2 1.29805
2.51763e-06 312.3 1.29805
1.3757e-07 312.4 1.29803
-1.94794e-06 312.5 1.29807
-3.41992e-06 312.6 1.29804
-4.43506e-06 312.7 1.29805
-5.13515e-06 312.8 1.29806
-5.29371e-06 312.9 1.29803
-5.27916e-06 313 1.29803
-5.09019e-06 313.1 1.29808
-4.57273e-06 313.2 1.29804
-4.12336e-06 313.3 1.29808
-3.65757e-06 313.4 1.29808
-2.98323e-06 313.5 1.29804
-2.5124e-06 313.6 1.29807
-1.96267e-06 313.7 1.29804
-1.27975e-06 313.8 1.29803
-6.0616e-07 313.9 1.29809
5.1979e-07 314 1.29805
2.05165e-06 314.1 1.29804
3.95286e-06 314.2 1.29808
6.57224e-06 314.3 1.29803
9.6091e-06 314.4 1.29804
1.28273e-05 314.5 1.29807
1.60141e-05 314.6 1.29802
1.82229e-05 314.7 1.29805
1.88945e-05 314.8 1.29806
1.89196e-05 314.9 1.29802
1.86563e-05 315 1.29806
1.7119e-05 315.1 1.29805
1.53084e-05 315.2 1.29802
1.33625e-05 315.3 1.29807
1.03961e-05 315.4 1.29804
7.75136e-06 315.5 1.29804
1.04692e-05 315.6 1.29808
1.57511e-05 315.7 1.29804
2.49225e-05 315.8 1.29805
2.95811e-05 315.9 1.29808
2.92396e-05 316 1.29803
2.76211e-05 316.1 1.29804
2.70306e-05 316.2 1.29805
2.6614e-05 316.3 1.29803
2.55366e-05 316.4 1.29806
2.44496e-05 316.5 1.29804
2.27181e-05 316.6 1.29803
1.99781e-05 316.7 1.29806
1.66075e-05 316.8 1.29803
1.28495e-05 316.9 1.29802
9.0521e-06 317 1.29807
5.7317e-06 317.1 1.29802
2.71965e-06 317.2 1.29804
2.3084e-07 317.3 1.29807
-1.68324e-06 317.4 1.29801
-3.19085e-06 317.5 1.29805
-4.22372e-06 317.6 1.29805
-4.72271e-06 317.7 1.29802
-5.05549e-06 317.8 1.29806
-4.95682e-06 317.9 1.29803
-4.60519e-06 318 1.29803
-4.25804e-06 318.1 1.29807
-3.69637e-06 318.2 1.29802
-3.12146e-06 318.3 1.29803
-2.71517e-06 318.4 1.29807
-2.08915e-06 318.5 1.29801
-1.53009e-06 318.6 1.29806
-9.0667e-07 318.7 1.29805
-6.81e-09 318.8 1.29801
1.10664e-06 318.9 1.29805
2.687e-06 319 1.29804
4.91689e-06 319.1 1.29802
7.51091e-06 319.2 1.29806
1.05828e-05 319.3 1.29804
1.39243e-05 319.4 1.29801
1.67864e-05 319.5 1.29806
1.86449e-05 319.6 1.29804
1.89381e-05 319.7 1.29803
1.88697e-05 319.8 1.29804
1.8344e-05 319.9 1.29802
1.65517e-05 320 1.29804
1.46216e-05 320.1 1.29804
1.27775e-05 320.2 1.29803
9.15357e-06 320.3 1.29805
8.81706e-06 320.4 1.29803
1.12557e-05 320.5 1.29802
1.86693e-05 320.6 1.29806
2.71186e-05 320.7 1.29805
3.00057e-05 320.8 1.29802
2.86201e-05 320.9 1.29806
2.72979e-05 321 1.29804
2.70285e-05 321.1 1.29804
2.61501e-05 321.2 1.29806
2.52911e-05 321.3 1.298
2.40166e-05 321.4 1.29802
2.18437e-05 321.5 1.29803
1.90015e-05 321.6 1.29801
1.53534e-05 321.7 1.29806
1.15275e-05 321.8 1.29803
7.99778e-06 321.9 1.29802
4.70946e-06 322 1.29806
1.9151e-06 322.1 1.29804
-2.7617e-07 322.2 1.29802
-2.14753e-06 322.3 1.29806
-3.39212e-06 322.4 1.29802
-4.15451e-06 322.5 1.29803
-4.71301e-06 322.6 1.29807
-4.72849e-06 322.7 1.298
-4.54326e-06 322.8 1.29804
-4.27669e-06 322.9 1.29804
-3.68704e-06 323 1.29802
-3.21902e-06 323.1 1.29806
-2.68533e-06 323.2 1.29805
-2.05688e-06 323.3 1.29802
-1.59855e-06 323.4 1.29806
-9.9062e-07 323.5 1.29804
-2.051e-07 323.6 1.29804
6.5578e-07 323.7 1.29805
2.11806e-06 323.8 1.29803
3.97618e-06 323.9 1.29804
6.32321e-06 324 1.29805
9.30915e-06 324.1 1.29803
1.24727e-05 324.2 1.29804
1.56224e-05 324.3 1.29805
1.81502e-05 324.4 1.29803
1.88861e-05 324.5 1.29804
1.88404e-05 324.6 1.29805
1.87652e-05 324.7 1.29803
1.73281e-05 324.8 1.29806
1.54927e-05 324.9 1.29804
1.36809e-05 325 1.29805
1.08246e-05 325.1 1.29808
8.09907e-06 325.2 1.29804
1.00587e-05 325.3 1.29805
1.48954e-05 325.4 1.29805
2.41465e-05 325.5 1.29803
2.9511e-05 325.6 1.29806
2.93515e-05 325.7 1.29806
2.77642e-05 325.8 1.29805
2.70793e-05 325.9 1.29807
2.65659e-05 326 1.29805
2.56817e-05 326.1 1.29804
2.45184e-05 326.2 1.29807
2.28487e-05 326.3 1.29804
2.02545e-05 326.4 1.29803
1.68371e-05 326.5 1.29807
1.31636e-05 326.6 1.29802
9.50054e-06 326.7 1.29804
6.05516e-06 326.8 1.29807
3.22424e-06 326.9 1.29805
7.7311e-07 327 1.29806
-1.1419e-06 327.1 1.29806
-2.39209e-06 327.2 1.29802
-3.40052e-06 327.3 1.29805
-3.84448e-06 327.4 1.29804
-3.90996e-06 327.5 1.29804
-3.9191e-06 327.6 1.29808
-3.53744e-06 327.7 1.29803
-3.04497e-06 327.8 1.29803
-2.61071e-06 327.9 1.29807
-1.97275e-06 328 1.29804
-1.42936e-06 328.1 1.29804
-9.7308e-07 328.2 1.29806
-2.8251e-07 328.3 1.29803
3.8212e-07 328.4 1.29805
1.31426e-06 328.5 1.29803
2.7411e-06 328.6 1.29801
4.51994e-06 328.7 1.29805
6.98244e-06 328.8 1.29804
9.957e-06 328.9 1.29802
1.30192e-05 329 1.29807
1.61609e-05 329.1 1.29803
1.84238e-05 329.2 1.29801
1.89228e-05 329.3 1.29805
1.88997e-05 329.4 1.29801
1.86117e-05 329.5 1.29804
1.69938e-05 329.6 1.29805
1.51988e-05 329.7 1.29801
1.3272e-05 329.8 1.29805
1.00861e-05 329.9 1.29805
8.28076e-06 330 1.29804
1.07983e-05 330.1 1.29806
1.63497e-05 330.2 1.29805
2.55524e-05 330.3 1.29804
2.97688e-05 330.4 1.29808
2.90704e-05 330.5 1.29803
2.74941e-05 330.6 1.29804
2.69843e-05 330.7 1.29805
2.64476e-05 330.8 1.29802
2.54482e-05 330.9 1.29805
2.42595e-05 331 1.29805
2.24604e-05 331.1 1.29803
1.95591e-05 331.2 1.29805
1.60617e-05 331.3 1.29805
1.23882e-05 331.4 1.29802
8.61504e-06 331.5 1.29808
5.43659e-06 331.6 1.29803
2.69316e-06 331.7 1.29805
3.1143e-07 331.8 1.29807
-1.36276e-06 331.9 1.29803
-2.63739e-06 332 1.29806
-3.5296e-06 332.1 1.29807
-3.77733e-06 332.2 1.29803
-3.90604e-06 332.3 1.29805
-3.74916e-06 332.4 1.29804
-3.28598e-06 332.5 1.29801
-2.86496e-06 332.6 1.29806
-2.3378e-06 332.7 1.29805
-1.71681e-06 332.8 1.29802
-1.27192e-06 332.9 1.29805
-6.5951e-07 333 1.29802
5.792e-08 333.1 1.29804
7.0409e-07 333.2 1.29804
1.81288e-06 333.3 1.29802
3.39138e-06 333.4 1.29802
5.406e-06 333.5 1.29806
8.12705e-06 333.6 1.298
1.11089e-05 333.7 1.29804
1.42817e-05 333.8 1.29805
1.72415e-05 333.9 1.29802
1.88131e-05 334 1.29807
1.89126e-05 334.1 1.29805
1.88999e-05 334.2 1.29801
1.80558e-05 334.3 1.29805
1.62665e-05 334.4 1.29804
1.45114e-05 334.5 1.29803
1.22447e-05 334.6 1.29805
8.80624e-06 334.7 1.29802
9.75516e-06 334.8 1.29803
1.15303e-05 334.9 1.29807
2.04907e-05 335 1.29804
2.81951e-05 335.1 1.29805
2.98893e-05 335.2 1.29805
2.83611e-05 335.3 1.29802
2.71996e-05 335.4 1.29805
2.68084e-05 335.5 1.29806
2.60535e-05 335.6 1.29804
2.49697e-05 335.7 1.29807
2.35522e-05 335.8 1.29805
2.12868e-05 335.9 1.29803
1.80093e-05 336 1.29806
1.44011e-05 336.1 1.29802
1.0678e-05 336.2 1.29804
7.13503e-06 336.3 1.29807
4.16178e-06 336.4 1.29803
1.60172e-06 336.5 1.29805
-4.3119e-07 336.6 1.29803
-1.78322e-06 336.7 1.29801
-2.82803e-06 336.8 1.29804
-3.39623e-06 336.9 1.29804
-3.54341e-06 337 1.29801
-3.51151e-06 337.1 1.29807
-3.17331e-06 337.2 1.29803
-2.67059e-06 337.3 1.29803
-2.21693e-06 337.4 1.29805
-1.63287e-06 337.5 1.29802
-1.06374e-06 337.6 1.29803
-6.1157e-07 337.7 1.29803
3.292e-08 337.8 1.29802
7.7479e-07 337.9 1.29806
1.70282e-06 338 1.29805
3.20223e-06 338.1 1.29802
5.05456e-06 338.2 1.29805
7.46633e-06 338.3 1.29804
1.05373e-05 338.4 1.29802
1.36197e-05 338.5 1.29806
1.67334e-05 338.6 1.29802
1.874e-05 338.7 1.29802
1.89564e-05 338.8 1.29804
1.89191e-05 338.9 1.29803
1.84199e-05 339 1.29804
1.66275e-05 339.1 1.29805
1.4852e-05 339.2 1.29802
1.28086e-05 339.3 1.29803
9.28117e-06 339.4 1.29804
9.19368e-06 339.5 1.29801
1.1237e-05 339.6 1.29804
1.84794e-05 339.7 1.29802
2.72057e-05 339.8 1.29801
3.00049e-05 339.9 1.29807
2.86452e-05 340 1.29804
2.73689e-05 340.1 1.29803
2.69371e-05 340.2 1.29806
2.62173e-05 340.3 1.29803
2.52191e-05 340.4 1.29803
2.38805e-05 340.5 1.29806
2.17564e-05 340.6 1.29801
1.87753e-05 340.7 1.29804
1.50691e-05 340.8 1.29805
1.13777e-05 340.9 1.29802
7.82075e-06 341 1.29805
4.66768e-06 341.1 1.29804
2.1604e-06 341.2 1.29801
4.841e-08 341.3 1.29805
-1.42656e-06 341.4 1.29802
-2.45197e-06 341.5 1.29803
-3.1347e-06 341.6 1.29806
-3.34362e-06 341.7 1.29803
-3.25483e-06 341.8 1.29803
-3.01177e-06 341.9 1.29805
-2.48554e-06 342 1.29803
-1.98263e-06 342.1 1.29807
-1.51032e-06 342.2 1.29804
-9.2328e-07 342.3 1.29802
-4.1869e-07 342.4 1.29809
1.6723e-07 342.5 1.2981
9.6394e-07 342.6 1.29809
1.8819e-06 342.7 1.29809
3.29829e-06 342.8 1.29803
5.24987e-06 342.9 1.29802
7.60511e-06 343 1.29807
1.05812e-05 343.1 1.29803
1.38115e-05 343.2 1.29804
1.6734e-05 343.3 1.29806
1.87385e-05 343.4 1.29802
1.90025e-05 343.5 1.29804
1.88273e-05 343.6 1.29804
1.83293e-05 343.7 1.298
1.65573e-05 343.8 1.29805
1.46639e-05 343.9 1.29804
1.27251e-05 344 1.29802
9.12932e-06 344.1 1.29804
9.42126e-06 344.2 1.29803
1.137e-05 344.3 1.29803
1.89939e-05 344.4 1.29806
2.74717e-05 344.5 1.29801
3.00227e-05 344.6 1.29803
2.85108e-05 344.7 1.29805
2.72787e-05 344.8 1.29802
2.69595e-05 344.9 1.29804
2.60891e-05 345 1.29804
2.52346e-05 345.1 1.298
2.38032e-05 345.2 1.29804
2.15735e-05 345.3 1.29804
1.85522e-05 345.4 1.29803
1.4841e-05 345.5 1.29805
1.11121e-05 345.6 1.29802
7.7023e-06 345.7 1.29803
4.50669e-06 345.8 1.29805
2.0261e-06 345.9 1.29801
9.485e-08 346 1.29804
-1.4579e-06 346.1 1.29804
-2.37119e-06 346.2 1.29803
-2.94294e-06 346.3 1.29804
-3.2082e-06 346.4 1.29805
-2.95413e-06 346.5 1.29803
-2.70435e-06 346.6 1.29805
-2.27699e-06 346.7 1.29803
-1.67727e-06 346.8 1.29802
-1.20476e-06 346.9 1.29806
-6.625e-07 347 1.29803
-9.15e-08 347.1 1.29801
4.6663e-07 347.2 1.29806
1.25476e-06 347.3 1.29803
2.30217e-06 347.4 1.29803
3.71428e-06 347.5 1.29806
5.85519e-06 347.6 1.29802
8.40835e-06 347.7 1.29804
1.13454e-05 347.8 1.29806
1.46281e-05 347.9 1.29804
1.74505e-05 348 1.29806
1.88697e-05 348.1 1.29804
1.90157e-05 348.2 1.29803
1.87544e-05 348.3 1.29806
1.78926e-05 348.4 1.29805
1.61109e-05 348.5 1.29802
1.4183e-05 348.6 1.29807
1.1942e-05 348.7 1.29803
8.79934e-06 348.8 1.29804
9.51173e-06 348.9 1.29806
1.2887e-05 349 1.29803
2.17077e-05 349.1 1.29806
2.8682e-05 349.2 1.29805
2.98279e-05 349.3 1.29803
2.80961e-05 349.4 1.29806
2.71041e-05 349.5 1.29802
2.677e-05 349.6 1.298
2.5836e-05 349.7 1.29804
2.48736e-05 349.8 1.29803
2.33455e-05 349.9 1.29802
2.07974e-05 350 1.29805
1.76482e-05 350.1 1.29801
1.39935e-05 350.2 1.29805
1.02023e-05 350.3 1.29805
6.99494e-06 350.4 1.29802
4.06833e-06 350.5 1.29805
1.67447e-06 350.6 1.29805
3.777e-08 350.7 1.29802
-1.33124e-06 350.8 1.29805
-2.15481e-06 350.9 1.29805
-2.4404e-06 351 1.29802
-2.57788e-06 351.1 1.29805
-2.2977e-06 351.2 1.29803
-1.92779e-06 351.3 1.29803
-1.53046e-06 351.4 1.29804
-9.0705e-07 351.5 1.29804
-3.9537e-07 351.6 1.29802
8.236e-08 351.7 1.29806
7.8262e-07 351.8 1.29801
1.37246e-06 351.9 1.29803
2.19715e-06 352 1.29806
3.57866e-06 352.1 1.29802
5.23289e-06 352.2 1.29805
7.54449e-06 352.3 1.29803
1.04741e-05 352.4 1.29803
1.34794e-05 352.5 1.29808
1.65209e-05 352.6 1.29802
1.87048e-05 352.7 1.29805
1.89887e-05 352.8 1.29806
1.89363e-05 352.9 1.29804
1.84346e-05 353 1.29804
1.67377e-05 353.1 1.29806
1.49443e-05 353.2 1.29802
1.2922e-05 353.3 1.29805
9.35373e-06 353.4 1.29803
9.31605e-06 353.5 1.29802
1.12796e-05 353.6 1.29804
1.81313e-05 353.7 1.29801
2.69423e-05 353.8 1.29802
2.99861e-05 353.9 1.29806
2.87238e-05 354 1.29801
2.73066e-05 354.1 1.29804
2.69522e-05 354.2 1.29804
2.62799e-05 354.3 1.29802
2.52937e-05 354.4 1.29803
2.39389e-05 354.5 1.29804
2.1906e-05 354.6 1.29801
1.88111e-05 354.7 1.29806
1.52002e-05 354.8 1.29802
1.15553e-05 354.9 1.29802
8.03956e-06 355 1.29805
4.9598e-06 355.1 1.29802
2.49692e-06 355.2 1.29804
4.9181e-07 355.3 1.29807
-8.6732e-07 355.4 1.29804
-1.85243e-06 355.5 1.29803
-2.3822e-06 355.6 1.29805
-2.44208e-06 355.7 1.29802
-2.32904e-06 355.8 1.29803
-2.05837e-06 355.9 1.29805
-1.50528e-06 356 1.29802
-1.04621e-06 356.1 1.29805
-5.1998e-07 356.2 1.29804
5.885e-08 356.3 1.29801
5.2632e-07 356.4 1.29806
1.1572e-06 356.5 1.29803
2.06079e-06 356.6 1.29802
3.08676e-06 356.7 1.29807
4.76804e-06 356.8 1.29802
6.94103e-06 356.9 1.29806
9.54139e-06 357 1.29808
1.26661e-05 357.1 1.29804
1.57875e-05 357.2 1.29805
1.81817e-05 357.3 1.29805
1.9151e-05 357.4 1.29802
1.89006e-05 357.5 1.29803
1.85787e-05 357.6 1.29804
1.73663e-05 357.7 1.298
1.5409e-05 357.8 1.29806
1.35454e-05 357.9 1.29803
1.04422e-05 358 1.29804
8.76483e-06 358.1 1.29807
1.06586e-05 358.2 1.29802
1.5883e-05 358.3 1.29804
2.50402e-05 358.4 1.29807
2.99031e-05 358.5 1.29802
2.92099e-05 358.6 1.29804
2.74432e-05 358.7 1.29803
2.71287e-05 358.8 1.29802
2.64258e-05 358.9 1.29806
2.552e-05 359 1.29803
2.44226e-05 359.1 1.29802
2.24275e-05 359.2 1.29807
1.96016e-05 359.3 1.29803
1.61751e-05 359.4 1.29803
1.22941e-05 359.5 1.29806
8.81762e-06 359.6 1.29801
5.71696e-06 359.7 1.29802
2.95543e-06 359.8 1.29804
9.9677e-07 359.9 1.29804
-5.5486e-07 360 1.29805
-1.65694e-06 360.1 1.29804
-2.11377e-06 360.2 1.29803
-2.42212e-06 360.3 1.29803
-2.32549e-06 360.4 1.29802
-1.93805e-06 360.5 1.29802
-1.63791e-06 360.6 1.29803
-1.01282e-06 360.7 1.29801
-4.4312e-07 360.8 1.29803
-4.934e-08 360.9 1.29806
5.6661e-07 361 1.29801
1.17977e-06 361.1 1.29805
1.93413e-06 361.2 1.29805
3.14384e-06 361.3 1.29803
4.60612e-06 361.4 1.29804
6.69909e-06 361.5 1.29806
9.4692e-06 361.6 1.29803
1.24288e-05 361.7 1.29805
1.56205e-05 361.8 1.29804
1.82102e-05 361.9 1.29804
1.90081e-05 362 1.29805
1.89303e-05 362.1 1.29804
1.86917e-05 362.2 1.29805
1.72824e-05 362.3 1.29807
1.55013e-05 362.4 1.29803
1.35876e-05 362.5 1.29806
1.04424e-05 362.6 1.29806
8.95416e-06 362.7 1.29804
1.05017e-05 362.8 1.29807
1.56696e-05 362.9 1.29804
2.50756e-05 363 1.29803
2.97712e-05 363.1 1.29808
2.922e-05 363.2 1.29806
2.75394e-05 363.3 1.29805
2.7036e-05 363.4 1.29807
2.64879e-05 363.5 1.29802
2.55504e-05 363.6 1.29803
2.43244e-05 363.7 1.29806
2.25042e-05 363.8 1.29801
1.96117e-05 363.9 1.29805
1.60981e-05 364 1.29804
1.241e-05 364.1 1.29801
8.70961e-06 364.2 1.29804
5.49199e-06 364.3 1.29805
2.9019e-06 364.4 1.29803
7.0017e-07 364.5 1.29804
-7.8412e-07 364.6 1.29803
-1.75748e-06 364.7 1.29803
-2.48834e-06 364.8 1.29804
-2.63925e-06 364.9 1.29802
-2.50774e-06 365 1.29804
-2.33239e-06 365.1 1.29805
-1.74349e-06 365.2 1.29802
-1.23909e-06 365.3 1.29805
-7.8412e-07 365.4 1.29805
-1.3627e-07 365.5 1.29803
3.4948e-07 365.6 1.29805
9.6319e-07 365.7 1.29804
1.86362e-06 365.8 1.29805
2.87914e-06 365.9 1.29807
4.47797e-06 366 1.29803
6.66551e-06 366.1 1.29803
9.27091e-06 366.2 1.29807
1.24262e-05 366.3 1.29802
1.56116e-05 366.4 1.29804
1.80821e-05 366.5 1.29807
1.91234e-05 366.6 1.29803
1.89109e-05 366.7 1.29806
1.85815e-05 366.8 1.29807
1.73928e-05 366.9 1.29803
1.54797e-05 367 1.29807
1.35391e-05 367.1 1.29803
1.05396e-05 367.2 1.29803
8.97151e-06 367.3 1.29806
1.05825e-05 367.4 1.29804
1.58112e-05 367.5 1.29805
2.49622e-05 367.6 1.29807
2.98544e-05 367.7 1.29804
2.92211e-05 367.8 1.29804
2.74083e-05 367.9 1.29806
2.71076e-05 368 1.29803
2.64463e-05 368.1 1.29804
2.54222e-05 368.2 1.29807
2.44324e-05 368.3 1.29803
2.24076e-05 368.4 1.29805
1.95662e-05 368.5 1.29804
1.61147e-05 368.6 1.29803
1.22081e-05 368.7 1.29805
8.69618e-06 368.8 1.29802
5.61287e-06 368.9 1.29803
2.85806e-06 369 1.29805
8.8541e-07 369.1 1.29802
-5.9702e-07 369.2 1.29804
-1.65041e-06 369.3 1.29806
-2.15182e-06 369.4 1.29803
-2.32325e-06 369.5 1.29806
-2.27158e-06 369.6 1.29805
-1.87873e-06 369.7 1.29802
-1.47972e-06 369.8 1.29808
-9.4641e-07 369.9 1.29804
-2.9427e-07 370 1.29804
1.4149e-07 370.1 1.29808
7.5558e-07 370.2 1.29803
1.43514e-06 370.3 1.29804
2.22439e-06 370.4 1.29807
3.48838e-06 370.5 1.29803
5.17842e-06 370.6 1.29805
7.4016e-06 370.7 1.29807
1.03221e-05 370.8 1.29804
1.33738e-05 370.9 1.29806
1.64195e-05 371 1.29806
1.87133e-05 371.1 1.29804
1.90267e-05 371.2 1.29807
1.88698e-05 371.3 1.29806
1.83983e-05 371.4 1.29803
1.67448e-05 371.5 1.29806
1.49167e-05 371.6 1.29803
1.29189e-05 371.7 1.29805
9.2849e-06 371.8 1.29807
9.79471e-06 371.9 1.29803
1.14251e-05 372 1.29806
1.86329e-05 372.1 1.29806
2.73686e-05 372.2 1.29803
3.00587e-05 372.3 1.29807
2.86048e-05 372.4 1.29805
2.73122e-05 372.5 1.29801
2.68843e-05 372.6 1.29804
2.61135e-05 372.7 1.29802
2.52256e-05 372.8 1.29803
2.37984e-05 372.9 1.29806
2.15497e-05 373 1.29803
1.84486e-05 373.1 1.29804
1.46671e-05 373.2 1.29806
1.09593e-05 373.3 1.29802
7.52061e-06 373.4 1.29804
4.45633e-06 373.5 1.29806
2.13298e-06 373.6 1.29802
1.9036e-07 373.7 1.29805
-1.14209e-06 373.8 1.29804
-1.88377e-06 373.9 1.29804
-2.34694e-06 374 1.29805
-2.42902e-06 374.1 1.29803
-2.13653e-06 374.2 1.29802
-1.86773e-06 374.3 1.29804
-1.29449e-06 374.4 1.29804
-7.3991e-07 374.5 1.29802
-2.4838e-07 374.6 1.29805
3.838e-07 374.7 1.29802
9.0873e-07 374.8 1.29804
1.57933e-06 374.9 1.29805
2.65846e-06 375 1.29801
3.99875e-06 375.1 1.29803
5.92794e-06 375.2 1.29803
8.47009e-06 375.3 1.29801
1.13896e-05 375.4 1.29805
1.45433e-05 375.5 1.29803
1.74779e-05 375.6 1.29803
1.89329e-05 375.7 1.29805
1.90465e-05 375.8 1.29804
1.88249e-05 375.9 1.29803
1.78103e-05 376 1.29806
1.61094e-05 376.1 1.29803
1.42176e-05 376.2 1.29805
1.16873e-05 376.3 1.29806
8.99688e-06 376.4 1.29802
9.82176e-06 376.5 1.29805
1.36721e-05 376.6 1.29803
2.25768e-05 376.7 1.29803
2.90888e-05 376.8 1.29805
2.96845e-05 376.9 1.29803
2.79927e-05 377 1.29802
2.70097e-05 377.1 1.29806
2.66752e-05 377.2 1.29803
2.57798e-05 377.3 1.29805
2.46865e-05 377.4 1.29806
2.31019e-05 377.5 1.29801
2.04054e-05 377.6 1.29805
1.68989e-05 377.7 1.29806
1.31567e-05 377.8 1.29803
9.43152e-06 377.9 1.29807
6.1128e-06 378 1.29805
3.50871e-06 378.1 1.29802
1.20943e-06 378.2 1.29807
-3.4295e-07 378.3 1.29803
-1.40194e-06 378.4 1.29801
-2.10071e-06 378.5 1.29804
-2.29117e-06 378.6 1.298
-2.19417e-06 378.7 1.29803
-1.98991e-06 378.8 1.29804
-1.40082e-06 378.9 1.29803
-9.5909e-07 379 1.29803
-4.3492e-07 379.1 1.29805
1.691e-07 379.2 1.29802
6.9215e-07 379.3 1.29805
1.29001e-06 379.4 1.29806
2.24192e-06 379.5 1.29804
3.29941e-06 379.6 1.29807
4.99095e-06 379.7 1.29804
7.32642e-06 379.8 1.29802
9.99431e-06 379.9 1.29807
1.32155e-05 380 1.29805
1.6343e-05 380.1 1.29804
1.85261e-05 380.2 1.29806
1.91273e-05 380.3 1.29803
1.88943e-05 380.4 1.29804
1.83294e-05 380.5 1.29807
1.69121e-05 380.6 1.29802
1.5004e-05 380.7 1.29805
1.29101e-05 380.8 1.29804
9.51341e-06 380.9 1.29802
9.70554e-06 381 1.29809
1.13605e-05 381.1 1.29803
1.85134e-05 381.2 1.29803
2.71458e-05 381.3 1.29805
3.01122e-05 381.4 1.29802
2.86786e-05 381.5 1.29804
2.71738e-05 381.6 1.29807
2.6953e-05 381.7 1.29803
2.61939e-05 381.8 1.29805
2.52045e-05 381.9 1.29806
2.39088e-05 382 1.29803
2.15666e-05 382.1 1.29803
1.83613e-05 382.2 1.29802
1.47358e-05 382.3 1.298
1.07877e-05 382.4 1.29804
7.32045e-06 382.5 1.29802
4.38339e-06 382.6 1.29802
1.80355e-06 382.7 1.29803
2.509e-08 382.8 1.29802
-1.27434e-06 382.9 1.29803
-2.21301e-06 383 1.29805
-2.50028e-06 383.1 1.29801
-2.60959e-06 383.2 1.29803
-2.44264e-06 383.3 1.29805
-1.97424e-06 383.4 1.29802
-1.51293e-06 383.5 1.29804
-9.839e-07 383.6 1.29803
-2.9203e-07 383.7 1.29801
1.2246e-07 383.8 1.29806
7.6155e-07 383.9 1.29803
1.5465e-06 384 1.29803
2.52248e-06 384.1 1.29805
4.0687e-06 384.2 1.29802
6.13723e-06 384.3 1.29804
8.65924e-06 384.4 1.29806
1.1881e-05 384.5 1.29802
1.50626e-05 384.6 1.29804
1.77972e-05 384.7 1.29802
1.91263e-05 384.8 1.298
1.89346e-05 384.9 1.29806
1.86346e-05 385 1.29808
1.75613e-05 385.1 1.29808
1.56371e-05 385.2 1.29806
1.36882e-05 385.3 1.29802
1.07548e-05 385.4 1.29803
9.14369e-06 385.5 1.29806
1.03041e-05 385.6 1.29804
1.52566e-05 385.7 1.29804
2.45076e-05 385.8 1.29806
2.98065e-05 385.9 1.29805
2.93082e-05 386 1.29804
2.74809e-05 386.1 1.29804
2.70957e-05 386.2 1.29803
2.64187e-05 386.3 1.29806
2.55194e-05 386.4 1.29805
2.44675e-05 386.5 1.29804
2.24232e-05 386.6 1.29806
1.95287e-05 386.7 1.29804
1.59488e-05 386.8 1.29804
1.19599e-05 386.9 1.29807
8.35463e-06 387 1.29803
5.20566e-06 387.1 1.29805
2.43219e-06 387.2 1.29805
4.7595e-07 387.3 1.29801
-1.08594e-06 387.4 1.29803
-2.09176e-06 387.5 1.29806
-2.53777e-06 387.6 1.29803
-2.75714e-06 387.7 1.29806
-2.60941e-06 387.8 1.29804
-2.20331e-06 387.9 1.29802
-1.80486e-06 388 1.29808
-1.23909e-06 388.1 1.29804
-5.9534e-07 388.2 1.29804
-1.6667e-07 388.3 1.29806
4.6252e-07 388.4 1.29801
1.20588e-06 388.5 1.29806
2.08336e-06 388.6 1.29807
3.47121e-06 388.7 1.29803
5.38697e-06 388.8 1.29806
7.83567e-06 388.9 1.29804
1.09027e-05 389 1.29802
1.41314e-05 389.1 1.29805
1.71852e-05 389.2 1.29805
1.90088e-05 389.3 1.29802
1.89667e-05 389.4 1.29804
1.87941e-05 389.5 1.29802
1.79452e-05 389.6 1.29803
1.61145e-05 389.7 1.29804
1.42679e-05 389.8 1.298
1.18705e-05 389.9 1.29804
8.94652e-06 390 1.29806
9.98703e-06 390.1 1.29801
1.34138e-05 390.2 1.29806
2.23354e-05 390.3 1.29805
2.9159e-05 390.4 1.29802
2.96925e-05 390.5 1.29806
2.79396e-05 390.6 1.29804
2.71729e-05 390.7 1.29804
2.66254e-05 390.8 1.29805
2.58153e-05 390.9 1.29801
2.47742e-05 391 1.29803
2.29394e-05 391.1 1.29804
2.02693e-05 391.2 1.29803
1.66414e-05 391.3 1.29806
1.27027e-05 391.4 1.29806
9.02244e-06 391.5 1.29802
5.59795e-06 391.6 1.29805
2.79333e-06 391.7 1.29804
6.472e-07 391.8 1.29803
-1.08053e-06 391.9 1.29805
-2.13802e-06 392 1.29803
-2.71461e-06 392.1 1.29803
-3.07072e-06 392.2 1.29806
-2.87895e-06 392.3 1.29805
-2.53442e-06 392.4 1.29803
-2.15947e-06 392.5 1.29806
-1.56124e-06 392.6 1.29802
-1.0255e-06 392.7 1.29804
-5.0711e-07 392.8 1.29805
1.3981e-07 392.9 1.29803
8.0147e-07 393 1.29806
1.64238e-06 393.1 1.29805
3.04292e-06 393.2 1.29804
4.78669e-06 393.3 1.29806
7.25218e-06 393.4 1.29805
1.02491e-05 393.5 1.29804
1.34138e-05 393.6 1.29807
1.66579e-05 393.7 1.29804
1.8788e-05 393.8 1.29806
1.89142e-05 393.9 1.29808
1.88193e-05 394 1.29804
1.81177e-05 394.1 1.29807
1.63945e-05 394.2 1.29807
1.4616e-05 394.3 1.29805
1.23009e-05 394.4 1.29806
9.0049e-06 394.5 1.29806
1.07248e-05 394.6 1.29804
1.16573e-05 394.7 1.29806
2.08113e-05 394.8 1.29805
2.85275e-05 394.9 1.29807
2.98973e-05 395 1.29808
2.82565e-05 395.1 1.29805
2.71466e-05 395.2 1.29804
2.67347e-05 395.3 1.29806
2.59335e-05 395.4 1.29804
2.49182e-05 395.5 1.29806
2.32587e-05 395.6 1.29806
2.07244e-05 395.7 1.29803
1.71578e-05 395.8 1.29806
1.32298e-05 395.9 1.29805
9.43264e-06 396 1.29803
5.94454e-06 396.1 1.29806
3.0571e-06 396.2 1.29803
7.7199e-07 396.3 1.29803
-1.0421e-06 396.4 1.29807
-2.12907e-06 396.5 1.29801
-2.86123e-06 396.6 1.29804
-3.19122e-06 396.7 1.29807
-3.01046e-06 396.8 1.29803
-2.77543e-06 396.9 1.29805
-2.36728e-06 397 1.29804
-1.69779e-06 397.1 1.29802
-1.22025e-06 397.2 1.29802
-6.3265e-07 397.3 1.29804
-4.7e-10 397.4 1.29803
5.8284e-07 397.5 1.29807
1.51778e-06 397.6 1.29802
2.7993e-06 397.7 1.29803
4.50613e-06 397.8 1.29806
7.00632e-06 397.9 1.29802
9.94413e-06 398 1.29805
1.3174e-05 398.1 1.29805
1.6528e-05 398.2 1.29802
1.87031e-05 398.3 1.29805
1.8992e-05 398.4 1.29805
1.89092e-05 398.5 1.29802
1.81082e-05 398.6 1.29808
1.65146e-05 398.7 1.29806
1.46539e-05 398.8 1.29805
1.23415e-05 398.9 1.29807
9.06534e-06 399 1.29804
1.05868e-05 399.1 1.29806
1.14995e-05 399.2 1.29808
2.04843e-05 399.3 1.29803
2.82735e-05 399.4 1.29806
2.98969e-05 399.5 1.29807
2.8322e-05 399.6 1.29803
2.71363e-05 399.7 1.29805
2.68047e-05 399.8 1.29804
2.60537e-05 399.9 1.29802
2.4952e-05 400 1.29805
2.3372e-05 400.1 1.29804
2.07546e-05 400.2 1.29804
1.71425e-05 400.3 1.29806
1.32498e-05 400.4 1.29804
9.35298e-06 400.5 1.29803
5.77348e-06 400.6 1.29805
2.84911e-06 400.7 1.29801
4.3081e-07 400.8 1.29803
-1.42302e-06 400.9 1.29805
-2.58441e-06 401 1.29804
-3.38746e-06 401.1 1.29806
-3.73517e-06 401.2 1.29803
-3.63089e-06 401.3 1.29802
-3.44268e-06 401.4 1.29805
-2.98062e-06 401.5 1.29804
-2.37866e-06 401.6 1.29804
-1.93637e-06 401.7 1.29805
-1.2555e-06 401.8 1.29803
-6.4198e-07 401.9 1.29804
-1.2508e-07 402 1.29805
8.7981e-07 402.1 1.29803
2.01584e-06 402.2 1.29804
3.74823e-06 402.3 1.29805
6.18032e-06 402.4 1.29803
9.05732e-06 402.5 1.29807
1.23313e-05 402.6 1.29803
1.57841e-05 402.7 1.29805
1.82877e-05 402.8 1.2981
1.90652e-05 402.9 1.29809
1.88913e-05 403 1.29808
1.82791e-05 403.1 1.29807
1.69421e-05 403.2 1.29805
1.50391e-05 403.3 1.29809
1.28944e-05 403.4 1.29807
9.45819e-06 403.5 1.29803
9.98144e-06 403.6 1.29806
1.11732e-05 403.7 1.29806
1.84251e-05 403.8 1.29802
2.71764e-05 403.9 1.29807
3.01044e-05 404 1.29803
2.86861e-05 404.1 1.29804
2.7177e-05 404.2 1.29806
2.69403e-05 404.3 1.29804
2.61833e-05 404.4 1.29803
2.51738e-05 404.5 1.29807
2.38478e-05 404.6 1.29803
2.13963e-05 404.7 1.29804
1.7956e-05 404.8 1.29805
1.41545e-05 404.9 1.29803
1.00706e-05 405 1.29807
6.43458e-06 405.1 1.29806
3.40089e-06 405.2 1.29802
7.4569e-07 405.3 1.29806
-1.13575e-06 405.4 1.29805
-2.47006e-06 405.5 1.29802
-3.41264e-06 405.6 1.29808
-3.79057e-06 405.7 1.29804
-3.82191e-06 405.8 1.29805
-3.70308e-06 405.9 1.29806
-3.19943e-06 406 1.29802
-2.67581e-06 406.1 1.29806
-2.17794e-06 406.2 1.29807
-1.55583e-06 406.3 1.29803
-9.9509e-07 406.4 1.29807
-3.7355e-07 406.5 1.29807
5.1737e-07 406.6 1.29804
1.51367e-06 406.7 1.29806
3.13936e-06 406.8 1.29805
5.41775e-06 406.9 1.29806
8.11716e-06 407 1.29808
1.14029e-05 407.1 1.29804
1.4843e-05 407.2 1.29805
1.77191e-05 407.3 1.29807
1.90831e-05 407.4 1.29803
1.89348e-05 407.5 1.29807
1.85081e-05 407.6 1.29807
1.74637e-05 407.7 1.29803
1.55341e-05 407.8 1.29807
1.35813e-05 407.9 1.29805
1.03519e-05 408 1.29803
9.43077e-06 408.1 1.29809
1.06595e-05 408.2 1.29803
1.5977e-05 408.3 1.29806
2.52711e-05 408.4 1.29809
2.99548e-05 408.5 1.29803
2.91558e-05 408.6 1.29805
2.73667e-05 408.7 1.29805
2.70783e-05 408.8 1.29803
2.63943e-05 408.9 1.29806
2.54329e-05 409 1.29805
2.43271e-05 409.1 1.29803
2.20317e-05 409.2 1.29807
1.8904e-05 409.3 1.29804
1.51034e-05 409.4 1.29804
1.09624e-05 409.5 1.29806
7.34601e-06 409.6 1.29802
4.0299e-06 409.7 1.29804
1.29038e-06 409.8 1.29806
-7.1044e-07 409.9 1.29803
-2.28184e-06 410 1.29804
-3.27423e-06 410.1 1.29808
-3.69712e-06 410.2 1.29804
-3.89335e-06 410.3 1.29806
-3.72118e-06 410.4 1.29805
-3.27852e-06 410.5 1.29802
-2.83792e-06 410.6 1.29807
-2.26636e-06 410.7 1.29806
-1.6325e-06 410.8 1.29804
-1.13575e-06 410.9 1.29807
-4.6514e-07 411 1.29803
3.2411e-07 411.1 1.29805
1.31986e-06 411.2 1.29806
2.94163e-06 411.3 1.29802
5.03106e-06 411.4 1.29806
7.78867e-06 411.5 1.29805
1.11027e-05 411.6 1.29804
1.44727e-05 411.7 1.29808
1.74768e-05 411.8 1.29807
1.90096e-05 411.9 1.29805
1.88564e-05 412 1.29808
1.85906e-05 412.1 1.29806
1.75366e-05 412.2 1.29805
1.56716e-05 412.3 1.29808
1.37163e-05 412.4 1.29805
1.06287e-05 412.5 1.29805
9.37052e-06 412.6 1.29805
1.03898e-05 412.7 1.29804
1.52868e-05 412.8 1.29807
2.47029e-05 412.9 1.2981
2.9882e-05 413 1.29804
2.92739e-05 413.1 1.29807
2.75639e-05 413.2 1.29805
2.71363e-05 413.3 1.29802
2.64267e-05 413.4 1.29807
2.55088e-05 413.5 1.29803
2.44328e-05 413.6 1.29805
2.22124e-05 413.7 1.29809
1.91594e-05 413.8 1.29804
1.52478e-05 413.9 1.29803
1.10719e-05 414 1.29805
7.36242e-06 414.1 1.29803
3.926e-06 414.2 1.29806
1.11336e-06 414.3 1.29804
-9.5387e-07 414.4 1.29803
-2.68943e-06 414.5 1.29805
-3.69861e-06 414.6 1.29805
-4.19984e-06 414.7 1.29802
-4.49457e-06 414.8 1.29807
-4.36194e-06 414.9 1.29803
-3.90772e-06 415 1.29805
-3.50703e-06 415.1 1.29807
-2.88063e-06 415.2 1.29802
-2.28595e-06 415.3 1.29804
-1.76849e-06 415.4 1.29807
-1.0602e-06 415.5 1.29802
-3.0359e-07 415.6 1.29805
6.4384e-07 415.7 1.29804
2.19827e-06 415.8 1.29803
4.14667e-06 415.9 1.29806
6.89384e-06 416 1.29802
1.01273e-05 416.1 1.29805
1.35302e-05 416.2 1.29807
1.68362e-05 416.3 1.29804
1.88385e-05 416.4 1.29806
1.88874e-05 416.5 1.29805
1.87641e-05 416.6 1.29803
1.78573e-05 416.7 1.29806
1.60471e-05 416.8 1.29806
1.41982e-05 416.9 1.29804
1.15383e-05 417 1.29807
9.16327e-06 417.1 1.29805
9.92547e-06 417.2 1.29803
1.36695e-05 417.3 1.29807
2.28066e-05 417.4 1.29806
2.93502e-05 417.5 1.29806
2.95988e-05 417.6 1.29808
2.79299e-05 417.7 1.29804
2.70733e-05 417.8 1.29806
2.65754e-05 417.9 1.29806
2.57832e-05 418 1.29804
2.47236e-05 418.1 1.29806
2.27743e-05 418.2 1.29805
1.9946e-05 418.3 1.29803
1.60376e-05 418.4 1.29806
1.1964e-05 418.5 1.29804
8.03975e-06 418.6 1.29803
4.41175e-06 418.7 1.29807
1.52095e-06 418.8 1.29804
-7.7666e-07 418.9 1.29806
-2.59224e-06 419 1.29807
-3.72286e-06 419.1 1.29805
-4.44756e-06 419.2 1.29806
-4.77084e-06 419.3 1.29805
-4.57236e-06 419.4 1.29803
-4.35989e-06 419.5 1.29806
-3.86015e-06 419.6 1.29805
-3.23468e-06 419.7 1.29802
-2.75379e-06 419.8 1.29806
-2.10873e-06 419.9 1.29804
-1.43533e-06 420 1.29804
-8.453e-07 420.1 1.29806
1.579e-07 420.2 1.29804
1.52095e-06 420.3 1.29806
3.36936e-06 420.4 1.29806
6.11485e-06 420.5 1.29802
9.23061e-06 420.6 1.29806
1.2662e-05 420.7 1.29805
1.61492e-05 420.8 1.29801
1.85471e-05 420.9 1.29806
1.89889e-05 421 1.29803
1.88648e-05 421.1 1.29803
1.808e-05 421.2 1.29805
1.65103e-05 421.3 1.29804
1.46277e-05 421.4 1.29804
1.22292e-05 421.5 1.29807
9.09687e-06 421.6 1.29804
1.07906e-05 421.7 1.29804
1.14594e-05 421.8 1.29805
2.07998e-05 421.9 1.29803
2.84404e-05 422 1.29806
2.99818e-05 422.1 1.29805
2.83356e-05 422.2 1.29804
2.70998e-05 422.3 1.29805
2.67797e-05 422.4 1.29804
2.60076e-05 422.5 1.29802
2.4887e-05 422.6 1.29806
2.32992e-05 422.7 1.29804
2.05394e-05 422.8 1.29805
1.67621e-05 422.9 1.29807
1.27064e-05 423 1.29802
8.65029e-06 423.1 1.29805
4.95812e-06 423.2 1.29804
1.9304e-06 423.3 1.298
-6.2071e-07 423.4 1.29804
-2.49841e-06 423.5 1.29805
-3.74394e-06 423.6 1.29803
-4.63466e-06 423.7 1.29806
-4.95402e-06 423.8 1.29804
-4.86355e-06 423.9 1.29805
-4.70461e-06 424 1.29807
-4.20469e-06 424.1 1.29805
-3.65477e-06 424.2 1.29807
-3.14496e-06 424.3 1.29807
-2.49356e-06 424.4 1.29804
-1.88657e-06 424.5 1.29805
-1.25382e-06 424.6 1.29807
-2.6032e-07 424.7 1.29803
9.8539e-07 424.8 1.29807
2.85713e-06 424.9 1.29804
5.42652e-06 425 1.29801
8.43801e-06 425.1 1.29806
1.19373e-05 425.2 1.29807
1.55024e-05 425.3 1.29805
1.81386e-05 425.4 1.29808
1.90028e-05 425.5 1.29804
1.88281e-05 425.6 1.29805
1.82173e-05 425.7 1.29807
1.6833e-05 425.8 1.29804
1.48867e-05 425.9 1.29806
1.26344e-05 426 1.29806
9.22968e-06 426.1 1.29804
1.02487e-05 426.2 1.29808
1.1043e-05 426.3 1.29805
1.91252e-05 426.4 1.29806
2.75892e-05 426.5 1.29807
3.00764e-05 426.6 1.29805
2.85522e-05 426.7 1.29806
2.71106e-05 426.8 1.29807
2.68897e-05 426.9 1.29804
2.60759e-05 427 1.29807
2.50445e-05 427.1 1.29806
2.36126e-05 427.2 1.29805
2.08932e-05 427.3 1.29806
1.72759e-05 427.4 1.29805
1.31787e-05 427.5 1.29802
8.962e-06 427.6 1.29807
5.22916e-06 427.7 1.29805
2.09194e-06 427.8 1.29803
-6.4216e-07 427.9 1.29805
-2.54039e-06 428 1.29803
-3.98103e-06 428.1 1.29803
-4.90123e-06 428.2 1.29807
-5.25155e-06 428.3 1.29804
-5.29893e-06 428.4 1.29806
-5.14373e-06 428.5 1.29806
-4.61023e-06 428.6 1.29802
-4.12951e-06 428.7 1.29808
-3.58445e-06 428.8 1.29805
-2.92223e-06 428.9 1.29804
-2.35198e-06 429 1.29807
-1.6672e-06 429.1 1.29804
-7.2499e-07 429.2 1.29805
3.4575e-07 429.3 1.29807
2.18074e-06 429.4 1.29804
4.65779e-06 429.5 1.29804
7.62171e-06 429.6 1.29808
1.11835e-05 429.7 1.29803
1.47568e-05 429.8 1.29806
1.77342e-05 429.9 1.29806
1.90609e-05 430 1.29804
1.88141e-05 430.1 1.29806
1.83901e-05 430.2 1.29807
1.71919e-05 430.3 1.29806
1.52193e-05 430.4 1.29807
1.31481e-05 430.5 1.29805
9.79322e-06 430.6 1.29805
9.66021e-06 430.7 1.29809
1.08636e-05 430.8 1.29804
1.7053e-05 430.9 1.29806
2.62893e-05 431 1.29808
3.01786e-05 431.1 1.29801
2.89103e-05 431.2 1.29806
2.72324e-05 431.3 1.29806
2.70477e-05 431.4 1.29805
2.62202e-05 431.5 1.29806
2.52489e-05 431.6 1.29804
2.40215e-05 431.7 1.29804
2.14736e-05 431.8 1.29806
1.80687e-05 431.9 1.29806
1.39265e-05 432 1.29804
9.59978e-06 432.1 1.29807
5.79363e-06 432.2 1.29804
2.4417e-06 432.3 1.29805
-3.6776e-07 432.4 1.29808
-2.42324e-06 432.5 1.29803
-4.05061e-06 432.6 1.29809
-5.07657e-06 432.7 1.29808
-5.50897e-06 432.8 1.29804
-5.74326e-06 432.9 1.29808
-5.55057e-06 433 1.29805
-5.07023e-06 433.1 1.29803
-4.64921e-06 433.2 1.29807
-3.99595e-06 433.3 1.29803
-3.40182e-06 433.4 1.29804
-2.84948e-06 433.5 1.29809
-2.09176e-06 433.6 1.29805
-1.32564e-06 433.7 1.29807
-1.7432e-07 433.8 1.29806
1.52113e-06 433.9 1.29802
3.77154e-06 434 1.29808
6.66924e-06 434.1 1.29806
1.02491e-05 434.2 1.29805
1.37969e-05 434.3 1.29807
1.71056e-05 434.4 1.29805
1.88945e-05 434.5 1.29806
1.88559e-05 434.6 1.29808
1.86066e-05 434.7 1.29803
1.75484e-05 434.8 1.29803
1.56888e-05 434.9 1.29807
1.37324e-05 435 1.29803
1.05427e-05 435.1 1.29805
9.45968e-06 435.2 1.29806
1.02467e-05 435.3 1.29803
1.51044e-05 435.4 1.29808
2.45854e-05 435.5 1.29805
2.98887e-05 435.6 1.29804
2.93062e-05 435.7 1.29805
2.7573e-05 435.8 1.29803
2.70832e-05 435.9 1.29805
2.63933e-05 436 1.29807
2.55737e-05 436.1 1.29802
2.43991e-05 436.2 1.29805
2.21384e-05 436.3 1.29807
1.89169e-05 436.4 1.29801
1.48096e-05 436.5 1.29805
1.05384e-05 436.6 1.29806
6.63063e-06 436.7 1.29803
3.01028e-06 436.8 1.29808
1.3142e-07 436.9 1.29804
-2.1632e-06 437 1.29804
-3.90791e-06 437.1 1.29805
-5.05344e-06 437.2 1.29803
-5.6666e-06 437.3 1.29804
-6.00871e-06 437.4 1.29806
-5.80408e-06 437.5 1.29803
-5.48342e-06 437.6 1.29806
-5.02192e-06 437.7 1.29806
-4.37705e-06 437.8 1.29801
-3.82452e-06 437.9 1.29806
-3.28598e-06 438 1.29805
-2.54542e-06 438.1 1.29802
-1.81904e-06 438.2 1.29805
-7.7274e-07 438.3 1.29803
7.8747e-07 438.4 1.29802
2.77281e-06 438.5 1.29805
5.60933e-06 438.6 1.29802
9.00416e-06 438.7 1.29804
1.2523e-05 438.8 1.29804
1.60969e-05 438.9 1.29802
1.85663e-05 439 1.29804
1.89568e-05 439.1 1.29804
1.88167e-05 439.2 1.29803
1.79901e-05 439.3 1.29805
1.64279e-05 439.4 1.29803
1.45595e-05 439.5 1.29801
1.19713e-05 439.6 1.29805
9.19909e-06 439.7 1.29803
1.03405e-05 439.8 1.29803
1.22751e-05 439.9 1.29806
2.14958e-05 440 1.29803
2.87935e-05 440.1 1.29805
2.98816e-05 440.2 1.29807
2.82063e-05 440.3 1.29803
2.70608e-05 440.4 1.29806
2.66538e-05 440.5 1.29806
2.59309e-05 440.6 1.29803
2.48818e-05 440.7 1.29807
2.30701e-05 440.8 1.29803
2.0184e-05 440.9 1.29802
1.62663e-05 441 1.29807
1.20841e-05 441.1 1.29802
7.9642e-06 441.2 1.29805
4.18491e-06 441.3 1.29806
1.10907e-06 441.4 1.29803
-1.40007e-06 441.5 1.29806
-3.35071e-06 441.6 1.29806
-4.60967e-06 441.7 1.29802
-5.4905e-06 441.8 1.29805
-5.86526e-06 441.9 1.29804
-5.75931e-06 442 1.29801
-5.58023e-06 442.1 1.29806
-5.06893e-06 442.2 1.29804
-4.43618e-06 442.3 1.29803
-3.95771e-06 442.4 1.29804
-3.29326e-06 442.5 1.29803
-2.65641e-06 442.6 1.29803
-2.05333e-06 442.7 1.29804
-9.9286e-07 442.8 1.29801
3.5116e-07 442.9 1.29804
2.26039e-06 443 1.29802
4.9708e-06 443.1 1.298
8.14869e-06 443.2 1.29804
1.17526e-05 443.3 1.29802
1.54705e-05 443.4 1.29804
1.81686e-05 443.5 1.29806
1.89765e-05 443.6 1.29802
1.88169e-05 443.7 1.29801
1.81595e-05 443.8 1.29805
1.68265e-05 443.9 1.29801
1.48788e-05 444 1.29803
1.24857e-05 444.1 1.29804
9.26774e-06 444.2 1.29802
1.05696e-05 444.3 1.29803
1.09695e-05 444.4 1.29804
1.96625e-05 444.5 1.29802
2.78489e-05 444.6 1.29805
3.0049e-05 444.7 1.29803
2.85121e-05 444.8 1.29803
2.71393e-05 444.9 1.29805
2.68589e-05 445 1.29802
2.60867e-05 445.1 1.29802
2.50536e-05 445.2 1.29805
2.35048e-05 445.3 1.29801
2.07101e-05 445.4 1.29804
1.68817e-05 445.5 1.29803
1.26439e-05 445.6 1.298
8.38317e-06 445.7 1.29804
4.51975e-06 445.8 1.29803
1.32732e-06 445.9 1.29801
-1.35698e-06 446 1.29804
-3.41731e-06 446.1 1.29801
-4.78464e-06 446.2 1.29802
-5.79363e-06 446.3 1.29804
-6.20122e-06 446.4 1.298
-6.2611e-06 446.5 1.29802
-6.09191e-06 446.6 1.29803
-5.57818e-06 446.7 1.29802
-5.07863e-06 446.8 1.29804
-4.49457e-06 446.9 1.29803
-3.80102e-06 447 1.29801
-3.29718e-06 447.1 1.29804
-2.55979e-06 447.2 1.29803
-1.6047e-06 447.3 1.29802
-4.0115e-07 447.4 1.29804
1.45025e-06 447.5 1.29802
3.99987e-06 447.6 1.29802
7.11675e-06 447.7 1.29804
1.0799e-05 447.8 1.29802
1.44822e-05 447.9 1.29805
1.75568e-05 448 1.29804
1.89823e-05 448.1 1.29802
1.88404e-05 448.2 1.29807
1.83399e-05 448.3 1.29804
1.71755e-05 448.4 1.29801
1.52717e-05 448.5 1.29807
1.317e-05 448.6 1.29803
9.71748e-06 448.7 1.29802
9.88108e-06 448.8 1.29807
1.07351e-05 448.9 1.29804
1.73042e-05 449 1.29804
2.64118e-05 449.1 1.29807
3.01428e-05 449.2 1.29802
2.89292e-05 449.3 1.29805
2.72208e-05 449.4 1.29805
2.70464e-05 449.5 1.29801
2.62208e-05 449.6 1.29805
2.53248e-05 449.7 1.29804
2.40028e-05 449.8 1.29802
2.14014e-05 449.9 1.29808
1.78579e-05 450 1.29804
1.36958e-05 450.1 1.29804
9.31959e-06 450.2 1.29806
5.4739e-06 450.3 1.29803
2.13877e-06 450.4 1.29805
-7.164e-07 450.5 1.29807
-2.74427e-06 450.6 1.29802
-4.3556e-06 450.7 1.29807
-5.36347e-06 450.8 1.29805
-5.855e-06 450.9 1.29803
-6.07008e-06 451 1.29806
-5.90164e-06 451.1 1.29804
-5.40059e-06 451.2 1.29804
-4.99785e-06 451.3 1.29807
-4.35206e-06 451.4 1.29805
-3.72193e-06 451.5 1.29804
-3.18283e-06 451.6 1.29807
-2.40552e-06 451.7 1.29803
-1.59594e-06 451.8 1.29805
-4.3846e-07 451.9 1.29806
1.40996e-06 452 1.29802
3.72304e-06 452.1 1.29806
6.81157e-06 452.2 1.29806
1.04276e-05 452.3 1.29802
1.4098e-05 452.4 1.29807
1.73684e-05 452.5 1.29805
1.90012e-05 452.6 1.29804
1.88271e-05 452.7 1.29806
1.85413e-05 452.8 1.29803
1.74232e-05 452.9 1.29805
1.55605e-05 453 1.29808
1.35708e-05 453.1 1.29802
1.01411e-05 453.2 1.29805
9.71375e-06 453.3 1.29806
1.06207e-05 453.4 1.29803
1.60378e-05 453.5 1.29807
2.5492e-05 453.6 1.29807
3.00415e-05 453.7 1.29804
2.90444e-05 453.8 1.29807
2.73654e-05 453.9 1.29804
2.70535e-05 454 1.29804
2.62801e-05 454.1 1.29808
2.54573e-05 454.2 1.29804
2.41437e-05 454.3 1.29807
2.1683e-05 454.4 1.29806
1.83043e-05 454.5 1.298
1.40508e-05 454.6 1.29805
9.66749e-06 454.7 1.29806
5.78617e-06 454.8 1.29805
2.18652e-06 454.9 1.29808
-6.3769e-07 455 1.29804
-2.82411e-06 455.1 1.29804
-4.57031e-06 455.2 1.29806
-5.58639e-06 455.3 1.29803
-6.16708e-06 455.4 1.29804
-6.41779e-06 455.5 1.29804
-6.19264e-06 455.6 1.29801
-5.84941e-06 455.7 1.29803
-5.37578e-06 455.8 1.29805
-4.70872e-06 455.9 1.29802
-4.12317e-06 456 1.29806
-3.5505e-06 456.1 1.29805
-2.81087e-06 456.2 1.29803
-2.05482e-06 456.3 1.29807
-8.4605e-07 456.4 1.29804
8.246e-07 456.5 1.29802
3.04012e-06 456.6 1.29807
6.13574e-06 456.7 1.29803
9.64025e-06 456.8 1.29802
1.33449e-05 456.9 1.29804
1.68433e-05 457 1.29801
1.88199e-05 457.1 1.29805
1.89001e-05 457.2 1.29804
1.86878e-05 457.3 1.29802
1.76928e-05 457.4 1.29806
1.59595e-05 457.5 1.29804
1.40036e-05 457.6 1.29804
1.08037e-05 457.7 1.29806
9.76953e-06 457.8 1.29804
1.00193e-05 457.9 1.29805
1.45697e-05 458 1.29807
2.41444e-05 458.1 1.29803
2.97296e-05 458.2 1.29803
2.93998e-05 458.3 1.29806
2.76831e-05 458.4 1.29802
2.70293e-05 458.5 1.29803
2.6484e-05 458.6 1.29805
2.56601e-05 458.7 1.29803
2.43444e-05 458.8 1.29805
2.21468e-05 458.9 1.29804
1.88374e-05 459 1.29804
1.45854e-05 459.1 1.29805
1.02844e-05 459.2 1.29803
6.22882e-06 459.3 1.29803
2.52565e-06 459.4 1.29804
-3.3176e-07 459.5 1.29801
-2.69615e-06 459.6 1.29804
-4.46939e-06 459.7 1.29802
-5.55132e-06 459.8 1.29801
-6.2818e-06 459.9 1.29804
-6.45678e-06 460 1.29802
-6.30549e-06 460.1 1.29802
-6.05814e-06 460.2 1.29806
-5.47595e-06 460.3 1.29805
-4.85907e-06 460.4 1.29805
-4.34478e-06 460.5 1.29804
-3.63593e-06 460.6 1.29803
-2.96159e-06 460.7 1.29804
-2.21749e-06 460.8 1.29806
-1.03707e-06 460.9 1.29803
5.7389e-07 461 1.29806
2.809e-06 461.1 1.29805
5.85687e-06 461.2 1.29804
9.27762e-06 461.3 1.29805
1.30841e-05 461.4 1.29805
1.66896e-05 461.5 1.29804
1.87057e-05 461.6 1.29806
1.89848e-05 461.7 1.29804
1.86973e-05 461.8 1.29802
1.77275e-05 461.9 1.29805
1.61134e-05 462 1.29802
1.40857e-05 462.1 1.29804
1.09839e-05 462.2 1.29804
9.80683e-06 462.3 1.29801
9.84974e-06 462.4 1.29806
1.42498e-05 462.5 1.29805
2.37801e-05 462.6 1.29803
2.9607e-05 462.7 1.29807
2.94929e-05 462.8 1.29804
2.77594e-05 462.9 1.29802
2.69565e-05 463 1.29807
2.64907e-05 463.1 1.29807
2.56714e-05 463.2 1.29809
2.43871e-05 463.3 1.29812
2.22464e-05 463.4 1.29802
1.87327e-05 463.5 1.29805
1.44491e-05 463.6 1.29805
1.01532e-05 463.7 1.29804
5.88839e-06 463.8 1.29807
2.29844e-06 463.9 1.29803
-6.6679e-07 464 1.29804
-3.15485e-06 464.1 1.29806
-4.85832e-06 464.2 1.29801
-5.99379e-06 464.3 1.29802
-6.7627e-06 464.4 1.29807
-6.9179e-06 464.5 1.29802
-6.83825e-06 464.6 1.29806
-6.53363e-06 464.7 1.29806
-5.88839e-06 464.8 1.29801
-5.33661e-06 464.9 1.29804
-4.77419e-06 465 1.29805
-4.0618e-06 465.1 1.29802
-3.46655e-06 465.2 1.29806
-2.63179e-06 465.3 1.29804
-1.41238e-06 465.4 1.29804
1.4802e-07 465.5 1.29807
2.45905e-06 465.6 1.29802
5.50095e-06 465.7 1.29806
9.02747e-06 465.8 1.29807
1.29289e-05 465.9 1.29803
1.64752e-05 466 1.29805
1.86639e-05 466.1 1.29806
1.89682e-05 466.2 1.29803
1.86154e-05 466.3 1.29804
1.77805e-05 466.4 1.29804
1.61206e-05 466.5 1.29803
1.40241e-05 466.6 1.29807
1.09869e-05 466.7 1.29804
9.84657e-06 466.8 1.29804
9.84769e-06 466.9 1.29807
1.43341e-05 467 1.29803
2.38432e-05 467.1 1.29804
2.96153e-05 467.2 1.29807
2.95647e-05 467.3 1.29803
2.76691e-05 467.4 1.29806
2.69806e-05 467.5 1.29804
2.65965e-05 467.6 1.29802
2.55782e-05 467.7 1.29806
2.4411e-05 467.8 1.29804
2.21809e-05 467.9 1.29805
1.86676e-05 468 1.29807
1.44405e-05 468.1 1.29805
1.00036e-05 468.2 1.29806
5.76565e-06 468.3 1.29808
2.27363e-06 468.4 1.29807
-7.3804e-07 468.5 1.29807
-3.20092e-06 468.6 1.29807
-4.82792e-06 468.7 1.29803
-6.05646e-06 468.8 1.29808
-6.71346e-06 468.9 1.29806
-6.89104e-06 469 1.29804
-6.88078e-06 469.1 1.29808
-6.42451e-06 469.2 1.29805
-5.86246e-06 469.3 1.29804
-5.37858e-06 469.4 1.29806
-4.6522e-06 469.5 1.29804
-4.01572e-06 469.6 1.29804
-3.43298e-06 469.7 1.29806
-2.4751e-06 469.8 1.29804
-1.37582e-06 469.9 1.29805
2.883e-07 470 1.29807
2.74091e-06 470.1 1.29804
5.71304e-06 470.2 1.29805
9.31866e-06 470.3 1.29806
1.32233e-05 470.4 1.29805
1.66383e-05 470.5 1.29809
1.88032e-05 470.6 1.29804
1.89333e-05 470.7 1.29804
1.85275e-05 470.8 1.29806
1.76963e-05 470.9 1.29804
1.59843e-05 471 1.29806
1.38732e-05 471.1 1.29805
1.067e-05 471.2 1.29801
9.84452e-06 471.3 1.29804
1.01262e-05 471.4 1.29806
1.49811e-05 471.5 1.29802
2.45102e-05 471.6 1.29806
2.98001e-05 471.7 1.29805
2.94032e-05 471.8 1.29805
2.75158e-05 471.9 1.29808
2.70332e-05 472 1.29804
2.64767e-05 472.1 1.29805
2.54791e-05 472.2 1.29805
2.43058e-05 472.3 1.29801
2.18395e-05 472.4 1.29803
1.81793e-05 472.5 1.29806
1.38997e-05 472.6 1.29802
9.38712e-06 472.7 1.29805
5.24651e-06 472.8 1.29805
1.72689e-06 472.9 1.29803
-1.35642e-06 473 1.29805
-3.65197e-06 473.1 1.29804
-5.33549e-06 473.2 1.29805
-6.54445e-06 473.3 1.29807
-7.12067e-06 473.4 1.29803
-7.26953e-06 473.5 1.29803
-7.19006e-06 473.6 1.29807
-6.75431e-06 473.7 1.29802
-6.18574e-06 473.8 1.29804
-5.65111e-06 473.9 1.29805
-4.92734e-06 474 1.298
-4.34497e-06 474.1 1.29804
-3.65514e-06 474.2 1.29804
-2.72357e-06 474.3 1.29802
-1.59836e-06 474.4 1.29805
1.1929e-07 474.5 1.29802
2.6178e-06 474.6 1.29804
5.64533e-06 474.7 1.29803
9.37537e-06 474.8 1.29802
1.32658e-05 474.9 1.29803
1.66655e-05 475 1.29805
1.88329e-05 475.1 1.29804
1.88557e-05 475.2 1.29804
1.84999e-05 475.3 1.29805
1.76322e-05 475.4 1.29803
1.58304e-05 475.5 1.29806
1.37505e-05 475.6 1.29804
1.05364e-05 475.7 1.29804
9.81653e-06 475.8 1.29806
1.02243e-05 475.9 1.29806
1.53036e-05 476 1.29804
2.48382e-05 476.1 1.29807
2.99861e-05 476.2 1.29803
2.93183e-05 476.3 1.29804
2.74201e-05 476.4 1.29806
2.70675e-05 476.5 1.29802
2.64172e-05 476.6 1.29805
2.54192e-05 476.7 1.29805
2.4211e-05 476.8 1.29802
2.16508e-05 476.9 1.29805
1.79629e-05 477 1.29805
1.3604e-05 477.1 1.29802
9.06833e-06 477.2 1.29805
4.94655e-06 477.3 1.29802
1.45659e-06 477.4 1.29805
-1.48849e-06 477.5 1.29807
-3.76017e-06 477.6 1.29803
-5.34556e-06 477.7 1.29803
-6.50658e-06 477.8 1.29805
-6.97685e-06 477.9 1.29801
-7.16563e-06 478 1.29805
-7.08597e-06 478.1 1.29805
-6.57243e-06 478.2 1.29802
-6.05646e-06 478.3 1.29807
-5.49386e-06 478.4 1.29804
-4.78128e-06 478.5 1.29803
-4.23192e-06 478.6 1.29805
-3.46021e-06 478.7 1.29802
-2.51222e-06 478.8 1.29802
-1.31091e-06 478.9 1.29807
6e-07 479 1.29804
3.07538e-06 479.1 1.29802
6.2777e-06 479.2 1.29804
1.00603e-05 479.3 1.29802
1.38717e-05 479.4 1.29805
1.7204e-05 479.5 1.29805
1.89549e-05 479.6 1.29802
1.87982e-05 479.7 1.29805
1.84289e-05 479.8 1.29805
1.73964e-05 479.9 1.29802
1.55166e-05 480 1.29805
1.34235e-05 480.1 1.29804
9.95439e-06 480.2 1.29805
1.00682e-05 480.3 1.29806
1.06183e-05 480.4 1.29801
1.68806e-05 480.5 1.29805
2.62792e-05 480.6 1.29806
3.01641e-05 480.7 1.29803
2.88616e-05 480.8 1.29806
2.71998e-05 480.9 1.29807
2.70296e-05 481 1.29802
2.62264e-05 481.1 1.29806
2.52418e-05 481.2 1.29802
2.37878e-05 481.3 1.29802
2.08979e-05 481.4 1.29806
1.70498e-05 481.5 1.29803
1.25514e-05 481.6 1.29803
8.0099e-06 481.7 1.29804
4.06497e-06 481.8 1.29801
6.1455e-07 481.9 1.29804
-2.28968e-06 482 1.29804
-4.38992e-06 482.1 1.29802
-5.96804e-06 482.2 1.29804
-7.01994e-06 482.3 1.29802
-7.42734e-06 482.4 1.29801
-7.56557e-06 482.5 1.29805
-7.32232e-06 482.6 1.29801
-6.87257e-06 482.7 1.29803
-6.40716e-06 482.8 1.29806
-5.67126e-06 482.9 1.29801
-5.0277e-06 483 1.29804
-4.46696e-06 483.1 1.29804
-3.62567e-06 483.2 1.29801
-2.73513e-06 483.3 1.29804
-1.36258e-06 483.4 1.29804
6.5634e-07 483.5 1.29799
3.22704e-06 483.6 1.29806
6.59537e-06 483.7 1.29804
1.04664e-05 483.8 1.29801
1.42228e-05 483.9 1.29805
1.75796e-05 484 1.29803
1.90068e-05 484.1 1.29802
1.87829e-05 484.2 1.29804
1.83977e-05 484.3 1.29801
1.72022e-05 484.4 1.29804
1.52236e-05 484.5 1.29804
1.30843e-05 484.6 1.29801
9.57235e-06 484.7 1.29804
1.05504e-05 484.8 1.29805
1.07179e-05 484.9 1.29801
1.82774e-05 485 1.29806
2.72326e-05 485.1 1.29804
3.02254e-05 485.2 1.29804
2.86264e-05 485.3 1.29805
2.72068e-05 485.4 1.29803
2.69181e-05 485.5 1.29802
2.60516e-05 485.6 1.29806
2.51782e-05 485.7 1.29802
2.34328e-05 485.8 1.29803
2.03795e-05 485.9 1.29805
1.64129e-05 486 1.29799
1.18131e-05 486.1 1.29807
7.32306e-06 486.2 1.29805
3.4548e-06 486.3 1.29802
-5.904e-08 486.4 1.29806
-2.76274e-06 486.5 1.29804
-4.85795e-06 486.6 1.29802
-6.41723e-06 486.7 1.29805
-7.27494e-06 486.8 1.29802
-7.69801e-06 486.9 1.29803
-7.87597e-06 487 1.29805
-7.4917e-06 487.1 1.29804
-7.1119e-06 487.2 1.29804
-6.56478e-06 487.3 1.29805
-5.83597e-06 487.4 1.29803
-5.24987e-06 487.5 1.29805
-4.59325e-06 487.6 1.29804
-3.73107e-06 487.7 1.29801
-2.86217e-06 487.8 1.29805
-1.39634e-06 487.9 1.29803
6.6921e-07 488 1.29803
3.32385e-06 488.1 1.29806
6.79049e-06 488.2 1.29802
1.06382e-05 488.3 1.29804
1.44601e-05 488.4 1.29805
1.77652e-05 488.5 1.29801
1.89793e-05 488.6 1.29805
1.87562e-05 488.7 1.29806
1.83591e-05 488.8 1.298
1.70306e-05 488.9 1.29805
1.50553e-05 489 1.29804
1.28778e-05 489.1 1.29802
9.43767e-06 489.2 1.29806
1.07563e-05 489.3 1.29804
1.07699e-05 489.4 1.29803
1.89808e-05 489.5 1.29808
2.76502e-05 489.6 1.29805
3.01441e-05 489.7 1.29804
2.84624e-05 489.8 1.29806
2.71874e-05 489.9 1.29802
2.68666e-05 490 1.29807
2.60208e-05 490.1 1.29805
2.50962e-05 490.2 1.298
2.32597e-05 490.3 1.29804
2.01573e-05 490.4 1.29803
1.61257e-05 490.5 1.29802
1.14411e-05 490.6 1.29806
7.12067e-06 490.7 1.29803
3.2649e-06 490.8 1.29804
-1.6388e-07 490.9 1.29805
-2.80359e-06 491 1.29804
-4.84489e-06 491.1 1.29804
-6.33926e-06 491.2 1.29805
-7.1203e-06 491.3 1.29801
-7.61742e-06 491.4 1.29805
-7.69353e-06 491.5 1.29805
-7.288e-06 491.6 1.29803
-6.86399e-06 491.7 1.29804
-6.28927e-06 491.8 1.29803
-5.64664e-06 491.9 1.29801
-5.06575e-06 492 1.29807
-4.33321e-06 492.1 1.29803
-3.54434e-06 492.2 1.29804
-2.61388e-06 492.3 1.29808
-9.7625e-07 492.4 1.29802
1.10086e-06 492.5 1.29805
3.8788e-06 492.6 1.29805
7.52714e-06 492.7 1.29802
1.13661e-05 492.8 1.29801
1.51323e-05 492.9 1.29802
1.81606e-05 493 1.29801
1.89385e-05 493.1 1.29803
1.8723e-05 493.2 1.29802
1.82158e-05 493.3 1.29801
1.67043e-05 493.4 1.29804
1.47843e-05 493.5 1.29802
1.22873e-05 493.6 1.29804
9.41062e-06 493.7 1.29805
1.07283e-05 493.8 1.29801
1.16314e-05 493.9 1.29803
2.09641e-05 494 1.29805
2.8663e-05 494.1 1.29802
2.99861e-05 494.2 1.29804
2.81619e-05 494.3 1.29803
2.7107e-05 494.4 1.29802
2.67052e-05 494.5 1.29805
2.58992e-05 494.6 1.29803
2.48747e-05 494.7 1.29801
2.27627e-05 494.8 1.29804
1.94701e-05 494.9 1.29799
1.52357e-05 495 1.29801
1.05599e-05 495.1 1.29805
6.36164e-06 495.2 1.29802
2.52154e-06 495.3 1.29804
-7.5446e-07 495.4 1.29803
-3.20335e-06 495.5 1.29801
-5.1982e-06 495.6 1.29805
-6.51852e-06 495.7 1.29802
-7.20667e-06 495.8 1.29801
-7.59821e-06 495.9 1.29804
-7.54729e-06 496 1.29802
-7.22196e-06 496.1 1.29801
-6.76606e-06 496.2 1.29806
-6.1585e-06 496.3 1.29803
-5.46103e-06 496.4 1.29803
-4.90962e-06 496.5 1.29806
-4.1325e-06 496.6 1.29801
-3.30091e-06 496.7 1.29802
-2.25106e-06 496.8 1.29803
-5.5822e-07 496.9 1.298
1.66645e-06 497 1.29805
4.64846e-06 497.1 1.29802
8.31937e-06 497.2 1.298
1.21457e-05 497.3 1.29802
1.59811e-05 497.4 1.29802
1.85669e-05 497.5 1.29801
1.88812e-05 497.6 1.29806
1.87249e-05 497.7 1.29802
1.79817e-05 497.8 1.29804
1.63378e-05 497.9 1.29807
1.43873e-05 498 1.29801
1.13609e-05 498.1 1.29804
9.89059e-06 498.2 1.29804
9.94506e-06 498.3 1.29801
1.36814e-05 498.4 1.29805
2.30806e-05 498.5 1.29804
2.95e-05 498.6 1.29802
2.96432e-05 498.7 1.29805
2.78304e-05 498.8 1.29803
2.70593e-05 498.9 1.29802
2.65351e-05 499 1.29805
2.57378e-05 499.1 1.29802
2.45414e-05 499.2 1.29803
2.21251e-05 499.3 1.29805
1.8724e-05 499.4 1.29801
1.42444e-05 499.5 1.29804
9.62962e-06 499.6 1.29804
5.51774e-06 499.7 1.29802
1.72092e-06 499.8 1.29806
-1.44353e-06 499.9 1.29804
-3.75438e-06 500 1.29802
-5.67686e-06 500.1 1.29807
-6.87481e-06 500.2 1.29801
-7.53777e-06 500.3 1.29802
-7.90227e-06 500.4 1.29806
-7.72823e-06 500.5 1.29803
-7.38705e-06 500.6 1.29805
-6.94309e-06 500.7 1.29807
-6.20085e-06 500.8 1.29801
-5.65988e-06 500.9 1.29805
-5.06575e-06 501 1.29803
-4.25207e-06 501.1 1.29803
-3.47457e-06 501.2 1.29804
-2.25125e-06 501.3 1.29804
-5.3117e-07 501.4 1.29801
1.71215e-06 501.5 1.29805
4.81504e-06 501.6 1.29803
8.52288e-06 501.7 1.29802
1.23538e-05 501.8 1.29805
1.61701e-05 501.9 1.29802
1.86193e-05 502 1.29804
1.89113e-05 502.1 1.29805
1.87264e-05 502.2 1.29801
1.79073e-05 502.3 1.29805
1.62564e-05 502.4 1.29805
1.42782e-05 502.5 1.29804
1.10442e-05 502.6 1.29807
1.01077e-05 502.7 1.29804
1.00376e-05 502.8 1.29803
1.40941e-05 502.9 1.29805
2.36872e-05 503 1.29803
2.96611e-05 503.1 1.29805
2.94707e-05 503.2 1.29807
2.7781e-05 503.3 1.29801
2.7028e-05 503.4 1.29805
2.65174e-05 503.5 1.29805
2.56903e-05 503.6 1.29803
2.44324e-05 503.7 1.29805
2.19947e-05 503.8 1.29804
1.84251e-05 503.9 1.29801
1.38898e-05 504 1.29808
9.37854e-06 504.1 1.29803
5.19446e-06 504.2 1.29802
1.38291e-06 504.3 1.29804
-1.53419e-06 504.4 1.29802
-3.91052e-06 504.5 1.29804
-5.80128e-06 504.6 1.29806
-6.92686e-06 504.7 1.29804
-7.60605e-06 504.8 1.29806
-7.9157e-06 504.9 1.29805
-7.6704e-06 505 1.29804
-7.42342e-06 505.1 1.29807
-6.89365e-06 505.2 1.29804
-6.14153e-06 505.3 1.29803
-5.62015e-06 505.4 1.29806
-4.96745e-06 505.5 1.29803
-4.17932e-06 505.6 1.29803
-3.44566e-06 505.7 1.29808
-2.13877e-06 505.8 1.29803
-4.116e-07 505.9 1.29806
1.87929e-06 506 1.29807
5.07601e-06 506.1 1.29803
8.71782e-06 506.2 1.29805
1.26027e-05 506.3 1.29805
1.63545e-05 506.4 1.29802
1.86107e-05 506.5 1.29805
1.89502e-05 506.6 1.29804
1.86992e-05 506.7 1.29802
1.78204e-05 506.8 1.29806
1.62346e-05 506.9 1.29802
1.41803e-05 507 1.29804
1.07768e-05 507.1 1.29806
1.01859e-05 507.2 1.29802
1.01652e-05 507.3 1.29806
1.46772e-05 507.4 1.29806
2.43151e-05 507.5 1.29803
2.97779e-05 507.6 1.29806
2.93841e-05 507.7 1.29806
2.76784e-05 507.8 1.29804
2.69684e-05 507.9 1.29806
2.64607e-05 508 1.29802
2.56117e-05 508.1 1.29804
2.41879e-05 508.2 1.29807
2.17209e-05 508.3 1.29804
1.79773e-05 508.4 1.29804
1.34309e-05 508.5 1.29807
9.01889e-06 508.6 1.29802
4.84937e-06 508.7 1.29805
1.21838e-06 508.8 1.29804
-1.65899e-06 508.9 1.29802
-4.0424e-06 509 1.29807
-5.74644e-06 509.1 1.29807
-6.77315e-06 509.2 1.29808
-7.51128e-06 509.3 1.2981
-7.61668e-06 509.4 1.29806
-7.36728e-06 509.5 1.29807
-7.10929e-06 509.6 1.29811
-6.41984e-06 509.7 1.29809
-5.7968e-06 509.8 1.2981
-5.24222e-06 509.9 1.2981
-4.5233e-06 510 1.29806
-3.87395e-06 510.1 1.29807
-2.95674e-06 510.2 1.29806
-1.56982e-06 510.3 1.29804
2.0473e-07 510.4 1.29809
2.72692e-06 510.5 1.29809
6.04956e-06 510.6 1.29805
9.66712e-06 510.7 1.29806
1.36393e-05 510.8 1.29803
1.71666e-05 510.9 1.29804
1.88769e-05 511 1.29806
1.89508e-05 511.1 1.29801
1.85512e-05 511.2 1.29803
1.74462e-05 511.3 1.29805
1.57524e-05 511.4 1.29802
1.34781e-05 511.5 1.29804
9.97379e-06 511.6 1.29803
1.05728e-05 511.7 1.29802
1.05953e-05 511.8 1.29805
1.69864e-05 511.9 1.29801
2.64204e-05 512 1.29803
3.01239e-05 512.1 1.29804
2.90068e-05 512.2 1.29802
2.72872e-05 512.3 1.29802
2.69438e-05 512.4 1.29807
2.62943e-05 512.5 1.29802
2.5314e-05 512.6 1.29803
2.36805e-05 512.7 1.29804
2.08302e-05 512.8 1.298
1.67519e-05 512.9 1.29803
1.2049e-05 513 1.29804
7.70155e-06 513.1 1.29802
3.58183e-06 513.2 1.29805
1.9857e-07 513.3 1.29803
-2.55979e-06 513.4 1.29803
-4.81281e-06 513.5 1.29806
-6.25177e-06 513.6 1.29803
-7.22476e-06 513.7 1.29804
-7.74054e-06 513.8 1.29807
-7.74185e-06 513.9 1.29801
-7.48162e-06 514 1.29805
-7.08821e-06 514.1 1.29806
-6.41966e-06 514.2 1.29804
-5.86899e-06 514.3 1.29807
-5.1954e-06 514.4 1.29803
-4.44346e-06 514.5 1.29802
-3.77639e-06 514.6 1.29806
-2.7411e-06 514.7 1.29803
-1.26147e-06 514.8 1.29804
6.6417e-07 514.9 1.29807
3.58426e-06 515 1.29804
6.95166e-06 515.1 1.29805
1.08074e-05 515.2 1.29805
1.47856e-05 515.3 1.29804
1.78719e-05 515.4 1.29808
1.89489e-05 515.5 1.29805
1.88771e-05 515.6 1.29804
1.82793e-05 515.7 1.29806
1.69666e-05 515.8 1.29805
1.50902e-05 515.9 1.29805
1.24917e-05 516 1.29807
9.55948e-06 516.1 1.29803
1.12564e-05 516.2 1.29804
1.08492e-05 516.3 1.29807
2.0348e-05 516.4 1.29803
2.82929e-05 516.5 1.29805
3.00268e-05 516.6 1.29808
2.84003e-05 516.7 1.29804
2.70382e-05 516.8 1.29808
2.67273e-05 516.9 1.29806
2.59886e-05 517 1.29804
2.48115e-05 517.1 1.29807
2.27972e-05 517.2 1.29803
1.95134e-05 517.3 1.29802
1.50178e-05 517.4 1.29808
1.04896e-05 517.5 1.29804
6.16521e-06 517.6 1.29804
2.26039e-06 517.7 1.29806
-8.5594e-07 517.8 1.29803
-3.44976e-06 517.9 1.29804
-5.41906e-06 518 1.29805
-6.64388e-06 518.1 1.29803
-7.46969e-06 518.2 1.29807
-7.75304e-06 518.3 1.29805
-7.62918e-06 518.4 1.29805
-7.40906e-06 518.5 1.29808
-6.77166e-06 518.6 1.29807
-6.16839e-06 518.7 1.29803
-5.57948e-06 518.8 1.29808
-4.85944e-06 518.9 1.29804
-4.20114e-06 519 1.29807
-3.41414e-06 519.1 1.29806
-2.15611e-06 519.2 1.29803
-5.0692e-07 519.3 1.29804
1.79143e-06 519.4 1.29806
4.94152e-06 519.5 1.29804
8.47438e-06 519.6 1.29807
1.2435e-05 519.7 1.29805
1.62163e-05 519.8 1.29803
1.85852e-05 519.9 1.29807
1.90066e-05 520 1.29804
1.9835e-05 520.1 0.00120415
2.15959e-05 520.2 0.000824468
2.28724e-05 520.3 0.000794082
2.34887e-05 520.4 0.000810986
2.37505e-05 520.5 0.000809742
2.41288e-05 520.6 0.000790141
2.42784e-05 520.7 0.000807253
2.44093e-05 520.8 0.00079906
2.45563e-05 520.9 0.000783918
2.46042e-05 521 0.000807979
2.46934e-05 521.1 0.000795326
2.47274e-05 521.2 0.000789415
2.46611e-05 521.3 0.000836706
2.4724e-05 521.4 0.000793874
2.47945e-05 521.5 0.000780392
2.47337e-05 521.6 0.000815549
2.48106e-05 521.7 0.00079626
2.48335e-05 521.8 0.000812127
2.47591e-05 521.9 0.000794289
2.48727e-05 522 0.000792422
2.48507e-05 522.1 0.000817105
2.48238e-05 522.2 0.000813268
2.49299e-05 522.3 0.000799578
2.48048e-05 522.4 0.00082312
2.48949e-05 522.5 0.000800615
2.49714e-05 522.6 0.000785785
2.48939e-05 522.7 0.000828824
2.49742e-05 522.8 0.000785266
2.50033e-05 522.9 0.0007974
2.4896e-05 523 0.000828098
2.49855e-05 523.1 0.000777385
2.49663e-05 523.2 0.000813683
2.49574e-05 523.3 0.000818764
2.50478e-05 523.4 0.000823016
2.49365e-05 523.5 0.000860559
2.49742e-05 523.6 0.0008617
2.50284e-05 523.7 0.000807771
2.49536e-05 523.8 0.000803934
2.4985e-05 523.9 0.000788585
2.49773e-05 524 0.000798645
2.48984e-05 524.1 0.000822187
2.49516e-05 524.2 0.000790245
2.49413e-05 524.3 0.000810156
2.48861e-05 524.4 0.000825505
2.49415e-05 524.5 0.000775621
2.48337e-05 524.6 0.000799267
2.47953e-05 524.7 0.000809534
2.48777e-05 524.8 0.000780288
2.47565e-05 524.9 0.000812542
2.47544e-05 525 0.000789518
2.4768e-05 525.1 0.000769088
2.46011e-05 525.2 0.000809845
2.45927e-05 525.3 0.000776866
2.45917e-05 525.4 0.000784748
2.4386e-05 525.5 0.000820216
2.43884e-05 525.6 0.00078983
2.42381e-05 525.7 0.000808705
2.40661e-05 525.8 0.000800097
2.40364e-05 525.9 0.000776866
2.38318e-05 526 0.000798023
2.36339e-05 526.1 0.000804556
2.35617e-05 526.2 0.000779044
2.3278e-05 526.3 0.000822187
2.30774e-05 526.4 0.000783815
2.28715e-05 526.5 0.000788585
2.24936e-05 526.6 0.000826854
2.22609e-05 526.7 0.000772821
2.19996e-05 526.8 0.000798126
2.15918e-05 526.9 0.000829239
2.13376e-05 527 0.000773236
2.09194e-05 527.1 0.0007918
2.05147e-05 527.2 0.000806734
2.02098e-05 527.3 0.00077251
1.97281e-05 527.4 0.000792733
1.9264e-05 527.5 0.000785578
1.8931e-05 527.6 0.00075208
1.83694e-05 527.7 0.000800097
1.79105e-05 527.8 0.000773755
1.74581e-05 527.9 0.000765977
1.68347e-05 528 0.000780185
1.63187e-05 528.1 0.000758406
1.58095e-05 528.2 0.000768569
1.5115e-05 528.3 0.000779977
1.46429e-05 528.4 0.000744405
1.39611e-05 528.5 0.00077894
1.3244e-05 528.6 0.000793045
1.26816e-05 528.7 0.000767947
1.19272e-05 528.8 0.000774688
1.12029e-05 528.9 0.000795845
1.05347e-05 529 0.000765251
9.6964e-06 529.1 0.000783711
8.9342e-06 529.2 0.000757472
8.12425e-06 529.3 0.000755813
7.16059e-06 529.4 0.000797711
6.3303e-06 529.5 0.000777074
5.43958e-06 529.6 0.000774688
4.40298e-06 529.7 0.000804349
3.52251e-06 529.8 0.000761206
2.43406e-06 529.9 0.00077137
1.36108e-06 530 0.000777281
3.5564e-07 530.1 0.000756021
-8.2758e-07 530.2 0.000785163
-2.0386e-06 530.3 0.000764214
-3.14906e-06 530.4 0.000775103
-4.47442e-06 530.5 0.000774999
-5.72368e-06 530.6 0.00075405
-7.02031e-06 530.7 0.000775725
-8.45666e-06 530.8 0.000799474
-9.79042e-06 530.9 0.000751354
-1.12587e-05 531 0.000775933
-1.28808e-05 531.1 0.000791593
-1.43185e-05 531.2 0.000759339
-1.59971e-05 531.3 0.000773029
-1.76628e-05 531.4 0.000792526
-1.9242e-05 531.5 0.000769192
-2.1021e-05 531.6 0.000803623
-2.27749e-05 531.7 0.000793563
-2.45127e-05 531.8 0.000763073
-2.64877e-05 531.9 0.000784437
-2.83544e-05 532 0.000764836
-3.02605e-05 532.1 0.00075965
-3.23949e-05 532.2 0.000792941
-3.43062e-05 532.3 0.000763902
-3.64612e-05 532.4 0.000779459
-3.86785e-05 532.5 0.00082115
-4.07127e-05 532.6 0.000769192
-4.30261e-05 532.7 0.000810675
-4.52629e-05 532.8 0.000802067
-4.74855e-05 532.9 0.000780911
-4.98762e-05 533 0.000800512
-5.22962e-05 533.1 0.000769918
-5.46274e-05 533.2 0.000768362
-5.71938e-05 533.3 0.000793148
-5.96128e-05 533.4 0.000766288
-6.21563e-05 533.5 0.00077137
-6.47809e-05 533.6 0.000789
-6.72846e-05 533.7 0.000755813
-6.99809e-05 533.8 0.000765977
-7.27194e-05 533.9 0.000770955
-7.52905e-05 534 0.000743265
-7.81211e-05 534.1 0.000800512
-8.08449e-05 534.2 0.000764421
-8.35451e-05 534.3 0.000767532
-8.64554e-05 534.4 0.000784437
-8.92703e-05 534.5 0.000750317
-9.2032e-05 534.6 0.000771473
-9.5004e-05 534.7 0.000790556
-9.78543e-05 534.8 0.000739324
-0.000100718 534.9 0.00076328
-0.000103721 535 0.000787652
-0.00010655 535.1 0.000733205
-0.000109507 535.2 0.00076131
-0.000112522 535.3 0.000762139
-0.000115332 535.4 0.000736109
-0.000118486 535.5 0.0007862
-0.000121438 535.6 0.000760584
-0.000124317 535.7 0.000759962
-0.000127393 535.8 0.00078174
-0.000130334 535.9 0.00075685
-0.000133264 536 0.000748968
-0.000136332 536.1 0.000791696
-0.000139159 536.2 0.000744924
-0.000142147 536.3 0.000774584
-0.000145194 536.4 0.000779874
-0.000148071 536.5 0.000751146
-0.000151004 536.6 0.000779666
-0.000153923 536.7 0.000784852
-0.000156756 536.8 0.000735175
-0.000159668 536.9 0.000777799
-0.000162486 537 0.00076774
-0.000165268 537.1 0.000750213
-0.000168188 537.2 0.0007862
-0.000170926 537.3 0.000742331
-0.000173663 537.4 0.00075405
-0.000176449 537.5 0.000783192
-0.000179073 537.6 0.00075208
-0.000181831 537.7 0.000770955
-0.000184564 537.8 0.000769192
-0.000187031 537.9 0.000740049
-0.00018973 538 0.000775725
-0.000192315 538.1 0.00077614
-0.000194758 538.2 0.000749487
-0.000197332 538.3 0.000768258
-0.000199827 538.4 0.000754258
-0.000202246 538.5 0.000746583
-0.000204735 538.6 0.000774792
-0.000207039 538.7 0.000769606
-0.000209406 538.8 0.000768155
-0.000211805 538.9 0.000783607
-0.000213982 539 0.000741709
-0.000216267 539.1 0.000762036
-0.000218606 539.2 0.000757887
-0.000220689 539.3 0.000751043
-0.00022287 539.4 0.000771058
-0.000224989 539.5 0.000761414
-0.000227001 539.6 0.00074928
-0.000229135 539.7 0.000781844
-0.000231145 539.8 0.000753532
-0.00023314 539.9 0.000745961
-0.000235134 540 0.000772614
