# Supplementary material for: A modular organic neuromorphic spiking circuit for retina-inspired sensory coding and neurotransmitter-mediated neural pathways
Source: Nat Commun. 2024 Apr 3;15:2868. doi: 10.1038/s41467-024-47226-3 (PMC10991258; doi:10.1038/s41467-024-47226-3)
Supplement: Supplementary file 3 — Source Data [file 41467_2024_47226_MOESM3_ESM.zip › DATA_Feb/SI/SI_7.txt]

Time__s_ Voltage_ch_6A__V_ Voltage_ch_6D__V_ Voltage_ch_6D__V_0 Voltage_ch_6D__V_ Voltage_ch_6A__V_ Time__s_0 Time__s_ Time__s_ Voltage_ch_6A__V_ Voltage_ch_6D__V_ Time__s_ Voltage_ch_6A__V_ Voltage_ch_6D__V_ wave0 wave1 'time_1.3V' 'Voltage_ch_6A__V_1.3V' '1.3V'
0.1 0.000785059 0.320143 0.0593343 0.0593343 0.000776244 0.0909091 3.27137 0.1 0.000766392 0.0554508 0.1 0.000762658 0.0759637 0.1 0.1 0.1 0 0.103297
0.2 0.000763177 0.164166 0.028598 0.028598 0.00077977 0.181818 3.37137 0.2 0.000742435 0.0258297 0.2 0.00077334 0.027654 0.2 0.2 0.2 0 0.0226689
0.3 0.000737353 0.109577 0.0286739 0.0286739 0.000768984 0.272727 3.47137 0.3 0.000761828 0.0249384 0.3 0.000713811 0.0248548 0.3 0.3 0.3 0 0.0226806
0.4 0.000786718 0.0862174 0.0293892 0.0293892 0.000741812 0.363636 3.57137 0.4 0.000732686 0.0249346 0.4 0.00071433 0.0244227 0.4 0.4 0.4 0 0.023332
0.5 0.000746894 0.0699077 0.030196 0.030196 0.000777177 0.454545 3.67137 0.5 0.000735279 0.0251235 0.5 0.000762969 0.0244779 0.5 0.5 0.5 0 0.0238609
0.6 0.000756539 0.058569 0.0310109 0.0310109 0.000747724 0.545455 3.77137 0.6 0.000745235 0.0253431 0.6 0.000704789 0.0246918 0.6 0.6 0.6 0 0.0242151
0.7 0.000794082 0.0517839 0.0318624 0.0318624 0.000727086 0.636364 3.87137 0.7 0.000710078 0.0255827 0.7 0.000742746 0.0250335 0.7 0.7 0.7 0 0.0244232
0.8 0.000758406 0.0477281 0.0327465 0.0327465 0.000750213 0.727273 3.97137 0.8 0.000727293 0.0258477 0.8 0.000737353 0.0254142 0.8 0.8 0.8 0 0.0245538
0.9 0.000780496 0.0452906 0.0336675 0.0336675 0.000720552 0.818182 4.07137 0.9 0.000739427 0.0261166 0.9 0.000701885 0.0258344 0.9 0.9 0.9 0 0.0246142
1 0.000793771 0.0438134 0.0346375 0.0346375 0.00074399 0.909091 4.17137 1 0.0007107 0.0264104 1 0.000752909 0.0262795 1 1 1 0 0.0246242
1.1 0.000749487 0.0429482 0.0355367 0.0355367 0.000755087 1 4.27137 1.1 0.000764421 0.0267281 1.1 0.000724493 0.0266747 1.1 1.1 1.1 0 0.0246275
1.2 0.000770436 0.0425149 0.0363079 0.0363079 0.000723145 1.09091 4.37137 1.2 0.000729886 0.0270383 1.2 0.000711945 0.0270524 1.2 1.2 1.2 0 0.0246141
1.3 0.000769606 0.0423273 0.0370264 0.0370264 0.000737042 1.18182 4.47137 1.3 0.000699188 0.0273625 1.3 0.00075125 0.0274249 1.3 1.3 1.3 0 0.0245562
1.4 0.000753946 0.0423015 0.0376815 0.0376815 0.000753428 1.27273 4.57137 1.4 0.000729575 0.027693 1.4 0.000724597 0.0277466 1.4 1.4 1.4 0 0.0245219
1.5 0.000790763 0.0423797 0.0382993 0.0382993 0.000736523 1.36364 4.67137 1.5 0.000731027 0.0280338 1.5 0.00071993 0.0280538 1.5 1.5 1.5 0 0.0244774
1.6 0.000772925 0.0424874 0.0388921 0.0388921 0.000801756 1.45455 4.77137 1.6 0.000722108 0.0283752 1.6 0.000764214 0.0283396 1.6 1.6 1.6 0 0.0244167
1.7 0.000755709 0.0426438 0.0394251 0.0394251 0.000803623 1.54545 4.87137 1.7 0.000745131 0.0287305 1.7 0.000733412 0.0285805 1.7 1.7 1.7 0 0.0243908
1.8 0.000799682 0.0427867 0.0399405 0.0399405 0.000753324 1.63636 4.97137 1.8 0.000719619 0.0290843 1.8 0.000730923 0.0287809 1.8 1.8 1.8 0 0.0243482
1.9 0.000748035 0.0429379 0.040431 0.040431 0.000746272 1.72727 5.07137 1.9 0.000734242 0.0294735 1.9 0.000758924 0.0289415 1.9 1.9 1.9 0 0.0242901
2 0.000780911 0.0430734 0.0408717 0.0408717 0.000753532 1.81818 5.17137 2 0.000750731 0.0298319 2 0.000717545 0.0290779 2 2 2 0 0.0242502
2.1 0.000806216 0.0431827 0.0413207 0.0413207 0.000751872 1.90909 5.27137 2.1 0.000714122 0.0301935 2.1 0.000740672 0.0291746 2.1 2.1 2.1 0 0.0242013
2.2 0.000753532 0.0432519 0.0417358 0.0417358 0.000766703 2 5.37137 2.2 0.000742435 0.0305815 2.2 0.000762865 0.0292267 2.2 2.2 2.2 0 0.0241623
2.3 0.000757991 0.0432881 0.0421156 0.0421156 0.000740153 2.09091 5.47137 2.3 0.000770229 0.0309665 2.3 0.000715263 0.0292299 2.3 2.3 2.3 0 0.0241368
2.4 0.000791593 0.0433146 0.0424859 0.0424859 0.000754776 2.18182 5.57137 2.4 0.000747516 0.0313403 2.4 0.000738805 0.0292126 2.4 2.4 2.4 0 0.0240794
2.5 0.000743576 0.0432769 0.0428156 0.0428156 0.000774481 2.27273 5.67137 2.5 0.000783296 0.0317134 2.5 0.000728953 0.029141 2.5 2.5 2.5 0 0.024052
2.6 0.000782674 0.0432016 0.0431191 0.0431191 0.000739738 2.36364 5.77137 2.6 0.000776866 0.0320882 2.6 0.000708418 0.0290588 2.6 2.6 2.6 0 0.0240307
2.7 0.000768777 0.0430847 0.0434146 0.0434146 0.000752806 2.45455 5.87137 2.7 0.000729264 0.0324688 2.7 0.000773755 0.028946 2.7 2.7 2.7 0 0.0239695
2.8 0.000727086 0.0428955 0.0436595 0.0436595 0.000765873 2.54545 5.97137 2.8 0.000745753 0.0328444 2.8 0.000737664 0.0287784 2.8 2.8 2.8 0 0.0239453
2.9 0.000795741 0.042697 0.0438779 0.0438779 0.000729679 2.63636 6.07137 2.9 0.000720345 0.0332075 2.9 0.000732583 0.0286249 2.9 2.9 2.9 0 0.0239182
3 0.0007806 0.0424436 0.0440526 0.0440526 0.000749591 2.72727 6.17137 3 0.00072999 0.033583 3 0.00077251 0.028425 3 3 3 0 0.0238819
3.1 0.000760273 0.0421395 0.0442211 0.0442211 0.000762347 2.81818 6.27137 3.1 0.000762554 0.0339517 3.1 0.000747205 0.0282072 3.1 3.1 3.1 0 0.0238697
3.2 0.000792526 0.0418136 0.0443353 0.0443353 0.000723871 2.90909 6.37137 3.2 0.000705307 0.034286 3.2 0.000749694 0.0279901 3.2 3.2 3.2 0 0.0238529
3.3 0.000749694 0.0414176 0.0444205 0.0444205 0.000761206 3 6.47137 3.3 0.000741812 0.0346347 3.3 0.000758199 0.027739 3.3 3.3 3.3 0 0.023812
3.4 0.000766599 0.0410481 0.0444814 0.0444814 0.000750628 3.09091 6.57137 3.4 0.000745235 0.0349513 3.4 0.000726049 0.0274873 3.4 3.4 3.4 0 0.0237943
3.5 0.000794808 0.0406288 0.0444943 0.0444943 0.000724078 3.18182 6.67137 3.5 0.0007191 0.0352596 3.5 0.000740153 0.0272268 3.5 3.5 3.5 0 0.0237786
3.6 0.000732479 0.0401625 0.04449 0.04449 0.000762762 3.27273 6.77137 3.6 0.000758613 0.0355557 3.6 0.000773236 0.0269722 3.6 3.6 3.6 0 0.0237397
3.7 0.000768673 0.0396962 0.0444415 0.0444415 0.000732064 3.36364 6.87137 3.7 0.000745131 0.0358217 3.7 0.000732271 0.0267074 3.7 3.7 3.7 0 0.0237373
3.8 0.000779251 0.0391984 0.0443529 0.0443529 0.000736731 3.45455 6.97137 3.8 0.000731234 0.0360828 3.8 0.000759132 0.0264571 3.8 3.8 3.8 0 0.0237147
3.9 0.000729782 0.0386982 0.0442389 0.0442389 0.000748035 3.54545 7.07137 3.9 0.000757058 0.0363354 3.9 0.000737457 0.0262024 3.9 3.9 3.9 0 0.0237141
4 0.000772199 0.0382056 0.0440743 0.0440743 0.000717441 3.63636 7.17137 4 0.000732375 0.0365453 4 0.000721071 0.0259452 4 4 4 0 0.0236994
4.1 0.00078703 0.0376821 0.0438876 0.0438876 0.000731753 3.72727 7.27137 4.1 0.000735694 0.0367564 4.1 0.000758717 0.0257097 4.1 4.1 4.1 0 0.0236842
4.2 0.000739427 0.0371566 0.043664 0.043664 0.000765665 3.81818 7.37137 4.2 0.000755709 0.0369536 4.2 0.000746687 0.0254868 4.2 4.2 4.2 0 0.0236779
4.3 0.000799682 0.0366235 0.0434225 0.0434225 0.000713189 3.90909 7.47137 4.3 0.000725012 0.0371105 4.3 0.000733101 0.0252501 4.3 4.3 4.3 0 0.0236677
4.4 0.000760791 0.0360897 0.0431346 0.0431346 0.000751457 4 7.57137 4.4 0.000745235 0.0372713 4.4 0.00075851 0.0250548 4.4 4.4 4.4 0 0.0236535
4.5 0.000750939 0.0355623 0.0428142 0.0428142 0.000761517 4.09091 7.67137 4.5 0.000766806 0.0374086 4.5 0.00073362 0.0248246 4.5 4.5 4.5 0 0.0236517
4.6 0.000797711 0.0350536 0.0424637 0.0424637 0.000718582 4.18182 7.77137 4.6 0.000735383 0.0375071 4.6 0.000745131 0.0246501 4.6 4.6 4.6 0 0.0236655
4.7 0.000736834 0.0345288 0.042124 0.042124 0.000733101 4.27273 7.87137 4.7 0.000741294 0.037597 4.7 0.000760584 0.0244813 4.7 4.7 4.7 0 0.0236558
4.8 0.000768051 0.0340388 0.0417317 0.0417317 0.000718582 4.36364 7.97137 4.8 0.000746998 0.0376587 4.8 0.000728642 0.0242941 4.8 4.8 4.8 0 0.0236449
4.9 0.000795119 0.0335423 0.0413479 0.0413479 0.000709144 4.45455 8.07137 4.9 0.000704581 0.0376898 4.9 0.000746479 0.0241316 4.9 4.9 4.9 0 0.0236544
5 0.000749176 0.0330285 0.0409585 0.0409585 0.000744509 4.54545 8.17137 5 0.00076048 0.0377295 5 0.00077614 0.0239802 5 5 5 0 0.0236472
5.1 0.000798645 0.0325702 0.0405541 0.0405541 0.000737249 4.63636 8.27137 5.1 0.000730301 0.0377198 5.1 0.000727293 0.0238395 5.1 5.1 5.1 0 0.0236614
5.2 0.000770229 0.0321027 0.0401433 0.0401433 0.000722627 4.72727 8.37137 5.2 0.00071267 0.037689 5.2 0.000754361 0.0237082 5.2 5.2 5.2 0 0.0236788
5.3 0.000746998 0.0316512 0.0397184 0.0397184 0.000741916 4.81818 8.47137 5.3 0.000753946 0.0376683 5.3 0.000756954 0.023594 5.3 5.3 5.3 0 0.0236587
5.4 0.000770955 0.0312171 0.0392758 0.0392758 0.000724597 4.90909 8.57137 5.4 0.000733723 0.0375869 5.4 0.000710493 0.0234717 5.4 5.4 5.4 0 0.0236902
5.5 0.000771992 0.0308163 0.0388496 0.0388496 0.000720034 5 8.67137 5.5 0.000715885 0.0375044 5.5 0.000762139 0.0233683 5.5 5.5 5.5 0 0.0237037
5.6 0.000761206 0.0304353 0.0384277 0.0384277 0.000756021 5.09091 8.77137 5.6 0.000756124 0.0373998 5.6 0.000737768 0.0232634 5.6 5.6 5.6 0 0.02369
5.7 0.000800408 0.0300705 0.037991 0.037991 0.000716611 5.18182 8.87137 5.7 0.000720552 0.0372655 5.7 0.000725841 0.0231712 5.7 5.7 5.7 0 0.0237133
5.8 0.000755087 0.0297089 0.0375676 0.0375676 0.000729471 5.27273 8.97137 5.8 0.000713811 0.0371367 5.8 0.000761828 0.0231009 5.8 5.8 5.8 0 0.023736
5.9 0.000768984 0.0293976 0.0371496 0.0371496 0.000757887 5.36364 9.07137 5.9 0.000745961 0.0369819 5.9 0.000747309 0.0230141 5.9 5.9 5.9 0 0.0237501
6 0.000796778 0.0290636 0.0367237 0.0367237 0.000713396 5.45455 9.17137 6 0.000722627 0.0368048 6 0.000724286 0.0229414 6 6 6 0 0.0237848
6.1 0.000754154 0.0287543 0.0363159 0.0363159 0.000725012 5.54545 9.27137 6.1 0.000759547 0.0366261 6.1 0.000766392 0.0228847 6.1 6.1 6.1 0 0.0237976
6.2 0.000753843 0.0284721 0.0359279 0.0359279 0.000745546 5.63636 9.37137 6.2 0.000763902 0.0364107 6.2 0.000721278 0.022798 6.2 6.2 6.2 0 0.0238226
6.3 0.00078703 0.0282019 0.0355399 0.0355399 0.000702403 5.72727 9.47137 6.3 0.000727397 0.0361845 6.3 0.000748761 0.0227557 6.3 6.3 6.3 0 0.0238468
6.4 0.000754361 0.0279281 0.035171 0.035171 0.000734968 5.81818 9.57137 6.4 0.000768569 0.0359643 6.4 0.000750006 0.0226929 6.4 6.4 6.4 0 0.0238772
6.5 0.000796052 0.0276978 0.0348037 0.0348037 0.000737768 5.90909 9.67137 6.5 0.000744924 0.0357182 6.5 0.000721175 0.0226248 6.5 6.5 6.5 0 0.0239152
6.6 0.000769399 0.0274638 0.0344507 0.0344507 0.000715885 6 9.77137 6.6 0.000737664 0.0354716 6.6 0.000754776 0.0226036 6.6 6.6 6.6 0 0.023939
6.7 0.000763488 0.0272569 0.0340923 0.0340923 0.000744302 6.09091 9.87137 6.7 0.000778733 0.035218 6.7 0.000769088 0.0225653 6.7 6.7 6.7 0 0.0239685
6.8 0.000808497 0.0270522 0.0337121 0.0337121 0.000727086 6.18182 9.97137 6.8 0.000726256 0.0349488 6.8 0.000715056 0.0225225 6.8 6.8 6.8 0 0.0240061
6.9 0.000773133 0.0268376 0.0333546 0.0333546 0.00073196 6.27273 10.0714 6.9 0.000743265 0.0346849 6.9 0.000763384 0.0224941 6.9 6.9 6.9 0 0.0240607
7 0.000751146 0.0266473 0.0329917 0.0329917 0.000739842 6.36364 10.1714 7 0.000755606 0.034402 7 0.000738079 0.0224514 7 7 7 0 0.0240903
7.1 0.0008002 0.0264728 0.0326217 0.0326217 0.000735175 6.45455 10.2714 7.1 0.000748657 0.0341104 7.1 0.000726153 0.0224156 7.1 7.1 7.1 0 0.0241383
7.2 0.000740672 0.0262722 0.0322744 0.0322744 0.000716508 6.54545 10.3714 7.2 0.000762969 0.0338275 7.2 0.000771681 0.0223996 7.2 7.2 7.2 0 0.0241977
7.3 0.000777385 0.026152 0.0319219 0.0319219 0.000754984 6.63636 10.4714 7.3 0.000751769 0.0335235 7.3 0.000727708 0.0223518 7.3 7.3 7.3 0 0.024234
7.4 0.000766703 0.0259855 0.0315692 0.0315692 0.000728019 6.72727 10.5714 7.4 0.000712256 0.0332267 7.4 0.000726153 0.0223289 7.4 7.4 7.4 0 0.0242972
7.5 0.000736834 0.0258454 0.0312419 0.0312419 0.00070344 6.81818 10.6714 7.5 0.000773236 0.0329521 7.5 0.000755813 0.0223269 7.5 7.5 7.5 0 0.0243392
7.6 0.000778111 0.0257333 0.0309052 0.0309052 0.000714952 6.90909 10.7714 7.6 0.000742642 0.0326433 7.6 0.000731856 0.0222822 7.6 7.6 7.6 0 0.0244088
7.7 0.000777799 0.025604 0.0305857 0.0305857 0.000681454 7 10.8714 7.7 0.000717234 0.0323574 7.7 0.000792215 0.0222857 7.7 7.7 7.7 0 0.0244728
7.8 0.000755606 0.0254974 0.0302974 0.0302974 0.000708418 7.09091 10.9714 7.8 0.000776451 0.032073 7.8 0.000825713 0.0222659 7.8 7.8 7.8 0 0.0245137
7.9 0.000779251 0.0253929 0.0299744 0.0299744 0.000728953 7.18182 11.0714 7.9 0.000736109 0.0317901 7.9 0.000767636 0.0222308 7.9 7.9 7.9 0 0.0245917
8 0.00074119 0.0252825 0.029681 0.029681 0.000687158 7.27273 11.1714 8 0.000735175 0.0315048 8 0.000759339 0.0222352 8 8 8 0 0.0246707
8.1 0.000736005 0.0251675 0.0294096 0.0294096 0.00076048 7.36364 11.2714 8.1 0.000781118 0.0312368 8.1 0.00075125 0.022219 8.1 8.1 8.1 0 0.0247259
8.2 0.000773236 0.0251201 0.0291089 0.0291089 0.000717752 7.45455 11.3714 8.2 0.000715574 0.0309524 8.2 0.000735175 0.0222043 8.2 8.2 8.2 0 0.0248048
8.3 0.000753221 0.0249928 0.028842 0.028842 0.000708626 7.54545 11.4714 8.3 0.000746272 0.0306992 8.3 0.000748346 0.0222013 8.3 8.3 8.3 0 0.0249102
8.4 0.00075405 0.0249075 0.0285971 0.0285971 0.000755191 7.63636 11.5714 8.4 0.000773547 0.0304301 8.4 0.000739324 0.022178 8.4 8.4 8.4 0 0.0249626
8.5 0.000763073 0.0248384 0.028323 0.028323 0.000709767 7.72727 11.6714 8.5 0.000728434 0.030155 8.5 0.000716196 0.0221777 8.5 8.5 8.5 0 0.0250472
8.6 0.000745131 0.0247532 0.0280846 0.0280846 0.000703855 7.81818 11.7714 8.6 0.000761102 0.0299138 8.6 0.000768984 0.0221942 8.6 8.6 8.6 0 0.0251477
8.7 0.000768155 0.0246879 0.0278574 0.0278574 0.00075042 7.90909 11.8714 8.7 0.000766806 0.0296467 8.7 0.000755295 0.022181 8.7 8.7 8.7 0 0.0252112
8.8 0.0007918 0.0246268 0.0276079 0.0276079 0.000708315 8 11.9714 8.8 0.000742124 0.029389 8.8 0.000733101 0.0221754 8.8 8.8 8.8 0 0.0253166
8.9 0.000742124 0.0245594 0.0273963 0.0273963 0.000734242 8.09091 12.0714 8.9 0.000792733 0.0291511 8.9 0.000751561 0.0221697 8.9 8.9 8.9 0 0.0254052
9 0.000775725 0.024484 0.0271801 0.0271801 0.000755709 8.18182 12.1714 9 0.000734034 0.0288925 9 0.000741087 0.0221541 9 9 9 0 0.0254962
9.1 0.000769814 0.0244097 0.0269654 0.0269654 0.000715159 8.27273 12.2714 9.1 0.000742953 0.0286599 9.1 0.000747309 0.0221755 9.1 9.1 9.1 0 0.0256272
9.2 0.000744302 0.024338 0.0267694 0.0267694 0.000732583 8.36364 12.3714 9.2 0.000785163 0.0284406 9.2 0.000740879 0.0221635 9.2 9.2 9.2 0 0.0257322
9.3 0.000785681 0.0242854 0.0265582 0.0265582 0.000748968 8.45455 12.4714 9.3 0.000745235 0.0282184 9.3 0.000716819 0.0221607 9.3 9.3 9.3 0 0.0258478
9.4 0.000737353 0.0242212 0.0263627 0.0263627 0.000715574 8.54545 12.5714 9.4 0.000751457 0.0279995 9.4 0.000738286 0.0221793 9.4 9.4 9.4 0 0.0259717
9.5 0.000749383 0.0241673 0.0261804 0.0261804 0.000737457 8.63636 12.6714 9.5 0.000778214 0.0277879 9.5 0.000761828 0.022192 9.5 9.5 9.5 0 0.0260706
9.6 0.000788793 0.024101 0.0259869 0.0259869 0.000737146 8.72727 12.7714 9.6 0.000726775 0.0275682 9.6 0.000757991 0.022176 9.6 9.6 9.6 0 0.0262027
9.7 0.000747102 0.0240366 0.0258155 0.0258155 0.000714226 8.81818 12.8714 9.7 0.000770436 0.0273593 9.7 0.000790556 0.0221829 9.7 9.7 9.7 0 0.0263272
9.8 0.000764836 0.0239961 0.0256518 0.0256518 0.000743887 8.90909 12.9714 9.8 0.000763591 0.0271569 9.8 0.000750006 0.0222037 9.8 9.8 9.8 0 0.0264702
9.9 0.000798437 0.0239551 0.0254793 0.0254793 0.000743679 9 13.0714 9.9 0.000715989 0.026953 9.9 0.000715056 0.0222102 9.9 9.9 9.9 0 0.026609
10 0.000750628 0.0238982 0.0253283 0.0253283 0.000715989 9.09091 13.1714 10 0.000760895 0.0267822 10 0.000771888 0.0222464 10 10 10 0 0.0267467
10.1 0.300185 0.0248104 0.0251912 0.0251912 0.349917 9.18182 13.2714 10.1 0.200259 0.0266087 10.1 0.100608 0.0222473 10.1 10.1 10.1 0 0.0268878
10.2 0.300278 0.0244275 0.0249422 0.0249422 0.350018 9.27273 13.3714 10.2 0.200321 0.0263983 10.2 0.100649 0.0222294 10.2 10.2 10.2 0 0.0269466
10.3 0.300255 0.0239825 0.0247614 0.0247614 0.34999 9.36364 13.4714 10.3 0.200324 0.0262163 10.3 0.100663 0.0221948 10.3 10.3 10.3 0 0.0269859
10.4 0.300304 0.0237035 0.0246596 0.0246596 0.350036 9.45455 13.5714 10.4 0.200298 0.0260651 10.4 0.100626 0.0221577 10.4 10.4 10.4 0 0.0269448
10.5 0.30028 0.0235098 0.0245795 0.0245795 0.350004 9.54545 13.6714 10.5 0.200314 0.0259502 10.5 0.100639 0.0221483 10.5 10.5 10.5 0 0.0269087
10.6 0.300237 0.023377 0.0245535 0.0245535 0.350013 9.63636 13.7714 10.6 0.200321 0.0258719 10.6 0.100669 0.0221246 10.6 10.6 10.6 0 0.0268592
10.7 0.300295 0.0233285 0.0245553 0.0245553 0.350042 9.72727 13.8714 10.7 0.200286 0.0258201 10.7 0.100627 0.022078 10.7 10.7 10.7 0 0.0267697
10.8 0.30026 0.0233366 0.0246011 0.0246011 0.35002 9.81818 13.9714 10.8 0.200318 0.025808 10.8 0.100653 0.0220795 10.8 10.8 10.8 0 0.0266994
10.9 0.300284 0.023316 0.0246875 0.0246875 0.350037 9.90909 14.0714 10.9 0.20033 0.025797 10.9 0.100653 0.0220588 10.9 10.9 10.9 0 0.0265867
11 0.30029 0.0232622 0.0247867 0.0247867 0.350028 10 14.1714 11 0.20028 0.0257928 11 0.100617 0.0220347 11 11 11 0 0.0264578
11.1 0.300242 0.0232784 0.0249213 0.0249213 0.350013 10.0909 14.2714 11.1 0.200334 0.0258329 11.1 0.100669 0.0220199 11.1 11.1 11.1 0 0.0263519
11.2 0.30026 0.0233423 0.0251002 0.0251002 0.350019 10.1818 14.3714 11.2 0.200304 0.0258633 11.2 0.100641 0.022 11.2 11.2 11.2 0 0.0261948
11.3 0.300286 0.0234243 0.0252939 0.0252939 0.350026 10.2727 14.4714 11.3 0.200285 0.0259357 11.3 0.100635 0.0219782 11.3 11.3 11.3 0 0.0260402
11.4 0.300241 0.0235054 0.0255294 0.0255294 0.350006 10.3636 14.5714 11.4 0.200326 0.0260054 11.4 0.100655 0.0219754 11.4 11.4 11.4 0 0.0258817
11.5 0.300259 0.0236166 0.0257786 0.0257786 0.350025 10.4545 14.6714 11.5 0.200309 0.0260891 11.5 0.100666 0.0219563 11.5 11.5 11.5 0 0.0257056
11.6 0.300286 0.0237412 0.026045 0.026045 0.350013 10.5455 14.7714 11.6 0.200303 0.0262019 11.6 0.100676 0.021946 11.6 11.6 11.6 0 0.0255349
11.7 0.300236 0.0238641 0.0263404 0.0263404 0.349993 10.6364 14.8714 11.7 0.20033 0.0263126 11.7 0.100739 0.0219236 11.7 11.7 11.7 0 0.0253673
11.8 0.300275 0.0240151 0.0266774 0.0266774 0.350051 10.7273 14.9714 11.8 0.200291 0.0264336 11.8 0.10068 0.0218813 11.8 11.8 11.8 0 0.0251747
11.9 0.300253 0.024122 0.0270229 0.0270229 0.350009 10.8182 15.0714 11.9 0.200328 0.0265754 11.9 0.100705 0.0218816 11.9 11.9 11.9 0 0.024993
12 0.300242 0.0242727 0.0273887 0.0273887 0.350001 10.9091 15.1714 12 0.200334 0.0267141 12 0.100714 0.0218658 12 12 12 0 0.024813
12.1 0.300266 0.0244196 0.0277725 0.0277725 0.350017 11 15.2714 12.1 0.200306 0.0268775 12.1 0.100687 0.0218366 12.1 12.1 12.1 0 0.0246255
12.2 0.300238 0.0245563 0.0281804 0.0281804 0.349995 11.0909 15.3714 12.2 0.200336 0.0270442 12.2 0.100716 0.0218286 12.2 12.2 12.2 0 0.0244672
12.3 0.30025 0.0247259 0.0285989 0.0285989 0.350016 11.1818 15.4714 12.3 0.200326 0.0272206 12.3 0.100681 0.0218139 12.3 12.3 12.3 0 0.0242838
12.4 0.300267 0.0248916 0.0290552 0.0290552 0.350042 11.2727 15.5714 12.4 0.200296 0.027416 12.4 0.100635 0.0217961 12.4 12.4 12.4 0 0.0241074
12.5 0.300232 0.0250507 0.0295039 0.0295039 0.350001 11.3636 15.6714 12.5 0.200338 0.0276269 12.5 0.100677 0.0217939 12.5 12.5 12.5 0 0.0239522
12.6 0.300267 0.0252421 0.0299956 0.0299956 0.350013 11.4545 15.7714 12.6 0.200329 0.027839 12.6 0.10066 0.0217597 12.6 12.6 12.6 0 0.0237838
12.7 0.300276 0.0254405 0.030487 0.030487 0.350019 11.5455 15.8714 12.7 0.200307 0.0280698 12.7 0.100644 0.0217375 12.7 12.7 12.7 0 0.0236094
12.8 0.300237 0.0256482 0.0310057 0.0310057 0.349996 11.6364 15.9714 12.8 0.200342 0.028314 12.8 0.100684 0.021728 12.8 12.8 12.8 0 0.0234676
12.9 0.300269 0.025851 0.0315601 0.0315601 0.350028 11.7273 16.0714 12.9 0.200296 0.028544 12.9 0.100662 0.021712 12.9 12.9 12.9 0 0.0232993
13 0.300251 0.0260837 0.0321123 0.0321123 0.350027 11.8182 16.1714 13 0.200314 0.0288145 13 0.10066 0.0216963 13 13 13 0 0.0231537
13.1 0.300239 0.0263558 0.0327003 0.0327003 0.349982 11.9091 16.2714 13.1 0.200329 0.0290886 13.1 0.100698 0.0216769 13.1 13.1 13.1 0 0.0230208
13.2 0.300288 0.0266499 0.0333321 0.0333321 0.350033 12 16.3714 13.2 0.200306 0.0293624 13.2 0.100653 0.0216521 13.2 13.2 13.2 0 0.0228761
13.3 0.300263 0.0269666 0.0339967 0.0339967 0.350011 12.0909 16.4714 13.3 0.200317 0.0296693 13.3 0.100658 0.0216311 13.3 13.3 13.3 0 0.0227432
13.4 0.300266 0.0273288 0.0346794 0.0346794 0.349986 12.1818 16.5714 13.4 0.200327 0.0299863 13.4 0.100668 0.0216134 13.4 13.4 13.4 0 0.0226243
13.5 0.3003 0.0277165 0.0353855 0.0353855 0.350042 12.2727 16.6714 13.5 0.200293 0.0302851 13.5 0.100647 0.0215924 13.5 13.5 13.5 0 0.0225037
13.6 0.300257 0.0281462 0.0360991 0.0360991 0.350002 12.3636 16.7714 13.6 0.200345 0.030627 13.6 0.100676 0.0215727 13.6 13.6 13.6 0 0.0223889
13.7 0.300255 0.0286596 0.0368597 0.0368597 0.350016 12.4545 16.8714 13.7 0.200344 0.0309674 13.7 0.100669 0.0215423 13.7 13.7 13.7 0 0.0223002
13.8 0.300272 0.0292201 0.0376693 0.0376693 0.350039 12.5455 16.9714 13.8 0.20032 0.0313189 13.8 0.100641 0.0215204 13.8 13.8 13.8 0 0.0221678
13.9 0.300238 0.029837 0.0384929 0.0384929 0.350018 12.6364 17.0714 13.9 0.200344 0.0316819 13.9 0.100682 0.0215279 13.9 13.9 13.9 0 0.0221096
14 0.300266 0.0305542 0.0394341 0.0394341 0.350034 12.7273 17.1714 14 0.200323 0.0320576 14 0.100674 0.0214992 14 14 14 0 0.0220164
14.1 0.300262 0.0313598 0.0404625 0.0404625 0.350036 12.8182 17.2714 14.1 0.200353 0.0324748 14.1 0.100639 0.0214778 14.1 14.1 14.1 0 0.0219124
14.2 0.300238 0.0322942 0.0415677 0.0415677 0.349991 12.9091 17.3714 14.2 0.20036 0.0328836 14.2 0.100665 0.0214706 14.2 14.2 14.2 0 0.0218548
14.3 0.300304 0.0333896 0.0428428 0.0428428 0.350023 13 17.4714 14.3 0.200316 0.0333058 14.3 0.100657 0.0214373 14.3 14.3 14.3 0 0.0217835
14.4 0.300252 0.0346205 0.044233 0.044233 0.35003 13.0909 17.5714 14.4 0.200343 0.0337628 14.4 0.100652 0.0214193 14.4 14.4 14.4 0 0.0217281
14.5 0.300258 0.0359965 0.0454853 0.0454853 0.349989 13.1818 17.6714 14.5 0.200351 0.03423 14.5 0.100671 0.0214079 14.5 14.5 14.5 0 0.0216717
14.6 0.300292 0.0375968 0.0466846 0.0466846 0.350052 13.2727 17.7714 14.6 0.200325 0.0346966 14.6 0.100639 0.0213778 14.6 14.6 14.6 0 0.0216207
14.7 0.300256 0.0394199 0.0479712 0.0479712 0.350023 13.3636 17.8714 14.7 0.200349 0.0351839 14.7 0.100648 0.0213713 14.7 14.7 14.7 0 0.0215852
14.8 0.300258 0.0414976 0.0493542 0.0493542 0.350019 13.4545 17.9714 14.8 0.200353 0.0356808 14.8 0.100666 0.0213409 14.8 14.8 14.8 0 0.0215603
14.9 0.300298 0.0439372 0.0508063 0.0508063 0.35006 13.5455 18.0714 14.9 0.200338 0.0361972 14.9 0.100624 0.0213069 14.9 14.9 14.9 0 0.0214998
15 0.300249 0.0467154 0.0523329 0.0523329 0.350012 13.6364 18.1714 15 0.200365 0.0367462 15 0.100644 0.0213044 15 15 15 0 0.0215032
15.1 0.300288 0.0499331 0.0540363 0.0540363 0.35003 13.7273 18.2714 15.1 0.200332 0.0372995 15.1 0.100636 0.0212755 15.1 15.1 15.1 0 0.0214887
15.2 0.30029 0.0535849 0.0559318 0.0559318 0.350059 13.8182 18.3714 15.2 0.200335 0.037839 15.2 0.100621 0.0212663 15.2 15.2 15.2 0 0.0214528
15.3 0.300244 0.0577743 0.058018 0.058018 0.350023 13.9091 18.4714 15.3 0.200361 0.0383483 15.3 0.100662 0.0212606 15.3 15.3 15.3 0 0.0214416
15.4 0.300284 0.0626453 0.060435 0.060435 0.350026 14 18.5714 15.4 0.200322 0.038802 15.4 0.100653 0.0212366 15.4 15.4 15.4 0 0.0214417
15.5 0.300254 0.0683874 0.0632478 0.0632478 0.350041 14.0909 18.6714 15.5 0.200323 0.0392879 15.5 0.10063 0.0212209 15.5 15.5 15.5 0 0.0214496
15.6 0.300232 0.0753469 0.0666036 0.0666036 0.350017 14.1818 18.7714 15.6 0.200354 0.0397724 15.6 0.100686 0.0212022 15.6 15.6 15.6 0 0.0214533
15.7 0.300292 0.0840556 0.0707063 0.0707063 0.350033 14.2727 18.8714 15.7 0.200328 0.0402374 15.7 0.100647 0.0211817 15.7 15.7 15.7 0 0.0214665
15.8 0.300237 0.0951389 0.0758468 0.0758468 0.350048 14.3636 18.9714 15.8 0.200333 0.0407224 15.8 0.100644 0.021173 15.8 15.8 15.8 0 0.0214946
15.9 0.300239 0.10962 0.0825737 0.0825737 0.350003 14.4545 19.0714 15.9 0.200343 0.0411989 15.9 0.100661 0.0211551 15.9 15.9 15.9 0 0.0215156
16 0.300287 0.128661 0.0916016 0.0916016 0.350029 14.5455 19.1714 16 0.200312 0.0417051 16 0.100618 0.0211248 16 16 16 0 0.0215326
16.1 0.300253 0.153016 0.104079 0.104079 0.350017 14.6364 19.2714 16.1 0.200346 0.0422239 16.1 0.100647 0.0211316 16.1 16.1 16.1 0 0.0215607
16.2 0.300259 0.182373 0.12164 0.12164 0.350007 14.7273 19.3714 16.2 0.200345 0.0427488 16.2 0.100672 0.0211109 16.2 16.2 16.2 0 0.0216008
16.3 0.300266 0.213839 0.146839 0.146839 0.350038 14.8182 19.4714 16.3 0.200306 0.0432875 16.3 0.100632 0.0210904 16.3 16.3 16.3 0 0.0216415
16.4 0.300247 0.237104 0.184918 0.184918 0.350001 14.9091 19.5714 16.4 0.20035 0.0438547 16.4 0.100664 0.0210769 16.4 16.4 16.4 0 0.0216905
16.5 0.300275 0.260093 0.240756 0.240756 0.350023 15 19.6714 16.5 0.200304 0.0444227 16.5 0.100685 0.0210631 16.5 16.5 16.5 1.3 0.021742
16.6 0.300257 0.292031 0.301708 0.301708 0.350041 15.0909 19.7714 16.6 0.200329 0.045036 16.6 0.100634 0.0210355 16.6 16.6 16.6 1.3 0.0217774
16.7 0.300248 0.328584 0.332828 0.332828 0.350028 15.1818 19.8714 16.7 0.200354 0.0456595 16.7 0.100664 0.0210344 16.7 16.7 16.7 1.3 0.0218405
16.8 0.300258 0.356899 0.37407 0.37407 0.350043 15.2727 19.9714 16.8 0.2003 0.0462903 16.8 0.10063 0.0210024 16.8 16.8 16.8 1.3 0.0219038
16.9 0.300266 0.376018 0.408612 0.408612 0.350069 15.3636 20.0714 16.9 0.200329 0.0469748 16.9 0.10061 0.020982 16.9 16.9 16.9 1.3 0.0219488
17 0.300246 0.397568 0.45674 0.430767 0.350019 15.4545 20.1714 17 0.20033 0.0476551 17 0.100658 0.0209776 17 17 17 1.3 0.0220262
17.1 0.300296 0.412787 0.4 0.436429 0.350047 15.5455 20.2714 17.1 0.200298 0.0483645 17.1 0.100642 0.0209699 17.1 17.1 17.1 1.3 0.0220877
17.2 0.300253 0.421395 0.415944 0.415944 0.350044 15.6364 20.3714 17.2 0.200341 0.0491448 17.2 0.100649 0.020952 17.2 17.2 17.2 1.3 0.0221558
17.3 0.300283 0.4263 0.359566 0.359566 0.350008 15.7273 20.4714 17.3 0.200314 0.0499042 17.3 0.10066 0.0209546 17.3 17.3 17.3 1.3 0.0222232
17.4 0.3003 0.428595 0.259155 0.259155 0.35006 15.8182 20.5714 17.4 0.200306 0.0507268 17.4 0.100646 0.0209335 17.4 17.4 17.4 1.3 0.0222856
17.5 0.300261 0.428905 0.169202 0.169202 0.350034 15.9091 20.6714 17.5 0.200323 0.0515608 17.5 0.100666 0.02093 17.5 17.5 17.5 1.3 0.0223468
17.6 0.300295 0.427786 0.111962 0.111962 0.350017 16 20.7714 17.6 0.200301 0.0524519 17.6 0.100666 0.0208974 17.6 17.6 17.6 1.3 0.0224236
17.7 0.300281 0.425438 0.0797741 0.0797741 0.350048 16.0909 20.8714 17.7 0.200322 0.0533948 17.7 0.100639 0.0208897 17.7 17.7 17.7 1.3 0.0224898
17.8 0.300259 0.422069 0.0640153 0.0640153 0.350027 16.1818 20.9714 17.8 0.200349 0.0543682 17.8 0.10067 0.0208967 17.8 17.8 17.8 1.3 0.0227734
17.9 0.300312 0.417723 0.0556361 0.0556361 0.350018 16.2727 21.0714 17.9 0.200307 0.0554016 17.9 0.100657 0.0208786 17.9 17.9 17.9 1.3 0.0218028
18 0.300283 0.412249 0.0502881 0.0502881 0.350045 16.3636 21.1714 18 0.20031 0.056459 18 0.100638 0.020856 18 18 18 1.3 0.0205461
18.1 0.300262 0.40578 0.0466941 0.0466941 0.350018 16.4545 21.2714 18.1 0.200363 0.0575879 18.1 0.100659 0.020846 18.1 18.1 18.1 1.3 0.0189441
18.2 0.300303 0.39782 0.0442229 0.0442229 0.350025 16.5455 21.3714 18.2 0.200339 0.0587556 18.2 0.100642 0.020836 18.2 18.2 18.2 1.3 0.0168488
18.3 0.300262 0.387998 0.042263 0.042263 0.350064 16.6364 21.4714 18.3 0.20036 0.0600143 18.3 0.100635 0.0208248 18.3 18.3 18.3 1.3 0.0141194
18.4 0.300264 0.375625 0.0404906 0.0404906 0.350027 16.7273 21.5714 18.4 0.200339 0.0613318 18.4 0.100677 0.0208393 18.4 18.4 18.4 1.3 0.0117211
18.5 0.300278 0.359789 0.0389328 0.0389328 0.350062 16.8182 21.6714 18.5 0.200316 0.0627434 18.5 0.100646 0.0208181 18.5 18.5 18.5 1.3 0.0124545
18.6 0.300254 0.339208 0.0375236 0.0375236 0.35005 16.9091 21.7714 18.6 0.20035 0.0642492 18.6 0.10066 0.0208179 18.6 18.6 18.6 1.3 0.0167832
18.7 0.300272 0.312528 0.0362939 0.0362939 0.350032 17 21.8714 18.7 0.200325 0.065856 18.7 0.100677 0.0208181 18.7 18.7 18.7 1.3 0.0208895
18.8 0.300281 0.279033 0.0352365 0.0352365 0.350042 17.0909 21.9714 18.8 0.200338 0.0675872 18.8 0.100632 0.020793 18.8 18.8 18.8 1.3 0.0277232
18.9 0.300263 0.23969 0.0343126 0.0343126 0.350035 17.1818 22.0714 18.9 0.200346 0.0694552 18.9 0.100636 0.0207888 18.9 18.9 18.9 1.3 0.0477542
19 0.3003 0.198283 0.0335062 0.0335062 0.349999 17.2727 22.1714 19 0.200307 0.0714816 19 0.100654 0.0207753 19 19 19 1.3 0.142029
19.1 0.300267 0.161922 0.03283 0.03283 0.350046 17.3636 22.2714 19.1 0.200336 0.0736893 19.1 0.100648 0.0207775 19.1 19.1 19.1 1.3 0.260961
19.2 0.300257 0.135678 0.0322384 0.0322384 0.350028 17.4545 22.3714 19.2 0.20035 0.0760758 19.2 0.100663 0.0207698 19.2 19.2 19.2 1.3 0.462714
19.3 0.300302 0.117147 0.0317404 0.0317404 0.350024 17.5455 22.4714 19.3 0.200296 0.0786829 19.3 0.100662 0.020755 19.3 19.3 19.3 1.3 0.545509
19.4 0.300265 0.100345 0.0313269 0.0313269 0.35002 17.6364 22.5714 19.4 0.20033 0.0816076 19.4 0.10063 0.0207519 19.4 19.4 19.4 1.3 0.554699
19.5 0.30026 0.084921 0.0309803 0.0309803 0.350006 17.7273 22.6714 19.5 0.200341 0.0847584 19.5 0.100682 0.0207679 19.5 19.5 19.5 1.3 0.535077
19.6 0.300302 0.0727544 0.0307075 0.0307075 0.350019 17.8182 22.7714 19.6 0.200318 0.0882727 19.6 0.100661 0.0207506 19.6 19.6 19.6 1.3 0.487823
19.7 0.300263 0.0635443 0.0304929 0.0304929 0.350043 17.9091 22.8714 19.7 0.200349 0.0921282 19.7 0.100653 0.0207458 19.7 19.7 19.7 1.3 0.343787
19.8 0.30028 0.0566501 0.0303253 0.0303253 0.350021 18 22.9714 19.8 0.200343 0.0964022 19.8 0.100685 0.0207478 19.8 19.8 19.8 1.3 0.155195
19.9 0.300288 0.0514921 0.0301915 0.0301915 0.350025 18.0909 23.0714 19.9 0.200303 0.101116 19.9 0.100632 0.0207243 19.9 19.9 19.9 1.3 0.0495678
20 0.300255 0.0477015 0.0300942 0.0300942 0.350046 18.1818 23.1714 20 0.20035 0.106371 20 0.100629 0.0207183 20 20 20 1.3 0.037742
20.1 0.3003 0.0448738 0.0300344 0.0300344 0.350008 18.2727 23.2714 20.1 0.20032 0.112189 20.1 0.100671 0.0207252 20.1 20.1 20.1 1.3 0.0324262
20.2 0.300295 0.042684 0.0300258 0.0300258 0.35005 18.3636 23.3714 20.2 0.200321 0.118677 20.2 0.100635 0.020718 20.2 20.2 20.2 1.3 0.0291959
20.3 0.300259 0.0409899 0.0300369 0.0300369 0.350046 18.4545 23.4714 20.3 0.200338 0.125856 20.3 0.100654 0.0207312 20.3 20.3 20.3 1.3 0.0273759
20.4 0.3003 0.0398115 0.0300833 0.0300833 0.350012 18.5455 23.5714 20.4 0.20027 0.133751 20.4 0.100674 0.0207153 20.4 20.4 20.4 1.3 0.0265023
20.5 0.300268 0.0389976 0.0301702 0.0301702 0.350054 18.6364 23.6714 20.5 0.200306 0.142381 20.5 0.100627 0.0207175 20.5 20.5 20.5 1.3 0.0261319
20.6 0.300272 0.0381511 0.0302533 0.0302533 0.350051 18.7273 23.7714 20.6 0.200322 0.151727 20.6 0.100675 0.0207321 20.6 20.6 20.6 1.3 0.0259981
20.7 0.300332 0.037319 0.0303779 0.0303779 0.350019 18.8182 23.8714 20.7 0.2003 0.161872 20.7 0.100674 0.0207168 20.7 20.7 20.7 1.3 0.0259277
20.8 0.300254 0.0366647 0.0305481 0.0305481 0.350066 18.9091 23.9714 20.8 0.200342 0.17284 20.8 0.100643 0.0207158 20.8 20.8 20.8 1.3 0.0258701
20.9 0.300257 0.0361441 0.0306979 0.0306979 0.35005 19 24.0714 20.9 0.200307 0.18485 20.9 0.100668 0.0207146 20.9 20.9 20.9 1.3 0.0258366
21 0.300292 0.0357378 0.0308857 0.0308857 0.350016 19.0909 24.1714 21 0.200302 0.198089 21 0.100658 0.0207096 21 21 21 1.3 0.0258137
21.1 0.300249 0.035432 0.0311111 0.0311111 0.350054 19.1818 24.2714 21.1 0.200332 0.212598 21.1 0.10063 0.0207062 21.1 21.1 21.1 1.3 0.0257306
21.2 0.300269 0.0352052 0.0313407 0.0313407 0.350043 19.2727 24.3714 21.2 0.200293 0.228318 21.2 0.100678 0.0207081 21.2 21.2 21.2 1.3 0.0256601
21.3 0.300297 0.0350376 0.0316015 0.0316015 0.350047 19.3636 24.4714 21.3 0.200284 0.244801 21.3 0.100655 0.0207045 21.3 21.3 21.3 1.3 0.0255349
21.4 0.30026 0.034923 0.0318792 0.0318792 0.350058 19.4545 24.5714 21.4 0.200343 0.261654 21.4 0.100649 0.0206976 21.4 21.4 21.4 1.3 0.0254002
21.5 0.300316 0.0348773 0.0321765 0.0321765 0.350024 19.5455 24.6714 21.5 0.200306 0.27849 21.5 0.100699 0.0207261 21.5 21.5 21.5 1.3 0.0252673
21.6 0.300287 0.0348432 0.0325058 0.0325058 0.350055 19.6364 24.7714 21.6 0.200323 0.295136 21.6 0.100651 0.0207074 21.6 21.6 21.6 1.3 0.0251179
21.7 0.300262 0.0348472 0.0328529 0.0328529 0.350062 19.7273 24.8714 21.7 0.200341 0.311465 21.7 0.100675 0.0207165 21.7 21.7 21.7 1.3 0.0250175
21.8 0.300299 0.0348987 0.0332037 0.0332037 0.350022 19.8182 24.9714 21.8 0.200309 0.326685 21.8 0.100696 0.0207158 21.8 21.8 21.8 1.3 0.0249096
21.9 0.300284 0.0349864 0.0336202 0.0336202 0.350052 19.9091 25.0714 21.9 0.200322 0.331768 21.9 0.100647 0.0207067 21.9 21.9 21.9 1.3 0.0247975
22 0.300269 0.0351044 0.0340397 0.0340397 0.350059 20 25.1714 22 0.20033 0.328174 22 0.100664 0.0207144 22 22 22 1.3 0.024722
22.1 0.300326 0.0352725 0.0344653 0.0344653 0.350043 20.0909 25.2714 22.1 0.200304 0.329219 22.1 0.100664 0.0207173 22.1 22.1 22.1 1.3 0.0246127
22.2 0.300266 0.0354669 0.034927 0.034927 0.350067 20.1818 25.3714 22.2 0.200349 0.332004 22.2 0.100653 0.0207096 22.2 22.2 22.2 1.3 0.0244448
22.3 0.300287 0.0357109 0.0353751 0.0353751 0.350043 20.2727 25.4714 22.3 0.200325 0.333772 22.3 0.100668 0.0207182 22.3 22.3 22.3 1.3 0.024234
22.4 0.300286 0.0359902 0.0358428 0.0358428 0.350016 20.3636 25.5714 22.4 0.200293 0.333168 22.4 0.100664 0.0207096 22.4 22.4 22.4 1.3 0.0238685
22.5 0.300276 0.0363395 0.0363665 0.0363665 0.350061 20.4545 25.6714 22.5 0.200345 0.330863 22.5 0.100658 0.0207114 22.5 22.5 22.5 1.3 0.0233379
22.6 0.300292 0.0367389 0.0368669 0.0368669 0.350027 20.5455 25.7714 22.6 0.200308 0.325773 22.6 0.100681 0.0207164 22.6 22.6 22.6 1.3 0.0226168
22.7 0.300293 0.0372219 0.0373984 0.0373984 0.350031 20.6364 25.8714 22.7 0.200308 0.315398 22.7 0.100664 0.0207064 22.7 22.7 22.7 1.3 0.0216102
22.8 0.300277 0.0377854 0.0379875 0.0379875 0.350064 20.7273 25.9714 22.8 0.200336 0.297743 22.8 0.100644 0.020723 22.8 22.8 22.8 1.3 0.0203378
22.9 0.300315 0.0384241 0.0385621 0.0385621 0.350046 20.8182 26.0714 22.9 0.200306 0.27443 22.9 0.100683 0.0207306 22.9 22.9 22.9 1.3 0.018689
23 0.300275 0.0391603 0.0391793 0.0391793 0.350046 20.9091 26.1714 23 0.200316 0.250976 23 0.100653 0.0207288 23 23 23 1.3 0.016475
23.1 0.300259 0.0400114 0.0398406 0.0398406 0.350067 21 26.2714 23.1 0.200323 0.237614 23.1 0.100663 0.0207289 23.1 23.1 23.1 1.3 0.0136663
23.2 0.300322 0.0410021 0.0404979 0.0404979 0.35001 21.0909 26.3714 23.2 0.20029 0.236201 23.2 0.100686 0.020739 23.2 23.2 23.2 1.3 0.0115239
23.3 0.300252 0.0421226 0.0411888 0.0411888 0.350045 21.1818 26.4714 23.3 0.200324 0.229482 23.3 0.10066 0.0207377 23.3 23.3 23.3 1.3 0.0130589
23.4 0.300261 0.0434394 0.0419276 0.0419276 0.350051 21.2727 26.5714 23.4 0.200311 0.209199 23.4 0.100681 0.0207588 23.4 23.4 23.4 1.3 0.017602
23.5 0.300304 0.044971 0.0426879 0.0426879 0.349999 21.3636 26.6714 23.5 0.200306 0.185117 23.5 0.100672 0.0207436 23.5 23.5 23.5 1.3 0.021841
23.6 0.300254 0.0466987 0.0435167 0.0435167 0.350049 21.4545 26.7714 23.6 0.200343 0.169333 23.6 0.100651 0.020744 23.6 23.6 23.6 1.3 0.0299643
23.7 0.300282 0.0487187 0.0443413 0.0443413 0.350027 21.5455 26.8714 23.7 0.200317 0.159342 23.7 0.10069 0.0207606 23.7 23.7 23.7 1.3 0.055591
23.8 0.300275 0.0510425 0.045122 0.045122 0.350005 21.6364 26.9714 23.8 0.200297 0.152258 23.8 0.10066 0.0207529 23.8 23.8 23.8 1.3 0.17156
23.9 0.300256 0.0537494 0.0458626 0.0458626 0.350049 21.7273 27.0714 23.9 0.200331 0.146536 23.9 0.10064 0.0207619 23.9 23.9 23.9 1.3 0.282431
24 0.300301 0.0569955 0.0465714 0.0465714 0.350033 21.8182 27.1714 24 0.200291 0.141643 24 0.100679 0.0207723 24 24 24 1.3 0.48807
24.1 0.300258 0.060832 0.04731 0.04731 0.350028 21.9091 27.2714 24.1 0.200304 0.137522 24.1 0.100669 0.0207676 24.1 24.1 24.1 1.3 0.549491
24.2 0.300269 0.0655265 0.048102 0.048102 0.350057 22 27.3714 24.2 0.200327 0.13409 24.2 0.100681 0.0207768 24.2 24.2 24.2 1.3 0.552485
24.3 0.300291 0.0713489 0.0489106 0.0489106 0.350028 22.0909 27.4714 24.3 0.200298 0.131457 24.3 0.100691 0.0207915 24.3 24.3 24.3 1.3 0.52886
24.4 0.300259 0.0787388 0.0497572 0.0497572 0.350031 22.1818 27.5714 24.4 0.200335 0.12954 24.4 0.100657 0.0207725 24.4 24.4 24.4 1.3 0.471361
24.5 0.300276 0.0883363 0.0506363 0.0506363 0.350057 22.2727 27.6714 24.5 0.20032 0.128275 24.5 0.100663 0.0207849 24.5 24.5 24.5 1.3 0.305838
24.6 0.300305 0.100851 0.0515515 0.0515515 0.350007 22.3636 27.7714 24.6 0.200297 0.127678 24.6 0.100684 0.0207908 24.6 24.6 24.6 1.3 0.119956
24.7 0.300245 0.117191 0.0525277 0.0525277 0.350028 22.4545 27.8714 24.7 0.200332 0.127722 24.7 0.100643 0.02079 24.7 24.7 24.7 1.3 0.0454779
24.8 0.300275 0.138121 0.0535617 0.0535617 0.350042 22.5455 27.9714 24.8 0.200318 0.128359 24.8 0.100674 0.0208017 24.8 24.8 24.8 1.3 0.0364963
24.9 0.300283 0.163681 0.0547059 0.0547059 0.350013 22.6364 28.0714 24.9 0.2003 0.129542 24.9 0.10068 0.0208126 24.9 24.9 24.9 1.3 0.0316499
25 0.300257 0.192699 0.0558861 0.0558861 0.350025 22.7273 28.1714 25 0.200341 0.131288 25 0.100655 0.0208196 25 25 25 1.3 0.0287466
25.1 0.300279 0.2206 0.0571457 0.0571457 0.350034 22.8182 28.2714 25.1 0.200298 0.133569 25.1 0.100668 0.0208171 25.1 25.1 25.1 1.3 0.0271453
25.2 0.300255 0.240099 0.0585067 0.0585067 0.350021 22.9091 28.3714 25.2 0.200334 0.136416 25.2 0.100665 0.0208228 25.2 25.2 25.2 1.3 0.0263897
25.3 0.300255 0.262623 0.0599794 0.0599794 0.350056 23 28.4714 25.3 0.200351 0.139787 25.3 0.100667 0.020824 25.3 25.3 25.3 1.3 0.026073
25.4 0.300306 0.292438 0.0615877 0.0615877 0.350037 23.0909 28.5714 25.4 0.200293 0.143661 25.4 0.100704 0.0208352 25.4 25.4 25.4 1.3 0.0259735
25.5 0.300272 0.324537 0.0633519 0.0633519 0.350031 23.1818 28.6714 25.5 0.200308 0.148053 25.5 0.100653 0.0208306 25.5 25.5 25.5 1.3 0.0258812
25.6 0.300259 0.350349 0.0653122 0.0653122 0.350056 23.2727 28.7714 25.6 0.200325 0.152971 25.6 0.100645 0.0208348 25.6 25.6 25.6 1.3 0.0258465
25.7 0.300296 0.368327 0.0674749 0.0674749 0.350022 23.3636 28.8714 25.7 0.200293 0.158363 25.7 0.10067 0.020842 25.7 25.7 25.7 1.3 0.0258137
25.8 0.300272 0.389245 0.0699207 0.0699207 0.350037 23.4545 28.9714 25.8 0.200323 0.1642 25.8 0.10065 0.0208493 25.8 25.8 25.8 1.3 0.0257455
25.9 0.300291 0.405774 0.0726912 0.0726912 0.350061 23.5455 29.0714 25.9 0.200324 0.170393 25.9 0.100671 0.02087 25.9 25.9 25.9 1.3 0.0256927
26 0.300299 0.415693 0.0758659 0.0758659 0.350029 23.6364 29.1714 26 0.200318 0.176977 26 0.100668 0.0208674 26 26 26 1.3 0.025608
26.1 0.300238 0.421365 0.079597 0.079597 0.350043 23.7273 29.2714 26.1 0.200364 0.183969 26.1 0.100653 0.0208647 26.1 26.1 26.1 1.3 0.0254601
26.2 0.300297 0.424109 0.0840185 0.0840185 0.350076 23.8182 29.3714 26.2 0.200324 0.191281 26.2 0.100671 0.0208712 26.2 26.2 26.2 1.3 0.0253417
26.3 0.300279 0.424672 0.0893177 0.0893177 0.350035 23.9091 29.4714 26.3 0.200318 0.198981 26.3 0.100635 0.0208786 26.3 26.3 26.3 1.3 0.0251842
26.4 0.300252 0.423631 0.0958188 0.0958188 0.350069 24 29.5714 26.4 0.200352 0.207029 26.4 0.100619 0.0208813 26.4 26.4 26.4 1.3 0.0250603
26.5 0.300301 0.421261 0.103903 0.103903 0.350071 24.0909 29.6714 26.5 0.200317 0.21546 26.5 0.100665 0.0208957 26.5 26.5 26.5 1.3 0.0249551
26.6 0.300269 0.417708 0.114179 0.114179 0.350033 24.1818 29.7714 26.6 0.200343 0.224329 26.6 0.10064 0.020886 26.6 26.6 26.6 1.3 0.0248312
26.7 0.300254 0.413027 0.127475 0.127475 0.350047 24.2727 29.8714 26.7 0.200358 0.233608 26.7 0.10065 0.0208981 26.7 26.7 26.7 1.3 0.0247329
26.8 0.300287 0.407092 0.144625 0.144625 0.350033 24.3636 29.9714 26.8 0.200309 0.243318 26.8 0.10067 0.0209141 26.8 26.8 26.8 1.3 0.0246486
26.9 0.300252 0.399684 0.166627 0.166627 0.350029 24.4545 30.0714 26.9 0.200336 0.253488 26.9 0.100641 0.0209038 26.9 26.9 26.9 1.3 0.0245098
27 0.300272 0.390451 0.194465 0.194465 0.350067 24.5455 30.1714 27 0.200329 0.264139 27 0.100637 0.0209225 27 27 27 1.3 0.0243703
27.1 0.300314 0.378672 0.227975 0.227975 0.350059 24.6364 30.2714 27.1 0.200321 0.275064 27.1 0.100677 0.0209223 27.1 27.1 27.1 1.3 0.0240962
27.2 0.300271 0.363506 0.26542 0.26542 0.350049 24.7273 30.3714 27.2 0.200348 0.286168 27.2 0.100631 0.0209176 27.2 27.2 27.2 1.3 0.0236868
27.3 0.300305 0.343694 0.303743 0.303743 0.350067 24.8182 30.4714 27.3 0.200324 0.297144 27.3 0.100644 0.020946 27.3 27.3 27.3 1.3 0.0230806
27.4 0.300283 0.317869 0.323251 0.323251 0.350046 24.9091 30.5714 27.4 0.200301 0.307648 27.4 0.100655 0.0209464 27.4 27.4 27.4 1.3 0.0222593
27.5 0.30026 0.285235 0.339815 0.339815 0.35005 25 30.6714 27.5 0.200356 0.316977 27.5 0.100615 0.0209483 27.5 27.5 27.5 1.3 0.0211547
27.6 0.300298 0.246535 0.36579 0.36579 0.350072 25.0909 30.7714 27.6 0.200328 0.323895 27.6 0.100651 0.0209526 27.6 27.6 27.6 1.3 0.0197547
27.7 0.300279 0.205358 0.387583 0.387583 0.350038 25.1818 30.8714 27.7 0.200335 0.323999 27.7 0.100633 0.0209527 27.7 27.7 27.7 1.3 0.0179016
27.8 0.30027 0.169322 0.398446 0.398446 0.350051 25.2727 30.9714 27.8 0.200337 0.318036 27.8 0.100627 0.0209566 27.8 27.8 27.8 1.3 0.0153932
27.9 0.300289 0.141114 0.388168 0.388168 0.350055 25.3636 31.0714 27.9 0.200297 0.308081 27.9 0.10067 0.0209889 27.9 27.9 27.9 1.3 0.0125195
28 0.300271 0.120356 0.343106 0.343106 0.350015 25.4545 31.1714 28 0.200315 0.291606 28 0.100644 0.0209924 28 28 28 1.3 0.0115175
28.1 0.300274 0.102611 0.256811 0.256811 0.350053 25.5455 31.2714 28.1 0.200329 0.268137 28.1 0.100629 0.0210013 28.1 28.1 28.1 1.3 0.0147999
28.2 0.300302 0.0861563 0.180507 0.180507 0.350005 25.6364 31.3714 28.2 0.2003 0.242763 28.2 0.100678 0.0210078 28.2 28.2 28.2 1.3 0.0192981
28.3 0.300259 0.0729141 0.123515 0.123515 0.350013 25.7273 31.4714 28.3 0.200329 0.219431 28.3 0.100643 0.0210034 28.3 28.3 28.3 1.3 0.0243764
28.4 0.300283 0.0628734 0.0899336 0.0899336 0.350057 25.8182 31.5714 28.4 0.20032 0.193171 28.4 0.100632 0.0210194 28.4 28.4 28.4 1.3 0.0368442
28.5 0.300289 0.055287 0.0693613 0.0693613 0.350031 25.9091 31.6714 28.5 0.200302 0.173141 28.5 0.100663 0.021021 28.5 28.5 28.5 1.3 0.0870819
28.6 0.300258 0.049619 0.0589725 0.0589725 0.350031 26 31.7714 28.6 0.200327 0.159535 28.6 0.100636 0.0210156 28.6 28.6 28.6 1.3 0.224774
28.7 0.300307 0.0454066 0.0526035 0.0526035 0.350057 26.0909 31.8714 28.7 0.200293 0.149664 28.7 0.100658 0.0210417 28.7 28.7 28.7 1.3 0.365934
28.8 0.300278 0.0422245 0.0482286 0.0482286 0.35003 26.1818 31.9714 28.8 0.200326 0.141391 28.8 0.10067 0.0210384 28.8 28.8 28.8 1.3 0.525966
28.9 0.300273 0.0398403 0.045117 0.045117 0.350033 26.2727 32.0714 28.9 0.200317 0.133876 28.9 0.100638 0.0210373 28.9 28.9 28.9 1.3 0.554565
29 0.300299 0.038014 0.0427921 0.0427921 0.350057 26.3636 32.1714 29 0.200292 0.127181 29 0.10068 0.0210609 29 29 29 1.3 0.544608
29.1 0.300285 0.0367568 0.0409608 0.0409608 0.350023 26.4545 32.2714 29.1 0.200309 0.121367 29.1 0.100666 0.0210687 29.1 29.1 29.1 1.3 0.510626
29.2 0.300275 0.0358109 0.0394498 0.0394498 0.350036 26.5455 32.3714 29.2 0.200324 0.116436 29.2 0.10064 0.0210777 29.2 29.2 29.2 1.3 0.413937
29.3 0.300321 0.0348134 0.0381709 0.0381709 0.350043 26.6364 32.4714 29.3 0.200287 0.112393 29.3 0.100658 0.0210846 29.3 29.3 29.3 1.3 0.220137
29.4 0.30028 0.0340264 0.0370798 0.0370798 0.350013 26.7273 32.5714 29.4 0.200326 0.109183 29.4 0.100646 0.0210774 29.4 29.4 29.4 1.3 0.0656752
29.5 0.300278 0.0334265 0.0362085 0.0362085 0.350063 26.8182 32.6714 29.5 0.200307 0.106655 29.5 0.100634 0.021087 29.5 29.5 29.5 1.3 0.0405596
29.6 0.300318 0.0329346 0.0354646 0.0354646 0.350028 26.9091 32.7714 29.6 0.200284 0.104775 29.6 0.10067 0.021104 29.6 29.6 29.6 1.3 0.0340857
29.7 0.300269 0.0324789 0.0348665 0.0348665 0.350014 27 32.8714 29.7 0.200325 0.103463 29.7 0.100646 0.0211121 29.7 29.7 29.7 1.3 0.0301646
29.8 0.300311 0.0321815 0.0343879 0.0343879 0.350051 27.0909 32.9714 29.8 0.200282 0.102623 29.8 0.10065 0.0211063 29.8 29.8 29.8 1.3 0.0278823
29.9 0.300312 0.0319589 0.0339709 0.0339709 0.350016 27.1818 33.0714 29.9 0.200292 0.102282 29.9 0.100696 0.0211288 29.9 29.9 29.9 1.3 0.0267197
30 0.300262 0.0317972 0.0336637 0.0336637 0.350024 27.2727 33.1714 30 0.200329 0.102366 30 0.100651 0.0211261 30 30 30 1.3 0.0262074
30.1 0.300303 0.0317227 0.0334317 0.0334317 0.350048 27.3636 33.2714 30.1 0.200295 0.102825 30.1 0.100669 0.0211397 30.1 30.1 30.1 1.3 0.0260089
30.2 0.300274 0.0316628 0.0332582 0.0332582 0.350023 27.4545 33.3714 30.2 0.200295 0.10369 30.2 0.100682 0.0211506 30.2 30.2 30.2 1.3 0.0259
30.3 0.300265 0.0316534 0.0331538 0.0331538 0.350048 27.5455 33.4714 30.3 0.200314 0.104951 30.3 0.100632 0.021154 30.3 30.3 30.3 1.3 0.0258347
30.4 0.300292 0.0316887 0.0330831 0.0330831 0.350053 27.6364 33.5714 30.4 0.200288 0.10659 30.4 0.100679 0.0211696 30.4 30.4 30.4 1.3 0.0257991
30.5 0.300261 0.0317454 0.0330754 0.0330754 0.350014 27.7273 33.6714 30.5 0.200333 0.108617 30.5 0.100686 0.0211668 30.5 30.5 30.5 1.3 0.0257357
30.6 0.300272 0.0318388 0.0331292 0.0331292 0.350057 27.8182 33.7714 30.6 0.200314 0.111032 30.6 0.100656 0.0211724 30.6 30.6 30.6 1.3 0.0256632
30.7 0.300309 0.0319651 0.0332161 0.0332161 0.350057 27.9091 33.8714 30.7 0.200275 0.113848 30.7 0.100696 0.0211964 30.7 30.7 30.7 1.3 0.0255958
30.8 0.300272 0.0321197 0.0333211 0.0333211 0.35003 28 33.9714 30.8 0.200345 0.117109 30.8 0.100681 0.0212081 30.8 30.8 30.8 1.3 0.0254698
30.9 0.30031 0.0323074 0.0335046 0.0335046 0.350069 28.0909 34.0714 30.9 0.200305 0.120794 30.9 0.100659 0.0211927 30.9 30.9 30.9 1.3 0.0253259
31 0.300301 0.0325405 0.033696 0.033696 0.350044 28.1818 34.1714 31 0.200293 0.124942 31 0.100696 0.0212198 31 31 31 1.3 0.0252028
31.1 0.300254 0.0328057 0.0339192 0.0339192 0.350018 28.2727 34.2714 31.1 0.200325 0.129589 31.1 0.100662 0.0212172 31.1 31.1 31.1 1.3 0.0250584
31.2 0.300304 0.0331272 0.0342022 0.0342022 0.350062 28.3636 34.3714 31.2 0.200298 0.134712 31.2 0.100681 0.0212301 31.2 31.2 31.2 1.3 0.0249285
31.3 0.3003 0.0334958 0.0344798 0.0344798 0.35002 28.4545 34.4714 31.3 0.200304 0.140334 31.3 0.100693 0.0212399 31.3 31.3 31.3 1.3 0.0248276
31.4 0.300252 0.0339423 0.0348027 0.0348027 0.350033 28.5455 34.5714 31.4 0.200321 0.146414 31.4 0.100664 0.0212401 31.4 31.4 31.4 1.3 0.0247098
31.5 0.30033 0.034444 0.0351791 0.0351791 0.350089 28.6364 34.6714 31.5 0.200287 0.152914 31.5 0.100694 0.0212661 31.5 31.5 31.5 1.3 0.0246323
31.6 0.30027 0.0349828 0.0355498 0.0355498 0.350035 28.7273 34.7714 31.6 0.200328 0.159849 31.6 0.100701 0.0212603 31.6 31.6 31.6 1.3 0.0245179
31.7 0.300281 0.0356237 0.0359611 0.0359611 0.350051 28.8182 34.8714 31.7 0.200313 0.167042 31.7 0.100655 0.0212576 31.7 31.7 31.7 1.3 0.0243638
31.8 0.300314 0.0363738 0.0363965 0.0363965 0.350077 28.9091 34.9714 31.8 0.200286 0.174525 31.8 0.100696 0.0212664 31.8 31.8 31.8 1.3 0.0241531
31.9 0.300245 0.0372172 0.0368631 0.0368631 0.350031 29 35.0714 31.9 0.200345 0.182272 31.9 0.100677 0.0212741 31.9 31.9 31.9 1.3 0.023779
32 0.300272 0.0382062 0.0373741 0.0373741 0.350051 29.0909 35.1714 32 0.200303 0.19025 32 0.10066 0.0212791 32 32 32 1.3 0.0232192
32.1 0.300285 0.0393316 0.0379081 0.0379081 0.350064 29.1818 35.2714 32.1 0.200312 0.19851 32.1 0.100693 0.0212933 32.1 32.1 32.1 1.3 0.0224637
32.2 0.300239 0.0406161 0.0384594 0.0384594 0.350025 29.2727 35.3714 32.2 0.200336 0.207126 32.2 0.100672 0.0212983 32.2 32.2 32.2 1.3 0.021432
32.3 0.300273 0.0421285 0.0390545 0.0390545 0.350054 29.3636 35.4714 32.3 0.200298 0.216101 32.3 0.100657 0.0213058 32.3 32.3 32.3 1.3 0.020086
32.4 0.300286 0.043903 0.0396692 0.0396692 0.350051 29.4545 35.5714 32.4 0.200309 0.225645 32.4 0.100697 0.0213158 32.4 32.4 32.4 1.3 0.0183421
32.5 0.300248 0.0459497 0.0403257 0.0403257 0.350035 29.5455 35.6714 32.5 0.200349 0.235624 32.5 0.100654 0.0213027 32.5 32.5 32.5 1.3 0.0159675
32.6 0.300307 0.0483489 0.041002 0.041002 0.350066 29.6364 35.7714 32.6 0.200288 0.246053 32.6 0.100672 0.0213151 32.6 32.6 32.6 1.3 0.0130392
32.7 0.300275 0.051194 0.0416821 0.0416821 0.350029 29.7273 35.8714 32.7 0.200342 0.257172 32.7 0.100691 0.0213247 32.7 32.7 32.7 1.3 0.0113276
32.8 0.300273 0.0546498 0.0424539 0.0424539 0.350034 29.8182 35.9714 32.8 0.20035 0.268792 32.8 0.100665 0.0213324 32.8 32.8 32.8 1.3 0.0138069
32.9 0.300306 0.0588541 0.0432508 0.0432508 0.350048 29.9091 36.0714 32.9 0.200306 0.280728 32.9 0.100683 0.0213473 32.9 32.9 32.9 1.3 0.018443
33 0.300271 0.0641392 0.0440453 0.0440453 0.350023 30 36.1714 33 0.200329 0.292837 33 0.100677 0.0213423 33 33 33 1.3 0.0231178
33.1 0.300277 0.0709253 0.0449163 0.0449163 0.350033 30.0909 36.2714 33.1 0.200324 0.30464 33.1 0.100667 0.0213522 33.1 33.1 33.1 1.3 0.0333159
33.2 0.300289 0.0798012 0.0457257 0.0457257 0.350067 30.1818 36.3714 33.2 0.200306 0.315478 33.2 0.100694 0.0213689 33.2 33.2 33.2 1.3 0.069651
33.3 0.300257 0.0916052 0.0465269 0.0465269 0.350003 30.2727 36.4714 33.3 0.20033 0.32436 33.3 0.100686 0.0213598 33.3 33.3 33.3 1.3 0.203604
33.4 0.300303 0.107259 0.0473851 0.0473851 0.350027 30.3636 36.5714 33.4 0.20029 0.327566 33.4 0.100674 0.0213728 33.4 33.4 33.4 1.3 0.319277
33.5 0.300291 0.127708 0.0482769 0.0482769 0.350033 30.4545 36.6714 33.5 0.200304 0.323115 33.5 0.100696 0.0213908 33.5 33.5 33.5 1.3 0.510399
33.6 0.300275 0.153263 0.0492085 0.0492085 0.349989 30.5455 36.7714 33.6 0.200337 0.314424 33.6 0.100675 0.0213766 33.6 33.6 33.6 1.3 0.55236
33.7 0.300318 0.182965 0.0502134 0.0502134 0.350034 30.6364 36.8714 33.7 0.200303 0.298974 33.7 0.100669 0.0213857 33.7 33.7 33.7 1.3 0.548094
33.8 0.300278 0.213118 0.0512545 0.0512545 0.350031 30.7273 36.9714 33.8 0.200315 0.27488 33.8 0.100694 0.0214047 33.8 33.8 33.8 1.3 0.519115
33.9 0.300274 0.232435 0.0523636 0.0523636 0.350027 30.8182 37.0714 33.9 0.20033 0.246434 33.9 0.100663 0.0214005 33.9 33.9 33.9 1.3 0.44239
34 0.300306 0.255388 0.0535597 0.0535597 0.350052 30.9091 37.1714 34 0.200284 0.220708 34 0.100688 0.0214065 34 34 34 1.3 0.25676
34.1 0.300258 0.283437 0.0548705 0.0548705 0.350044 31 37.2714 34.1 0.200311 0.191513 34.1 0.100681 0.0214037 34.1 34.1 34.1 1.3 0.0827146
34.2 0.300277 0.317395 0.0562549 0.0562549 0.350046 31.0909 37.3714 34.2 0.200327 0.168949 34.2 0.100668 0.021403 34.2 34.2 34.2 1.3 0.0423364
34.3 0.300299 0.345516 0.0577526 0.0577526 0.350079 31.1818 37.4714 34.3 0.200314 0.153654 34.3 0.100681 0.0214386 34.3 34.3 34.3 1.3 0.0350683
34.4 0.300258 0.365288 0.0593606 0.0593606 0.35002 31.2727 37.5714 34.4 0.20034 0.142087 34.4 0.10067 0.0214283 34.4 34.4 34.4 1.3 0.0307723
34.5 0.300283 0.386226 0.0611382 0.0611382 0.350031 31.3636 37.6714 34.5 0.200292 0.131719 34.5 0.10064 0.0214266 34.5 34.5 34.5 1.3 0.0282001
34.6 0.30029 0.405151 0.0630982 0.0630982 0.350065 31.4545 37.7714 34.6 0.200292 0.1222 34.6 0.100697 0.0214499 34.6 34.6 34.6 1.3 0.0268722
34.7 0.30026 0.416609 0.0652859 0.0652859 0.350031 31.5455 37.8714 34.7 0.200325 0.113737 34.7 0.100673 0.0214378 34.7 34.7 34.7 1.3 0.0262766
34.8 0.300294 0.423207 0.0677432 0.0677432 0.35005 31.6364 37.9714 34.8 0.200297 0.106592 34.8 0.100664 0.0214377 34.8 34.8 34.8 1.3 0.0260013
34.9 0.300293 0.42654 0.0705139 0.0705139 0.350066 31.7273 38.0714 34.9 0.200297 0.100733 34.9 0.100696 0.0214577 34.9 34.9 34.9 1.3 0.0259033
35 0.30026 0.427572 0.073712 0.073712 0.350017 31.8182 38.1714 35 0.20034 0.0959768 35 0.100661 0.0214579 35 35 35 1.3 0.0258088
35.1 0.300322 0.426847 0.0774541 0.0774541 0.350068 31.9091 38.2714 35.1 0.200312 0.0921774 35.1 0.100686 0.0214831 35.1 35.1 35.1 1.3 0.0257634
35.2 0.300272 0.424733 0.0819247 0.0819247 0.35005 32 38.3714 35.2 0.200329 0.0892016 35.2 0.100696 0.0214756 35.2 35.2 35.2 1.3 0.025711
35.3 0.30026 0.421432 0.0873327 0.0873327 0.350021 32.0909 38.4714 35.3 0.200328 0.0868606 35.3 0.100651 0.0214872 35.3 35.3 35.3 1.3 0.0256393
35.4 0.300294 0.416982 0.0940564 0.0940564 0.350072 32.1818 38.5714 35.4 0.200292 0.0850705 35.4 0.100676 0.0214936 35.4 35.4 35.4 1.3 0.0255543
35.5 0.300285 0.411357 0.102538 0.102538 0.350041 32.2727 38.6714 35.5 0.200324 0.0837448 35.5 0.100691 0.021502 35.5 35.5 35.5 1.3 0.0254591
35.6 0.300296 0.404279 0.113394 0.113394 0.350026 32.3636 38.7714 35.6 0.200306 0.0828089 35.6 0.10064 0.0214886 35.6 35.6 35.6 1.3 0.0253124
35.7 0.300327 0.395463 0.127306 0.127306 0.350063 32.4545 38.8714 35.7 0.200282 0.0822188 35.7 0.100669 0.0215044 35.7 35.7 35.7 1.3 0.0251738
35.8 0.300262 0.384242 0.144908 0.144908 0.35002 32.5455 38.9714 35.8 0.20033 0.081945 35.8 0.100676 0.0215155 35.8 35.8 35.8 1.3 0.0250335
35.9 0.300299 0.369766 0.166735 0.166735 0.350027 32.6364 39.0714 35.9 0.200296 0.0819292 35.9 0.100644 0.0215103 35.9 35.9 35.9 1.3 0.0249048
36 0.300291 0.350782 0.192839 0.192839 0.350058 32.7273 39.1714 36 0.200312 0.0821909 36 0.100676 0.0215309 36 36 36 1.3 0.0248144
36.1 0.300266 0.325835 0.222791 0.222791 0.350025 32.8182 39.2714 36.1 0.200337 0.0827039 36.1 0.100668 0.0215299 36.1 36.1 36.1 1.3 0.0247003
36.2 0.300293 0.293905 0.255977 0.255977 0.350049 32.9091 39.3714 36.2 0.200286 0.0834255 36.2 0.100648 0.0215456 36.2 36.2 36.2 1.3 0.0246124
36.3 0.300282 0.255319 0.291054 0.291054 0.350059 33 39.4714 36.3 0.200297 0.0844246 36.3 0.100695 0.0215489 36.3 36.3 36.3 1.3 0.0245157
36.4 0.300255 0.213222 0.318839 0.318839 0.350022 33.0909 39.5714 36.4 0.200329 0.0856571 36.4 0.100673 0.0215456 36.4 36.4 36.4 1.3 0.0243492
36.5 0.300299 0.176017 0.329742 0.329742 0.350066 33.1818 39.6714 36.5 0.200288 0.0871067 36.5 0.100658 0.0215599 36.5 36.5 36.5 1.3 0.0241243
36.6 0.300255 0.147177 0.351256 0.351256 0.350049 33.2727 39.7714 36.6 0.20032 0.0888187 36.6 0.100675 0.0215525 36.6 36.6 36.6 1.3 0.0237755
36.7 0.300257 0.124076 0.373522 0.373522 0.350024 33.3636 39.8714 36.7 0.200309 0.0908014 36.7 0.100632 0.021559 36.7 36.7 36.7 1.3 0.02321
36.8 0.300285 0.10547 0.387217 0.387217 0.350065 33.4545 39.9714 36.8 0.200281 0.0930516 36.8 0.100666 0.0215632 36.8 36.8 36.8 1.3 0.0224389
36.9 0.300254 0.0881718 0.384291 0.384291 0.350025 33.5455 40.0714 36.9 0.200304 0.0956248 36.9 0.100675 0.0215839 36.9 36.9 36.9 1.3 0.0214132
37 0.300282 0.0739359 0.352423 0.352423 0.350027 33.6364 40.1714 37 0.200303 0.0985392 37 0.100662 0.0215844 37 37 37 1.3 0.0200545
37.1 0.300287 0.0631833 0.279806 0.279806 0.350054 33.7273 40.2714 37.1 0.200298 0.101797 37.1 0.10069 0.0216035 37.1 37.1 37.1 1.3 0.0182955
37.2 0.300242 0.0550749 0.202578 0.202578 0.350032 33.8182 40.3714 37.2 0.200319 0.105415 37.2 0.100669 0.0216 37.2 37.2 37.2 1.3 0.0158872
37.3 0.300291 0.0490336 0.138852 0.138852 0.350043 33.9091 40.4714 37.3 0.200277 0.109456 37.3 0.100668 0.0216077 37.3 37.3 37.3 1.3 0.0128797
37.4 0.300274 0.0445536 0.100983 0.100983 0.350062 34 40.5714 37.4 0.200306 0.113947 37.4 0.100707 0.0216204 37.4 37.4 37.4 1.3 0.0113189
37.5 0.300255 0.0411778 0.0750449 0.0750449 0.350012 34.0909 40.6714 37.5 0.200342 0.118946 37.5 0.100675 0.0216084 37.5 37.5 37.5 1.3 0.0140209
37.6 0.300294 0.0386579 0.0615045 0.0615045 0.350027 34.1818 40.7714 37.6 0.200291 0.124417 37.6 0.100663 0.0216226 37.6 37.6 37.6 1.3 0.0186715
37.7 0.300254 0.0367462 0.0538268 0.0538268 0.35005 34.2727 40.8714 37.7 0.200314 0.130437 37.7 0.100688 0.0216355 37.7 37.7 37.7 1.3 0.0235542
37.8 0.300265 0.0354613 0.0487829 0.0487829 0.35 34.3636 40.9714 37.8 0.200325 0.13696 37.8 0.100669 0.0216325 37.8 37.8 37.8 1.3 0.034353
37.9 0.300295 0.0342953 0.0452461 0.0452461 0.350043 34.4545 41.0714 37.9 0.200287 0.143951 37.9 0.100661 0.0216459 37.9 37.9 37.9 1.3 0.0741201
38 0.300262 0.033246 0.0426343 0.0426343 0.35004 34.5455 41.1714 38 0.200323 0.15139 38 0.100693 0.0216427 38 38 38 1.3 0.210195
38.1 0.300274 0.0324832 0.0406377 0.0406377 0.350019 34.6364 41.2714 38.1 0.200322 0.159168 38.1 0.100658 0.0216425 38.1 38.1 38.1 1.3 0.328109
38.2 0.300306 0.0319055 0.03905 0.03905 0.350054 34.7273 41.3714 38.2 0.200287 0.167209 38.2 0.100688 0.021663 38.2 38.2 38.2 1.3 0.513979
38.3 0.300272 0.0314124 0.0377595 0.0377595 0.350038 34.8182 41.4714 38.3 0.200331 0.175462 38.3 0.100686 0.0216546 38.3 38.3 38.3 1.3 0.552553
38.4 0.300297 0.0310771 0.0367114 0.0367114 0.350028 34.9091 41.5714 38.4 0.200298 0.183869 38.4 0.100653 0.0216516 38.4 38.4 38.4 1.3 0.546728
38.5 0.300298 0.0308036 0.03588 0.03588 0.350069 35 41.6714 38.5 0.200316 0.192493 38.5 0.1007 0.0216755 38.5 38.5 38.5 1.3 0.516353
38.6 0.300274 0.0306077 0.0351898 0.0351898 0.350026 35.0909 41.7714 38.6 0.200323 0.201377 38.6 0.100649 0.0216577 38.6 38.6 38.6 1.3 0.433512
38.7 0.300324 0.0304797 0.0346505 0.0346505 0.35003 35.1818 41.8714 38.7 0.200295 0.210615 38.7 0.100632 0.0216684 38.7 38.7 38.7 1.3 0.244531
38.8 0.30029 0.0303951 0.0342158 0.0342158 0.350058 35.2727 41.9714 38.8 0.200333 0.220387 38.8 0.100669 0.0216677 38.8 38.8 38.8 1.3 0.0763334
38.9 0.300278 0.0303564 0.0338819 0.0338819 0.350022 35.3636 42.0714 38.9 0.200329 0.230737 38.9 0.100654 0.0216842 38.9 38.9 38.9 1.3 0.0417686
39 0.300333 0.0303523 0.0336377 0.0336377 0.350038 35.4545 42.1714 39 0.200265 0.241681 39 0.100655 0.0217007 39 39 39 1.3 0.0347542
39.1 0.300264 0.0303744 0.0334454 0.0334454 0.350044 35.5455 42.2714 39.1 0.200307 0.253327 39.1 0.10069 0.0216957 39.1 39.1 39.1 1.3 0.0305745
39.2 0.300278 0.0304317 0.033327 0.033327 0.350006 35.6364 42.3714 39.2 0.200313 0.265701 39.2 0.100674 0.0217045 39.2 39.2 39.2 1.3 0.028096
39.3 0.300293 0.0305307 0.0332938 0.0332938 0.350031 35.7273 42.4714 39.3 0.200298 0.278571 39.3 0.100687 0.0217162 39.3 39.3 39.3 1.3 0.0268022
39.4 0.300251 0.0306254 0.0333067 0.0333067 0.350017 35.8182 42.5714 39.4 0.200331 0.291821 39.4 0.10069 0.021701 39.4 39.4 39.4 1.3 0.0262313
39.5 0.300314 0.0307773 0.0333594 0.0333594 0.350017 35.9091 42.6714 39.5 0.200299 0.30493 39.5 0.100636 0.0217014 39.5 39.5 39.5 1.3 0.0259848
39.6 0.300293 0.0309495 0.0334831 0.0334831 0.350043 36 42.7714 39.6 0.200309 0.317226 39.6 0.100671 0.0217179 39.6 39.6 39.6 1.3 0.0258688
39.7 0.300251 0.0311451 0.0336345 0.0336345 0.350031 36.0909 42.8714 39.7 0.200341 0.327275 39.7 0.100687 0.0217252 39.7 39.7 39.7 1.3 0.0258003
39.8 0.300295 0.0313893 0.0338118 0.0338118 0.35002 36.1818 42.9714 39.8 0.200294 0.329031 39.8 0.100673 0.0217351 39.8 39.8 39.8 1.3 0.0257254
39.9 0.30027 0.0316675 0.0340727 0.0340727 0.350072 36.2727 43.0714 39.9 0.200315 0.325195 39.9 0.100696 0.021739 39.9 39.9 39.9 1.3 0.0256803
40 0.300266 0.031991 0.0343183 0.0343183 0.350037 36.3636 43.1714 40 0.200332 0.318682 40 0.10069 0.0217371 40 40 40 1.3 0.0256102
40.1 0.300307 0.0323551 0.034629 0.034629 0.35004 36.4545 43.2714 40.1 0.200302 0.306328 40.1 0.100672 0.0217517 40.1 40.1 40.1 1.3 0.0255031
40.2 0.300242 0.0327841 0.0349657 0.0349657 0.350072 36.5455 43.3714 40.2 0.20033 0.285291 40.2 0.100706 0.0217539 40.2 40.2 40.2 1.3 0.0253974
40.3 0.300281 0.0333078 0.0353112 0.0353112 0.350038 36.6364 43.4714 40.3 0.200335 0.257682 40.3 0.100667 0.0217489 40.3 40.3 40.3 1.3 0.0252593
40.4 0.300301 0.0338964 0.0357105 0.0357105 0.350039 36.7273 43.5714 40.4 0.200284 0.232376 40.4 0.100663 0.0217589 40.4 40.4 40.4 1.3 0.0251026
40.5 0.300247 0.0345591 0.0361412 0.0361412 0.350051 36.8182 43.6714 40.5 0.20033 0.207621 40.5 0.10072 0.0217867 40.5 40.5 40.5 1.3 0.0249898
40.6 0.300273 0.03531 0.0365876 0.0365876 0.350019 36.9091 43.7714 40.6 0.200304 0.179291 40.6 0.10068 0.0217745 40.6 40.6 40.6 1.3 0.0248476
40.7 0.300265 0.0361624 0.0370913 0.0370913 0.350035 37 43.8714 40.7 0.200301 0.159726 40.7 0.10069 0.0217729 40.7 40.7 40.7 1.3 0.0247277
40.8 0.300238 0.0371774 0.0376085 0.0376085 0.350049 37.0909 43.9714 40.8 0.200326 0.145984 40.8 0.100708 0.0217956 40.8 40.8 40.8 1.3 0.0246594
40.9 0.300277 0.038336 0.0381634 0.0381634 0.35002 37.1818 44.0714 40.9 0.200294 0.134338 40.9 0.100681 0.0217815 40.9 40.9 40.9 1.3 0.0245523
41 0.300249 0.0396678 0.0387561 0.0387561 0.350051 37.2727 44.1714 41 0.200292 0.123555 41 0.100689 0.0217994 41 41 41 1.3 0.0244426
41.1 0.300244 0.0412156 0.0393568 0.0393568 0.350031 37.3636 44.2714 41.1 0.200327 0.11385 41.1 0.10069 0.0218017 41.1 41.1 41.1 1.3 0.0242951
41.2 0.300281 0.0430214 0.040007 0.040007 0.35001 37.4545 44.3714 41.2 0.20027 0.105552 41.2 0.100672 0.0218085 41.2 41.2 41.2 1.3 0.0240173
41.3 0.300248 0.0451471 0.0407013 0.0407013 0.350073 37.5455 44.4714 41.3 0.200298 0.0987538 41.3 0.1007 0.0218149 41.3 41.3 41.3 1.3 0.0236241
41.4 0.300252 0.0476387 0.0413895 0.0413895 0.350038 37.6364 44.5714 41.4 0.20032 0.0932439 41.4 0.100679 0.0218051 41.4 41.4 41.4 1.3 0.0230374
41.5 0.300281 0.0506346 0.0421577 0.0421577 0.350035 37.7273 44.6714 41.5 0.200282 0.0888634 41.5 0.100684 0.0218177 41.5 41.5 41.5 1.3 0.0221898
41.6 0.30023 0.0542961 0.0429395 0.0429395 0.350054 37.8182 44.7714 41.6 0.20031 0.0854313 41.6 0.100685 0.0218232 41.6 41.6 41.6 1.3 0.0210798
41.7 0.300258 0.0588737 0.0437543 0.0437543 0.350031 37.9091 44.8714 41.7 0.200301 0.0826996 41.7 0.100664 0.0218179 41.7 41.7 41.7 1.3 0.0196684
41.8 0.300254 0.0646953 0.044624 0.044624 0.350028 38 44.9714 41.8 0.20029 0.0805695 41.8 0.100674 0.0218196 41.8 41.8 41.8 1.3 0.0177324
41.9 0.300237 0.0723131 0.0454934 0.0454934 0.350031 38.0909 45.0714 41.9 0.20032 0.0789494 41.9 0.1007 0.0218414 41.9 41.9 41.9 1.3 0.0151485
42 0.300283 0.0824428 0.0463705 0.0463705 0.349987 38.1818 45.1714 42 0.200291 0.0777166 42 0.100658 0.0218134 42 42 42 1.3 0.0121516
42.1 0.300262 0.0960071 0.0473101 0.0473101 0.350026 38.2727 45.2714 42.1 0.200313 0.0768772 42.1 0.100666 0.0218378 42.1 42.1 42.1 1.3 0.0115439
42.2 0.30025 0.114056 0.0482915 0.0482915 0.350049 38.3636 45.3714 42.2 0.200313 0.0763074 42.2 0.100697 0.0218392 42.2 42.2 42.2 1.3 0.015268
42.3 0.300294 0.1374 0.0493195 0.0493195 0.350014 38.4545 45.4714 42.3 0.200287 0.0760102 42.3 0.100661 0.0218303 42.3 42.3 42.3 1.3 0.0198723
42.4 0.300257 0.165856 0.0504302 0.0504302 0.350059 38.5455 45.5714 42.4 0.200312 0.0759583 42.4 0.1007 0.0218651 42.4 42.4 42.4 1.3 0.0256296
42.5 0.300267 0.19763 0.0515777 0.0515777 0.350058 38.6364 45.6714 42.5 0.200318 0.0761336 42.5 0.1007 0.0218539 42.5 42.5 42.5 1.3 0.0400684
42.6 0.30029 0.221402 0.0528091 0.0528091 0.350021 38.7273 45.7714 42.6 0.200277 0.0765095 42.6 0.100664 0.0218595 42.6 42.6 42.6 1.3 0.102578
42.7 0.300239 0.241912 0.0541767 0.0541767 0.350048 38.8182 45.8714 42.7 0.20032 0.077108 42.7 0.100686 0.0218751 42.7 42.7 42.7 1.3 0.234653
42.8 0.300285 0.267339 0.055647 0.055647 0.350038 38.9091 45.9714 42.8 0.200314 0.0778672 42.8 0.100672 0.0218674 42.8 42.8 42.8 1.3 0.387547
42.9 0.300286 0.29969 0.057233 0.057233 0.350013 39 46.0714 42.9 0.200288 0.0788394 42.9 0.100665 0.0218702 42.9 42.9 42.9 1.3 0.530697
43 0.300243 0.333191 0.0589789 0.0589789 0.350045 39.0909 46.1714 43 0.200308 0.0800381 43 0.100697 0.0218852 43 43 43 1.3 0.553318
43.1 0.300284 0.358119 0.0608958 0.0608958 0.350011 39.1818 46.2714 43.1 0.200283 0.0814333 43.1 0.100664 0.0218854 43.1 43.1 43.1 1.3 0.540137
43.2 0.300288 0.37724 0.0630458 0.0630458 0.350023 39.2727 46.3714 43.2 0.200277 0.0830357 43.2 0.100669 0.0218915 43.2 43.2 43.2 1.3 0.501923
43.3 0.300265 0.399354 0.0654642 0.0654642 0.350064 39.3636 46.4714 43.3 0.200323 0.0848839 43.3 0.100698 0.0219173 43.3 43.3 43.3 1.3 0.38362
43.4 0.300321 0.414475 0.0682056 0.0682056 0.350018 39.4545 46.5714 43.4 0.20029 0.0869657 43.4 0.100654 0.0218995 43.4 43.4 43.4 1.3 0.194035
43.5 0.300263 0.423142 0.0713579 0.0713579 0.350035 39.5455 46.6714 43.5 0.200292 0.0893174 43.5 0.100688 0.0219251 43.5 43.5 43.5 1.3 0.0572969
43.6 0.300274 0.427899 0.0750563 0.0750563 0.350051 39.6364 46.7714 43.6 0.200317 0.0919454 43.6 0.100699 0.0219228 43.6 43.6 43.6 1.3 0.0394677
43.7 0.300305 0.429883 0.0794488 0.0794488 0.350031 39.7273 46.8714 43.7 0.200275 0.0948814 43.7 0.100652 0.0219119 43.7 43.7 43.7 1.3 0.0334108
43.8 0.300236 0.429881 0.0848393 0.0848393 0.35007 39.8182 46.9714 43.8 0.200325 0.0982096 43.8 0.100687 0.0219231 43.8 43.8 43.8 1.3 0.0297544
43.9 0.30027 0.428375 0.0914225 0.0914225 0.350049 39.9091 47.0714 43.9 0.200331 0.101887 43.9 0.100674 0.0219357 43.9 43.9 43.9 1.3 0.0276386
44 0.300293 0.42558 0.0997657 0.0997657 0.35002 40 47.1714 44 0.200305 0.105952 44 0.10065 0.0219297 44 44 44 1.3 0.0265547
44.1 0.300235 0.421632 0.110333 0.110333 0.350056 40.0909 47.2714 44.1 0.200336 0.110482 44.1 0.100712 0.0219605 44.1 44.1 44.1 1.3 0.0261102
44.2 0.300292 0.416573 0.12381 0.12381 0.350017 40.1818 47.3714 44.2 0.200315 0.115491 44.2 0.100682 0.0219437 44.2 44.2 44.2 1.3 0.0259092
44.3 0.300267 0.41023 0.140794 0.140794 0.350021 40.2727 47.4714 44.3 0.200297 0.121068 44.3 0.100679 0.02195 44.3 44.3 44.3 1.3 0.0257791
44.4 0.300242 0.402272 0.161674 0.161674 0.350054 40.3636 47.5714 44.4 0.200339 0.127149 44.4 0.100704 0.0219587 44.4 44.4 44.4 1.3 0.0257084
44.5 0.300292 0.392299 0.186446 0.186446 0.350022 40.4545 47.6714 44.5 0.200291 0.133752 44.5 0.100673 0.0219539 44.5 44.5 44.5 1.3 0.0256236
44.6 0.300262 0.379417 0.214756 0.214756 0.350033 40.5455 47.7714 44.6 0.200299 0.140882 44.6 0.100693 0.0219644 44.6 44.6 44.6 1.3 0.0255532
44.7 0.300258 0.362598 0.246256 0.246256 0.350054 40.6364 47.8714 44.7 0.200326 0.148422 44.7 0.100699 0.0219658 44.7 44.7 44.7 1.3 0.0254725
44.8 0.300286 0.340392 0.280357 0.280357 0.350033 40.7273 47.9714 44.8 0.200276 0.156363 44.8 0.100638 0.0219447 44.8 44.8 44.8 1.3 0.0253588
44.9 0.30023 0.311408 0.312987 0.312987 0.350048 40.8182 48.0714 44.9 0.200311 0.164593 44.9 0.100696 0.0219747 44.9 44.9 44.9 1.3 0.0252282
45 0.300259 0.27523 0.325286 0.325286 0.350052 40.9091 48.1714 45 0.200303 0.172989 45 0.10068 0.0219648 45 45 45 1.3 0.0250878
45.1 0.30029 0.233499 0.342816 0.342816 0.350031 41 48.2714 45.1 0.200266 0.181534 45.1 0.10066 0.0219754 45.1 45.1 45.1 1.3 0.0249343
45.2 0.300237 0.192668 0.365306 0.365306 0.350075 41.0909 48.3714 45.2 0.200314 0.190241 45.2 0.100697 0.0219925 45.2 45.2 45.2 1.3 0.0248094
45.3 0.300279 0.161421 0.381189 0.381189 0.35005 41.1818 48.4714 45.3 0.200329 0.199178 45.3 0.100683 0.0219969 45.3 45.3 45.3 1.3 0.024698
45.4 0.300267 0.135073 0.383455 0.383455 0.350048 41.2727 48.5714 45.4 0.200306 0.20847 45.4 0.100661 0.0219962 45.4 45.4 45.4 1.3 0.0245826
45.5 0.300271 0.114603 0.360888 0.360888 0.350053 41.3636 48.6714 45.5 0.200324 0.218254 45.5 0.100709 0.0220057 45.5 45.5 45.5 1.3 0.024507
45.6 0.300282 0.0963883 0.299277 0.299277 0.350042 41.4545 48.7714 45.6 0.200297 0.228647 45.6 0.100675 0.0219985 45.6 45.6 45.6 1.3 0.0244121
45.7 0.30025 0.080175 0.220227 0.220227 0.350036 41.5455 48.8714 45.7 0.200283 0.239721 45.7 0.100673 0.0220132 45.7 45.7 45.7 1.3 0.0242511
45.8 0.300235 0.0677335 0.155167 0.155167 0.35007 41.6364 48.9714 45.8 0.200326 0.251502 45.8 0.100698 0.0220189 45.8 45.8 45.8 1.3 0.0240616
45.9 0.300275 0.0583453 0.110519 0.110519 0.350019 41.7273 49.0714 45.9 0.200289 0.264125 45.9 0.100659 0.0220182 45.9 45.9 45.9 1.3 0.0237369
46 0.300241 0.0512813 0.080807 0.080807 0.350039 41.8182 49.1714 46 0.200308 0.277357 46 0.100678 0.0220111 46 46 46 1.3 0.0232338
46.1 0.300266 0.0460895 0.0642667 0.0642667 0.350052 41.9091 49.2714 46.1 0.200316 0.291034 46.1 0.100675 0.0220199 46.1 46.1 46.1 1.3 0.0225108
46.2 0.300284 0.0421843 0.0552771 0.0552771 0.350034 42 49.3714 46.2 0.200282 0.304632 46.2 0.100647 0.0220204 46.2 46.2 46.2 1.3 0.0215152
46.3 0.300249 0.0392691 0.0495961 0.0495961 0.350035 42.0909 49.4714 46.3 0.200326 0.317432 46.3 0.100692 0.0220406 46.3 46.3 46.3 1.3 0.0202107
46.4 0.300281 0.0370672 0.0456734 0.0456734 0.350065 42.1818 49.5714 46.4 0.200308 0.32741 46.4 0.100672 0.0220184 46.4 46.4 46.4 1.3 0.0185199
46.5 0.300291 0.0354314 0.0428108 0.0428108 0.350033 42.2727 49.6714 46.5 0.200284 0.328634 46.5 0.10064 0.0220344 46.5 46.5 46.5 1.3 0.0161632
46.6 0.300252 0.0342648 0.0406823 0.0406823 0.35006 42.3636 49.7714 46.6 0.200328 0.326166 46.6 0.100685 0.0220457 46.6 46.6 46.6 1.3 0.0131608
46.7 0.300295 0.0332257 0.0390039 0.0390039 0.350051 42.4545 49.8714 46.7 0.200301 0.320885 46.7 0.100679 0.0220424 46.7 46.7 46.7 1.3 0.0112382
46.8 0.300269 0.0323152 0.0376556 0.0376556 0.350019 42.5455 49.9714 46.8 0.200296 0.309729 46.8 0.100669 0.0220427 46.8 46.8 46.8 1.3 0.0135763
46.9 0.300258 0.0316289 0.0365896 0.0365896 0.350054 42.6364 50.0714 46.9 0.200324 0.28974 46.9 0.100699 0.0220555 46.9 46.9 46.9 1.3 0.0183063
47 0.300295 0.0311014 0.0357307 0.0357307 0.350044 42.7273 50.1714 47 0.200285 0.262219 47 0.100675 0.0220545 47 47 47 1.3 0.0232024
47.1 0.300258 0.030676 0.0350499 0.0350499 0.350011 42.8182 50.2714 47.1 0.200311 0.235089 47.1 0.100649 0.0220581 47.1 47.1 47.1 1.3 0.0331858
47.2 0.300271 0.0303869 0.0345231 0.0345231 0.350066 42.9091 50.3714 47.2 0.200304 0.212286 47.2 0.100681 0.0220552 47.2 47.2 47.2 1.3 0.0678261
47.3 0.300295 0.030168 0.034087 0.034087 0.350012 43 50.4714 47.3 0.200309 0.182624 47.3 0.100641 0.0220444 47.3 47.3 47.3 1.3 0.199832
47.4 0.300242 0.029994 0.0337688 0.0337688 0.350023 43.0909 50.5714 47.4 0.200319 0.161395 47.4 0.100677 0.0220571 47.4 47.4 47.4 1.3 0.305614
47.5 0.300271 0.0298942 0.033551 0.033551 0.350056 43.1818 50.6714 47.5 0.200317 0.146641 47.5 0.100655 0.0220606 47.5 47.5 47.5 1.3 0.503681
47.6 0.300283 0.0298329 0.0333874 0.0333874 0.350018 43.2727 50.7714 47.6 0.200293 0.134355 47.6 0.100632 0.0220614 47.6 47.6 47.6 1.3 0.550106
47.7 0.30024 0.029805 0.0333183 0.0333183 0.350048 43.3636 50.8714 47.7 0.200325 0.122995 47.7 0.100672 0.0220824 47.7 47.7 47.7 1.3 0.547229
47.8 0.300274 0.0298255 0.0332902 0.0332902 0.350049 43.4545 50.9714 47.8 0.200295 0.112712 47.8 0.100659 0.0220667 47.8 47.8 47.8 1.3 0.519084
47.9 0.300257 0.0298491 0.0333093 0.0333093 0.350027 43.5455 51.0714 47.9 0.200279 0.103975 47.9 0.100658 0.0220708 47.9 47.9 47.9 1.3 0.44397
48 0.300245 0.0299144 0.0334163 0.0334163 0.350052 43.6364 51.1714 48 0.200316 0.0968318 48 0.100682 0.0220897 48 48 48 1.3 0.259705
48.1 0.300279 0.030016 0.0335233 0.0335233 0.350038 43.7273 51.2714 48.1 0.20029 0.0910922 48.1 0.10066 0.0220775 48.1 48.1 48.1 1.3 0.0856352
48.2 0.300236 0.030123 0.0337033 0.0337033 0.350013 43.8182 51.3714 48.2 0.200288 0.0865844 48.2 0.100638 0.0220746 48.2 48.2 48.2 1.3 0.0426435
48.3 0.300262 0.0302716 0.0339234 0.0339234 0.350073 43.9091 51.4714 48.3 0.200348 0.0830106 48.3 0.100679 0.0220845 48.3 48.3 48.3 1.3 0.0352439
48.4 0.30029 0.0304737 0.0341666 0.0341666 0.35005 44 51.5714 48.4 0.200284 0.0801944 48.4 0.100646 0.0220796 48.4 48.4 48.4 1.3 0.0308573
48.5 0.300254 0.0306652 0.0344503 0.0344503 0.350033 44.0909 51.6714 48.5 0.200301 0.0779813 48.5 0.100666 0.0220935 48.5 48.5 48.5 1.3 0.028245
48.6 0.300302 0.0309309 0.0347757 0.0347757 0.350054 44.1818 51.7714 48.6 0.200313 0.0762952 48.6 0.100667 0.0221018 48.6 48.6 48.6 1.3 0.0268714
48.7 0.300294 0.0312175 0.0351366 0.0351366 0.350018 44.2727 51.8714 48.7 0.200268 0.0750075 48.7 0.100639 0.022099 48.7 48.7 48.7 1.3 0.026215
48.8 0.300256 0.0315423 0.0355176 0.0355176 0.350031 44.3636 51.9714 48.8 0.200325 0.074092 48.8 0.100669 0.0221145 48.8 48.8 48.8 1.3 0.0259467
48.9 0.30031 0.0319328 0.0359299 0.0359299 0.350054 44.4545 52.0714 48.9 0.200311 0.0734322 48.9 0.100658 0.022107 48.9 48.9 48.9 1.3 0.0258287
49 0.30027 0.032358 0.0363793 0.0363793 0.350037 44.5455 52.1714 49 0.20028 0.0730474 49 0.100622 0.02211 49 49 49 1.3 0.0257192
49.1 0.300253 0.032867 0.0368659 0.0368659 0.350051 44.6364 52.2714 49.1 0.20031 0.0729213 49.1 0.100647 0.02211 49.1 49.1 49.1 1.3 0.0256676
49.2 0.300305 0.0334595 0.0373805 0.0373805 0.350057 44.7273 52.3714 49.2 0.200312 0.0729737 49.2 0.100654 0.0221255 49.2 49.2 49.2 1.3 0.0255966
49.3 0.30026 0.0341417 0.0379197 0.0379197 0.350026 44.8182 52.4714 49.3 0.200311 0.0732671 49.3 0.10063 0.0221333 49.3 49.3 49.3 1.3 0.0254934
49.4 0.300278 0.0349433 0.038502 0.038502 0.35006 44.9091 52.5714 49.4 0.200343 0.0737117 49.4 0.100681 0.0221495 49.4 49.4 49.4 1.3 0.02539
49.5 0.30029 0.0358121 0.0390974 0.0390974 0.350055 45 52.6714 49.5 0.200288 0.0743397 49.5 0.100646 0.0221406 49.5 49.5 49.5 1.3 0.0252619
49.6 0.300227 0.0368139 0.0397458 0.0397458 0.350012 45.0909 52.7714 49.6 0.200293 0.0751766 49.6 0.100651 0.0221465 49.6 49.6 49.6 1.3 0.0251138
49.7 0.300292 0.0380168 0.0404325 0.0404325 0.350066 45.1818 52.8714 49.7 0.200318 0.0761647 49.7 0.100687 0.0221521 49.7 49.7 49.7 1.3 0.0249693
49.8 0.300286 0.0393832 0.0411096 0.0411096 0.350015 45.2727 52.9714 49.8 0.200272 0.0773292 49.8 0.100647 0.022149 49.8 49.8 49.8 1.3 0.0248468
49.9 0.300265 0.0409861 0.0418619 0.0418619 0.35003 45.3636 53.0714 49.9 0.200325 0.0787283 49.9 0.100677 0.0221653 49.9 49.9 49.9 1.3 0.0247115
50 0.300293 0.0428468 0.0426537 0.0426537 0.350059 45.4545 53.1714 50 0.200324 0.0803149 50 0.100667 0.0221648 50 50 50 1.3 0.0246177
50.1 0.300272 0.0450468 0.0434605 0.0434605 0.350025 45.5455 53.2714 50.1 0.200271 0.0821187 50.1 0.100653 0.0221764 50.1 50.1 50.1 1.3 0.0245242
50.2 0.300262 0.0476485 0.0443321 0.0443321 0.350042 45.6364 53.3714 50.2 0.200337 0.084151 50.2 0.100682 0.0221723 50.2 50.2 50.2 1.3 0.0244184
50.3 0.300304 0.0507852 0.0452408 0.0452408 0.350073 45.7273 53.4714 50.3 0.200308 0.086424 50.3 0.100672 0.0221778 50.3 50.3 50.3 1.3 0.0243129
50.4 0.300252 0.0546734 0.0461443 0.0461443 0.350035 45.8182 53.5714 50.4 0.200298 0.0889804 50.4 0.100667 0.0221929 50.4 50.4 50.4 1.3 0.0241143
50.5 0.300274 0.0595857 0.0471165 0.0471165 0.350049 45.9091 53.6714 50.5 0.200323 0.0918533 50.5 0.100693 0.0221884 50.5 50.5 50.5 1.3 0.0238325
50.6 0.300287 0.0659136 0.048134 0.048134 0.350052 46 53.7714 50.6 0.200303 0.0950321 50.6 0.100666 0.0221821 50.6 50.6 50.6 1.3 0.0234117
50.7 0.300251 0.0742651 0.0492045 0.0492045 0.350034 46.0909 53.8714 50.7 0.200304 0.0986341 50.7 0.100639 0.022181 50.7 50.7 50.7 1.3 0.0227177
50.8 0.300289 0.0854748 0.0503568 0.0503568 0.350078 46.1818 53.9714 50.8 0.200328 0.102595 50.8 0.100692 0.0221897 50.8 50.8 50.8 1.3 0.0218262
50.9 0.300337 0.100521 0.0515716 0.0515716 0.350072 46.2727 54.0714 50.9 0.200289 0.107026 50.9 0.100655 0.0221893 50.9 50.9 50.9 1.3 0.0206082
51 0.30028 0.120478 0.0528786 0.0528786 0.350032 46.3636 54.1714 51 0.200281 0.111947 51 0.100655 0.0221989 51 51 51 1.3 0.0190245
51.1 0.300293 0.146005 0.0543162 0.0543162 0.350073 46.4545 54.2714 51.1 0.20032 0.117395 51.1 0.10067 0.0221828 51.1 51.1 51.1 1.3 0.0168931
51.2 0.300272 0.176411 0.0558696 0.0558696 0.350033 46.5455 54.3714 51.2 0.200287 0.123373 51.2 0.100635 0.0221917 51.2 51.2 51.2 1.3 0.0139814
51.3 0.300257 0.208305 0.0575836 0.0575836 0.35004 46.6364 54.4714 51.3 0.200327 0.129923 51.3 0.100661 0.0222097 51.3 51.3 51.3 1.3 0.0113625
51.4 0.300301 0.225833 0.0594821 0.0594821 0.350066 46.7273 54.5714 51.4 0.200292 0.136959 51.4 0.10067 0.0222106 51.4 51.4 51.4 1.3 0.0124818
51.5 0.300264 0.249907 0.0615686 0.0615686 0.350045 46.8182 54.6714 51.5 0.200283 0.14451 51.5 0.100628 0.0221992 51.5 51.5 51.5 1.3 0.0170331
51.6 0.300281 0.277645 0.0639384 0.0639384 0.350049 46.9091 54.7714 51.6 0.200323 0.152478 51.6 0.100655 0.0222139 51.6 51.6 51.6 1.3 0.021784
51.7 0.300315 0.312566 0.0666452 0.0666452 0.350069 47 54.8714 51.7 0.20029 0.160753 51.7 0.100666 0.0222201 51.7 51.7 51.7 1.3 0.0296662
51.8 0.300256 0.344405 0.0697669 0.0697669 0.350023 47.0909 54.9714 51.8 0.20028 0.16922 51.8 0.100667 0.0222212 51.8 51.8 51.8 1.3 0.0530202
51.9 0.300267 0.365934 0.0733994 0.0733994 0.350043 47.1818 55.0714 51.9 0.200313 0.177809 51.9 0.100694 0.0222425 51.9 51.9 51.9 1.3 0.162216
52 0.300287 0.387226 0.0777267 0.0777267 0.350041 47.2727 55.1714 52 0.200307 0.186518 52 0.100652 0.0222182 52 52 52 1.3 0.261216
52.1 0.300254 0.408009 0.0830464 0.0830464 0.350023 47.3636 55.2714 52.1 0.200325 0.195422 52.1 0.100667 0.0222385 52.1 52.1 52.1 1.3 0.467806
52.2 0.300271 0.420459 0.0895824 0.0895824 0.350034 47.4545 55.3714 52.2 0.200314 0.204578 52.2 0.100691 0.0222451 52.2 52.2 52.2 1.3 0.544193
52.3 0.300276 0.427537 0.0978304 0.0978304 0.350045 47.5455 55.4714 52.3 0.200301 0.214204 52.3 0.10066 0.0222398 52.3 52.3 52.3 1.3 0.550324
52.4 0.300246 0.431171 0.108325 0.108325 0.350016 47.6364 55.5714 52.4 0.200343 0.224452 52.4 0.100666 0.0222387 52.4 52.4 52.4 1.3 0.528106
52.5 0.300302 0.432423 0.121749 0.121749 0.350062 47.7273 55.6714 52.5 0.200331 0.235372 52.5 0.100685 0.0222618 52.5 52.5 52.5 1.3 0.471981
52.6 0.300248 0.431858 0.138652 0.138652 0.350019 47.8182 55.7714 52.6 0.200306 0.247031 52.6 0.10065 0.0222391 52.6 52.6 52.6 1.3 0.304873
52.7 0.300251 0.429945 0.159486 0.159486 0.349996 47.9091 55.8714 52.7 0.200335 0.25958 52.7 0.100682 0.0222542 52.7 52.7 52.7 1.3 0.124779
52.8 0.300301 0.426818 0.184127 0.184127 0.35005 48 55.9714 52.8 0.200319 0.272869 52.8 0.100682 0.0222597 52.8 52.8 52.8 1.3 0.0458949
52.9 0.300254 0.422584 0.212196 0.212196 0.350023 48.0909 56.0714 52.9 0.200307 0.286706 52.9 0.100648 0.0222571 52.9 52.9 52.9 1.3 0.0367288
53 0.300284 0.417263 0.243443 0.243443 0.350049 48.1818 56.1714 53 0.200318 0.300645 53 0.100694 0.0222766 53 53 53 1.3 0.0317647
53.1 0.300319 0.410663 0.277534 0.277534 0.35007 48.2727 56.2714 53.1 0.200282 0.314014 53.1 0.100656 0.0222711 53.1 53.1 53.1 1.3 0.028777
53.2 0.300254 0.402342 0.311148 0.311148 0.350033 48.3636 56.3714 53.2 0.200299 0.325396 53.2 0.100657 0.0222709 53.2 53.2 53.2 1.3 0.0271077
53.3 0.300258 0.39194 0.324494 0.324494 0.350053 48.4545 56.4714 53.3 0.200313 0.328587 53.3 0.100694 0.0222629 53.3 53.3 53.3 1.3 0.0263251
53.4 0.300268 0.378479 0.341021 0.341021 0.350064 48.5455 56.5714 53.4 0.200277 0.327174 53.4 0.100647 0.0222647 53.4 53.4 53.4 1.3 0.0260089
53.5 0.300235 0.360868 0.363282 0.363282 0.350031 48.6364 56.6714 53.5 0.200316 0.323632 53.5 0.100654 0.0222702 53.5 53.5 53.5 1.3 0.0258181
53.6 0.300274 0.337506 0.379424 0.379424 0.350056 48.7273 56.7714 53.6 0.200304 0.314807 53.6 0.100689 0.022281 53.6 53.6 53.6 1.3 0.0257176
53.7 0.300269 0.306958 0.382411 0.382411 0.350057 48.8182 56.8714 53.7 0.200286 0.297494 53.7 0.100632 0.0222758 53.7 53.7 53.7 1.3 0.0256405
53.8 0.30026 0.269033 0.361083 0.361083 0.350028 48.9091 56.9714 53.8 0.200328 0.27123 53.8 0.100663 0.022285 53.8 53.8 53.8 1.3 0.0255632
53.9 0.300297 0.225953 0.300934 0.300934 0.350066 49 57.0714 53.9 0.20031 0.241957 53.9 0.100678 0.0222804 53.9 53.9 53.9 1.3 0.0254891
54 0.300257 0.186103 0.222504 0.222504 0.350028 49.0909 57.1714 54 0.200277 0.219314 54 0.100653 0.0222828 54 54 54 1.3 0.0253896
54.1 0.300263 0.157154 0.157891 0.157891 0.350023 49.1818 57.2714 54.1 0.200325 0.18947 54.1 0.100675 0.0223026 54.1 54.1 54.1 1.3 0.0252556
54.2 0.300287 0.130947 0.111676 0.111676 0.350043 49.2727 57.3714 54.2 0.200303 0.165457 54.2 0.100679 0.0222905 54.2 54.2 54.2 1.3 0.0251136
54.3 0.30027 0.110732 0.0813053 0.0813053 0.350009 49.3636 57.4714 54.3 0.200294 0.149015 54.3 0.100659 0.0222981 54.3 54.3 54.3 1.3 0.0249612
54.4 0.300298 0.0924269 0.0643211 0.0643211 0.35004 49.4545 57.5714 54.4 0.200325 0.135923 54.4 0.100675 0.0223059 54.4 54.4 54.4 1.3 0.0248356
54.5 0.300287 0.0766904 0.0550911 0.0550911 0.35006 49.5455 57.6714 54.5 0.200279 0.123854 54.5 0.10067 0.0222988 54.5 54.5 54.5 1.3 0.0247165
54.6 0.300258 0.0647999 0.0493176 0.0493176 0.350029 49.6364 57.7714 54.6 0.200294 0.112878 54.6 0.100645 0.0223018 54.6 54.6 54.6 1.3 0.0245973
54.7 0.300284 0.0558819 0.0453395 0.0453395 0.350043 49.7273 57.8714 54.7 0.200313 0.103486 54.7 0.10069 0.0223036 54.7 54.7 54.7 1.3 0.0245202
54.8 0.300273 0.0492137 0.0424377 0.0424377 0.350055 49.8182 57.9714 54.8 0.20027 0.0958113 54.8 0.100646 0.0222897 54.8 54.8 54.8 1.3 0.0244407
54.9 0.300263 0.0443263 0.0402797 0.0402797 0.350027 49.9091 58.0714 54.9 0.200314 0.0897299 54.9 0.100657 0.0223141 54.9 54.9 54.9 1.3 0.0243001
55 0.300309 0.0407031 0.0385815 0.0385815 0.35004 50 58.1714 55 0.200318 0.084917 55 0.100678 0.0223201 55 55 55 1.3 0.0241402
55.1 0.30025 0.037945 0.0372318 0.0372318 0.35003 50.0909 58.2714 55.1 0.200291 0.0811379 55.1 0.10064 0.0223101 55.1 55.1 55.1 1.3 0.0238607
55.2 0.300265 0.0358861 0.0361706 0.0361706 0.350004 50.1818 58.3714 55.2 0.200326 0.0781632 55.2 0.100664 0.0223262 55.2 55.2 55.2 1.3 0.0234056
55.3 0.300297 0.0343809 0.0353636 0.0353636 0.350049 50.2727 58.4714 55.3 0.200293 0.0758523 55.3 0.100682 0.0223264 55.3 55.3 55.3 1.3 0.022782
55.4 0.300242 0.0331965 0.0346881 0.0346881 0.350034 50.3636 58.5714 55.4 0.200302 0.074051 55.4 0.100648 0.0223257 55.4 55.4 55.4 1.3 0.0218791
55.5 0.300268 0.0321797 0.0341771 0.0341771 0.350014 50.4545 58.6714 55.5 0.200319 0.0726501 55.5 0.100699 0.0223453 55.5 55.5 55.5 1.3 0.0206912
55.6 0.300272 0.0313941 0.0337855 0.0337855 0.350064 50.5455 58.7714 55.6 0.200261 0.0716249 55.6 0.100678 0.0223301 55.6 55.6 55.6 1.3 0.0191111
55.7 0.300226 0.0307738 0.0334808 0.0334808 0.350019 50.6364 58.8714 55.7 0.200293 0.0708943 55.7 0.100666 0.0223385 55.7 55.7 55.7 1.3 0.0169661
55.8 0.300279 0.0302875 0.0332748 0.0332748 0.350028 50.7273 58.9714 55.8 0.200313 0.0704191 55.8 0.10069 0.0223418 55.8 55.8 55.8 1.3 0.014074
55.9 0.300252 0.0299233 0.033128 0.033128 0.350034 50.8182 59.0714 55.9 0.200278 0.0701467 55.9 0.100637 0.0223326 55.9 55.9 55.9 1.3 0.0113775
56 0.300227 0.0296409 0.033063 0.033063 0.350006 50.9091 59.1714 56 0.20031 0.0701169 56 0.10066 0.0223383 56 56 56 1.3 0.0122983
56.1 0.300294 0.0294702 0.0330524 0.0330524 0.350041 51 59.2714 56.1 0.200301 0.0702399 56.1 0.100675 0.0223397 56.1 56.1 56.1 1.3 0.0168578
56.2 0.300237 0.0293101 0.0330935 0.0330935 0.35004 51.0909 59.3714 56.2 0.200289 0.0705524 56.2 0.100638 0.0223456 56.2 56.2 56.2 1.3 0.0216994
56.3 0.300272 0.029236 0.0331875 0.0331875 0.35 51.1818 59.4714 56.3 0.200333 0.0710528 56.3 0.100646 0.0223461 56.3 56.3 56.3 1.3 0.0294799
56.4 0.300303 0.0291849 0.0333304 0.0333304 0.35002 51.2727 59.5714 56.4 0.200308 0.0716722 56.4 0.100667 0.0223415 56.4 56.4 56.4 1.3 0.0523562
56.5 0.300231 0.0291542 0.0335014 0.0335014 0.350026 51.3636 59.6714 56.5 0.200283 0.0724893 56.5 0.100621 0.022339 56.5 56.5 56.5 1.3 0.159816
56.6 0.300262 0.0291768 0.0337204 0.0337204 0.349987 51.4545 59.7714 56.6 0.200335 0.0734579 56.6 0.100663 0.022361 56.6 56.6 56.6 1.3 0.258469
56.7 0.300275 0.0292232 0.0339938 0.0339938 0.350033 51.5455 59.8714 56.7 0.200318 0.0745945 56.7 0.100666 0.0223629 56.7 56.7 56.7 1.3 0.464179
56.8 0.300231 0.0292784 0.0342718 0.0342718 0.350021 51.6364 59.9714 56.8 0.200328 0.0759045 56.8 0.100636 0.0223602 56.8 56.8 56.8 1.3 0.543402
56.9 0.300267 0.0293877 0.0346024 0.0346024 0.350009 51.7273 60.0714 56.9 0.20034 0.0773752 56.9 0.100674 0.0223688 56.9 56.9 56.9 1.3 0.55013
57 0.30025 0.029494 0.0349806 0.0349806 0.350045 51.8182 60.1714 57 0.200301 0.0790514 57 0.10064 0.0223559 57 57 57 1.3 0.528301
57.1 0.300236 0.0296537 0.0353476 0.0353476 0.350003 51.9091 60.2714 57.1 0.200313 0.0809673 57.1 0.100649 0.0223671 57.1 57.1 57.1 1.3 0.472814
57.2 0.300277 0.0298252 0.0357742 0.0357742 0.350004 52 60.3714 57.2 0.200307 0.0830914 57.2 0.100671 0.022371 57.2 57.2 57.2 1.3 0.306312
57.3 0.300238 0.0300116 0.0362363 0.0362363 0.350044 52.0909 60.4714 57.3 0.200283 0.0854658 57.3 0.100682 0.0223595 57.3 57.3 57.3 1.3 0.126871
57.4 0.300248 0.030258 0.0367031 0.0367031 0.349988 52.1818 60.5714 57.4 0.200327 0.0881336 57.4 0.10066 0.0223768 57.4 57.4 57.4 1.3 0.0460626
57.5 0.300267 0.0305325 0.0372251 0.0372251 0.350024 52.2727 60.6714 57.5 0.200318 0.0910877 57.5 0.100666 0.0223607 57.5 57.5 57.5 1.3 0.0368214
57.6 0.300235 0.0308465 0.0377744 0.0377744 0.350034 52.3636 60.7714 57.6 0.200274 0.0943829 57.6 0.100642 0.0223748 57.6 57.6 57.6 1.3 0.0318064
57.7 0.300267 0.0312252 0.0383505 0.0383505 0.350019 52.4545 60.8714 57.7 0.200325 0.0981115 57.7 0.100675 0.0223936 57.7 57.7 57.7 1.3 0.0287926
57.8 0.300259 0.0316284 0.0389679 0.0389679 0.350033 52.5455 60.9714 57.8 0.200295 0.102208 57.8 0.100672 0.0223995 57.8 57.8 57.8 1.3 0.0271351
57.9 0.300225 0.0321168 0.0395838 0.0395838 0.350015 52.6364 61.0714 57.9 0.200315 0.106785 57.9 0.100641 0.0223899 57.9 57.9 57.9 1.3 0.0263484
58 0.300276 0.0326951 0.0402614 0.0402614 0.349988 52.7273 61.1714 58 0.200325 0.111841 58 0.10067 0.0223922 58 58 58 1.3 0.0260051
58.1 0.300266 0.0333483 0.0409711 0.0409711 0.350042 52.8182 61.2714 58.1 0.200294 0.117459 58.1 0.100645 0.0223946 58.1 58.1 58.1 1.3 0.025863
58.2 0.300264 0.0341023 0.0416936 0.0416936 0.350011 52.9091 61.3714 58.2 0.200332 0.123644 58.2 0.100628 0.0223945 58.2 58.2 58.2 1.3 0.0257594
58.3 0.300312 0.0349713 0.0424807 0.0424807 0.350014 53 61.4714 58.3 0.200337 0.130376 58.3 0.100675 0.0223987 58.3 58.3 58.3 1.3 0.0256944
58.4 0.300318 0.0359562 0.0433172 0.0433172 0.350052 53.0909 61.5714 58.4 0.200317 0.137639 58.4 0.10063 0.0223918 58.4 58.4 58.4 1.3 0.0256224
58.5 0.300312 0.0370759 0.0441767 0.0441767 0.350007 53.1818 61.6714 58.5 0.200343 0.145402 58.5 0.100647 0.0224049 58.5 58.5 58.5 1.3 0.0255153
58.6 0.300346 0.0383929 0.045094 0.045094 0.350046 53.2727 61.7714 58.6 0.200321 0.153499 58.6 0.100649 0.0224009 58.6 58.6 58.6 1.3 0.0254204
58.7 0.300268 0.039909 0.0460318 0.0460318 0.350048 53.3636 61.8714 58.7 0.20029 0.161943 58.7 0.100634 0.0223853 58.7 58.7 58.7 1.3 0.0253158
58.8 0.300297 0.0416883 0.0470015 0.0470015 0.350029 53.4545 61.9714 58.8 0.200344 0.170529 58.8 0.10065 0.022408 58.8 58.8 58.8 1.3 0.0251622
58.9 0.300306 0.0437872 0.0480511 0.0480511 0.350053 53.5455 62.0714 58.9 0.200325 0.179203 58.9 0.100665 0.0224009 58.9 58.9 58.9 1.3 0.0250253
59 0.300241 0.0462713 0.0491663 0.0491663 0.35005 53.6364 62.1714 59 0.2003 0.18801 59 0.100618 0.0223998 59 59 59 1.3 0.0248813
59.1 0.300298 0.0492675 0.0503401 0.0503401 0.350005 53.7273 62.2714 59.1 0.200345 0.196956 59.1 0.10066 0.022417 59.1 59.1 59.1 1.3 0.0247425
59.2 0.300258 0.052918 0.051616 0.051616 0.350046 53.8182 62.3714 59.2 0.200311 0.206221 59.2 0.100657 0.0224074 59.2 59.2 59.2 1.3 0.0246548
59.3 0.300253 0.0575601 0.0529675 0.0529675 0.350027 53.9091 62.4714 59.3 0.200323 0.215979 59.3 0.100641 0.022424 59.3 59.3 59.3 1.3 0.0245472
59.4 0.300296 0.0635351 0.0544754 0.0544754 0.350007 54 62.5714 59.4 0.200344 0.226391 59.4 0.10067 0.022432 59.4 59.4 59.4 1.3 0.024445
59.5 0.300246 0.0714067 0.0561638 0.0561638 0.350063 54.0909 62.6714 59.5 0.200306 0.237527 59.5 0.100648 0.0224209 59.5 59.5 59.5 1.3 0.0243532
59.6 0.300257 0.0819748 0.0579494 0.0579494 0.350022 54.1818 62.7714 59.6 0.200355 0.24948 59.6 0.100648 0.02243 59.6 59.6 59.6 1.3 0.0241585
59.7 0.300295 0.0962308 0.0599764 0.0599764 0.350035 54.2727 62.8714 59.7 0.200326 0.262333 59.7 0.100691 0.0224267 59.7 59.7 59.7 1.3 0.0239054
59.8 0.300256 0.115309 0.0622423 0.0622423 0.350057 54.3636 62.9714 59.8 0.200305 0.275997 59.8 0.10064 0.0224273 59.8 59.8 59.8 1.3 0.0234581
59.9 0.30029 0.140033 0.0648247 0.0648247 0.350025 54.4545 63.0714 59.9 0.200343 0.290167 59.9 0.100636 0.0224311 59.9 59.9 59.9 1.3 0.0228014
60 0.300317 0.170107 0.0677965 0.0677965 0.350027 54.5455 63.1714 60 0.20032 0.304247 60 0.100659 0.0224337 60 60 60 1.3 0.0219113
60.1 0.300281 0.203149 0.0712689 0.0712689 0.350058 54.6364 63.2714 60.1 0.200325 0.317509 60.1 0.10063 0.0224196 60.1 60.1 60.1 1.3 0.020724
60.2 0.300306 0.221919 0.0753785 0.0753785 0.350015 54.7273 63.3714 60.2 0.200355 0.327351 60.2 0.100651 0.0224411 60.2 60.2 60.2 1.3 0.0191359
60.3 0.300274 0.244888 0.0803775 0.0803775 0.35003 54.8182 63.4714 60.3 0.200305 0.328183 60.3 0.100667 0.0224476 60.3 60.3 60.3 1.3 0.0170136
60.4 0.300256 0.272126 0.086578 0.086578 0.350044 54.9091 63.5714 60.4 0.20034 0.326937 60.4 0.100628 0.0224285 60.4 60.4 60.4 1.3 0.0140994
60.5 0.300291 0.306637 0.0943324 0.0943324 0.35 55 63.6714 60.5 0.20036 0.322675 60.5 0.100678 0.0224502 60.5 60.5 60.5 1.3 0.0113068
60.6 0.300268 0.340951 0.10428 0.10428 0.350034 55.0909 63.7714 60.6 0.20029 0.312135 60.6 0.100665 0.0224615 60.6 60.6 60.6 1.3 0.0122486
60.7 0.300273 0.364438 0.117006 0.117006 0.350042 55.1818 63.8714 60.7 0.200341 0.292334 60.7 0.100626 0.0224524 60.7 60.7 60.7 1.3 0.0168047
60.8 0.300287 0.385253 0.133154 0.133154 0.350005 55.2727 63.9714 60.8 0.200303 0.264265 60.8 0.100693 0.0224772 60.8 60.8 60.8 1.3 0.0217094
60.9 0.300251 0.407465 0.153207 0.153207 0.350062 55.3636 64.0714 60.9 0.20029 0.235612 60.9 0.100669 0.0224592 60.9 60.9 60.9 1.3 0.0295782
61 0.300295 0.421146 0.177181 0.177181 0.350022 55.4545 64.1714 61 0.200313 0.212519 61 0.100667 0.0224812 61 61 61 1.3 0.0524461
61.1 0.300291 0.428877 0.204629 0.204629 0.350027 55.5455 64.2714 61.1 0.200287 0.182203 61.1 0.100695 0.0224771 61.1 61.1 61.1 1.3 0.159927
61.2 0.300242 0.432924 0.235227 0.235227 0.350058 55.6364 64.3714 61.2 0.200297 0.160222 61.2 0.10064 0.0224628 61.2 61.2 61.2 1.3 0.25736
61.3 0.300304 0.434453 0.268915 0.268915 0.350034 55.7273 64.4714 61.3 0.200353 0.144819 61.3 0.100652 0.02248 61.3 61.3 61.3 1.3 0.462313
61.4 0.300295 0.434101 0.304174 0.304174 0.35005 55.8182 64.5714 61.4 0.200303 0.131761 61.4 0.100669 0.0224688 61.4 61.4 61.4 1.3 0.542602
61.5 0.30026 0.432327 0.322236 0.322236 0.350051 55.9091 64.6714 61.5 0.200313 0.119632 61.5 0.100626 0.0224697 61.5 61.5 61.5 1.3 0.549497
61.6 0.300306 0.429371 0.335824 0.335824 0.350002 56 64.7714 61.6 0.200347 0.108841 61.6 0.100663 0.0224858 61.6 61.6 61.6 1.3 0.527618
61.7 0.300263 0.425291 0.358043 0.358043 0.350019 56.0909 64.8714 61.7 0.20032 0.0997882 61.7 0.100683 0.0224866 61.7 61.7 61.7 1.3 0.47172
61.8 0.300267 0.420157 0.375953 0.375953 0.350036 56.1818 64.9714 61.8 0.200332 0.0925255 61.8 0.100644 0.0224991 61.8 61.8 61.8 1.3 0.304394
61.9 0.300304 0.413774 0.382423 0.382423 0.350059 56.2727 65.0714 61.9 0.200341 0.0867944 61.9 0.100675 0.022498 61.9 61.9 61.9 1.3 0.125537
62 0.300262 0.405817 0.367287 0.367287 0.350111 56.3636 65.1714 62 0.20031 0.0822895 62 0.100657 0.0224923 62 62 62 1.3 0.0459451
62.1 0.300287 0.395829 0.315707 0.315707 0.350083 56.4545 65.2714 62.1 0.200334 0.0787599 62.1 0.100659 0.0225015 62.1 62.1 62.1 1.3 0.0368115
62.2 0.300304 0.382948 0.235921 0.235921 0.350027 56.5455 65.3714 62.2 0.200303 0.0760057 62.2 0.100663 0.0224957 62.2 62.2 62.2 1.3 0.0317672
62.3 0.300256 0.366071 0.17237 0.17237 0.350048 56.6364 65.4714 62.3 0.200289 0.0738489 62.3 0.100659 0.0224951 62.3 62.3 62.3 1.3 0.0287738
62.4 0.300305 0.343655 0.119475 0.119475 0.350044 56.7273 65.5714 62.4 0.200348 0.072168 62.4 0.100663 0.0225038 62.4 62.4 62.4 1.3 0.0271069
62.5 0.300283 0.314003 0.0865243 0.0865243 0.350027 56.8182 65.6714 62.5 0.20032 0.0708817 62.5 0.100677 0.0224982 62.5 62.5 62.5 1.3 0.0263233
62.6 0.300257 0.276562 0.0669166 0.0669166 0.350058 56.9091 65.7714 62.6 0.200317 0.0699251 62.6 0.100648 0.0224963 62.6 62.6 62.6 1.3 0.0260083
62.7 0.300321 0.233122 0.0564919 0.0564919 0.350021 57 65.8714 62.7 0.200378 0.0692494 62.7 0.100662 0.0225068 62.7 62.7 62.7 1.3 0.0258233
62.8 0.300252 0.191448 0.0501406 0.0501406 0.350034 57.0909 65.9714 62.8 0.200347 0.0687627 62.8 0.100677 0.0225091 62.8 62.8 62.8 1.3 0.0257203
62.9 0.300277 0.161769 0.0458481 0.0458481 0.350062 57.1818 66.0714 62.9 0.200379 0.0685622 62.9 0.100642 0.0225122 62.9 62.9 62.9 1.3 0.0256474
63 0.300307 0.13474 0.0427262 0.0427262 0.35001 57.2727 66.1714 63 0.200367 0.0685333 63 0.10066 0.0225093 63 63 63 1.3 0.0255651
63.1 0.300274 0.113493 0.0404171 0.0404171 0.350045 57.3636 66.2714 63.1 0.200307 0.0686783 63.1 0.100673 0.0225128 63.1 63.1 63.1 1.3 0.0254728
63.2 0.300299 0.0947719 0.0386271 0.0386271 0.350044 57.4545 66.3714 63.2 0.200331 0.0689971 63.2 0.100658 0.0225277 63.2 63.2 63.2 1.3 0.0253751
63.3 0.300287 0.0783621 0.0372364 0.0372364 0.349997 57.5455 66.4714 63.3 0.200319 0.0694582 63.3 0.100677 0.0225303 63.3 63.3 63.3 1.3 0.025235
63.4 0.300252 0.065915 0.0361653 0.0361653 0.350059 57.6364 66.5714 63.4 0.200281 0.0700739 63.4 0.100666 0.0225121 63.4 63.4 63.4 1.3 0.0251018
63.5 0.300289 0.0565741 0.0352987 0.0352987 0.350031 57.7273 66.6714 63.5 0.200328 0.070867 63.5 0.100667 0.0225426 63.5 63.5 63.5 1.3 0.0249522
63.6 0.300295 0.0496231 0.0346241 0.0346241 0.350017 57.8182 66.7714 63.6 0.200318 0.0718019 63.6 0.100686 0.0225328 63.6 63.6 63.6 1.3 0.0248065
63.7 0.300263 0.0444935 0.0341048 0.0341048 0.350063 57.9091 66.8714 63.7 0.200315 0.0728844 63.7 0.100645 0.0225352 63.7 63.7 63.7 1.3 0.0246932
63.8 0.300304 0.0407137 0.0336975 0.0336975 0.350026 58 66.9714 63.8 0.200324 0.074133 63.8 0.100668 0.0225281 63.8 63.8 63.8 1.3 0.0245743
63.9 0.300275 0.0378501 0.0333955 0.0333955 0.350026 58.0909 67.0714 63.9 0.200289 0.0755478 63.9 0.100703 0.0225451 63.9 63.9 63.9 1.3 0.0244903
64 0.30026 0.035719 0.0331797 0.0331797 0.350048 58.1818 67.1714 64 0.200304 0.0771509 64 0.100643 0.0225371 64 64 64 1.3 0.0243967
64.1 0.300301 0.0341131 0.0330341 0.0330341 0.350017 58.2727 67.2714 64.1 0.200331 0.0789516 64.1 0.100689 0.0225401 64.1 64.1 64.1 1.3 0.0242516
64.2 0.300263 0.0329077 0.0329871 0.0329871 0.350026 58.3636 67.3714 64.2 0.200287 0.081002 64.2 0.100669 0.0225183 64.2 64.2 64.2 1.3 0.0240671
64.3 0.300287 0.0318984 0.0329706 0.0329706 0.350053 58.4545 67.4714 64.3 0.200322 0.083284 64.3 0.100641 0.0225349 64.3 64.3 64.3 1.3 0.0237509
64.4 0.300308 0.0310907 0.0330094 0.0330094 0.350013 58.5455 67.5714 64.4 0.200315 0.0857926 64.4 0.100683 0.0225548 64.4 64.4 64.4 1.3 0.0232542
64.5 0.300274 0.0304719 0.0331071 0.0331071 0.350034 58.6364 67.6714 64.5 0.200282 0.0885908 64.5 0.100668 0.0225377 64.5 64.5 64.5 1.3 0.0225609
64.6 0.300311 0.0299679 0.0332218 0.0332218 0.350039 58.7273 67.7714 64.6 0.200326 0.0917302 64.6 0.100646 0.0225419 64.6 64.6 64.6 1.3 0.0215793
64.7 0.300295 0.0295958 0.0334137 0.0334137 0.35001 58.8182 67.8714 64.7 0.2003 0.095224 64.7 0.100685 0.0225481 64.7 64.7 64.7 1.3 0.020269
64.8 0.30026 0.029308 0.0336469 0.0336469 0.350042 58.9091 67.9714 64.8 0.200301 0.0991464 64.8 0.100656 0.0225383 64.8 64.8 64.8 1.3 0.0185687
64.9 0.300301 0.0291064 0.0338923 0.0338923 0.350023 59 68.0714 64.9 0.200366 0.103471 64.9 0.100661 0.0225603 64.9 64.9 64.9 1.3 0.0161895
65 0.300265 0.0289294 0.0341961 0.0341961 0.350009 59.0909 68.1714 65 0.200353 0.108226 65 0.100673 0.02256 65 65 65 1.3 0.0130513
65.1 0.300251 0.0288349 0.0345386 0.0345386 0.350049 59.1818 68.2714 65.1 0.200337 0.113573 65.1 0.100652 0.022569 65.1 65.1 65.1 1.3 0.0110161
65.2 0.300285 0.0288016 0.0348702 0.0348702 0.350013 59.2727 68.3714 65.2 0.200378 0.119506 65.2 0.100666 0.0225667 65.2 65.2 65.2 1.3 0.0134623
65.3 0.300262 0.0287744 0.0352803 0.0352803 0.350022 59.3636 68.4714 65.3 0.200338 0.125967 65.3 0.100705 0.0225828 65.3 65.3 65.3 1.3 0.0183554
65.4 0.300292 0.0287976 0.0357029 0.0357029 0.350046 59.4545 68.5714 65.4 0.200342 0.133005 65.4 0.100665 0.0225636 65.4 65.4 65.4 1.3 0.0236886
65.5 0.300302 0.028828 0.0361426 0.0361426 0.35001 59.5455 68.6714 65.5 0.200304 0.140642 65.5 0.100677 0.0225811 65.5 65.5 65.5 1.3 0.034266
65.6 0.300242 0.028881 0.0366481 0.0366481 0.350052 59.6364 68.7714 65.6 0.200287 0.14864 65.6 0.100677 0.0225726 65.6 65.6 65.6 1.3 0.0719896
65.7 0.300301 0.0289838 0.0371662 0.0371662 0.350063 59.7273 68.8714 65.7 0.200324 0.156962 65.7 0.100641 0.0225715 65.7 65.7 65.7 1.3 0.20635
65.8 0.300291 0.0290885 0.0377017 0.0377017 0.35002 59.8182 68.9714 65.8 0.200314 0.165526 65.8 0.10066 0.0225764 65.8 65.8 65.8 1.3 0.309956
65.9 0.300248 0.0292223 0.0382895 0.0382895 0.350036 59.9091 69.0714 65.9 0.200298 0.174201 65.9 0.100656 0.0225724 65.9 65.9 65.9 1.3 0.50507
66 0.300294 0.0293805 0.03889 0.03889 0.350034 60 69.1714 66 0.200343 0.182929 66 0.100646 0.0225781 66 66 66 1.3 0.548682
66.1 0.300268 0.0295809 0.0395224 0.0395224 0.349996 60.0909 69.2714 66.1 0.200309 0.1918 66.1 0.10069 0.0225827 66.1 66.1 66.1 1.3 0.544303
66.2 0.300286 0.0298049 0.0402107 0.0402107 0.350032 60.1818 69.3714 66.2 0.200305 0.200904 66.2 0.100655 0.0225917 66.2 66.2 66.2 1.3 0.51463
66.3 0.30029 0.0300463 0.0408997 0.0408997 0.350026 60.2727 69.4714 66.3 0.200348 0.210358 66.3 0.100672 0.0225977 66.3 66.3 66.3 1.3 0.431253
66.4 0.300257 0.030342 0.0416483 0.0416483 0.350033 60.3636 69.5714 66.4 0.200304 0.220309 66.4 0.100695 0.0226001 66.4 66.4 66.4 1.3 0.243468
66.5 0.300268 0.0306918 0.0424436 0.0424436 0.350047 60.4545 69.6714 66.5 0.200323 0.231198 66.5 0.100647 0.0225879 66.5 66.5 66.5 1.3 0.0765682
66.6 0.300299 0.0310865 0.0432491 0.0432491 0.350024 60.5455 69.7714 66.6 0.200341 0.24275 66.6 0.10067 0.0225942 66.6 66.6 66.6 1.3 0.0418957
66.7 0.300262 0.0315315 0.0441089 0.0441089 0.350003 60.6364 69.8714 66.7 0.200301 0.255205 66.7 0.100685 0.0226019 66.7 66.7 66.7 1.3 0.0348497
66.8 0.300301 0.0320644 0.0450314 0.0450314 0.350039 60.7273 69.9714 66.8 0.200323 0.268595 66.8 0.100649 0.0226111 66.8 66.8 66.8 1.3 0.030601
66.9 0.30029 0.0326581 0.0459877 0.0459877 0.350029 60.8182 70.0714 66.9 0.200321 0.282664 66.9 0.100675 0.0226233 66.9 66.9 66.9 1.3 0.0280771
67 0.300245 0.0333453 0.0469818 0.0469818 0.350021 60.9091 70.1714 67 0.200298 0.297025 67 0.100668 0.0226147 67 67 67 1.3 0.0267853
67.1 0.300288 0.0341671 0.0480568 0.0480568 0.35006 61 70.2714 67.1 0.200327 0.310964 67.1 0.100661 0.0226148 67.1 67.1 67.1 1.3 0.0261962
67.2 0.300276 0.0350889 0.0491647 0.0491647 0.350004 61.0909 70.3714 67.2 0.200303 0.323313 67.2 0.100687 0.0226318 67.2 67.2 67.2 1.3 0.0259308
67.3 0.30026 0.0361508 0.0503866 0.0503866 0.350027 61.1818 70.4714 67.3 0.200315 0.328315 67.3 0.100662 0.02261 67.3 67.3 67.3 1.3 0.025803
67.4 0.300317 0.0373778 0.0516805 0.0516805 0.350047 61.2727 70.5714 67.4 0.20034 0.327715 67.4 0.10067 0.022627 67.4 67.4 67.4 1.3 0.0257047
67.5 0.300262 0.0387792 0.0530859 0.0530859 0.350001 61.3636 70.6714 67.5 0.200291 0.325703 67.5 0.100715 0.0226432 67.5 67.5 67.5 1.3 0.0256104
67.6 0.300274 0.0404494 0.0546709 0.0546709 0.350057 61.4545 70.7714 67.6 0.200322 0.318941 67.6 0.100676 0.0226263 67.6 67.6 67.6 1.3 0.0255435
67.7 0.300303 0.0423877 0.0563674 0.0563674 0.350031 61.5455 70.8714 67.7 0.200338 0.30414 67.7 0.10069 0.0226321 67.7 67.7 67.7 1.3 0.0254416
67.8 0.300255 0.0446921 0.0582615 0.0582615 0.350028 61.6364 70.9714 67.8 0.200294 0.279532 67.8 0.10069 0.0226299 67.8 67.8 67.8 1.3 0.0253306
67.9 0.300282 0.0474399 0.0603834 0.0603834 0.350065 61.7273 71.0714 67.9 0.200331 0.249391 67.9 0.100665 0.0226163 67.9 67.9 67.9 1.3 0.0251818
68 0.300273 0.0507713 0.0627617 0.0627617 0.350019 61.8182 71.1714 68 0.200329 0.224636 68 0.100709 0.0226312 68 68 68 1.3 0.0250425
68.1 0.300243 0.0549578 0.0655169 0.0655169 0.350038 61.9091 71.2714 68.1 0.200286 0.196494 68.1 0.100734 0.0226289 68.1 68.1 68.1 1.3 0.0248839
68.2 0.300273 0.0603004 0.0686915 0.0686915 0.350048 62 71.3714 68.2 0.200338 0.169669 68.2 0.100693 0.0226193 68.2 68.2 68.2 1.3 0.02475
68.3 0.300259 0.0673362 0.0724278 0.0724278 0.350011 62.0909 71.4714 68.3 0.200295 0.151345 68.3 0.100733 0.0226344 68.3 68.3 68.3 1.3 0.0246419
68.4 0.300256 0.0767197 0.0769265 0.0769265 0.350039 62.1818 71.5714 68.4 0.200323 0.13733 68.4 0.100674 0.0226277 68.4 68.4 68.4 1.3 0.0245452
68.5 0.300292 0.089394 0.0824588 0.0824588 0.350042 62.2727 71.6714 68.5 0.200335 0.124511 68.5 0.100664 0.0226492 68.5 68.5 68.5 1.3 0.0244528
68.6 0.300234 0.106495 0.0893734 0.0893734 0.349996 62.3636 71.7714 68.6 0.200293 0.112762 68.6 0.100714 0.0226361 68.6 68.6 68.6 1.3 0.024325
68.7 0.300275 0.129101 0.0982047 0.0982047 0.350023 62.4545 71.8714 68.7 0.200294 0.10274 68.7 0.100654 0.0226454 68.7 68.7 68.7 1.3 0.0241902
68.8 0.300288 0.157497 0.109478 0.109478 0.350034 62.5455 71.9714 68.8 0.200321 0.0945983 68.8 0.100654 0.0226364 68.8 68.8 68.8 1.3 0.023964
68.9 0.300232 0.190353 0.123971 0.123971 0.35 62.6364 72.0714 68.9 0.200294 0.0881396 68.9 0.100689 0.0226514 68.9 68.9 68.9 1.3 0.0235771
69 0.300289 0.216532 0.142146 0.142146 0.350054 62.7273 72.1714 69 0.200324 0.083127 69 0.100651 0.0226379 69 69 69 1.3 0.0230333
69.1 0.300289 0.234237 0.164373 0.164373 0.350033 62.8182 72.2714 69.1 0.200324 0.0791532 69.1 0.100693 0.022652 69.1 69.1 69.1 1.3 0.0222094
69.2 0.300236 0.261072 0.190295 0.190295 0.350034 62.9091 72.3714 69.2 0.200298 0.0760781 69.2 0.100694 0.0226559 69.2 69.2 69.2 1.3 0.0211251
69.3 0.300299 0.293127 0.219381 0.219381 0.350054 63 72.4714 69.3 0.200333 0.0736801 69.3 0.10066 0.0226405 69.3 69.3 69.3 1.3 0.0197118
69.4 0.300285 0.329719 0.251614 0.251614 0.350026 63.0909 72.5714 69.4 0.200319 0.0717852 69.4 0.100706 0.0226556 69.4 69.4 69.4 1.3 0.0177671
69.5 0.300244 0.35831 0.28661 0.28661 0.350044 63.1818 72.6714 69.5 0.200325 0.0703242 69.5 0.100684 0.0226586 69.5 69.5 69.5 1.3 0.0150863
69.6 0.30031 0.378158 0.316512 0.316512 0.350051 63.2727 72.7714 69.6 0.200333 0.0692078 69.6 0.100648 0.0226614 69.6 69.6 69.6 1.3 0.0119338
69.7 0.300269 0.401972 0.327236 0.327236 0.350027 63.3636 72.8714 69.7 0.200312 0.0683707 69.7 0.100681 0.0226624 69.7 69.7 69.7 1.3 0.0113595
69.8 0.300302 0.41896 0.346295 0.346295 0.350061 63.4545 72.9714 69.8 0.200314 0.0678199 69.8 0.100673 0.0226493 69.8 69.8 69.8 1.3 0.0152757
69.9 0.30031 0.428455 0.367501 0.367501 0.35004 63.5455 73.0714 69.9 0.200331 0.0674676 69.9 0.100661 0.0226667 69.9 69.9 69.9 1.3 0.0203083
70 0.300267 0.433655 0.380412 0.380412 0.350028 63.6364 73.1714 70 0.200299 0.0673238 70 0.100698 0.0226605 70 70 70 1.3 0.0267398
70.1 0.000908265 0.435776 0.377146 0.377146 0.350072 63.7273 73.2714 70.1 0.200329 0.0673603 70.1 0.100658 0.0226417 70.1 70.1 70.1 1.3 0.0426889
70.2 0.000818868 0.436034 0.344818 0.344818 0.350067 63.8182 73.3714 70.2 0.200309 0.067563 70.2 0.100678 0.0226527 70.2 70.2 70.2 1.3 0.114334
70.3 0.000771162 0.434695 0.272896 0.272896 0.350038 63.9091 73.4714 70.3 0.2003 0.0679336 70.3 0.100672 0.0226448 70.3 70.3 70.3 1.3 0.238526
70.4 0.000798023 0.432093 0.202901 0.202901 0.350077 64 73.5714 70.4 0.200332 0.0684537 70.4 0.100642 0.0226292 70.4 70.4 70.4 1.3 0.395671
70.5 0.000790141 0.428369 0.139846 0.139846 0.350041 64.0909 73.6714 70.5 0.200308 0.0690987 70.5 0.100675 0.0226706 70.5 70.5 70.5 1.3 0.530722
70.6 0.000773547 0.423555 0.100705 0.100705 0.350029 64.1818 73.7714 70.6 0.200287 0.0698984 70.6 0.100679 0.0226703 70.6 70.6 70.6 1.3 0.550162
70.7 0.000811712 0.41758 0.0744716 0.0744716 0.350065 64.2727 73.8714 70.7 0.200337 0.0708671 70.7 0.100657 0.0226732 70.7 70.7 70.7 1.3 0.535112
70.8 0.000767325 0.410162 0.0605605 0.0605605 0.350033 64.3636 73.9714 70.8 0.200298 0.0719487 70.8 0.100692 0.0226694 70.8 70.8 70.8 1.3 0.493111
70.9 0.000781118 0.400817 0.052622 0.052622 0.350042 64.4545 74.0714 70.9 0.200294 0.0732102 70.9 0.100667 0.0226666 70.9 70.9 70.9 1.3 0.356229
71 0.000806527 0.388921 0.0474817 0.0474817 0.350067 64.5455 74.1714 71 0.200325 0.0746461 71 0.100667 0.0226769 71 71 71 1.3 0.174973
71.1 0.000759547 0.373303 0.043881 0.043881 0.350041 64.6364 74.2714 71.1 0.20029 0.0762251 71.1 0.100698 0.0226805 71.1 71.1 71.1 1.3 0.0525363
71.2 0.00079626 0.352507 0.0412176 0.0412176 0.350032 64.7273 74.3714 71.2 0.200314 0.078024 71.2 0.10066 0.022674 71.2 71.2 71.2 1.3 0.0387173
71.3 0.000795845 0.3247 0.0392034 0.0392034 0.350059 64.8182 74.4714 71.3 0.200326 0.0800345 71.3 0.100675 0.022682 71.3 71.3 71.3 1.3 0.0329622
71.4 0.000761725 0.288687 0.0376459 0.0376459 0.350029 64.9091 74.5714 71.4 0.200288 0.0822881 71.4 0.100701 0.0226728 71.4 71.4 71.4 1.3 0.0294221
71.5 0.000797297 0.245428 0.0364455 0.0364455 0.350068 65 74.6714 71.5 0.200326 0.0847802 71.5 0.100658 0.022675 71.5 71.5 71.5 1.3 0.0274728
71.6 0.000759754 0.20097 0.0355 0.0355 0.350044 65.0909 74.7714 71.6 0.200318 0.0875564 71.6 0.100684 0.0226841 71.6 71.6 71.6 1.3 0.0265001
71.7 0.000745442 0.168148 0.0347591 0.0347591 0.350015 65.1818 74.8714 71.7 0.200283 0.0906439 71.7 0.100688 0.0226959 71.7 71.7 71.7 1.3 0.0260851
71.8 0.000801652 0.140589 0.0341963 0.0341963 0.350071 65.2727 74.9714 71.8 0.200345 0.0941153 71.8 0.100652 0.0226762 71.8 71.8 71.8 1.3 0.0258951
71.9 0.000762554 0.117113 0.033721 0.033721 0.350021 65.3636 75.0714 71.9 0.200328 0.0979819 71.9 0.100684 0.0226904 71.9 71.9 71.9 1.3 0.0257509
72 0.000763902 0.0974976 0.0334012 0.0334012 0.350047 65.4545 75.1714 72 0.200295 0.102268 72 0.100682 0.0226903 72 72 72 1.3 0.0256539
72.1 0.000791178 0.0798277 0.0331576 0.0331576 0.35005 65.5455 75.2714 72.1 0.200328 0.10703 72.1 0.100656 0.0226979 72.1 72.1 72.1 1.3 0.0255911
72.2 0.000736523 0.0660143 0.0329861 0.0329861 0.350005 65.6364 75.3714 72.2 0.200296 0.112308 72.2 0.100677 0.0226928 72.2 72.2 72.2 1.3 0.0254699
72.3 0.000777592 0.0555917 0.0329042 0.0329042 0.350029 65.7273 75.4714 72.3 0.200316 0.118187 72.3 0.100657 0.0226826 72.3 72.3 72.3 1.3 0.0253636
72.4 0.000796052 0.0477972 0.0328735 0.0328735 0.350065 65.8182 75.5714 72.4 0.200308 0.124627 72.4 0.10065 0.0226996 72.4 72.4 72.4 1.3 0.025245
72.5 0.000735175 0.0420121 0.0328997 0.0328997 0.350008 65.9091 75.6714 72.5 0.200275 0.131606 72.5 0.100681 0.0227083 72.5 72.5 72.5 1.3 0.0250827
72.6 0.000767014 0.0377847 0.0329827 0.0329827 0.350039 66 75.7714 72.6 0.200317 0.139154 72.6 0.100671 0.022707 72.6 72.6 72.6 1.3 0.0249487
72.7 0.000769192 0.0345987 0.0331057 0.0331057 0.350039 66.0909 75.8714 72.7 0.200316 0.147129 72.7 0.100661 0.0227075 72.7 72.7 72.7 1.3 0.0248043
72.8 0.000737561 0.032118 0.0332582 0.0332582 0.350004 66.1818 75.9714 72.8 0.200282 0.155464 72.8 0.100701 0.0227158 72.8 72.8 72.8 1.3 0.0246771
72.9 0.000779251 0.0302808 0.0334878 0.0334878 0.350047 66.2727 76.0714 72.9 0.200336 0.164072 72.9 0.100647 0.0227011 72.9 72.9 72.9 1.3 0.0245725
73 0.000754154 0.0288532 0.0337162 0.0337162 0.350042 66.3636 76.1714 73 0.200309 0.172747 73 0.100679 0.0227095 73 73 73 1.3 0.0244811
73.1 0.000770332 0.0277399 0.0340119 0.0340119 0.350033 66.4545 76.2714 73.1 0.200306 0.181513 73.1 0.100669 0.0226991 73.1 73.1 73.1 1.3 0.0243953
73.2 0.000784644 0.0268316 0.0343313 0.0343313 0.350066 66.5455 76.3714 73.2 0.20033 0.190374 73.2 0.10063 0.0226903 73.2 73.2 73.2 1.3 0.0242741
73.3 0.000728745 0.0261177 0.0346712 0.0346712 0.350017 66.6364 76.4714 73.3 0.200294 0.199399 73.3 0.100682 0.0227156 73.3 73.3 73.3 1.3 0.0240851
73.4 0.000795741 0.0255589 0.0350632 0.0350632 0.350033 66.7273 76.5714 73.4 0.200314 0.20879 73.4 0.100659 0.0227038 73.4 73.4 73.4 1.3 0.0237946
73.5 0.000820735 0.0250981 0.0354762 0.0354762 0.350039 66.8182 76.6714 73.5 0.200317 0.2187 73.5 0.100654 0.0227087 73.5 73.5 73.5 1.3 0.023318
73.6 0.00077894 0.0247215 0.0358904 0.0358904 0.350008 66.9091 76.7714 73.6 0.200302 0.229336 73.6 0.100693 0.022722 73.6 73.6 73.6 1.3 0.0226228
73.7 0.000786511 0.0244555 0.0363709 0.0363709 0.35002 67 76.8714 73.7 0.200323 0.240795 73.7 0.10065 0.0227186 73.7 73.7 73.7 1.3 0.0216582
73.8 0.000757058 0.0241932 0.0368747 0.0368747 0.35005 67.0909 76.9714 73.8 0.200323 0.253164 73.8 0.100647 0.0227119 73.8 73.8 73.8 1.3 0.0203873
73.9 0.000739946 0.0239795 0.0374088 0.0374088 0.350026 67.1818 77.0714 73.9 0.200281 0.266469 73.9 0.100675 0.0227197 73.9 73.9 73.9 1.3 0.018685
74 0.000801238 0.0238065 0.0379827 0.0379827 0.350068 67.2727 77.1714 74 0.200342 0.280598 74 0.100662 0.0227191 74 74 74 1.3 0.0163488
74.1 0.000745961 0.0236493 0.0385695 0.0385695 0.350071 67.3636 77.2714 74.1 0.200334 0.295067 74.1 0.10068 0.0227265 74.1 74.1 74.1 1.3 0.0132023
74.2 0.000784644 0.0235156 0.0391998 0.0391998 0.350018 67.4545 77.3714 74.2 0.200316 0.309238 74.2 0.100696 0.022722 74.2 74.2 74.2 1.3 0.0109266
74.3 0.000787755 0.0233986 0.0398664 0.0398664 0.350061 67.5455 77.4714 74.3 0.200337 0.322034 74.3 0.100661 0.0227197 74.3 74.3 74.3 1.3 0.0131808
74.4 0.000763902 0.0232884 0.0405332 0.0405332 0.350042 67.6364 77.5714 74.4 0.200331 0.32817 74.4 0.100669 0.0227397 74.4 74.4 74.4 1.3 0.0181466
74.5 0.000796571 0.0232081 0.0412578 0.0412578 0.350021 67.7273 77.6714 74.5 0.200311 0.327862 74.5 0.100658 0.0227302 74.5 74.5 74.5 1.3 0.0235822
74.6 0.000790245 0.0231073 0.0420317 0.0420317 0.350058 67.8182 77.7714 74.6 0.200342 0.32666 74.6 0.100627 0.0227242 74.6 74.6 74.6 1.3 0.0339873
74.7 0.000742746 0.0230509 0.0428274 0.0428274 0.350028 67.9091 77.8714 74.7 0.200302 0.321036 74.7 0.100689 0.0227441 74.7 74.7 74.7 1.3 0.0701945
74.8 0.000785992 0.0229934 0.0436858 0.0436858 0.350051 68 77.9714 74.8 0.200325 0.307768 74.8 0.100665 0.0227296 74.8 74.8 74.8 1.3 0.203402
74.9 0.000778422 0.0229317 0.044559 0.044559 0.350056 68.0909 78.0714 74.9 0.200325 0.284431 74.9 0.100647 0.0227404 74.9 74.9 74.9 1.3 0.302907
75 0.000735071 0.0228654 0.0454888 0.0454888 0.350011 68.1818 78.1714 75 0.200309 0.254227 75 0.100678 0.0227446 75 75 75 1.3 0.501249
75.1 0.000798334 0.0228442 0.0464917 0.0464917 0.350032 68.2727 78.2714 75.1 0.200326 0.227659 75.1 0.100645 0.0227331 75.1 75.1 75.1 1.3 0.547469
75.2 0.000768362 0.022791 0.0475214 0.0475214 0.350029 68.3636 78.3714 75.2 0.200316 0.201238 75.2 0.100674 0.0227422 75.2 75.2 75.2 1.3 0.543976
75.3 0.000770125 0.0227657 0.0486422 0.0486422 0.35 68.4545 78.4714 75.3 0.200296 0.172721 75.3 0.100698 0.0227574 75.3 75.3 75.3 1.3 0.514947
75.4 0.000792837 0.0227184 0.0498506 0.0498506 0.350041 68.5455 78.5714 75.4 0.200339 0.153227 75.4 0.10066 0.0227566 75.4 75.4 75.4 1.3 0.433687
75.5 0.000761102 0.0226739 0.0511367 0.0511367 0.350042 68.6364 78.6714 75.5 0.200309 0.138644 75.5 0.100676 0.0227518 75.5 75.5 75.5 1.3 0.247076
75.6 0.000794082 0.0226628 0.052527 0.052527 0.350005 68.7273 78.7714 75.6 0.200302 0.125509 75.6 0.100702 0.0227631 75.6 75.6 75.6 1.3 0.0786289
75.7 0.00077137 0.0226182 0.054066 0.054066 0.350056 68.8182 78.8714 75.7 0.200332 0.113402 75.7 0.100657 0.0227439 75.7 75.7 75.7 1.3 0.0421313
75.8 0.00076048 0.0226005 0.0557482 0.0557482 0.350029 68.9091 78.9714 75.8 0.200285 0.103 75.8 0.100675 0.0227617 75.8 75.8 75.8 1.3 0.0349815
75.9 0.000781637 0.0225716 0.0576271 0.0576271 0.350019 69 79.0714 75.9 0.200317 0.0945576 75.9 0.100674 0.0227474 75.9 75.9 75.9 1.3 0.0306423
76 0.000761621 0.0225117 0.0597043 0.0597043 0.350072 69.0909 79.1714 76 0.200322 0.0878929 76 0.100664 0.0227781 76 76 76 1.3 0.0281109
76.1 0.000755295 0.022509 0.0620319 0.0620319 0.350018 69.1818 79.2714 76.1 0.200292 0.0827009 76.1 0.100689 0.0227717 76.1 76.1 76.1 1.3 0.0267768
76.2 0.000811401 0.0224962 0.0647527 0.0647527 0.350028 69.2727 79.3714 76.2 0.200314 0.0786286 76.2 0.100663 0.0227595 76.2 76.2 76.2 1.3 0.0261953
76.3 0.000768777 0.0224708 0.0678801 0.0678801 0.350056 69.3636 79.4714 76.3 0.200332 0.0754634 76.3 0.10066 0.0227711 76.3 76.3 76.3 1.3 0.0259606
76.4 0.000779148 0.0224484 0.0715477 0.0715477 0.349997 69.4545 79.5714 76.4 0.200313 0.0729872 76.4 0.100692 0.0227702 76.4 76.4 76.4 1.3 0.0258092
76.5 0.000789518 0.0224241 0.0759871 0.0759871 0.350043 69.5455 79.6714 76.5 0.200369 0.071067 76.5 0.100643 0.0227714 76.5 76.5 76.5 1.3 0.0257181
76.6 0.000758924 0.022399 0.0814181 0.0814181 0.350029 69.6364 79.7714 76.6 0.200324 0.0695356 76.6 0.100684 0.0227763 76.6 76.6 76.6 1.3 0.0256399
76.7 0.000784644 0.0223793 0.088239 0.088239 0.35002 69.7273 79.8714 76.7 0.200323 0.0683875 76.7 0.100671 0.022786 76.7 76.7 76.7 1.3 0.0255556
76.8 0.000803519 0.022372 0.0969492 0.0969492 0.350054 69.8182 79.9714 76.8 0.200356 0.0675246 76.8 0.10066 0.0227739 76.8 76.8 76.8 1.3 0.0254362
76.9 0.000733723 0.0223397 0.10811 0.10811 0.350044 69.9091 80.0714 76.9 0.200323 0.0669243 76.9 0.100663 0.0227877 76.9 76.9 76.9 1.3 0.0253334
77 0.000781948 0.0223328 0.122446 0.122446 0.350025 70 80.1714 77 0.20032 0.0665454 77 0.10067 0.0227784 77 77 77 1.3 0.0251942
77.1 0.000765251 0.0223022 0.140531 0.140531 0.350049 70.0909 80.2714 77.1 0.200346 0.06637 77.1 0.100653 0.0227785 77.1 77.1 77.1 1.3 0.0250452
77.2 0.000744198 0.0222823 0.162687 0.162687 0.350045 70.1818 80.3714 77.2 0.200317 0.0663633 77.2 0.100694 0.0227943 77.2 77.2 77.2 1.3 0.024915
77.3 0.00078817 0.022279 0.188578 0.188578 0.350021 70.2727 80.4714 77.3 0.200332 0.0665117 77.3 0.100674 0.0227911 77.3 77.3 77.3 1.3 0.0247719
77.4 0.000749176 0.0222548 0.217636 0.217636 0.350073 70.3636 80.5714 77.4 0.200345 0.0668184 77.4 0.100646 0.0227838 77.4 77.4 77.4 1.3 0.0246616
77.5 0.000795223 0.0222611 0.249804 0.249804 0.35004 70.4545 80.6714 77.5 0.200306 0.0672572 77.5 0.100694 0.0227985 77.5 77.5 77.5 1.3 0.0245498
77.6 0.000791074 0.0222474 0.284841 0.284841 0.350047 70.5455 80.7714 77.6 0.200335 0.0678679 77.6 0.100682 0.0227846 77.6 77.6 77.6 1.3 0.0244465
77.7 0.000751769 0.0222209 0.315605 0.315605 0.350077 70.6364 80.8714 77.7 0.20032 0.0686027 77.7 0.10066 0.022796 77.7 77.7 77.7 1.3 0.0243686
77.8 0.000773236 0.022215 0.326422 0.326422 0.350036 70.7273 80.9714 77.8 0.200301 0.0694883 77.8 0.100696 0.0227936 77.8 77.8 77.8 1.3 0.0241895
77.9 0.0007918 0.0221871 0.34501 0.34501 0.350063 70.8182 81.0714 77.9 0.200338 0.0705197 77.9 0.100656 0.022803 77.9 77.9 77.9 1.3 0.0239606
78 0.000749487 0.0221897 0.366445 0.366445 0.350072 70.9091 81.1714 78 0.200317 0.0716796 78 0.100679 0.0227966 78 78 78 1.3 0.0235587
78.1 0.000806838 0.0221666 0.379655 0.379655 0.350031 71 81.2714 78.1 0.20032 0.0730153 78.1 0.100692 0.0228031 78.1 78.1 78.1 1.3 0.0229469
78.2 0.000769814 0.0221536 0.376901 0.376901 0.350059 71.0909 81.3714 78.2 0.200347 0.0745035 78.2 0.100643 0.0228027 78.2 78.2 78.2 1.3 0.022099
78.3 0.00075965 0.0221476 0.345409 0.345409 0.350055 71.1818 81.4714 78.3 0.20029 0.0761658 78.3 0.100691 0.0228087 78.3 78.3 78.3 1.3 0.0209369
78.4 0.000803104 0.0221351 0.273992 0.273992 0.350034 71.2727 81.5714 78.4 0.200334 0.0780428 78.4 0.100676 0.0228033 78.4 78.4 78.4 1.3 0.0194028
78.5 0.000780288 0.0221252 0.204114 0.204114 0.350068 71.3636 81.6714 78.5 0.200327 0.0801202 78.5 0.100638 0.0228056 78.5 78.5 78.5 1.3 0.0173379
78.6 0.000764421 0.0221148 0.140897 0.140897 0.350039 71.4545 81.7714 78.6 0.200314 0.0824732 78.6 0.100684 0.0228167 78.6 78.6 78.6 1.3 0.0144294
78.7 0.000807356 0.0221079 0.101275 0.101275 0.350014 71.5455 81.8714 78.7 0.200352 0.0850666 78.7 0.100658 0.0228049 78.7 78.7 78.7 1.3 0.0112917
78.8 0.000756436 0.0220815 0.074752 0.074752 0.350048 71.6364 81.9714 78.8 0.200343 0.0879212 78.8 0.100634 0.0228134 78.8 78.8 78.8 1.3 0.0116551
78.9 0.000792941 0.0220869 0.0606362 0.0606362 0.350018 71.7273 82.0714 78.9 0.200307 0.0911201 78.9 0.100675 0.0228134 78.9 78.9 78.9 1.3 0.0161527
79 0.000797297 0.0220684 0.052601 0.052601 0.350017 71.8182 82.1714 79 0.200333 0.0947036 79 0.100647 0.0228145 79 79 79 1.3 0.0213741
79.1 0.000754258 0.0220576 0.0474104 0.0474104 0.350028 71.9091 82.2714 79.1 0.200307 0.0986819 79.1 0.100648 0.0228085 79.1 79.1 79.1 1.3 0.0290296
79.2 0.000810468 0.0220627 0.0437542 0.0437542 0.350003 72 82.3714 79.2 0.200296 0.1031 79.2 0.10068 0.0228199 79.2 79.2 79.2 1.3 0.0502713
79.3 0.000800512 0.0220402 0.0410898 0.0410898 0.350038 72.0909 82.4714 79.3 0.200324 0.108036 79.3 0.100638 0.0228075 79.3 79.3 79.3 1.3 0.15115
79.4 0.000759132 0.0220182 0.0390733 0.0390733 0.350027 72.1818 82.5714 79.4 0.200296 0.113501 79.4 0.100675 0.02283 79.4 79.4 79.4 1.3 0.249873
79.5 0.000817105 0.0220196 0.0375155 0.0375155 0.350001 72.2727 82.6714 79.5 0.200312 0.119548 79.5 0.100667 0.0228188 79.5 79.5 79.5 1.3 0.448486
79.6 0.00077251 0.0220051 0.0363277 0.0363277 0.350043 72.3636 82.7714 79.6 0.200331 0.126163 79.6 0.100652 0.0228214 79.6 79.6 79.6 1.3 0.539287
79.7 0.000767221 0.021995 0.0353864 0.0353864 0.350028 72.4545 82.8714 79.7 0.20031 0.133334 79.7 0.100668 0.0228294 79.7 79.7 79.7 1.3 0.548386
79.8 0.000788896 0.0219892 0.0346615 0.0346615 0.350014 72.5455 82.9714 79.8 0.20033 0.14104 79.8 0.100658 0.0228305 79.8 79.8 79.8 1.3 0.527833
79.9 0.000747205 0.0219621 0.0341047 0.0341047 0.350058 72.6364 83.0714 79.9 0.200314 0.149123 79.9 0.100653 0.022825 79.9 79.9 79.9 1.3 0.474731
80 0.000787755 0.021978 0.0336513 0.0336513 0.350022 72.7273 83.1714 80 0.200293 0.157572 80 0.100676 0.0228301 80 80 80 1.3 0.310511
80.1 0.000787963 0.0219514 0.0333391 0.0333391 0.350018 72.8182 83.2714 80.1 0.200339 0.166246 80.1 0.100643 0.0228093 80.1 80.1 80.1 1.3 0.133598
80.2 0.000763591 0.021949 0.0330949 0.0330949 0.350059 72.9091 83.3714 80.2 0.200301 0.174978 80.2 0.100659 0.0228316 80.2 80.2 80.2 1.3 0.0466717
80.3 0.00079823 0.0219474 0.0329248 0.0329248 0.35002 73 83.4714 80.3 0.200302 0.183777 80.3 0.100693 0.0228464 80.3 80.3 80.3 1.3 0.0371009
80.4 0.000770747 0.0219259 0.032855 0.032855 0.350045 73.0909 83.5714 80.4 0.200338 0.192679 80.4 0.100652 0.0228371 80.4 80.4 80.4 1.3 0.0319366
80.5 0.000749176 0.0219156 0.0328241 0.0328241 0.350075 73.1818 83.6714 80.5 0.200328 0.201778 80.5 0.100661 0.0228559 80.5 80.5 80.5 1.3 0.0288512
80.6 0.000817935 0.021923 0.0328463 0.0328463 0.350021 73.2727 83.7714 80.6 0.200335 0.21128 80.6 0.100683 0.0228558 80.6 80.6 80.6 1.3 0.0271469
80.7 0.000783815 0.0219033 0.0329319 0.0329319 0.350055 73.3636 83.8714 80.7 0.200343 0.221406 80.7 0.100657 0.0228534 80.7 80.7 80.7 1.3 0.0263836
80.8 0.000756021 0.0218842 0.0330632 0.0330632 0.350058 73.4545 83.9714 80.8 0.200308 0.232273 80.8 0.100669 0.0228571 80.8 80.8 80.8 1.3 0.0260512
80.9 0.000790763 0.0218955 0.0332048 0.0332048 0.350024 73.5455 84.0714 80.9 0.20032 0.243974 80.9 0.100685 0.0228696 80.9 80.9 80.9 1.3 0.0258703
81 0.000741087 0.0218705 0.0334307 0.0334307 0.350047 73.6364 84.1714 81 0.200311 0.256669 81 0.100653 0.0228625 81 81 81 1.3 0.0257673
81.1 0.0007862 0.0218886 0.0336767 0.0336767 0.350035 73.7273 84.2714 81.1 0.200301 0.270317 81.1 0.100692 0.0228782 81.1 81.1 81.1 1.3 0.0256916
81.2 0.000788067 0.0218738 0.0339615 0.0339615 0.350011 73.8182 84.3714 81.2 0.200331 0.284679 81.2 0.100659 0.0228622 81.2 81.2 81.2 1.3 0.0255897
81.3 0.000759962 0.0218654 0.0342919 0.0342919 0.350052 73.9091 84.4714 81.3 0.200315 0.299246 81.3 0.100658 0.0228843 81.3 81.3 81.3 1.3 0.0254975
81.4 0.000791593 0.0218384 0.0346197 0.0346197 0.350018 74 84.5714 81.4 0.200298 0.313231 81.4 0.100689 0.0228859 81.4 81.4 81.4 1.3 0.025391
81.5 0.000789104 0.0218284 0.0350188 0.0350188 0.350038 74.0909 84.6714 81.5 0.200329 0.325049 81.5 0.100649 0.0228603 81.5 81.5 81.5 1.3 0.025247
81.6 0.000760376 0.0218279 0.0354315 0.0354315 0.350051 74.1818 84.7714 81.6 0.200308 0.327986 81.6 0.100655 0.0228702 81.6 81.6 81.6 1.3 0.0251286
81.7 0.000801964 0.0218346 0.0358432 0.0358432 0.350028 74.2727 84.8714 81.7 0.20031 0.327796 81.7 0.100683 0.022868 81.7 81.7 81.7 1.3 0.02496
81.8 0.000786718 0.0218045 0.0363271 0.0363271 0.350043 74.3636 84.9714 81.8 0.200336 0.325881 81.8 0.100645 0.0228795 81.8 81.8 81.8 1.3 0.0248329
81.9 0.000760065 0.0217978 0.0368392 0.0368392 0.350047 74.4545 85.0714 81.9 0.200282 0.318477 81.9 0.100667 0.0228826 81.9 81.9 81.9 1.3 0.0247283
82 0.000801341 0.0217903 0.0373611 0.0373611 0.350025 74.5455 85.1714 82 0.200314 0.302318 82 0.100674 0.0228733 82 82 82 1.3 0.0245918
82.1 0.000756747 0.0217804 0.0379419 0.0379419 0.350043 74.6364 85.2714 82.1 0.200333 0.276067 82.1 0.100653 0.0228685 82.1 82.1 82.1 1.3 0.0245201
82.2 0.000791593 0.0217911 0.0385327 0.0385327 0.350048 74.7273 85.3714 82.2 0.200299 0.245036 82.2 0.100673 0.0228915 82.2 82.2 82.2 1.3 0.0244158
82.3 0.000778837 0.021777 0.0391548 0.0391548 0.350006 74.8182 85.4714 82.3 0.200332 0.220826 82.3 0.100648 0.0228735 82.3 82.3 82.3 1.3 0.0242504
82.4 0.000763488 0.0217652 0.03982 0.03982 0.350052 74.9091 85.5714 82.4 0.200321 0.19107 82.4 0.100643 0.0228776 82.4 82.4 82.4 1.3 0.0240519
82.5 0.000796674 0.021753 0.0405165 0.0405165 0.350051 75 85.6714 82.5 0.200307 0.165446 82.5 0.100677 0.0228915 82.5 82.5 82.5 1.3 0.0236972
82.6 0.000772614 0.0217461 0.0412249 0.0412249 0.350029 75.0909 85.7714 82.6 0.200325 0.14784 82.6 0.100676 0.0228967 82.6 82.6 82.6 1.3 0.0231401
82.7 0.000750006 0.0217383 0.0419937 0.0419937 0.350053 75.1818 85.8714 82.7 0.200304 0.133716 82.7 0.100676 0.0229116 82.7 82.7 82.7 1.3 0.0223783
82.8 0.000800615 0.0217292 0.0428008 0.0428008 0.350046 75.2727 85.9714 82.8 0.200299 0.120631 82.8 0.100706 0.0229086 82.8 82.8 82.8 1.3 0.0212839
82.9 0.000760065 0.0217197 0.0436453 0.0436453 0.350016 75.3636 86.0714 82.9 0.200324 0.108865 82.9 0.100659 0.0228993 82.9 82.9 82.9 1.3 0.0198495
83 0.000757784 0.0217088 0.0445465 0.0445465 0.35005 75.4545 86.1714 83 0.200287 0.0990339 83 0.100681 0.0229119 83 83 83 1.3 0.0179401
83.1 0.000800823 0.0217063 0.045479 0.045479 0.350011 75.5455 86.2714 83.1 0.20031 0.091162 83.1 0.100709 0.0229085 83.1 83.1 83.1 1.3 0.015277
83.2 0.000746272 0.0216853 0.0464691 0.0464691 0.350033 75.6364 86.3714 83.2 0.200314 0.0850341 83.2 0.100662 0.0229138 83.2 83.2 83.2 1.3 0.0119405
83.3 0.000779148 0.0216905 0.0475353 0.0475353 0.350051 75.7273 86.4714 83.3 0.200289 0.0802469 83.3 0.100715 0.0229272 83.3 83.3 83.3 1.3 0.0109859
83.4 0.000800408 0.0216806 0.0486589 0.0486589 0.350027 75.8182 86.5714 83.4 0.200324 0.0765249 83.4 0.1007 0.0229224 83.4 83.4 83.4 1.3 0.0147913
83.5 0.00076328 0.0216839 0.0498837 0.0498837 0.350056 75.9091 86.6714 83.5 0.200326 0.0736202 83.5 0.10066 0.0229088 83.5 83.5 83.5 1.3 0.0200374
83.6 0.000794082 0.0216783 0.0511731 0.0511731 0.350038 76 86.7714 83.6 0.200287 0.0713275 83.6 0.100686 0.0229111 83.6 83.6 83.6 1.3 0.026601
83.7 0.000776036 0.0216722 0.0525838 0.0525838 0.350012 76.0909 86.8714 83.7 0.200315 0.0695507 83.7 0.10067 0.0229217 83.7 83.7 83.7 1.3 0.0422457
83.8 0.00076971 0.0216767 0.0541642 0.0541642 0.35006 76.1818 86.9714 83.8 0.200298 0.0681627 83.8 0.100654 0.0229127 83.8 83.8 83.8 1.3 0.112241
83.9 0.000801964 0.0216602 0.0558879 0.0558879 0.350029 76.2727 87.0714 83.9 0.200297 0.0671135 83.9 0.100691 0.0229275 83.9 83.9 83.9 1.3 0.237521
84 0.000769192 0.0216571 0.0577758 0.0577758 0.350004 76.3636 87.1714 84 0.200318 0.0663442 84 0.100649 0.0229169 84 84 84 1.3 0.389033
84.1 0.000759028 0.0216374 0.0599358 0.0599358 0.350053 76.4545 87.2714 84.1 0.2003 0.0657949 84.1 0.100667 0.0229242 84.1 84.1 84.1 1.3 0.528766
84.2 0.000786615 0.0216332 0.0623593 0.0623593 0.350028 76.5455 87.3714 84.2 0.200334 0.0654691 84.2 0.100691 0.0229305 84.2 84.2 84.2 1.3 0.549185
84.3 0.000743679 0.0216174 0.0651775 0.0651775 0.35001 76.6364 87.4714 84.3 0.200371 0.0653203 84.3 0.10065 0.0229238 84.3 84.3 84.3 1.3 0.534571
84.4 0.000779874 0.0216205 0.0684329 0.0684329 0.350066 76.7273 87.5714 84.4 0.200294 0.0653325 84.4 0.100658 0.022914 84.4 84.4 84.4 1.3 0.493221
84.5 0.000780185 0.0216052 0.0723219 0.0723219 0.350025 76.8182 87.6714 84.5 0.200316 0.065565 84.5 0.100679 0.0229172 84.5 84.5 84.5 1.3 0.357151
84.6 0.000737975 0.0216107 0.0770121 0.0770121 0.350028 76.9091 87.7714 84.6 0.200328 0.0658901 84.6 0.100661 0.0229287 84.6 84.6 84.6 1.3 0.176562
84.7 0.000787133 0.021609 0.0828538 0.0828538 0.350057 77 87.8714 84.7 0.200297 0.0663601 84.7 0.10072 0.0229413 84.7 84.7 84.7 1.3 0.0526967
84.8 0.000769088 0.0215924 0.0902004 0.0902004 0.350035 77.0909 87.9714 84.8 0.200322 0.0669765 84.8 0.100681 0.0229349 84.8 84.8 84.8 1.3 0.0387478
84.9 0.000763073 0.0215817 0.0996516 0.0996516 0.350047 77.1818 88.0714 84.9 0.200313 0.0677181 84.9 0.100675 0.02294 84.9 84.9 84.9 1.3 0.0329423
85 0.000794808 0.0215973 0.111785 0.111785 0.350065 77.2727 88.1714 85 0.200287 0.0685948 85 0.100695 0.022937 85 85 85 1.3 0.0294352
85.1 0.000752909 0.021565 0.127345 0.127345 0.350032 77.3636 88.2714 85.1 0.200322 0.0696326 85.1 0.100667 0.0229249 85.1 85.1 85.1 1.3 0.0274362
85.2 0.000778007 0.0215814 0.146861 0.146861 0.350065 77.4545 88.3714 85.2 0.200305 0.0708092 85.2 0.10069 0.0229453 85.2 85.2 85.2 1.3 0.0265113
85.3 0.000791904 0.0215657 0.170461 0.170461 0.350047 77.5455 88.4714 85.3 0.200306 0.0721242 85.3 0.10069 0.0229436 85.3 85.3 85.3 1.3 0.0261184
85.4 0.000752391 0.0215635 0.197626 0.197626 0.350023 77.6364 88.5714 85.4 0.200322 0.0736091 85.4 0.100661 0.0229458 85.4 85.4 85.4 1.3 0.0259116
85.5 0.000799163 0.0215659 0.227871 0.227871 0.350072 77.7273 88.6714 85.5 0.200295 0.0752525 85.5 0.100684 0.0229506 85.5 85.5 85.5 1.3 0.0257994
85.6 0.000770436 0.021544 0.261232 0.261232 0.350034 77.8182 88.7714 85.6 0.200321 0.0771063 85.6 0.100689 0.0229574 85.6 85.6 85.6 1.3 0.0257148
85.7 0.000760273 0.0215585 0.297039 0.297039 0.350049 77.9091 88.8714 85.7 0.200337 0.0791688 85.7 0.10066 0.022941 85.7 85.7 85.7 1.3 0.0256205
85.8 0.000787548 0.0215529 0.319908 0.319908 0.350085 78 88.9714 85.8 0.200307 0.0814793 85.8 0.100677 0.0229567 85.8 85.8 85.8 1.3 0.025547
85.9 0.000773651 0.0215291 0.331383 0.331383 0.350031 78.0909 89.0714 85.9 0.200324 0.0840134 85.9 0.10069 0.0229524 85.9 85.9 85.9 1.3 0.0254239
86 0.000757576 0.0215316 0.35287 0.35287 0.350037 78.1818 89.1714 86 0.200309 0.0868609 86 0.100666 0.0229438 86 86 86 1.3 0.0253023
86.1 0.000793978 0.021527 0.372033 0.372033 0.35005 78.2727 89.2714 86.1 0.200277 0.0900056 86.1 0.100716 0.0229686 86.1 86.1 86.1 1.3 0.0251649
86.2 0.000750213 0.0215128 0.380633 0.380633 0.350004 78.3636 89.3714 86.2 0.200329 0.0935151 86.2 0.100694 0.0229615 86.2 86.2 86.2 1.3 0.0250272
86.3 0.000780288 0.0215206 0.369409 0.369409 0.350059 78.4545 89.4714 86.3 0.200307 0.0974649 86.3 0.100683 0.0229592 86.3 86.3 86.3 1.3 0.0248794
86.4 0.000819179 0.0215243 0.323681 0.323681 0.350048 78.5455 89.5714 86.4 0.20029 0.101843 86.4 0.1007 0.0229623 86.4 86.4 86.4 1.3 0.0247522
86.5 0.000771266 0.0215028 0.244407 0.244407 0.350015 78.6364 89.6714 86.5 0.200334 0.106713 86.5 0.10067 0.0229523 86.5 86.5 86.5 1.3 0.0246371
86.6 0.000808705 0.021521 0.18202 0.18202 0.350066 78.7273 89.7714 86.6 0.200294 0.112099 86.6 0.100669 0.0229561 86.6 86.6 86.6 1.3 0.0245597
86.7 0.000794911 0.0215172 0.124981 0.124981 0.350051 78.8182 89.8714 86.7 0.200318 0.118104 86.7 0.100687 0.022956 86.7 86.7 86.7 1.3 0.0244542
86.8 0.00075488 0.0215099 0.0902064 0.0902064 0.350021 78.9091 89.9714 86.8 0.20031 0.124655 86.8 0.100651 0.022949 86.8 86.8 86.8 1.3 0.0243198
86.9 0.000818038 0.0215132 0.0687342 0.0687342 0.350077 79 90.0714 86.9 0.200295 0.131774 86.9 0.10067 0.0229686 86.9 86.9 86.9 1.3 0.0241243
87 0.000771058 0.021484 0.0573412 0.0573412 0.35003 79.0909 90.1714 87 0.200327 0.139462 87 0.100674 0.0229528 87 87 87 1.3 0.0237973
87.1 0.000773133 0.0215101 0.0504948 0.0504948 0.350037 79.1818 90.2714 87.1 0.200322 0.147585 87.1 0.100651 0.0229481 87.1 87.1 87.1 1.3 0.0232833
87.2 0.000807771 0.0214965 0.0459427 0.0459427 0.350056 79.2727 90.3714 87.2 0.200274 0.156065 87.2 0.100687 0.0229652 87.2 87.2 87.2 1.3 0.0225375
87.3 0.000780081 0.0214807 0.0426505 0.0426505 0.350014 79.3636 90.4714 87.3 0.200322 0.164782 87.3 0.100672 0.0229626 87.3 87.3 87.3 1.3 0.0214998
87.4 0.000783815 0.0214846 0.0402612 0.0402612 0.35004 79.4545 90.5714 87.4 0.200306 0.173579 87.4 0.100641 0.0229601 87.4 87.4 87.4 1.3 0.0201332
87.5 0.000810053 0.0214841 0.0384241 0.0384241 0.350062 79.5455 90.6714 87.5 0.200297 0.182434 87.5 0.100681 0.0229596 87.5 87.5 87.5 1.3 0.0183204
87.6 0.000750524 0.0214446 0.0370213 0.0370213 0.35002 79.6364 90.7714 87.6 0.200328 0.191365 87.6 0.10066 0.0229593 87.6 87.6 87.6 1.3 0.0157892
87.7 0.000791385 0.0214709 0.0359227 0.0359227 0.35003 79.7273 90.8714 87.7 0.200282 0.200484 87.7 0.100654 0.0229591 87.7 87.7 87.7 1.3 0.0124438
87.8 0.000787133 0.0214566 0.0350949 0.0350949 0.350034 79.8182 90.9714 87.8 0.200303 0.209988 87.8 0.100689 0.0229653 87.8 87.8 87.8 1.3 0.0107194
87.9 0.000750835 0.0214472 0.0344346 0.0344346 0.350036 79.9091 91.0714 87.9 0.200333 0.220067 87.9 0.100657 0.0229629 87.9 87.9 87.9 1.3 0.013896
88 0.000787652 0.0214504 0.0339337 0.0339337 0.350084 80 91.1714 88 0.200307 0.230918 88 0.100685 0.0229865 88 88 88 1.3 0.019151
88.1 0.000774481 0.0214493 0.0335141 0.0335141 0.35005 80.0909 91.2714 88.1 0.200311 0.242606 88.1 0.100691 0.0229738 88.1 88.1 88.1 1.3 0.0252832
88.2 0.000764628 0.0214332 0.0332349 0.0332349 0.35005 80.1818 91.3714 88.2 0.200323 0.255309 88.2 0.100643 0.0229757 88.2 88.2 88.2 1.3 0.0385072
88.3 0.000802275 0.0214354 0.0330329 0.0330329 0.350073 80.2727 91.4714 88.3 0.200293 0.268994 88.3 0.100678 0.0229702 88.3 88.3 88.3 1.3 0.0926136
88.4 0.000766703 0.0214292 0.0329044 0.0329044 0.350037 80.3636 91.5714 88.4 0.200335 0.283494 88.4 0.100661 0.0229766 88.4 88.4 88.4 1.3 0.227616
88.5 0.000783918 0.0214291 0.0328369 0.0328369 0.350033 80.4545 91.6714 88.5 0.200323 0.298218 88.5 0.100662 0.0229825 88.5 88.5 88.5 1.3 0.351581
88.6 0.000782674 0.0214162 0.0328384 0.0328384 0.35007 80.5455 91.7714 88.6 0.200286 0.312434 88.6 0.100702 0.0229973 88.6 88.6 88.6 1.3 0.519138
88.7 0.000744509 0.0214033 0.0328761 0.0328761 0.350012 80.6364 91.8714 88.7 0.200342 0.324625 88.7 0.100682 0.0229853 88.7 88.7 88.7 1.3 0.548503
88.8 0.000788793 0.0214082 0.032987 0.032987 0.350056 80.7273 91.9714 88.8 0.20031 0.327937 88.8 0.100666 0.0229803 88.8 88.8 88.8 1.3 0.538045
88.9 0.000767014 0.0213965 0.0331247 0.0331247 0.350055 80.8182 92.0714 88.9 0.200318 0.328058 88.9 0.100708 0.0230072 88.9 88.9 88.9 1.3 0.502283
89 0.000738805 0.0213934 0.0333139 0.0333139 0.350031 80.9091 92.1714 89 0.20034 0.326753 89 0.100665 0.0229964 89 89 89 1.3 0.388825
89.1 0.00079097 0.0214083 0.0335457 0.0335457 0.350057 81 92.2714 89.1 0.200316 0.320045 89.1 0.100675 0.02299 89.1 89.1 89.1 1.3 0.202404
89.2 0.000772407 0.0213886 0.0338028 0.0338028 0.350047 81.0909 92.3714 89.2 0.200327 0.304692 89.2 0.10071 0.0229956 89.2 89.2 89.2 1.3 0.0593615
89.3 0.000746272 0.0213874 0.0341107 0.0341107 0.350013 81.1818 92.4714 89.3 0.200342 0.278912 89.3 0.100655 0.022988 89.3 89.3 89.3 1.3 0.0399788
89.4 0.000811297 0.0213971 0.0344625 0.0344625 0.350072 81.2727 92.5714 89.4 0.200301 0.247497 89.4 0.100686 0.0229908 89.4 89.4 89.4 1.3 0.0336732
89.5 0.000761206 0.0213885 0.0348079 0.0348079 0.350051 81.3636 92.6714 89.5 0.200323 0.222459 89.5 0.10067 0.0229843 89.5 89.5 89.5 1.3 0.0298407
89.6 0.000749902 0.0213746 0.0352149 0.0352149 0.350038 81.4545 92.7714 89.6 0.200331 0.193281 89.6 0.100643 0.0229793 89.6 89.6 89.6 1.3 0.0276645
89.7 0.000775414 0.0213744 0.0356391 0.0356391 0.350056 81.5455 92.8714 89.7 0.200308 0.166638 89.7 0.100672 0.0229911 89.7 89.7 89.7 1.3 0.0266146
89.8 0.000731856 0.0213598 0.0360731 0.0360731 0.35005 81.6364 92.9714 89.8 0.200329 0.148395 89.8 0.100662 0.0229804 89.8 89.8 89.8 1.3 0.0261518
89.9 0.000782052 0.0213699 0.0365654 0.0365654 0.35005 81.7273 93.0714 89.9 0.200298 0.133934 89.9 0.100656 0.0229955 89.9 89.9 89.9 1.3 0.0259516
90 0.00076048 0.0213571 0.0370887 0.0370887 0.35007 81.8182 93.1714 90 0.200299 0.120596 90 0.100697 0.0230009 90 90 90 1.3 0.0258204
90.1 0.000739531 0.0213498 0.0376204 0.0376204 0.35003 81.9091 93.2714 90.1 0.200354 0.108584 90.1 0.100648 0.0229917 90.1 90.1 90.1 1.3 0.0257159
90.2 0.000797504 0.0213708 0.0382096 0.0382096 0.350056 82 93.3714 90.2 0.200302 0.098538 90.2 0.100667 0.0230012 90.2 90.2 90.2 1.3 0.0256476
90.3 0.000771266 0.0213545 0.038804 0.038804 0.350062 82.0909 93.4714 90.3 0.200297 0.0905568 90.3 0.100706 0.023012 90.3 90.3 90.3 1.3 0.0255725
90.4 0.000767221 0.0213484 0.0394395 0.0394395 0.350015 82.1818 93.5714 90.4 0.200332 0.0843614 90.4 0.100666 0.0230026 90.4 90.4 90.4 1.3 0.0254544
90.5 0.000814823 0.0213648 0.0401217 0.0401217 0.350046 82.2727 93.6714 90.5 0.200291 0.079516 90.5 0.100681 0.0230082 90.5 90.5 90.5 1.3 0.02534
90.6 0.000765458 0.0213417 0.0408297 0.0408297 0.350037 82.3636 93.7714 90.6 0.200324 0.0757841 90.6 0.100695 0.0230048 90.6 90.6 90.6 1.3 0.0251958
90.7 0.000781948 0.0213504 0.041559 0.041559 0.350002 82.4545 93.8714 90.7 0.200304 0.0728604 90.7 0.100656 0.0229934 90.7 90.7 90.7 1.3 0.0250379
90.8 0.000798541 0.0213512 0.0423604 0.0423604 0.350055 82.5455 93.9714 90.8 0.200272 0.0705628 90.8 0.100689 0.0230099 90.8 90.8 90.8 1.3 0.024887
90.9 0.000739116 0.021339 0.0431656 0.0431656 0.350011 82.6364 94.0714 90.9 0.200322 0.068792 90.9 0.100672 0.0230064 90.9 90.9 90.9 1.3 0.0247523
91 0.00076691 0.0213406 0.044047 0.044047 0.350025 82.7273 94.1714 91 0.200312 0.0673909 91 0.100655 0.0230093 91 91 91 1.3 0.0246417
91.1 0.000797608 0.0213324 0.0449776 0.0449776 0.35006 82.8182 94.2714 91.1 0.200286 0.0663429 91.1 0.100696 0.0230067 91.1 91.1 91.1 1.3 0.0245691
91.2 0.000755502 0.0213383 0.0459272 0.0459272 0.35002 82.9091 94.3714 91.2 0.200317 0.0655546 91.2 0.10067 0.0230019 91.2 91.2 91.2 1.3 0.0244532
91.3 0.000777903 0.0213307 0.046959 0.046959 0.350028 83 94.4714 91.3 0.200285 0.0649906 91.3 0.100663 0.0229913 91.3 91.3 91.3 1.3 0.0243333
91.4 0.000773651 0.0213188 0.0480522 0.0480522 0.350057 83.0909 94.5714 91.4 0.200294 0.0646622 91.4 0.100688 0.0229993 91.4 91.4 91.4 1.3 0.0241385
91.5 0.000759339 0.0213203 0.0492247 0.0492247 0.350004 83.1818 94.6714 91.5 0.200332 0.064505 91.5 0.100684 0.0230076 91.5 91.5 91.5 1.3 0.0237984
91.6 0.000796986 0.0213242 0.0504901 0.0504901 0.35005 83.2727 94.7714 91.6 0.200292 0.0645124 91.6 0.100663 0.0230087 91.6 91.6 91.6 1.3 0.023322
91.7 0.00073279 0.0212956 0.0518544 0.0518544 0.350048 83.3636 94.8714 91.7 0.200305 0.0646854 91.7 0.100682 0.0230083 91.7 91.7 91.7 1.3 0.0225864
91.8 0.000771681 0.0213164 0.0533482 0.0533482 0.350026 83.4545 94.9714 91.8 0.200313 0.0649982 91.8 0.100651 0.0229971 91.8 91.8 91.8 1.3 0.0215568
91.9 0.000802897 0.0213167 0.0550282 0.0550282 0.350053 83.5455 95.0714 91.9 0.200294 0.0654633 91.9 0.100682 0.0230199 91.9 91.9 91.9 1.3 0.0202089
92 0.000744613 0.0213071 0.0568406 0.0568406 0.350032 83.6364 95.1714 92 0.200326 0.0660386 92 0.100668 0.0230014 92 92 92 1.3 0.0184087
92.1 0.000775621 0.0213043 0.0588746 0.0588746 0.350032 83.7273 95.2714 92.1 0.200305 0.0667478 92.1 0.100661 0.0230099 92.1 92.1 92.1 1.3 0.0159105
92.2 0.000772925 0.0212976 0.0611988 0.0611988 0.350072 83.8182 95.3714 92.2 0.200303 0.0675865 92.2 0.100704 0.0230213 92.2 92.2 92.2 1.3 0.0125374
92.3 0.000743783 0.0213002 0.0638152 0.0638152 0.350033 83.9091 95.4714 92.3 0.20034 0.0685949 92.3 0.100662 0.0230062 92.3 92.3 92.3 1.3 0.0105493
92.4 0.000796052 0.0212959 0.0668802 0.0668802 0.350029 84 95.5714 92.4 0.200302 0.0696954 92.4 0.100665 0.0230198 92.4 92.4 92.4 1.3 0.0135481
92.5 0.000756021 0.0212667 0.0704962 0.0704962 0.350054 84.0909 95.6714 92.5 0.200302 0.0709658 92.5 0.100696 0.0230193 92.5 92.5 92.5 1.3 0.0188591
92.6 0.000752598 0.0212863 0.074825 0.074825 0.350026 84.1818 95.7714 92.6 0.200294 0.0723639 92.6 0.100675 0.0230178 92.6 92.6 92.6 1.3 0.0249748
92.7 0.000797297 0.0212894 0.0801948 0.0801948 0.350039 84.2727 95.8714 92.7 0.200296 0.073954 92.7 0.100651 0.0230148 92.7 92.7 92.7 1.3 0.0377747
92.8 0.000743368 0.0212684 0.0869067 0.0869067 0.350049 84.3636 95.9714 92.8 0.200298 0.0757097 92.8 0.100688 0.0230094 92.8 92.8 92.8 1.3 0.0891793
92.9 0.000741294 0.0212728 0.0954399 0.0954399 0.350016 84.4545 96.0714 92.9 0.200319 0.0776628 92.9 0.100661 0.0230143 92.9 92.9 92.9 1.3 0.225096
93 0.000765873 0.0212657 0.106438 0.106438 0.350042 84.5455 96.1714 93 0.200294 0.0798612 93 0.100681 0.0230279 93 93 93 1.3 0.344508
93.1 0.000736627 0.0212635 0.120579 0.120579 0.350027 84.6364 96.2714 93.1 0.200321 0.082309 93.1 0.100702 0.0230289 93.1 93.1 93.1 1.3 0.517126
93.2 0.000768984 0.0212548 0.138531 0.138531 0.350011 84.7273 96.3714 93.2 0.200306 0.0850222 93.2 0.100649 0.0230046 93.2 93.2 93.2 1.3 0.548318
93.3 0.000777903 0.021256 0.160628 0.160628 0.35004 84.8182 96.4714 93.3 0.20028 0.0880213 93.3 0.100695 0.023024 93.3 93.3 93.3 1.3 0.538731
93.4 0.000736005 0.0212624 0.186442 0.186442 0.350023 84.9091 96.5714 93.4 0.200335 0.0913812 93.4 0.100695 0.0230339 93.4 93.4 93.4 1.3 0.504135
93.5 0.000784126 0.0212628 0.215466 0.215466 0.350007 85 96.6714 93.5 0.200282 0.0951004 93.5 0.100679 0.0230223 93.5 93.5 93.5 1.3 0.396087
93.6 0.000749176 0.0212516 0.247545 0.247545 0.350035 85.0909 96.7714 93.6 0.200303 0.0993146 93.6 0.100707 0.0230434 93.6 93.6 93.6 1.3 0.208652
93.7 0.000751043 0.0212482 0.282483 0.282483 0.350023 85.1818 96.8714 93.7 0.200354 0.103972 93.7 0.100671 0.0230174 93.7 93.7 93.7 1.3 0.0614347
93.8 0.000781325 0.0212547 0.314103 0.314103 0.350084 85.2727 96.9714 93.8 0.200299 0.109135 93.8 0.100654 0.0230316 93.8 93.8 93.8 1.3 0.0402692
93.9 0.000740879 0.0212408 0.325145 0.325145 0.350103 85.3636 97.0714 93.9 0.20031 0.114889 93.9 0.1007 0.023032 93.9 93.9 93.9 1.3 0.0338423
94 0.000753013 0.0212433 0.343107 0.343107 0.350059 85.4545 97.1714 94 0.200327 0.121239 94 0.100666 0.023032 94 94 94 1.3 0.0299422
94.1 0.000787652 0.0212448 0.364831 0.364831 0.350085 85.5455 97.2714 94.1 0.200277 0.128156 94.1 0.10067 0.0230234 94.1 94.1 94.1 1.3 0.0277274
94.2 0.000731131 0.02122 0.378274 0.378274 0.350061 85.6364 97.3714 94.2 0.20032 0.135668 94.2 0.10071 0.0230325 94.2 94.2 94.2 1.3 0.0266456
94.3 0.000786511 0.0212416 0.375769 0.375769 0.35002 85.7273 97.4714 94.3 0.200316 0.143663 94.3 0.10064 0.0230217 94.3 94.3 94.3 1.3 0.0261929
94.4 0.000781222 0.0212408 0.344628 0.344628 0.350031 85.8182 97.5714 94.4 0.200292 0.152055 94.4 0.100675 0.0230291 94.4 94.4 94.4 1.3 0.0259854
94.5 0.000747931 0.0212333 0.273195 0.273195 0.350034 85.9091 97.6714 94.5 0.20032 0.160779 94.5 0.100692 0.0230331 94.5 94.5 94.5 1.3 0.0258496
94.6 0.000799163 0.0212289 0.203955 0.203955 0.350025 86 97.7714 94.6 0.200305 0.169598 94.6 0.100664 0.0230257 94.6 94.6 94.6 1.3 0.0257622
94.7 0.000763902 0.0212162 0.140952 0.140952 0.350058 86.0909 97.8714 94.7 0.200306 0.178539 94.7 0.100699 0.023054 94.7 94.7 94.7 1.3 0.0257145
94.8 0.000737664 0.0212032 0.101225 0.101225 0.350031 86.1818 97.9714 94.8 0.200335 0.187495 94.8 0.100668 0.0230317 94.8 94.8 94.8 1.3 0.0256358
94.9 0.000806838 0.0212142 0.0747179 0.0747179 0.350033 86.2727 98.0714 94.9 0.200304 0.196587 94.9 0.100668 0.0230436 94.9 94.9 94.9 1.3 0.0255399
95 0.000746168 0.0212061 0.0606168 0.0606168 0.350048 86.3636 98.1714 95 0.200313 0.205975 95 0.100713 0.0230511 95 95 95 1.3 0.025432
95.1 0.000747828 0.0211952 0.0525333 0.0525333 0.350035 86.4545 98.2714 95.1 0.200325 0.215841 95.1 0.100659 0.0230513 95.1 95.1 95.1 1.3 0.0252656
95.2 0.000796571 0.0212038 0.0473112 0.0473112 0.350036 86.5455 98.3714 95.2 0.200304 0.22647 95.2 0.100703 0.0230628 95.2 95.2 95.2 1.3 0.0251359
95.3 0.000743368 0.0211906 0.0436585 0.0436585 0.350064 86.6364 98.4714 95.3 0.20031 0.2379 95.3 0.100709 0.0230671 95.3 95.3 95.3 1.3 0.0250092
95.4 0.000793252 0.0212094 0.0409583 0.0409583 0.350009 86.7273 98.5714 95.4 0.200333 0.250257 95.4 0.100664 0.0230492 95.4 95.4 95.4 1.3 0.0248737
95.5 0.000760376 0.0211947 0.0389821 0.0389821 0.350045 86.8182 98.6714 95.5 0.200302 0.263721 95.5 0.100713 0.0230668 95.5 95.5 95.5 1.3 0.0247617
95.6 0.000732894 0.0211853 0.0374411 0.0374411 0.350062 86.9091 98.7714 95.6 0.200353 0.27809 95.6 0.100675 0.0230471 95.6 95.6 95.6 1.3 0.0246609
95.7 0.000788793 0.0211946 0.0362469 0.0362469 0.350018 87 98.8714 95.7 0.200325 0.292985 95.7 0.100664 0.0230461 95.7 95.7 95.7 1.3 0.0245494
95.8 0.000749487 0.0211769 0.035336 0.035336 0.350047 87.0909 98.9714 95.8 0.200298 0.307688 95.8 0.100705 0.023057 95.8 95.8 95.8 1.3 0.0244319
95.9 0.000729471 0.0211741 0.0346229 0.0346229 0.350052 87.1818 99.0714 95.9 0.200341 0.321132 95.9 0.100681 0.0230481 95.9 95.9 95.9 1.3 0.0242588
96 0.0007918 0.0211781 0.0340467 0.0340467 0.350005 87.2727 99.1714 96 0.200309 0.327775 96 0.100668 0.0230517 96 96 96 1.3 0.0239399
96.1 0.000745546 0.0211643 0.0336269 0.0336269 0.350047 87.3636 99.2714 96.1 0.200312 0.328009 96.1 0.100707 0.0230609 96.1 96.1 96.1 1.3 0.0234872
96.2 0.000759858 0.0211745 0.0332828 0.0332828 0.350007 87.4545 99.3714 96.2 0.20034 0.328109 96.2 0.100678 0.0230586 96.2 96.2 96.2 1.3 0.0228005
96.3 0.000780807 0.0211578 0.0330654 0.0330654 0.35004 87.5455 99.4714 96.3 0.200292 0.323894 96.3 0.100687 0.0230598 96.3 96.3 96.3 1.3 0.0218271
96.4 0.000735694 0.0211591 0.0329103 0.0329103 0.350049 87.6364 99.5714 96.4 0.200331 0.311996 96.4 0.100692 0.0230663 96.4 96.4 96.4 1.3 0.0205395
96.5 0.000748865 0.0211776 0.03283 0.03283 0.350016 87.7273 99.6714 96.5 0.200338 0.289438 96.5 0.100683 0.0230625 96.5 96.5 96.5 1.3 0.018841
96.6 0.000795534 0.0211575 0.03282 0.03282 0.350037 87.8182 99.7714 96.6 0.200294 0.25838 96.6 0.100692 0.0230906 96.6 96.6 96.6 1.3 0.0164961
96.7 0.000742642 0.0211739 0.0328587 0.0328587 0.350045 87.9091 99.8714 96.7 0.200334 0.229397 96.7 0.1007 0.0230779 96.7 96.7 96.7 1.3 0.0132279
96.8 0.000792422 0.0211635 0.0329383 0.0329383 0.35003 88 99.9714 96.8 0.200281 0.203845 96.8 0.100677 0.0230668 96.8 96.8 96.8 1.3 0.0104785
96.9 0.000756124 0.0211645 0.0330844 0.0330844 0.350046 88.0909 100.071 96.9 0.20027 0.173635 96.9 0.100693 0.023083 96.9 96.9 96.9 1.3 0.0124919
97 0.000761725 0.0211716 0.0332463 0.0332463 0.350048 88.1818 100.171 97 0.200326 0.152869 97 0.100733 0.0230825 97 97 97 1.3 0.01768
97.1 0.000803934 0.0211694 0.0334563 0.0334563 0.350023 88.2727 100.271 97.1 0.200285 0.137441 97.1 0.100691 0.0230814 97.1 97.1 97.1 1.3 0.0235314
97.2 0.000729886 0.0211625 0.0337184 0.0337184 0.350045 88.3636 100.371 97.2 0.200287 0.123511 97.2 0.100703 0.0230856 97.2 97.2 97.2 1.3 0.0341882
97.3 0.000747309 0.0211513 0.0340099 0.0340099 0.350029 88.4545 100.471 97.3 0.20032 0.110776 97.3 0.100685 0.0230737 97.3 97.3 97.3 1.3 0.0712734
97.4 0.00077334 0.0211435 0.0343374 0.0343374 0.350026 88.5455 100.571 97.4 0.200284 0.0999919 97.4 0.100676 0.0230713 97.4 97.4 97.4 1.3 0.205342
97.5 0.000720656 0.0211397 0.0347106 0.0347106 0.35007 88.6364 100.671 97.5 0.200336 0.0913988 97.5 0.100715 0.0230755 97.5 97.5 97.5 1.3 0.302316
97.6 0.000760376 0.0211561 0.0350789 0.0350789 0.350035 88.7273 100.771 97.6 0.200327 0.0847102 97.6 0.100677 0.0230553 97.6 97.6 97.6 1.3 0.500336
97.7 0.000762865 0.0211424 0.0355026 0.0355026 0.350039 88.8182 100.871 97.7 0.200276 0.0795288 97.7 0.100702 0.0230852 97.7 97.7 97.7 1.3 0.546049
97.8 0.00074928 0.0211394 0.0359506 0.0359506 0.350064 88.9091 100.971 97.8 0.200321 0.0755528 97.8 0.100716 0.0230765 97.8 97.8 97.8 1.3 0.542477
97.9 0.00080383 0.0211602 0.0364236 0.0364236 0.350019 89 101.071 97.9 0.2003 0.0724355 97.9 0.10067 0.0230711 97.9 97.9 97.9 1.3 0.513665
98 0.000745339 0.0211411 0.0369561 0.0369561 0.350041 89.0909 101.171 98 0.200268 0.0700068 98 0.100704 0.0230942 98 98 98 1.3 0.432516
98.1 0.000763384 0.0211434 0.0374946 0.0374946 0.350054 89.1818 101.271 98.1 0.200313 0.0681107 98.1 0.100701 0.0230984 98.1 98.1 98.1 1.3 0.246821
98.2 0.000780911 0.0211426 0.0380501 0.0380501 0.350023 89.2727 101.371 98.2 0.200288 0.0666043 98.2 0.100683 0.0230788 98.2 98.2 98.2 1.3 0.0786354
98.3 0.000736938 0.0211278 0.0386803 0.0386803 0.350055 89.3636 101.471 98.3 0.200285 0.0654594 98.3 0.100721 0.0231021 98.3 98.3 98.3 1.3 0.0421728
98.4 0.000743887 0.0211336 0.039312 0.039312 0.350051 89.4545 101.571 98.4 0.200324 0.0645942 98.4 0.100703 0.0230808 98.4 98.4 98.4 1.3 0.0349866
98.5 0.000796882 0.021136 0.039989 0.039989 0.350017 89.5455 101.671 98.5 0.200303 0.063963 98.5 0.100681 0.0230969 98.5 98.5 98.5 1.3 0.0306112
98.6 0.000733827 0.0211266 0.0407174 0.0407174 0.350066 89.6364 101.771 98.6 0.2003 0.0635719 98.6 0.100724 0.0231048 98.6 98.6 98.6 1.3 0.0280903
98.7 0.00078174 0.0211348 0.0414303 0.0414303 0.35005 89.7273 101.871 98.7 0.200328 0.0633435 98.7 0.100685 0.0230752 98.7 98.7 98.7 1.3 0.0267897
98.8 0.000763177 0.0211158 0.0422034 0.0422034 0.350033 89.8182 101.971 98.8 0.200282 0.0632882 98.8 0.100683 0.0230828 98.8 98.8 98.8 1.3 0.0262438
98.9 0.000731649 0.0211153 0.0430536 0.0430536 0.350075 89.9091 102.071 98.9 0.200329 0.0634001 98.9 0.100722 0.0230998 98.9 98.9 98.9 1.3 0.0260291
99 0.000777281 0.0211301 0.0438996 0.0438996 0.350038 90 102.171 99 0.200309 0.063637 99 0.10066 0.0230754 99 99 99 1.3 0.0258788
99.1 0.000768777 0.0211258 0.0448266 0.0448266 0.350031 90.0909 102.271 99.1 0.200293 0.0640076 99.1 0.100698 0.0230912 99.1 99.1 99.1 1.3 0.025789
99.2 0.000743368 0.0211138 0.0458009 0.0458009 0.350059 90.1818 102.371 99.2 0.200327 0.0645282 99.2 0.100687 0.0230922 99.2 99.2 99.2 1.3 0.0257401
99.3 0.000790556 0.0211297 0.0468132 0.0468132 0.350028 90.2727 102.471 99.3 0.200306 0.0651703 99.3 0.100674 0.023086 99.3 99.3 99.3 1.3 0.0256555
99.4 0.000760376 0.0211251 0.0479195 0.0479195 0.35005 90.3636 102.571 99.4 0.200287 0.0659353 99.4 0.10068 0.0230984 99.4 99.4 99.4 1.3 0.0255688
99.5 0.000773755 0.0211193 0.0490899 0.0490899 0.350083 90.4545 102.671 99.5 0.200327 0.0668293 99.5 0.100682 0.0230917 99.5 99.5 99.5 1.3 0.0254549
99.6 0.000791593 0.0211104 0.050341 0.050341 0.350014 90.5455 102.771 99.6 0.200307 0.0678445 99.6 0.100666 0.0230972 99.6 99.6 99.6 1.3 0.0253143
99.7 0.00072636 0.0210968 0.0517104 0.0517104 0.350054 90.6364 102.871 99.7 0.200305 0.0690043 99.7 0.100713 0.0231106 99.7 99.7 99.7 1.3 0.0251742
99.8 0.00077334 0.021115 0.0531962 0.0531962 0.350047 90.7273 102.971 99.8 0.200332 0.0702971 99.8 0.100672 0.023088 99.8 99.8 99.8 1.3 0.0250238
99.9 0.000747828 0.0210977 0.0548797 0.0548797 0.350038 90.8182 103.071 99.9 0.200296 0.071745 99.9 0.100685 0.023113 99.9 99.9 99.9 1.3 0.0248913
100 0.000716196 0.0211028 0.0567123 0.0567123 0.350061 90.9091 103.171 100 0.200325 0.0733582 100 0.100698 0.0231067 100 100 100 1.3 0.0247832
100.1 0.499758 0.021615 0.058756 0.058756 0.350038 91 103.271 100.1 0.200307 0.0751417 100.1 0.100682 0.0231046 100.1 100.1 100.1 1.3 0.0246891
100.2 0.499898 0.0213724 0.0610675 0.0610675 0.350038 91.0909 103.371 100.2 0.2003 0.077132 100.2 0.100689 0.0231113 100.2 100.2 100.2 1.3 0.0245833
100.3 0.499909 0.0211548 0.0637347 0.0637347 0.350057 91.1818 103.471 100.3 0.20033 0.0793428 100.3 0.100705 0.023113 100.3 100.3 100.3 1.3 0.0244932
100.4 0.49992 0.0209979 0.0668245 0.0668245 0.350034 91.2727 103.571 100.4 0.20031 0.0818231 100.4 0.100662 0.0230926 100.4 100.4 100.4 1.3 0.0243136
100.5 0.499871 0.0208597 0.0704994 0.0704994 0.350046 91.3636 103.671 100.5 0.200301 0.0845645 100.5 0.100698 0.0231207 100.5 100.5 100.5 1.3 0.0240435
100.6 0.499912 0.0207702 0.074886 0.074886 0.350055 91.4545 103.771 100.6 0.200323 0.0876149 100.6 0.100706 0.0231034 100.6 100.6 100.6 1.3 0.0236462
100.7 0.499917 0.0206726 0.08031 0.08031 0.350031 91.5455 103.871 100.7 0.200281 0.0909918 100.7 0.100686 0.0231176 100.7 100.7 100.7 1.3 0.0229893
100.8 0.499878 0.0206026 0.0871745 0.0871745 0.350035 91.6364 103.971 100.8 0.200295 0.0947962 100.8 0.100695 0.0231082 100.8 100.8 100.8 1.3 0.0221007
100.9 0.499941 0.0205616 0.0959182 0.0959182 0.350053 91.7273 104.071 100.9 0.200334 0.0990372 100.9 0.100678 0.0231039 100.9 100.9 100.9 1.3 0.0209188
101 0.499914 0.0205063 0.107216 0.107216 0.35001 91.8182 104.171 101 0.200288 0.103739 101 0.100684 0.0231126 101 101 101 1.3 0.0193381
101.1 0.499886 0.0204706 0.121783 0.121783 0.35005 91.9091 104.271 101.1 0.200328 0.109015 101.1 0.100687 0.0231209 101.1 101.1 101.1 1.3 0.0172027
101.2 0.49993 0.020442 0.140214 0.140214 0.350036 92 104.371 101.2 0.200312 0.114816 101.2 0.100664 0.0231073 101.2 101.2 101.2 1.3 0.0141695
101.3 0.499889 0.0203833 0.162828 0.162828 0.35001 92.0909 104.471 101.3 0.200288 0.121258 101.3 0.100665 0.0231083 101.3 101.3 101.3 1.3 0.0108452
101.4 0.49989 0.0203646 0.189201 0.189201 0.350051 92.1818 104.571 101.4 0.200316 0.128292 101.4 0.100686 0.0231002 101.4 101.4 101.4 1.3 0.0114212
101.5 0.499921 0.0203127 0.218702 0.218702 0.350041 92.2727 104.671 101.5 0.200305 0.135877 101.5 0.100649 0.0231005 101.5 101.5 101.5 1.3 0.0162317
101.6 0.49989 0.0202508 0.251292 0.251292 0.35005 92.3636 104.771 101.6 0.200305 0.143983 101.6 0.100679 0.0231134 101.6 101.6 101.6 1.3 0.0218717
101.7 0.499893 0.0201702 0.286706 0.286706 0.350055 92.4545 104.871 101.7 0.200332 0.152491 101.7 0.100661 0.0231103 101.7 101.7 101.7 1.3 0.0304782
101.8 0.499908 0.0200554 0.316146 0.316146 0.350042 92.5455 104.971 101.8 0.200286 0.16129 101.8 0.100649 0.0231039 101.8 101.8 101.8 1.3 0.0553417
101.9 0.499884 0.0199161 0.326883 0.326883 0.350035 92.6364 105.071 101.9 0.200319 0.170231 101.9 0.100676 0.0231187 101.9 101.9 101.9 1.3 0.17011
102 0.499908 0.0197576 0.346447 0.346447 0.350075 92.7273 105.171 102 0.200326 0.179236 102 0.100668 0.0230983 102 102 102 1.3 0.25903
102.1 0.499906 0.01953 0.367527 0.367527 0.350021 92.8182 105.271 102.1 0.200283 0.188244 102.1 0.100657 0.0231197 102.1 102.1 102.1 1.3 0.465532
102.2 0.499891 0.0192603 0.379134 0.379134 0.350056 92.9091 105.371 102.2 0.200301 0.197427 102.2 0.100686 0.0231131 102.2 102.2 102.2 1.3 0.540555
102.3 0.499931 0.0189344 0.372906 0.372906 0.350044 93 105.471 102.3 0.200328 0.206891 102.3 0.100652 0.0231119 102.3 102.3 102.3 1.3 0.545906
102.4 0.499897 0.0184998 0.33494 0.33494 0.350031 93.0909 105.571 102.4 0.200293 0.216869 102.4 0.100684 0.0231171 102.4 102.4 102.4 1.3 0.523391
102.5 0.499884 0.0180154 0.257869 0.257869 0.35006 93.1818 105.671 102.5 0.200305 0.227616 102.5 0.100693 0.0231231 102.5 102.5 102.5 1.3 0.464845
102.6 0.499924 0.0174144 0.192331 0.192331 0.350041 93.2727 105.771 102.6 0.200306 0.2392 102.6 0.100649 0.0231169 102.6 102.6 102.6 1.3 0.293435
102.7 0.499873 0.0167458 0.131507 0.131507 0.350038 93.3636 105.871 102.7 0.200261 0.251776 102.7 0.100688 0.023127 102.7 102.7 102.7 1.3 0.117578
102.8 0.499918 0.0161222 0.0944945 0.0944945 0.350062 93.4545 105.971 102.8 0.200315 0.265489 102.8 0.100698 0.0231318 102.8 102.8 102.8 1.3 0.0451971
102.9 0.499922 0.015732 0.0708059 0.0708059 0.350018 93.5455 106.071 102.9 0.20029 0.280039 102.9 0.100665 0.0231334 102.9 102.9 102.9 1.3 0.0365402
103 0.499872 0.0159505 0.0583644 0.0583644 0.350038 93.6364 106.171 103 0.200296 0.295092 103 0.100678 0.0231368 103 103 103 1.3 0.0315613
103.1 0.499909 0.0170759 0.0510433 0.0510433 0.350043 93.7273 106.271 103.1 0.200322 0.309812 103.1 0.100689 0.0231358 103.1 103.1 103.1 1.3 0.0286168
103.2 0.49989 0.0191475 0.046199 0.046199 0.350023 93.8182 106.371 103.2 0.200287 0.322925 103.2 0.100663 0.0231417 103.2 103.2 103.2 1.3 0.027042
103.3 0.499872 0.0221542 0.0427863 0.0427863 0.350026 93.9091 106.471 103.3 0.200317 0.327788 103.3 0.100702 0.0231488 103.3 103.3 103.3 1.3 0.0263442
103.4 0.499928 0.0263352 0.0402931 0.0402931 0.350052 94 106.571 103.4 0.200307 0.328187 103.4 0.10066 0.0231486 103.4 103.4 103.4 1.3 0.0260634
103.5 0.499879 0.0320423 0.0384013 0.0384013 0.350001 94.0909 106.671 103.5 0.200286 0.328143 103.5 0.10067 0.0231569 103.5 103.5 103.5 1.3 0.0258897
103.6 0.499909 0.040396 0.0369641 0.0369641 0.350038 94.1818 106.771 103.6 0.200319 0.323246 103.6 0.1007 0.0231509 103.6 103.6 103.6 1.3 0.0258153
103.7 0.499926 0.0558985 0.0358607 0.0358607 0.350047 94.2727 106.871 103.7 0.20031 0.310017 103.7 0.100667 0.0231371 103.7 103.7 103.7 1.3 0.0257426
103.8 0.499898 0.0877681 0.0350034 0.0350034 0.350023 94.3636 106.971 103.8 0.200296 0.285834 103.8 0.100682 0.0231465 103.8 103.8 103.8 1.3 0.0256495
103.9 0.499909 0.145558 0.0343381 0.0343381 0.350065 94.4545 107.071 103.9 0.200325 0.253873 103.9 0.100689 0.0231375 103.9 103.9 103.9 1.3 0.025585
104 0.49993 0.20887 0.0337799 0.0337799 0.350037 94.5455 107.171 104 0.200296 0.226209 104 0.100668 0.0231318 104 104 104 1.3 0.0254736
104.1 0.4999 0.272736 0.033401 0.033401 0.35004 94.6364 107.271 104.1 0.200284 0.199014 104.1 0.10069 0.0231533 104.1 104.1 104.1 1.3 0.0253479
104.2 0.499944 0.342456 0.0331076 0.0331076 0.350058 94.7273 107.371 104.2 0.200312 0.169862 104.2 0.100684 0.0231513 104.2 104.2 104.2 1.3 0.0252155
104.3 0.499902 0.40787 0.0328876 0.0328876 0.350036 94.8182 107.471 104.3 0.200272 0.150053 104.3 0.100672 0.0231468 104.3 104.3 104.3 1.3 0.0250385
104.4 0.499878 0.44241 0.0327606 0.0327606 0.350041 94.9091 107.571 104.4 0.200288 0.134857 104.4 0.100722 0.0231461 104.4 104.4 104.4 1.3 0.0249102
104.5 0.499927 0.468613 0.0327104 0.0327104 0.350069 95 107.671 104.5 0.200306 0.120911 104.5 0.100716 0.0231267 104.5 104.5 104.5 1.3 0.0248031
104.6 0.49989 0.479563 0.0326963 0.0326963 0.350029 95.0909 107.771 104.6 0.200281 0.108325 104.6 0.100697 0.0231281 104.6 104.6 104.6 1.3 0.0246786
104.7 0.499893 0.485223 0.0327332 0.0327332 0.350035 95.1818 107.871 104.7 0.200312 0.0978531 104.7 0.100708 0.0231252 104.7 104.7 104.7 1.3 0.0245849
104.8 0.499927 0.488332 0.0328288 0.0328288 0.350056 95.2727 107.971 104.8 0.200286 0.0895534 104.8 0.100656 0.0231225 104.8 104.8 104.8 1.3 0.024489
104.9 0.499894 0.489539 0.0329676 0.0329676 0.350016 95.3636 108.071 104.9 0.200282 0.0831546 104.9 0.100659 0.0231213 104.9 104.9 104.9 1.3 0.0243217
105 0.49991 0.489354 0.0331635 0.0331635 0.35005 95.4545 108.171 105 0.200295 0.0782087 105 0.100708 0.0231372 105 105 105 1.3 0.0240925
105.1 0.499913 0.488115 0.0333839 0.0333839 0.350056 95.5455 108.271 105.1 0.200298 0.0744091 105.1 0.100643 0.0231174 105.1 105.1 105.1 1.3 0.0236796
105.2 0.499893 0.48607 0.0336526 0.0336526 0.350025 95.6364 108.371 105.2 0.200299 0.0714431 105.2 0.100681 0.0231502 105.2 105.2 105.2 1.3 0.0230702
105.3 0.499932 0.483323 0.03396 0.03396 0.350052 95.7273 108.471 105.3 0.200329 0.0691241 105.3 0.100668 0.0231271 105.3 105.3 105.3 1.3 0.0222301
105.4 0.499917 0.479939 0.0342862 0.0342862 0.350037 95.8182 108.571 105.4 0.200276 0.0672912 105.4 0.100647 0.0231252 105.4 105.4 105.4 1.3 0.0210477
105.5 0.499881 0.476036 0.0346421 0.0346421 0.350011 95.9091 108.671 105.5 0.200282 0.0658793 105.5 0.100685 0.0231376 105.5 105.5 105.5 1.3 0.0195105
105.6 0.499933 0.471673 0.0350498 0.0350498 0.35006 96 108.771 105.6 0.200335 0.0647869 105.6 0.100649 0.0231332 105.6 105.6 105.6 1.3 0.0174463
105.7 0.499895 0.466811 0.0354536 0.0354536 0.350007 96.0909 108.871 105.7 0.200281 0.0639541 105.7 0.100651 0.0231342 105.7 105.7 105.7 1.3 0.0144703
105.8 0.499907 0.461508 0.0359143 0.0359143 0.350032 96.1818 108.971 105.8 0.200327 0.0633793 105.8 0.100686 0.0231472 105.8 105.8 105.8 1.3 0.0110158
105.9 0.499937 0.455625 0.0364058 0.0364058 0.350053 96.2727 109.071 105.9 0.200304 0.0629922 105.9 0.100658 0.0231359 105.9 105.9 105.9 1.3 0.0110612
106 0.499884 0.449006 0.0369221 0.0369221 0.350018 96.3636 109.171 106 0.200283 0.0627933 106 0.100664 0.0231509 106 106 106 1.3 0.0156901
106.1 0.499923 0.441503 0.0374812 0.0374812 0.35004 96.4545 109.271 106.1 0.200321 0.0627726 106.1 0.100698 0.0231505 106.1 106.1 106.1 1.3 0.0213845
106.2 0.499922 0.432666 0.0380553 0.0380553 0.350046 96.5455 109.371 106.2 0.200309 0.0628805 106.2 0.10065 0.0231346 106.2 106.2 106.2 1.3 0.0295442
106.3 0.499875 0.421992 0.0386527 0.0386527 0.350007 96.6364 109.471 106.3 0.200303 0.0631479 106.3 0.100684 0.0231586 106.3 106.3 106.3 1.3 0.0520365
106.4 0.499926 0.40866 0.0393208 0.0393208 0.350057 96.7273 109.571 106.4 0.200345 0.0635332 106.4 0.100693 0.0231511 106.4 106.4 106.4 1.3 0.159076
106.5 0.4999 0.391464 0.039996 0.039996 0.350032 96.8182 109.671 106.5 0.20031 0.0640603 106.5 0.100647 0.0231291 106.5 106.5 106.5 1.3 0.251309
106.6 0.499889 0.368717 0.0407061 0.0407061 0.350036 96.9091 109.771 106.6 0.2003 0.0647091 106.6 0.100677 0.0231501 106.6 106.6 106.6 1.3 0.453299
106.7 0.499931 0.338019 0.0414463 0.0414463 0.350053 97 109.871 106.7 0.200331 0.065471 106.7 0.100673 0.0231486 106.7 106.7 106.7 1.3 0.538805
106.8 0.49991 0.297436 0.0422272 0.0422272 0.350037 97.0909 109.971 106.8 0.200283 0.0663471 106.8 0.100656 0.0231584 106.8 106.8 106.8 1.3 0.546754
106.9 0.499897 0.248442 0.0430622 0.0430622 0.350015 97.1818 110.071 106.9 0.20032 0.0673832 106.9 0.100678 0.0231582 106.9 106.9 106.9 1.3 0.525939
107 0.499909 0.201341 0.0439542 0.0439542 0.35006 97.2727 110.171 107 0.200317 0.0685208 107 0.100662 0.0231517 107 107 107 1.3 0.472379
107.1 0.499883 0.168815 0.0448844 0.0448844 0.350033 97.3636 110.271 107.1 0.200291 0.0698024 107.1 0.100663 0.0231656 107.1 107.1 107.1 1.3 0.30688
107.2 0.49992 0.139654 0.0458721 0.0458721 0.350066 97.4545 110.371 107.2 0.200328 0.0712495 107.2 0.100686 0.0231614 107.2 107.2 107.2 1.3 0.131922
107.3 0.499907 0.115273 0.046906 0.046906 0.350061 97.5455 110.471 107.3 0.200303 0.0728361 107.3 0.100653 0.0231604 107.3 107.3 107.3 1.3 0.0464233
107.4 0.499879 0.094799 0.0480027 0.0480027 0.350026 97.6364 110.571 107.4 0.200297 0.0746075 107.4 0.100667 0.0231709 107.4 107.4 107.4 1.3 0.0370447
107.5 0.49992 0.0775384 0.0492218 0.0492218 0.350041 97.7273 110.671 107.5 0.200328 0.076576 107.5 0.100695 0.0231722 107.5 107.5 107.5 1.3 0.0318754
107.6 0.499913 0.0646791 0.0505013 0.0505013 0.350056 97.8182 110.771 107.6 0.200302 0.0787576 107.6 0.100649 0.0231661 107.6 107.6 107.6 1.3 0.028797
107.7 0.499862 0.0551916 0.0518684 0.0518684 0.349999 97.9091 110.871 107.7 0.200308 0.0812051 107.7 0.1007 0.0231878 107.7 107.7 107.7 1.3 0.0271318
107.8 0.499911 0.0482308 0.0534303 0.0534303 0.350047 98 110.971 107.8 0.200315 0.0838957 107.8 0.10071 0.0231796 107.8 107.8 107.8 1.3 0.0264105
107.9 0.499883 0.0431727 0.0551404 0.0551404 0.35004 98.0909 111.071 107.9 0.200273 0.0869028 107.9 0.100675 0.0231822 107.9 107.9 107.9 1.3 0.026113
108 0.499891 0.0395027 0.057041 0.057041 0.350034 98.1818 111.171 108 0.200326 0.090269 108 0.100694 0.0231922 108 108 108 1.3 0.0259557
108.1 0.499905 0.0368779 0.0591671 0.0591671 0.350064 98.2727 111.271 108.1 0.20032 0.0939933 108.1 0.100679 0.0231765 108.1 108.1 108.1 1.3 0.0258729
108.2 0.499867 0.0349577 0.0615676 0.0615676 0.350032 98.3636 111.371 108.2 0.200287 0.0982046 108.2 0.100675 0.0231914 108.2 108.2 108.2 1.3 0.025793
108.3 0.499903 0.0333851 0.0643457 0.0643457 0.350024 98.4545 111.471 108.3 0.200313 0.102858 108.3 0.100705 0.0231921 108.3 108.3 108.3 1.3 0.0257343
108.4 0.499909 0.0321564 0.0676116 0.0676116 0.350047 98.5455 111.571 108.4 0.200326 0.108045 108.4 0.100673 0.0231932 108.4 108.4 108.4 1.3 0.0256724
108.5 0.499871 0.0312583 0.0714793 0.0714793 0.350021 98.6364 111.671 108.5 0.200295 0.113813 108.5 0.10067 0.0231966 108.5 108.5 108.5 1.3 0.025562
108.6 0.499936 0.0305775 0.0761866 0.0761866 0.350035 98.7273 111.771 108.6 0.200332 0.120206 108.6 0.100698 0.0231943 108.6 108.6 108.6 1.3 0.025429
108.7 0.499906 0.0299972 0.0820626 0.0820626 0.350054 98.8182 111.871 108.7 0.200298 0.127167 108.7 0.100669 0.0231742 108.7 108.7 108.7 1.3 0.0253117
108.8 0.499892 0.0295175 0.0894947 0.0894947 0.350007 98.9091 111.971 108.8 0.200314 0.13477 108.8 0.10068 0.023186 108.8 108.8 108.8 1.3 0.0251464
108.9 0.499912 0.0291062 0.0991011 0.0991011 0.350031 99 112.071 108.9 0.200343 0.142869 108.9 0.100674 0.0231798 108.9 108.9 108.9 1.3 0.0250203
109 0.499883 0.0287301 0.111524 0.111524 0.350044 99.0909 112.171 109 0.200296 0.151342 109 0.100644 0.0231806 109 109 109 1.3 0.0248895
109.1 0.499891 0.0283912 0.127498 0.127498 0.350013 99.1818 112.271 109.1 0.200306 0.160174 109.1 0.100686 0.0231953 109.1 109.1 109.1 1.3 0.0247776
109.2 0.49993 0.0281129 0.147599 0.147599 0.35003 99.2727 112.371 109.2 0.200322 0.169155 109.2 0.100652 0.0231838 109.2 109.2 109.2 1.3 0.0247016
109.3 0.499877 0.0278691 0.17187 0.17187 0.350033 99.3636 112.471 109.3 0.200282 0.178196 109.3 0.100644 0.0231828 109.3 109.3 109.3 1.3 0.0245859
109.4 0.499922 0.0276958 0.19965 0.19965 0.349996 99.4545 112.571 109.4 0.200341 0.187298 109.4 0.10069 0.0232052 109.4 109.4 109.4 1.3 0.0244218
109.5 0.499908 0.02761 0.230537 0.230537 0.350043 99.5455 112.671 109.5 0.200319 0.1965 109.5 0.100673 0.023206 109.5 109.5 109.5 1.3 0.0242125
109.6 0.499853 0.0276628 0.264541 0.264541 0.350026 99.6364 112.771 109.6 0.200305 0.206 109.6 0.100677 0.0232015 109.6 109.6 109.6 1.3 0.0238348
109.7 0.499906 0.0279511 0.300764 0.300764 0.350022 99.7273 112.871 109.7 0.200325 0.215987 109.7 0.100706 0.0232137 109.7 109.7 109.7 1.3 0.0232761
109.8 0.499905 0.0285459 0.320464 0.320464 0.350069 99.8182 112.971 109.8 0.200317 0.226714 109.8 0.100664 0.023211 109.8 109.8 109.8 1.3 0.0224596
109.9 0.499879 0.0296173 0.333458 0.333458 0.350027 99.9091 113.071 109.9 0.200309 0.238307 109.9 0.10067 0.0232231 109.9 109.9 109.9 1.3 0.0213464
110 0.499913 0.0313356 0.356068 0.356068 0.350044 100 113.171 110 0.200354 0.250895 110 0.100675 0.0232061 110 110 110 1.3 0.0199144
110.1 0.499885 0.0339353 0.373978 0.373978 0.35005 100.091 113.271 110.1 0.200297 0.264574 110.1 0.100658 0.0232147 110.1 110.1 110.1 1.3 0.0179496
110.2 0.499895 0.0376412 0.37938 0.37938 0.35002 100.182 113.371 110.2 0.200328 0.27922 110.2 0.100691 0.0232203 110.2 110.2 110.2 1.3 0.0151816
110.3 0.49993 0.0430646 0.361694 0.361694 0.350041 100.273 113.471 110.3 0.200335 0.294382 110.3 0.100671 0.0232131 110.3 110.3 110.3 1.3 0.011591
110.4 0.499878 0.0518324 0.305028 0.305028 0.350041 100.364 113.571 110.4 0.200306 0.309302 110.4 0.100658 0.0232081 110.4 110.4 110.4 1.3 0.0103835
110.5 0.499903 0.0676329 0.226157 0.226157 0.350023 100.455 113.671 110.5 0.200358 0.322699 110.5 0.100698 0.0232234 110.5 110.5 110.5 1.3 0.0143505
110.6 0.499917 0.0969642 0.162788 0.162788 0.350059 100.545 113.771 110.6 0.200342 0.327627 110.6 0.100655 0.0232044 110.6 110.6 110.6 1.3 0.0199929
110.7 0.499877 0.146955 0.113326 0.113326 0.350037 100.636 113.871 110.7 0.200343 0.328271 110.7 0.10067 0.0232291 110.7 110.7 110.7 1.3 0.0272033
110.8 0.499904 0.200622 0.0817301 0.0817301 0.350032 100.727 113.971 110.8 0.200364 0.328766 110.8 0.100685 0.0232195 110.8 110.8 110.8 1.3 0.0444171
110.9 0.49992 0.253001 0.0640574 0.0640574 0.350057 100.818 114.071 110.9 0.200329 0.324424 110.9 0.100658 0.0232179 110.9 110.9 110.9 1.3 0.124555
111 0.499899 0.321268 0.0544284 0.0544284 0.350019 100.909 114.171 111 0.200329 0.311743 111 0.100674 0.0232284 111 111 111 1.3 0.24063
111.1 0.49993 0.392373 0.0484378 0.0484378 0.350026 101 114.271 111.1 0.200356 0.28791 111.1 0.1007 0.0232243 111.1 111.1 111.1 1.3 0.404522
111.2 0.499884 0.431935 0.0443558 0.0443558 0.350075 101.091 114.371 111.2 0.200314 0.255644 111.2 0.100695 0.0232191 111.2 111.2 111.2 1.3 0.530707
111.3 0.499913 0.463292 0.0413963 0.0413963 0.350022 101.182 114.471 111.3 0.200332 0.227048 111.3 0.100702 0.0232277 111.3 111.3 111.3 1.3 0.547852
111.4 0.499935 0.476999 0.0392379 0.0392379 0.350036 101.273 114.571 111.4 0.200349 0.200397 111.4 0.1007 0.0232266 111.4 111.4 111.4 1.3 0.532125
111.5 0.499877 0.483989 0.0375719 0.0375719 0.350055 101.364 114.671 111.5 0.200295 0.17046 111.5 0.10067 0.023228 111.5 111.5 111.5 1.3 0.489697
111.6 0.499913 0.487952 0.0362928 0.0362928 0.350036 101.455 114.771 111.6 0.200335 0.150141 111.6 0.100703 0.0232382 111.6 111.6 111.6 1.3 0.349114
111.7 0.499904 0.489799 0.0353352 0.0353352 0.350051 101.545 114.871 111.7 0.200329 0.134645 111.7 0.100683 0.0232263 111.7 111.7 111.7 1.3 0.172231
111.8 0.499886 0.490156 0.0345485 0.0345485 0.350048 101.636 114.971 111.8 0.200296 0.120439 111.8 0.100687 0.023238 111.8 111.8 111.8 1.3 0.0517343
111.9 0.49993 0.489414 0.0339458 0.0339458 0.350006 101.727 115.071 111.9 0.20032 0.107675 111.9 0.100695 0.0232385 111.9 111.9 111.9 1.3 0.0386358
112 0.499915 0.487766 0.0334758 0.0334758 0.35005 101.818 115.171 112 0.20032 0.0970774 112 0.100646 0.0232162 112 112 112 1.3 0.0328292
112.1 0.499896 0.485414 0.0331251 0.0331251 0.35004 101.909 115.271 112.1 0.200319 0.0887485 112.1 0.100683 0.0232321 112.1 112.1 112.1 1.3 0.0293336
112.2 0.499953 0.482427 0.0328715 0.0328715 0.35002 102 115.371 112.2 0.200342 0.0823421 112.2 0.100692 0.0232225 112.2 112.2 112.2 1.3 0.0274082
112.3 0.499894 0.478865 0.0327105 0.0327105 0.350073 102.091 115.471 112.3 0.200306 0.0773995 112.3 0.100668 0.0232371 112.3 112.3 112.3 1.3 0.0265228
112.4 0.499903 0.474843 0.032612 0.032612 0.350028 102.182 115.571 112.4 0.200295 0.0736071 112.4 0.100689 0.023242 112.4 112.4 112.4 1.3 0.0261562
112.5 0.499933 0.47032 0.0325786 0.0325786 0.350033 102.273 115.671 112.5 0.200331 0.0706616 112.5 0.100705 0.0232465 112.5 112.5 112.5 1.3 0.0259872
112.6 0.499892 0.465238 0.0326002 0.0326002 0.350053 102.364 115.771 112.6 0.200289 0.06832 112.6 0.100682 0.0232369 112.6 112.6 112.6 1.3 0.0259153
112.7 0.499918 0.459595 0.0326578 0.0326578 0.350011 102.455 115.871 112.7 0.200333 0.066527 112.7 0.100708 0.0232376 112.7 112.7 112.7 1.3 0.0258215
112.8 0.499897 0.453172 0.0327775 0.0327775 0.350031 102.545 115.971 112.8 0.200312 0.0650942 112.8 0.10068 0.0232246 112.8 112.8 112.8 1.3 0.0257923
112.9 0.499885 0.445745 0.0329336 0.0329336 0.350054 102.636 116.071 112.9 0.20031 0.0639856 112.9 0.100665 0.0232468 112.9 112.9 112.9 1.3 0.0257218
113 0.499949 0.436963 0.033127 0.033127 0.350014 102.727 116.171 113 0.200343 0.0631634 113 0.100707 0.0232523 113 113 113 1.3 0.0256109
113.1 0.4999 0.426222 0.0333828 0.0333828 0.350054 102.818 116.271 113.1 0.200316 0.0625753 113.1 0.100693 0.0232457 113.1 113.1 113.1 1.3 0.0255121
113.2 0.4999 0.412766 0.0336516 0.0336516 0.350056 102.909 116.371 113.2 0.200285 0.0622022 113.2 0.100698 0.0232733 113.2 113.2 113.2 1.3 0.0253642
113.3 0.499927 0.395257 0.0339712 0.0339712 0.35002 103 116.471 113.3 0.20031 0.0619995 113.3 0.100723 0.0232658 113.3 113.3 113.3 1.3 0.0252225
113.4 0.499893 0.371914 0.034302 0.034302 0.350059 103.091 116.571 113.4 0.200276 0.0619465 113.4 0.100681 0.023259 113.4 113.4 113.4 1.3 0.0250939
113.5 0.499899 0.340158 0.0346772 0.0346772 0.35004 103.182 116.671 113.5 0.200301 0.0620605 113.5 0.100687 0.0232772 113.5 113.5 113.5 1.3 0.024947
113.6 0.499927 0.297746 0.0350787 0.0350787 0.35003 103.273 116.771 113.6 0.200322 0.0623029 113.6 0.100709 0.0232612 113.6 113.6 113.6 1.3 0.0248446
113.7 0.499868 0.246761 0.0355232 0.0355232 0.350077 103.364 116.871 113.7 0.200258 0.0626489 113.7 0.100658 0.0232598 113.7 113.7 113.7 1.3 0.024757
113.8 0.499908 0.199281 0.0359765 0.0359765 0.350022 103.455 116.971 113.8 0.200289 0.0631675 113.8 0.10069 0.0232693 113.8 113.8 113.8 1.3 0.0246418
113.9 0.499907 0.168832 0.0364706 0.0364706 0.350027 103.545 117.071 113.9 0.200307 0.0637756 113.9 0.100679 0.0232631 113.9 113.9 113.9 1.3 0.0245034
114 0.499879 0.139523 0.0369911 0.0369911 0.350067 103.636 117.171 114 0.200296 0.064528 114 0.100671 0.0232699 114 114 114 1.3 0.0243102
114.1 0.499943 0.114976 0.0375403 0.0375403 0.350008 103.727 117.271 114.1 0.200301 0.0653926 114.1 0.100693 0.0232667 114.1 114.1 114.1 1.3 0.0239807
114.2 0.499886 0.0944004 0.0381335 0.0381335 0.350046 103.818 117.371 114.2 0.200285 0.0663599 114.2 0.100675 0.0232683 114.2 114.2 114.2 1.3 0.0234649
114.3 0.499879 0.0770343 0.038747 0.038747 0.350019 103.909 117.471 114.3 0.200302 0.067468 114.3 0.100664 0.0232555 114.3 114.3 114.3 1.3 0.0226877
114.4 0.499928 0.0641477 0.0393997 0.0393997 0.350017 104 117.571 114.4 0.200338 0.0687368 114.4 0.100708 0.0232731 114.4 114.4 114.4 1.3 0.0216343
114.5 0.499885 0.0546782 0.0401103 0.0401103 0.350044 104.091 117.671 114.5 0.200299 0.0701128 114.5 0.100671 0.0232566 114.5 114.5 114.5 1.3 0.0202672
114.6 0.499912 0.0478243 0.0408125 0.0408125 0.350048 104.182 117.771 114.6 0.200306 0.0716734 114.6 0.100681 0.0232769 114.6 114.6 114.6 1.3 0.0184349
114.7 0.499938 0.0428798 0.041574 0.041574 0.35003 104.273 117.871 114.7 0.200333 0.0733675 114.7 0.100677 0.0232668 114.7 114.7 114.7 1.3 0.0158754
114.8 0.499883 0.0392887 0.0423691 0.0423691 0.35006 104.364 117.971 114.8 0.200276 0.0752645 114.8 0.100647 0.0232492 114.8 114.8 114.8 1.3 0.0123359
114.9 0.499919 0.0367612 0.043207 0.043207 0.350034 104.455 118.071 114.9 0.200316 0.0773779 114.9 0.100677 0.0232625 114.9 114.9 114.9 1.3 0.0100634
115 0.499917 0.034885 0.0440904 0.0440904 0.350022 104.545 118.171 115 0.200327 0.0797126 115 0.100666 0.0232711 115 115 115 1.3 0.013107
115.1 0.499891 0.0333531 0.0450403 0.0450403 0.350045 104.636 118.271 115.1 0.200301 0.0823199 115.1 0.10067 0.0232752 115.1 115.1 115.1 1.3 0.0186892
115.2 0.499929 0.0322032 0.0460247 0.0460247 0.350025 104.727 118.371 115.2 0.200324 0.0852239 115.2 0.100695 0.0232815 115.2 115.2 115.2 1.3 0.0252888
115.3 0.499907 0.0313508 0.0470845 0.0470845 0.350035 104.818 118.471 115.3 0.200298 0.0884201 115.3 0.100675 0.0232756 115.3 115.3 115.3 1.3 0.0389297
115.4 0.49989 0.0306978 0.0482106 0.0482106 0.35004 104.909 118.571 115.4 0.200285 0.0920198 115.4 0.100663 0.0232757 115.4 115.4 115.4 1.3 0.0956924
115.5 0.499931 0.0301741 0.0494204 0.0494204 0.350007 105 118.671 115.5 0.200322 0.0960487 115.5 0.100702 0.0232766 115.5 115.5 115.5 1.3 0.229591
115.6 0.499882 0.0297389 0.0507568 0.0507568 0.350028 105.091 118.771 115.6 0.200305 0.100514 115.6 0.100684 0.0232726 115.6 115.6 115.6 1.3 0.354127
115.7 0.499909 0.029384 0.0521839 0.0521839 0.350053 105.182 118.871 115.7 0.200289 0.105508 115.7 0.100684 0.0232922 115.7 115.7 115.7 1.3 0.518934
115.8 0.499938 0.0290484 0.0537481 0.0537481 0.35001 105.273 118.971 115.8 0.200308 0.111073 115.8 0.100706 0.0232952 115.8 115.8 115.8 1.3 0.547453
115.9 0.499876 0.0287457 0.0555395 0.0555395 0.350065 105.364 119.071 115.9 0.20028 0.117244 115.9 0.100665 0.0232862 115.9 115.9 115.9 1.3 0.537069
116 0.499915 0.0285159 0.0574619 0.0574619 0.350047 105.455 119.171 116 0.200301 0.124047 116 0.100683 0.0233017 116 116 116 1.3 0.502259
116.1 0.499906 0.0283151 0.0596759 0.0596759 0.350027 105.545 119.271 116.1 0.20031 0.131449 116.1 0.100678 0.0232953 116.1 116.1 116.1 1.3 0.392548
116.2 0.499877 0.028178 0.062172 0.062172 0.350054 105.636 119.371 116.2 0.200265 0.13937 116.2 0.100667 0.0232887 116.2 116.2 116.2 1.3 0.207462
116.3 0.49993 0.0281531 0.0650656 0.0650656 0.350036 105.727 119.471 116.3 0.2003 0.147819 116.3 0.1007 0.0232929 116.3 116.3 116.3 1.3 0.0608958
116.4 0.499893 0.0282637 0.0684887 0.0684887 0.350014 105.818 119.571 116.4 0.200291 0.156608 116.4 0.100707 0.0232901 116.4 116.4 116.4 1.3 0.0402839
116.5 0.499883 0.0285981 0.0725995 0.0725995 0.350039 105.909 119.671 116.5 0.200279 0.165627 116.5 0.100662 0.0232913 116.5 116.5 116.5 1.3 0.0338209
116.6 0.499929 0.0292859 0.0775908 0.0775908 0.350023 106 119.771 116.6 0.200313 0.174716 116.6 0.100709 0.0232985 116.6 116.6 116.6 1.3 0.0299062
116.7 0.499889 0.0304529 0.0838841 0.0838841 0.350022 106.091 119.871 116.7 0.200291 0.183855 116.7 0.10068 0.0232971 116.7 116.7 116.7 1.3 0.0277215
116.8 0.499904 0.0323277 0.0919072 0.0919072 0.350049 106.182 119.971 116.8 0.200288 0.193066 116.8 0.100689 0.0233126 116.8 116.8 116.8 1.3 0.0266727
116.9 0.499922 0.0351085 0.102291 0.102291 0.349991 106.273 120.071 116.9 0.200335 0.202508 116.9 0.10071 0.0233071 116.9 116.9 116.9 1.3 0.0262328
117 0.499878 0.0391184 0.115755 0.115755 0.350038 106.364 120.171 117 0.200284 0.212326 117 0.100674 0.0232991 117 117 117 1.3 0.0260465
117.1 0.499917 0.0451884 0.132971 0.132971 0.350058 106.455 120.271 117.1 0.200309 0.222793 117.1 0.100701 0.0233141 117.1 117.1 117.1 1.3 0.0259342
117.2 0.499894 0.0554698 0.154389 0.154389 0.350024 106.545 120.371 117.2 0.200322 0.234126 117.2 0.100697 0.0233123 117.2 117.2 117.2 1.3 0.025854
117.3 0.499891 0.0744197 0.179897 0.179897 0.350052 106.636 120.471 117.3 0.200267 0.246364 117.3 0.100651 0.0232981 117.3 117.3 117.3 1.3 0.0258149
117.4 0.499914 0.109378 0.208707 0.208707 0.350032 106.727 120.571 117.4 0.200308 0.259799 117.4 0.100704 0.0233111 117.4 117.4 117.4 1.3 0.025762
117.5 0.499902 0.166166 0.240594 0.240594 0.350027 106.818 120.671 117.5 0.200319 0.274217 117.5 0.100684 0.0233049 117.5 117.5 117.5 1.3 0.0256749
117.6 0.499911 0.210483 0.275467 0.275467 0.350054 106.909 120.771 117.6 0.200275 0.289392 117.6 0.100661 0.0233009 117.6 117.6 117.6 1.3 0.0255691
117.7 0.499926 0.270711 0.309955 0.309955 0.350041 107 120.871 117.7 0.200317 0.304626 117.7 0.100702 0.0233229 117.7 117.7 117.7 1.3 0.02543
117.8 0.499864 0.344639 0.323016 0.323016 0.350039 107.091 120.971 117.8 0.200308 0.318845 117.8 0.100674 0.0233102 117.8 117.8 117.8 1.3 0.0252993
117.9 0.49991 0.407917 0.339937 0.339937 0.350075 107.182 121.071 117.9 0.200312 0.327223 117.9 0.100686 0.0233068 117.9 117.9 117.9 1.3 0.0251595
118 0.499926 0.445497 0.362495 0.362495 0.350036 107.273 121.171 118 0.200351 0.327717 118 0.100706 0.0233137 118 118 118 1.3 0.0250171
118.1 0.499891 0.470557 0.377135 0.377135 0.350058 107.364 121.271 118.1 0.200344 0.328958 118.1 0.100645 0.0233017 118.1 118.1 118.1 1.3 0.0249168
118.2 0.49993 0.481444 0.376112 0.376112 0.350058 107.455 121.371 118.2 0.200349 0.326784 118.2 0.10068 0.0233265 118.2 118.2 118.2 1.3 0.0248286
118.3 0.499925 0.487528 0.346596 0.346596 0.350005 107.545 121.471 118.3 0.200342 0.317274 118.3 0.100682 0.0233127 118.3 118.3 118.3 1.3 0.024716
118.4 0.499896 0.490947 0.275217 0.275217 0.350056 107.636 121.571 118.4 0.200283 0.296936 118.4 0.100653 0.0233057 118.4 118.4 118.4 1.3 0.0245912
118.5 0.499923 0.492463 0.203873 0.203873 0.350058 107.727 121.671 118.5 0.200314 0.266095 118.5 0.100687 0.0233165 118.5 118.5 118.5 1.3 0.0244014
118.6 0.499908 0.492627 0.139902 0.139902 0.350034 107.818 121.771 118.6 0.20032 0.233938 118.6 0.100691 0.0233167 118.6 118.6 118.6 1.3 0.0240736
118.7 0.499953 0.491783 0.0996894 0.0996894 0.350063 107.909 121.871 118.7 0.200312 0.209779 118.7 0.100652 0.0233138 118.7 118.7 118.7 1.3 0.0236044
118.8 0.499984 0.490114 0.0733741 0.0733741 0.350028 108 121.971 118.8 0.200348 0.177766 118.8 0.100695 0.0233291 118.8 118.8 118.8 1.3 0.0228632
118.9 0.499937 0.487716 0.0595668 0.0595668 0.350017 108.091 122.071 118.9 0.200325 0.154836 118.9 0.100673 0.0233189 118.9 118.9 118.9 1.3 0.0218765
119 0.499913 0.484768 0.0516393 0.0516393 0.350059 108.182 122.171 119 0.20028 0.138366 119 0.100672 0.0233275 119 119 119 1.3 0.0205717
119.1 0.499927 0.481275 0.0464945 0.0464945 0.350029 108.273 122.271 119.1 0.200329 0.123702 119.1 0.100706 0.0233449 119.1 119.1 119.1 1.3 0.0188288
119.2 0.49988 0.477285 0.0429178 0.0429178 0.350037 108.364 122.371 119.2 0.200301 0.110289 119.2 0.100667 0.0233246 119.2 119.2 119.2 1.3 0.0164097
119.3 0.499924 0.472828 0.0403181 0.0403181 0.350064 108.455 122.471 119.3 0.200299 0.0989946 119.3 0.100674 0.0233458 119.3 119.3 119.3 1.3 0.0129631
119.4 0.499904 0.467791 0.0383613 0.0383613 0.350037 108.545 122.571 119.4 0.200328 0.0900499 119.4 0.100692 0.0233471 119.4 119.4 119.4 1.3 0.0100243
119.5 0.499883 0.462112 0.0368888 0.0368888 0.350051 108.636 122.671 119.5 0.200288 0.0831656 119.5 0.100653 0.0233404 119.5 119.5 119.5 1.3 0.0122131
119.6 0.499919 0.455627 0.0357374 0.0357374 0.350048 108.727 122.771 119.6 0.2003 0.0778919 119.6 0.100709 0.0233355 119.6 119.6 119.6 1.3 0.0176712
119.7 0.499892 0.447989 0.0348589 0.0348589 0.350028 108.818 122.871 119.7 0.200327 0.0738815 119.7 0.100685 0.0233339 119.7 119.7 119.7 1.3 0.0240243
119.8 0.499894 0.438854 0.0341776 0.0341776 0.350072 108.909 122.971 119.8 0.200292 0.0707316 119.8 0.100648 0.023328 119.8 119.8 119.8 1.3 0.0357489
119.9 0.499919 0.427522 0.0336015 0.0336015 0.350054 109 123.071 119.9 0.200319 0.0682716 119.9 0.100704 0.0233471 119.9 119.9 119.9 1.3 0.079539
120 0.499877 0.413134 0.0331923 0.0331923 0.350024 109.091 123.171 120 0.200321 0.066352 120 0.100671 0.0233315 120 120 120 1.3 0.216517
120.1 0.499905 0.394191 0.0328777 0.0328777 0.350053 109.182 123.271 120.1 0.200289 0.0648277 120.1 0.100648 0.0233384 120.1 120.1 120.1 1.3 0.320529
120.2 0.499901 0.36853 0.0326505 0.0326505 0.350042 109.273 123.371 120.2 0.200314 0.0636617 120.2 0.100703 0.0233394 120.2 120.2 120.2 1.3 0.507853
120.3 0.499861 0.333076 0.0325202 0.0325202 0.350018 109.364 123.471 120.3 0.200275 0.0627695 120.3 0.100651 0.0233357 120.3 120.3 120.3 1.3 0.546275
120.4 0.499907 0.286051 0.0324469 0.0324469 0.350059 109.455 123.571 120.4 0.200292 0.0621191 120.4 0.100658 0.0233366 120.4 120.4 120.4 1.3 0.540118
120.5 0.499885 0.232116 0.0324384 0.0324384 0.350023 109.545 123.671 120.5 0.200313 0.061693 120.5 0.100693 0.023345 120.5 120.5 120.5 1.3 0.509743
120.6 0.499863 0.188322 0.0324831 0.0324831 0.350028 109.636 123.771 120.6 0.200263 0.0614384 120.6 0.100652 0.0233391 120.6 120.6 120.6 1.3 0.421105
120.7 0.499902 0.161247 0.0325714 0.0325714 0.350077 109.727 123.871 120.7 0.200297 0.0613597 120.7 0.100686 0.0233515 120.7 120.7 120.7 1.3 0.234474
120.8 0.499875 0.130858 0.0326903 0.0326903 0.350026 109.818 123.971 120.8 0.200311 0.0614096 120.8 0.100682 0.0233481 120.8 120.8 120.8 1.3 0.0720655
120.9 0.499883 0.108041 0.0328798 0.0328798 0.350061 109.909 124.071 120.9 0.200276 0.0616062 120.9 0.10064 0.0233289 120.9 120.9 120.9 1.3 0.0415975
121 0.499919 0.0881704 0.0330729 0.0330729 0.350051 110 124.171 121 0.200326 0.0619541 121 0.100685 0.0233533 121 121 121 1.3 0.0346054
121.1 0.499867 0.0721634 0.0333345 0.0333345 0.350018 110.091 124.271 121.1 0.20032 0.0623751 121.1 0.100666 0.0233469 121.1 121.1 121.1 1.3 0.0303665
121.2 0.499901 0.0604484 0.0336229 0.0336229 0.350045 110.182 124.371 121.2 0.200283 0.0629646 121.2 0.100649 0.0233517 121.2 121.2 121.2 1.3 0.0279641
121.3 0.499898 0.0518932 0.0339585 0.0339585 0.350046 110.273 124.471 121.3 0.200345 0.0636716 121.3 0.100666 0.0233491 121.3 121.3 121.3 1.3 0.0267737
121.4 0.499862 0.0457487 0.0342985 0.0342985 0.350021 110.364 124.571 121.4 0.200301 0.0644559 121.4 0.10066 0.0233374 121.4 121.4 121.4 1.3 0.0262815
121.5 0.499888 0.0412846 0.034698 0.034698 0.350053 110.455 124.671 121.5 0.200303 0.0653933 121.5 0.100657 0.0233545 121.5 121.5 121.5 1.3 0.0260999
121.6 0.499891 0.038066 0.0351028 0.0351028 0.350041 110.545 124.771 121.6 0.200329 0.0664479 121.6 0.100667 0.0233608 121.6 121.6 121.6 1.3 0.0259735
121.7 0.499867 0.0357939 0.0355491 0.0355491 0.350037 110.636 124.871 121.7 0.200293 0.0676147 121.7 0.100648 0.023356 121.7 121.7 121.7 1.3 0.0259145
121.8 0.499911 0.034121 0.0360105 0.0360105 0.350064 110.727 124.971 121.8 0.200323 0.0689357 121.8 0.100648 0.0233552 121.8 121.8 121.8 1.3 0.0258679
121.9 0.499876 0.0326791 0.0365076 0.0365076 0.350012 110.818 125.071 121.9 0.200329 0.0704057 121.9 0.100676 0.0233811 121.9 121.9 121.9 1.3 0.0258113
122 0.499869 0.0316633 0.0370508 0.0370508 0.350029 110.909 125.171 122 0.200268 0.0719942 122 0.100645 0.0233643 122 122 122 1.3 0.0257258
122.1 0.4999 0.0308983 0.0376171 0.0376171 0.35004 111 125.271 122.1 0.200321 0.0737907 122.1 0.100669 0.0233737 122.1 122.1 122.1 1.3 0.0256316
122.2 0.499864 0.0303267 0.038218 0.038218 0.350025 111.091 125.371 122.2 0.200304 0.0757704 122.2 0.100679 0.0233672 122.2 122.2 122.2 1.3 0.0254874
122.3 0.499896 0.0298785 0.0388527 0.0388527 0.350085 111.182 125.471 122.3 0.200286 0.0779697 122.3 0.100656 0.0233694 122.3 122.3 122.3 1.3 0.0253724
122.4 0.499918 0.0294981 0.0395122 0.0395122 0.350089 111.273 125.571 122.4 0.200312 0.0804278 122.4 0.10069 0.0233741 122.4 122.4 122.4 1.3 0.0252208
122.5 0.499884 0.0291691 0.0402033 0.0402033 0.350061 111.364 125.671 122.5 0.200295 0.0831515 122.5 0.100655 0.0233558 122.5 122.5 122.5 1.3 0.0250707
122.6 0.49992 0.0288926 0.0409255 0.0409255 0.350056 111.455 125.771 122.6 0.200293 0.0861929 122.6 0.100665 0.0233734 122.6 122.6 122.6 1.3 0.0249834
122.7 0.499897 0.028628 0.0416782 0.0416782 0.35004 111.545 125.871 122.7 0.200309 0.089567 122.7 0.100678 0.0233716 122.7 122.7 122.7 1.3 0.0248642
122.8 0.499866 0.0284186 0.0424976 0.0424976 0.350018 111.636 125.971 122.8 0.200273 0.0933178 122.8 0.100656 0.0233614 122.8 122.8 122.8 1.3 0.0247635
122.9 0.499901 0.0282539 0.0433574 0.0433574 0.35004 111.727 126.071 122.9 0.200291 0.0975697 122.9 0.100675 0.023382 122.9 122.9 122.9 1.3 0.0246562
123 0.499875 0.0281463 0.0442575 0.0442575 0.350011 111.818 126.171 123 0.200332 0.102261 123 0.100693 0.0233749 123 123 123 1.3 0.0244542
123.1 0.499898 0.0281566 0.0452122 0.0452122 0.350009 111.909 126.271 123.1 0.200325 0.107448 123.1 0.100643 0.0233762 123.1 123.1 123.1 1.3 0.02418
123.2 0.499919 0.0282878 0.0462365 0.0462365 0.350041 112 126.371 123.2 0.200358 0.11327 123.2 0.10068 0.0233763 123.2 123.2 123.2 1.3 0.0237373
123.3 0.499856 0.0286506 0.047304 0.047304 0.350012 112.091 126.471 123.3 0.200322 0.11975 123.3 0.10069 0.0233832 123.3 123.3 123.3 1.3 0.0230562
123.4 0.499898 0.0293652 0.0484563 0.0484563 0.350014 112.182 126.571 123.4 0.200288 0.126909 123.4 0.100649 0.0233763 123.4 123.4 123.4 1.3 0.0221185
123.5 0.499885 0.0305437 0.0496977 0.0496977 0.350035 112.273 126.671 123.5 0.200328 0.13463 123.5 0.100681 0.0233828 123.5 123.5 123.5 1.3 0.0208607
123.6 0.499857 0.0324034 0.0510614 0.0510614 0.350012 112.364 126.771 123.6 0.200298 0.142835 123.6 0.100677 0.0233708 123.6 123.6 123.6 1.3 0.0191925
123.7 0.499907 0.0352374 0.0525288 0.0525288 0.350042 112.455 126.871 123.7 0.200289 0.151492 123.7 0.100668 0.0233921 123.7 123.7 123.7 1.3 0.0169407
123.8 0.499887 0.0392879 0.0541805 0.0541805 0.350042 112.545 126.971 123.8 0.200314 0.160461 123.8 0.100691 0.023386 123.8 123.8 123.8 1.3 0.0136729
123.9 0.499878 0.0454544 0.0560026 0.0560026 0.350009 112.636 127.071 123.9 0.200286 0.169568 123.9 0.100658 0.0233746 123.9 123.9 123.9 1.3 0.0102412
124 0.49992 0.0559746 0.0580278 0.0580278 0.350065 112.727 127.171 124 0.200277 0.178737 124 0.100664 0.0233849 124 124 124 1.3 0.011266
124.1 0.499878 0.0754453 0.0603168 0.0603168 0.350022 112.818 127.271 124.1 0.200319 0.187953 124.1 0.100683 0.0233951 124.1 124.1 124.1 1.3 0.0164625
124.2 0.499894 0.111421 0.0629746 0.0629746 0.350021 112.909 127.371 124.2 0.200265 0.197308 124.2 0.100638 0.0233789 124.2 124.2 124.2 1.3 0.0226323
124.3 0.499913 0.16938 0.0660718 0.0660718 0.350068 113 127.471 124.3 0.200317 0.206967 124.3 0.100677 0.0233829 124.3 124.3 124.3 1.3 0.0325647
124.4 0.499854 0.210956 0.0697135 0.0697135 0.350017 113.091 127.571 124.4 0.200304 0.217089 124.4 0.10067 0.0233841 124.4 124.4 124.4 1.3 0.0644767
124.5 0.499898 0.272822 0.0741255 0.0741255 0.350038 113.182 127.671 124.5 0.200273 0.22799 124.5 0.10065 0.0233732 124.5 124.5 124.5 1.3 0.194028
124.6 0.499906 0.348748 0.0795971 0.0795971 0.350051 113.273 127.771 124.6 0.200324 0.239771 124.6 0.100688 0.0233942 124.6 124.6 124.6 1.3 0.282456
124.7 0.499886 0.410379 0.0865236 0.0865236 0.35002 113.364 127.871 124.7 0.200308 0.252599 124.7 0.100652 0.0233843 124.7 124.7 124.7 1.3 0.487828
124.8 0.499919 0.448474 0.0954587 0.0954587 0.350037 113.455 127.971 124.8 0.200279 0.266593 124.8 0.100645 0.0233848 124.8 124.8 124.8 1.3 0.54325
124.9 0.499903 0.472272 0.10704 0.10704 0.350039 113.545 128.071 124.9 0.200336 0.281563 124.9 0.100679 0.0233904 124.9 124.9 124.9 1.3 0.543281
125 0.499877 0.482936 0.122056 0.122056 0.350006 113.636 128.171 125 0.200294 0.296954 125 0.100642 0.0233951 125 125 125 1.3 0.517829
125.1 0.49992 0.489009 0.141119 0.141119 0.350036 113.727 128.271 125.1 0.200296 0.311968 125.1 0.100662 0.0233945 125.1 125.1 125.1 1.3 0.450034
125.2 0.49989 0.492378 0.164509 0.164509 0.350021 113.818 128.371 125.2 0.200328 0.324676 125.2 0.100689 0.0234023 125.2 125.2 125.2 1.3 0.271676
125.3 0.499906 0.493882 0.191726 0.191726 0.350025 113.909 128.471 125.3 0.200301 0.327357 125.3 0.100639 0.0233994 125.3 125.3 125.3 1.3 0.0965209
125.4 0.499919 0.49402 0.222066 0.222066 0.350064 114 128.571 125.4 0.20031 0.328571 125.4 0.100659 0.0233943 125.4 125.4 125.4 1.3 0.0436235
125.5 0.499866 0.493129 0.255496 0.255496 0.350042 114.091 128.671 125.5 0.200321 0.328946 125.5 0.100655 0.0233888 125.5 125.5 125.5 1.3 0.0357772
125.6 0.499919 0.491424 0.291583 0.291583 0.350034 114.182 128.771 125.6 0.200278 0.323623 125.6 0.100661 0.0233958 125.6 125.6 125.6 1.3 0.0310829
125.7 0.49991 0.488997 0.317906 0.317906 0.350076 114.273 128.871 125.7 0.200335 0.309034 125.7 0.100678 0.023403 125.7 125.7 125.7 1.3 0.0283451
125.8 0.499886 0.486002 0.32934 0.32934 0.350006 114.364 128.971 125.8 0.200315 0.282693 125.8 0.100671 0.0234013 125.8 125.8 125.8 1.3 0.0269497
125.9 0.499901 0.482478 0.351062 0.351062 0.350046 114.455 129.071 125.9 0.200292 0.249017 125.9 0.100647 0.0233992 125.9 125.9 125.9 1.3 0.0263942
126 0.499897 0.478448 0.370834 0.370834 0.350047 114.545 129.171 126 0.200325 0.22245 126 0.100677 0.0234005 126 126 126 1.3 0.0261704
126.1 0.499886 0.473922 0.379291 0.379291 0.350019 114.636 129.271 126.1 0.200301 0.192817 126.1 0.100651 0.0233862 126.1 126.1 126.1 1.3 0.0260261
126.2 0.499925 0.468768 0.366775 0.366775 0.35004 114.727 129.371 126.2 0.200319 0.164709 126.2 0.100654 0.0234034 126.2 126.2 126.2 1.3 0.0259687
126.3 0.499869 0.462902 0.317468 0.317468 0.35003 114.818 129.471 126.3 0.200337 0.145669 126.3 0.10068 0.0233999 126.3 126.3 126.3 1.3 0.0259287
126.4 0.499883 0.456125 0.236113 0.236113 0.35002 114.909 129.571 126.4 0.200287 0.130234 126.4 0.100657 0.0233938 126.4 126.4 126.4 1.3 0.0258696
126.5 0.499905 0.448033 0.172558 0.172558 0.350032 115 129.671 126.5 0.200298 0.116002 126.5 0.100667 0.023411 126.5 126.5 126.5 1.3 0.0258233
126.6 0.499862 0.438145 0.118215 0.118215 0.350033 115.091 129.771 126.6 0.20031 0.10352 126.6 0.100694 0.0234047 126.6 126.6 126.6 1.3 0.0257237
126.7 0.499918 0.425731 0.0846662 0.0846662 0.350026 115.182 129.871 126.7 0.200281 0.0934184 126.7 0.10066 0.023404 126.7 126.7 126.7 1.3 0.0255836
126.8 0.499912 0.409646 0.065377 0.065377 0.350045 115.273 129.971 126.8 0.200318 0.0856338 126.8 0.100689 0.0234133 126.8 126.8 126.8 1.3 0.0254603
126.9 0.499871 0.388024 0.0550461 0.0550461 0.350027 115.364 130.071 126.9 0.200301 0.0796812 126.9 0.100689 0.0234112 126.9 126.9 126.9 1.3 0.0252987
127 0.499921 0.3581 0.0487258 0.0487258 0.350029 115.455 130.171 127 0.200284 0.0751158 127 0.100651 0.0234198 127 127 127 1.3 0.0251659
127.1 0.4999 0.316366 0.0444574 0.0444574 0.350058 115.545 130.271 127.1 0.200332 0.0716303 127.1 0.100683 0.0234172 127.1 127.1 127.1 1.3 0.0250388
127.2 0.499882 0.262892 0.0414008 0.0414008 0.350009 115.636 130.371 127.2 0.200294 0.0688619 127.2 0.100657 0.0234028 127.2 127.2 127.2 1.3 0.0249246
127.3 0.499926 0.209132 0.0391531 0.0391531 0.350021 115.727 130.471 127.3 0.2003 0.0667127 127.3 0.100649 0.0234113 127.3 127.3 127.3 1.3 0.0248415
127.4 0.499888 0.174794 0.0374598 0.0374598 0.350037 115.818 130.571 127.4 0.20032 0.0650308 127.4 0.100685 0.0234151 127.4 127.4 127.4 1.3 0.0247404
127.5 0.499892 0.145053 0.0361535 0.0361535 0.349995 115.909 130.671 127.5 0.200267 0.0636969 127.5 0.100661 0.0234219 127.5 127.5 127.5 1.3 0.0245595
127.6 0.499915 0.117842 0.0351733 0.0351733 0.35003 116 130.771 127.6 0.200302 0.0626892 127.6 0.100684 0.0234243 127.6 127.6 127.6 1.3 0.0243143
127.7 0.499868 0.0965675 0.0343644 0.0343644 0.350035 116.091 130.871 127.7 0.200317 0.0619283 127.7 0.1007 0.0234237 127.7 127.7 127.7 1.3 0.0239001
127.8 0.499918 0.0782355 0.0337456 0.0337456 0.349988 116.182 130.971 127.8 0.200266 0.0613976 127.8 0.100651 0.0234175 127.8 127.8 127.8 1.3 0.0232602
127.9 0.499901 0.0645956 0.0332611 0.0332611 0.350035 116.273 131.071 127.9 0.200309 0.0610736 127.9 0.100673 0.0234243 127.9 127.9 127.9 1.3 0.0224034
128 0.499861 0.054687 0.032896 0.032896 0.350012 116.364 131.171 128 0.200295 0.0609047 128 0.100669 0.0234129 128 128 128 1.3 0.0211912
128.1 0.499907 0.0475779 0.0326378 0.0326378 0.349999 116.455 131.271 128.1 0.20028 0.0608908 128.1 0.100642 0.0234164 128.1 128.1 128.1 1.3 0.019642
128.2 0.499865 0.0424395 0.0324526 0.0324526 0.350026 116.545 131.371 128.2 0.200318 0.0610277 128.2 0.100692 0.0234302 128.2 128.2 128.2 1.3 0.0175355
128.3 0.49987 0.0387736 0.0323361 0.0323361 0.349996 116.636 131.471 128.3 0.200289 0.0612612 128.3 0.100679 0.0234396 128.3 128.3 128.3 1.3 0.0145018
128.4 0.49992 0.0361199 0.0323073 0.0323073 0.350011 116.727 131.571 128.4 0.200281 0.0616471 128.4 0.100697 0.023425 128.4 128.4 128.4 1.3 0.0107611
128.5 0.499859 0.0342429 0.0323177 0.0323177 0.350043 116.818 131.671 128.5 0.200337 0.0621526 128.5 0.100739 0.0234265 128.5 128.5 128.5 1.3 0.0103887
128.6 0.499884 0.03274 0.0323691 0.0323691 0.349991 116.909 131.771 128.6 0.200274 0.0627396 128.6 0.100711 0.0234104 128.6 128.6 128.6 1.3 0.015044
128.7 0.499902 0.0315872 0.0324764 0.0324764 0.350022 117 131.871 128.7 0.200285 0.0634997 128.7 0.100674 0.0234141 128.7 128.7 128.7 1.3 0.0210905
128.8 0.499872 0.0307416 0.0326342 0.0326342 0.350042 117.091 131.971 128.8 0.200312 0.0643478 128.8 0.100695 0.0234264 128.8 128.8 128.8 1.3 0.029593
128.9 0.499911 0.0301305 0.0328199 0.0328199 0.350009 117.182 132.071 128.9 0.20026 0.0653153 128.9 0.10066 0.0234283 128.9 128.9 128.9 1.3 0.0527715
129 0.499894 0.029641 0.0330433 0.0330433 0.35004 117.273 132.171 129 0.200288 0.0664497 129 0.100687 0.0234407 129 129 129 1.3 0.163125
129.1 0.499881 0.0292677 0.0333121 0.0333121 0.350021 117.364 132.271 129.1 0.200282 0.0676437 129.1 0.100687 0.0234258 129.1 129.1 129.1 1.3 0.252124
129.2 0.499901 0.0289478 0.0336059 0.0336059 0.350009 117.455 132.371 129.2 0.200269 0.0690092 129.2 0.100647 0.0234311 129.2 129.2 129.2 1.3 0.455019
129.3 0.499895 0.0286752 0.0339606 0.0339606 0.350045 117.545 132.471 129.3 0.200291 0.0705405 129.3 0.10068 0.023422 129.3 129.3 129.3 1.3 0.538109
129.4 0.499901 0.028443 0.034302 0.034302 0.350019 117.636 132.571 129.4 0.200262 0.0721924 129.4 0.100667 0.0234043 129.4 129.4 129.4 1.3 0.545819
129.5 0.49992 0.0282406 0.0346975 0.0346975 0.35001 117.727 132.671 129.5 0.200296 0.0740668 129.5 0.100651 0.0234344 129.5 129.5 129.5 1.3 0.525402
129.6 0.499883 0.0282269 0.0351281 0.0351281 0.350037 117.818 132.771 129.6 0.200311 0.0761163 129.6 0.100699 0.023425 129.6 129.6 129.6 1.3 0.4736
129.7 0.499921 0.0281746 0.0355595 0.0355595 0.35001 117.909 132.871 129.7 0.200276 0.0783719 129.7 0.10065 0.023422 129.7 129.7 129.7 1.3 0.310759
129.8 0.499944 0.027967 0.0360448 0.0360448 0.350002 118 132.971 129.8 0.200291 0.080934 129.8 0.100648 0.0234187 129.8 129.8 129.8 1.3 0.137578
129.9 0.499892 0.0279524 0.0365638 0.0365638 0.350053 118.091 133.071 129.9 0.200314 0.083737 129.9 0.100705 0.0234374 129.9 129.9 129.9 1.3 0.0469328
130 0.499924 0.0281197 0.0370944 0.0370944 0.350009 118.182 133.171 130 0.200297 0.0868823 130 0.100642 0.0234111 130 130 130 1.3 0.0372844
130.1 0.499921 0.0285235 0.0375828 0.0375828 0.000833387 118.273 133.271 130.1 0.000798956 0.090369 130.1 0.000803623 0.0233959 130.1 130.1 130.1 1.3 0.0319748
130.2 0.499904 0.0293041 0.0382783 0.0382783 0.000748035 118.364 133.371 130.2 0.000728538 0.094794 130.2 0.000755191 0.0234112 130.2 130.2 130.2 1.3 0.0288445
130.3 0.499935 0.030565 0.0390081 0.0390081 0.000709767 118.455 133.471 130.3 0.000712774 0.0997552 130.3 0.000717856 0.0234548 130.3 130.3 130.3 1.3 0.0271859
130.4 0.499887 0.0325345 0.0397107 0.0397107 0.000737353 118.545 133.571 130.4 0.000737768 0.10486 130.4 0.000762347 0.0235026 130.4 130.4 130.4 1.3 0.0264935
130.5 0.499912 0.0355187 0.0403641 0.0403641 0.000735071 118.636 133.671 130.5 0.000723975 0.10995 130.5 0.000755191 0.0235123 130.5 130.5 130.5 1.3 0.026211
130.6 0.499953 0.039776 0.0409314 0.0409314 0.000708626 118.727 133.771 130.6 0.000720552 0.114911 130.6 0.000715471 0.0234821 130.6 130.6 130.6 1.3 0.0260705
130.7 0.4999 0.0463625 0.0414412 0.0414412 0.000761517 118.818 133.871 130.7 0.00074928 0.119601 130.7 0.000756539 0.0234664 130.7 130.7 130.7 1.3 0.0260179
130.8 0.499926 0.0578138 0.0418884 0.0418884 0.000720137 118.909 133.971 130.8 0.000722627 0.123867 130.8 0.000729471 0.0234388 130.8 130.8 130.8 1.3 0.0259506
130.9 0.499926 0.0790913 0.0422651 0.0422651 0.000713604 119 134.071 130.9 0.000731027 0.127682 130.9 0.000741916 0.0233788 130.9 130.9 130.9 1.3 0.0259138
131 0.499887 0.118178 0.0425588 0.0425588 0.000743576 119.091 134.171 131 0.000754154 0.130891 131 0.000764732 0.023333 131 131 131 1.3 0.0258583
131.1 0.499933 0.17805 0.0427635 0.0427635 0.00069504 119.182 134.271 131.1 0.0007163 0.133461 131.1 0.000739842 0.0232695 131.1 131.1 131.1 1.3 0.0257549
131.2 0.49993 0.216548 0.0429261 0.0429261 0.000716093 119.273 134.371 131.2 0.000739842 0.135393 131.2 0.00075488 0.0231884 131.2 131.2 131.2 1.3 0.0256608
131.3 0.499887 0.283003 0.0430048 0.0430048 0.000747724 119.364 134.471 131.3 0.000731753 0.136625 131.3 0.000767532 0.0231215 131.3 131.3 131.3 1.3 0.0255208
131.4 0.499949 0.361119 0.0430071 0.0430071 0.00070427 119.455 134.571 131.4 0.000701885 0.137128 131.4 0.00072273 0.0230441 131.4 131.4 131.4 1.3 0.0253783
131.5 0.499864 0.416582 0.0429464 0.0429464 0.000717752 119.545 134.671 131.5 0.000735901 0.136939 131.5 0.000765769 0.0229702 131.5 131.5 131.5 1.3 0.025246
131.6 0.499894 0.454568 0.0428328 0.0428328 0.000756228 119.636 134.771 131.6 0.000725323 0.136011 131.6 0.000751043 0.0228928 131.6 131.6 131.6 1.3 0.0251235
131.7 0.499943 0.475179 0.042657 0.042657 0.000731027 119.727 134.871 131.7 0.000704789 0.134397 131.7 0.000740568 0.022804 131.7 131.7 131.7 1.3 0.0249982
131.8 0.49989 0.484974 0.0424307 0.0424307 0.00073559 119.818 134.971 131.8 0.000746376 0.132107 131.8 0.000763384 0.0227288 131.8 131.8 131.8 1.3 0.024921
131.9 0.499913 0.490716 0.042159 0.042159 0.00074762 119.909 135.071 131.9 0.000703752 0.129188 131.9 0.000732064 0.0226561 131.9 131.9 131.9 1.3 0.0248095
132 0.499907 0.493871 0.0418321 0.0418321 0.000717337 120 135.171 132 0.000709974 0.12572 132 0.000718686 0.0225799 132 132 132 1.3 0.0246529
132.1 0.499902 0.495271 0.0414818 0.0414818 0.00075488 120.091 135.271 132.1 0.000754258 0.12179 132.1 0.000738909 0.0225164 132.1 132.1 132.1 1.3 0.0244356
132.2 0.499937 0.495377 0.0410855 0.0410855 0.000706033 120.182 135.371 132.2 0.000696596 0.117429 132.2 0.000720345 0.0224497 132.2 132.2 132.2 1.3 0.0240655
132.3 0.499915 0.494473 0.0406981 0.0406981 0.000712878 120.273 135.471 132.3 0.000723041 0.112792 132.3 0.00071796 0.0223971 132.3 132.3 132.3 1.3 0.0235286
132.4 0.499884 0.492767 0.0402712 0.0402712 0.000753324 120.364 135.571 132.4 0.000736212 0.107964 132.4 0.000745235 0.0223389 132.4 132.4 132.4 1.3 0.0227146
132.5 0.499935 0.490386 0.0397999 0.0397999 0.000712256 120.455 135.671 132.5 0.000696492 0.103068 132.5 0.000716196 0.0222796 132.5 132.5 132.5 1.3 0.0216088
132.6 0.499889 0.487419 0.0393362 0.0393362 0.000724078 120.545 135.771 132.6 0.00072999 0.0981961 132.6 0.000750628 0.0222437 132.6 132.6 132.6 1.3 0.020188
132.7 0.4999 0.483971 0.0388566 0.0388566 0.000752183 120.636 135.871 132.7 0.000710804 0.0933879 132.7 0.000741501 0.0221949 132.7 132.7 132.7 1.3 0.0183013
132.8 0.499932 0.480015 0.0383618 0.0383618 0.000692032 120.727 135.971 132.8 0.000697529 0.0888051 132.8 0.000719515 0.0221689 132.8 132.8 132.8 1.3 0.0156359
132.9 0.49989 0.475531 0.0378872 0.0378872 0.000729575 120.818 136.071 132.9 0.000751457 0.0844883 132.9 0.000772614 0.0221495 132.9 132.9 132.9 1.3 0.0119171
133 0.499904 0.470469 0.0373957 0.0373957 0.000719204 120.909 136.171 133 0.000709767 0.0804006 133 0.000734968 0.0220977 133 133 133 1.3 0.00974787
133.1 0.499928 0.464646 0.0369063 0.0369063 0.000703337 121 136.271 133.1 0.000702611 0.0766322 133.1 0.000725634 0.0220703 133.1 133.1 133.1 1.3 0.0131395
133.2 0.499875 0.457873 0.0364351 0.0364351 0.000740983 121.091 136.371 133.2 0.000739738 0.0731512 133.2 0.000775207 0.0220529 133.2 133.2 133.2 1.3 0.0189931
133.3 0.499926 0.449768 0.0359437 0.0359437 0.000732686 121.182 136.471 133.3 0.000700329 0.0699489 133.3 0.000725115 0.0220094 133.3 133.3 133.3 1.3 0.026114
133.4 0.4999 0.439808 0.0354782 0.0354782 0.000722004 121.273 136.571 133.4 0.000723041 0.0670078 133.4 0.000729679 0.0220047 133.4 133.4 133.4 1.3 0.0413654
133.5 0.499891 0.427268 0.0350223 0.0350223 0.000749176 121.364 136.671 133.5 0.000737042 0.0642926 133.5 0.000763384 0.0220044 133.5 133.5 133.5 1.3 0.108989
133.6 0.499939 0.410993 0.0345266 0.0345266 0.000700537 121.455 136.771 133.6 0.000701262 0.0617705 133.6 0.000730612 0.0219728 133.6 133.6 133.6 1.3 0.235813
133.7 0.499903 0.389006 0.0340948 0.0340948 0.000715782 121.545 136.871 133.7 0.000735694 0.0594824 133.7 0.000761102 0.0219766 133.7 133.7 133.7 1.3 0.37504
133.8 0.499908 0.358423 0.0336496 0.0336496 0.000747309 121.636 136.971 133.8 0.000723352 0.0573561 133.8 0.000753324 0.0219392 133.8 133.8 133.8 1.3 0.523143
133.9 0.499935 0.315451 0.0331992 0.0331992 0.000709248 121.727 137.071 133.9 0.000700018 0.0553964 133.9 0.000714848 0.0219384 133.9 133.9 133.9 1.3 0.546633
134 0.499881 0.260389 0.0327772 0.0327772 0.000728642 121.818 137.171 134 0.000725841 0.053553 134 0.000752598 0.0219535 134 134 134 1.3 0.534337
134.1 0.499945 0.20636 0.0323722 0.0323722 0.000739012 121.909 137.271 134.1 0.000694107 0.0518484 134.1 0.000729886 0.0219216 134.1 134.1 134.1 1.3 0.497886
134.2 0.499916 0.173186 0.0319818 0.0319818 0.000704685 122 137.371 134.2 0.000690684 0.050281 134.2 0.000722523 0.0219151 134.2 134.2 134.2 1.3 0.379999
134.3 0.499886 0.14245 0.0316036 0.0316036 0.000746376 122.091 137.471 134.3 0.000717545 0.04882 134.3 0.000775414 0.0219409 134.3 134.3 134.3 1.3 0.198918
134.4 0.499918 0.115907 0.0312264 0.0312264 0.000745339 122.182 137.571 134.4 0.000686017 0.047451 134.4 0.000726982 0.0219094 134.4 134.4 134.4 1.3 0.0580189
134.5 0.499901 0.0948042 0.0308695 0.0308695 0.000715367 122.273 137.671 134.5 0.000710804 0.0461859 134.5 0.000742746 0.0219178 134.5 134.5 134.5 1.3 0.0398864
134.6 0.499886 0.0768021 0.0305314 0.0305314 0.000725012 122.364 137.771 134.6 0.000712982 0.0449914 134.6 0.00075965 0.021919 134.6 134.6 134.6 1.3 0.0335827
134.7 0.499932 0.0635155 0.0301801 0.0301801 0.000715056 122.455 137.871 134.7 0.000698047 0.0438626 134.7 0.000725323 0.0219101 134.7 134.7 134.7 1.3 0.0297399
134.8 0.499879 0.0538771 0.0298657 0.0298657 0.000736005 122.545 137.971 134.8 0.000728123 0.0428225 134.8 0.000742124 0.0219179 134.8 134.8 134.8 1.3 0.0276346
134.9 0.499913 0.0469758 0.0295397 0.0295397 0.000734242 122.636 138.071 134.9 0.000710285 0.0418207 134.9 0.000771681 0.0219309 134.9 134.9 134.9 1.3 0.0266688
135 0.499937 0.042017 0.0292353 0.0292353 0.000718893 122.727 138.171 135 0.000697322 0.0409078 135 0.000736938 0.0219343 135 135 135 1.3 0.026256
135.1 0.499903 0.0384198 0.0289428 0.0289428 0.000717026 122.818 138.271 135.1 0.000733827 0.0400521 135.1 0.000750628 0.0219486 135.1 135.1 135.1 1.3 0.0261026
135.2 0.499941 0.0358787 0.0286511 0.0286511 0.00074399 122.909 138.371 135.2 0.000712774 0.0392266 135.2 0.000748657 0.0219589 135.2 135.2 135.2 1.3 0.0260071
135.3 0.499933 0.0341794 0.0283696 0.0283696 0.000714226 123 138.471 135.3 0.000693796 0.0384499 135.3 0.00071796 0.0219616 135.3 135.3 135.3 1.3 0.025943
135.4 0.499887 0.0326243 0.0281194 0.0281194 0.000745442 123.091 138.571 135.4 0.000741398 0.0377351 135.4 0.000765251 0.0219878 135.4 135.4 135.4 1.3 0.0259121
135.5 0.499951 0.0314562 0.0278491 0.0278491 0.000734346 123.182 138.671 135.5 0.000710181 0.0370409 135.5 0.000718167 0.0219816 135.5 135.5 135.5 1.3 0.0258642
135.6 0.499915 0.0306058 0.0275813 0.0275813 0.000710078 123.273 138.771 135.6 0.000723663 0.0363824 135.6 0.000723145 0.0220046 135.6 135.6 135.6 1.3 0.0257699
135.7 0.499887 0.0299903 0.0273478 0.0273478 0.000744716 123.364 138.871 135.7 0.000745027 0.0357754 135.7 0.000752806 0.022031 135.7 135.7 135.7 1.3 0.0256877
135.8 0.499935 0.029547 0.0271128 0.0271128 0.000734657 123.455 138.971 135.8 0.000713085 0.035197 135.8 0.000712048 0.0220336 135.8 135.8 135.8 1.3 0.0255336
135.9 0.499905 0.0291747 0.0268713 0.0268713 0.000708418 123.545 139.071 135.9 0.000726049 0.0346544 135.9 0.000730612 0.0220715 135.9 135.9 135.9 1.3 0.0253906
136 0.499916 0.0288968 0.0266621 0.0266621 0.000750731 123.636 139.171 136 0.000736316 0.0341188 136 0.000757369 0.0220858 136 136 136 1.3 0.0252645
136.1 0.499924 0.0286383 0.0264535 0.0264535 0.000717856 123.727 139.271 136.1 0.000687884 0.03359 136.1 0.000708315 0.022113 136.1 136.1 136.1 1.3 0.0251274
136.2 0.499888 0.0284125 0.0262379 0.0262379 0.000719619 123.818 139.371 136.2 0.000744509 0.033128 136.2 0.000759132 0.0221611 136.2 136.2 136.2 1.3 0.0250274
136.3 0.49993 0.0282333 0.0260407 0.0260407 0.000746376 123.909 139.471 136.3 0.000727397 0.0326617 136.3 0.000746168 0.0221717 136.3 136.3 136.3 1.3 0.0249188
136.4 0.499932 0.0280766 0.0258248 0.0258248 0.000693692 124 139.571 136.4 0.000704166 0.0322258 136.4 0.00070064 0.0221981 136.4 136.4 136.4 1.3 0.0248022
136.5 0.499899 0.0279513 0.0256528 0.0256528 0.00072273 124.091 139.671 136.5 0.000745339 0.0318093 136.5 0.000753739 0.0222558 136.5 136.5 136.5 1.3 0.0246801
136.6 0.499936 0.0278953 0.0254768 0.0254768 0.000740153 124.182 139.771 136.6 0.000722108 0.0314058 136.6 0.000730923 0.0222754 136.6 136.6 136.6 1.3 0.024487
136.7 0.499894 0.0279095 0.0252938 0.0252938 0.000698981 124.273 139.871 136.7 0.000696492 0.0310365 136.7 0.000725945 0.0223259 136.7 136.7 136.7 1.3 0.0241673
136.8 0.499878 0.0280876 0.0251409 0.0251409 0.00075125 124.364 139.971 136.8 0.000727293 0.0306861 136.8 0.000751043 0.022372 136.8 136.8 136.8 1.3 0.0236561
136.9 0.499909 0.0285042 0.0249636 0.0249636 0.000736316 124.455 140.071 136.9 0.000692655 0.0303295 136.9 0.000735694 0.0224164 136.9 136.9 136.9 1.3 0.022905
137 0.499864 0.0292406 0.0248113 0.0248113 0.000709455 124.545 140.171 137 0.000709041 0.0299983 137 0.000758199 0.0224631 137 137 137 1.3 0.021869
137.1 0.499899 0.0305194 0.0246658 0.0246658 0.000730508 124.636 140.271 137.1 0.000726256 0.0296864 137.1 0.000770747 0.0225122 137.1 137.1 137.1 1.3 0.0205386
137.2 0.49991 0.032485 0.0245061 0.0245061 0.000715471 124.727 140.371 137.2 0.000694107 0.0293949 137.2 0.000735486 0.0225596 137.2 137.2 137.2 1.3 0.018719
137.3 0.499873 0.035401 0.0243618 0.0243618 0.000700951 124.818 140.471 137.3 0.000724701 0.0291041 137.3 0.000742435 0.0226204 137.3 137.3 137.3 1.3 0.016257
137.4 0.499905 0.0396319 0.0242415 0.0242415 0.000739427 124.909 140.571 137.4 0.000707485 0.028796 137.4 0.000747309 0.022662 137.4 137.4 137.4 1.3 0.0126873
137.5 0.499906 0.0461165 0.0240903 0.0240903 0.000697425 125 140.671 137.5 0.000699085 0.0285389 137.5 0.000718478 0.0227343 137.5 137.5 137.5 1.3 0.00971375
137.6 0.499849 0.0573236 0.0239788 0.0239788 0.00073279 125.091 140.771 137.6 0.000733205 0.0282797 137.6 0.000737457 0.022799 137.6 137.6 137.6 1.3 0.012062
137.7 0.499926 0.0781592 0.0238658 0.0238658 0.000752909 125.182 140.871 137.7 0.0007107 0.0280333 137.7 0.000748657 0.0228653 137.7 137.7 137.7 1.3 0.0177828
137.8 0.49989 0.116423 0.0237139 0.0237139 0.000700329 125.273 140.971 137.8 0.000714226 0.0277971 137.8 0.000731753 0.0229307 137.8 137.8 137.8 1.3 0.0245352
137.9 0.49988 0.176077 0.0236294 0.0236294 0.000741087 125.364 141.071 137.9 0.000724804 0.02756 137.9 0.000750109 0.0230159 137.9 137.9 137.9 1.3 0.037252
138 0.499927 0.214512 0.0235143 0.0235143 0.000739842 125.455 141.171 138 0.000710181 0.0273275 138 0.000736731 0.0230804 138 138 138 1.3 0.0872968
138.1 0.499883 0.280216 0.0234072 0.0234072 0.000706033 125.545 141.271 138.1 0.000728227 0.0271208 138.1 0.000730716 0.0231772 138.1 138.1 138.1 1.3 0.223822
138.2 0.499904 0.358867 0.0233277 0.0233277 0.000772925 125.636 141.371 138.2 0.000738286 0.0269119 138.2 0.000756643 0.0232696 138.2 138.2 138.2 1.3 0.334889
138.3 0.499913 0.415502 0.0232385 0.0232385 0.000796363 125.727 141.471 138.3 0.000693588 0.0266969 138.3 0.000734346 0.0233579 138.3 138.3 138.3 1.3 0.512093
138.4 0.499888 0.453958 0.0231397 0.0231397 0.000746168 125.818 141.571 138.4 0.000740776 0.0265171 138.4 0.000769503 0.023467 138.4 138.4 138.4 1.3 0.545902
138.5 0.499939 0.475113 0.0230544 0.0230544 0.000763384 125.909 141.671 138.5 0.00073279 0.0263272 138.5 0.000762347 0.0235496 138.5 138.5 138.5 1.3 0.538254
138.6 0.499935 0.485223 0.022965 0.022965 0.000712774 126 141.771 138.6 0.000703233 0.0261412 138.6 0.000731856 0.023648 138.6 138.6 138.6 1.3 0.507112
138.7 0.499906 0.491172 0.0228912 0.0228912 0.000714745 126.091 141.871 138.7 0.000742124 0.0259646 138.7 0.000763695 0.0237625 138.7 138.7 138.7 1.3 0.414788
138.8 0.499943 0.494532 0.0228308 0.0228308 0.000738183 126.182 141.971 138.8 0.000721175 0.025781 138.8 0.000735175 0.023866 138.8 138.8 138.8 1.3 0.229121
138.9 0.499901 0.496061 0.0227627 0.0227627 0.000700951 126.273 142.071 138.9 0.000710389 0.0256262 138.9 0.000739116 0.0239878 138.9 138.9 138.9 1.3 0.069558
139 0.499883 0.496314 0.0226999 0.0226999 0.000718997 126.364 142.171 139 0.000742642 0.025477 139 0.000763799 0.024103 139 139 139 1.3 0.0413699
139.1 0.499933 0.495546 0.0226488 0.0226488 0.00073476 126.455 142.271 139.1 0.000707278 0.025308 139.1 0.000757472 0.0242198 139.1 139.1 139.1 1.3 0.0344476
139.2 0.499877 0.493945 0.0225932 0.0225932 0.000697218 126.545 142.371 139.2 0.0007107 0.0251781 139.2 0.000747828 0.0243487 139.2 139.2 139.2 1.3 0.0302414
139.3 0.499917 0.491699 0.0225757 0.0225757 0.000743368 126.636 142.471 139.3 0.000731856 0.0250316 139.3 0.000754258 0.0244786 139.3 139.3 139.3 1.3 0.0279047
139.4 0.499932 0.488855 0.0225321 0.0225321 0.000743057 126.727 142.571 139.4 0.000694936 0.024897 139.4 0.000714226 0.0246115 139.4 139.4 139.4 1.3 0.0267704
139.5 0.499894 0.485498 0.0224772 0.0224772 0.000700951 126.818 142.671 139.5 0.000723249 0.0247714 139.5 0.000746272 0.0247421 139.5 139.5 139.5 1.3 0.0263311
139.6 0.499913 0.481652 0.0224577 0.0224577 0.000740257 126.909 142.771 139.6 0.000740361 0.0246448 139.6 0.000751872 0.0248921 139.6 139.6 139.6 1.3 0.0261545
139.7 0.499917 0.477269 0.0224141 0.0224141 0.000727086 127 142.871 139.7 0.00070873 0.024514 139.7 0.000730197 0.025031 139.7 139.7 139.7 1.3 0.0260405
139.8 0.499883 0.472302 0.0224101 0.0224101 0.000724597 127.091 142.971 139.8 0.000745027 0.0243969 139.8 0.000756021 0.0251957 139.8 139.8 139.8 1.3 0.0259974
139.9 0.499931 0.46656 0.0224013 0.0224013 0.000759858 127.182 143.071 139.9 0.000709248 0.0242769 139.9 0.000740361 0.0253297 139.9 139.9 139.9 1.3 0.0259642
140 0.499897 0.459865 0.0223736 0.0223736 0.000715678 127.273 143.171 140 0.000713604 0.0241777 140 0.000721278 0.0254862 140 140 140 1.3 0.0259066
140.1 0.499886 0.451838 0.0223615 0.0223615 0.000709767 127.364 143.271 140.1 0.000741709 0.0240742 140.1 0.000754672 0.0256638 140.1 140.1 140.1 1.3 0.0258435
140.2 0.49992 0.441965 0.0223717 0.0223717 0.000754361 127.455 143.371 140.2 0.000702922 0.0239486 140.2 0.000733723 0.0258056 140.2 140.2 140.2 1.3 0.0257565
140.3 0.499876 0.429456 0.0223542 0.0223542 0.000710804 127.545 143.471 140.3 0.000718997 0.0238786 140.3 0.000732583 0.0259905 140.3 140.3 140.3 1.3 0.0256045
140.4 0.499895 0.413218 0.0223773 0.0223773 0.000733516 127.636 143.571 140.4 0.000733412 0.0237622 140.4 0.000758613 0.0261696 140.4 140.4 140.4 1.3 0.0254863
140.5 0.49991 0.391207 0.0224121 0.0224121 0.000767636 127.727 143.671 140.5 0.000704063 0.0236768 140.5 0.000723041 0.0263463 140.5 140.5 140.5 1.3 0.025338
140.6 0.499864 0.360486 0.022419 0.022419 0.000725323 127.818 143.771 140.6 0.000718789 0.0236143 140.6 0.000748243 0.0265395 140.6 140.6 140.6 1.3 0.0251985
140.7 0.499925 0.316988 0.0224247 0.0224247 0.000752909 127.909 143.871 140.7 0.0007191 0.0235208 140.7 0.000767325 0.0267175 140.7 140.7 140.7 1.3 0.0251079
140.8 0.499902 0.260833 0.0224294 0.0224294 0.000724286 128 143.971 140.8 0.000693588 0.0234481 140.8 0.000717234 0.0269048 140.8 140.8 140.8 1.3 0.0249883
140.9 0.499865 0.205924 0.0224529 0.0224529 0.000716611 128.091 144.071 140.9 0.000739531 0.023392 140.9 0.000760687 0.0271084 140.9 140.9 140.9 1.3 0.0248862
141 0.499925 0.172719 0.0224854 0.0224854 0.000744094 128.182 144.171 141 0.000724701 0.0233202 141 0.000754154 0.0273159 141 141 141 1.3 0.0247869
141.1 0.499877 0.141258 0.0224967 0.0224967 0.000708107 128.273 144.271 141.1 0.000714433 0.0232481 141.1 0.000727397 0.0275073 141.1 141.1 141.1 1.3 0.0245955
141.2 0.499878 0.114852 0.0225327 0.0225327 0.000693381 128.364 144.371 141.2 0.000742331 0.0232048 141.2 0.00075685 0.0277205 141.2 141.2 141.2 1.3 0.0242924
141.3 0.499928 0.0938378 0.0225802 0.0225802 0.000744716 128.455 144.471 141.3 0.000687158 0.0231361 141.3 0.000732997 0.0279228 141.3 141.3 141.3 1.3 0.02382
141.4 0.499884 0.0759873 0.0226143 0.0226143 0.000692032 128.545 144.571 141.4 0.000696284 0.0230948 141.4 0.000730923 0.0281548 141.4 141.4 141.4 1.3 0.0231329
141.5 0.499912 0.0629208 0.0226736 0.0226736 0.000717026 128.636 144.671 141.5 0.00072553 0.0230539 141.5 0.000772096 0.0283807 141.5 141.5 141.5 1.3 0.0221801
141.6 0.49992 0.0534211 0.0227161 0.0227161 0.000736938 128.727 144.771 141.6 0.000682595 0.0230054 141.6 0.000727916 0.0285902 141.6 141.6 141.6 1.3 0.0208859
141.7 0.499881 0.0465848 0.0227497 0.0227497 0.000693692 128.818 144.871 141.7 0.00071433 0.0229822 141.7 0.000746168 0.0288306 141.7 141.7 141.7 1.3 0.0192101
141.8 0.499938 0.0417213 0.0228034 0.0228034 0.000737664 128.909 144.971 141.8 0.000734138 0.0229503 141.8 0.000746168 0.0290585 141.8 141.8 141.8 1.3 0.0169094
141.9 0.499904 0.038146 0.0228577 0.0228577 0.000730612 129 145.071 141.9 0.000703337 0.0229277 141.9 0.000735797 0.0293015 141.9 141.9 141.9 1.3 0.0135837
142 0.49988 0.0356363 0.0229124 0.0229124 0.000695559 129.091 145.171 142 0.000729886 0.0229202 142 0.00076328 0.029548 142 142 142 1.3 0.00996068
142.1 0.499924 0.0338847 0.0229707 0.0229707 0.000736627 129.182 145.271 142.1 0.0007135 0.0228904 142.1 0.000758717 0.0297873 142.1 142.1 142.1 1.3 0.0109184
142.2 0.499883 0.0323793 0.0230402 0.0230402 0.000725945 129.273 145.371 142.2 0.000687158 0.0228678 142.2 0.000721278 0.0300222 142.2 142.2 142.2 1.3 0.0162849
142.3 0.499889 0.0312627 0.0230924 0.0230924 0.000704996 129.364 145.471 142.3 0.00074202 0.0228744 142.3 0.000759028 0.0302842 142.3 142.3 142.3 1.3 0.0227813
142.4 0.499933 0.0304505 0.0231778 0.0231778 0.000745235 129.455 145.571 142.4 0.000694936 0.0228664 142.4 0.000731234 0.030519 142.4 142.4 142.4 1.3 0.0332283
142.5 0.499874 0.0298445 0.0232263 0.0232263 0.000708626 129.545 145.671 142.5 0.00069421 0.0228682 142.5 0.000720137 0.0307748 142.5 142.5 142.5 1.3 0.0676433
142.6 0.499903 0.029408 0.0233092 0.0233092 0.000701885 129.636 145.771 142.6 0.000719204 0.0228658 142.6 0.000755191 0.0310286 142.6 142.6 142.6 1.3 0.200221
142.7 0.499909 0.0290618 0.0233759 0.0233759 0.000731649 129.727 145.871 142.7 0.000693692 0.0228679 142.7 0.000721382 0.0312949 142.7 142.7 142.7 1.3 0.288961
142.8 0.499872 0.0287739 0.0234413 0.0234413 0.000698877 129.818 145.971 142.8 0.000708833 0.0229065 142.8 0.000724182 0.031563 142.8 142.8 142.8 1.3 0.491146
142.9 0.499913 0.0285461 0.0235268 0.0235268 0.000730923 129.909 146.071 142.9 0.00074565 0.0229207 142.9 0.00075208 0.0318286 142.9 142.9 142.9 1.3 0.542668
143 0.499921 0.0283455 0.0235986 0.0235986 0.000714641 130 146.171 143 0.000697114 0.0229373 143 0.000723041 0.0320987 143 143 143 1.3 0.541824
143.1 0.499905 0.02816 0.023681 0.023681 0.000676891 130.091 146.271 143.1 0.000709767 0.0229758 143.1 0.000747413 0.0323841 143.1 143.1 143.1 1.3 0.516325
143.2 0.499928 0.0280042 0.0237632 0.0237632 0.000729264 130.182 146.371 143.2 0.000720449 0.0229977 143.2 0.00074399 0.0326745 143.2 143.2 143.2 1.3 0.448562
143.3 0.499885 0.0278758 0.0238473 0.0238473 0.000716922 130.273 146.471 143.3 0.000712982 0.02303 143.3 0.00071433 0.0329298 143.3 143.3 143.3 1.3 0.271089
143.4 0.499896 0.0278322 0.0239416 0.0239416 0.000703544 130.364 146.571 143.4 0.000736212 0.0230736 143.4 0.000730923 0.0332083 143.4 143.4 143.4 1.3 0.0966953
143.5 0.499921 0.0278713 0.0240226 0.0240226 0.000724804 130.455 146.671 143.5 0.000712567 0.0231069 143.5 0.000732686 0.0335018 143.5 143.5 143.5 1.3 0.0436252
143.6 0.499893 0.0280311 0.024106 0.024106 0.00070427 130.545 146.771 143.6 0.000702922 0.0231558 143.6 0.000717337 0.0338063 143.6 143.6 143.6 1.3 0.035779
143.7 0.49992 0.0284437 0.0242139 0.0242139 0.000693069 130.636 146.871 143.7 0.000731338 0.0231931 143.7 0.000757265 0.0341156 143.7 143.7 143.7 1.3 0.0310251
143.8 0.499914 0.0291609 0.0243001 0.0243001 0.000745339 130.727 146.971 143.8 0.000690062 0.0232342 143.8 0.00071267 0.0344051 143.8 143.8 143.8 1.3 0.0283229
143.9 0.499866 0.0303764 0.0243879 0.0243879 0.0007163 130.818 147.071 143.9 0.000716196 0.0233039 143.9 0.000717441 0.0346981 143.9 143.9 143.9 1.3 0.0269404
144 0.499913 0.0322963 0.0244912 0.0244912 0.000701781 130.909 147.171 144 0.000739842 0.0233541 144 0.000726878 0.0349962 144 144 144 1.3 0.0263862
144.1 0.499899 0.0351482 0.0246031 0.0246031 0.000748554 131 147.271 144.1 0.000701055 0.0234117 144.1 0.000693277 0.0352853 144.1 144.1 144.1 1.3 0.026158
144.2 0.499911 0.0392744 0.0246865 0.0246865 0.000696596 131.091 147.371 144.2 0.000721278 0.0234871 144.2 0.000728642 0.0356069 144.2 144.2 144.2 1.3 0.0260351
144.3 0.499937 0.0455966 0.0247879 0.0247879 0.000728953 131.182 147.471 144.3 0.000722938 0.0235467 144.3 0.000726464 0.035896 144.3 144.3 144.3 1.3 0.0259929
144.4 0.499886 0.0564 0.0248901 0.0248901 0.000742331 131.273 147.571 144.4 0.000691306 0.023618 144.4 0.000704374 0.0361923 144.4 144.4 144.4 1.3 0.0259489
144.5 0.499908 0.076434 0.0249867 0.0249867 0.000702714 131.364 147.671 144.5 0.00072076 0.023692 144.5 0.000729264 0.0365047 144.5 144.5 144.5 1.3 0.0258845
144.6 0.499934 0.11335 0.0250916 0.0250916 0.000728434 131.455 147.771 144.6 0.00070624 0.0237613 144.6 0.000721175 0.0367982 144.6 144.6 144.6 1.3 0.0258348
144.7 0.499871 0.172381 0.0252021 0.0252021 0.000728642 131.545 147.871 144.7 0.00068581 0.0238445 144.7 0.000705929 0.0371159 144.7 144.7 144.7 1.3 0.025731
144.8 0.49993 0.21188 0.0253042 0.0253042 0.000704477 131.636 147.971 144.8 0.000743783 0.0239388 144.8 0.000751872 0.0374302 144.8 144.8 144.8 1.3 0.0256081
144.9 0.499924 0.276079 0.0254112 0.0254112 0.000748554 131.727 148.071 144.9 0.00068581 0.0240029 144.9 0.00070873 0.03774 144.9 144.9 144.9 1.3 0.025478
145 0.499896 0.354881 0.025517 0.025517 0.000711841 131.818 148.171 145 0.000700018 0.0240955 145 0.00071153 0.0380507 145 145 145 1.3 0.0253169
145.1 0.499938 0.413789 0.0256375 0.0256375 0.000716715 131.909 148.271 145.1 0.000725115 0.024179 145.1 0.000752598 0.0383778 145.1 145.1 145.1 1.3 0.0252068
145.2 0.499907 0.452768 0.0257588 0.0257588 0.000765769 132 148.371 145.2 0.000672224 0.0242711 145.2 0.000708315 0.0386944 145.2 145.2 145.2 1.3 0.025087
145.3 0.499868 0.474872 0.0258721 0.0258721 0.000735694 132.091 148.471 145.3 0.000701262 0.0243739 145.3 0.000723041 0.0390049 145.3 145.3 145.3 1.3 0.0249707
145.4 0.499917 0.485387 0.0259886 0.0259886 0.000750109 132.182 148.571 145.4 0.000715989 0.0244663 145.4 0.000753843 0.0393343 145.4 145.4 145.4 1.3 0.0248887
145.5 0.499874 0.491582 0.0260979 0.0260979 0.000752391 132.273 148.671 145.5 0.000704581 0.0245867 145.5 0.000700018 0.0396419 145.5 145.5 145.5 1.3 0.0247643
145.6 0.499899 0.495146 0.0262046 0.0262046 0.000718167 132.364 148.771 145.6 0.00073559 0.0246956 145.6 0.000732064 0.0399719 145.6 145.6 145.6 1.3 0.0245759
145.7 0.499918 0.496839 0.0263191 0.0263191 0.000717337 132.455 148.871 145.7 0.000715159 0.0247841 145.7 0.000723767 0.0402895 145.7 145.7 145.7 1.3 0.0243223
145.8 0.499883 0.497179 0.0264519 0.0264519 0.00075405 132.545 148.971 145.8 0.000704477 0.0249001 145.8 0.000696284 0.0406166 145.8 145.8 145.8 1.3 0.0238908
145.9 0.499912 0.496531 0.0265654 0.0265654 0.000712982 132.636 149.071 145.9 0.000752806 0.0250122 145.9 0.000715159 0.0409284 145.9 145.9 145.9 1.3 0.0232183
146 0.499924 0.495036 0.0267041 0.0267041 0.00073476 132.727 149.171 146 0.00069587 0.0251094 146 0.000710804 0.0412493 146 146 146 1.3 0.0223157
146.1 0.499884 0.492837 0.0268089 0.0268089 0.000723352 132.818 149.271 146.1 0.000709455 0.0252247 146.1 0.000713396 0.04158 146.1 146.1 146.1 1.3 0.0210574
146.2 0.49991 0.4901 0.0269512 0.0269512 0.000711737 132.909 149.371 146.2 0.000728019 0.0253347 146.2 0.000732686 0.0419225 146.2 146.2 146.2 1.3 0.0194436
146.3 0.49989 0.486815 0.0270677 0.0270677 0.000730197 133 149.471 146.3 0.00070624 0.0254588 146.3 0.000712359 0.0422405 146.3 146.3 146.3 1.3 0.0172471
146.4 0.499874 0.483055 0.0271939 0.0271939 0.00071433 133.091 149.571 146.4 0.0007219 0.0255744 146.4 0.000706967 0.0425782 146.4 146.4 146.4 1.3 0.0140698
146.5 0.499924 0.478753 0.0273183 0.0273183 0.00075488 133.182 149.671 146.5 0.00071267 0.0256825 146.5 0.000719308 0.0428973 146.5 146.5 146.5 1.3 0.0102811
146.6 0.499881 0.473863 0.0274455 0.0274455 0.000753532 133.273 149.771 146.6 0.000674298 0.0258133 146.6 0.00069504 0.0432392 146.6 146.6 146.6 1.3 0.0105094
146.7 0.499892 0.468225 0.0275799 0.0275799 0.000710078 133.364 149.871 146.7 0.000711633 0.0259369 146.7 0.000711737 0.0435603 146.7 146.7 146.7 1.3 0.0156028
146.8 0.499921 0.461612 0.0277166 0.0277166 0.00074119 133.455 149.971 146.8 0.000710285 0.0260542 146.8 0.000717026 0.0438893 146.8 146.8 146.8 1.3 0.0220576
146.9 0.499882 0.453687 0.0278428 0.0278428 0.000756747 133.545 150.071 146.9 0.000683943 0.026182 146.9 0.000690166 0.0442327 146.9 146.9 146.9 1.3 0.0315856
147 0.499892 0.443913 0.0279791 0.0279791 0.000714122 133.636 150.171 147 0.000715678 0.0263384 147 0.00074202 0.0445785 147 147 147 1.3 0.0600283
147.1 0.499921 0.431504 0.028116 0.028116 0.000736731 133.727 150.271 147.1 0.000688921 0.0264606 147.1 0.00072833 0.0449038 147.1 147.1 147.1 1.3 0.184226
147.2 0.49989 0.415372 0.0282494 0.0282494 0.000751354 133.818 150.371 147.2 0.000685084 0.0265961 147.2 0.000704581 0.0452324 147.2 147.2 147.2 1.3 0.267936
147.3 0.499921 0.393517 0.0283917 0.0283917 0.00072916 133.909 150.471 147.3 0.000726464 0.0267484 147.3 0.000745027 0.0455637 147.3 147.3 147.3 1.3 0.47443
147.4 0.4999 0.362919 0.0285276 0.0285276 0.000757369 134 150.571 147.4 0.000685188 0.0268714 147.4 0.000693796 0.0458691 147.4 147.4 147.4 1.3 0.539672
147.5 0.499882 0.319323 0.0286655 0.0286655 0.000731131 134.091 150.671 147.5 0.000680936 0.0270037 147.5 0.000687262 0.0462053 147.5 147.5 147.5 1.3 0.543094
147.6 0.499921 0.262483 0.0287965 0.0287965 0.000701988 134.182 150.771 147.6 0.000707278 0.0271573 147.6 0.000728953 0.0465271 147.6 147.6 147.6 1.3 0.520386
147.7 0.499891 0.206508 0.0289397 0.0289397 0.000738183 134.273 150.871 147.7 0.000667765 0.0272995 147.7 0.000698774 0.0468531 147.7 147.7 147.7 1.3 0.462027
147.8 0.499908 0.172754 0.0290743 0.0290743 0.000732894 134.364 150.971 147.8 0.000693173 0.0274522 147.8 0.000717752 0.0471885 147.8 147.8 147.8 1.3 0.291339
147.9 0.499917 0.140812 0.0292254 0.0292254 0.000705411 134.455 151.071 147.9 0.000697736 0.027609 147.9 0.00071796 0.0475111 147.9 147.9 147.9 1.3 0.117787
148 0.499897 0.114363 0.0293716 0.0293716 0.000739324 134.545 151.171 148 0.000701262 0.0277593 148 0.000683943 0.0478077 148 148 148 1.3 0.0451716
148.1 0.499908 0.0933463 0.0295249 0.0295249 0.000708418 134.636 151.271 148.1 0.000718063 0.0279339 148.1 0.00071153 0.0481504 148.1 148.1 148.1 1.3 0.0365624
148.2 0.499919 0.0755849 0.029663 0.029663 0.000703544 134.727 151.371 148.2 0.000724493 0.0280889 148.2 0.000686743 0.0484679 148.2 148.2 148.2 1.3 0.0315071
148.3 0.499906 0.0625509 0.0298079 0.0298079 0.000721071 134.818 151.471 148.3 0.000684565 0.0282369 148.3 0.000704892 0.0487854 148.3 148.3 148.3 1.3 0.0285747
148.4 0.499912 0.053146 0.029948 0.029948 0.00070344 134.909 151.571 148.4 0.000728745 0.0284012 148.4 0.000735175 0.0491222 148.4 148.4 148.4 1.3 0.0270543
148.5 0.49993 0.046394 0.0301127 0.0301127 0.00071267 135 151.671 148.5 0.000696907 0.0285504 148.5 0.000699085 0.0494311 148.5 148.5 148.5 1.3 0.0264497
148.6 0.499893 0.0415285 0.030231 0.030231 0.000714952 135.091 151.771 148.6 0.00070064 0.0287278 148.6 0.000687262 0.0497471 148.6 148.6 148.6 1.3 0.0262075
148.7 0.499923 0.0380065 0.0303901 0.0303901 0.000698462 135.182 151.871 148.7 0.000729679 0.0288963 148.7 0.000736005 0.0500725 148.7 148.7 148.7 1.3 0.0260776
148.8 0.499879 0.0354756 0.0305619 0.0305619 0.000740257 135.273 151.971 148.8 0.000687365 0.0290481 148.8 0.000714952 0.0503827 148.8 148.8 148.8 1.3 0.0260232
148.9 0.499906 0.0337266 0.0307011 0.0307011 0.000701677 135.364 152.071 148.9 0.000707692 0.0292289 148.9 0.000724078 0.050693 148.9 148.9 148.9 1.3 0.0259661
149 0.499932 0.0322637 0.030848 0.030848 0.000693588 135.455 152.171 149 0.000703025 0.0294039 149 0.000725323 0.0509917 149 149 149 1.3 0.0259441
149.1 0.499869 0.0311421 0.0310051 0.0310051 0.000720656 135.545 152.271 149.1 0.000672224 0.0295639 149.1 0.000666728 0.0512872 149.1 149.1 149.1 1.3 0.0258912
149.2 0.49991 0.0303396 0.03115 0.03115 0.000700848 135.636 152.371 149.2 0.000690166 0.0297463 149.2 0.000722315 0.0516044 149.2 149.2 149.2 1.3 0.0257818
149.3 0.499898 0.0297405 0.0313177 0.0313177 0.000702611 135.727 152.471 149.3 0.000687884 0.0299282 149.3 0.000703648 0.0518889 149.3 149.3 149.3 1.3 0.0256668
149.4 0.499878 0.0293022 0.0314879 0.0314879 0.000730301 135.818 152.571 149.4 0.000678032 0.0300947 149.4 0.000691203 0.0521855 149.4 149.4 149.4 1.3 0.0255416
149.5 0.499921 0.0289692 0.0316385 0.0316385 0.000700329 135.909 152.671 149.5 0.000729056 0.0302748 149.5 0.000715989 0.0524908 149.5 149.5 149.5 1.3 0.0253928
149.6 0.499899 0.0286881 0.0318017 0.0318017 0.000716093 136 152.771 149.6 0.000696077 0.0304362 149.6 0.000687988 0.0527562 149.6 149.6 149.6 1.3 0.0252588
149.7 0.499888 0.0284718 0.0319728 0.0319728 0.000722627 136.091 152.871 149.7 0.000697529 0.0306311 149.7 0.000702714 0.0530578 149.7 149.7 149.7 1.3 0.0251279
149.8 0.499927 0.0282868 0.0321162 0.0321162 0.000699707 136.182 152.971 149.8 0.000729264 0.0308122 149.8 0.000719204 0.0533587 149.8 149.8 149.8 1.3 0.0250182
149.9 0.499893 0.0281062 0.0322998 0.0322998 0.000741605 136.273 153.071 149.9 0.000668802 0.0309752 149.9 0.000677306 0.0536255 149.9 149.9 149.9 1.3 0.0249523
150 0.499902 0.0279672 0.03245 0.03245 0.000715471 136.364 153.171 150 0.0007191 0.0311858 150 0.000693484 0.0539129 150 150 150 1.3 0.0248284
150.1 0.49993 0.0278543 0.0326261 0.0326261 0.000702403 136.455 153.271 150.1 0.000716093 0.0313749 150.1 0.000706863 0.0542093 150.1 150.1 150.1 1.3 0.0246534
150.2 0.499874 0.0277828 0.0328077 0.0328077 0.000738805 136.545 153.371 150.2 0.000677928 0.0315543 150.2 0.000687158 0.0544896 150.2 150.2 150.2 1.3 0.0244127
150.3 0.49992 0.027825 0.0329663 0.0329663 0.000714537 136.636 153.471 150.3 0.000718478 0.031768 150.3 0.000720552 0.0547868 150.3 150.3 150.3 1.3 0.0239886
150.4 0.499913 0.0279826 0.0331375 0.0331375 0.000700225 136.727 153.571 150.4 0.000696596 0.0319315 150.4 0.000710389 0.0550571 150.4 150.4 150.4 1.3 0.0233734
150.5 0.499869 0.0283501 0.0333226 0.0333226 0.000741501 136.818 153.671 150.5 0.000698151 0.0321415 150.5 0.000689025 0.0553321 150.5 150.5 150.5 1.3 0.0225069
150.6 0.499936 0.0290491 0.0334846 0.0334846 0.000672017 136.909 153.771 150.6 0.000711737 0.0323414 150.6 0.000727086 0.0556011 150.6 150.6 150.6 1.3 0.0213176
150.7 0.499892 0.0302238 0.033663 0.033663 0.000701574 137 153.871 150.7 0.000688818 0.0325424 150.7 0.0007107 0.0558525 150.7 150.7 150.7 1.3 0.0197746
150.8 0.499892 0.0320693 0.0338439 0.0338439 0.000715574 137.091 153.971 150.8 0.000702196 0.0327362 150.8 0.000701781 0.0561215 150.8 150.8 150.8 1.3 0.0177012
150.9 0.499928 0.0348455 0.0340159 0.0340159 0.000693381 137.182 154.071 150.9 0.00072719 0.032942 150.9 0.000726775 0.0563757 150.9 150.9 150.9 1.3 0.0147247
151 0.499883 0.0388583 0.0342174 0.0342174 0.000710285 137.273 154.171 151 0.000693484 0.0331517 151 0.000680313 0.056632 151 151 151 1.3 0.0108603
151.1 0.499899 0.0449292 0.0343804 0.0343804 0.000708003 137.364 154.271 151.1 0.000692655 0.0333789 151.1 0.000711011 0.0568883 151.1 151.1 151.1 1.3 0.0099584
151.2 0.499915 0.0552769 0.0345524 0.0345524 0.000675646 137.455 154.371 151.2 0.00072636 0.0335938 151.2 0.000718789 0.0571338 151.2 151.2 151.2 1.3 0.0145243
151.3 0.499874 0.0742981 0.0347618 0.0347618 0.000723352 137.545 154.471 151.3 0.000692758 0.0338007 151.3 0.000678861 0.0573534 151.3 151.3 151.3 1.3 0.0208684
151.4 0.499916 0.109541 0.0349298 0.0349298 0.000715056 137.636 154.571 151.4 0.00071993 0.0340129 151.4 0.000715782 0.0576058 151.4 151.4 151.4 1.3 0.0293968
151.5 0.499907 0.167236 0.035112 0.035112 0.000686017 137.727 154.671 151.5 0.000706759 0.0342187 151.5 0.000709352 0.0578474 151.5 151.5 151.5 1.3 0.0514662
151.6 0.499887 0.209066 0.0352764 0.0352764 0.000711841 137.818 154.771 151.6 0.000691099 0.034439 151.6 0.000683425 0.0580733 151.6 151.6 151.6 1.3 0.157643
151.7 0.499913 0.27077 0.0354621 0.0354621 0.000682699 137.909 154.871 151.7 0.000721175 0.0346522 151.7 0.000724078 0.0583174 151.7 151.7 151.7 1.3 0.24742
151.8 0.499928 0.349265 0.0356583 0.0356583 0.000707589 138 154.971 151.8 0.000704374 0.0348605 151.8 0.000686121 0.058547 151.8 151.8 151.8 1.3 0.443504
151.9 0.499887 0.411174 0.0358217 0.0358217 0.000705929 138.091 155.071 151.9 0.000703025 0.0350828 151.9 0.000675335 0.058774 151.9 151.9 151.9 1.3 0.534476
152 0.499934 0.450698 0.0360123 0.0360123 0.000683321 138.182 155.171 152 0.000721797 0.0353035 152 0.000728123 0.0590076 152 152 152 1.3 0.544465
152.1 0.499876 0.474269 0.0362054 0.0362054 0.000715056 138.273 155.271 152.1 0.000688506 0.035502 152.1 0.000693069 0.0592181 152.1 152.1 152.1 1.3 0.525573
152.2 0.499911 0.485325 0.03639 0.03639 0.00071796 138.364 155.371 152.2 0.00069587 0.0357292 152.2 0.000696388 0.0594383 152.2 152.2 152.2 1.3 0.477425
152.3 0.499922 0.49184 0.0365777 0.0365777 0.000689751 138.455 155.471 152.3 0.000716611 0.035953 152.3 0.000726671 0.0596475 152.3 152.3 152.3 1.3 0.321103
152.4 0.499888 0.495618 0.0367853 0.0367853 0.000732271 138.545 155.571 152.4 0.000695766 0.0361714 152.4 0.000671602 0.0598502 152.4 152.4 152.4 1.3 0.149014
152.5 0.4999 0.497519 0.0369598 0.0369598 0.000715678 138.636 155.671 152.5 0.000719723 0.0364058 152.5 0.000688195 0.0600803 152.5 152.5 152.5 1.3 0.0480452
152.6 0.499896 0.498065 0.0371501 0.0371501 0.000687054 138.727 155.771 152.6 0.000717648 0.0366223 152.6 0.000711115 0.0602774 152.6 152.6 152.6 1.3 0.0376796
152.7 0.499874 0.497594 0.0373566 0.0373566 0.000735071 138.818 155.871 152.7 0.000695559 0.0368521 152.7 0.000665587 0.0604664 152.7 152.7 152.7 1.3 0.0321729
152.8 0.499924 0.496309 0.0375403 0.0375403 0.000678758 138.909 155.971 152.8 0.000713396 0.0370777 152.8 0.000718997 0.0606893 152.8 152.8 152.8 1.3 0.0289198
152.9 0.499903 0.494312 0.0377572 0.0377572 0.000714019 139 156.071 152.9 0.00070147 0.0373013 152.9 0.000694003 0.0608774 152.9 152.9 152.9 1.3 0.0272432
153 0.499896 0.491772 0.0379608 0.0379608 0.000729679 139.091 156.171 153 0.000689232 0.0375324 153 0.000686225 0.0610802 153 153 153 1.3 0.0265273
153.1 0.49993 0.488717 0.0381419 0.0381419 0.000702403 139.182 156.271 153.1 0.000716611 0.0377786 153.1 0.000713396 0.0612845 153.1 153.1 153.1 1.3 0.0262461
153.2 0.499886 0.485168 0.0383561 0.0383561 0.000708315 139.273 156.371 153.2 0.000675232 0.0379859 153.2 0.000669424 0.0614476 153.2 153.2 153.2 1.3 0.026095
153.3 0.499901 0.481131 0.0385459 0.0385459 0.000733516 139.364 156.471 153.3 0.000680106 0.0382277 153.3 0.000674817 0.0616456 153.3 153.3 153.3 1.3 0.0260321
153.4 0.499928 0.476526 0.0387416 0.0387416 0.000687988 139.455 156.571 153.4 0.000704166 0.038459 153.4 0.000689958 0.0618324 153.4 153.4 153.4 1.3 0.0259734
153.5 0.499889 0.471226 0.0389595 0.0389595 0.000736731 139.545 156.671 153.5 0.00067938 0.0387076 153.5 0.000674298 0.0619977 153.5 153.5 153.5 1.3 0.0259653
153.6 0.499917 0.465037 0.0391492 0.0391492 0.000714848 139.636 156.771 153.6 0.000709767 0.0389589 153.6 0.000691099 0.0621808 153.6 153.6 153.6 1.3 0.0259091
153.7 0.499904 0.457678 0.0393609 0.0393609 0.000696388 139.727 156.871 153.7 0.000722627 0.0391912 153.7 0.000700848 0.0623514 153.7 153.7 153.7 1.3 0.0257943
153.8 0.499882 0.448678 0.0395729 0.0395729 0.000731338 139.818 156.971 153.8 0.000691203 0.0394192 153.8 0.000679069 0.0625219 153.8 153.8 153.8 1.3 0.0257156
153.9 0.499935 0.437373 0.0397515 0.0397515 0.000710493 139.909 157.071 153.9 0.00072076 0.0396711 153.9 0.00069867 0.0626983 153.9 153.9 153.9 1.3 0.0255638
154 0.499897 0.422795 0.0399702 0.0399702 0.000687677 140 157.171 154 0.000703752 0.0399006 154 0.000688092 0.0628765 154 154 154 1.3 0.0254234
154.1 0.499897 0.403436 0.0401732 0.0401732 0.000726671 140.091 157.271 154.1 0.000685291 0.0401545 154.1 0.000675232 0.0630497 154.1 154.1 154.1 1.3 0.025294
154.2 0.499944 0.376735 0.0403848 0.0403848 0.000699811 140.182 157.371 154.2 0.00071153 0.0403957 154.2 0.000727501 0.0632009 154.2 154.2 154.2 1.3 0.0251599
154.3 0.499889 0.338696 0.0406043 0.0406043 0.000709144 140.273 157.471 154.3 0.00068498 0.0406299 154.3 0.000691099 0.0633761 154.3 154.3 154.3 1.3 0.025067
154.4 0.499895 0.286406 0.0408021 0.0408021 0.000731442 140.364 157.571 154.4 0.000686225 0.0408846 154.4 0.000674921 0.0635311 154.4 154.4 154.4 1.3 0.0249764
154.5 0.499929 0.22699 0.0409983 0.0409983 0.00068218 140.455 157.671 154.5 0.00072356 0.0411298 154.5 0.000703129 0.0636889 154.5 154.5 154.5 1.3 0.0248463
154.6 0.499883 0.18344 0.0412247 0.0412247 0.000712982 140.545 157.771 154.6 0.000690788 0.0413652 154.6 0.000671187 0.0638459 154.6 154.6 154.6 1.3 0.0246983
154.7 0.499909 0.154577 0.0414375 0.0414375 0.000726153 140.636 157.871 154.7 0.000696907 0.041613 154.7 0.000682284 0.0639936 154.7 154.7 154.7 1.3 0.0244447
154.8 0.499897 0.123675 0.0416456 0.0416456 0.000696596 140.727 157.971 154.8 0.000716819 0.0418634 154.8 0.000700433 0.0641448 154.8 154.8 154.8 1.3 0.0240346
154.9 0.499874 0.101538 0.0418579 0.0418579 0.000708522 140.818 158.071 154.9 0.000669528 0.0421139 154.9 0.000644119 0.0642753 154.9 154.9 154.9 1.3 0.0234613
155 0.499911 0.0822615 0.0420708 0.0420708 0.000708522 140.909 158.171 155 0.000698255 0.0423643 155 0.000700122 0.0644502 155 155 155 1.3 0.0225904
155.1 0.499889 0.0674064 0.0422847 0.0422847 0.000666209 141 158.271 155.1 0.000696803 0.042618 155.1 0.000693069 0.0646052 155.1 155.1 155.1 1.3 0.0214148
155.2 0.499906 0.0566854 0.0425259 0.0425259 0.000727605 141.091 158.371 155.2 0.000689232 0.0428728 155.2 0.000679691 0.0647345 155.2 155.2 155.2 1.3 0.0199163
155.3 0.499923 0.0489446 0.0427164 0.0427164 0.000687469 141.182 158.471 155.3 0.000729368 0.0431359 155.3 0.000696596 0.064893 155.3 155.3 155.3 1.3 0.0178634
155.4 0.499874 0.0433736 0.0429599 0.0429599 0.000714537 141.273 158.571 155.4 0.000690892 0.0433788 155.4 0.000680832 0.0650237 155.4 155.4 155.4 1.3 0.0149567
155.5 0.499887 0.0393603 0.0431781 0.0431781 0.000733516 141.364 158.671 155.5 0.000662787 0.0436279 155.5 0.000674921 0.0651649 155.5 155.5 155.5 1.3 0.0110474
155.6 0.499919 0.0364426 0.0433894 0.0433894 0.000687988 141.455 158.771 155.6 0.00071713 0.0439001 155.6 0.000704477 0.0652971 155.6 155.6 155.6 1.3 0.00977296
155.7 0.49986 0.0343758 0.0436229 0.0436229 0.0007079 141.545 158.871 155.7 0.000681662 0.0441495 155.7 0.000655216 0.0654199 155.7 155.7 155.7 1.3 0.014153
155.8 0.499902 0.0328718 0.0438541 0.0438541 0.000726049 141.636 158.971 155.8 0.000700329 0.0444203 155.8 0.000683839 0.065576 155.8 155.8 155.8 1.3 0.0205099
155.9 0.499902 0.0315881 0.0440756 0.0440756 0.000701677 141.727 159.071 155.9 0.000706967 0.044664 155.9 0.000692551 0.0656975 155.9 155.9 155.9 1.3 0.0288655
156 0.499881 0.0306635 0.0443083 0.0443083 0.000726775 141.818 159.171 156 0.000672431 0.0449276 156 0.00065812 0.0658247 156 156 156 1.3 0.0497493
156.1 0.499917 0.029984 0.0445305 0.0445305 0.000732271 141.909 159.271 156.1 0.000684565 0.0451854 156.1 0.000684462 0.065962 156.1 156.1 156.1 1.3 0.150747
156.2 0.499888 0.0294869 0.0447358 0.0447358 0.000687158 142 159.371 156.2 0.000690062 0.0454377 156.2 0.000695144 0.0660812 156.2 156.2 156.2 1.3 0.24491
156.3 0.499897 0.0291279 0.0449822 0.0449822 0.000732375 142.091 159.471 156.3 0.000653868 0.0456728 156.3 0.000676684 0.0662047 156.3 156.3 156.3 1.3 0.434652
156.4 0.499909 0.0288383 0.0452059 0.0452059 0.000713604 142.182 159.571 156.4 0.000690166 0.0459492 156.4 0.000698151 0.0663383 156.4 156.4 156.4 1.3 0.532858
156.5 0.499896 0.0285876 0.0454288 0.0454288 0.000712567 142.273 159.671 156.5 0.000670254 0.0462191 156.5 0.000663409 0.0664456 156.5 156.5 156.5 1.3 0.544502
156.6 0.499921 0.0284043 0.0456727 0.0456727 0.000712567 142.364 159.771 156.6 0.00066735 0.0464613 156.6 0.000651171 0.0665603 156.6 156.6 156.6 1.3 0.526466
156.7 0.499914 0.028208 0.0458703 0.0458703 0.000693692 142.455 159.871 156.7 0.000702092 0.0467335 156.7 0.000700225 0.0666996 156.7 156.7 156.7 1.3 0.480116
156.8 0.499901 0.0280686 0.0460985 0.0460985 0.000692862 142.545 159.971 156.8 0.000661127 0.0469917 156.8 0.000668594 0.0668127 156.8 156.8 156.8 1.3 0.327576
156.9 0.499943 0.0279627 0.0463344 0.0463344 0.000720967 142.636 160.071 156.9 0.000674506 0.0472706 156.9 0.000683528 0.0669188 156.9 156.9 156.9 1.3 0.15507
157 0.499918 0.027867 0.0465633 0.0465633 0.000687469 142.727 160.171 157 0.000699188 0.0475356 157 0.000718374 0.0670432 157 157 157 1.3 0.0487406
157.1 0.499887 0.0278527 0.0467905 0.0467905 0.00070707 142.818 160.271 157.1 0.000650756 0.0477812 157.1 0.000656979 0.067137 157.1 157.1 157.1 1.3 0.0378849
157.2 0.499945 0.027955 0.0470137 0.0470137 0.000722004 142.909 160.371 157.2 0.000689647 0.0480576 157.2 0.000684151 0.0672628 157.2 157.2 157.2 1.3 0.0322735
157.3 0.499895 0.0282219 0.047244 0.047244 0.000685499 143 160.471 157.3 0.000689647 0.0483121 157.3 0.000703855 0.0673833 157.3 157.3 157.3 1.3 0.0289766
157.4 0.499888 0.0287741 0.0474663 0.0474663 0.000706863 143.091 160.571 157.4 0.000675646 0.0485733 157.4 0.00066932 0.067464 157.4 157.4 157.4 1.3 0.0272803
157.5 0.499933 0.0297204 0.0477055 0.0477055 0.000707174 143.182 160.671 157.5 0.000677721 0.0488407 157.5 0.00069224 0.0675775 157.5 157.5 157.5 1.3 0.0265709
157.6 0.499883 0.0312446 0.0479262 0.0479262 0.000683114 143.273 160.771 157.6 0.000667142 0.0491051 157.6 0.000682387 0.0676898 157.6 157.6 157.6 1.3 0.026269
157.7 0.499904 0.033607 0.0481779 0.0481779 0.000705411 143.364 160.871 157.7 0.000663201 0.0493715 157.7 0.000669216 0.0678019 157.7 157.7 157.7 1.3 0.0261438
157.8 0.499903 0.037016 0.0484057 0.0484057 0.000686951 143.455 160.971 157.8 0.000715471 0.0496489 157.8 0.000718686 0.0679215 157.8 157.8 157.8 1.3 0.0260661
157.9 0.499883 0.04205 0.0486248 0.0486248 0.00066569 143.545 161.071 157.9 0.000682284 0.0499168 157.9 0.000679899 0.0680135 157.9 157.9 157.9 1.3 0.026053
158 0.499923 0.0501938 0.0488736 0.0488736 0.00072439 143.636 161.171 158 0.000673883 0.0501885 158 0.000671187 0.0681144 158 158 158 1.3 0.0260239
158.1 0.499908 0.0648083 0.0490929 0.0490929 0.000694625 143.727 161.271 158.1 0.000712048 0.050459 158.1 0.000709144 0.0682162 158.1 158.1 158.1 1.3 0.0259388
158.2 0.499881 0.0919297 0.0493426 0.0493426 0.000705307 143.818 161.371 158.2 0.000675439 0.0507174 158.2 0.000674402 0.0683045 158.2 158.2 158.2 1.3 0.0258801
158.3 0.499925 0.139723 0.0495715 0.0495715 0.000704996 143.909 161.471 158.3 0.00070427 0.0509916 158.3 0.00069784 0.0684104 158.3 158.3 158.3 1.3 0.0257714
158.4 0.499888 0.195255 0.0497998 0.0497998 0.000691721 144 161.571 158.4 0.000694521 0.0512509 158.4 0.000678861 0.0684933 158.4 158.4 158.4 1.3 0.025622
158.5 0.499877 0.24025 0.0500447 0.0500447 0.000716922 144.091 161.671 158.5 0.000646608 0.0515043 158.5 0.000654075 0.0685917 158.5 158.5 158.5 1.3 0.0255059
158.6 0.499933 0.31457 0.0502697 0.0502697 0.000708211 144.182 161.771 158.6 0.000699811 0.0517888 158.6 0.000672535 0.0686904 158.6 158.6 158.6 1.3 0.0253511
158.7 0.499884 0.391145 0.0505111 0.0505111 0.000673676 144.273 161.871 158.7 0.000693484 0.0520539 158.7 0.000697425 0.0687932 158.7 158.7 158.7 1.3 0.0251967
158.8 0.499902 0.434002 0.0507415 0.0507415 0.000709041 144.364 161.971 158.8 0.00067575 0.0523268 158.8 0.000668179 0.0688828 158.8 158.8 158.8 1.3 0.0251135
158.9 0.499916 0.46706 0.0509795 0.0509795 0.000711322 144.455 162.071 158.9 0.000689958 0.0525992 158.9 0.000705515 0.0689729 158.9 158.9 158.9 1.3 0.0250043
159 0.499879 0.481698 0.0512232 0.0512232 0.000691618 144.545 162.171 159 0.000692447 0.0528749 159 0.000670668 0.0690523 159 159 159 1.3 0.0248835
159.1 0.499917 0.489861 0.0514462 0.0514462 0.000721797 144.636 162.271 159.1 0.000675439 0.053147 159.1 0.000675543 0.0691478 159.1 159.1 159.1 1.3 0.0247527
159.2 0.499914 0.494747 0.051676 0.051676 0.000687988 144.727 162.371 159.2 0.000700537 0.0534324 159.2 0.000694625 0.0692466 159.2 159.2 159.2 1.3 0.0244891
159.3 0.499893 0.497439 0.0519079 0.0519079 0.000668594 144.818 162.471 159.3 0.000662164 0.0536882 159.3 0.000659053 0.0693228 159.3 159.3 159.3 1.3 0.0240999
159.4 0.49994 0.498588 0.0521553 0.0521553 0.000702818 144.909 162.571 159.4 0.000673987 0.0539664 159.4 0.00067658 0.0694122 159.4 159.4 159.4 1.3 0.023501
159.5 0.499897 0.498545 0.0523842 0.0523842 0.000665379 145 162.671 159.5 0.000680521 0.0542455 159.5 0.000685706 0.0695012 159.5 159.5 159.5 1.3 0.022629
159.6 0.499902 0.49762 0.0526421 0.0526421 0.000685499 145.091 162.771 159.6 0.00067098 0.0545437 159.6 0.000647956 0.0695859 159.6 159.6 159.6 1.3 0.0214813
159.7 0.499935 0.495946 0.0528754 0.0528754 0.000692343 145.182 162.871 159.7 0.000684565 0.0548352 159.7 0.000699396 0.0696842 159.7 159.7 159.7 1.3 0.0199413
159.8 0.499873 0.49362 0.0531038 0.0531038 0.000652727 145.273 162.971 159.8 0.000677617 0.0551061 159.8 0.000703233 0.0697668 159.8 159.8 159.8 1.3 0.017899
159.9 0.499918 0.490772 0.0533511 0.0533511 0.000709663 145.364 163.071 159.9 0.000647127 0.0553908 159.9 0.00065532 0.069851 159.9 159.9 159.9 1.3 0.0150083
160 0.499919 0.487408 0.0535919 0.0535919 0.000693484 145.455 163.171 160 0.000700329 0.0556642 160 0.000702196 0.0699352 160 160 160 1.3 0.0110533
160.1 0.000913969 0.483453 0.0538267 0.0538267 0.000665483 145.545 163.271 160.1 0.000671913 0.0559347 160.1 0.000678032 0.0700166 160.1 160.1 160.1 1.3 0.00964395
160.2 0.000817727 0.479061 0.0540833 0.0540833 0.000696388 145.636 163.371 160.2 0.000642978 0.0562221 160.2 0.000658534 0.0700984 160.2 160.2 160.2 1.3 0.0139829
160.3 0.000789622 0.474017 0.054315 0.054315 0.000668905 145.727 163.471 160.3 0.000686328 0.056501 160.3 0.000677617 0.0701633 160.3 160.3 160.3 1.3 0.0203966
160.4 0.000780288 0.468131 0.0545792 0.0545792 0.00066652 145.818 163.571 160.4 0.000653142 0.0567701 160.4 0.000653245 0.0702427 160.4 160.4 160.4 1.3 0.0288476
160.5 0.000811297 0.461181 0.0548395 0.0548395 0.000711633 145.909 163.671 160.5 0.000669631 0.0570507 160.5 0.000665068 0.0703345 160.5 160.5 160.5 1.3 0.0498943
160.6 0.000760895 0.452682 0.0550764 0.0550764 0.000677928 146 163.771 160.6 0.000697322 0.0573339 160.6 0.000672017 0.0704266 160.6 160.6 160.6 1.3 0.15212
160.7 0.000789518 0.442105 0.0553243 0.0553243 0.000687884 146.091 163.871 160.7 0.000666313 0.0576023 160.7 0.000643912 0.070487 160.7 160.7 160.7 1.3 0.245288
160.8 0.000788793 0.428536 0.0555737 0.0555737 0.000685395 146.182 163.971 160.8 0.000682802 0.0578942 160.8 0.000683839 0.0705731 160.8 160.8 160.8 1.3 0.436381
160.9 0.00076691 0.410627 0.0558238 0.0558238 0.000672224 146.273 164.071 160.9 0.000692551 0.0581539 160.9 0.000686847 0.0706405 160.9 160.9 160.9 1.3 0.532941
161 0.000781948 0.386113 0.0560472 0.0560472 0.000671498 146.364 164.171 161 0.000655631 0.0584298 161 0.000660194 0.0707263 161 161 161 1.3 0.544248
161.1 0.000792422 0.351244 0.056291 0.056291 0.00068218 146.455 164.271 161.1 0.000688818 0.0587271 161.1 0.000694418 0.0707982 161.1 161.1 161.1 1.3 0.526085
161.2 0.000745131 0.301872 0.0565473 0.0565473 0.000658327 146.545 164.371 161.2 0.000670046 0.059005 161.2 0.000680624 0.0708813 161.2 161.2 161.2 1.3 0.479514
161.3 0.000798126 0.241481 0.0567856 0.0567856 0.000698566 146.636 164.471 161.3 0.000664031 0.0592798 161.3 0.000675646 0.0709542 161.3 161.3 161.3 1.3 0.326424
161.4 0.000756747 0.19117 0.0570361 0.0570361 0.000673987 146.727 164.571 161.4 0.000701159 0.0595675 161.4 0.000713396 0.0710396 161.4 161.4 161.4 1.3 0.154052
161.5 0.000757887 0.161297 0.0572807 0.0572807 0.000669009 146.818 164.671 161.5 0.000644638 0.0598313 161.5 0.00068218 0.0710903 161.5 161.5 161.5 1.3 0.0485845
161.6 0.000810156 0.128385 0.0575387 0.0575387 0.000703648 146.909 164.771 161.6 0.000662061 0.0601141 161.6 0.000693173 0.0711903 161.6 161.6 161.6 1.3 0.0378392
161.7 0.00075685 0.104908 0.0577729 0.0577729 0.000684254 147 164.871 161.7 0.000718582 0.060394 161.7 0.00071433 0.0712637 161.7 161.7 161.7 1.3 0.0322208
161.8 0.000769088 0.0846046 0.0580301 0.0580301 0.000695973 147.091 164.971 161.8 0.000656979 0.06067 161.8 0.000681869 0.0713069 161.8 161.8 161.8 1.3 0.0289552
161.9 0.000807771 0.0684527 0.0582644 0.0582644 0.000698774 147.182 165.071 161.9 0.000662372 0.0609497 161.9 0.000698774 0.0713876 161.9 161.9 161.9 1.3 0.0272627
162 0.000746791 0.056637 0.0584939 0.0584939 0.000673676 147.273 165.171 162 0.000694832 0.0612417 162 0.000693692 0.0714524 162 162 162 1.3 0.0265462
162.1 0.000792215 0.0480986 0.0587597 0.0587597 0.000696907 147.364 165.271 162.1 0.000653971 0.0615098 162.1 0.000673883 0.0715107 162.1 162.1 162.1 1.3 0.0262784
162.2 0.000795326 0.0418994 0.0589787 0.0589787 0.000686432 147.455 165.371 162.2 0.000673883 0.0617736 162.2 0.000720345 0.0715821 162.2 162.2 162.2 1.3 0.0261419
162.3 0.000734346 0.0373952 0.0592261 0.0592261 0.000662372 147.545 165.471 162.3 0.000676787 0.0620497 162.3 0.000674402 0.0716309 162.3 162.3 162.3 1.3 0.0260645
162.4 0.000803727 0.0341167 0.0594924 0.0594924 0.00069867 147.636 165.571 162.4 0.000645467 0.0623134 162.4 0.000664342 0.071698 162.4 162.4 162.4 1.3 0.0260425
162.5 0.000766288 0.0316453 0.0597303 0.0597303 0.000681039 147.727 165.671 162.5 0.000690269 0.0625962 162.5 0.000711633 0.0717829 162.5 162.5 162.5 1.3 0.0259926
162.6 0.000744405 0.0298151 0.0599837 0.0599837 0.00068135 147.818 165.771 162.6 0.000659986 0.0628706 162.6 0.000662372 0.071836 162.6 162.6 162.6 1.3 0.0259324
162.7 0.000801341 0.0284036 0.0602339 0.0602339 0.000698981 147.909 165.871 162.7 0.000666935 0.0631587 162.7 0.000679587 0.0719086 162.7 162.7 162.7 1.3 0.0258796
162.8 0.000757472 0.0272808 0.0604642 0.0604642 0.000669216 148 165.971 162.8 0.000687365 0.0634313 162.8 0.00068944 0.0719601 162.8 162.8 162.8 1.3 0.0257519
162.9 0.000757265 0.0264148 0.0607324 0.0607324 0.000700329 148.091 166.071 162.9 0.000645882 0.0636859 162.9 0.000673261 0.0720235 162.9 162.9 162.9 1.3 0.0256097
163 0.000783711 0.0257207 0.0609924 0.0609924 0.000717026 148.182 166.171 163 0.000652001 0.0639547 163 0.000702818 0.0721004 163 163 163 1.3 0.0254793
163.1 0.000740776 0.0251683 0.0612154 0.0612154 0.000680106 148.273 166.271 163.1 0.000676787 0.0642335 163.1 0.000669216 0.0721415 163.1 163.1 163.1 1.3 0.0253197
163.2 0.000779977 0.0247477 0.0614717 0.0614717 0.000701677 148.364 166.371 163.2 0.000639348 0.0645004 163.2 0.000650445 0.0722026 163.2 163.2 163.2 1.3 0.0252081
163.3 0.000793563 0.0243829 0.0616979 0.0616979 0.000707589 148.455 166.471 163.3 0.000675232 0.0647876 163.3 0.000722834 0.0722799 163.3 163.3 163.3 1.3 0.0251026
163.4 0.000736109 0.0240691 0.0619417 0.0619417 0.000681454 148.545 166.571 163.4 0.000671706 0.0650514 163.4 0.000684358 0.0723355 163.4 163.4 163.4 1.3 0.0249845
163.5 0.000768777 0.0238333 0.0622043 0.0622043 0.000724804 148.636 166.671 163.5 0.000625659 0.0653083 163.5 0.000659572 0.0723953 163.5 163.5 163.5 1.3 0.0248787
163.6 0.000759132 0.0236222 0.062429 0.062429 0.000683528 148.727 166.771 163.6 0.000668905 0.0655864 163.6 0.000707381 0.0724597 163.6 163.6 163.6 1.3 0.0247314
163.7 0.000761517 0.0234566 0.0626718 0.0626718 0.00067658 148.818 166.871 163.7 0.000656149 0.0658504 163.7 0.000689025 0.0725089 163.7 163.7 163.7 1.3 0.0244695
163.8 0.000821253 0.0233219 0.0629407 0.0629407 0.000728953 148.909 166.971 163.8 0.000648267 0.0661093 163.8 0.000693796 0.0725814 163.8 163.8 163.8 1.3 0.0240684
163.9 0.000751769 0.023179 0.0631686 0.0631686 0.00068664 149 167.071 163.9 0.000678239 0.0663775 163.9 0.000765977 0.0726505 163.9 163.9 163.9 1.3 0.0234456
164 0.000757576 0.0230725 0.0634273 0.0634273 0.000681039 149.091 167.171 164 0.00066289 0.0666452 164 0.000723041 0.0726886 164 164 164 1.3 0.0225655
164.1 0.000790141 0.0229702 0.063663 0.063663 0.00071796 149.182 167.271 164.1 0.000677928 0.0669106 164.1 0.000725323 0.0727411 164.1 164.1 164.1 1.3 0.0213859
164.2 0.000758199 0.0228899 0.0639079 0.0639079 0.000674506 149.273 167.371 164.2 0.000677824 0.0671546 164.2 0.000758717 0.0728169 164.2 164.2 164.2 1.3 0.0198198
164.3 0.000777177 0.0228094 0.0641553 0.0641553 0.000686328 149.364 167.471 164.3 0.000642771 0.0674102 164.3 0.0007135 0.0728772 164.3 164.3 164.3 1.3 0.0177144
164.4 0.000774896 0.02273 0.0643928 0.0643928 0.00069141 149.455 167.571 164.4 0.000685706 0.0676847 164.4 0.000775933 0.0729475 164.4 164.4 164.4 1.3 0.0147444
164.5 0.000750731 0.0226725 0.0646467 0.0646467 0.000668905 149.545 167.671 164.5 0.000678965 0.0679377 164.5 0.000774481 0.0729859 164.5 164.5 164.5 1.3 0.0107432
164.6 0.000797504 0.0226233 0.0648982 0.0648982 0.000714226 149.636 167.771 164.6 0.000640385 0.0681693 164.6 0.000741501 0.0730409 164.6 164.6 164.6 1.3 0.00979277
164.7 0.000769088 0.0225585 0.0651249 0.0651249 0.00068135 149.727 167.871 164.7 0.000691721 0.0684488 164.7 0.000791904 0.0731048 164.7 164.7 164.7 1.3 0.0144573
164.8 0.000750317 0.0225106 0.0653774 0.0653774 0.000662372 149.818 167.971 164.8 0.000667661 0.0686899 164.8 0.000752702 0.073156 164.8 164.8 164.8 1.3 0.0210115
164.9 0.000800926 0.0224662 0.0656169 0.0656169 0.000722627 149.909 168.071 164.9 0.000661542 0.0689462 164.9 0.000738183 0.073205 164.9 164.9 164.9 1.3 0.0299338
165 0.000732479 0.0223957 0.0658492 0.0658492 0.000701366 150 168.171 165 0.000703648 0.0692065 165 0.000767843 0.0732618 165 165 165 1.3 0.0535392
165.1 0.000743161 0.0223752 0.0660881 0.0660881 0.000666105 150.091 168.271 165.1 0.00066009 0.0694293 165.1 0.000740361 0.0733036 165.1 165.1 165.1 1.3 0.165984
165.2 0.000789311 0.0223453 0.0663396 0.0663396 0.000708003 150.182 168.371 165.2 0.000667765 0.06969 165.2 0.00076774 0.0733706 165.2 165.2 165.2 1.3 0.251811
165.3 0.000745546 0.0222996 0.0665675 0.0665675 0.000675128 150.273 168.471 165.3 0.000678239 0.0699335 165.3 0.000750006 0.0734187 165.3 165.3 165.3 1.3 0.452595
165.4 0.000767532 0.0222819 0.0667963 0.0667963 0.000666313 150.364 168.571 165.4 0.000649201 0.070173 165.4 0.000697944 0.073464 165.4 165.4 165.4 1.3 0.53528
165.5 0.000775621 0.0222559 0.0670423 0.0670423 0.000712567 150.455 168.671 165.5 0.000672431 0.0704236 165.5 0.000697218 0.0735217 165.5 165.5 165.5 1.3 0.543392
165.6 0.000731027 0.0222227 0.0672698 0.0672698 0.00067938 150.545 168.771 165.6 0.000680521 0.0706612 165.6 0.000701885 0.07358 165.6 165.6 165.6 1.3 0.523422
165.7 0.000787963 0.0222059 0.067505 0.067505 0.000694418 150.636 168.871 165.7 0.000641319 0.0708937 165.7 0.000668594 0.0736186 165.7 165.7 165.7 1.3 0.47244
165.8 0.000765562 0.0221856 0.0677416 0.0677416 0.000709974 150.727 168.971 165.8 0.000686121 0.0711403 165.8 0.00075768 0.0736833 165.8 165.8 165.8 1.3 0.310734
165.9 0.000747516 0.0221554 0.06797 0.06797 0.00066569 150.818 169.071 165.9 0.000656253 0.0713629 165.9 0.000696077 0.073714 165.9 165.9 165.9 1.3 0.138427
166 0.000780496 0.0221264 0.0682149 0.0682149 0.000703233 150.909 169.171 166 0.000645467 0.0716024 166 0.00068861 0.0737685 166 166 166 1.3 0.0468066
166.1 0.000756332 0.0221011 0.0684331 0.0684331 0.000687262 151 169.271 166.1 0.000692551 0.0718301 166.1 0.000708003 0.0738158 166.1 166.1 166.1 1.3 0.0372193
166.2 0.000747205 0.0220846 0.0686668 0.0686668 0.00068301 151.091 169.371 166.2 0.00066372 0.0720414 166.2 0.000663409 0.0738466 166.2 166.2 166.2 1.3 0.0318381
166.3 0.000787963 0.0220639 0.0689155 0.0689155 0.000722834 151.182 169.471 166.3 0.000659468 0.0722649 166.3 0.000701885 0.0739153 166.3 166.3 166.3 1.3 0.0287342
166.4 0.000740672 0.022038 0.069125 0.069125 0.000686121 151.273 169.571 166.4 0.000675646 0.0724907 166.4 0.000709767 0.073933 166.4 166.4 166.4 1.3 0.0271624
166.5 0.000772407 0.0220276 0.069351 0.069351 0.000690581 151.364 169.671 166.5 0.000656979 0.0726978 166.5 0.000675543 0.073996 166.5 166.5 166.5 1.3 0.0265273
166.6 0.000773133 0.0220002 0.0695926 0.0695926 0.000711322 151.455 169.771 166.6 0.000675958 0.0729352 166.6 0.000715056 0.074044 166.6 166.6 166.6 1.3 0.0262857
166.7 0.000740257 0.0219775 0.0697989 0.0697989 0.000686951 151.545 169.871 166.7 0.000678343 0.073144 166.7 0.000685499 0.0740786 166.7 166.7 166.7 1.3 0.0261662
166.8 0.000775414 0.0219866 0.0700462 0.0700462 0.000696284 151.636 169.971 166.8 0.00066372 0.0733725 166.8 0.000693173 0.0741384 166.8 166.8 166.8 1.3 0.0261093
166.9 0.00075405 0.021941 0.0702587 0.0702587 0.000716922 151.727 170.071 166.9 0.000679587 0.0735724 166.9 0.000709248 0.0741903 166.9 166.9 166.9 1.3 0.0260755
167 0.000736109 0.0219323 0.0704748 0.0704748 0.000690062 151.818 170.171 167 0.000670461 0.0737878 167 0.000680936 0.0742324 167 167 167 1.3 0.0260326
167.1 0.000785785 0.0219356 0.0707083 0.0707083 0.000707278 151.909 170.271 167.1 0.000656668 0.0740002 167.1 0.000689958 0.0742704 167.1 167.1 167.1 1.3 0.0259964
167.2 0.000735797 0.0218998 0.0709124 0.0709124 0.000711218 152 170.371 167.2 0.000687262 0.0742207 167.2 0.000718167 0.074322 167.2 167.2 167.2 1.3 0.02593
167.3 0.000755606 0.0218946 0.0711272 0.0711272 0.000669735 152.091 170.471 167.3 0.000649305 0.0744088 167.3 0.000668076 0.0743501 167.3 167.3 167.3 1.3 0.0257874
167.4 0.000780807 0.0218723 0.0713543 0.0713543 0.000723871 152.182 170.571 167.4 0.000661957 0.0746315 167.4 0.000703233 0.0743957 167.4 167.4 167.4 1.3 0.0256697
167.5 0.000739738 0.0218671 0.0715608 0.0715608 0.00069701 152.273 170.671 167.5 0.00067575 0.074822 167.5 0.000718374 0.0744449 167.5 167.5 167.5 1.3 0.0255296
167.6 0.000763799 0.0218547 0.071769 0.071769 0.000680313 152.364 170.771 167.6 0.000645363 0.0750211 167.6 0.000697218 0.0744992 167.6 167.6 167.6 1.3 0.0253735
167.7 0.000781118 0.021844 0.0720002 0.0720002 0.000712878 152.455 170.871 167.7 0.000666728 0.075217 167.7 0.00073476 0.0745424 167.7 167.7 167.7 1.3 0.0252659
167.8 0.000731649 0.0218347 0.0722005 0.0722005 0.000682076 152.545 170.971 167.8 0.000674713 0.0754097 167.8 0.00070987 0.0745666 167.8 167.8 167.8 1.3 0.0251554
167.9 0.000785785 0.0218294 0.0724024 0.0724024 0.000709559 152.636 171.071 167.9 0.00066652 0.0756048 167.9 0.000667557 0.0745996 167.9 167.9 167.9 1.3 0.0250443
168 0.000766495 0.0218017 0.0726238 0.0726238 0.0007219 152.727 171.171 168 0.000683114 0.0758001 168 0.000708211 0.0746539 168 168 168 1.3 0.0249337
168.1 0.000737872 0.0217866 0.0728112 0.0728112 0.000694418 152.818 171.271 168.1 0.000664861 0.0759776 168.1 0.000683114 0.0746853 168.1 168.1 168.1 1.3 0.0247584
168.2 0.000776347 0.0217818 0.073027 0.073027 0.000715471 152.909 171.371 168.2 0.000655216 0.0761641 168.2 0.0007191 0.0747559 168.2 168.2 168.2 1.3 0.0244948
168.3 0.000738183 0.0217595 0.073227 0.073227 0.000706759 153 171.471 168.3 0.000700018 0.0763709 168.3 0.000737975 0.0747843 168.3 168.3 168.3 1.3 0.0240847
168.4 0.000762036 0.0217693 0.0734166 0.0734166 0.00066735 153.091 171.571 168.4 0.000658431 0.0765467 168.4 0.000680106 0.074807 168.4 168.4 168.4 1.3 0.0234417
168.5 0.000789104 0.0217459 0.073622 0.073622 0.000713085 153.182 171.671 168.5 0.00066289 0.0767325 168.5 0.000716611 0.0748687 168.5 168.5 168.5 1.3 0.0225595
168.6 0.000745235 0.0217319 0.0738295 0.0738295 0.00070624 153.273 171.771 168.6 0.000694521 0.0769141 168.6 0.000720656 0.0748921 168.6 168.6 168.6 1.3 0.0213435
168.7 0.000769088 0.0217367 0.0740258 0.0740258 0.000689647 153.364 171.871 168.7 0.000665276 0.0770902 168.7 0.000681765 0.074933 168.7 168.7 168.7 1.3 0.0197602
168.8 0.000770332 0.0217102 0.0742257 0.0742257 0.000745027 153.455 171.971 168.8 0.000669839 0.077266 168.8 0.000715159 0.0749796 168.8 168.8 168.8 1.3 0.0176402
168.9 0.00073839 0.021695 0.074418 0.074418 0.000698359 153.545 172.071 168.9 0.000691929 0.0774456 168.9 0.000707796 0.0750155 168.9 168.9 168.9 1.3 0.0146059
169 0.000800512 0.0217082 0.0746077 0.0746077 0.000687262 153.636 172.171 169 0.000650653 0.0776083 169 0.000670565 0.0750551 169 169 169 1.3 0.0106039
169.1 0.000767221 0.021686 0.0748096 0.0748096 0.000717648 153.727 172.271 169.1 0.000693484 0.0777979 169.1 0.000714641 0.0750975 169.1 169.1 169.1 1.3 0.00979817
169.2 0.000736834 0.0216558 0.0749898 0.0749898 0.000676269 153.818 172.371 169.2 0.00069701 0.0779684 169.2 0.000695144 0.0751335 169.2 169.2 169.2 1.3 0.0145904
169.3 0.000777281 0.0216588 0.0751977 0.0751977 0.000692862 153.909 172.471 169.3 0.000667039 0.0781229 169.3 0.000681869 0.0751662 169.3 169.3 169.3 1.3 0.0212258
169.4 0.000751665 0.0216561 0.0753672 0.0753672 0.000718374 154 172.571 169.4 0.000699085 0.0782976 169.4 0.000719723 0.0752086 169.4 169.4 169.4 1.3 0.0304443
169.5 0.000771577 0.021657 0.0755457 0.0755457 0.000677513 154.091 172.671 169.5 0.000676684 0.0784546 169.5 0.00066372 0.0752365 169.5 169.5 169.5 1.3 0.0555616
169.6 0.000783607 0.021637 0.0757434 0.0757434 0.000717752 154.182 172.771 169.6 0.000660401 0.0786114 169.6 0.000686743 0.0752862 169.6 169.6 169.6 1.3 0.172719
169.7 0.000747309 0.0216283 0.0759326 0.0759326 0.000713189 154.273 172.871 169.7 0.000702714 0.0787974 169.7 0.000718997 0.0753309 169.7 169.7 169.7 1.3 0.256489
169.8 0.000773755 0.0216103 0.0760994 0.0760994 0.000686847 154.364 172.971 169.8 0.000659364 0.078945 169.8 0.000669009 0.0753496 169.8 169.8 169.8 1.3 0.459945
169.9 0.0007834 0.0216153 0.0762817 0.0762817 0.000708937 154.455 173.071 169.9 0.000699914 0.0791233 169.9 0.00070987 0.0753896 169.9 169.9 169.9 1.3 0.536157
170 0.000733516 0.0216132 0.0764598 0.0764598 0.000701366 154.545 173.171 170 0.000689232 0.0792604 170 0.000695766 0.0754297 170 170 170 1.3 0.542626
170.1 0.000786718 0.0215997 0.0766491 0.0766491 0.000684669 154.636 173.271 170.1 0.000660298 0.0794087 170.1 0.000695455 0.0754665 170.1 170.1 170.1 1.3 0.52174
170.2 0.000760584 0.0215831 0.0768204 0.0768204 0.000723663 154.727 173.371 170.2 0.000690995 0.0795776 170.2 0.000716922 0.0755149 170.2 170.2 170.2 1.3 0.468278
170.3 0.000751043 0.0215779 0.0769848 0.0769848 0.000695559 154.818 173.471 170.3 0.000696388 0.0797238 170.3 0.000699292 0.0755436 170.3 170.3 170.3 1.3 0.302977
170.4 0.000797711 0.0215676 0.0771654 0.0771654 0.000702092 154.909 173.571 170.4 0.000648475 0.0798669 170.4 0.000676684 0.0755776 170.4 170.4 170.4 1.3 0.130261
170.5 0.000733412 0.0215468 0.0773371 0.0773371 0.000728642 155 173.671 170.5 0.000708107 0.0800365 170.5 0.000706448 0.0756158 170.5 170.5 170.5 1.3 0.0460311
170.6 0.00077054 0.0215575 0.0774843 0.0774843 0.000679069 155.091 173.771 170.6 0.000670357 0.0801629 170.6 0.000678136 0.075637 170.6 170.6 170.6 1.3 0.0369051
170.7 0.000798749 0.0215522 0.077668 0.077668 0.0007191 155.182 173.871 170.7 0.000642252 0.0803078 170.7 0.000683425 0.0756938 170.7 170.7 170.7 1.3 0.031643
170.8 0.000746168 0.0215329 0.0778223 0.0778223 0.0007107 155.273 173.971 170.8 0.000690373 0.080463 170.8 0.000706863 0.0757145 170.8 170.8 170.8 1.3 0.0286211
170.9 0.000792526 0.0215355 0.0779826 0.0779826 0.000676061 155.364 174.071 170.9 0.000650342 0.080616 170.9 0.000673883 0.0757537 170.9 170.9 170.9 1.3 0.0271094
171 0.000757058 0.0215196 0.0781427 0.0781427 0.000705722 155.455 174.171 171 0.000644119 0.080756 171 0.000698774 0.0757921 171 171 171 1.3 0.0265021
171.1 0.000737768 0.0215102 0.0783004 0.0783004 0.00070624 155.545 174.271 171.1 0.000682906 0.0809084 171.1 0.000700951 0.0758245 171.1 171.1 171.1 1.3 0.0262557
171.2 0.000780496 0.0215201 0.0784489 0.0784489 0.000687054 155.636 174.371 171.2 0.000656046 0.081044 171.2 0.000679173 0.0758611 171.2 171.2 171.2 1.3 0.0261367
171.3 0.000757991 0.0214922 0.0786073 0.0786073 0.000702196 155.727 174.471 171.3 0.000670668 0.0811847 171.3 0.000727708 0.0759044 171.3 171.3 171.3 1.3 0.0260916
171.4 0.000757369 0.0215001 0.0787487 0.0787487 0.000664238 155.818 174.571 171.4 0.00067015 0.0813051 171.4 0.000705515 0.0759394 171.4 171.4 171.4 1.3 0.0260756
171.5 0.000781533 0.0214843 0.0789125 0.0789125 0.000674402 155.909 174.671 171.5 0.000643289 0.0814353 171.5 0.000693277 0.0759784 171.5 171.5 171.5 1.3 0.0260122
171.6 0.000722834 0.0214733 0.0790715 0.0790715 0.000708522 156 174.771 171.6 0.00066569 0.0815915 171.6 0.000709248 0.0760101 171.6 171.6 171.6 1.3 0.0259592
171.7 0.000748243 0.0214702 0.0792128 0.0792128 0.000674402 156.091 174.871 171.7 0.000668387 0.0817204 171.7 0.000687365 0.0760323 171.7 171.7 171.7 1.3 0.0258671
171.8 0.000746791 0.0214583 0.0793586 0.0793586 0.000678032 156.182 174.971 171.8 0.000659572 0.0818535 171.8 0.000710907 0.0760904 171.8 171.8 171.8 1.3 0.0257627
171.9 0.000735071 0.0214543 0.079512 0.079512 0.000708315 156.273 175.071 171.9 0.000680521 0.0819769 171.9 0.000703959 0.0760971 171.9 171.9 171.9 1.3 0.0256411
172 0.000775103 0.0214473 0.0796551 0.0796551 0.000665483 156.364 175.171 172 0.000672431 0.0820877 172 0.000669735 0.0761253 172 172 172 1.3 0.0254983
172.1 0.000765458 0.0214299 0.0797975 0.0797975 0.000680728 156.455 175.271 172.1 0.000670461 0.0822159 172.1 0.000690684 0.0761646 172.1 172.1 172.1 1.3 0.0253487
172.2 0.000734553 0.0214387 0.07995 0.07995 0.000692447 156.545 175.371 172.2 0.000702611 0.0823423 172.2 0.000703337 0.0762112 172.2 172.2 172.2 1.3 0.0252482
172.3 0.000776555 0.0214299 0.0800937 0.0800937 0.000663513 156.636 175.471 172.3 0.000649408 0.0824461 172.3 0.000682802 0.0762339 172.3 172.3 172.3 1.3 0.0251197
172.4 0.000749694 0.0214214 0.0802378 0.0802378 0.000708833 156.727 175.571 172.4 0.000684773 0.0825753 172.4 0.000739531 0.0762776 172.4 172.4 172.4 1.3 0.0250149
172.5 0.000748761 0.021422 0.0803749 0.0803749 0.00067855 156.818 175.671 172.5 0.000709248 0.0826879 172.5 0.000704892 0.0762942 172.5 172.5 172.5 1.3 0.024911
172.6 0.000800304 0.0214187 0.080504 0.080504 0.000661438 156.909 175.771 172.6 0.000671394 0.0827982 172.6 0.000683943 0.0763273 172.6 172.6 172.6 1.3 0.0247147
172.7 0.000743057 0.0214032 0.0806581 0.0806581 0.000699499 157 175.871 172.7 0.000704166 0.0829134 172.7 0.000715159 0.0763727 172.7 172.7 172.7 1.3 0.0244284
172.8 0.000756954 0.0214033 0.0807906 0.0807906 0.000681247 157.091 175.971 172.8 0.000699603 0.0830278 172.8 0.000678136 0.0763872 172.8 172.8 172.8 1.3 0.0240004
172.9 0.000770851 0.0213867 0.0809287 0.0809287 0.000675854 157.182 176.071 172.9 0.000654283 0.083135 172.9 0.000688506 0.0764159 172.9 172.9 172.9 1.3 0.0233034
173 0.000730093 0.0213885 0.0810599 0.0810599 0.000684047 157.273 176.171 173 0.000693069 0.0832592 173 0.000695351 0.076438 173 173 173 1.3 0.0223722
173.1 0.000787755 0.0213995 0.0811792 0.0811792 0.000669735 157.364 176.271 173.1 0.000671913 0.0833547 173.1 0.000666002 0.0764738 173.1 173.1 173.1 1.3 0.0211001
173.2 0.000763488 0.0213865 0.0813196 0.0813196 0.000688403 157.455 176.371 173.2 0.000665587 0.0834785 173.2 0.000689129 0.0764935 173.2 173.2 173.2 1.3 0.0194362
173.3 0.000723456 0.0213836 0.081446 0.081446 0.000709974 157.545 176.471 173.3 0.000703337 0.0835896 173.3 0.000701677 0.0765472 173.3 173.3 173.3 1.3 0.0171965
173.4 0.000788585 0.0213924 0.0815769 0.0815769 0.000664446 157.636 176.571 173.4 0.000648786 0.0836776 173.4 0.000673469 0.0765767 173.4 173.4 173.4 1.3 0.0139293
173.5 0.000750524 0.0213675 0.0816922 0.0816922 0.000706759 157.727 176.671 173.5 0.00069504 0.0837996 173.5 0.000714122 0.076616 173.5 173.5 173.5 1.3 0.0100173
173.6 0.000767325 0.021367 0.0818172 0.0818172 0.000680002 157.818 176.771 173.6 0.000712774 0.0838977 173.6 0.000687988 0.0766298 173.6 173.6 173.6 1.3 0.0102858
173.7 0.000773029 0.0213556 0.0819396 0.0819396 0.000666313 157.909 176.871 173.7 0.000648371 0.083976 173.7 0.000691929 0.0766634 173.7 173.7 173.7 1.3 0.0156599
173.8 0.000753117 0.0213536 0.0820527 0.0820527 0.0007107 158 176.971 173.8 0.000691099 0.0840943 173.8 0.000719826 0.0767149 173.8 173.8 173.8 1.3 0.0225691
173.9 0.000782363 0.0213631 0.0821763 0.0821763 0.000675128 158.091 177.071 173.9 0.000693484 0.084183 173.9 0.000683114 0.0767339 173.9 173.9 173.9 1.3 0.0330346
174 0.00076494 0.0213423 0.0822919 0.0822919 0.000674817 158.182 177.171 174 0.000662372 0.0842772 174 0.000713915 0.0767585 174 174 174 1.3 0.0662988
174.1 0.000728849 0.0213329 0.0824133 0.0824133 0.000684358 158.273 177.271 174.1 0.000686951 0.0843837 174.1 0.000729886 0.076789 174.1 174.1 174.1 1.3 0.198201
174.2 0.000782466 0.0213253 0.0825098 0.0825098 0.00064806 158.364 177.371 174.2 0.000735486 0.0844808 174.2 0.000674091 0.0767968 174.2 174.2 174.2 1.3 0.283139
174.3 0.000753532 0.0213218 0.0826351 0.0826351 0.000655527 158.455 177.471 174.3 0.000678965 0.0845662 174.3 0.000688818 0.0768499 174.3 174.3 174.3 1.3 0.485226
174.4 0.00074399 0.0213234 0.0827486 0.0827486 0.000689751 158.545 177.571 174.4 0.00071267 0.0846781 174.4 0.000718789 0.0768721 174.4 174.4 174.4 1.3 0.539852
174.5 0.000777177 0.0213299 0.0828595 0.0828595 0.000658327 158.636 177.671 174.5 0.000642252 0.0847488 174.5 0.000693277 0.0769027 174.5 174.5 174.5 1.3 0.540117
174.6 0.000733723 0.021298 0.0829821 0.0829821 0.000699707 158.727 177.771 174.6 0.000654179 0.0848463 174.6 0.000703752 0.0769265 174.6 174.6 174.6 1.3 0.515325
174.7 0.000752598 0.0213132 0.0830592 0.0830592 0.000691099 158.818 177.871 174.7 0.000694003 0.0849435 174.7 0.000694936 0.0769561 174.7 174.7 174.7 1.3 0.448823
174.8 0.000780807 0.0213165 0.0831821 0.0831821 0.000656357 158.909 177.971 174.8 0.000650549 0.0850163 174.8 0.000702714 0.076995 174.8 174.8 174.8 1.3 0.272508
174.9 0.000740568 0.0212903 0.0832981 0.0832981 0.000703233 159 178.071 174.9 0.000673987 0.0851118 174.9 0.000717545 0.0770199 174.9 174.9 174.9 1.3 0.0972102
175 0.000771162 0.0212925 0.0833975 0.0833975 0.000666831 159.091 178.171 175 0.000674506 0.0852004 175 0.000678965 0.0770321 175 175 175 1.3 0.0435758
175.1 0.000776555 0.0212961 0.083515 0.083515 0.000665068 159.182 178.271 175.1 0.000647541 0.0852907 175.1 0.000709663 0.0770772 175.1 175.1 175.1 1.3 0.0356904
175.2 0.000735486 0.0212876 0.0836178 0.0836178 0.000690062 159.273 178.371 175.2 0.000678343 0.0853754 175.2 0.000730716 0.0771038 175.2 175.2 175.2 1.3 0.0309289
175.3 0.000784852 0.0212913 0.0837247 0.0837247 0.000663409 159.364 178.471 175.3 0.000672224 0.0854648 175.3 0.000681247 0.0771204 175.3 175.3 175.3 1.3 0.0282679
175.4 0.000746065 0.0212785 0.0838273 0.0838273 0.000647853 159.455 178.571 175.4 0.000650445 0.0855627 175.4 0.000717752 0.077158 175.4 175.4 175.4 1.3 0.0269743
175.5 0.000740257 0.0212698 0.0839365 0.0839365 0.000691825 159.545 178.671 175.5 0.000686847 0.0856432 175.5 0.000733101 0.0771843 175.5 175.5 175.5 1.3 0.026491
175.6 0.000764525 0.0212713 0.0840369 0.0840369 0.000666831 159.636 178.771 175.6 0.000639141 0.0857013 175.6 0.000675646 0.0772207 175.6 175.6 175.6 1.3 0.0262837
175.7 0.000726256 0.0212527 0.0841356 0.0841356 0.000686328 159.727 178.871 175.7 0.000671291 0.0858027 175.7 0.000717545 0.0772382 175.7 175.7 175.7 1.3 0.0261695
175.8 0.000745753 0.0212565 0.0842358 0.0842358 0.000687054 159.818 178.971 175.8 0.000675128 0.085882 175.8 0.00069587 0.0772504 175.8 175.8 175.8 1.3 0.0261281
175.9 0.000771577 0.0212579 0.084329 0.084329 0.000657601 159.909 179.071 175.9 0.000642045 0.0859511 175.9 0.000702714 0.0772815 175.9 175.9 175.9 1.3 0.0261031
176 0.000724597 0.0212383 0.0844373 0.0844373 0.000693381 160 179.171 176 0.000694729 0.0860443 176 0.000723249 0.0773123 176 176 176 1.3 0.0260669
176.1 0.000756021 0.0212368 0.0845289 0.0845289 0.000673158 160.091 179.271 176.1 0.000655942 0.0861 176.1 0.000681558 0.0773388 176.1 176.1 176.1 1.3 0.026024
176.2 0.000753117 0.0212444 0.084613 0.084613 0.000653038 160.182 179.371 176.2 0.000644223 0.0861906 176.2 0.00068664 0.0773609 176.2 176.2 176.2 1.3 0.0259231
176.3 0.000742435 0.0212386 0.0847452 0.0847452 0.000708418 160.273 179.471 176.3 0.000681143 0.0862755 176.3 0.000714226 0.0773903 176.3 176.3 176.3 1.3 0.0258036
176.4 0.000782466 0.0212562 0.084838 0.084838 0.000669424 160.364 179.571 176.4 0.000669424 0.0863425 176.4 0.000670254 0.0773948 176.4 176.4 176.4 1.3 0.0256734
176.5 0.000755191 0.021226 0.0849156 0.0849156 0.000672846 160.455 179.671 176.5 0.000662579 0.0864222 176.5 0.0007051 0.0774499 176.5 176.5 176.5 1.3 0.0255048
176.6 0.000747724 0.0212235 0.0850283 0.0850283 0.000704996 160.545 179.771 176.6 0.000681039 0.0864853 176.6 0.000726567 0.0774736 176.6 176.6 176.6 1.3 0.0253925
176.7 0.000785266 0.0212316 0.0851167 0.0851167 0.000662061 160.636 179.871 176.7 0.000647749 0.0865438 176.7 0.000700122 0.0774986 176.7 176.7 176.7 1.3 0.0252762
176.8 0.000735797 0.0212173 0.0852106 0.0852106 0.000690892 160.727 179.971 176.8 0.000665794 0.0866335 176.8 0.000720034 0.0775211 176.8 176.8 176.8 1.3 0.0251499
176.9 0.000751665 0.0212211 0.0853123 0.0853123 0.000704685 160.818 180.071 176.9 0.000674921 0.0867054 176.9 0.000702196 0.0775447 176.9 176.9 176.9 1.3 0.025061
177 0.00077977 0.0211992 0.0853855 0.0853855 0.000650238 160.909 180.171 177 0.000645882 0.0867595 177 0.000682387 0.0775683 177 177 177 1.3 0.0249213
177.1 0.000728849 0.0211923 0.0854872 0.0854872 0.00068944 161 180.271 177.1 0.000677928 0.0868378 177.1 0.000721382 0.0776032 177.1 177.1 177.1 1.3 0.0247337
177.2 0.000764421 0.0211975 0.0855711 0.0855711 0.000678136 161.091 180.371 177.2 0.000678654 0.0869044 177.2 0.000697218 0.0776206 177.2 177.2 177.2 1.3 0.0244426
177.3 0.000762139 0.0211984 0.0856681 0.0856681 0.000648993 161.182 180.471 177.3 0.000639141 0.0869662 177.3 0.000700537 0.0776433 177.3 177.3 177.3 1.3 0.0239668
177.4 0.000723456 0.0211898 0.0857638 0.0857638 0.000692862 161.273 180.571 177.4 0.000693069 0.087053 177.4 0.000711945 0.0776685 177.4 177.4 177.4 1.3 0.023235
177.5 0.000774481 0.0211919 0.0858355 0.0858355 0.000668387 161.364 180.671 177.5 0.000664653 0.0871011 177.5 0.000690581 0.0776871 177.5 177.5 177.5 1.3 0.0222482
177.6 0.000743783 0.0211807 0.0859288 0.0859288 0.000661542 161.455 180.771 177.6 0.000652727 0.0871586 177.6 0.000726567 0.0777159 177.6 177.6 177.6 1.3 0.0209186
177.7 0.000725945 0.0211743 0.0860293 0.0860293 0.000707796 161.545 180.871 177.7 0.000698877 0.0872438 177.7 0.000723767 0.0777289 177.7 177.7 177.7 1.3 0.0191823
177.8 0.000770851 0.0211798 0.0861065 0.0861065 0.000656668 161.636 180.971 177.8 0.000647127 0.0873043 177.8 0.000689232 0.0777639 177.8 177.8 177.8 1.3 0.0168262
177.9 0.000730716 0.0211718 0.0862019 0.0862019 0.000677098 161.727 181.071 177.9 0.00066092 0.0873653 177.9 0.000726049 0.0778 177.9 177.9 177.9 1.3 0.0133683
178 0.000765562 0.0211825 0.0862943 0.0862943 0.000715471 161.818 181.171 178 0.000685395 0.0874267 178 0.000701159 0.0778053 178 178 178 1.3 0.00960029
178.1 0.00077054 0.0211772 0.0863557 0.0863557 0.000665794 161.909 181.271 178.1 0.000655631 0.0874844 178.1 0.000692551 0.0778325 178.1 178.1 178.1 1.3 0.0106903
178.2 0.000731131 0.0211655 0.0864455 0.0864455 0.000697633 162 181.371 178.2 0.000683425 0.0875542 178.2 0.000723041 0.0778606 178.2 178.2 178.2 1.3 0.016421
178.3 0.000785059 0.0211861 0.0865416 0.0865416 0.000714537 162.091 181.471 178.3 0.000680624 0.0876048 178.3 0.000688921 0.0778688 178.3 178.3 178.3 1.3 0.0235983
178.4 0.000753532 0.0211637 0.0866002 0.0866002 0.000665068 162.182 181.571 178.4 0.000638415 0.0876623 178.4 0.000696492 0.0779006 178.4 178.4 178.4 1.3 0.0353881
178.5 0.000744509 0.021168 0.0866815 0.0866815 0.000694314 162.273 181.671 178.5 0.000675128 0.087731 178.5 0.000733723 0.0779279 178.5 178.5 178.5 1.3 0.0778446
178.6 0.000780496 0.0211789 0.0867683 0.0867683 0.000689958 162.364 181.771 178.6 0.000667246 0.0877892 178.6 0.000692966 0.077945 178.6 178.6 178.6 1.3 0.21516
178.7 0.00074119 0.0211463 0.0868446 0.0868446 0.000662268 162.455 181.871 178.7 0.000640593 0.0878503 178.7 0.000698359 0.0779632 178.7 178.7 178.7 1.3 0.310601
178.8 0.000746272 0.021165 0.086928 0.086928 0.000721797 162.545 181.971 178.8 0.000680521 0.0879306 178.8 0.000704374 0.077994 178.8 178.8 178.8 1.3 0.499983
178.9 0.000780392 0.021156 0.0869908 0.0869908 0.00067378 162.636 182.071 178.9 0.000679899 0.0879849 178.9 0.000688299 0.0780176 178.9 178.9 178.9 1.3 0.541915
179 0.000792941 0.0211525 0.0870711 0.0870711 0.000679587 162.727 182.171 179 0.000653142 0.0880337 179 0.000738805 0.0780562 179 179 179 1.3 0.537713
179.1 0.000821564 0.0211436 0.0871443 0.0871443 0.000693277 162.818 182.271 179.1 0.000685395 0.0881076 179.1 0.000712256 0.0780664 179.1 179.1 179.1 1.3 0.509769
179.2 0.000833802 0.0211436 0.0872156 0.0872156 0.000677513 162.909 182.371 179.2 0.000652105 0.088146 179.2 0.000680521 0.0780758 179.2 179.2 179.2 1.3 0.430406
179.3 0.00074285 0.021147 0.0872949 0.0872949 0.000696181 163 182.471 179.3 0.000658223 0.0882138 179.3 0.000716922 0.0780978 179.3 179.3 179.3 1.3 0.248327
179.4 0.000769606 0.0211395 0.0873678 0.0873678 0.000712567 163.091 182.571 179.4 0.000685188 0.0882795 179.4 0.000672743 0.0781035 179.4 179.4 179.4 1.3 0.0790164
179.5 0.00074565 0.0211303 0.0874248 0.0874248 0.000669113 163.182 182.671 179.5 0.000655631 0.0883165 179.5 0.00068581 0.0781477 179.5 179.5 179.5 1.3 0.0422053
179.6 0.00074482 0.0211394 0.0875264 0.0875264 0.000692862 163.273 182.771 179.6 0.000695662 0.0883912 179.6 0.0007079 0.0781546 179.6 179.6 179.6 1.3 0.0348804
179.7 0.000773547 0.0211237 0.087579 0.087579 0.000695766 163.364 182.871 179.7 0.000685914 0.0884478 179.7 0.000653038 0.0781691 179.7 179.7 179.7 1.3 0.0304426
179.8 0.000736627 0.0211267 0.0876457 0.0876457 0.000664965 163.455 182.971 179.8 0.000651379 0.0884835 179.8 0.000683321 0.0782106 179.8 179.8 179.8 1.3 0.0280068
179.9 0.00073922 0.021124 0.0877102 0.0877102 0.000686743 163.545 183.071 179.9 0.000680002 0.0885653 179.9 0.000706137 0.0782374 179.9 179.9 179.9 1.3 0.0268716
180 0.00078817 0.0211259 0.0877838 0.0877838 0.000678654 163.636 183.171 180 0.00065729 0.0886101 180 0.00068218 0.0782547 180 180 180 1.3 0.0264756
180.1 0.000733412 0.0211186 0.0878452 0.0878452 0.000634578 163.727 183.271 180.1 0.000656771 0.0886804 180.1 0.000709144 0.0782918 180.1 180.1 180.1 1.3 0.0262808
180.2 0.000754465 0.0211229 0.0879213 0.0879213 0.000719723 163.818 183.371 180.2 0.000680002 0.08873 180.2 0.000695144 0.0782993 180.2 180.2 180.2 1.3 0.0261851
180.3 0.000778214 0.0211103 0.0879738 0.0879738 0.000677824 163.909 183.471 180.3 0.0006408 0.0887835 180.3 0.000671394 0.0783247 180.3 180.3 180.3 1.3 0.0261561
180.4 0.000729575 0.0211084 0.0880387 0.0880387 0.000671083 164 183.571 180.4 0.000652105 0.0888378 180.4 0.000707796 0.0783486 180.4 180.4 180.4 1.3 0.0261309
180.5 0.000786511 0.021133 0.0881159 0.0881159 0.000702403 164.091 183.671 180.5 0.000676787 0.0888958 180.5 0.000672535 0.0783497 180.5 180.5 180.5 1.3 0.0260975
180.6 0.000761725 0.0211039 0.0881745 0.0881745 0.000656979 164.182 183.771 180.6 0.000631778 0.0889353 180.6 0.000677202 0.0783881 180.6 180.6 180.6 1.3 0.0260435
180.7 0.000753843 0.0211249 0.0882466 0.0882466 0.000692862 164.273 183.871 180.7 0.00067098 0.0890136 180.7 0.000719723 0.0784227 180.7 180.7 180.7 1.3 0.0259339
180.8 0.000790348 0.0211259 0.0883132 0.0883132 0.000683321 164.364 183.971 180.8 0.000666105 0.089042 180.8 0.000676684 0.0784209 180.8 180.8 180.8 1.3 0.0258361
180.9 0.000757161 0.0211188 0.0883728 0.0883728 0.00066569 164.455 184.071 180.9 0.00064526 0.089091 180.9 0.000699292 0.0784535 180.9 180.9 180.9 1.3 0.0257001
181 0.000779562 0.0211131 0.088437 0.088437 0.0007079 164.545 184.171 181 0.000678239 0.0891671 181 0.000703648 0.0784773 181 181 181 1.3 0.025558
181.1 0.000801134 0.0211183 0.0884973 0.0884973 0.000669113 164.636 184.271 181.1 0.00066652 0.0892055 181.1 0.00066455 0.0784798 181.1 181.1 181.1 1.3 0.0254182
181.2 0.000750835 0.0211114 0.0885632 0.0885632 0.000667868 164.727 184.371 181.2 0.000647749 0.0892508 181.2 0.000698566 0.0785123 181.2 181.2 181.2 1.3 0.0252894
181.3 0.00077054 0.0211245 0.0886192 0.0886192 0.000701677 164.818 184.471 181.3 0.000693173 0.0893177 181.3 0.000694832 0.0785386 181.3 181.3 181.3 1.3 0.0251959
181.4 0.000810053 0.0211174 0.0886845 0.0886845 0.000689647 164.909 184.571 181.4 0.00065086 0.0893497 181.4 0.000664861 0.0785561 181.4 181.4 181.4 1.3 0.0250948
181.5 0.000763799 0.021116 0.0887498 0.0887498 0.000681765 165 184.671 181.5 0.000656149 0.0894158 181.5 0.000727812 0.0785773 181.5 181.5 181.5 1.3 0.0249532
181.6 0.000806008 0.0211224 0.0888032 0.0888032 0.000719308 165.091 184.771 181.6 0.000676787 0.0894548 181.6 0.000679484 0.0785936 181.6 181.6 181.6 1.3 0.0247591
181.7 0.000778007 0.021105 0.0888462 0.0888462 0.000664653 165.182 184.871 181.7 0.000648786 0.0894882 181.7 0.000684565 0.0786233 181.7 181.7 181.7 1.3 0.0244513
181.8 0.000762554 0.0211269 0.0889093 0.0889093 0.000697322 165.273 184.971 181.8 0.000676891 0.0895597 181.8 0.000707381 0.0786429 181.8 181.8 181.8 1.3 0.023934
181.9 0.000802586 0.0211274 0.0889767 0.0889767 0.000700329 165.364 185.071 181.9 0.000685602 0.0896045 181.9 0.000674921 0.0786581 181.9 181.9 181.9 1.3 0.0231908
182 0.000775725 0.0211153 0.0890357 0.0890357 0.000688818 165.455 185.171 182 0.000646608 0.0896525 182 0.000693588 0.0786902 182 182 182 1.3 0.0221939
182.1 0.000797504 0.0211298 0.0891109 0.0891109 0.000713811 165.545 185.271 182.1 0.000690892 0.0897042 182.1 0.000717026 0.0787176 182.1 182.1 182.1 1.3 0.0208048
182.2 0.000813164 0.0211184 0.0891275 0.0891275 0.000709248 165.636 185.371 182.2 0.000678136 0.0897505 182.2 0.000671187 0.0787224 182.2 182.2 182.2 1.3 0.0190627
182.3 0.000773755 0.0211112 0.0891897 0.0891897 0.000683114 165.727 185.471 182.3 0.000667972 0.0897939 182.3 0.0007107 0.0787544 182.3 182.3 182.3 1.3 0.016625
182.4 0.000783192 0.0211028 0.0892544 0.0892544 0.00072999 165.818 185.571 182.4 0.000705929 0.0898449 182.4 0.000687158 0.0787687 182.4 182.4 182.4 1.3 0.013059
182.5 0.000785992 0.0210989 0.0892934 0.0892934 0.000691514 165.909 185.671 182.5 0.000675439 0.089877 182.5 0.000672639 0.0787773 182.5 182.5 182.5 1.3 0.00941496
182.6 0.000751976 0.0210996 0.0893569 0.0893569 0.000736316 166 185.771 182.6 0.000676891 0.0899369 182.6 0.000718686 0.0788177 182.6 182.6 182.6 1.3 0.0108758
182.7 0.000810156 0.0211001 0.0894101 0.0894101 0.000777385 166.091 185.871 182.7 0.000712463 0.0899879 182.7 0.000669735 0.0788163 182.7 182.7 182.7 1.3 0.0167901
182.8 0.000777074 0.0210848 0.0894504 0.0894504 0.000737975 166.182 185.971 182.8 0.000678861 0.0900172 182.8 0.000692551 0.0788471 182.8 182.8 182.8 1.3 0.0241554
182.9 0.000765354 0.0210926 0.0895072 0.0895072 0.000703544 166.273 186.071 182.9 0.000716404 0.0900814 182.9 0.000747931 0.0788867 182.9 182.9 182.9 1.3 0.0367495
183 0.000806423 0.0210862 0.0895673 0.0895673 0.000715367 166.364 186.171 183 0.00070707 0.0901066 183 0.000679899 0.0788962 183 183 183 1.3 0.0851335
183.1 0.000763591 0.0210815 0.0896142 0.0896142 0.000659675 166.455 186.271 183.1 0.000679069 0.0901353 183.1 0.000709144 0.0789376 183.1 183.1 183.1 1.3 0.22239
183.2 0.00078174 0.021096 0.0896676 0.0896676 0.000696181 166.545 186.371 183.2 0.000727916 0.0901813 183.2 0.000708003 0.0789441 183.2 183.2 183.2 1.3 0.325744
183.3 0.00079906 0.0211014 0.0897107 0.0897107 0.000672224 166.636 186.471 183.3 0.000692447 0.0902144 183.3 0.00066569 0.0789545 183.3 183.3 183.3 1.3 0.505692
183.4 0.000737249 0.0210734 0.0897576 0.0897576 0.000662268 166.727 186.571 183.4 0.000721382 0.0902559 183.4 0.000692862 0.0789897 183.4 183.4 183.4 1.3 0.542355
183.5 0.000791074 0.0210915 0.0898208 0.0898208 0.000697944 166.818 186.671 183.5 0.000755917 0.0903086 183.5 0.000688403 0.0789958 183.5 183.5 183.5 1.3 0.536111
183.6 0.000784955 0.0210788 0.0898719 0.0898719 0.000674194 166.909 186.771 183.6 0.000727501 0.0903399 183.6 0.000684151 0.0790043 183.6 183.6 183.6 1.3 0.50662
183.7 0.00074762 0.0210758 0.0899194 0.0899194 0.000679069 167 186.871 183.7 0.000687054 0.0903784 183.7 0.000720449 0.0790447 183.7 183.7 183.7 1.3 0.420204
183.8 0.000806527 0.0210792 0.0899873 0.0899873 0.000720137 167.091 186.971 183.8 0.000687677 0.0904113 183.8 0.000684358 0.0790616 183.8 183.8 183.8 1.3 0.236962
183.9 0.000766184 0.0210697 0.090012 0.090012 0.000666935 167.182 187.071 183.9 0.000646815 0.0904251 183.9 0.000706863 0.079089 183.9 183.9 183.9 1.3 0.0728694
184 0.000757472 0.0210711 0.0900684 0.0900684 0.000696181 167.273 187.171 184 0.000672639 0.0904801 184 0.000736731 0.0791051 184 184 184 1.3 0.0416536
184.1 0.000776659 0.0210783 0.0901178 0.0901178 0.000714848 167.364 187.271 184.1 0.000682491 0.0905192 184.1 0.000679173 0.079125 184.1 184.1 184.1 1.3 0.0345381
184.2 0.000742331 0.021066 0.0901578 0.0901578 0.00067378 167.455 187.371 184.2 0.00065729 0.0905588 184.2 0.000700951 0.0791442 184.2 184.2 184.2 1.3 0.0302419
184.3 0.000774584 0.0210831 0.0902218 0.0902218 0.000705929 167.545 187.471 184.3 0.000687573 0.0906075 184.3 0.000720656 0.079146 184.3 184.3 184.3 1.3 0.0278942
184.4 0.000783918 0.0210697 0.0902481 0.0902481 0.00070147 167.636 187.571 184.4 0.000667453 0.0906302 184.4 0.000660298 0.0791674 184.4 184.4 184.4 1.3 0.0268366
184.5 0.000744094 0.0210592 0.0902813 0.0902813 0.000658534 167.727 187.671 184.5 0.000652208 0.0906665 184.5 0.000725427 0.0792061 184.5 184.5 184.5 1.3 0.0264456
184.6 0.000764732 0.0210648 0.0903426 0.0903426 0.000698877 167.818 187.771 184.6 0.000674091 0.0907067 184.6 0.000722315 0.0792208 184.6 184.6 184.6 1.3 0.0262524
184.7 0.000763902 0.0210617 0.090381 0.090381 0.000695973 167.909 187.871 184.7 0.000676787 0.0907446 184.7 0.000690062 0.0792421 184.7 184.7 184.7 1.3 0.0261636
184.8 0.000746479 0.0210629 0.0904321 0.0904321 0.000690373 168 187.971 184.8 0.000680832 0.0907835 184.8 0.0007107 0.0792432 184.8 184.8 184.8 1.3 0.0261452
184.9 0.000785992 0.0210664 0.0904847 0.0904847 0.000720863 168.091 188.071 184.9 0.000701781 0.0908208 184.9 0.000678758 0.0792543 184.9 184.9 184.9 1.3 0.0261046
185 0.000755191 0.0210637 0.0905096 0.0905096 0.000689129 168.182 188.171 185 0.000673054 0.0908589 185 0.000692758 0.0792752 185 185 185 1.3 0.0260823
185.1 0.000767429 0.0210614 0.0905484 0.0905484 0.000671187 168.273 188.271 185.1 0.000678861 0.0909059 185.1 0.000712256 0.0792867 185.1 185.1 185.1 1.3 0.026014
185.2 0.000771266 0.0210647 0.0905991 0.0905991 0.000709144 168.364 188.371 185.2 0.000700951 0.0909343 185.2 0.000688714 0.0792957 185.2 185.2 185.2 1.3 0.0259136
185.3 0.00075685 0.0210525 0.0906167 0.0906167 0.000653349 168.455 188.471 185.3 0.000647749 0.090962 185.3 0.000700018 0.0793251 185.3 185.3 185.3 1.3 0.0258022
185.4 0.000779148 0.0210688 0.0906716 0.0906716 0.000673365 168.545 188.571 185.4 0.000681765 0.0909995 185.4 0.000723975 0.0793443 185.4 185.4 185.4 1.3 0.0256494
185.5 0.000801756 0.0210597 0.0907173 0.0907173 0.000709767 168.636 188.671 185.5 0.000670668 0.0910283 185.5 0.000671498 0.0793446 185.5 185.5 185.5 1.3 0.0255053
185.6 0.000728123 0.0210482 0.0907508 0.0907508 0.000650653 168.727 188.771 185.6 0.000649927 0.0910576 185.6 0.000706033 0.0793752 185.6 185.6 185.6 1.3 0.0253855
185.7 0.000794496 0.0210722 0.0908038 0.0908038 0.000696907 168.818 188.871 185.7 0.000693692 0.0910974 185.7 0.0007051 0.0793945 185.7 185.7 185.7 1.3 0.0252581
185.8 0.000773029 0.0210577 0.0908286 0.0908286 0.000689751 168.909 188.971 185.8 0.00066009 0.0911318 185.8 0.000671602 0.0794038 185.8 185.8 185.8 1.3 0.0251585
185.9 0.000745546 0.0210507 0.0908678 0.0908678 0.000667246 169 189.071 185.9 0.000661127 0.0911607 185.9 0.000717752 0.0794212 185.9 185.9 185.9 1.3 0.0250567
186 0.000778525 0.0210382 0.0909127 0.0909127 0.000692136 169.091 189.171 186 0.000697114 0.0912057 186 0.000688506 0.0794404 186 186 186 1.3 0.0249072
186.1 0.000736731 0.0210447 0.0909499 0.0909499 0.000682284 169.182 189.271 186.1 0.000653868 0.0912266 186.1 0.000701055 0.0794827 186.1 186.1 186.1 1.3 0.0247089
186.2 0.000757058 0.0210408 0.0909783 0.0909783 0.000659157 169.273 189.371 186.2 0.000664965 0.091278 186.2 0.0007135 0.0794846 186.2 186.2 186.2 1.3 0.0243637
186.3 0.000795119 0.021056 0.0910337 0.0910337 0.000704477 169.364 189.471 186.3 0.000680002 0.0913051 186.3 0.000674402 0.079493 186.3 186.3 186.3 1.3 0.0238031
186.4 0.000745546 0.0210454 0.0910472 0.0910472 0.000652831 169.455 189.571 186.4 0.000628252 0.0913201 186.4 0.000693692 0.0795243 186.4 186.4 186.4 1.3 0.0230455
186.5 0.000773651 0.0210558 0.0910882 0.0910882 0.000678758 169.545 189.671 186.5 0.000682491 0.0913768 186.5 0.000734346 0.0795383 186.5 186.5 186.5 1.3 0.0219528
186.6 0.000788274 0.0210642 0.0911146 0.0911146 0.000696284 169.636 189.771 186.6 0.00068498 0.0914021 186.6 0.000675024 0.0795498 186.6 186.6 186.6 1.3 0.0205303
186.7 0.000740464 0.0210436 0.0911495 0.0911495 0.000662787 169.727 189.871 186.7 0.000643808 0.0914271 186.7 0.000717648 0.0795814 186.7 186.7 186.7 1.3 0.0186827
186.8 0.00079263 0.0210617 0.0911896 0.0911896 0.000681143 169.818 189.971 186.8 0.000689751 0.0914581 186.8 0.000721382 0.0796002 186.8 186.8 186.8 1.3 0.0160733
186.9 0.000762865 0.0210487 0.0912118 0.0912118 0.00068021 169.909 190.071 186.9 0.000669631 0.0914902 186.9 0.000675854 0.0795967 186.9 186.9 186.9 1.3 0.0122871
187 0.000755917 0.021055 0.0912469 0.0912469 0.000669216 170 190.171 187 0.000649927 0.0915244 187 0.000711218 0.0796177 187 187 187 1.3 0.00911493
187.1 0.000784333 0.0210706 0.0913095 0.0913095 0.000708315 170.091 190.271 187.1 0.000665794 0.0915503 187.1 0.000687884 0.0796272 187.1 187.1 187.1 1.3 0.011711
187.2 0.00074762 0.0210449 0.091339 0.091339 0.000689232 170.182 190.371 187.2 0.00066092 0.0915817 187.2 0.000678032 0.0796524 187.2 187.2 187.2 1.3 0.0180002
187.3 0.000750317 0.0210519 0.0913581 0.0913581 0.000667246 170.273 190.471 187.3 0.00065449 0.0916146 187.3 0.000720137 0.0796721 187.3 187.3 187.3 1.3 0.0258302
187.4 0.000784748 0.0210577 0.0913976 0.0913976 0.00072076 170.364 190.571 187.4 0.000695351 0.0916516 187.4 0.000683217 0.079673 187.4 187.4 187.4 1.3 0.041072
187.5 0.000738805 0.0210449 0.0914228 0.0914228 0.000678447 170.455 190.671 187.5 0.000651482 0.0916759 187.5 0.000691825 0.0797089 187.5 187.5 187.5 1.3 0.108792
187.6 0.000774273 0.0210565 0.0914702 0.0914702 0.000702922 170.545 190.771 187.6 0.000679587 0.0917169 187.6 0.000715367 0.0797201 187.6 187.6 187.6 1.3 0.235629
187.7 0.000772821 0.0210481 0.0915042 0.0915042 0.00071796 170.636 190.871 187.7 0.000706344 0.0917519 187.7 0.000666624 0.0797284 187.7 187.7 187.7 1.3 0.369022
187.8 0.00075488 0.0210417 0.0915315 0.0915315 0.000670461 170.727 190.971 187.8 0.00064526 0.091768 187.8 0.000712048 0.0797524 187.8 187.8 187.8 1.3 0.518272
187.9 0.000803312 0.021044 0.0915615 0.0915615 0.000687054 170.818 191.071 187.9 0.00069421 0.0918045 187.9 0.000713396 0.0797698 187.9 187.9 187.9 1.3 0.54325
188 0.000786303 0.0210501 0.0915978 0.0915978 0.000689232 170.909 191.171 188 0.000665898 0.0918225 188 0.000670254 0.0797867 188 188 188 1.3 0.532015
188.1 0.000767014 0.0210559 0.0916252 0.0916252 0.000654594 171 191.271 188.1 0.000645986 0.0918684 188.1 0.000704789 0.0798003 188.1 188.1 188.1 1.3 0.497515
188.2 0.000798956 0.0210525 0.0916748 0.0916748 0.000709455 171.091 191.371 188.2 0.000683425 0.0918951 188.2 0.000695973 0.0798227 188.2 188.2 188.2 1.3 0.386455
188.3 0.000757265 0.0210408 0.0916876 0.0916876 0.000679276 171.182 191.471 188.3 0.000664135 0.0919104 188.3 0.000688403 0.0798336 188.3 188.3 188.3 1.3 0.205991
188.4 0.000774481 0.021056 0.0917238 0.0917238 0.00067295 171.273 191.571 188.4 0.000648682 0.0919349 188.4 0.000744302 0.0798536 188.4 188.4 188.4 1.3 0.0597092
188.5 0.000777281 0.021051 0.0917827 0.0917827 0.000696596 171.364 191.671 188.5 0.000706033 0.0919961 188.5 0.000706552 0.0798695 188.5 188.5 188.5 1.3 0.040114
188.6 0.000735486 0.0210556 0.0917869 0.0917869 0.000673261 171.455 191.771 188.6 0.000660194 0.0920064 188.6 0.000695559 0.0798816 188.6 188.6 188.6 1.3 0.0335749
188.7 0.000757369 0.021051 0.091809 0.091809 0.000674921 171.545 191.871 188.7 0.000662164 0.0920381 188.7 0.000733516 0.0798805 188.7 188.7 188.7 1.3 0.0296756
188.8 0.00077614 0.0210398 0.0918434 0.0918434 0.000702196 171.636 191.971 188.8 0.000691825 0.0920648 188.8 0.000721589 0.0799033 188.8 188.8 188.8 1.3 0.0276034
188.9 0.000764214 0.0210462 0.0918746 0.0918746 0.000652727 171.727 192.071 188.9 0.000649097 0.0920952 188.9 0.000755606 0.079925 188.9 188.9 188.9 1.3 0.026724
189 0.000802897 0.0210627 0.0919161 0.0919161 0.000687988 171.818 192.171 189 0.000667868 0.0921274 189 0.000734968 0.0799404 189 189 189 1.3 0.0263711
189.1 0.000765458 0.0210443 0.0919429 0.0919429 0.000695144 171.909 192.271 189.1 0.000676891 0.0921577 189.1 0.000681558 0.0799564 189.1 189.1 189.1 1.3 0.0262052
189.2 0.000745442 0.0210443 0.0919716 0.0919716 0.000663616 172 192.371 189.2 0.000656979 0.0921837 189.2 0.000715471 0.0799745 189.2 189.2 189.2 1.3 0.0261446
189.3 0.000796674 0.0210583 0.0920179 0.0920179 0.000697633 172.091 192.471 189.3 0.000695351 0.0922306 189.3 0.000692551 0.0799873 189.3 189.3 189.3 1.3 0.0261087
189.4 0.000758613 0.0210403 0.0920265 0.0920265 0.000687262 172.182 192.571 189.4 0.000677928 0.0922386 189.4 0.000691825 0.0800124 189.4 189.4 189.4 1.3 0.0260737
189.5 0.000738286 0.0210393 0.0920528 0.0920528 0.000655008 172.273 192.671 189.5 0.000687054 0.0922681 189.5 0.000731338 0.0800251 189.5 189.5 189.5 1.3 0.0260553
189.6 0.000788585 0.0210369 0.0920992 0.0920992 0.000700018 172.364 192.771 189.6 0.000718789 0.0923163 189.6 0.000690581 0.0800223 189.6 189.6 189.6 1.3 0.0259637
189.7 0.000731338 0.021036 0.0921181 0.0921181 0.000677721 172.455 192.871 189.7 0.000662994 0.0923118 189.7 0.000692758 0.0800364 189.7 189.7 189.7 1.3 0.0258532
189.8 0.000787444 0.0210504 0.0921423 0.0921423 0.000656357 172.545 192.971 189.8 0.000672846 0.0923566 189.8 0.000715885 0.0800528 189.8 189.8 189.8 1.3 0.0257501
189.9 0.000786822 0.0210408 0.0921887 0.0921887 0.000701055 172.636 193.071 189.9 0.00070427 0.0923785 189.9 0.000669528 0.0800599 189.9 189.9 189.9 1.3 0.025596
190 0.00074119 0.0210482 0.0922168 0.0922168 0.000686536 172.727 193.171 190 0.000657186 0.0924054 190 0.00069784 0.0800838 190 190 190 1.3 0.0254686
190.1 0.699355 0.0215796 0.0923818 0.0923818 0.399694 172.818 193.271 190.1 0.225432 0.0925168 190.1 0.125507 0.0801412 190.1 190.1 190.1 1.3 0.0253435
190.2 0.699566 0.0213116 0.0925371 0.0925371 0.399836 172.909 193.371 190.2 0.225509 0.0926199 190.2 0.125522 0.0802035 190.2 190.2 190.2 1.3 0.0252172
190.3 0.699546 0.0211271 0.0926116 0.0926116 0.399812 173 193.471 190.3 0.225475 0.0927018 190.3 0.125553 0.0802587 190.3 190.3 190.3 1.3 0.0251216
190.4 0.699566 0.0209597 0.0926343 0.0926343 0.399848 173.091 193.571 190.4 0.225509 0.0927498 190.4 0.125548 0.0802827 190.4 190.4 190.4 1.3 0.0250094
190.5 0.699546 0.0208261 0.0925688 0.0925688 0.399834 173.182 193.671 190.5 0.225498 0.0927645 190.5 0.125543 0.0803213 190.5 190.5 190.5 1.3 0.0248377
190.6 0.699549 0.0207273 0.0924462 0.0924462 0.399811 173.273 193.771 190.6 0.225491 0.0927729 190.6 0.125575 0.0803512 190.6 190.6 190.6 1.3 0.0246132
190.7 0.69957 0.0206545 0.0922833 0.0922833 0.399859 173.364 193.871 190.7 0.225524 0.0927461 190.7 0.125553 0.0803471 190.7 190.7 190.7 1.3 0.0242441
190.8 0.699526 0.0205885 0.092043 0.092043 0.399837 173.455 193.971 190.8 0.225487 0.0926641 190.8 0.125534 0.0803497 190.8 190.8 190.8 1.3 0.0236695
190.9 0.699557 0.0205281 0.0917653 0.0917653 0.399803 173.545 194.071 190.9 0.225516 0.0926024 190.9 0.125544 0.0803429 190.9 190.9 190.9 1.3 0.0228335
191 0.699568 0.0204334 0.0914659 0.0914659 0.399866 173.636 194.171 191 0.225521 0.0925036 191 0.125533 0.0803225 191 191 191 1.3 0.0216649
191.1 0.699538 0.0202994 0.0911121 0.0911121 0.399834 173.727 194.271 191.1 0.225485 0.0923928 191.1 0.125527 0.0803038 191.1 191.1 191.1 1.3 0.0201806
191.2 0.69956 0.0200934 0.0907078 0.0907078 0.399821 173.818 194.371 191.2 0.225499 0.0922678 191.2 0.125543 0.0802767 191.2 191.2 191.2 1.3 0.0181988
191.3 0.699541 0.0197791 0.0902888 0.0902888 0.399844 173.909 194.471 191.3 0.225517 0.0921188 191.3 0.125527 0.0802376 191.3 191.3 191.3 1.3 0.015389
191.4 0.699528 0.0193875 0.089799 0.089799 0.399811 174 194.571 191.4 0.225485 0.0919423 191.4 0.12556 0.0802199 191.4 191.4 191.4 1.3 0.0113821
191.5 0.699583 0.0188296 0.0893244 0.0893244 0.399831 174.091 194.671 191.5 0.225509 0.0917921 191.5 0.125527 0.0801669 191.5 191.5 191.5 1.3 0.00908309
191.6 0.699531 0.0180509 0.0887681 0.0887681 0.399842 174.182 194.771 191.6 0.225491 0.0915814 191.6 0.125526 0.0801324 191.6 191.6 191.6 1.3 0.0128386
191.7 0.699544 0.0169775 0.08822 0.08822 0.39981 174.273 194.871 191.7 0.225482 0.0913806 191.7 0.125552 0.0800895 191.7 191.7 191.7 1.3 0.0194807
191.8 0.699569 0.0153995 0.0876514 0.0876514 0.399851 174.364 194.971 191.8 0.225509 0.0911542 191.8 0.125521 0.0800153 191.8 191.8 191.8 1.3 0.0280355
191.9 0.699541 0.0130173 0.0870479 0.0870479 0.399807 174.455 195.071 191.9 0.225492 0.0909242 191.9 0.12552 0.0799794 191.9 191.9 191.9 1.3 0.0476359
192 0.69957 0.00956482 0.0864409 0.0864409 0.399803 174.545 195.171 192 0.225493 0.0906796 192 0.125558 0.079938 192 192 192 1.3 0.143525
192.1 0.699578 0.00608571 0.0858001 0.0858001 0.399844 174.636 195.271 192.1 0.225529 0.090423 192.1 0.125529 0.0798754 192.1 192.1 192.1 1.3 0.242524
192.2 0.699551 0.00521922 0.0851521 0.0851521 0.39981 174.727 195.371 192.2 0.225485 0.0901416 192.2 0.125553 0.0798144 192.2 192.2 192.2 1.3 0.420378
192.3 0.699585 0.00835641 0.0845034 0.0845034 0.399823 174.818 195.471 192.3 0.2255 0.0898636 192.3 0.125582 0.0797501 192.3 192.3 192.3 1.3 0.528426
192.4 0.699566 0.0124022 0.0838519 0.0838519 0.399878 174.909 195.571 192.4 0.22551 0.0895823 192.4 0.125536 0.0796698 192.4 192.4 192.4 1.3 0.542853
192.5 0.699561 0.0175319 0.0831557 0.0831557 0.399829 175 195.671 192.5 0.225484 0.089266 192.5 0.125576 0.0796155 192.5 192.5 192.5 1.3 0.52675
192.6 0.699606 0.0301611 0.082486 0.082486 0.399829 175.091 195.771 192.6 0.225493 0.0889579 192.6 0.125554 0.0795229 192.6 192.6 192.6 1.3 0.484909
192.7 0.699555 0.0700602 0.0818026 0.0818026 0.399839 175.182 195.871 192.7 0.225498 0.0886139 192.7 0.125512 0.0794491 192.7 192.7 192.7 1.3 0.344521
192.8 0.69956 0.160268 0.0811303 0.0811303 0.399824 175.273 195.971 192.8 0.22547 0.0882878 192.8 0.125566 0.0793874 192.8 192.8 192.8 1.3 0.172566
192.9 0.699578 0.254742 0.080442 0.080442 0.399838 175.364 196.071 192.9 0.225523 0.08795 192.9 0.125568 0.0793144 192.9 192.9 192.9 1.3 0.0512816
193 0.699526 0.373185 0.0797425 0.0797425 0.399841 175.455 196.171 193 0.225475 0.0875821 193 0.12554 0.0792298 193 193 193 1.3 0.0385839
193.1 0.699584 0.453497 0.0790815 0.0790815 0.39982 175.545 196.271 193.1 0.225473 0.0872237 193.1 0.125559 0.0791349 193.1 193.1 193.1 1.3 0.0326399
193.2 0.699597 0.49247 0.0784162 0.0784162 0.399862 175.636 196.371 193.2 0.22549 0.0868427 193.2 0.125536 0.0790483 193.2 193.2 193.2 1.3 0.0291701
193.3 0.699573 0.509605 0.0777384 0.0777384 0.399832 175.727 196.471 193.3 0.22547 0.0864576 193.3 0.125528 0.0789656 193.3 193.3 193.3 1.3 0.0273777
193.4 0.699604 0.518329 0.0770971 0.0770971 0.39982 175.818 196.571 193.4 0.225492 0.0860572 193.4 0.125545 0.0788628 193.4 193.4 193.4 1.3 0.0266575
193.5 0.69957 0.523748 0.0764487 0.0764487 0.399857 175.909 196.671 193.5 0.225494 0.0856471 193.5 0.125507 0.0787684 193.5 193.5 193.5 1.3 0.0263526
193.6 0.699569 0.526943 0.0758018 0.0758018 0.399838 176 196.771 193.6 0.225481 0.0852453 193.6 0.125552 0.0786967 193.6 193.6 193.6 1.3 0.0262188
193.7 0.699602 0.528477 0.0751616 0.0751616 0.399832 176.091 196.871 193.7 0.225499 0.0848206 193.7 0.12554 0.0785822 193.7 193.7 193.7 1.3 0.0261722
193.8 0.699551 0.528831 0.0745297 0.0745297 0.39987 176.182 196.971 193.8 0.225493 0.0843923 193.8 0.125506 0.0784892 193.8 193.8 193.8 1.3 0.0261536
193.9 0.699567 0.528324 0.0738666 0.0738666 0.399832 176.273 197.071 193.9 0.225467 0.0839348 193.9 0.125551 0.0784041 193.9 193.9 193.9 1.3 0.0261131
194 0.699596 0.527128 0.0732218 0.0732218 0.39985 176.364 197.171 194 0.225497 0.0834985 194 0.125528 0.0782946 194 194 194 1.3 0.026085
194.1 0.699543 0.525346 0.0725476 0.0725476 0.399852 176.455 197.271 194.1 0.225466 0.0830357 194.1 0.125518 0.0781837 194.1 194.1 194.1 1.3 0.0259964
194.2 0.699596 0.523107 0.0718999 0.0718999 0.39984 176.545 197.371 194.2 0.225468 0.0825884 194.2 0.125563 0.0780908 194.2 194.2 194.2 1.3 0.025906
194.3 0.699589 0.520449 0.0712187 0.0712187 0.399846 176.636 197.471 194.3 0.225505 0.0821419 194.3 0.125512 0.077978 194.3 194.3 194.3 1.3 0.0257878
194.4 0.699549 0.517452 0.0705093 0.0705093 0.399823 176.727 197.571 194.4 0.225466 0.0816527 194.4 0.12554 0.0778847 194.4 194.4 194.4 1.3 0.0256332
194.5 0.699586 0.514165 0.0698184 0.0698184 0.399839 176.818 197.671 194.5 0.225488 0.0811928 194.5 0.125568 0.0777842 194.5 194.5 194.5 1.3 0.0255068
194.6 0.699559 0.510565 0.0691193 0.0691193 0.399874 176.909 197.771 194.6 0.225506 0.0807133 194.6 0.125509 0.0776726 194.6 194.6 194.6 1.3 0.0253675
194.7 0.699543 0.506661 0.0683659 0.0683659 0.399832 177 197.871 194.7 0.225471 0.0801974 194.7 0.125535 0.0775722 194.7 194.7 194.7 1.3 0.0252424
194.8 0.699575 0.502435 0.0676295 0.0676295 0.399833 177.091 197.971 194.8 0.225494 0.0797082 194.8 0.125537 0.0774428 194.8 194.8 194.8 1.3 0.0251693
194.9 0.699545 0.497799 0.0668719 0.0668719 0.399852 177.182 198.071 194.9 0.225494 0.0791935 194.9 0.125509 0.0773412 194.9 194.9 194.9 1.3 0.0250482
195 0.69956 0.492711 0.0660902 0.0660902 0.399815 177.273 198.171 195 0.225466 0.0786948 195 0.125547 0.0772297 195 195 195 1.3 0.024885
195.1 0.69957 0.486986 0.0652861 0.0652861 0.399837 177.364 198.271 195.1 0.22549 0.078215 195.1 0.125532 0.0771056 195.1 195.1 195.1 1.3 0.0246467
195.2 0.699535 0.48037 0.0644625 0.0644625 0.399827 177.455 198.371 195.2 0.225487 0.0777171 195.2 0.12554 0.0769996 195.2 195.2 195.2 1.3 0.0242229
195.3 0.699562 0.472582 0.0636405 0.0636405 0.399803 177.545 198.471 195.3 0.225466 0.0772159 195.3 0.125567 0.0768838 195.3 195.3 195.3 1.3 0.0236121
195.4 0.699562 0.463054 0.0627972 0.0627972 0.399856 177.636 198.571 195.4 0.225502 0.0767096 195.4 0.125519 0.076755 195.4 195.4 195.4 1.3 0.0227745
195.5 0.699545 0.451142 0.0619416 0.0619416 0.399839 177.727 198.671 195.5 0.22547 0.0762151 195.5 0.125531 0.0766334 195.5 195.5 195.5 1.3 0.0215961
195.6 0.699599 0.435719 0.0610667 0.0610667 0.399832 177.818 198.771 195.6 0.225477 0.0757169 195.6 0.125546 0.0765144 195.6 195.6 195.6 1.3 0.0200754
195.7 0.699554 0.415103 0.060178 0.060178 0.39987 177.909 198.871 195.7 0.225495 0.0752122 195.7 0.125487 0.0763811 195.7 195.7 195.7 1.3 0.0180413
195.8 0.69955 0.386316 0.0592862 0.0592862 0.399832 178 198.971 195.8 0.225458 0.0747111 195.8 0.125526 0.0762676 195.8 195.8 195.8 1.3 0.0151595
195.9 0.699608 0.344095 0.0583799 0.0583799 0.399826 178.091 199.071 195.9 0.225484 0.074207 195.9 0.125535 0.0761463 195.9 195.9 195.9 1.3 0.0111022
196 0.699606 0.283601 0.0574713 0.0574713 0.399856 178.182 199.171 196 0.225512 0.0737175 196 0.125509 0.0760077 196 196 196 1.3 0.0090943
196.1 0.699577 0.216897 0.0565352 0.0565352 0.399842 178.273 199.271 196.1 0.225471 0.0731996 196.1 0.125535 0.0758986 196.1 196.1 196.1 1.3 0.0131609
196.2 0.69958 0.175972 0.0556531 0.0556531 0.39985 178.364 199.371 196.2 0.225498 0.0727129 196.2 0.125518 0.0757516 196.2 196.2 196.2 1.3 0.0199501
196.3 0.699522 0.140375 0.0547062 0.0547062 0.399859 178.455 199.471 196.3 0.225498 0.0722173 196.3 0.125507 0.0756183 196.3 196.3 196.3 1.3 0.0288109
196.4 0.699568 0.111045 0.0537381 0.0537381 0.399834 178.545 199.571 196.4 0.225473 0.0717166 196.4 0.125557 0.075502 196.4 196.4 196.4 1.3 0.0502769
196.5 0.699561 0.0879514 0.0528244 0.0528244 0.399848 178.636 199.671 196.5 0.225512 0.0712374 196.5 0.125533 0.0753611 196.5 196.5 196.5 1.3 0.155089
196.6 0.699549 0.0699349 0.0519033 0.0519033 0.399848 178.727 199.771 196.6 0.225509 0.0707345 196.6 0.125513 0.0752275 196.6 196.6 196.6 1.3 0.24487
196.7 0.699589 0.0573125 0.0510098 0.0510098 0.39984 178.818 199.871 196.7 0.225486 0.0702362 196.7 0.125551 0.0750943 196.7 196.7 196.7 1.3 0.434442
196.8 0.699553 0.0484889 0.0500859 0.0500859 0.39984 178.909 199.971 196.8 0.225508 0.0697554 196.8 0.125522 0.0749694 196.8 196.8 196.8 1.3 0.53028
196.9 0.699562 0.0423289 0.0491807 0.0491807 0.399832 179 200.071 196.9 0.225473 0.0692599 196.9 0.125529 0.0748264 196.9 196.9 196.9 1.3 0.542144
197 0.699584 0.0379846 0.0482927 0.0482927 0.399836 179.091 200.171 197 0.225503 0.0687985 197 0.125559 0.0746951 197 197 197 1.3 0.524791
197.1 0.699541 0.0349219 0.0473971 0.0473971 0.399854 179.182 200.271 197.1 0.225509 0.0683015 197.1 0.125511 0.074538 197.1 197.1 197.1 1.3 0.480521
197.2 0.699572 0.0327933 0.0465147 0.0465147 0.399828 179.273 200.371 197.2 0.225463 0.067831 197.2 0.125535 0.0744082 197.2 197.2 197.2 1.3 0.333166
197.3 0.699571 0.0311611 0.0456672 0.0456672 0.399846 179.364 200.471 197.3 0.225509 0.0673579 197.3 0.125526 0.0742618 197.3 197.3 197.3 1.3 0.162936
197.4 0.699541 0.029898 0.0448197 0.0448197 0.399873 179.455 200.571 197.4 0.225502 0.0668912 197.4 0.125515 0.0741168 197.4 197.4 197.4 1.3 0.0497104
197.5 0.699575 0.0289946 0.0439586 0.0439586 0.39981 179.545 200.671 197.5 0.225479 0.0664299 197.5 0.12556 0.073985 197.5 197.5 197.5 1.3 0.0381811
197.6 0.699557 0.0283178 0.0431386 0.0431386 0.399841 179.636 200.771 197.6 0.225492 0.0659752 197.6 0.125528 0.0738268 197.6 197.6 197.6 1.3 0.0323954
197.7 0.699524 0.0277546 0.0423088 0.0423088 0.399846 179.727 200.871 197.7 0.22549 0.0655067 197.7 0.125512 0.0736741 197.7 197.7 197.7 1.3 0.0290199
197.8 0.69956 0.0272252 0.041489 0.041489 0.399832 179.818 200.971 197.8 0.22547 0.065047 197.8 0.125568 0.0735236 197.8 197.8 197.8 1.3 0.0273195
197.9 0.69954 0.0266603 0.0407211 0.0407211 0.399877 179.909 201.071 197.9 0.225494 0.0645961 197.9 0.125529 0.0733662 197.9 197.9 197.9 1.3 0.0266537
198 0.69955 0.0260155 0.0399356 0.0399356 0.399853 180 201.171 198 0.225475 0.0641384 198 0.125563 0.0732351 198 198 198 1.3 0.0263499
198.1 0.699594 0.0252956 0.0391571 0.0391571 0.399861 180.091 201.271 198.1 0.2255 0.0636965 198.1 0.125543 0.0730713 198.1 198.1 198.1 1.3 0.0262234
198.2 0.699541 0.0244082 0.0384049 0.0384049 0.39987 180.182 201.371 198.2 0.225506 0.0632505 198.2 0.125513 0.0729171 198.2 198.2 198.2 1.3 0.0261594
198.3 0.699573 0.0234848 0.0376497 0.0376497 0.399844 180.273 201.471 198.3 0.225462 0.0627936 198.3 0.12556 0.0727815 198.3 198.3 198.3 1.3 0.0261226
198.4 0.699558 0.0227137 0.0368955 0.0368955 0.39984 180.364 201.571 198.4 0.225511 0.0623684 198.4 0.125543 0.0726217 198.4 198.4 198.4 1.3 0.0261251
198.5 0.69952 0.0226283 0.0361915 0.0361915 0.399884 180.455 201.671 198.5 0.225503 0.0619345 198.5 0.125534 0.0724675 198.5 198.5 198.5 1.3 0.0260852
198.6 0.699575 0.0238686 0.035472 0.035472 0.399846 180.545 201.771 198.6 0.225461 0.0615082 198.6 0.125571 0.0723281 198.6 198.6 198.6 1.3 0.0259942
198.7 0.699546 0.0266513 0.0347824 0.0347824 0.399866 180.636 201.871 198.7 0.225518 0.0610846 198.7 0.125534 0.0721512 198.7 198.7 198.7 1.3 0.025908
198.8 0.699555 0.0310691 0.034088 0.034088 0.399866 180.727 201.971 198.8 0.225491 0.0606591 198.8 0.125536 0.0720084 198.8 198.8 198.8 1.3 0.0257764
198.9 0.699603 0.0377036 0.0333935 0.0333935 0.399825 180.818 202.071 198.9 0.225489 0.0602354 198.9 0.125572 0.071845 198.9 198.9 198.9 1.3 0.0256245
199 0.699553 0.0543266 0.0327364 0.0327364 0.399871 180.909 202.171 199 0.22553 0.0598157 199 0.125525 0.0716658 199 199 199 1.3 0.025487
199.1 0.699585 0.098243 0.0320905 0.0320905 0.399873 181 202.271 199.1 0.225498 0.059381 199.1 0.125522 0.0715224 199.1 199.1 199.1 1.3 0.0253535
199.2 0.699596 0.175074 0.0314693 0.0314693 0.399848 181.091 202.371 199.2 0.225495 0.0589796 199.2 0.125538 0.0713285 199.2 199.2 199.2 1.3 0.0252432
199.3 0.699566 0.248941 0.0308564 0.0308564 0.399895 181.182 202.471 199.3 0.225516 0.0585575 199.3 0.12551 0.0711866 199.3 199.3 199.3 1.3 0.0251448
199.4 0.699582 0.35983 0.0302396 0.0302396 0.399839 181.273 202.571 199.4 0.225466 0.0581336 199.4 0.125535 0.0710244 199.4 199.4 199.4 1.3 0.025003
199.5 0.699593 0.441373 0.0296843 0.0296843 0.399855 181.364 202.671 199.5 0.225504 0.0577361 199.5 0.12554 0.0708539 199.5 199.5 199.5 1.3 0.024861
199.6 0.699531 0.484333 0.0290869 0.0290869 0.399882 181.455 202.771 199.6 0.225516 0.0573312 199.6 0.125513 0.0706759 199.6 199.6 199.6 1.3 0.0246183
199.7 0.699609 0.504192 0.0285246 0.0285246 0.399858 181.545 202.871 199.7 0.225491 0.0569233 199.7 0.125562 0.0705319 199.7 199.7 199.7 1.3 0.0241962
199.8 0.699591 0.514498 0.0279818 0.0279818 0.399858 181.636 202.971 199.8 0.22553 0.0565368 199.8 0.125518 0.0703484 199.8 199.8 199.8 1.3 0.0235965
199.9 0.699568 0.520917 0.0274496 0.0274496 0.399888 181.727 203.071 199.9 0.225502 0.0561303 199.9 0.125534 0.0701856 199.9 199.9 199.9 1.3 0.0227073
200 0.699595 0.524783 0.0269206 0.0269206 0.399855 181.818 203.171 200 0.225499 0.0557446 200 0.125554 0.070017 200 200 200 1.3 0.0215196
200.1 0.699571 0.526874 0.0264293 0.0264293 0.399873 181.909 203.271 200.1 0.225537 0.0553543 200.1 0.125517 0.0698322 200.1 200.1 200.1 1.3 0.0200016
200.2 0.699559 0.527692 0.0259299 0.0259299 0.399873 182 203.371 200.2 0.22551 0.0549379 200.2 0.125533 0.0696766 200.2 200.2 200.2 1.3 0.0179063
200.3 0.699608 0.527591 0.0254757 0.0254757 0.399847 182.091 203.471 200.3 0.225517 0.0545438 200.3 0.125557 0.0694957 200.3 200.3 200.3 1.3 0.0149522
200.4 0.699557 0.526723 0.0250197 0.0250197 0.399897 182.182 203.571 200.4 0.225529 0.0541403 200.4 0.125499 0.0693124 200.4 200.4 200.4 1.3 0.0108632
200.5 0.699608 0.52525 0.0245698 0.0245698 0.399882 182.273 203.671 200.5 0.225485 0.0537284 200.5 0.12555 0.069152 200.5 200.5 200.5 1.3 0.00917913
200.6 0.699588 0.523286 0.0241349 0.0241349 0.399863 182.364 203.771 200.6 0.225517 0.0533515 200.6 0.125528 0.0689597 200.6 200.6 200.6 1.3 0.0135641
200.7 0.699558 0.520932 0.0237334 0.0237334 0.399909 182.455 203.871 200.7 0.225523 0.0529695 200.7 0.12552 0.0687963 200.7 200.7 200.7 1.3 0.0204747
200.8 0.699595 0.518213 0.023305 0.023305 0.399862 182.545 203.971 200.8 0.225482 0.0525848 200.8 0.125566 0.0686253 200.8 200.8 200.8 1.3 0.0297098
200.9 0.6996 0.515185 0.022934 0.022934 0.39987 182.636 204.071 200.9 0.225534 0.0522165 200.9 0.125523 0.0684489 200.9 200.9 200.9 1.3 0.0532504
201 0.699564 0.511795 0.0225756 0.0225756 0.399896 182.727 204.171 201 0.225534 0.0518257 201 0.125527 0.0682743 201 201 201 1.3 0.166036
201.1 0.699618 0.508068 0.0222158 0.0222158 0.399863 182.818 204.271 201.1 0.225505 0.051468 201.1 0.125547 0.0680998 201.1 201.1 201.1 1.3 0.249752
201.2 0.699568 0.503952 0.0219008 0.0219008 0.399894 182.909 204.371 201.2 0.225566 0.0511191 201.2 0.125527 0.0679087 201.2 201.2 201.2 1.3 0.446734
201.3 0.69959 0.499352 0.0216001 0.0216001 0.399898 183 204.471 201.3 0.225525 0.0507298 201.3 0.125545 0.0677351 201.3 201.3 201.3 1.3 0.531701
201.4 0.699615 0.494089 0.0213101 0.0213101 0.39987 183.091 204.571 201.4 0.225503 0.0503697 201.4 0.125539 0.0675515 201.4 201.4 201.4 1.3 0.541021
201.5 0.69956 0.487897 0.0210602 0.0210602 0.399912 183.182 204.671 201.5 0.225545 0.0500104 201.5 0.125515 0.0673701 201.5 201.5 201.5 1.3 0.522291
201.6 0.699591 0.480487 0.0208327 0.0208327 0.399895 183.273 204.771 201.6 0.225519 0.0496441 201.6 0.125549 0.0671963 201.6 201.6 201.6 1.3 0.474516
201.7 0.69957 0.47123 0.0206274 0.0206274 0.399864 183.364 204.871 201.7 0.225521 0.0492813 201.7 0.125537 0.0670113 201.7 201.7 201.7 1.3 0.319036
201.8 0.699527 0.459489 0.0204921 0.0204921 0.399898 183.455 204.971 201.8 0.225554 0.0489437 201.8 0.125524 0.0668308 201.8 201.8 201.8 1.3 0.14952
201.9 0.69959 0.444259 0.0203805 0.0203805 0.399865 183.545 205.071 201.9 0.225509 0.0485609 201.9 0.125547 0.0666472 201.9 201.9 201.9 1.3 0.047912
202 0.699569 0.423845 0.0203639 0.0203639 0.399863 183.636 205.171 202 0.225535 0.0482169 202 0.125518 0.0664541 202 202 202 1.3 0.0376236
202.1 0.699583 0.395285 0.0204239 0.0204239 0.399887 183.727 205.271 202.1 0.225534 0.0478583 202.1 0.125533 0.0662797 202.1 202.1 202.1 1.3 0.0320415
202.2 0.699607 0.352874 0.0205644 0.0205644 0.399871 183.818 205.371 202.2 0.225502 0.0475145 202.2 0.125557 0.0660951 202.2 202.2 202.2 1.3 0.0288193
202.3 0.699564 0.290172 0.0208113 0.0208113 0.39988 183.909 205.471 202.3 0.225542 0.0471725 202.3 0.125519 0.0659017 202.3 202.3 202.3 1.3 0.0272432
202.4 0.699584 0.218778 0.0211434 0.0211434 0.399897 184 205.571 202.4 0.225517 0.0468173 202.4 0.125548 0.0657201 202.4 202.4 202.4 1.3 0.0266005
202.5 0.699611 0.175584 0.0216027 0.0216027 0.399859 184.091 205.671 202.5 0.225508 0.046466 202.5 0.12557 0.0655435 202.5 202.5 202.5 1.3 0.0263198
202.6 0.699555 0.137635 0.0222107 0.0222107 0.399897 184.182 205.771 202.6 0.225543 0.0461343 202.6 0.125522 0.0653326 202.6 202.6 202.6 1.3 0.0261991
202.7 0.699592 0.108447 0.0229688 0.0229688 0.399875 184.273 205.871 202.7 0.225506 0.0457939 202.7 0.125544 0.0651493 202.7 202.7 202.7 1.3 0.0261345
202.8 0.699604 0.0854467 0.0239279 0.0239279 0.399875 184.364 205.971 202.8 0.225517 0.0454646 202.8 0.125539 0.0649606 202.8 202.8 202.8 1.3 0.0261049
202.9 0.699564 0.0678605 0.0251079 0.0251079 0.399904 184.455 206.071 202.9 0.225533 0.0451295 202.9 0.125527 0.0647685 202.9 202.9 202.9 1.3 0.0260911
203 0.699604 0.0557146 0.0265078 0.0265078 0.399887 184.545 206.171 203 0.225503 0.044789 203 0.12556 0.064578 203 203 203 1.3 0.0260229
203.1 0.699591 0.0473212 0.0282397 0.0282397 0.399884 184.636 206.271 203.1 0.225509 0.0444541 203.1 0.125524 0.0643809 203.1 203.1 203.1 1.3 0.0259434
203.2 0.699577 0.0414958 0.0303813 0.0303813 0.399904 184.727 206.371 203.2 0.225524 0.0441138 203.2 0.125521 0.0641842 203.2 203.2 203.2 1.3 0.0258443
203.3 0.699593 0.037396 0.0330477 0.0330477 0.399881 184.818 206.471 203.3 0.225481 0.043782 203.3 0.125555 0.0639948 203.3 203.3 203.3 1.3 0.0256956
203.4 0.699566 0.0345108 0.0364523 0.0364523 0.399896 184.909 206.571 203.4 0.225511 0.0434711 203.4 0.125529 0.0637908 203.4 203.4 203.4 1.3 0.025553
203.5 0.699589 0.0324586 0.0408658 0.0408658 0.399912 185 206.671 203.5 0.225489 0.0431316 203.5 0.125543 0.0635976 203.5 203.5 203.5 1.3 0.0254263
203.6 0.69961 0.0309306 0.0469151 0.0469151 0.399866 185.091 206.771 203.6 0.225495 0.0428204 203.6 0.12554 0.0634045 203.6 203.6 203.6 1.3 0.0252938
203.7 0.699572 0.0297453 0.0559016 0.0559016 0.399882 185.182 206.871 203.7 0.225543 0.0425148 203.7 0.125511 0.0632091 203.7 203.7 203.7 1.3 0.0251784
203.8 0.699583 0.0289142 0.0713464 0.0713464 0.399881 185.273 206.971 203.8 0.225507 0.0421821 203.8 0.125551 0.0630326 203.8 203.8 203.8 1.3 0.0250791
203.9 0.699584 0.0282891 0.10462 0.10462 0.399865 185.364 207.071 203.9 0.225522 0.0418698 203.9 0.12553 0.0628256 203.9 203.9 203.9 1.3 0.0249553
204 0.699561 0.0277966 0.178716 0.178716 0.399901 185.455 207.171 204 0.225556 0.0415744 204 0.125528 0.0626302 204 204 204 1.3 0.0247854
204.1 0.6996 0.0273555 0.279921 0.279921 0.399875 185.545 207.271 204.1 0.225511 0.0412458 204.1 0.125543 0.0624484 204.1 204.1 204.1 1.3 0.0244944
204.2 0.699564 0.0268614 0.354796 0.354796 0.399865 185.636 207.371 204.2 0.225511 0.0409549 204.2 0.125521 0.0622418 204.2 204.2 204.2 1.3 0.0240448
204.3 0.699565 0.0263205 0.414253 0.414253 0.399894 185.727 207.471 204.3 0.225528 0.0406474 204.3 0.12554 0.0620635 204.3 204.3 204.3 1.3 0.0233761
204.4 0.699586 0.0256657 0.41 0.432254 0.399882 185.818 207.571 204.4 0.225491 0.040349 204.4 0.125559 0.0618611 204.4 204.4 204.4 1.3 0.0224268
204.5 0.699537 0.0248903 0.41 0.432969 0.399884 185.909 207.671 204.5 0.225521 0.0400587 204.5 0.125523 0.0616764 204.5 204.5 204.5 1.3 0.0211531
204.6 0.699574 0.0240654 0.480258 0.408026 0.399902 186 207.771 204.6 0.225512 0.0397347 204.6 0.125538 0.0614847 204.6 204.6 204.6 1.3 0.0195176
204.7 0.699602 0.0233089 0.345439 0.345439 0.399882 186.091 207.871 204.7 0.225483 0.0394397 204.7 0.125544 0.0612888 204.7 204.7 204.7 1.3 0.0172571
204.8 0.699544 0.0230881 0.247095 0.247095 0.399897 186.182 207.971 204.8 0.22552 0.0391552 204.8 0.125517 0.0610906 204.8 204.8 204.8 1.3 0.0140086
204.9 0.699582 0.0240311 0.163333 0.163333 0.399892 186.273 208.071 204.9 0.225504 0.0388467 204.9 0.125545 0.0609084 204.9 204.9 204.9 1.3 0.00992594
205 0.699593 0.0264499 0.102914 0.102914 0.39987 186.364 208.171 205 0.225499 0.0385779 205 0.125536 0.0606982 205 205 205 1.3 0.00976716
205.1 0.699576 0.0304899 0.0699177 0.0699177 0.399913 186.455 208.271 205.1 0.225536 0.0382843 205.1 0.125511 0.0605024 205.1 205.1 205.1 1.3 0.0151663
205.2 0.69962 0.0365018 0.0542971 0.0542971 0.399882 186.545 208.371 205.2 0.225486 0.0380025 205.2 0.12556 0.060323 205.2 205.2 205.2 1.3 0.0224891
205.3 0.699569 0.0506837 0.0458542 0.0458542 0.399882 186.636 208.471 205.3 0.225519 0.037718 205.3 0.12552 0.060098 205.3 205.3 205.3 1.3 0.0334487
205.4 0.699594 0.0896404 0.0404317 0.0404317 0.399903 186.727 208.571 205.4 0.22552 0.0374149 205.4 0.125534 0.0599289 205.4 205.4 205.4 1.3 0.0687791
205.5 0.699604 0.166259 0.0366691 0.0366691 0.399876 186.818 208.671 205.5 0.225494 0.0371409 205.5 0.125604 0.0597273 205.5 205.5 205.5 1.3 0.202926
205.6 0.699558 0.234973 0.0339595 0.0339595 0.399868 186.909 208.771 205.6 0.225523 0.0368748 205.6 0.125542 0.0595369 205.6 205.6 205.6 1.3 0.286772
205.7 0.699587 0.34686 0.0319183 0.0319183 0.399908 187 208.871 205.7 0.225536 0.0365934 205.7 0.125543 0.0593397 205.7 205.7 205.7 1.3 0.485549
205.8 0.699605 0.435291 0.0303564 0.0303564 0.399866 187.091 208.971 205.8 0.225514 0.0363126 205.8 0.125572 0.0591549 205.8 205.8 205.8 1.3 0.53792
205.9 0.699547 0.481003 0.0291753 0.0291753 0.399897 187.182 209.071 205.9 0.225559 0.0360668 205.9 0.12554 0.0589534 205.9 205.9 205.9 1.3 0.538015
206 0.699602 0.503052 0.0282231 0.0282231 0.399903 187.273 209.171 206 0.225535 0.0357801 206 0.125583 0.0587566 206 206 206 1.3 0.513687
206.1 0.699601 0.514342 0.0274634 0.0274634 0.399848 187.364 209.271 206.1 0.225517 0.0355291 206.1 0.125529 0.0585509 206.1 206.1 206.1 1.3 0.448819
206.2 0.699569 0.521411 0.0268779 0.0268779 0.399909 187.455 209.371 206.2 0.225552 0.0352673 206.2 0.125521 0.0583581 206.2 206.2 206.2 1.3 0.27496
206.3 0.699616 0.525826 0.0263864 0.0263864 0.399884 187.545 209.471 206.3 0.225527 0.0350003 206.3 0.125553 0.0581672 206.3 206.3 206.3 1.3 0.101168
206.4 0.699559 0.528325 0.0259929 0.0259929 0.399862 187.636 209.571 206.4 0.225529 0.034743 206.4 0.125532 0.0579525 206.4 206.4 206.4 1.3 0.0438006
206.5 0.699578 0.529508 0.0256836 0.0256836 0.399896 187.727 209.671 206.5 0.225555 0.0345022 206.5 0.125528 0.0577698 206.5 206.5 206.5 1.3 0.0358348
206.6 0.699591 0.529703 0.0254106 0.0254106 0.399871 187.818 209.771 206.6 0.225527 0.0342236 206.6 0.125529 0.0575658 206.6 206.6 206.6 1.3 0.0309574
206.7 0.699565 0.529139 0.0252152 0.0252152 0.399879 187.909 209.871 206.7 0.225533 0.0339582 206.7 0.125505 0.0573597 206.7 206.7 206.7 1.3 0.0282413
206.8 0.699581 0.527955 0.0250642 0.0250642 0.399894 188 209.971 206.8 0.225548 0.0337132 206.8 0.125541 0.0571816 206.8 206.8 206.8 1.3 0.0270004
206.9 0.699607 0.526263 0.0249382 0.0249382 0.399874 188.091 210.071 206.9 0.225533 0.03344 206.9 0.12554 0.0569918 206.9 206.9 206.9 1.3 0.0265018
207 0.69957 0.524144 0.0248542 0.0248542 0.399876 188.182 210.171 207 0.225571 0.0331995 207 0.125534 0.056808 207 207 207 1.3 0.0262932
207.1 0.699617 0.521711 0.0247953 0.0247953 0.399903 188.273 210.271 207.1 0.225527 0.0329342 207.1 0.125574 0.0566192 207.1 207.1 207.1 1.3 0.0262052
207.2 0.699591 0.518911 0.0247369 0.0247369 0.399852 188.364 210.371 207.2 0.22551 0.0326904 207.2 0.125547 0.0564166 207.2 207.2 207.2 1.3 0.0261558
207.3 0.699567 0.515838 0.0247273 0.0247273 0.399896 188.455 210.471 207.3 0.225547 0.032472 207.3 0.125522 0.0562216 207.3 207.3 207.3 1.3 0.0261296
207.4 0.699627 0.512397 0.0247269 0.0247269 0.399892 188.545 210.571 207.4 0.225527 0.0322139 207.4 0.125592 0.0560403 207.4 207.4 207.4 1.3 0.0261065
207.5 0.699577 0.508524 0.0247309 0.0247309 0.399866 188.636 210.671 207.5 0.225513 0.0319659 207.5 0.125537 0.0558344 207.5 207.5 207.5 1.3 0.0260404
207.6 0.699578 0.504204 0.0247667 0.0247667 0.399903 188.727 210.771 207.6 0.225528 0.0317349 207.6 0.125521 0.0556398 207.6 207.6 207.6 1.3 0.0259528
207.7 0.6996 0.499239 0.0248275 0.0248275 0.399886 188.818 210.871 207.7 0.225502 0.0315115 207.7 0.12555 0.055449 207.7 207.7 207.7 1.3 0.025828
207.8 0.699548 0.493374 0.0248922 0.0248922 0.399875 188.909 210.971 207.8 0.22553 0.0312864 207.8 0.125519 0.0552386 207.8 207.8 207.8 1.3 0.0256777
207.9 0.699576 0.486312 0.024982 0.024982 0.3999 189 211.071 207.9 0.225557 0.0310589 207.9 0.125541 0.0550438 207.9 207.9 207.9 1.3 0.0255511
208 0.699589 0.477523 0.0250617 0.0250617 0.399882 189.091 211.171 208 0.225493 0.0308276 208 0.125545 0.0548539 208 208 208 1.3 0.0254207
208.1 0.699553 0.466381 0.0251756 0.0251756 0.399871 189.182 211.271 208.1 0.225549 0.0306185 208.1 0.125526 0.0546398 208.1 208.1 208.1 1.3 0.025283
208.2 0.699606 0.452083 0.0253089 0.0253089 0.399909 189.273 211.371 208.2 0.225535 0.0303887 208.2 0.125561 0.0544531 208.2 208.2 208.2 1.3 0.025184
208.3 0.699569 0.433187 0.0254223 0.0254223 0.399887 189.364 211.471 208.3 0.225518 0.0301861 208.3 0.12555 0.0542501 208.3 208.3 208.3 1.3 0.0250606
208.4 0.699561 0.407281 0.02557 0.02557 0.399895 189.455 211.571 208.4 0.225537 0.0299692 208.4 0.125532 0.0540712 208.4 208.4 208.4 1.3 0.0249275
208.5 0.699596 0.369477 0.0257247 0.0257247 0.399899 189.545 211.671 208.5 0.225526 0.0297403 208.5 0.125575 0.0538761 208.5 208.5 208.5 1.3 0.0247374
208.6 0.699568 0.312295 0.0258807 0.0258807 0.399865 189.636 211.771 208.6 0.225519 0.0295328 208.6 0.125539 0.0536518 208.6 208.6 208.6 1.3 0.0243954
208.7 0.699587 0.238632 0.0260619 0.0260619 0.399897 189.727 211.871 208.7 0.225538 0.0293191 208.7 0.125546 0.0534699 208.7 208.7 208.7 1.3 0.0238931
208.8 0.699599 0.184906 0.026249 0.026249 0.399899 189.818 211.971 208.8 0.225509 0.0290947 208.8 0.125577 0.0532885 208.8 208.8 208.8 1.3 0.0231532
208.9 0.699552 0.147766 0.0264448 0.0264448 0.399885 189.909 212.071 208.9 0.22553 0.0289045 208.9 0.125527 0.0530714 208.9 208.9 208.9 1.3 0.022107
209 0.699594 0.114824 0.0266564 0.0266564 0.399899 190 212.171 209 0.225563 0.0287127 209 0.125568 0.0528906 209 209 209 1.3 0.0207405
209.1 0.699604 0.0908245 0.0268506 0.0268506 0.399871 190.091 212.271 209.1 0.225529 0.0284987 209.1 0.125571 0.0526975 209.1 209.1 209.1 1.3 0.0189296
209.2 0.69955 0.0716621 0.0271008 0.0271008 0.399873 190.182 212.371 209.2 0.225535 0.0283048 209.2 0.125538 0.0524927 209.2 209.2 209.2 1.3 0.0164232
209.3 0.699589 0.0583724 0.0273392 0.0273392 0.399888 190.273 212.471 209.3 0.225544 0.028106 209.3 0.125575 0.0523341 209.3 209.3 209.3 1.3 0.0127671
209.4 0.699578 0.0491898 0.0275816 0.0275816 0.399859 190.364 212.571 209.4 0.225519 0.0279167 209.4 0.125549 0.0521233 209.4 209.4 209.4 1.3 0.00913713
209.5 0.699539 0.0428472 0.0278425 0.0278425 0.399879 190.455 212.671 209.5 0.225561 0.0277308 209.5 0.125556 0.0519428 209.5 209.5 209.5 1.3 0.0110189
209.6 0.699619 0.0384123 0.0281124 0.0281124 0.39989 190.545 212.771 209.6 0.22552 0.0275285 209.6 0.125586 0.0517644 209.6 209.6 209.6 1.3 0.0172788
209.7 0.699571 0.0352356 0.0283915 0.0283915 0.399872 190.636 212.871 209.7 0.225521 0.0273338 209.7 0.12555 0.0515648 209.7 209.7 209.7 1.3 0.0252094
209.8 0.699582 0.0330004 0.0286838 0.0286838 0.399893 190.727 212.971 209.8 0.225559 0.0271529 209.8 0.125562 0.0513817 209.8 209.8 209.8 1.3 0.039681
209.9 0.699601 0.0313944 0.0290013 0.0290013 0.399883 190.818 213.071 209.9 0.225514 0.0269577 209.9 0.125588 0.0511975 209.9 209.9 209.9 1.3 0.101252
210 0.699547 0.0301198 0.029321 0.029321 0.399873 190.909 213.171 210 0.225517 0.0267792 210 0.125556 0.0510015 210 210 210 1.3 0.232595
210.1 0.699605 0.0292086 0.0296534 0.0296534 0.399898 191 213.271 210.1 0.225552 0.0266106 210.1 0.125582 0.0508313 210.1 210.1 210.1 1.3 0.352879
210.2 0.699602 0.0285535 0.0299918 0.0299918 0.39986 191.091 213.371 210.2 0.225515 0.0264356 210.2 0.125567 0.0506291 210.2 210.2 210.2 1.3 0.512269
210.3 0.699555 0.0280653 0.0303715 0.0303715 0.399859 191.182 213.471 210.3 0.225547 0.0262639 210.3 0.125527 0.050439 210.3 210.3 210.3 1.3 0.541213
210.4 0.699595 0.0276577 0.0307534 0.0307534 0.399887 191.273 213.571 210.4 0.225558 0.0260774 210.4 0.12558 0.0502572 210.4 210.4 210.4 1.3 0.531983
210.5 0.699594 0.0272183 0.0311621 0.0311621 0.399881 191.364 213.671 210.5 0.225521 0.0259156 210.5 0.125551 0.0500583 210.5 210.5 210.5 1.3 0.499852
210.6 0.699557 0.0267245 0.0316006 0.0316006 0.399876 191.455 213.771 210.6 0.225555 0.0257529 210.6 0.125527 0.0498633 210.6 210.6 210.6 1.3 0.399751
210.7 0.699628 0.0261714 0.0320671 0.0320671 0.39989 191.545 213.871 210.7 0.225533 0.0255855 210.7 0.125555 0.0497023 210.7 210.7 210.7 1.3 0.218493
210.8 0.699543 0.0254563 0.0325712 0.0325712 0.399856 191.636 213.971 210.8 0.225522 0.0254159 210.8 0.12554 0.0494976 210.8 210.8 210.8 1.3 0.0643691
210.9 0.699573 0.0246827 0.0331109 0.0331109 0.399889 191.727 214.071 210.9 0.225559 0.0252806 210.9 0.125547 0.049326 210.9 210.9 210.9 1.3 0.0407358
211 0.699616 0.0239258 0.0337037 0.0337037 0.399895 191.818 214.171 211 0.225539 0.025107 211 0.125562 0.0491516 211 211 211 1.3 0.0339421
211.1 0.699576 0.0234682 0.0343373 0.0343373 0.39986 191.909 214.271 211.1 0.225539 0.0249565 211.1 0.12554 0.0489582 211.1 211.1 211.1 1.3 0.0298545
211.2 0.699609 0.0239133 0.0350405 0.0350405 0.399909 192 214.371 211.2 0.225578 0.0248267 211.2 0.125564 0.0487829 211.2 211.2 211.2 1.3 0.02772
211.3 0.699579 0.0257191 0.0357685 0.0357685 0.399872 192.091 214.471 211.3 0.225508 0.0246548 211.3 0.125573 0.0485888 211.3 211.3 211.3 1.3 0.0268031
211.4 0.699565 0.0290899 0.0366153 0.0366153 0.399859 192.182 214.571 211.4 0.225542 0.024513 211.4 0.125539 0.048393 211.4 211.4 211.4 1.3 0.0264242
211.5 0.699601 0.0342195 0.0375686 0.0375686 0.399914 192.273 214.671 211.5 0.225557 0.024368 211.5 0.125564 0.048223 211.5 211.5 211.5 1.3 0.0262593
211.6 0.699578 0.0441126 0.0386115 0.0386115 0.399879 192.364 214.771 211.6 0.225521 0.0242272 211.6 0.125562 0.048028 211.6 211.6 211.6 1.3 0.0261717
211.7 0.699555 0.0721324 0.0398092 0.0398092 0.399876 192.455 214.871 211.7 0.225547 0.0240825 211.7 0.125549 0.0478591 211.7 211.7 211.7 1.3 0.0261357
211.8 0.699609 0.138683 0.0411706 0.0411706 0.399902 192.545 214.971 211.8 0.22555 0.0239389 211.8 0.125565 0.0476632 211.8 211.8 211.8 1.3 0.0261163
211.9 0.699578 0.207633 0.0427309 0.0427309 0.399859 192.636 215.071 211.9 0.225523 0.0237925 211.9 0.125539 0.0474798 211.9 211.9 211.9 1.3 0.0260714
212 0.699578 0.308787 0.0446138 0.0446138 0.399898 192.727 215.171 212 0.225557 0.0236708 212 0.125547 0.0473005 212 212 212 1.3 0.0259932
212.1 0.699623 0.414106 0.0467762 0.0467762 0.399904 192.818 215.271 212.1 0.225528 0.0235347 212.1 0.125565 0.0471206 212.1 212.1 212.1 1.3 0.0258974
212.2 0.699566 0.46788 0.0493884 0.0493884 0.399867 192.909 215.371 212.2 0.225504 0.0234123 212.2 0.125524 0.0469336 212.2 212.2 212.2 1.3 0.0257687
212.3 0.699613 0.49791 0.0526083 0.0526083 0.399891 193 215.471 212.3 0.22556 0.0232935 212.3 0.125547 0.0467651 212.3 212.3 212.3 1.3 0.0256334
212.4 0.699601 0.511589 0.0566927 0.0566927 0.399894 193.091 215.571 212.4 0.225512 0.0231543 212.4 0.12556 0.0465861 212.4 212.4 212.4 1.3 0.0254985
212.5 0.699571 0.519977 0.06197 0.06197 0.399882 193.182 215.671 212.5 0.225538 0.023061 212.5 0.125531 0.0464064 212.5 212.5 212.5 1.3 0.0253562
212.6 0.699617 0.525304 0.069204 0.069204 0.3999 193.273 215.771 212.6 0.225534 0.0229325 212.6 0.125559 0.0462412 212.6 212.6 212.6 1.3 0.0252379
212.7 0.699586 0.528509 0.0797434 0.0797434 0.399867 193.364 215.871 212.7 0.225502 0.0228082 212.7 0.125557 0.0460655 212.7 212.7 212.7 1.3 0.0251403
212.8 0.699582 0.530216 0.0962521 0.0962521 0.399874 193.455 215.971 212.8 0.225524 0.0227235 212.8 0.125528 0.0458963 212.8 212.8 212.8 1.3 0.0250157
212.9 0.699621 0.530847 0.122566 0.122566 0.399908 193.545 216.071 212.9 0.22553 0.022611 212.9 0.125569 0.0457134 212.9 212.9 212.9 1.3 0.0248618
213 0.699571 0.530613 0.162556 0.162556 0.399871 193.636 216.171 213 0.225505 0.0225188 213 0.125539 0.0455208 213 213 213 1.3 0.0246204
213.1 0.699589 0.529719 0.214013 0.214013 0.399894 193.727 216.271 213.1 0.225557 0.0224381 213.1 0.125551 0.0453688 213.1 213.1 213.1 1.3 0.024205
213.2 0.699615 0.528295 0.270335 0.270335 0.399916 193.818 216.371 213.2 0.225537 0.0223321 213.2 0.125582 0.0451941 213.2 213.2 213.2 1.3 0.0236226
213.3 0.699566 0.526423 0.31816 0.31816 0.399865 193.909 216.471 213.3 0.225516 0.0222466 213.3 0.125517 0.0450118 213.3 213.3 213.3 1.3 0.0227554
213.4 0.699589 0.524203 0.345637 0.345637 0.39991 194 216.571 213.4 0.225558 0.0221578 213.4 0.12555 0.0448371 213.4 213.4 213.4 1.3 0.0215816
213.5 0.699593 0.52166 0.375097 0.375097 0.399863 194.091 216.671 213.5 0.225511 0.0220675 213.5 0.125546 0.0446535 213.5 213.5 213.5 1.3 0.020068
213.6 0.699568 0.518791 0.390705 0.390705 0.399855 194.182 216.771 213.6 0.225525 0.0219886 213.6 0.125507 0.0444775 213.6 213.6 213.6 1.3 0.0180199
213.7 0.699621 0.515618 0.394047 0.394047 0.39989 194.273 216.871 213.7 0.225556 0.0219334 213.7 0.125556 0.0443217 213.7 213.7 213.7 1.3 0.0151097
213.8 0.699591 0.512027 0.370563 0.370563 0.399894 194.364 216.971 213.8 0.225511 0.0218669 213.8 0.125529 0.0441537 213.8 213.8 213.8 1.3 0.011021
213.9 0.699579 0.507978 0.303192 0.303192 0.399876 194.455 217.071 213.9 0.225544 0.0218218 213.9 0.125533 0.0439833 213.9 213.9 213.9 1.3 0.009058
214 0.699603 0.50337 0.218268 0.218268 0.399914 194.545 217.171 214 0.225551 0.0217604 214 0.125557 0.0438057 214 214 214 1.3 0.014766
214.1 0.699561 0.497964 0.146799 0.146799 0.399878 194.636 217.271 214.1 0.225521 0.0217092 214.1 0.125536 0.0436262 214.1 214.1 214.1 0 0.0256655
214.2 0.699593 0.491476 0.0994674 0.0994674 0.399901 194.727 217.371 214.2 0.225574 0.0216951 214.2 0.125544 0.0434723 214.2 214.2 214.2 0 0.0328512
214.3 0.699609 0.483474 0.0710756 0.0710756 0.3999 194.818 217.471 214.3 0.225549 0.0216505 214.3 0.125559 0.0433062 214.3 214.3 214.3 0 0.0365107
214.4 0.699573 0.473403 0.0569265 0.0569265 0.399871 194.909 217.571 214.4 0.225519 0.0216187 214.4 0.125512 0.0431289 214.4 214.4 214.4 0 0.0380517
214.5 0.699589 0.460597 0.0489533 0.0489533 0.399909 195 217.671 214.5 0.225572 0.021608 214.5 0.125566 0.042971 214.5 214.5 214.5 0 0.0388783
214.6 0.699558 0.443978 0.0438108 0.0438108 0.399901 195.091 217.771 214.6 0.225539 0.0215972 214.6 0.12556 0.0428061 214.6 214.6 214.6 0 0.0393903
214.7 0.699545 0.421777 0.0402347 0.0402347 0.399874 195.182 217.871 214.7 0.22556 0.021588 214.7 0.125541 0.0426267 214.7 214.7 214.7 0 0.0395401
214.8 0.699596 0.390404 0.0376447 0.0376447 0.399906 195.273 217.971 214.8 0.225582 0.0215945 214.8 0.125578 0.0424722 214.8 214.8 214.8 0 0.0394658
214.9 0.69956 0.34319 0.0356985 0.0356985 0.399901 195.364 218.071 214.9 0.225533 0.021599 214.9 0.125559 0.0423187 214.9 214.9 214.9 0 0.0395204
215 0.699553 0.274465 0.0342025 0.0342025 0.399884 195.455 218.171 215 0.225553 0.0216348 215 0.125543 0.0421438 215 215 215 0 0.0392829
215.1 0.699578 0.20495 0.0330403 0.0330403 0.399919 195.545 218.271 215.1 0.225571 0.0216687 215.1 0.12558 0.0419909 215.1 215.1 215.1 0 0.0390415
215.2 0.699548 0.165744 0.032124 0.032124 0.399886 195.636 218.371 215.2 0.225548 0.0216951 215.2 0.125553 0.0418157 215.2 215.2 215.2 0 0.0388673
215.3 0.69957 0.126902 0.0314241 0.0314241 0.399902 195.727 218.471 215.3 0.225572 0.0217627 215.3 0.125543 0.041648 215.3 215.3 215.3 0 0.0387739
215.4 0.699593 0.100492 0.0308667 0.0308667 0.399903 195.818 218.571 215.4 0.22556 0.0218009 215.4 0.125575 0.0414804 215.4 215.4 215.4 0 0.0387448
215.5 0.699529 0.0789019 0.0304376 0.0304376 0.399875 195.909 218.671 215.5 0.225546 0.0218772 215.5 0.125526 0.0413046 215.5 215.5 215.5 0 0.0387371
215.6 0.69956 0.0632402 0.0301216 0.0301216 0.399899 196 218.771 215.6 0.22557 0.0219682 215.6 0.125558 0.041168 215.6 215.6 215.6 0 0.038727
215.7 0.699571 0.0525038 0.0298681 0.0298681 0.399892 196.091 218.871 215.7 0.225547 0.0220315 215.7 0.12556 0.0409993 215.7 215.7 215.7 0 0.0387115
215.8 0.699533 0.0451181 0.0296682 0.0296682 0.399869 196.182 218.971 215.8 0.22554 0.0221356 215.8 0.125512 0.0408377 215.8 215.8 215.8 0 0.0386454
215.9 0.699596 0.0399757 0.0295636 0.0295636 0.399908 196.273 219.071 215.9 0.225585 0.0222441 215.9 0.125558 0.0406871 215.9 215.9 215.9 0 0.0385609
216 0.69955 0.0363371 0.0294821 0.0294821 0.399884 196.364 219.171 216 0.225554 0.0223691 216 0.125542 0.0405175 216 216 216 0 0.0384481
216.1 0.699542 0.0337542 0.029462 0.029462 0.39987 196.455 219.271 216.1 0.22556 0.0225013 216.1 0.125534 0.0403605 216.1 216.1 216.1 0 0.0383047
216.2 0.699586 0.0319644 0.0294754 0.0294754 0.399898 196.545 219.371 216.2 0.225559 0.0226406 216.2 0.12557 0.0402164 216.2 216.2 216.2 0 0.038107
216.3 0.699538 0.0305646 0.0295227 0.0295227 0.39985 196.636 219.471 216.3 0.225508 0.0227826 216.3 0.125548 0.0400457 216.3 216.3 216.3 0 0.0378858
216.4 0.699567 0.0295182 0.0296151 0.0296151 0.399868 196.727 219.571 216.4 0.225558 0.0229664 216.4 0.125547 0.0398987 216.4 216.4 216.4 0 0.0375859
216.5 0.699577 0.0287752 0.0297308 0.0297308 0.399901 196.818 219.671 216.5 0.225559 0.023133 216.5 0.125568 0.039739 216.5 216.5 216.5 0 0.037283
216.6 0.699542 0.0282538 0.0298764 0.0298764 0.399862 196.909 219.771 216.6 0.22553 0.023323 216.6 0.125522 0.0395725 216.6 216.6 216.6 0 0.0369319
216.7 0.699572 0.0278448 0.030057 0.030057 0.399896 197 219.871 216.7 0.225567 0.0235547 216.7 0.125543 0.0394196 216.7 216.7 216.7 0 0.0365387
216.8 0.699573 0.0274525 0.0302505 0.0302505 0.399911 197.091 219.971 216.8 0.225557 0.0237577 216.8 0.125562 0.0392691 216.8 216.8 216.8 0 0.0361313
216.9 0.699564 0.0270306 0.0304696 0.0304696 0.399881 197.182 220.071 216.9 0.225567 0.0240094 216.9 0.125522 0.0391073 216.9 216.9 216.9 0 0.0357056
217 0.699595 0.0265166 0.0307037 0.0307037 0.399919 197.273 220.171 217 0.225559 0.0242575 217 0.125578 0.0389661 217 217 217 0 0.0352364
217.1 0.699558 0.0258993 0.0309646 0.0309646 0.399906 197.364 220.271 217.1 0.225531 0.0245171 217.1 0.125552 0.038787 217.1 217.1 217.1 0 0.0348107
217.2 0.699558 0.0251872 0.0312481 0.0312481 0.399878 197.455 220.371 217.2 0.225524 0.02478 217.2 0.125536 0.0386497 217.2 217.2 217.2 0 0.0343455
217.3 0.699575 0.0243972 0.0315746 0.0315746 0.399924 197.545 220.471 217.3 0.22557 0.0250854 217.3 0.125587 0.0384979 217.3 217.3 217.3 0 0.0338971
217.4 0.699543 0.0237579 0.031869 0.031869 0.399894 197.636 220.571 217.4 0.225526 0.0253781 217.4 0.125546 0.0383477 217.4 217.4 217.4 0 0.0334557
217.5 0.699573 0.0237269 0.0322246 0.0322246 0.399906 197.727 220.671 217.5 0.225552 0.0257215 217.5 0.125531 0.0382049 217.5 217.5 217.5 0 0.0330215
217.6 0.699576 0.024855 0.0325747 0.0325747 0.39991 197.818 220.771 217.6 0.225557 0.0260743 217.6 0.125587 0.0380605 217.6 217.6 217.6 0 0.0326154
217.7 0.699553 0.0274637 0.0329473 0.0329473 0.399869 197.909 220.871 217.7 0.225551 0.026438 217.7 0.125544 0.0378949 217.7 217.7 217.7 0 0.0322344
217.8 0.69959 0.0317506 0.0333683 0.0333683 0.399888 198 220.971 217.8 0.225565 0.0268333 217.8 0.125571 0.0377453 217.8 217.8 217.8 0 0.0318557
217.9 0.699549 0.0385458 0.0337992 0.0337992 0.39988 198.091 221.071 217.9 0.225557 0.0272275 217.9 0.12558 0.0375978 217.9 217.9 217.9 0 0.0314821
218 0.699563 0.0562361 0.0342463 0.0342463 0.39986 198.182 221.171 218 0.225553 0.0276625 218 0.125544 0.0374509 218 218 218 0 0.031121
218.1 0.699596 0.1036 0.0346963 0.0346963 0.399896 198.273 221.271 218.1 0.22559 0.0281286 218.1 0.125584 0.0373104 218.1 218.1 218.1 0 0.0307463
218.2 0.699563 0.180193 0.0351623 0.0351623 0.399881 198.364 221.371 218.2 0.225527 0.0285534 218.2 0.125546 0.0371483 218.2 218.2 218.2 0 0.0303856
218.3 0.699563 0.260158 0.0356771 0.0356771 0.399885 198.455 221.471 218.3 0.225528 0.0290682 218.3 0.125548 0.0369967 218.3 218.3 218.3 0 0.0300185
218.4 0.699604 0.374955 0.0362056 0.0362056 0.399913 198.545 221.571 218.4 0.22557 0.0295988 218.4 0.125588 0.036871 218.4 218.4 218.4 0 0.0296352
218.5 0.699547 0.448149 0.0367401 0.0367401 0.39988 198.636 221.671 218.5 0.225527 0.0301415 218.5 0.12555 0.0367106 218.5 218.5 218.5 0 0.0292825
218.6 0.699578 0.488862 0.0373302 0.0373302 0.39986 198.727 221.771 218.6 0.225549 0.0307245 218.6 0.125553 0.0365693 218.6 218.6 218.6 0 0.0289152
218.7 0.699596 0.506947 0.0379643 0.0379643 0.399907 198.818 221.871 218.7 0.225579 0.0313055 218.7 0.125585 0.036442 218.7 218.7 218.7 0 0.0285316
218.8 0.699548 0.517239 0.0386096 0.0386096 0.39988 198.909 221.971 218.8 0.225529 0.0319425 218.8 0.125539 0.0362821 218.8 218.8 218.8 0 0.0281827
218.9 0.699608 0.523866 0.0393358 0.0393358 0.399888 199 222.071 218.9 0.225558 0.0326201 218.9 0.125567 0.0361566 218.9 218.9 218.9 0 0.0278288
219 0.699578 0.528018 0.0400878 0.0400878 0.399898 199.091 222.171 219 0.225537 0.0333284 219 0.125578 0.0360073 219 219 219 0 0.027455
219.1 0.699573 0.530449 0.0409122 0.0409122 0.399871 199.182 222.271 219.1 0.225536 0.0340756 219.1 0.125549 0.0358731 219.1 219.1 219.1 0 0.0271127
219.2 0.69962 0.531668 0.0417981 0.0417981 0.399901 199.273 222.371 219.2 0.225567 0.0348649 219.2 0.125586 0.0357523 219.2 219.2 219.2 0 0.0267511
219.3 0.699581 0.531935 0.0427823 0.0427823 0.399873 199.364 222.471 219.3 0.225534 0.0356718 219.3 0.125576 0.0355921 219.3 219.3 219.3 0 0.0264333
219.4 0.699553 0.531491 0.043887 0.043887 0.39988 199.455 222.571 219.4 0.225559 0.0365564 219.4 0.125556 0.0354551 219.4 219.4 219.4 0 0.0261263
219.5 0.699595 0.530454 0.0451221 0.0451221 0.399913 199.545 222.671 219.5 0.225573 0.0374805 219.5 0.125592 0.0353242 219.5 219.5 219.5 0 0.0257802
219.6 0.699544 0.528936 0.0464653 0.0464653 0.39988 199.636 222.771 219.6 0.225521 0.0384401 219.6 0.125569 0.0351663 219.6 219.6 219.6 0 0.025485
219.7 0.699576 0.527074 0.0480351 0.0480351 0.399883 199.727 222.871 219.7 0.225571 0.0394961 219.7 0.125574 0.0350368 219.7 219.7 219.7 0 0.0252065
219.8 0.699566 0.524851 0.0498496 0.0498496 0.399916 199.818 222.971 219.8 0.225555 0.0405809 219.8 0.125599 0.0349137 219.8 219.8 219.8 0 0.0249186
219.9 0.699544 0.522323 0.0519397 0.0519397 0.399885 199.909 223.071 219.9 0.225532 0.0417578 219.9 0.12556 0.0347529 219.9 219.9 219.9 0 0.0246984
220 0.699579 0.519497 0.0544644 0.0544644 0.399883 200 223.171 220 0.225567 0.0430426 220 0.125569 0.0346284 220 220 220 0 0.0244219
220.1 0.699566 0.516349 0.057541 0.057541 0.399909 200.091 223.271 220.1 0.225563 0.044402 220.1 0.125573 0.0344893 220.1 220.1 220.1 0 0.024197
220.2 0.69954 0.512802 0.0613131 0.0613131 0.399866 200.182 223.371 220.2 0.225545 0.045866 220.2 0.125551 0.0343497 220.2 220.2 220.2 0 0.0240247
220.3 0.699597 0.508814 0.0661644 0.0661644 0.399912 200.273 223.471 220.3 0.225564 0.0474196 220.3 0.125589 0.0342322 220.3 220.3 220.3 0 0.0238216
220.4 0.699565 0.504194 0.0725509 0.0725509 0.399906 200.364 223.571 220.4 0.225532 0.0491331 220.4 0.125582 0.0341058 220.4 220.4 220.4 0 0.0236747
220.5 0.699588 0.49877 0.0814729 0.0814729 0.399867 200.455 223.671 220.5 0.225548 0.0509894 220.5 0.125569 0.0339612 220.5 220.5 220.5 0 0.0235357
220.6 0.699601 0.492249 0.0944452 0.0944452 0.399911 200.545 223.771 220.6 0.225566 0.0530242 220.6 0.125589 0.0338353 220.6 220.6 220.6 0 0.0233973
220.7 0.699546 0.484174 0.113652 0.113652 0.399894 200.636 223.871 220.7 0.22552 0.0553034 220.7 0.125551 0.0336824 220.7 220.7 220.7 0 0.0233042
220.8 0.699585 0.474048 0.141596 0.141596 0.399885 200.727 223.971 220.8 0.225541 0.0578145 220.8 0.125554 0.0335459 220.8 220.8 220.8 0 0.0232184
220.9 0.699577 0.461156 0.179605 0.179605 0.399914 200.818 224.071 220.9 0.225577 0.0606093 220.9 0.125589 0.0334136 220.9 220.9 220.9 0 0.023132
221 0.699546 0.444524 0.224599 0.224599 0.399869 200.909 224.171 221 0.22553 0.0637728 221 0.12555 0.0332778 221 221 221 0 0.0230967
221.1 0.699567 0.422419 0.27478 0.27478 0.399888 201 224.271 221.1 0.225572 0.0674313 221.1 0.125601 0.033162 221.1 221.1 221.1 0 0.0230308
221.2 0.699564 0.391379 0.316238 0.316238 0.399903 201.091 224.371 221.2 0.225558 0.0716749 221.2 0.125591 0.033026 221.2 221.2 221.2 0 0.0229829
221.3 0.699559 0.34501 0.334823 0.334823 0.399864 201.182 224.471 221.3 0.225544 0.0767077 221.3 0.125556 0.0328779 221.3 221.3 221.3 0 0.0229896
221.4 0.699592 0.277514 0.361202 0.361202 0.399882 201.273 224.571 221.4 0.225558 0.0827587 221.4 0.125584 0.03275 221.4 221.4 221.4 0 0.0229519
221.5 0.699542 0.207666 0.378522 0.378522 0.399895 201.364 224.671 221.5 0.225558 0.0900427 221.5 0.125564 0.0326228 221.5 221.5 221.5 0 0.0229566
221.6 0.699559 0.167566 0.384595 0.384595 0.399853 201.455 224.771 221.6 0.22553 0.0989426 221.6 0.125566 0.0324829 221.6 221.6 221.6 0 0.022979
221.7 0.699586 0.128813 0.366794 0.366794 0.39991 201.545 224.871 221.7 0.225576 0.109763 221.7 0.125588 0.0323609 221.7 221.7 221.7 0 0.0229626
221.8 0.699549 0.102457 0.307258 0.307258 0.399892 201.636 224.971 221.8 0.225545 0.122801 221.8 0.125551 0.0322268 221.8 221.8 221.8 0 0.0230055
221.9 0.699576 0.080908 0.224068 0.224068 0.399866 201.727 225.071 221.9 0.225553 0.138224 221.9 0.125558 0.0321037 221.9 221.9 221.9 0 0.0230255
222 0.699582 0.0649468 0.156302 0.156302 0.399904 201.818 225.171 222 0.225572 0.155721 222 0.125583 0.0319818 222 222 222 0 0.0230459
222.1 0.699545 0.0539329 0.106518 0.106518 0.399885 201.909 225.271 222.1 0.225545 0.174515 222.1 0.125537 0.0318495 222.1 222.1 222.1 0 0.0230822
222.2 0.699587 0.046322 0.0760943 0.0760943 0.399889 202 225.371 222.2 0.22555 0.193372 222.2 0.125547 0.0317369 222.2 222.2 222.2 0 0.0231333
222.3 0.699562 0.0409731 0.0602788 0.0602788 0.399901 202.091 225.471 222.3 0.225553 0.212065 222.3 0.125564 0.0316103 222.3 222.3 222.3 0 0.0231771
222.4 0.699559 0.0371968 0.0515323 0.0515323 0.399874 202.182 225.571 222.4 0.225534 0.231817 222.4 0.125535 0.0314939 222.4 222.4 222.4 0 0.0232349
222.5 0.699593 0.0344994 0.0460333 0.0460333 0.399892 202.273 225.671 222.5 0.225575 0.253866 222.5 0.125569 0.031378 222.5 222.5 222.5 0 0.0232999
222.6 0.699538 0.0325653 0.0422167 0.0422167 0.399899 202.364 225.771 222.6 0.225543 0.278355 222.6 0.12558 0.0312434 222.6 222.6 222.6 0 0.0233515
222.7 0.699577 0.0311483 0.0394621 0.0394621 0.399863 202.455 225.871 222.7 0.225531 0.303416 222.7 0.125546 0.0311427 222.7 222.7 222.7 0 0.0234287
222.8 0.699605 0.0300417 0.0374341 0.0374341 0.399907 202.545 225.971 222.8 0.225582 0.325752 222.8 0.125587 0.0310204 222.8 222.8 222.8 0 0.0235012
222.9 0.699566 0.0292601 0.0358745 0.0358745 0.399895 202.636 226.071 222.9 0.225539 0.334689 222.9 0.125558 0.0309032 222.9 222.9 222.9 0 0.0235937
223 0.699602 0.0287073 0.0346808 0.0346808 0.399882 202.727 226.171 223 0.225551 0.335031 223 0.125572 0.0307897 223 223 223 0 0.0236892
223.1 0.699574 0.0282595 0.0337473 0.0337473 0.399907 202.818 226.271 223.1 0.225575 0.337435 223.1 0.125596 0.0306732 223.1 223.1 223.1 0 0.0237531
223.2 0.699549 0.0278583 0.0329881 0.0329881 0.399851 202.909 226.371 223.2 0.225537 0.339794 223.2 0.125561 0.0305509 223.2 223.2 223.2 0 0.0238741
223.3 0.69961 0.02744 0.0324423 0.0324423 0.399882 203 226.471 223.3 0.22555 0.34199 223.3 0.125578 0.030445 223.3 223.3 223.3 0 0.0239924
223.4 0.699572 0.0269199 0.0320031 0.0320031 0.399896 203.091 226.571 223.4 0.225551 0.343102 223.4 0.125585 0.030327 223.4 223.4 223.4 0 0.0240974
223.5 0.699561 0.0263007 0.0316847 0.0316847 0.399874 203.182 226.671 223.5 0.225513 0.34105 223.5 0.125548 0.0302051 223.5 223.5 223.5 0 0.0242225
223.6 0.69959 0.0255981 0.0314462 0.0314462 0.399873 203.273 226.771 223.6 0.225555 0.333617 223.6 0.125585 0.0301004 223.6 223.6 223.6 0 0.0243499
223.7 0.699537 0.0248427 0.0312906 0.0312906 0.399903 203.364 226.871 223.7 0.225536 0.317717 223.7 0.125555 0.0299647 223.7 223.7 223.7 0 0.0244656
223.8 0.699577 0.0242576 0.0311992 0.0311992 0.399864 203.455 226.971 223.8 0.225531 0.292112 223.8 0.125543 0.0298631 223.8 223.8 223.8 0 0.0246139
223.9 0.699599 0.0242581 0.031191 0.031191 0.399894 203.545 227.071 223.9 0.225556 0.262935 223.9 0.125562 0.0297453 223.9 223.9 223.9 0 0.0247572
224 0.699555 0.0253871 0.03118 0.03118 0.39988 203.636 227.171 224 0.225515 0.238998 224 0.125545 0.0296278 224 224 224 0 0.0249114
224.1 0.699579 0.0280001 0.0312477 0.0312477 0.399875 203.727 227.271 224.1 0.225544 0.228166 224.1 0.125571 0.0295271 224.1 224.1 224.1 0 0.0250805
224.2 0.699564 0.0323092 0.0313582 0.0313582 0.399903 203.818 227.371 224.2 0.225549 0.210557 224.2 0.125577 0.0294224 224.2 224.2 224.2 0 0.0252362
224.3 0.699529 0.0392868 0.0314886 0.0314886 0.399879 203.909 227.471 224.3 0.225502 0.179225 224.3 0.125533 0.0292913 224.3 224.3 224.3 0 0.0254187
224.4 0.699597 0.0575701 0.0316597 0.0316597 0.399877 204 227.571 224.4 0.225543 0.158505 224.4 0.125574 0.0291975 224.4 224.4 224.4 0 0.0256042
224.5 0.699574 0.106096 0.0318877 0.0318877 0.39991 204.091 227.671 224.5 0.22555 0.144598 224.5 0.125567 0.0290856 224.5 224.5 224.5 0 0.0257821
224.6 0.699557 0.182281 0.0321047 0.0321047 0.399868 204.182 227.771 224.6 0.225518 0.133083 224.6 0.125561 0.0289738 224.6 224.6 224.6 0 0.0259779
224.7 0.699601 0.264464 0.0323885 0.0323885 0.399881 204.273 227.871 224.7 0.225529 0.122722 224.7 0.125584 0.0288718 224.7 224.7 224.7 0 0.0261952
224.8 0.699539 0.378976 0.0326778 0.0326778 0.399899 204.364 227.971 224.8 0.225529 0.113705 224.8 0.125555 0.0287345 224.8 224.8 224.8 0 0.0263887
224.9 0.699599 0.449736 0.0329898 0.0329898 0.399854 204.455 228.071 224.9 0.225514 0.106213 224.9 0.125557 0.0286547 224.9 224.9 224.9 0 0.0266253
225 0.699582 0.489682 0.0333703 0.0333703 0.399891 204.545 228.171 225 0.225558 0.100209 225 0.125586 0.028559 225 225 225 0 0.0268591
225.1 0.699536 0.507362 0.033758 0.033758 0.399904 204.636 228.271 225.1 0.225532 0.0954535 225.1 0.125547 0.0284419 225.1 225.1 225.1 0 0.0270803
225.2 0.699578 0.517593 0.034152 0.034152 0.399867 204.727 228.371 225.2 0.225531 0.0917545 225.2 0.12559 0.028333 225.2 225.2 225.2 0 0.0273332
225.3 0.699577 0.524158 0.0345996 0.0345996 0.399907 204.818 228.471 225.3 0.22554 0.0889295 225.3 0.125598 0.0282379 225.3 225.3 225.3 0 0.0275742
225.4 0.69954 0.528252 0.0350234 0.0350234 0.399891 204.909 228.571 225.4 0.225511 0.0867842 225.4 0.125552 0.0281283 225.4 225.4 225.4 0 0.0278487
225.5 0.699587 0.530654 0.0354898 0.0354898 0.39986 205 228.671 225.5 0.225534 0.0851849 225.5 0.12559 0.0280286 225.5 225.5 225.5 0 0.0281229
225.6 0.699561 0.531806 0.0359782 0.0359782 0.399879 205.091 228.771 225.6 0.225538 0.0840666 225.6 0.125588 0.0279262 225.6 225.6 225.6 0 0.028372
225.7 0.699562 0.532021 0.0364895 0.0364895 0.399877 205.182 228.871 225.7 0.2255 0.0833467 225.7 0.125554 0.0278272 225.7 225.7 225.7 0 0.0286652
225.8 0.699577 0.531498 0.0370472 0.0370472 0.399864 205.273 228.971 225.8 0.225542 0.0829989 225.8 0.125591 0.027724 225.8 225.8 225.8 0 0.0289396
225.9 0.699543 0.530374 0.0376203 0.0376203 0.399908 205.364 229.071 225.9 0.22552 0.0829453 225.9 0.125574 0.0276244 225.9 225.9 225.9 0 0.0292213
226 0.699581 0.528811 0.0382123 0.0382123 0.399875 205.455 229.171 226 0.2255 0.0831719 226 0.12557 0.0275232 226 226 226 0 0.0295408
226.1 0.699584 0.526841 0.0388629 0.0388629 0.399902 205.545 229.271 226.1 0.22556 0.0836824 226.1 0.125597 0.0274268 226.1 226.1 226.1 0 0.0298503
226.2 0.699554 0.524538 0.0395281 0.0395281 0.399907 205.636 229.371 226.2 0.22553 0.084423 226.2 0.125568 0.0273219 226.2 226.2 226.2 0 0.0301637
226.3 0.699591 0.521929 0.0402239 0.0402239 0.39985 205.727 229.471 226.3 0.225518 0.085413 226.3 0.125577 0.0272237 226.3 226.3 226.3 0 0.0305056
226.4 0.699573 0.518992 0.0409876 0.0409876 0.39991 205.818 229.571 226.4 0.225555 0.086674 226.4 0.125588 0.0271254 226.4 226.4 226.4 0 0.030828
226.5 0.699539 0.515736 0.0417923 0.0417923 0.399889 205.909 229.671 226.5 0.225513 0.0881207 226.5 0.12555 0.0270143 226.5 226.5 226.5 0 0.0311517
226.6 0.699584 0.512045 0.0426691 0.0426691 0.399871 206 229.771 226.6 0.225525 0.0898451 226.6 0.125582 0.0269317 226.6 226.6 226.6 0 0.0315104
226.7 0.699551 0.507814 0.043636 0.043636 0.399932 206.091 229.871 226.7 0.22555 0.091822 226.7 0.125585 0.0268262 226.7 226.7 226.7 0 0.0318446
226.8 0.699565 0.502925 0.0446611 0.0446611 0.399899 206.182 229.971 226.8 0.225516 0.0940518 226.8 0.12557 0.0267407 226.8 226.8 226.8 0 0.0322156
226.9 0.699587 0.497062 0.0458064 0.0458064 0.399877 206.273 230.071 226.9 0.225571 0.0966418 226.9 0.125588 0.026659 226.9 226.9 226.9 0 0.0325686
227 0.699538 0.489861 0.0470697 0.0470697 0.399924 206.364 230.171 227 0.225561 0.0995042 227 0.125582 0.0265502 227 227 227 0 0.0329337
227.1 0.699558 0.480935 0.0484634 0.0484634 0.399888 206.455 230.271 227.1 0.225531 0.102677 227.1 0.125575 0.0264588 227.1 227.1 227.1 0 0.0333245
227.2 0.699581 0.46959 0.0500944 0.0500944 0.399892 206.545 230.371 227.2 0.225559 0.106227 227.2 0.125592 0.0263681 227.2 227.2 227.2 0 0.0337356
227.3 0.699534 0.455054 0.051934 0.051934 0.399898 206.636 230.471 227.3 0.225538 0.11016 227.3 0.125543 0.0262556 227.3 227.3 227.3 0 0.0341156
227.4 0.699574 0.436061 0.054104 0.054104 0.399865 206.727 230.571 227.4 0.225517 0.114524 227.4 0.125569 0.0261721 227.4 227.4 227.4 0 0.0345178
227.5 0.699582 0.410162 0.0567138 0.0567138 0.39992 206.818 230.671 227.5 0.225556 0.119378 227.5 0.125596 0.0260844 227.5 227.5 227.5 0 0.0349204
227.6 0.699536 0.372631 0.059806 0.059806 0.399899 206.909 230.771 227.6 0.225507 0.124677 227.6 0.125546 0.0259912 227.6 227.6 227.6 0 0.0353175
227.7 0.69959 0.315726 0.0636503 0.0636503 0.399859 207 230.871 227.7 0.225517 0.130515 227.7 0.125584 0.0259147 227.7 227.7 227.7 0 0.0357362
227.8 0.699565 0.241309 0.068543 0.068543 0.399901 207.091 230.971 227.8 0.225558 0.136829 227.8 0.125566 0.025814 227.8 227.8 227.8 0 0.0361358
227.9 0.699547 0.185394 0.0749826 0.0749826 0.399865 207.182 231.071 227.9 0.225521 0.143579 227.9 0.125556 0.025723 227.9 227.9 227.9 0 0.0365496
228 0.699581 0.146179 0.0839328 0.0839328 0.39988 207.273 231.171 228 0.225531 0.150785 228 0.125591 0.0256383 228 228 228 0 0.0370025
228.1 0.69955 0.113668 0.0966933 0.0966933 0.39991 207.364 231.271 228.1 0.225559 0.158344 228.1 0.125588 0.0255595 228.1 228.1 228.1 0 0.0374199
228.2 0.699572 0.0900317 0.115141 0.115141 0.399871 207.455 231.371 228.2 0.225534 0.166166 228.2 0.125563 0.0254669 228.2 228.2 228.2 0 0.0378607
228.3 0.699575 0.0711576 0.141425 0.141425 0.39989 207.545 231.471 228.3 0.225552 0.174153 228.3 0.1256 0.0253893 228.3 228.3 228.3 0 0.0382992
228.4 0.699534 0.05808 0.176671 0.176671 0.399904 207.636 231.571 228.4 0.225555 0.182285 228.4 0.125578 0.025302 228.4 228.4 228.4 0 0.0387319
228.5 0.69956 0.0490792 0.218748 0.218748 0.39987 207.727 231.671 228.5 0.225539 0.19054 228.5 0.125567 0.0252225 228.5 228.5 228.5 0 0.0392013
228.6 0.699549 0.0428405 0.266009 0.266009 0.399893 207.818 231.771 228.6 0.225584 0.199035 228.6 0.125593 0.0251443 228.6 228.6 228.6 0 0.0396596
228.7 0.69953 0.038448 0.310783 0.310783 0.399896 207.909 231.871 228.7 0.225544 0.207814 228.7 0.125562 0.0250505 228.7 228.7 228.7 0 0.0400976
228.8 0.699577 0.0353563 0.328092 0.328092 0.399884 208 231.971 228.8 0.225544 0.217086 228.8 0.125593 0.0249771 228.8 228.8 228.8 0 0.0405607
228.9 0.69955 0.0331327 0.353205 0.353205 0.399911 208.091 232.071 228.9 0.225571 0.227004 228.9 0.1256 0.0248778 228.9 228.9 228.9 0 0.0410206
229 0.699558 0.0315662 0.372969 0.372969 0.399875 208.182 232.171 229 0.225547 0.237652 229 0.125567 0.0248017 229 229 229 0 0.0414651
229.1 0.699595 0.0303216 0.38236 0.38236 0.399869 208.273 232.271 229.1 0.225556 0.249089 229.1 0.125599 0.0247261 229.1 229.1 229.1 0 0.0419528
229.2 0.699557 0.0294098 0.37101 0.37101 0.399914 208.364 232.371 229.2 0.225586 0.261501 229.2 0.125578 0.0246336 229.2 229.2 229.2 0 0.0424115
229.3 0.699559 0.0287763 0.321572 0.321572 0.399879 208.455 232.471 229.3 0.225555 0.274638 229.3 0.125561 0.0245497 229.3 229.3 229.3 0 0.0428782
229.4 0.699555 0.0283281 0.236834 0.236834 0.399889 208.545 232.571 229.4 0.225576 0.288232 229.4 0.125594 0.0244738 229.4 229.4 229.4 0 0.0433794
229.5 0.699524 0.0279354 0.170725 0.170725 0.399906 208.636 232.671 229.5 0.225567 0.301808 229.5 0.125556 0.0243873 229.5 229.5 229.5 0 0.0438428
229.6 0.699558 0.0275325 0.114722 0.114722 0.399851 208.727 232.771 229.6 0.225543 0.314828 229.6 0.125592 0.0243289 229.6 229.6 229.6 0 0.044315
229.7 0.699553 0.0270843 0.081311 0.081311 0.399894 208.818 232.871 229.7 0.225573 0.3237 229.7 0.125605 0.0242394 229.7 229.7 229.7 0 0.0448052
229.8 0.699539 0.0265424 0.0630957 0.0630957 0.399877 208.909 232.971 229.8 0.225548 0.322208 229.8 0.12556 0.024148 229.8 229.8 229.8 0 0.0452789
229.9 0.699586 0.0259012 0.0533535 0.0533535 0.399879 209 233.071 229.9 0.225541 0.32203 229.9 0.12561 0.0241029 229.9 229.9 229.9 0 0.0457463
230 0.699542 0.0251725 0.0473401 0.0473401 0.399889 209.091 233.171 230 0.225572 0.322543 230 0.1256 0.0240185 230 230 230 0 0.0462329
230.1 0.699541 0.0244534 0.0432391 0.0432391 0.399901 209.182 233.271 230.1 0.225551 0.320809 230.1 0.125582 0.0239384 230.1 230.1 230.1 0 0.0467034
230.2 0.699585 0.0241173 0.0403117 0.0403117 0.399877 209.273 233.371 230.2 0.225557 0.314327 230.2 0.125595 0.0238589 230.2 230.2 230.2 0 0.0471879
230.3 0.699535 0.0246421 0.0381582 0.0381582 0.399924 209.364 233.471 230.3 0.225577 0.30044 230.3 0.125604 0.0237925 230.3 230.3 230.3 0 0.0476805
230.4 0.699557 0.026532 0.0365122 0.0365122 0.399882 209.455 233.571 230.4 0.225516 0.27825 230.4 0.125593 0.0237289 230.4 230.4 230.4 0 0.0481384
230.5 0.699566 0.030023 0.0352842 0.0352842 0.399896 209.545 233.671 230.5 0.225573 0.252262 230.5 0.12562 0.0236576 230.5 230.5 230.5 0 0.048632
230.6 0.699533 0.0354337 0.0343066 0.0343066 0.399902 209.636 233.771 230.6 0.225571 0.232138 230.6 0.125557 0.0235656 230.6 230.6 230.6 0 0.0490983
230.7 0.699559 0.0467637 0.0335314 0.0335314 0.39987 209.727 233.871 230.7 0.225542 0.22051 230.7 0.125592 0.0235096 230.7 230.7 230.7 0 0.0495664
230.8 0.699565 0.0790794 0.0329383 0.0329383 0.399902 209.818 233.971 230.8 0.225572 0.194304 230.8 0.125619 0.0234301 230.8 230.8 230.8 0 0.0500476
230.9 0.699529 0.15192 0.0324861 0.0324861 0.399902 209.909 234.071 230.9 0.225567 0.17294 230.9 0.125565 0.0233593 230.9 230.9 230.9 0 0.0505058
231 0.699587 0.220672 0.0321511 0.0321511 0.399874 210 234.171 231 0.225559 0.158124 231 0.125599 0.0232869 231 231 231 0 0.0509766
231.1 0.699547 0.329935 0.0319268 0.0319268 0.399915 210.091 234.271 231.1 0.225576 0.146983 231.1 0.125604 0.0232123 231.1 231.1 231.1 0 0.0514545
231.2 0.699545 0.426758 0.0317598 0.0317598 0.399906 210.182 234.371 231.2 0.225547 0.137403 231.2 0.12557 0.0231494 231.2 231.2 231.2 0 0.0518933
231.3 0.699582 0.476202 0.0316512 0.0316512 0.399859 210.273 234.471 231.3 0.225542 0.128853 231.3 0.125612 0.0230856 231.3 231.3 231.3 0 0.0523662
231.4 0.699539 0.501406 0.0316455 0.0316455 0.399921 210.364 234.571 231.4 0.225576 0.121357 231.4 0.125584 0.0230071 231.4 231.4 231.4 0 0.0528252
231.5 0.699571 0.514023 0.0316427 0.0316427 0.399887 210.455 234.671 231.5 0.225546 0.114894 231.5 0.125573 0.022944 231.5 231.5 231.5 0 0.053291
231.6 0.699552 0.52203 0.031726 0.031726 0.399866 210.545 234.771 231.6 0.225574 0.109594 231.6 0.125604 0.0228929 231.6 231.6 231.6 0 0.0537548
231.7 0.699539 0.527158 0.0318361 0.0318361 0.399915 210.636 234.871 231.7 0.225589 0.105285 231.7 0.125568 0.0228028 231.7 231.7 231.7 0 0.0542056
231.8 0.699585 0.530289 0.0319779 0.0319779 0.399867 210.727 234.971 231.8 0.225539 0.101869 231.8 0.125601 0.0227596 231.8 231.8 231.8 0 0.0546633
231.9 0.699569 0.532003 0.0321742 0.0321742 0.399898 210.818 235.071 231.9 0.225566 0.0992253 231.9 0.125607 0.0226903 231.9 231.9 231.9 0 0.0551205
232 0.69955 0.532699 0.0323917 0.0323917 0.399893 210.909 235.171 232 0.225559 0.0972328 232 0.125568 0.0226151 232 232 232 0 0.0555639
232.1 0.699597 0.532565 0.0326412 0.0326412 0.399864 211 235.271 232.1 0.225557 0.0958097 232.1 0.125608 0.0225699 232.1 232.1 232.1 0 0.0559914
232.2 0.69954 0.531759 0.0329463 0.0329463 0.399905 211.091 235.371 232.2 0.225576 0.0948775 232.2 0.125627 0.0225174 232.2 232.2 232.2 0 0.0564359
232.3 0.699566 0.530452 0.0332594 0.0332594 0.399888 211.182 235.471 232.3 0.225548 0.0944081 232.3 0.12557 0.0224411 232.3 232.3 232.3 0 0.0568424
232.4 0.699588 0.528738 0.0336114 0.0336114 0.399853 211.273 235.571 232.4 0.225542 0.09436 232.4 0.125614 0.0223917 232.4 232.4 232.4 0 0.0572826
232.5 0.699531 0.526678 0.0340132 0.0340132 0.399902 211.364 235.671 232.5 0.22558 0.094684 232.5 0.125598 0.0223364 232.5 232.5 232.5 0 0.0577105
232.6 0.699595 0.524314 0.0343956 0.0343956 0.39988 211.455 235.771 232.6 0.225525 0.0953351 232.6 0.125569 0.0222706 232.6 232.6 232.6 0 0.0581269
232.7 0.6996 0.521634 0.034841 0.034841 0.399873 211.545 235.871 232.7 0.225566 0.0963931 232.7 0.125621 0.0222203 232.7 232.7 232.7 0 0.0585573
232.8 0.699566 0.518621 0.0352869 0.0352869 0.3999 211.636 235.971 232.8 0.225565 0.0977277 232.8 0.125572 0.0221415 232.8 232.8 232.8 0 0.0589645
232.9 0.699601 0.515273 0.0357534 0.0357534 0.399866 211.727 236.071 232.9 0.225519 0.0993979 232.9 0.125602 0.0220917 232.9 232.9 232.9 0 0.059367
233 0.699578 0.511434 0.0362513 0.0362513 0.399882 211.818 236.171 233 0.225552 0.101446 233 0.1256 0.0220412 233 233 233 0 0.0597791
233.1 0.69958 0.507018 0.0367898 0.0367898 0.399907 211.909 236.271 233.1 0.225537 0.103802 233.1 0.125566 0.0219705 233.1 233.1 233.1 0 0.0601638
233.2 0.699603 0.501845 0.0373246 0.0373246 0.399859 212 236.371 233.2 0.225518 0.106541 233.2 0.125597 0.0219227 233.2 233.2 233.2 0 0.0605571
233.3 0.699569 0.495567 0.0379244 0.0379244 0.39987 212.091 236.471 233.3 0.225569 0.10969 233.3 0.125598 0.0218746 233.3 233.3 233.3 0 0.0609558
233.4 0.699578 0.487873 0.0385491 0.0385491 0.399875 212.182 236.571 233.4 0.225534 0.113214 233.4 0.125567 0.0218219 233.4 233.4 233.4 0 0.0613293
233.5 0.699604 0.478206 0.0391838 0.0391838 0.399846 212.273 236.671 233.5 0.225534 0.1172 233.5 0.125593 0.0217662 233.5 233.5 233.5 0 0.0617055
233.6 0.699559 0.465938 0.0398726 0.0398726 0.399883 212.364 236.771 233.6 0.225569 0.12163 233.6 0.125571 0.0216976 233.6 233.6 233.6 0 0.0621024
233.7 0.699589 0.45022 0.0405888 0.0405888 0.399869 212.455 236.871 233.7 0.225535 0.12651 233.7 0.125544 0.021659 233.7 233.7 233.7 0 0.0624645
233.8 0.699599 0.429508 0.0413532 0.0413532 0.399863 212.545 236.971 233.8 0.22556 0.131892 233.8 0.125606 0.0216216 233.8 233.8 233.8 0 0.0628327
233.9 0.699568 0.400952 0.0421877 0.0421877 0.399906 212.636 237.071 233.9 0.225555 0.137743 233.9 0.125565 0.0215655 233.9 233.9 233.9 0 0.0632079
234 0.699611 0.358878 0.043042 0.043042 0.399873 212.727 237.171 234 0.225532 0.144046 234 0.125586 0.0215132 234 234   
234.1 0.699564 0.295855 0.0439999 0.0439999 0.399871 212.818 237.271 234.1 0.225547 0.150749 234.1 0.125587 0.0214726 234.1 234.1   
234.2 0.699561 0.222095 0.0450385 0.0450385 0.399895 212.909 237.371 234.2 0.225565 0.157852 234.2 0.125561 0.021415 234.2 234.2   
234.3 0.699587 0.174907 0.0461351 0.0461351 0.399849 213 237.471 234.3 0.225521 0.165246 234.3 0.125583 0.0213922 234.3 234.3   
234.4 0.699546 0.134719 0.0473845 0.0473845 0.399885 213.091 237.571 234.4 0.225573 0.17282 234.4 0.125557 0.0213202 234.4 234.4   
234.5 0.699565 0.106477 0.0487598 0.0487598 0.399885 213.182 237.671 234.5 0.225537 0.180537 234.5 0.12557 0.0212883 234.5 234.5   
234.6 0.699579 0.0840953 0.0502979 0.0502979 0.399853 213.273 237.771 234.6 0.225544 0.188404 234.6 0.125609 0.0212569 234.6 234.6   
234.7 0.69955 0.067012 0.0520599 0.0520599 0.399876 213.364 237.871 234.7 0.22556 0.196431 234.7 0.125566 0.0211897 234.7 234.7   
234.8 0.699582 0.0553009 0.0541165 0.0541165 0.399873 213.455 237.971 234.8 0.225531 0.204786 234.8 0.125558 0.0211481 234.8 234.8   
234.9 0.699589 0.0472094 0.0565334 0.0565334 0.399867 213.545 238.071 234.9 0.225528 0.213511 234.9 0.125584 0.0211245 234.9 234.9   
235 0.699557 0.0415829 0.0594016 0.0594016 0.399912 213.636 238.171 235 0.225567 0.222776 235 0.12556 0.0210622 235 235   
235.1 0.699606 0.0376106 0.0628587 0.0628587 0.399867 213.727 238.271 235.1 0.225532 0.232727 235.1 0.125579 0.0210355 235.1 235.1   
235.2 0.699559 0.0347835 0.067236 0.067236 0.399879 213.818 238.371 235.2 0.225572 0.243341 235.2 0.125592 0.0209958 235.2 235.2   
235.3 0.699545 0.0327515 0.0728593 0.0728593 0.399918 213.909 238.471 235.3 0.225561 0.254806 235.3 0.125555 0.0209558 235.3 235.3   
235.4 0.699584 0.0312835 0.0803723 0.0803723 0.399862 214 238.571 235.4 0.225527 0.267143 235.4 0.125579 0.0209312 235.4 235.4   
235.5 0.699531 0.0301225 0.0908925 0.0908925 0.399887 214.091 238.671 235.5 0.225563 0.28006 235.5 0.125553 0.0208813 235.5 235.5   
235.6 0.699564 0.0293091 0.105876 0.105876 0.399886 214.182 238.771 235.6 0.225531 0.29329 235.6 0.12554 0.020847 235.6 235.6   
235.7 0.699551 0.028743 0.127168 0.127168 0.399843 214.273 238.871 235.7 0.22555 0.306239 235.7 0.125584 0.0208103 235.7 235.7   
235.8 0.699519 0.0283152 0.156423 0.156423 0.399881 214.364 238.971 235.8 0.225563 0.318131 235.8 0.125566 0.020781 235.8 235.8   
235.9 0.699576 0.0279519 0.193499 0.193499 0.399894 214.455 239.071 235.9 0.225522 0.323946 235.9 0.125561 0.0207496 235.9 235.9   
236 0.699549 0.0275347 0.236104 0.236104 0.399845 214.545 239.171 236 0.225539 0.321653 236 0.125584 0.0207157 236 236   
236.1 0.699542 0.0270698 0.283589 0.283589 0.399898 214.636 239.271 236.1 0.225584 0.319305 236.1 0.125563 0.0206789 236.1 236.1   
236.2 0.69957 0.0265156 0.317721 0.317721 0.399873 214.727 239.371 236.2 0.225526 0.314221 236.2 0.125578 0.020661 236.2 236.2   
236.3 0.699528 0.0258468 0.334186 0.334186 0.399869 214.818 239.471 236.3 0.225538 0.302866 236.3 0.125593 0.0206218 236.3 236.3   
236.4 0.699551 0.0251354 0.358946 0.358946 0.399898 214.909 239.571 236.4 0.225533 0.282809 236.4 0.125546 0.0205936 236.4 236.4   
236.5 0.699609 0.0244911 0.375872 0.375872 0.399875 215 239.671 236.5 0.225518 0.256503 236.5 0.125591 0.0205766 236.5 236.5   
236.6 0.699526 0.0243161 0.379811 0.379811 0.399888 215.091 239.771 236.6 0.225557 0.232823 236.6 0.125595 0.0205516 236.6 236.6   
236.7 0.69959 0.0252093 0.357519 0.357519 0.399906 215.182 239.871 236.7 0.225549 0.214046 236.7 0.12556 0.0205144 236.7 236.7   
236.8 0.699582 0.0274969 0.291621 0.291621 0.399861 215.273 239.971 236.8 0.225521 0.186638 236.8 0.125598 0.0205048 236.8 236.8   
236.9 0.699529 0.0314566 0.212853 0.212853 0.399885 215.364 240.071 236.9 0.225555 0.166435 236.9 0.125579 0.0204695 236.9 236.9   
237 0.69959 0.0377654 0.145382 0.145382 0.399896 215.455 240.171 237 0.225531 0.152062 237 0.12556 0.0204524 237 237   
237.1 0.699559 0.0532025 0.101143 0.101143 0.399876 215.545 240.271 237.1 0.225552 0.14058 237.1 0.125611 0.0204193 237.1 237.1   
237.2 0.699566 0.095729 0.0734681 0.0734681 0.399913 215.636 240.371 237.2 0.225584 0.130296 237.2 0.12557 0.0203988 237.2 237.2   
237.3 0.69961 0.173285 0.0591775 0.0591775 0.399876 215.727 240.471 237.3 0.225551 0.121102 237.3 0.125589 0.0203918 237.3 237.3   
237.4 0.699543 0.250258 0.0510796 0.0510796 0.399863 215.818 240.571 237.4 0.22555 0.113114 237.4 0.125596 0.0203566 237.4 237.4   
237.5 0.699575 0.365275 0.0458799 0.0458799 0.399893 215.909 240.671 237.5 0.225574 0.10646 237.5 0.12558 0.0203451 237.5 237.5   
237.6 0.699591 0.443745 0.0422721 0.0422721 0.399872 216 240.771 237.6 0.225527 0.101033 237.6 0.12561 0.020337 237.6 237.6   
237.7 0.699552 0.486532 0.0396838 0.0396838 0.399881 216.091 240.871 237.7 0.225569 0.0966962 237.7 0.125595 0.0203111 237.7 237.7   
237.8 0.69958 0.505969 0.0377311 0.0377311 0.399894 216.182 240.971 237.8 0.22559 0.0932321 237.8 0.125561 0.0202925 237.8 237.8   
237.9 0.699585 0.516914 0.0362595 0.0362595 0.399862 216.273 241.071 237.9 0.225527 0.0905693 237.9 0.125606 0.0202859 237.9 237.9   
238 0.69957 0.524 0.0351331 0.0351331 0.399894 216.364 241.171 238 0.225573 0.0885783 238 0.125578 0.0202578 238 238   
238.1 0.699588 0.52849 0.0342524 0.0342524 0.399906 216.455 241.271 238.1 0.225544 0.0871046 238.1 0.125575 0.0202432 238.1 238.1   
238.2 0.699543 0.5312 0.0335584 0.0335584 0.399895 216.545 241.371 238.2 0.225544 0.0860909 238.2 0.125612 0.0202384 238.2 238.2   
238.3 0.699557 0.532656 0.033038 0.033038 0.39992 216.636 241.471 238.3 0.22558 0.0854903 238.3 0.12557 0.0202149 238.3 238.3   
238.4 0.699579 0.533127 0.0326317 0.0326317 0.399898 216.727 241.571 238.4 0.225535 0.0852278 238.4 0.125584 0.0202115 238.4 238.4   
238.5 0.699553 0.532833 0.0323475 0.0323475 0.39988 216.818 241.671 238.5 0.225558 0.0853081 238.5 0.125604 0.0201955 238.5 238.5   
238.6 0.699571 0.531937 0.0321399 0.0321399 0.399925 216.909 241.771 238.6 0.225563 0.085682 238.6 0.125564 0.020179 238.6 238.6   
238.7 0.699582 0.53055 0.0320017 0.0320017 0.399881 217 241.871 238.7 0.225517 0.0863392 238.7 0.125594 0.0201728 238.7 238.7   
238.8 0.699549 0.528762 0.0319351 0.0319351 0.399889 217.091 241.971 238.8 0.225557 0.0872968 238.8 0.125593 0.020159 238.8 238.8   
238.9 0.699575 0.526665 0.0319335 0.0319335 0.399905 217.182 242.071 238.9 0.225545 0.0884991 238.9 0.125552 0.0201334 238.9 238.9   
239 0.699565 0.52424 0.0319837 0.0319837 0.399886 217.273 242.171 239 0.225548 0.0899971 239 0.125615 0.0201406 239 239   
239.1 0.699538 0.521519 0.0320805 0.0320805 0.399897 217.364 242.271 239.1 0.225568 0.0917911 239.1 0.125591 0.020124 239.1 239.1   
239.2 0.699602 0.518494 0.03223 0.03223 0.399915 217.455 242.371 239.2 0.225562 0.0938625 239.2 0.125584 0.0201187 239.2 239.2   
239.3 0.699599 0.515055 0.0323826 0.0323826 0.399869 217.545 242.471 239.3 0.225555 0.0962983 239.3 0.125605 0.0201203 239.3 239.3   
239.4 0.699615 0.511134 0.0326145 0.0326145 0.399907 217.636 242.571 239.4 0.225591 0.0990652 239.4 0.125562 0.020099 239.4 239.4   
239.5 0.699637 0.506572 0.032861 0.032861 0.399899 217.727 242.671 239.5 0.225557 0.102156 239.5 0.125592 0.0201084 239.5 239.5   
239.6 0.699553 0.501194 0.033151 0.033151 0.399863 217.818 242.771 239.6 0.225552 0.105665 239.6 0.125618 0.0201087 239.6 239.6   
239.7 0.699566 0.494677 0.0334967 0.0334967 0.399938 217.909 242.871 239.7 0.225558 0.109576 239.7 0.125578 0.0200856 239.7 239.7   
239.8 0.69958 0.486585 0.0338341 0.0338341 0.399879 218 242.971 239.8 0.225547 0.113954 239.8 0.125605 0.0200898 239.8 239.8   
239.9 0.699535 0.476415 0.0342279 0.0342279 0.399894 218.091 243.071 239.9 0.225569 0.118848 239.9 0.125592 0.0200779 239.9 239.9   
240 0.699582 0.46351 0.0346224 0.0346224 0.399899 218.182 243.171 240 0.225571 0.124207 240 0.125564 0.0200679 240 240   
240.1 0.699561 0.44691 0.0350592 0.0350592 0.399857 218.273 243.271 240.1 0.22553 0.130099 240.1 0.125604 0.0200795 240.1 240.1   
240.2 0.699557 0.424904 0.0355274 0.0355274 0.399891 218.364 243.371 240.2 0.225555 0.136494 240.2 0.125581 0.020067 240.2 240.2   
240.3 0.699581 0.39417 0.0360094 0.0360094 0.399916 218.455 243.471 240.3 0.225551 0.143354 240.3 0.125582 0.0200838 240.3 240.3   
240.4 0.699566 0.348334 0.0365039 0.0365039 0.399859 218.545 243.571 240.4 0.225544 0.150674 240.4 0.125601 0.0200643 240.4 240.4   
240.5 0.699565 0.280965 0.0370626 0.0370626 0.399899 218.636 243.671 240.5 0.225569 0.15837 240.5 0.125643 0.0200659 240.5 240.5   
240.6 0.699592 0.209434 0.0376365 0.0376365 0.399904 218.727 243.771 240.6 0.225543 0.1663 240.6 0.125651 0.0200648 240.6 240.6   
240.7 0.699538 0.166175 0.0382428 0.0382428 0.399899 218.818 243.871 240.7 0.225541 0.174383 240.7 0.12566 0.0200691 240.7 240.7   
240.8 0.699574 0.126926 0.0388707 0.0388707 0.399917 218.909 243.971 240.8 0.225572 0.182596 240.8 0.125613 0.0200648 240.8 240.8   
240.9 0.699578 0.100727 0.0395427 0.0395427 0.399894 219 244.071 240.9 0.225552 0.190937 240.9 0.125663 0.0200771 240.9 240.9   
241 0.699554 0.079282 0.0402311 0.0402311 0.399886 219.091 244.171 241 0.225549 0.199518 241 0.125634 0.0200739 241 241   
241.1 0.699586 0.063634 0.0409736 0.0409736 0.399921 219.182 244.271 241.1 0.225574 0.208431 241.1 0.125572 0.0200756 241.1 241.1   
241.2 0.699576 0.0529189 0.0417256 0.0417256 0.399875 219.273 244.371 241.2 0.225541 0.217866 241.2 0.125605 0.0200864 241.2 241.2   
241.3 0.699561 0.0455161 0.0425685 0.0425685 0.399876 219.364 244.471 241.3 0.22557 0.227982 241.3 0.125587 0.0200774 241.3 241.3   
241.4 0.699618 0.0403647 0.0434703 0.0434703 0.399894 219.455 244.571 241.4 0.22555 0.238827 241.4 0.125572 0.0200867 241.4 241.4   
241.5 0.69957 0.0367168 0.0444304 0.0444304 0.399848 219.545 244.671 241.5 0.225563 0.250562 241.5 0.125611 0.0200953 241.5 241.5   
241.6 0.699564 0.0341194 0.0454796 0.0454796 0.39989 219.636 244.771 241.6 0.225589 0.263223 241.6 0.125582 0.0200901 241.6 241.6   
241.7 0.699605 0.0322888 0.046594 0.046594 0.399887 219.727 244.871 241.7 0.225558 0.276647 241.7 0.125597 0.0201004 241.7 241.7   
241.8 0.699555 0.0309027 0.0478387 0.0478387 0.399873 219.818 244.971 241.8 0.225559 0.290533 241.8 0.125613 0.0201038 241.8 241.8   
241.9 0.699583 0.029858 0.0492226 0.0492226 0.399905 219.909 245.071 241.9 0.225584 0.304234 241.9 0.125563 0.0201045 241.9 241.9   
242 0.69958 0.0291168 0.0507636 0.0507636 0.399884 220 245.171 242 0.225533 0.31696 242 0.125589 0.0201148 242 242   
242.1 0.699536 0.0286049 0.0525161 0.0525161 0.399874 220.091 245.271 242.1 0.225552 0.324931 242.1 0.125607 0.0201312 242.1 242.1   
242.2 0.699587 0.0282131 0.0545353 0.0545353 0.399911 220.182 245.371 242.2 0.225584 0.323735 242.2 0.125578 0.0201314 242.2 242.2   
242.3 0.699567 0.0278451 0.0568978 0.0568978 0.399876 220.273 245.471 242.3 0.225543 0.32173 242.3 0.125608 0.0201407 242.3 242.3   
242.4 0.699545 0.0274444 0.0596926 0.0596926 0.399887 220.364 245.571 242.4 0.225574 0.316876 242.4 0.125588 0.0201356 242.4 242.4   
242.5 0.699577 0.0269594 0.0630529 0.0630529 0.399898 220.455 245.671 242.5 0.225572 0.305265 242.5 0.125572 0.02014 242.5 242.5   
242.6 0.699534 0.0263697 0.0672298 0.0672298 0.399861 220.545 245.771 242.6 0.225547 0.284091 242.6 0.125621 0.0201568 242.6 242.6   
242.7 0.699554 0.0257102 0.0726118 0.0726118 0.399888 220.636 245.871 242.7 0.225591 0.25585 242.7 0.125591 0.0201558 242.7 242.7   
242.8 0.699559 0.0249929 0.0797073 0.0797073 0.399886 220.727 245.971 242.8 0.225564 0.230463 242.8 0.125591 0.0201845 242.8 242.8   
242.9 0.699536 0.0244041 0.0894842 0.0894842 0.399901 220.818 246.071 242.9 0.225546 0.208064 242.9 0.125615 0.0201825 242.9 242.9   
243 0.699573 0.0244426 0.103222 0.103222 0.399967 220.909 246.171 243 0.22561 0.179599 243 0.125572 0.0201979 243 243   
243.1 0.699587 0.0256006 0.122605 0.122605 0.399948 221 246.271 243.1 0.225549 0.159487 243.1 0.125591 0.0202039 243.1 243.1   
243.2 0.699542 0.0282337 0.149269 0.149269 0.399907 221.091 246.371 243.2 0.22555 0.145032 243.2 0.125606 0.0202178 243.2 243.2   
243.3 0.699592 0.0326301 0.183683 0.183683 0.399909 221.182 246.471 243.3 0.225583 0.132705 243.3 0.125583 0.0202308 243.3 243.3   
243.4 0.699563 0.0399646 0.223762 0.223762 0.39994 221.273 246.571 243.4 0.225538 0.121533 243.4 0.125615 0.0202392 243.4 243.4   
243.5 0.699537 0.0597245 0.268687 0.268687 0.399953 221.364 246.671 243.5 0.22555 0.111735 243.5 0.125573 0.0202441 243.5 243.5   
243.6 0.699577 0.111696 0.310722 0.310722 0.399971 221.455 246.771 243.6 0.225577 0.103529 243.6 0.125569 0.0202649 243.6 243.6   
243.7 0.699537 0.188503 0.326543 0.326543 0.39992 221.545 246.871 243.7 0.225568 0.0968405 243.7 0.125595 0.0202757 243.7 243.7   
243.8 0.699544 0.278139 0.350206 0.350206 0.39995 221.636 246.971 243.8 0.225628 0.0915378 243.8 0.125579 0.0202735 243.8 243.8   
243.9 0.699576 0.391536 0.37037 0.37037 0.399956 221.727 247.071 243.9 0.225614 0.0874236 243.9 0.125622 0.0203031 243.9 243.9   
244 0.699526 0.455506 0.379509 0.379509 0.399919 221.818 247.171 244 0.225552 0.0842096 244 0.125644 0.0203219 244 244   
244.1 0.699554 0.492799 0.367058 0.367058 0.399956 221.909 247.271 244.1 0.225582 0.0817664 244.1 0.125592 0.0203175 244.1 244.1   
244.2 0.699562 0.509206 0.31553 0.31553 0.399941 222 247.371 244.2 0.225551 0.0798436 244.2 0.125591 0.0203508 244.2 244.2   
244.3 0.699541 0.519012 0.231629 0.231629 0.399884 222.091 247.471 244.3 0.225551 0.0784529 244.3 0.125599 0.0203468 244.3 244.3   
244.4 0.699587 0.525395 0.165325 0.165325 0.399911 222.182 247.571 244.4 0.225587 0.0774725 244.4 0.125565 0.0203537 244.4 244.4   
244.5 0.699557 0.529372 0.112109 0.112109 0.399929 222.273 247.671 244.5 0.225537 0.0768209 244.5 0.125611 0.020385 244.5 244.5   
244.6 0.69954 0.531705 0.0798519 0.0798519 0.399914 222.364 247.771 244.6 0.225567 0.0765028 244.6 0.125584 0.0203763 244.6 244.6   
244.7 0.699571 0.532846 0.0624972 0.0624972 0.399919 222.455 247.871 244.7 0.225582 0.0764382 244.7 0.125568 0.0203934 244.7 244.7   
244.8 0.699531 0.533054 0.0530919 0.0530919 0.399892 222.545 247.971 244.8 0.225543 0.0766261 244.8 0.125605 0.0204197 244.8 244.8   
244.9 0.699563 0.532564 0.0472566 0.0472566 0.399915 222.636 248.071 244.9 0.225582 0.0770551 244.9 0.125558 0.0204172 244.9 244.9   
245 0.699573 0.531479 0.0432715 0.0432715 0.399929 222.727 248.171 245 0.225575 0.077699 245 0.125573 0.0204322 245 245   
245.1 0.699538 0.529937 0.0404287 0.0404287 0.3999 222.818 248.271 245.1 0.22557 0.0785848 245.1 0.125588 0.0204505 245.1 245.1   
245.2 0.699558 0.528058 0.0383278 0.0383278 0.399914 222.909 248.371 245.2 0.225585 0.0796716 245.2 0.125557 0.0204575 245.2 245.2   
245.3 0.699561 0.525823 0.0367315 0.0367315 0.399907 223 248.471 245.3 0.225578 0.0809985 245.3 0.125595 0.0204845 245.3 245.3   
245.4 0.699539 0.523304 0.0355079 0.0355079 0.399879 223.091 248.571 245.4 0.225574 0.0825531 245.4 0.125595 0.0204988 245.4 245.4   
245.5 0.699591 0.52047 0.0345931 0.0345931 0.399924 223.182 248.671 245.5 0.225573 0.0843298 245.5 0.125569 0.0205135 245.5 245.5   
245.6 0.699564 0.517274 0.0338448 0.0338448 0.39991 223.273 248.771 245.6 0.225544 0.0863908 245.6 0.125608 0.0205548 245.6 245.6   
245.7 0.69958 0.513678 0.0332799 0.0332799 0.399901 223.364 248.871 245.7 0.225564 0.0887045 245.7 0.125588 0.0205571 245.7 245.7   
245.8 0.699589 0.509508 0.032847 0.032847 0.399934 223.455 248.971 245.8 0.22559 0.0913508 245.8 0.125565 0.0205624 245.8 245.8   
245.9 0.699535 0.50461 0.0325129 0.0325129 0.399887 223.545 249.071 245.9 0.225544 0.0942738 245.9 0.125604 0.0205926 245.9 245.9   
246 0.699556 0.498764 0.0322894 0.0322894 0.399914 223.636 249.171 246 0.225554 0.0976351 246 0.125582 0.020581 246 246   
246.1 0.699551 0.491569 0.0321474 0.0321474 0.399913 223.727 249.271 246.1 0.225569 0.101352 246.1 0.125601 0.0206149 246.1 246.1   
246.2 0.699546 0.482583 0.0320632 0.0320632 0.399839 223.818 249.371 246.2 0.225542 0.105524 246.2 0.125622 0.0206283 246.2 246.2   
246.3 0.699568 0.471216 0.0320604 0.0320604 0.399914 223.909 249.471 246.3 0.225573 0.110168 246.3 0.125568 0.0206359 246.3 246.3   
246.4 0.699563 0.456668 0.032084 0.032084 0.399885 224 249.571 246.4 0.22556 0.115325 246.4 0.125601 0.020661 246.4 246.4   
246.5 0.699532 0.43772 0.0321814 0.0321814 0.399856 224.091 249.671 246.5 0.225541 0.121064 246.5 0.125601 0.0206821 246.5 246.5   
246.6 0.699582 0.412042 0.0323273 0.0323273 0.399894 224.182 249.771 246.6 0.225584 0.127337 246.6 0.12556 0.0206796 246.6 246.6   
246.7 0.699538 0.374972 0.0324975 0.0324975 0.399889 224.273 249.871 246.7 0.225538 0.134123 246.7 0.125612 0.0207213 246.7 246.7   
246.8 0.699535 0.318707 0.0327189 0.0327189 0.399905 224.364 249.971 246.8 0.225558 0.141461 246.8 0.125603 0.0207213 246.8 246.8   
246.9 0.699581 0.243994 0.032978 0.032978 0.399939 224.455 250.071 246.9 0.225567 0.149263 246.9 0.125564 0.02074 246.9 246.9   
247 0.699515 0.18558 0.0332571 0.0332571 0.399892 224.545 250.171 247 0.225549 0.157448 247 0.125608 0.0207655 247 247   
247.1 0.699559 0.144291 0.0335908 0.0335908 0.399922 224.636 250.271 247.1 0.225564 0.165904 247.1 0.125574 0.020769 247.1 247.1   
247.2 0.699565 0.112137 0.0339368 0.0339368 0.399915 224.727 250.371 247.2 0.225583 0.174491 247.2 0.125585 0.0207864 247.2 247.2   
247.3 0.699516 0.0885486 0.0343074 0.0343074 0.399878 224.818 250.471 247.3 0.225566 0.183189 247.3 0.125617 0.0208291 247.3 247.3   
247.4 0.699569 0.0699357 0.0347351 0.0347351 0.399911 224.909 250.571 247.4 0.225595 0.19204 247.4 0.125576 0.0208294 247.4 247.4   
247.5 0.699536 0.0571047 0.0351752 0.0351752 0.399922 225 250.671 247.5 0.225575 0.201129 247.5 0.125595 0.0208521 247.5 247.5   
247.6 0.69954 0.0483389 0.0356405 0.0356405 0.399894 225.091 250.771 247.6 0.225554 0.21061 247.6 0.125592 0.0208729 247.6 247.6   
247.7 0.699576 0.042289 0.0361462 0.0361462 0.39994 225.182 250.871 247.7 0.225587 0.22072 247.7 0.125583 0.0208951 247.7 247.7   
247.8 0.699546 0.0380384 0.0366471 0.0366471 0.399923 225.273 250.971 247.8 0.22558 0.231583 247.8 0.125613 0.0209121 247.8 247.8   
247.9 0.69957 0.0350404 0.0371983 0.0371983 0.399883 225.364 251.071 247.9 0.225558 0.243289 247.9 0.125602 0.0209291 247.9 247.9   
248 0.69958 0.0328896 0.0377873 0.0377873 0.399927 225.455 251.171 248 0.225584 0.256032 248 0.125572 0.0209473 248 248   
248.1 0.69952 0.0313522 0.0383757 0.0383757 0.399875 225.545 251.271 248.1 0.225554 0.269748 248.1 0.125597 0.0209646 248.1 248.1   
248.2 0.699575 0.0301711 0.0390227 0.0390227 0.39988 225.636 251.371 248.2 0.225552 0.284149 248.2 0.125592 0.0209781 248.2 248.2   
248.3 0.699557 0.0293012 0.0396981 0.0396981 0.399921 225.727 251.471 248.3 0.225565 0.298738 248.3 0.125568 0.0209979 248.3 248.3   
248.4 0.699526 0.0287202 0.0404074 0.0404074 0.399888 225.818 251.571 248.4 0.225525 0.312772 248.4 0.125601 0.0210208 248.4 248.4   
248.5 0.699584 0.0283184 0.0411605 0.0411605 0.399908 225.909 251.671 248.5 0.225577 0.324021 248.5 0.125577 0.0210288 248.5 248.5   
248.6 0.699557 0.0279401 0.0419515 0.0419515 0.399927 226 251.771 248.6 0.225567 0.325262 248.6 0.125586 0.0210544 248.6 248.6   
248.7 0.699558 0.0275855 0.042792 0.042792 0.399872 226.091 251.871 248.7 0.225528 0.324731 248.7 0.125603 0.0210799 248.7 248.7   
248.8 0.699584 0.0271456 0.0437019 0.0437019 0.399918 226.182 251.971 248.8 0.225595 0.322559 248.8 0.125576 0.0210881 248.8 248.8   
248.9 0.699536 0.0266148 0.0446734 0.0446734 0.399909 226.273 252.071 248.9 0.225553 0.314966 248.9 0.125613 0.0211189 248.9 248.9   
249 0.699565 0.0259944 0.0457209 0.0457209 0.399881 226.364 252.171 249 0.22554 0.298322 249 0.125592 0.021131 249 249   
249.1 0.699575 0.0252777 0.0468607 0.0468607 0.399935 226.455 252.271 249.1 0.225593 0.271644 249.1 0.12562 0.0211452 249.1 249.1   
249.2 0.699547 0.0245954 0.0480865 0.0480865 0.399909 226.545 252.371 249.2 0.225554 0.241411 249.2 0.125672 0.0211823 249.2 249.2   
249.3 0.699565 0.0242857 0.0494773 0.0494773 0.399895 226.636 252.471 249.3 0.22555 0.219906 249.3 0.125625 0.0211802 249.3 249.3   
249.4 0.699554 0.0248903 0.0510035 0.0510035 0.39991 226.727 252.571 249.4 0.22559 0.190708 249.4 0.125598 0.0212128 249.4 249.4   
249.5 0.699539 0.0268713 0.0527288 0.0527288 0.399871 226.818 252.671 249.5 0.225533 0.165592 249.5 0.125603 0.0212341 249.5 249.5   
249.6 0.699593 0.0305004 0.0547641 0.0547641 0.399896 226.909 252.771 249.6 0.225581 0.148368 249.6 0.125556 0.0212337 249.6 249.6   
249.7 0.699553 0.0361743 0.0570806 0.0570806 0.399906 227 252.871 249.7 0.225578 0.134606 249.7 0.125602 0.0212588 249.7 249.7   
249.8 0.69955 0.0489232 0.0597988 0.0597988 0.399872 227.091 252.971 249.8 0.225534 0.12213 249.8 0.12558 0.0212727 249.8 249.8   
249.9 0.699572 0.0851313 0.0630723 0.0630723 0.399908 227.182 253.071 249.9 0.225589 0.111057 249.9 0.125559 0.0212917 249.9 249.9   
250 0.699534 0.16131 0.0671303 0.0671303 0.399924 227.273 253.171 250 0.225571 0.101809 250 0.1256 0.0213228 250 250   
250.1 0.000984698 0.233713 0.0722473 0.0722473 0.399884 227.364 253.271 250.1 0.225564 0.0943852 250.1 0.125586 0.0213342 250.1 250.1   
250.2 0.000775518 0.339426 0.0789892 0.0789892 0.399923 227.455 253.371 250.2 0.225612 0.0885916 250.2 0.125578 0.0213503 250.2 250.2   
250.3 0.00073839 0.415178 0.0881614 0.0881614 0.399914 227.545 253.471 250.3 0.225566 0.0840704 250.3 0.125626 0.0214009 250.3 250.3   
250.4 0.00076888 0.460094 0.10097 0.10097 0.399919 227.636 253.571 250.4 0.225567 0.0805769 250.4 0.125592 0.021398 250.4 250.4   
250.5 0.000772718 0.484031 0.118914 0.118914 0.399944 227.727 253.671 250.5 0.225617 0.0778718 250.5 0.125595 0.0214198 250.5 250.5   
250.6 0.000744094 0.496266 0.143518 0.143518 0.399895 227.818 253.771 250.6 0.225579 0.0757972 250.6 0.125623 0.0214552 250.6 250.6   
250.7 0.000780288 0.50383 0.175565 0.175565 0.399907 227.909 253.871 250.7 0.22557 0.0742477 250.7 0.125583 0.0214443 250.7 250.7   
250.8 0.000751457 0.508463 0.213628 0.213628 0.399936 228 253.971 250.8 0.225583 0.0730878 250.8 0.125599 0.0214759 250.8 250.8   
250.9 0.000736834 0.511097 0.256496 0.256496 0.399891 228.091 254.071 250.9 0.225541 0.0722891 250.9 0.125616 0.0215018 250.9 250.9   
251 0.000778733 0.512313 0.301768 0.301768 0.399927 228.182 254.171 251 0.225569 0.0718008 251 0.125594 0.0215247 251 251   
251.1 0.000732375 0.512428 0.321654 0.321654 0.399917 228.273 254.271 251.1 0.225584 0.071564 251.1 0.125622 0.0215369 251.1 251.1   
251.2 0.00075851 0.511715 0.342125 0.342125 0.399904 228.364 254.371 251.2 0.225543 0.0715482 251.2 0.125592 0.0215409 251.2 251.2   
251.3 0.000770955 0.51031 0.364791 0.364791 0.399943 228.455 254.471 251.3 0.225587 0.0717818 251.3 0.125589 0.0215675 251.3 251.3   
251.4 0.000731131 0.508342 0.377536 0.377536 0.399913 228.545 254.571 251.4 0.22555 0.0721669 251.4 0.125608 0.021589 251.4 251.4   
251.5 0.000789311 0.505886 0.372126 0.372126 0.399918 228.636 254.671 251.5 0.225543 0.0727745 251.5 0.125575 0.0215852 251.5 251.5   
251.6 0.000754984 0.503001 0.332378 0.332378 0.399951 228.727 254.771 251.6 0.225592 0.0735829 251.6 0.125584 0.0216201 251.6 251.6   
251.7 0.000739427 0.499665 0.250154 0.250154 0.399912 228.818 254.871 251.7 0.225542 0.0745597 251.7 0.125603 0.0216416 251.7 251.7   
251.8 0.000773755 0.495815 0.18204 0.18204 0.39992 228.909 254.971 251.8 0.225561 0.0757289 251.8 0.125579 0.0216564 251.8 251.8   
251.9 0.000759236 0.491308 0.121894 0.121894 0.39993 229 255.071 251.9 0.225589 0.0771107 251.9 0.125589 0.0216878 251.9 251.9   
252 0.000777281 0.485926 0.0860799 0.0860799 0.39991 229.091 255.171 252 0.225557 0.0786787 252 0.125621 0.0217018 252 252   
252.1 0.000807771 0.479337 0.0656486 0.0656486 0.399927 229.182 255.271 252.1 0.225572 0.0804884 252.1 0.125583 0.0217142 252.1 252.1   
252.2 0.000765873 0.471019 0.0549282 0.0549282 0.399926 229.273 255.371 252.2 0.225581 0.082533 252.2 0.125617 0.0217318 252.2 252.2   
252.3 0.00076608 0.460379 0.0484452 0.0484452 0.399903 229.364 255.471 252.3 0.225537 0.0848126 252.3 0.125612 0.0217523 252.3 252.3   
252.4 0.000786096 0.446513 0.0441251 0.0441251 0.399921 229.455 255.571 252.4 0.22557 0.087401 252.4 0.125571 0.0217793 252.4 252.4   
252.5 0.000746894 0.42798 0.0410436 0.0410436 0.399899 229.545 255.671 252.5 0.225576 0.0902789 252.5 0.125605 0.0218049 252.5 252.5   
252.6 0.000772718 0.402335 0.0388077 0.0388077 0.399888 229.636 255.771 252.6 0.225543 0.0935126 252.6 0.125587 0.0218186 252.6 252.6   
252.7 0.00076774 0.364681 0.0371095 0.0371095 0.399928 229.727 255.871 252.7 0.225575 0.0971687 252.7 0.125591 0.0218437 252.7 252.7   
252.8 0.000739842 0.307975 0.0358181 0.0358181 0.399901 229.818 255.971 252.8 0.225555 0.101208 252.8 0.12563 0.0218626 252.8 252.8   
252.9 0.000780392 0.236263 0.034838 0.034838 0.399904 229.909 256.071 252.9 0.22555 0.105744 252.9 0.125589 0.021878 252.9 252.9   
253 0.000755398 0.182556 0.0340806 0.0340806 0.39994 230 256.171 253 0.225591 0.110802 253 0.125613 0.0218966 253 253   
253.1 0.00075768 0.142773 0.0334608 0.0334608 0.399908 230.091 256.271 253.1 0.225559 0.11641 253.1 0.125621 0.0219114 253.1 253.1   
253.2 0.000789518 0.111827 0.0329969 0.0329969 0.399906 230.182 256.371 253.2 0.225586 0.122617 253.2 0.125583 0.0219331 253.2 253.2   
253.3 0.000742539 0.088531 0.0326611 0.0326611 0.399936 230.273 256.471 253.3 0.225591 0.129391 253.3 0.125604 0.0219482 253.3 253.3   
253.4 0.000778733 0.0697324 0.0324156 0.0324156 0.399888 230.364 256.571 253.4 0.225553 0.136724 253.4 0.125589 0.0219575 253.4 253.4   
253.5 0.000771992 0.056529 0.0322769 0.0322769 0.399921 230.455 256.671 253.5 0.225592 0.144628 253.5 0.125564 0.0219739 253.5 253.5   
253.6 0.000732168 0.0473606 0.0321908 0.0321908 0.399919 230.545 256.771 253.6 0.225571 0.152911 253.6 0.125628 0.0220046 253.6 253.6   
253.7 0.00077334 0.0409645 0.0321543 0.0321543 0.399897 230.636 256.871 253.7 0.22556 0.161608 253.7 0.125588 0.0220103 253.7 253.7   
253.8 0.000760791 0.0364382 0.0321978 0.0321978 0.399935 230.727 256.971 253.8 0.225595 0.170473 253.8 0.12559 0.0220591 253.8 253.8   
253.9 0.000739427 0.0331955 0.0322619 0.0322619 0.399901 230.818 257.071 253.9 0.225552 0.179439 253.9 0.125615 0.0220734 253.9 253.9   
254 0.000783607 0.0308812 0.0323983 0.0323983 0.399901 230.909 257.171 254 0.225577 0.188516 254 0.125583 0.0220777 254 254   
254.1 0.000727812 0.0291277 0.0325652 0.0325652 0.399922 231 257.271 254.1 0.225593 0.197811 254.1 0.125589 0.0221037 254.1 254.1   
254.2 0.000760376 0.0277905 0.0327811 0.0327811 0.399892 231.091 257.371 254.2 0.225546 0.207455 254.2 0.12562 0.0221217 254.2 254.2   
254.3 0.000786615 0.0267483 0.0330434 0.0330434 0.399911 231.182 257.471 254.3 0.225575 0.217672 254.3 0.125577 0.0221321 254.3 254.3   
254.4 0.000730093 0.0259242 0.0333204 0.0333204 0.399925 231.273 257.571 254.4 0.225592 0.228658 254.4 0.125605 0.022161 254.4 254.4   
254.5 0.000763488 0.0253048 0.0336551 0.0336551 0.399898 231.364 257.671 254.5 0.225558 0.240518 254.5 0.125602 0.0221752 254.5 254.5   
254.6 0.000773029 0.0247941 0.0340278 0.0340278 0.399936 231.455 257.771 254.6 0.225609 0.253416 254.6 0.125591 0.0221974 254.6 254.6   
254.7 0.000736731 0.024406 0.03439 0.03439 0.399915 231.545 257.871 254.7 0.225578 0.267402 254.7 0.125628 0.0222217 254.7 254.7   
254.8 0.000774273 0.0240821 0.0348135 0.0348135 0.399902 231.636 257.971 254.8 0.225568 0.282207 254.8 0.125585 0.0222298 254.8 254.8   
254.9 0.000746791 0.0238069 0.035263 0.035263 0.399913 231.727 258.071 254.9 0.225611 0.297349 254.9 0.125594 0.022257 254.9 254.9   
255 0.000731753 0.0235932 0.035712 0.035712 0.399891 231.818 258.171 255 0.225584 0.312036 255 0.125616 0.0222704 255 255   
255.1 0.000786615 0.0234103 0.0362166 0.0362166 0.399869 231.909 258.271 255.1 0.225571 0.32382 255.1 0.125576 0.0222818 255.1 255.1   
255.2 0.00075405 0.023238 0.0367526 0.0367526 0.399902 232 258.371 255.2 0.225602 0.325252 255.2 0.12562 0.0223127 255.2 255.2   
255.3 0.000760065 0.023109 0.0372964 0.0372964 0.399877 232.091 258.471 255.3 0.225578 0.32581 255.3 0.12561 0.0223301 255.3 255.3   
255.4 0.000758613 0.0229782 0.0378897 0.0378897 0.399904 232.182 258.571 255.4 0.225581 0.324915 255.4 0.12558 0.0223503 255.4 255.4   
255.5 0.000728642 0.02287 0.0385067 0.0385067 0.399919 232.273 258.671 255.5 0.225594 0.318717 255.5 0.125639 0.0223782 255.5 255.5   
255.6 0.000753739 0.0227855 0.0391458 0.0391458 0.399892 232.364 258.771 255.6 0.225558 0.303543 255.6 0.125613 0.0223778 255.6 255.6   
255.7 0.00076774 0.0227098 0.0398557 0.0398557 0.399932 232.455 258.871 255.7 0.225583 0.277337 255.7 0.125591 0.0224003 255.7 255.7   
255.8 0.000740049 0.0226301 0.0405592 0.0405592 0.399929 232.545 258.971 255.8 0.225568 0.245547 255.8 0.125625 0.0224264 255.8 255.8   
255.9 0.000770747 0.0225681 0.0413112 0.0413112 0.399898 232.636 259.071 255.9 0.225561 0.222344 255.9 0.125589 0.0224173 255.9 255.9   
256 0.000753532 0.0225127 0.0421253 0.0421253 0.399949 232.727 259.171 256 0.225585 0.194196 256 0.125595 0.022458 256 256   
256.1 0.000746376 0.0224557 0.0429586 0.0429586 0.399917 232.818 259.271 256.1 0.225579 0.166843 256.1 0.125604 0.0224574 256.1 256.1   
256.2 0.000791696 0.022402 0.0438679 0.0438679 0.399909 232.909 259.371 256.2 0.225554 0.148357 256.2 0.125577 0.0224851 256.2 256.2   
256.3 0.000739842 0.0223475 0.0448497 0.0448497 0.399931 233 259.471 256.3 0.22559 0.133823 256.3 0.125609 0.0225038 256.3 256.3   
256.4 0.000774273 0.0223087 0.0458853 0.0458853 0.399896 233.091 259.571 256.4 0.225555 0.120636 256.4 0.125601 0.0225157 256.4 256.4   
256.5 0.000782155 0.0222674 0.0470367 0.0470367 0.399921 233.182 259.671 256.5 0.225571 0.109014 256.5 0.125577 0.022542 256.5 256.5   
256.6 0.000724804 0.0222204 0.0482669 0.0482669 0.399941 233.273 259.771 256.6 0.225596 0.0993842 256.6 0.125631 0.0225794 256.6 256.6   
256.7 0.000779459 0.0222 0.0496305 0.0496305 0.399911 233.364 259.871 256.7 0.22555 0.0917305 256.7 0.125626 0.0225691 256.7 256.7   
256.8 0.000775725 0.0221615 0.0511799 0.0511799 0.399923 233.455 259.971 256.8 0.225574 0.0858592 256.8 0.125592 0.0225897 256.8 256.8   
256.9 0.000743265 0.0221297 0.0528961 0.0528961 0.399938 233.545 260.071 256.9 0.225566 0.0813099 256.9 0.12562 0.0226166 256.9 256.9   
257 0.000785992 0.0221144 0.0548934 0.0548934 0.399888 233.636 260.171 257 0.225549 0.0777909 257 0.125581 0.0226244 257 257   
257.1 0.00075042 0.0220782 0.0571808 0.0571808 0.39994 233.727 260.271 257.1 0.225586 0.0751084 257.1 0.125587 0.0226438 257.1 257.1   
257.2 0.000732686 0.0220385 0.0598398 0.0598398 0.399921 233.818 260.371 257.2 0.225571 0.0730252 257.2 0.125608 0.0226759 257.2 257.2   
257.3 0.000779459 0.0220268 0.0630628 0.0630628 0.399913 233.909 260.471 257.3 0.225567 0.0714773 257.3 0.125566 0.0226763 257.3 257.3   
257.4 0.000728227 0.0219826 0.0670044 0.0670044 0.399919 234 260.571 257.4 0.225599 0.0703051 257.4 0.125607 0.0227089 257.4 257.4   
257.5 0.000738701 0.0219657 0.0719837 0.0719837 0.399908 234.091 260.671 257.5 0.225557 0.0694658 257.5 0.125603 0.0227096 257.5 257.5   
257.6 0.000759547 0.0219407 0.0784751 0.0784751 0.39991 234.182 260.771 257.6 0.225559 0.0689315 257.6 0.125569 0.0227305 257.6 257.6   
257.7 0.000714641 0.02191 0.0872541 0.0872541 0.399939 234.273 260.871 257.7 0.22557 0.0686469 257.7 0.125617 0.0227642 257.7 257.7   
257.8 0.000763384 0.0219075 0.0993808 0.0993808 0.399887 234.364 260.971 257.8 0.225535 0.0685668 257.8 0.125592 0.0227687 257.8 257.8   
257.9 0.000751665 0.0218768 0.116325 0.116325 0.399915 234.455 261.071 257.9 0.225577 0.0687207 257.9 0.12557 0.0227952 257.9 257.9   
258 0.000740568 0.0218627 0.139538 0.139538 0.399919 234.545 261.171 258 0.225581 0.069049 258 0.125608 0.022819 258 258   
258.1 0.000781948 0.0218547 0.16994 0.16994 0.399898 234.636 261.271 258.1 0.225543 0.0695553 258.1 0.125573 0.0228304 258.1 258.1   
258.2 0.000738079 0.0218212 0.206436 0.206436 0.399944 234.727 261.371 258.2 0.225581 0.0702397 258.2 0.125565 0.0228496 258.2 258.2   
258.3 0.000755398 0.0218267 0.247803 0.247803 0.399936 234.818 261.471 258.3 0.225569 0.0710914 258.3 0.125617 0.0228819 258.3 258.3   
258.4 0.00078454 0.0217936 0.292827 0.292827 0.399918 234.909 261.571 258.4 0.225564 0.0721108 258.4 0.125563 0.0228883 258.4 258.4   
258.5 0.000741812 0.0217661 0.319163 0.319163 0.399953 235 261.671 258.5 0.225578 0.0733316 258.5 0.125599 0.0228917 258.5 258.5   
258.6 0.00076411 0.021771 0.336451 0.336451 0.399919 235.091 261.771 258.6 0.225555 0.0746974 258.6 0.125613 0.0229243 258.6 258.6   
258.7 0.000770332 0.0217507 0.360254 0.360254 0.399915 235.182 261.871 258.7 0.22555 0.0762593 258.7 0.125565 0.0229402 258.7 258.7   
258.8 0.000732894 0.0217324 0.375407 0.375407 0.399913 235.273 261.971 258.8 0.225598 0.0780473 258.8 0.125603 0.0229738 258.8 258.8   
258.9 0.000753843 0.0217143 0.374626 0.374626 0.399875 235.364 262.071 258.9 0.225566 0.0800592 258.9 0.125589 0.0229717 258.9 258.9   
259 0.000731234 0.0216901 0.343457 0.343457 0.39988 235.455 262.171 259 0.225559 0.0823413 259 0.125583 0.0230001 259 259   
259.1 0.000721589 0.0216865 0.267427 0.267427 0.399885 235.545 262.271 259.1 0.225579 0.0848615 259.1 0.125603 0.0230291 259.1 259.1   
259.2 0.000773962 0.0216671 0.194779 0.194779 0.399854 235.636 262.371 259.2 0.225528 0.0876961 259.2 0.125568 0.0230375 259.2 259.2   
259.3 0.000732583 0.0216592 0.130824 0.130824 0.399902 235.727 262.471 259.3 0.225553 0.0908603 259.3 0.125561 0.0230525 259.3 259.3   
259.4 0.000735486 0.0216529 0.0921661 0.0921661 0.399882 235.818 262.571 259.4 0.225547 0.0944149 259.4 0.125605 0.0230704 259.4 259.4   
259.5 0.000762554 0.0216339 0.0688031 0.0688031 0.399872 235.909 262.671 259.5 0.225536 0.0984353 259.5 0.125567 0.0230866 259.5 259.5   
259.6 0.00071993 0.0216205 0.0567496 0.0567496 0.399913 236 262.771 259.6 0.225585 0.102902 259.6 0.125592 0.0231209 259.6 259.6   
259.7 0.000762762 0.0216321 0.0496295 0.0496295 0.399878 236.091 262.871 259.7 0.225532 0.107872 259.7 0.125579 0.0231267 259.7 259.7   
259.8 0.000778111 0.0216143 0.0449747 0.0449747 0.399882 236.182 262.971 259.8 0.22554 0.11343 259.8 0.125561 0.0231398 259.8 259.8   
259.9 0.000723145 0.0215911 0.0416813 0.0416813 0.399892 236.273 263.071 259.9 0.225582 0.119597 259.9 0.125596 0.0231688 259.9 259.9   
260 0.000800719 0.021589 0.0393034 0.0393034 0.399876 236.364 263.171 260 0.225547 0.126369 260 0.125585 0.0231824 260 260   
260.1 0.000750524 0.0215596 0.0375156 0.0375156 0.399888 236.455 263.271 260.1 0.225565 0.133759 260.1 0.125558 0.0232082 260.1 260.1   
260.2 0.000760273 0.0215763 0.0361563 0.0361563 0.3999 236.545 263.371 260.2 0.225566 0.141732 260.2 0.125598 0.0232247 260.2 260.2   
260.3 0.000792733 0.0215692 0.0350968 0.0350968 0.399865 236.636 263.471 260.3 0.225541 0.150169 260.3 0.125588 0.0232427 260.3 260.3   
260.4 0.000782674 0.0215543 0.0342819 0.0342819 0.399881 236.727 263.571 260.4 0.225557 0.159022 260.4 0.125587 0.0232702 260.4 260.4   
260.5 0.000745339 0.0215387 0.0336616 0.0336616 0.399878 236.818 263.671 260.5 0.225562 0.168084 260.5 0.125627 0.0232854 260.5 260.5   
260.6 0.000801238 0.0215417 0.0331665 0.0331665 0.399861 236.909 263.771 260.6 0.225537 0.177307 260.6 0.125555 0.0233033 260.6 260.6   
260.7 0.000723456 0.0215157 0.0328102 0.0328102 0.399906 237 263.871 260.7 0.225578 0.186664 260.7 0.125589 0.023331 260.7 260.7   
260.8 0.000774688 0.0215253 0.032542 0.032542 0.39986 237.091 263.971 260.8 0.225562 0.196151 260.8 0.125585 0.0233309 260.8 260.8   
260.9 0.000786303 0.021508 0.03238 0.03238 0.399867 237.182 264.071 260.9 0.225533 0.206012 260.9 0.125564 0.0233528 260.9 260.9   
261 0.000732064 0.0214917 0.0322898 0.0322898 0.39991 237.273 264.171 261 0.225595 0.216396 261 0.125605 0.0233752 261 261   
261.1 0.000778422 0.0215002 0.032245 0.032245 0.399871 237.364 264.271 261.1 0.225546 0.227534 261.1 0.12558 0.0233731 261.1 261.1   
261.2 0.000764628 0.0214906 0.0322598 0.0322598 0.399894 237.455 264.371 261.2 0.225547 0.239689 261.2 0.125577 0.0234084 261.2 261.2   
261.3 0.000757161 0.0214727 0.0323496 0.0323496 0.399894 237.545 264.471 261.3 0.225577 0.252845 261.3 0.125599 0.023429 261.3 261.3   
261.4 0.000783607 0.0214673 0.0324624 0.0324624 0.399872 237.636 264.571 261.4 0.225537 0.267141 261.4 0.125553 0.0234288 261.4 261.4   
261.5 0.000755709 0.0214543 0.0326426 0.0326426 0.399896 237.727 264.671 261.5 0.225565 0.282383 261.5 0.12558 0.0234723 261.5 261.5   
261.6 0.000751665 0.0214468 0.0328212 0.0328212 0.399875 237.818 264.771 261.6 0.225575 0.297982 261.6 0.125599 0.0234789 261.6 261.6   
261.7 0.000796156 0.0214488 0.0330793 0.0330793 0.399858 237.909 264.871 261.7 0.225551 0.313108 261.7 0.125558 0.0234942 261.7 261.7   
261.8 0.000717648 0.0214155 0.0333821 0.0333821 0.399922 238 264.971 261.8 0.225583 0.324305 261.8 0.125589 0.0235282 261.8 261.8   
261.9 0.000766184 0.0214241 0.0336768 0.0336768 0.399865 238.091 265.071 261.9 0.225561 0.325046 261.9 0.125592 0.0235398 261.9 261.9   
262 0.000768673 0.0214152 0.0340465 0.0340465 0.399876 238.182 265.171 262 0.225565 0.326636 262 0.125553 0.0235541 262 262   
262.1 0.000748865 0.021401 0.0344405 0.0344405 0.399917 238.273 265.271 262.1 0.225577 0.32646 262.1 0.12558 0.0235614 262.1 262.1   
262.2 0.000775933 0.0214073 0.0348328 0.0348328 0.399861 238.364 265.371 262.2 0.225557 0.320548 262.2 0.125583 0.0235835 262.2 262.2   
262.3 0.000751665 0.021393 0.0352884 0.0352884 0.399875 238.455 265.471 262.3 0.225567 0.305335 262.3 0.125582 0.0236288 262.3 262.3   
262.4 0.00074565 0.0213808 0.0357461 0.0357461 0.399893 238.545 265.571 262.4 0.225595 0.278488 262.4 0.125613 0.0236502 262.4 262.4   
262.5 0.000772303 0.021383 0.0362352 0.0362352 0.399844 238.636 265.671 262.5 0.225557 0.245569 262.5 0.125568 0.0236573 262.5 262.5   
262.6 0.000737561 0.0213588 0.0367859 0.0367859 0.399898 238.727 265.771 262.6 0.225558 0.221963 262.6 0.125582 0.0236737 262.6 262.6   
262.7 0.000761725 0.02136 0.0373438 0.0373438 0.39989 238.818 265.871 262.7 0.225581 0.1933 262.7 0.125597 0.0236912 262.7 262.7   
262.8 0.000768673 0.0213706 0.0379273 0.0379273 0.399864 238.909 265.971 262.8 0.225542 0.165271 262.8 0.125575 0.0237049 262.8 262.8   
262.9 0.000730716 0.0213426 0.0385656 0.0385656 0.399901 239 266.071 262.9 0.225569 0.146456 262.9 0.125595 0.0237384 262.9 262.9   
263 0.000763177 0.0213512 0.0392108 0.0392108 0.399875 239.091 266.171 263 0.225559 0.131481 263 0.125589 0.0237449 263 263   
263.1 0.00076608 0.0213426 0.0399053 0.0399053 0.399866 239.182 266.271 263.1 0.22553 0.117859 263.1 0.125546 0.0237573 263.1 263.1   
263.2 0.000718478 0.0213334 0.040629 0.040629 0.399911 239.273 266.371 263.2 0.225573 0.105972 263.2 0.125606 0.0237845 263.2 263.2   
263.3 0.000771784 0.0213461 0.0413769 0.0413769 0.399885 239.364 266.471 263.3 0.225565 0.0962964 263.3 0.125586 0.0237985 263.3 263.3   
263.4 0.000751872 0.0213221 0.0421908 0.0421908 0.399879 239.455 266.571 263.4 0.225554 0.0887668 263.4 0.125557 0.0238195 263.4 263.4   
263.5 0.00074845 0.0213292 0.0430561 0.0430561 0.399912 239.545 266.671 263.5 0.22558 0.0830097 263.5 0.125613 0.0238654 263.5 263.5   
263.6 0.000784644 0.021313 0.0439627 0.0439627 0.399864 239.636 266.771 263.6 0.225539 0.078575 263.6 0.125589 0.0238666 263.6 263.6   
263.7 0.000740257 0.0213175 0.0449482 0.0449482 0.399889 239.727 266.871 263.7 0.225555 0.0751919 263.7 0.125585 0.0238942 263.7 263.7   
263.8 0.000750006 0.0213133 0.0459914 0.0459914 0.399896 239.818 266.971 263.8 0.225584 0.0726067 263.8 0.125607 0.0239115 263.8 263.8   
263.9 0.000777696 0.0213197 0.047121 0.047121 0.399853 239.909 267.071 263.9 0.225542 0.0705905 263.9 0.125551 0.0239268 263.9 263.9   
264 0.000729471 0.0213037 0.0483681 0.0483681 0.399899 240 267.171 264 0.225563 0.0690728 264 0.125585 0.0239605 264 264   
264.1 0.000753532 0.0212983 0.0497264 0.0497264 0.399879 240.091 267.271 264.1 0.225543 0.0679268 264.1 0.125605 0.0239742 264.1 264.1   
264.2 0.000775103 0.0212847 0.0512412 0.0512412 0.399855 240.182 267.371 264.2 0.225527 0.0671292 264.2 0.125579 0.0240028 264.2 264.2   
264.3 0.000736212 0.0212938 0.0529487 0.0529487 0.399899 240.273 267.471 264.3 0.225568 0.0666104 264.3 0.125604 0.024029 264.3 264.3   
264.4 0.000769918 0.0212888 0.0549221 0.0549221 0.399888 240.364 267.571 264.4 0.225547 0.0663017 264.4 0.125589 0.0240308 264.4 264.4   
264.5 0.00074762 0.0212705 0.057155 0.057155 0.399875 240.455 267.671 264.5 0.225523 0.0662317 264.5 0.125595 0.024064 264.5 264.5   
264.6 0.000737561 0.0212706 0.059792 0.059792 0.399907 240.545 267.771 264.6 0.225565 0.0663636 264.6 0.125629 0.0240769 264.6 264.6   
264.7 0.000796571 0.0212722 0.0628986 0.0628986 0.399866 240.636 267.871 264.7 0.225553 0.0666521 264.7 0.125574 0.0240806 264.7 264.7   
264.8 0.000738805 0.0212583 0.0667368 0.0667368 0.399879 240.727 267.971 264.8 0.225559 0.0671166 264.8 0.125581 0.0241158 264.8 264.8   
264.9 0.00075685 0.0212628 0.0715162 0.0715162 0.39988 240.818 268.071 264.9 0.225581 0.0677375 264.9 0.125608 0.0241189 264.9 264.9   
265 0.00076774 0.0212523 0.0776938 0.0776938 0.399845 240.909 268.171 265 0.225539 0.0685116 265 0.125555 0.0241238 265 265   
265.1 0.000745546 0.0212524 0.0860289 0.0860289 0.399892 241 268.271 265.1 0.225563 0.0694632 265.1 0.125558 0.0241403 265.1 265.1   
265.2 0.000780081 0.0212453 0.0973966 0.0973966 0.399887 241.091 268.371 265.2 0.225567 0.0705579 265.2 0.125589 0.0241702 265.2 265.2   
265.3 0.000770229 0.0212468 0.113202 0.113202 0.399871 241.182 268.471 265.3 0.22553 0.0718329 265.3 0.125547 0.0241779 265.3 265.3   
265.4 0.000751976 0.0212522 0.134802 0.134802 0.399888 241.273 268.571 265.4 0.225568 0.0732787 265.4 0.125575 0.024208 265.4 265.4   
265.5 0.000807356 0.0212626 0.163229 0.163229 0.399864 241.364 268.671 265.5 0.225548 0.0749117 265.5 0.12557 0.0242259 265.5 265.5   
265.6 0.000742435 0.0212326 0.197985 0.197985 0.399879 241.455 268.771 265.6 0.225544 0.0767407 265.6 0.125559 0.0242417 265.6 265.6   
265.7 0.000773133 0.0212484 0.237546 0.237546 0.399904 241.545 268.871 265.7 0.22558 0.0788022 265.7 0.125594 0.0242626 265.7 265.7   
265.8 0.000802897 0.021244 0.281163 0.281163 0.399876 241.636 268.971 265.8 0.225532 0.0811258 265.8 0.125567 0.0242714 265.8 265.8   
265.9 0.000752909 0.0212247 0.315271 0.315271 0.399911 241.727 269.071 265.9 0.225541 0.0837162 265.9 0.125557 0.0243081 265.9 265.9   
266 0.00077977 0.0212344 0.330126 0.330126 0.399916 241.818 269.171 266 0.225568 0.0866044 266 0.125579 0.0243379 266 266   
266.1 0.00080466 0.0212287 0.353942 0.353942 0.399872 241.909 269.271 266.1 0.225522 0.0898154 266.1 0.125577 0.0243454 266.1 266.1   
266.2 0.000752598 0.0212148 0.371751 0.371751 0.399935 242 269.371 266.2 0.225535 0.0934496 266.2 0.125608 0.0243786 266.2 266.2   
266.3 0.000769088 0.0212195 0.375928 0.375928 0.399949 242.091 269.471 266.3 0.22557 0.0975621 266.3 0.12558 0.0243703 266.3 266.3   
266.4 0.000770643 0.0212143 0.354074 0.354074 0.399937 242.182 269.571 266.4 0.225525 0.102117 266.4 0.125547 0.02439 266.4 266.4   
266.5 0.000753532 0.0212064 0.288821 0.288821 0.399951 242.273 269.671 266.5 0.225561 0.107235 266.5 0.125588 0.024429 266.5 266.5   
266.6 0.000782777 0.0212004 0.210757 0.210757 0.399935 242.364 269.771 266.6 0.225564 0.112921 266.6 0.125576 0.0244413 266.6 266.6   
266.7 0.000734449 0.0211793 0.143908 0.143908 0.399924 242.455 269.871 266.7 0.22552 0.119262 266.7 0.125561 0.0244571 266.7 266.7   
266.8 0.000734449 0.0211788 0.100833 0.100833 0.399953 242.545 269.971 266.8 0.225569 0.126261 266.8 0.125589 0.0244751 266.8 266.8   
266.9 0.000774896 0.0211894 0.0735915 0.0735915 0.399884 242.636 270.071 266.9 0.225534 0.133878 266.9 0.125553 0.0244907 266.9 266.9   
267 0.000733412 0.0211834 0.0594604 0.0594604 0.399884 242.727 270.171 267 0.22554 0.1421 267 0.125562 0.0245246 267 267   
267.1 0.000772199 0.0211927 0.0514015 0.0514015 0.399896 242.818 270.271 267.1 0.22556 0.150815 267.1 0.125603 0.0245505 267.1 267.1   
267.2 0.000776762 0.0211838 0.0462483 0.0462483 0.399877 242.909 270.371 267.2 0.225539 0.159906 267.2 0.125572 0.0245464 267.2 267.2   
267.3 0.00073476 0.0211787 0.0426843 0.0426843 0.399883 243 270.471 267.3 0.225543 0.169257 267.3 0.125579 0.0245869 267.3 267.3   
267.4 0.000778007 0.0211875 0.0400959 0.0400959 0.399907 243.091 270.571 267.4 0.225559 0.178711 267.4 0.125589 0.0246035 267.4 267.4   
267.5 0.000756021 0.0211627 0.0381596 0.0381596 0.399862 243.182 270.671 267.5 0.225533 0.188316 267.5 0.125563 0.0246226 267.5 267.5   
267.6 0.000722212 0.0211645 0.0367143 0.0367143 0.399883 243.273 270.771 267.6 0.225546 0.198125 267.6 0.125598 0.0246502 267.6 267.6   
267.7 0.000763902 0.0211709 0.035602 0.035602 0.399881 243.364 270.871 267.7 0.225541 0.2083 267.7 0.125572 0.0246506 267.7 267.7   
267.8 0.000726464 0.0211636 0.0347315 0.0347315 0.399865 243.455 270.971 267.8 0.225522 0.219129 267.8 0.125557 0.0246772 267.8 267.8   
267.9 0.000727397 0.0211693 0.0340686 0.0340686 0.399903 243.545 271.071 267.9 0.225552 0.230797 267.9 0.125603 0.0246991 267.9 267.9   
268 0.000757784 0.021166 0.0335418 0.0335418 0.399877 243.636 271.171 268 0.225553 0.243425 268 0.125582 0.0247274 268 268   
268.1 0.000728434 0.021156 0.0331603 0.0331603 0.39988 243.727 271.271 268.1 0.22553 0.257246 268.1 0.125603 0.0247612 268.1 268.1   
268.2 0.000753739 0.0211507 0.0328782 0.0328782 0.399919 243.818 271.371 268.2 0.225562 0.272239 268.2 0.125609 0.024761 268.2 268.2   
268.3 0.000754465 0.0211431 0.0326941 0.0326941 0.399863 243.909 271.471 268.3 0.225537 0.288026 268.3 0.125554 0.0247742 268.3 268.3   
268.4 0.000712774 0.0211502 0.0325809 0.0325809 0.399886 244 271.571 268.4 0.225594 0.303933 268.4 0.125578 0.0247967 268.4 268.4   
268.5 0.00077251 0.0211567 0.0325418 0.0325418 0.399889 244.091 271.671 268.5 0.225609 0.318798 268.5 0.125581 0.0248142 268.5 268.5   
268.6 0.000750213 0.0211418 0.0325498 0.0325498 0.399845 244.182 271.771 268.6 0.225589 0.324992 268.6 0.125558 0.024824 268.6 268.6   
268.7 0.000729368 0.0211456 0.0326226 0.0326226 0.3999 244.273 271.871 268.7 0.225621 0.325705 268.7 0.125605 0.0248658 268.7 268.7   
268.8 0.000766495 0.021143 0.0327558 0.0327558 0.399898 244.364 271.971 268.8 0.225621 0.327956 268.8 0.125598 0.0248776 268.8 268.8   
268.9 0.000747516 0.0211393 0.0329057 0.0329057 0.399853 244.455 272.071 268.9 0.22559 0.326694 268.9 0.125571 0.0248892 268.9 268.9   
269 0.000744509 0.0211454 0.0331161 0.0331161 0.399899 244.545 272.171 269 0.225618 0.318275 269 0.12563 0.0249194 269 269   
269.1 0.000786511 0.0211452 0.0333688 0.0333688 0.399901 244.636 272.271 269.1 0.225595 0.298889 269.1 0.125576 0.0249394 269.1 269.1   
269.2 0.000718582 0.0211284 0.0336519 0.0336519 0.399904 244.727 272.371 269.2 0.225591 0.268101 269.2 0.125583 0.0249477 269.2 269.2   
269.3 0.000763799 0.0211408 0.033982 0.033982 0.399911 244.818 272.471 269.3 0.225615 0.235385 269.3 0.125608 0.0249763 269.3 269.3   
269.4 0.000768362 0.0211352 0.0343287 0.0343287 0.399862 244.909 272.571 269.4 0.2256 0.214113 269.4 0.125556 0.0249757 269.4 269.4   
269.5 0.000741501 0.0211493 0.0347177 0.0347177 0.399886 245 272.671 269.5 0.225604 0.181374 269.5 0.125602 0.02501 269.5 269.5   
269.6 0.000767117 0.0211416 0.0351369 0.0351369 0.399906 245.091 272.771 269.6 0.225633 0.156696 269.6 0.125594 0.0250205 269.6 269.6   
269.7 0.000763695 0.0211339 0.0355748 0.0355748 0.399851 245.182 272.871 269.7 0.225584 0.139473 269.7 0.125555 0.0250449 269.7 269.7   
269.8 0.000733205 0.0211358 0.036043 0.036043 0.399899 245.273 272.971 269.8 0.225566 0.124593 269.8 0.125611 0.0250752 269.8 269.8   
269.9 0.000777903 0.0211372 0.0365558 0.0365558 0.399898 245.364 273.071 269.9 0.225577 0.111211 269.9 0.125599 0.0250822 269.9 269.9   
270 0.000737042 0.0211241 0.0371001 0.0371001 0.399867 245.455 273.171 270 0.225528 0.0999786 270 0.125585 0.0251057 270 270   
270.1 0.000752287 0.0211327 0.037678 0.037678 0.399926 245.545 273.271 270.1 0.225559 0.0910875 270.1 0.125623 0.0251317 270.1 270.1   
270.2 0.000787341 0.0211394 0.0382667 0.0382667 0.399889 245.636 273.371 270.2 0.225554 0.0843271 270.2 0.125566 0.0251339 270.2 270.2   
270.3 0.000737768 0.0211274 0.0388976 0.0388976 0.399883 245.727 273.471 270.3 0.225531 0.0791794 270.3 0.125576 0.0251617 270.3 270.3   
270.4 0.000787341 0.0211362 0.0395843 0.0395843 0.399901 245.818 273.571 270.4 0.225565 0.075268 270.4 0.125599 0.0251818 270.4 270.4   
270.5 0.000776866 0.0211266 0.0402733 0.0402733 0.39987 245.909 273.671 270.5 0.225529 0.0722439 270.5 0.125569 0.0252029 270.5 270.5   
270.6 0.000750524 0.0211289 0.0410146 0.0410146 0.399887 246 273.771 270.6 0.22551 0.0699235 270.6 0.125614 0.0252327 270.6 270.6   
270.7 0.0007918 0.0211301 0.0417845 0.0417845 0.399895 246.091 273.871 270.7 0.225563 0.0681638 270.7 0.125595 0.0252393 270.7 270.7   
270.8 0.000753739 0.0211203 0.0426022 0.0426022 0.399861 246.182 273.971 270.8 0.225523 0.066814 270.8 0.125578 0.0252523 270.8 270.8   
270.9 0.000766184 0.0211239 0.0434947 0.0434947 0.399901 246.273 274.071 270.9 0.225541 0.0658391 270.9 0.125596 0.0252995 270.9 270.9   
271 0.000799682 0.0211208 0.0444396 0.0444396 0.3999 246.364 274.171 271 0.225557 0.0651435 271 0.125586 0.0252993 271 271   
271.1 0.000759443 0.0211216 0.045434 0.045434 0.399855 246.455 274.271 271.1 0.225527 0.0646755 271.1 0.125596 0.0253411 271.1 271.1   
271.2 0.000751146 0.0211347 0.0464944 0.0464944 0.39989 246.545 274.371 271.2 0.225539 0.0644428 271.2 0.125633 0.0253619 271.2 271.2   
271.3 0.000796674 0.0211186 0.047644 0.047644 0.399866 246.636 274.471 271.3 0.225545 0.0644122 271.3 0.12559 0.0253702 271.3 271.3   
271.4 0.000741501 0.0211147 0.0489318 0.0489318 0.39987 246.727 274.571 271.4 0.225536 0.0645676 271.4 0.125601 0.0253836 271.4 271.4   
271.5 0.000764525 0.0211172 0.0503298 0.0503298 0.39991 246.818 274.671 271.5 0.225564 0.0648919 271.5 0.125629 0.0254085 271.5 271.5   
271.6 0.000780911 0.0211156 0.0518652 0.0518652 0.39987 246.909 274.771 271.6 0.22553 0.0653633 271.6 0.12558 0.0254222 271.6 271.6   
271.7 0.000738909 0.0211075 0.0536322 0.0536322 0.399888 247 274.871 271.7 0.225537 0.0659894 271.7 0.125614 0.0254497 271.7 271.7   
271.8 0.000792526 0.0211121 0.0556457 0.0556457 0.399909 247.091 274.971 271.8 0.225572 0.0667711 271.8 0.125612 0.0254694 271.8 271.8   
271.9 0.000765458 0.0211128 0.0579146 0.0579146 0.399879 247.182 275.071 271.9 0.225536 0.0676848 271.9 0.125586 0.0254895 271.9 271.9   
272 0.000746168 0.0211029 0.0606095 0.0606095 0.399875 247.273 275.171 272 0.225558 0.068767 272 0.125608 0.0255003 272 272   
272.1 0.00078817 0.0211067 0.0638009 0.0638009 0.399887 247.364 275.271 272.1 0.225544 0.0699704 272.1 0.125596 0.0255067 272.1 272.1   
272.2 0.000721071 0.0210794 0.06772 0.06772 0.399871 247.455 275.371 272.2 0.225516 0.0713862 272.2 0.125605 0.0255405 272.2 272.2   
272.3 0.000756021 0.0211068 0.0726267 0.0726267 0.399916 247.545 275.471 272.3 0.225547 0.0729532 272.3 0.125621 0.0255539 272.3 272.3   
272.4 0.000790867 0.0211029 0.0789493 0.0789493 0.399897 247.636 275.571 272.4 0.225542 0.0746945 272.4 0.12559 0.0255737 272.4 272.4   
272.5 0.000732894 0.0210942 0.0874196 0.0874196 0.3999 247.727 275.671 272.5 0.225519 0.0766597 272.5 0.125591 0.0255948 272.5 272.5   
272.6 0.000765562 0.0210979 0.0990041 0.0990041 0.399911 247.818 275.771 272.6 0.225554 0.0788734 272.6 0.125622 0.0256103 272.6 272.6   
272.7 0.000768466 0.0211002 0.114946 0.114946 0.399891 247.909 275.871 272.7 0.22555 0.0813373 272.7 0.125569 0.0256118 272.7 272.7   
272.8 0.000716196 0.0211003 0.136556 0.136556 0.399903 248 275.971 272.8 0.225519 0.0840866 272.8 0.125617 0.0256401 272.8 272.8   
272.9 0.0007806 0.0211058 0.164749 0.164749 0.399933 248.091 276.071 272.9 0.225545 0.0871888 272.9 0.12561 0.0256516 272.9 272.9
[truncated: 35,033,181 more chars]
