# Supplementary material for: A modular organic neuromorphic spiking circuit for retina-inspired sensory coding and neurotransmitter-mediated neural pathways
Source: Nat Commun. 2024 Apr 3;15:2868. doi: 10.1038/s41467-024-47226-3 (PMC10991258; doi:10.1038/s41467-024-47226-3)
Supplement: Supplementary file 3 — Source Data [file 41467_2024_47226_MOESM3_ESM.zip › DATA_Feb/SI/SI_28.txt]

Time__s_ Voltage_ch_6A__V_ timeW V_n001_ V_vin_ timeW V_n001_ timeW V_n001_ timeW V_n001_ timeW V_n001_ timeW V_n001_
0.1 0.348248 0.2 0.124089 0.0226689 0.2 0.123274 0.2 0.122792 0.2 0.122473 0.2 0.121947 0.2 0.123984
0.2 0.346183 0.229553 0.124084 0.0226353 0.229553 0.123271 0.229553 0.122789 0.229553 0.122471 0.231517 0.121945 0.229553 0.123979
0.3 0.347072 0.259106 0.124085 0.0226463 0.259106 0.123272 0.259106 0.12279 0.259106 0.122471 0.263033 0.121946 0.259106 0.123981
0.4 0.347101 0.288659 0.124094 0.0227017 0.288659 0.123278 0.288659 0.122795 0.288659 0.122475 0.29455 0.121949 0.288659 0.123989
0.5 0.347082 0.318213 0.124108 0.0228016 0.318213 0.123289 0.318213 0.122803 0.318213 0.122483 0.326066 0.121955 0.318213 0.124003
0.6 0.346724 0.347766 0.12413 0.022946 0.347766 0.123305 0.347766 0.122816 0.347766 0.122493 0.357583 0.121962 0.347766 0.124023
0.7 0.346774 0.377319 0.124158 0.023135 0.377319 0.123325 0.377319 0.122832 0.377319 0.122507 0.389099 0.121972 0.377319 0.124051
0.8 0.346759 0.406872 0.124193 0.0233684 0.406872 0.123351 0.406872 0.122853 0.406872 0.122523 0.420616 0.121983 0.406872 0.124084
0.9 0.346725 0.484486 0.124248 0.0237407 0.484486 0.123392 0.484486 0.122885 0.491605 0.122552 0.505842 0.122001 0.484486 0.124138
1 0.346426 0.562101 0.124294 0.0240485 0.562101 0.123426 0.562101 0.122912 0.576337 0.122575 0.591069 0.122016 0.562101 0.124182
1.1 0.34641 0.639715 0.12433 0.0242918 0.639715 0.123452 0.639715 0.122933 0.66107 0.122593 0.676296 0.122027 0.639715 0.124217
1.2 0.346423 0.717329 0.124356 0.0244704 0.717329 0.123472 0.717329 0.122949 0.745802 0.122606 0.761522 0.122035 0.717329 0.124242
1.3 0.346414 0.794944 0.124373 0.0245846 0.794944 0.123485 0.794944 0.122958 0.830535 0.122614 0.846749 0.12204 0.794944 0.124259
1.4 0.346067 0.872558 0.124381 0.0246342 0.872558 0.12349 0.872558 0.122963 0.915267 0.122616 0.931975 0.122041 0.872558 0.124266
1.5 0.346091 0.950173 0.124379 0.0246192 0.950173 0.123488 0.950173 0.122962 1 0.122614 1.0172 0.122039 0.950173 0.124264
1.6 0.346088 1.17589 0.124369 0.0245584 1.17589 0.123482 1.18082 0.122956 1.30388 0.122606 1.42155 0.122032 1.17589 0.124255
1.7 0.346076 1.4016 0.124359 0.0244905 1.4016 0.123474 1.41146 0.12295 1.60775 0.122597 1.82591 0.122024 1.4016 0.124245
1.8 0.3461 1.62732 0.124348 0.0244156 1.62732 0.123466 1.64211 0.122943 1.91163 0.12259 2.23026 0.122017 1.62732 0.124234
1.9 0.346098 1.85304 0.124336 0.0243336 1.85304 0.123457 1.87275 0.122936 2.2155 0.122582 2.63461 0.122011 1.85304 0.124223
2 0.34607 2.07875 0.124323 0.0242446 2.07875 0.123447 2.1034 0.122928 2.51938 0.122574 3.03897 0.122005 2.07875 0.12421
2.1 0.346119 2.30447 0.124309 0.0241486 2.30447 0.123437 2.33404 0.12292 2.82325 0.122566 3.44332 0.122 2.30447 0.124196
2.2 0.346092 2.53019 0.124293 0.0240456 2.53019 0.123425 2.56468 0.122911 3.12713 0.122559 3.84767 0.121996 2.53019 0.124181
2.3 0.345768 3.3459 0.124254 0.0237803 3.3459 0.123396 3.38204 0.122888 3.93561 0.122545 4.60688 0.121991 3.3459 0.124143
2.4 0.3458 4.16162 0.124233 0.0236416 4.16162 0.123381 4.1994 0.122876 4.74409 0.12254 5.36608 0.121992 4.16162 0.124123
2.5 0.345748 4.97734 0.124231 0.0236295 4.97734 0.12338 5.01675 0.122875 5.55256 0.122546 6.12529 0.121999 4.97734 0.124122
2.6 0.345755 5.79306 0.124248 0.023744 5.79306 0.123392 5.83411 0.122886 6.36104 0.12256 6.88449 0.122013 5.79306 0.124138
2.7 0.34578 6.60878 0.124284 0.0239851 6.60878 0.123419 6.65147 0.122908 7.16952 0.122585 7.6437 0.122033 6.60878 0.124173
2.8 0.345715 7.4245 0.124339 0.0243528 7.4245 0.123459 7.46882 0.122941 7.978 0.122619 8.4029 0.122058 7.4245 0.124226
2.9 0.345747 8.24022 0.124412 0.0248472 8.24022 0.123513 8.28618 0.122986 8.78647 0.122663 9.16211 0.12209 8.24022 0.124297
3 0.345746 8.51304 0.124445 0.0250667 8.51304 0.123538 8.55243 0.123004 8.98841 0.122678 9.31282 0.122099 8.51304 0.124328
3.1 0.345402 8.78585 0.124482 0.0253116 8.78585 0.123564 8.81868 0.123025 9.19034 0.122694 9.46354 0.122108 8.78585 0.124364
3.2 0.345425 9.05867 0.124522 0.0255819 9.05867 0.123594 9.08494 0.123048 9.39227 0.122711 9.61426 0.122117 9.05867 0.124402
3.3 0.345431 9.33149 0.124566 0.0258776 9.33149 0.123627 9.35119 0.123073 9.5942 0.122728 9.76497 0.122125 9.33149 0.124445
3.4 0.345392 9.60431 0.124614 0.0261987 9.60431 0.123662 9.61744 0.1231 9.79614 0.122745 9.91569 0.122134 9.60431 0.124491
3.5 0.345421 9.87713 0.124666 0.0265452 9.87713 0.1237 9.88369 0.12313 9.99807 0.122763 10.0664 0.122142 9.87713 0.124541
3.6 0.345409 10.1499 0.124722 0.0269172 10.1499 0.123741 10.1499 0.123162 10.2 0.122782 10.2171 0.12215 10.1499 0.124595
3.7 0.345396 10.3626 0.12472 0.026908 10.3626 0.12374 10.3626 0.123161 10.455 0.122776 10.4757 0.122146 10.3626 0.124594
3.8 0.34542 10.5753 0.124709 0.026833 10.5753 0.123732 10.5753 0.123155 10.7099 0.122765 10.7343 0.122138 10.5753 0.124583
3.9 0.345421 10.7879 0.124688 0.0266922 10.7879 0.123717 10.7879 0.123142 10.9649 0.122748 10.9928 0.122126 10.7879 0.124563
4 0.345405 11.0006 0.124657 0.0264855 11.0006 0.123694 11.0006 0.123124 11.2198 0.122727 11.2514 0.122112 11.0006 0.124533
4.1 0.345419 11.2133 0.124616 0.0262129 11.2133 0.123664 11.2133 0.123101 11.4748 0.1227 11.51 0.122093 11.2133 0.124494
4.2 0.345397 11.4259 0.124566 0.0258745 11.4259 0.123627 11.4259 0.123071 11.7297 0.122667 11.7685 0.122071 11.4259 0.124445
4.3 0.345407 11.6386 0.124505 0.0254702 11.6386 0.123582 11.6386 0.123036 11.9847 0.12263 12.0271 0.122046 11.6386 0.124386
4.4 0.34542 12.0231 0.124395 0.0247301 12.0231 0.123501 12.0288 0.12297 12.7024 0.122539 12.7413 0.121988 12.0231 0.12428
4.5 0.34539 12.4075 0.124296 0.0240603 12.4075 0.123427 12.4189 0.122911 13.4202 0.12247 13.4556 0.121943 12.4075 0.124184
4.6 0.345425 12.792 0.124206 0.0234609 12.792 0.123361 12.8091 0.122858 14.1379 0.122421 14.1698 0.121911 12.792 0.124097
4.7 0.345429 13.1765 0.124128 0.0229318 13.1765 0.123303 13.1993 0.122812 14.8557 0.122392 14.8841 0.121892 13.1765 0.124022
4.8 0.345386 13.561 0.12406 0.0224731 13.561 0.123253 13.5894 0.122772 15.5734 0.122383 15.5983 0.121887 13.561 0.123956
4.9 0.345439 13.9454 0.124002 0.0220848 13.9454 0.12321 13.9796 0.122739 16.2912 0.122395 16.3125 0.121895 13.9454 0.1239
5 0.345403 14.3299 0.123955 0.0217669 14.3299 0.123176 14.3698 0.122712 17.0089 0.122427 17.0268 0.121917 14.3299 0.123855
5.1 0.345404 14.7801 0.123929 0.0215865 14.7846 0.123156 14.8259 0.122697 17.7161 0.122463 17.7161 0.12194 14.7828 0.123829
5.2 0.345437 15.2303 0.123915 0.0214934 15.2392 0.123146 15.2821 0.12269 17.8 0.122481 17.8 0.121952 15.2356 0.123816
5.3 0.34539 15.6804 0.123914 0.0214874 15.6939 0.123145 15.7382 0.12269 17.8441 0.122452 17.8441 0.121933 15.6885 0.123815
5.4 0.345407 16.1306 0.123926 0.0215686 16.1486 0.123155 16.1943 0.122698 17.8882 0.12242 17.8882 0.121911 16.1414 0.123827
5.5 0.345122 16.5808 0.123951 0.021737 16.6032 0.123173 16.6505 0.122714 17.9323 0.122383 17.9323 0.121887 16.5943 0.123851
5.6 0.345082 17.031 0.123989 0.0219925 17.0579 0.123202 17.1066 0.122737 17.9764 0.122342 17.9764 0.12186 17.0471 0.123888
5.7 0.345102 17.4812 0.124039 0.0223353 17.5126 0.12324 17.5628 0.122768 18.0206 0.122296 18.0206 0.12183 17.5 0.123938
5.8 0.345109 17.5267 0.124041 0.0223434 17.5536 0.123241 17.5966 0.122769 18.0647 0.122246 18.0647 0.121797 17.5429 0.123939
5.9 0.345056 17.5723 0.124045 0.0223698 17.5947 0.123244 17.6305 0.12277 18.1088 0.122192 18.1088 0.121761 17.5857 0.123943
6 0.34509 17.6178 0.124051 0.0224142 17.6357 0.123248 17.6644 0.122774 18.207 0.122042 18.207 0.121662 17.6286 0.123949
6.1 0.345095 17.6634 0.12406 0.0224768 17.6768 0.123255 17.6983 0.122778 18.2346 0.121987 18.2346 0.121625 17.6714 0.123957
6.2 0.345061 17.7089 0.124072 0.0225575 17.7179 0.123263 17.7322 0.122785 18.2622 0.121933 18.2622 0.12159 17.7143 0.123969
6.3 0.345095 17.7545 0.124087 0.0226564 17.7589 0.123274 17.7661 0.122792 18.2897 0.121881 18.2897 0.121555 17.7571 0.123983
6.4 0.345078 17.8 0.124104 0.0227734 17.8 0.123286 17.8 0.122801 18.3173 0.121831 18.3173 0.121522 17.8 0.123999
6.5 0.345063 17.8441 0.124046 0.0223816 17.8441 0.123243 17.8441 0.122767 18.3449 0.121782 18.3449 0.12149 17.8441 0.123943
6.6 0.345083 17.8882 0.123979 0.0219294 17.8882 0.123193 17.8882 0.122728 18.3724 0.121735 18.3724 0.121459 17.8882 0.123878
6.7 0.345058 17.9323 0.123903 0.0214166 17.9323 0.123137 17.9323 0.122683 18.4 0.12169 18.4 0.121428 17.9323 0.123805
6.8 0.345051 17.9764 0.123819 0.0208433 17.9764 0.123075 17.9764 0.122634 18.5 0.121742 18.5 0.121463 17.9764 0.123723
6.9 0.345105 18.0206 0.123725 0.0202095 18.0206 0.123006 18.0206 0.122579 18.5286 0.121831 18.5286 0.121522 18.0206 0.123633
7 0.345045 18.0647 0.123623 0.0195151 18.0647 0.12293 18.0647 0.122519 18.5571 0.121919 18.5571 0.12158 18.0647 0.123534
7.1 0.345076 18.1088 0.123512 0.0187603 18.1088 0.122847 18.1088 0.122453 18.5857 0.122006 18.5857 0.121638 18.1088 0.123426
7.2 0.345081 18.207 0.123204 0.0166572 18.207 0.122619 18.207 0.122272 18.6143 0.122093 18.6143 0.121695 18.207 0.123128
7.3 0.345067 18.2346 0.123091 0.0158857 18.2346 0.122535 18.2346 0.122205 18.6429 0.122178 18.6429 0.121751 18.2346 0.123019
7.4 0.345079 18.2622 0.122981 0.0151363 18.2622 0.122454 18.2622 0.122141 18.6714 0.122262 18.6714 0.121807 18.2622 0.122914
7.5 0.345073 18.2897 0.122876 0.014409 18.2897 0.122375 18.2897 0.122078 18.7 0.122345 18.7 0.121862 18.2897 0.122811
7.6 0.345054 18.3173 0.122773 0.0137039 18.3173 0.122299 18.3173 0.122018 18.8 0.122838 18.8 0.122187 18.3173 0.122712
7.7 0.345063 18.3449 0.122674 0.0130208 18.3449 0.122226 18.3449 0.121959 18.9 0.124303 18.9 0.123149 18.3449 0.122616
7.8 0.345068 18.3724 0.122578 0.0123599 18.3724 0.122154 18.3724 0.121902 19 0.131655 19 0.127871 18.3724 0.122523
7.9 0.345044 18.4 0.122485 0.0117211 18.4 0.122085 18.4 0.121847 19.1 0.142137 19.1 0.134323 18.4 0.122434
8 0.345079 18.5 0.122592 0.0124545 18.5 0.122164 18.5 0.12191 19.1506 0.152601 19.2 0.146724 18.5 0.122537
8.1 0.345047 18.5286 0.122773 0.0137053 18.5286 0.1223 18.5286 0.122018 19.2 0.163767 19.3 0.152424 18.5286 0.122712
8.2 0.345025 18.5571 0.122953 0.0149409 18.5571 0.122433 18.5571 0.122124 19.3 0.174386 19.4 0.153081 18.5571 0.122886
8.3 0.345052 18.5857 0.123131 0.0161613 18.5857 0.122565 18.5857 0.122229 19.4 0.175638 19.5041 0.151546 18.5857 0.123058
8.4 0.345042 18.6143 0.123308 0.0173663 18.6143 0.122696 18.6143 0.122333 19.5041 0.172722 19.6 0.148412 18.6143 0.123229
8.5 0.345044 18.6429 0.123482 0.018556 18.6429 0.122825 18.6429 0.122436 19.6 0.166866 19.7012 0.139042 18.6429 0.123397
8.6 0.345053 18.6714 0.123655 0.0197304 18.6714 0.122953 18.6714 0.122537 19.7012 0.150134 19.8 0.128557 18.6714 0.123564
8.7 0.345014 18.7 0.123826 0.0208895 18.7 0.12308 18.7 0.122637 19.7153 0.147452 19.9 0.123237 18.7 0.12373
8.8 0.345056 18.8 0.124842 0.0277232 18.8 0.12383 18.8 0.123232 19.7294 0.144835 20 0.122667 18.8 0.124712
8.9 0.345047 18.9 0.127913 0.0477542 18.9 0.126081 18.9 0.125007 19.7435 0.142285 20.1 0.122412 18.9 0.127675
9 0.345019 19 0.144421 0.142029 19 0.137758 19 0.134032 19.7576 0.139801 20.1152 0.122388 19 0.143535
9.1 0.345061 19.0632 0.160863 0.217251 19.1 0.155573 19.1 0.147245 19.7718 0.137383 20.1303 0.122364 19.0632 0.159206
9.2 0.345056 19.1 0.171495 0.260961 19.1217 0.163341 19.1506 0.160901 19.7859 0.135031 20.1455 0.122341 19.1 0.169299
9.3 0.345025 19.1217 0.184122 0.304711 19.1506 0.175025 19.2 0.175777 19.8 0.132745 20.1607 0.122318 19.1217 0.181209
9.4 0.345061 19.1506 0.204112 0.363046 19.2 0.196917 19.3 0.190387 19.9 0.124438 20.1758 0.122296 19.1506 0.199937
9.5 0.345024 19.2 0.242964 0.462714 19.3 0.219521 19.4 0.192134 20 0.123567 20.191 0.122274 19.2 0.236167
9.6 0.345023 19.2405 0.259598 0.496229 19.4 0.222286 19.5041 0.188073 20.1 0.123179 20.2062 0.122252 19.2405 0.251556
9.7 0.345056 19.3 0.286484 0.545509 19.5041 0.21588 19.6 0.180001 20.1152 0.123143 20.221 0.122238 19.3 0.276356
9.8 0.345009 19.4 0.291986 0.554699 19.6 0.203355 19.6464 0.169297 20.1303 0.123107 20.2358 0.122225 19.4 0.281419
9.9 0.345044 19.5041 0.279292 0.533119 19.6464 0.187266 19.7012 0.157597 20.1455 0.123071 20.2506 0.122212 19.5041 0.269733
10 0.345062 19.6 0.255061 0.487823 19.7012 0.170126 19.7153 0.154113 20.1607 0.123037 20.2654 0.1222 19.6 0.247369
10.1 0.345008 19.6199 0.241529 0.459186 19.7153 0.165204 19.7294 0.150733 20.1758 0.123003 20.2803 0.122188 19.6199 0.234834
10.2 0.345047 19.6464 0.225476 0.421003 19.7294 0.160467 19.7435 0.147457 20.191 0.122969 20.2951 0.122177 19.6464 0.219902
10.3 0.345027 19.7012 0.195308 0.341563 19.7435 0.155913 19.7576 0.144284 20.2062 0.122936 20.3099 0.122166 19.7012 0.191741
10.4 0.345021 19.7177 0.185609 0.310421 19.7576 0.151545 19.7718 0.141215 20.221 0.122915 20.3454 0.122151 19.7177 0.182618
10.5 0.345038 19.7366 0.17568 0.27483 19.7718 0.147361 19.7859 0.138249 20.2358 0.122895 20.381 0.122138 19.7366 0.173241
10.6 0.345038 19.7743 0.157941 0.203649 19.7859 0.143361 19.8 0.135387 20.2506 0.122875 20.4165 0.122127 19.7743 0.156418
10.7 0.34501 19.8 0.147036 0.155195 19.8 0.139546 19.9 0.12517 20.2654 0.122857 20.4521 0.122118 19.8 0.146036
10.8 0.345032 19.8528 0.136662 0.0993805 19.9 0.126288 20 0.124114 20.2803 0.122839 20.4876 0.122112 19.8528 0.136091
10.9 0.345002 19.9 0.128198 0.0495678 20 0.124947 20.1 0.123645 20.2951 0.122822 20.5232 0.122109 19.9 0.12795
11 0.345011 20 0.126361 0.037742 20.1 0.124352 20.1152 0.123601 20.3099 0.122806 20.5587 0.122108 20 0.126178
11.1 0.345053 20.1 0.125551 0.0324262 20.1152 0.124296 20.1303 0.123558 20.3454 0.122783 20.7504 0.122103 20.1 0.125396
11.2 0.345012 20.1152 0.125475 0.0319249 20.1303 0.124241 20.1455 0.123515 20.381 0.122763 20.942 0.122096 20.1152 0.125323
11.3 0.345017 20.1303 0.1254 0.0314314 20.1455 0.124188 20.1607 0.123473 20.4165 0.122746 21.1336 0.122089 20.1303 0.125251
11.4 0.345033 20.1455 0.125327 0.0309459 20.1607 0.124134 20.1758 0.123432 20.4521 0.122733 21.3252 0.12208 20.1455 0.12518
11.5 0.345009 20.1607 0.125255 0.0304684 20.1758 0.124082 20.191 0.123391 20.4876 0.122724 21.5168 0.122071 20.1607 0.12511
11.6 0.345017 20.1758 0.125184 0.0299988 20.191 0.124031 20.2062 0.123352 20.5232 0.122719 21.7084 0.12206 20.1758 0.125042
11.7 0.345027 20.191 0.125115 0.0295371 20.2062 0.123981 20.221 0.123326 20.5587 0.122717 21.9 0.122048 20.191 0.124975
11.8 0.345004 20.2062 0.125047 0.0290834 20.221 0.123949 20.2358 0.123301 20.7015 0.122713 21.9064 0.122048 20.2062 0.124909
11.9 0.345033 20.221 0.125002 0.0287906 20.2358 0.123917 20.2506 0.123278 20.8443 0.122707 21.9845 0.122046 20.221 0.124867
12 0.345023 20.2358 0.12496 0.0285099 20.2506 0.123888 20.2654 0.123255 20.9871 0.122699 22.0627 0.122043 20.2358 0.124826
12.1 0.34502 20.2506 0.12492 0.0282415 20.2654 0.123859 20.2803 0.123234 21.1299 0.12269 22.1408 0.122037 20.2506 0.124787
12.2 0.344738 20.2654 0.124882 0.0279852 20.2803 0.123832 20.2951 0.123214 21.2726 0.12268 22.219 0.122029 20.2654 0.12475
12.3 0.345023 20.2803 0.124845 0.0277411 20.2951 0.123807 20.3099 0.123194 21.4154 0.122668 22.2971 0.122018 20.2803 0.124714
12.4 0.344698 20.2951 0.12481 0.0275092 20.3099 0.123783 20.3454 0.123166 21.5582 0.122654 22.3753 0.122005 20.2951 0.124681
12.5 0.344743 20.3099 0.124777 0.0272895 20.3454 0.123746 20.381 0.123142 21.9064 0.122626 22.4535 0.12199 20.3099 0.124649
12.6 0.344699 20.3454 0.124728 0.0269621 20.381 0.123716 20.4165 0.123122 21.9845 0.122624 22.5072 0.121976 20.3454 0.124602
12.7 0.344704 20.381 0.124687 0.026685 20.4165 0.123691 20.4521 0.123106 22.0627 0.122619 22.5609 0.121959 20.381 0.124562
12.8 0.344737 20.4165 0.124653 0.0264581 20.4521 0.123671 20.4876 0.123095 22.1408 0.12261 22.6146 0.121937 20.4165 0.124529
12.9 0.3447 20.4521 0.124627 0.0262815 20.4876 0.123657 20.5232 0.123089 22.219 0.122598 22.6683 0.121912 20.4521 0.124503
13 0.344731 20.4876 0.124608 0.0261552 20.5232 0.123649 20.5587 0.123087 22.2971 0.122582 22.722 0.121883 20.4876 0.124485
13.1 0.344708 20.5232 0.124596 0.0260791 20.5587 0.123646 20.7015 0.123081 22.3753 0.122562 22.7757 0.12185 20.5232 0.124474
13.2 0.344683 20.5587 0.124592 0.0260533 20.6971 0.123639 20.8443 0.123074 22.4535 0.122539 22.8294 0.121813 20.5587 0.12447
13.3 0.344714 20.6971 0.124583 0.0259928 20.8354 0.123631 20.9871 0.123065 22.5072 0.122518 22.9078 0.121749 20.6971 0.124462
13.4 0.344691 20.8354 0.124572 0.0259131 20.9738 0.12362 21.1299 0.123054 22.5609 0.122492 23.0063 0.121645 20.8354 0.12445
13.5 0.344693 20.9738 0.124557 0.0258143 21.1121 0.123607 21.2726 0.123041 22.6146 0.122459 23.1 0.12152 20.9738 0.124436
13.6 0.344731 21.1121 0.124539 0.0256962 21.2505 0.123592 21.4154 0.123027 22.6683 0.122421 23.2 0.121419 21.1121 0.124419
13.7 0.344689 21.2505 0.124519 0.0255589 21.3888 0.123575 21.5582 0.12301 22.722 0.122377 23.3 0.121492 21.2505 0.124399
13.8 0.344691 21.3888 0.124495 0.0254024 21.5272 0.123555 21.9064 0.122977 22.7757 0.122327 23.3286 0.121554 21.3888 0.124377
13.9 0.344746 21.5272 0.124469 0.0252268 21.9064 0.123508 21.9845 0.122975 22.8294 0.122271 23.3571 0.121615 21.5272 0.124351
14 0.344689 21.9064 0.124404 0.0247927 21.9801 0.123504 22.0627 0.122968 22.9078 0.122175 23.3857 0.121675 21.9064 0.124289
14.1 0.344698 21.9801 0.1244 0.0247651 22.0539 0.123497 22.1408 0.122958 23.0063 0.122016 23.4143 0.121735 21.9801 0.124285
14.2 0.344721 22.0539 0.12439 0.0246968 22.1277 0.123485 22.219 0.122943 23.1 0.121828 23.4429 0.121793 22.0539 0.124275
14.3 0.34468 22.1277 0.124374 0.024588 22.2015 0.123468 22.2971 0.122923 23.2 0.121676 23.4714 0.121851 22.1277 0.124259
14.4 0.344704 22.2015 0.124352 0.0244386 22.2753 0.123448 22.3753 0.122899 23.3 0.121785 23.5 0.121907 22.2015 0.124238
14.5 0.3447 22.2753 0.124324 0.0242486 22.3491 0.123422 22.4535 0.122871 23.3286 0.121879 23.6 0.122294 22.2753 0.124211
14.6 0.344686 22.3491 0.124289 0.0240181 22.4229 0.123393 22.5072 0.122846 23.3571 0.121972 23.7 0.12353 22.3491 0.124177
14.7 0.344714 22.4229 0.124249 0.023747 22.481 0.123362 22.5609 0.122814 23.3857 0.122063 23.8079 0.12989 22.4229 0.124138
14.8 0.344711 22.4782 0.124208 0.0234752 22.539 0.123321 22.6146 0.122775 23.4143 0.122152 23.9 0.135551 22.4782 0.124099
14.9 0.344682 22.5334 0.124156 0.0231239 22.5971 0.12327 22.6683 0.122729 23.4429 0.122241 24 0.148429 22.5334 0.124049
15 0.344704 22.5887 0.124092 0.0226932 22.6552 0.123209 22.722 0.122676 23.4714 0.122328 24.1 0.152708 22.5887 0.123987
15.1 0.344674 22.644 0.124017 0.0221831 22.7132 0.123138 22.7757 0.122615 23.5 0.122413 24.1151 0.152755 22.644 0.123914
15.2 0.344701 22.6993 0.12393 0.0215936 22.7713 0.123057 22.8294 0.122548 23.6 0.123 24.1303 0.152791 22.6993 0.12383
15.3 0.34471 22.7545 0.123831 0.0209247 22.8294 0.122967 22.9078 0.122432 23.7 0.124885 24.1454 0.152818 22.7545 0.123735
15.4 0.344661 22.8098 0.12372 0.0201763 22.9078 0.122821 23.0063 0.122241 23.8079 0.134881 24.1606 0.152834 22.8098 0.123628
15.5 0.3447 22.8379 0.123657 0.0197464 23.0063 0.12258 23.1 0.122014 23.9 0.144191 24.1757 0.15284 22.8379 0.123567
15.6 0.344728 22.8659 0.123588 0.0192751 23.1 0.122295 23.2 0.121831 23.9445 0.153765 24.1908 0.152836 22.8659 0.1235
15.7 0.344684 22.894 0.123512 0.0187625 23.2 0.122064 23.3 0.121962 24 0.166897 24.206 0.152822 22.894 0.123427
15.8 0.344711 22.9221 0.123431 0.0182086 23.3 0.12223 23.3286 0.122076 24.1 0.174926 24.3 0.151246 22.9221 0.123348
15.9 0.344714 22.9501 0.123344 0.0176134 23.3286 0.122372 23.3571 0.122187 24.1151 0.175015 24.4 0.147301 22.9501 0.123264
16 0.344678 22.9782 0.12325 0.0169769 23.3571 0.122512 23.3857 0.122297 24.1303 0.175084 24.4149 0.145693 22.9782 0.123174
16.1 0.344707 23.0063 0.123151 0.016299 23.3857 0.122651 23.4143 0.122405 24.1454 0.175134 24.4297 0.144105 23.0063 0.123078
16.2 0.344708 23.1 0.122768 0.0136663 23.4143 0.122787 23.4429 0.122512 24.1606 0.175165 24.4446 0.142538 23.1 0.122707
16.3 0.344677 23.2 0.122457 0.0115239 23.4429 0.122921 23.4714 0.122617 24.1757 0.175177 24.4595 0.140991 23.2 0.122406
16.4 0.344726 23.3 0.122679 0.0130589 23.4714 0.123053 23.5 0.12272 24.1908 0.175169 24.4743 0.139465 23.3 0.122621
16.5 0.344693 23.3286 0.122871 0.0143773 23.5 0.123184 23.6 0.123429 24.206 0.175142 24.4892 0.13796 23.3286 0.122807
16.6 0.34466 23.3571 0.12306 0.0156745 23.6 0.124078 23.7 0.125715 24.3 0.172156 24.504 0.136475 23.3571 0.12299
16.7 0.344712 23.3857 0.123247 0.0169504 23.7 0.126981 23.8079 0.138056 24.4 0.164823 24.6 0.126736 23.3857 0.12317
16.8 0.344684 23.4143 0.12343 0.018205 23.8079 0.143095 23.9 0.149882 24.4149 0.161909 24.7 0.123039 23.4143 0.123348
16.9 0.344697 23.4429 0.123612 0.0194383 23.9 0.159231 23.9445 0.162436 24.4297 0.159058 24.8 0.122607 23.4429 0.123523
17 0.344706 23.4714 0.12379 0.0206503 23.9191 0.16644 24 0.180043 24.4446 0.156271 24.9 0.122375 23.4714 0.123695
17.1 0.344673 23.5 0.123966 0.021841 23.9445 0.177249 24.1 0.191141 24.4595 0.153546 25.0063 0.122231 23.5 0.123865
17.2 0.344702 23.6 0.125179 0.0299643 24 0.20342 24.1151 0.191264 24.4743 0.150884 25.0211 0.122219 23.6 0.125037
17.3 0.344725 23.7 0.129152 0.055591 24.1 0.220713 24.1303 0.191361 24.4892 0.148286 25.0359 0.122207 23.7 0.12887
17.4 0.344686 23.7695 0.14348 0.136211 24.1151 0.220908 24.1454 0.191431 24.504 0.14575 25.0507 0.122196 23.7695 0.142628
17.5 0.344722 23.8079 0.152297 0.180369 24.1303 0.221061 24.1606 0.191474 24.6 0.129863 25.0655 0.122185 23.8079 0.151059
17.6 0.344705 23.8556 0.164705 0.23322 24.1454 0.221172 24.1757 0.19149 24.7 0.124135 25.0804 0.122175 23.8556 0.162854
17.7 0.344707 23.9 0.177338 0.282431 24.1606 0.22124 24.1908 0.19148 24.8 0.123476 25.0952 0.122165 23.9 0.174823
17.8 0.344708 23.9191 0.189222 0.321642 24.1757 0.221266 24.206 0.191442 24.9 0.123123 25.11 0.122156 23.9191 0.186011
17.9 0.344697 23.9445 0.207954 0.373923 24.1908 0.221249 24.3 0.187287 24.9152 0.12309 25.1526 0.122141 23.9445 0.203533
18 0.344689 24 0.255184 0.48807 24.206 0.22119 24.4 0.177212 24.9304 0.123058 25.1951 0.122128 24 0.247484
18.1 0.344717 24.1 0.288851 0.549491 24.3 0.214649 24.4149 0.173275 24.9455 0.123026 25.2377 0.122118 24.1 0.278534
18.2 0.344679 24.2 0.290648 0.552485 24.4 0.199093 24.4297 0.169445 24.9607 0.122995 25.2803 0.12211 24.2 0.280187
18.3 0.344695 24.3 0.276874 0.52886 24.4535 0.1788 24.4446 0.165722 24.9759 0.122964 25.3229 0.122105 24.3 0.267505
18.4 0.344395 24.4 0.247011 0.471361 24.504 0.162048 24.4595 0.162105 24.9911 0.122934 25.3654 0.122103 24.4 0.239921
18.5 0.344673 24.4229 0.230237 0.433442 24.5283 0.154437 24.4743 0.158595 25.0063 0.122905 25.408 0.122103 24.4229 0.224346
18.6 0.344685 24.4535 0.210401 0.382883 24.6 0.134851 24.4892 0.155192 25.0211 0.122886 25.5987 0.122098 24.4535 0.20585
18.7 0.344709 24.4835 0.192906 0.333226 24.7 0.125821 24.504 0.151895 25.0359 0.122868 25.7894 0.122092 24.4835 0.189473
18.8 0.344996 24.504 0.181909 0.29833 24.8 0.124807 24.5606 0.139616 25.0507 0.122851 25.9801 0.122084 24.504 0.179135
18.9 0.34597 24.5283 0.169784 0.253281 24.9 0.124266 24.6 0.131814 25.0655 0.122835 26.1708 0.122075 24.5283 0.167669
19 0.349687 24.5606 0.155691 0.193216 24.9152 0.124216 24.7 0.124803 25.0804 0.122819 26.3615 0.122066 24.5606 0.154274
19.1 0.354033 24.6 0.140222 0.119956 24.9304 0.124166 24.8 0.124004 25.0952 0.122804 26.5521 0.122055 24.6 0.139512
19.2 0.363411 24.7 0.127557 0.0454779 24.9455 0.124118 24.9 0.123577 25.11 0.12279 26.7428 0.122043 24.7 0.127332
19.3 0.366211 24.8 0.12617 0.0364963 24.9607 0.12407 24.9152 0.123537 25.1526 0.122767 26.8161 0.122042 24.8 0.125994
19.4 0.366496 24.9 0.125433 0.0316499 24.9759 0.124023 24.9304 0.123498 25.1951 0.122748 26.8895 0.122038 24.9 0.125283
19.5 0.365914 24.9152 0.125365 0.0311983 24.9911 0.123978 24.9455 0.12346 25.2377 0.122733 26.9628 0.122031 24.9152 0.125217
19.6 0.363706 24.9304 0.125298 0.0307543 25.0063 0.123933 24.9607 0.123422 25.2803 0.122721 27.0361 0.122022 24.9304 0.125152
19.7 0.356563 24.9455 0.125232 0.0303177 25.0211 0.123904 24.9759 0.123385 25.3229 0.122714 27.1094 0.12201 24.9455 0.125088
19.8 0.349092 24.9607 0.125168 0.0298886 25.0359 0.123877 24.9911 0.123349 25.3654 0.12271 27.1827 0.121996 24.9607 0.125026
19.9 0.346552 24.9759 0.125104 0.029467 25.0507 0.123851 25.0063 0.123313 25.408 0.122711 27.256 0.121979 24.9759 0.124965
20 0.347202 24.9911 0.125042 0.0290529 25.0655 0.123826 25.0211 0.123291 25.5952 0.122703 27.3078 0.121964 24.9911 0.124905
20.1 0.3469 25.0063 0.124981 0.0286462 25.0804 0.123802 25.0359 0.123269 25.7824 0.122693 27.3596 0.121944 25.0063 0.124845
20.2 0.346882 25.0211 0.124942 0.0283879 25.0952 0.12378 25.0507 0.123248 25.9696 0.122682 27.4114 0.121921 25.0211 0.124808
20.3 0.346589 25.0359 0.124905 0.0281406 25.11 0.123758 25.0655 0.123229 26.1568 0.122669 27.4632 0.121895 25.0359 0.124772
20.4 0.346579 25.0507 0.124869 0.0279043 25.1526 0.123723 25.0804 0.12321 26.344 0.122655 27.515 0.121864 25.0507 0.124738
20.5 0.346251 25.0655 0.124836 0.0276791 25.1951 0.123693 25.0952 0.123192 26.5312 0.122639 27.5668 0.12183 25.0655 0.124705
20.6 0.346322 25.0804 0.124804 0.0274649 25.2377 0.12367 25.11 0.123175 26.7184 0.122621 27.6186 0.121792 25.0804 0.124674
20.7 0.346284 25.0952 0.124773 0.0272618 25.2803 0.123653 25.1526 0.123147 26.7906 0.122619 27.7 0.12172 25.0952 0.124645
20.8 0.345939 25.11 0.124744 0.0270697 25.3229 0.123641 25.1951 0.123124 26.8628 0.122613 27.7286 0.121688 25.11 0.124617
20.9 0.345979 25.1526 0.124696 0.0267486 25.3654 0.123636 25.2377 0.123105 26.9351 0.122604 27.7571 0.121654 25.1526 0.124571
21 0.345935 25.1951 0.124657 0.0264819 25.408 0.123637 25.2803 0.123092 27.0073 0.122592 27.7857 0.121618 25.1951 0.124532
21.1 0.34595 25.2377 0.124625 0.0262697 25.5934 0.123625 25.3229 0.123083 27.0795 0.122577 27.8143 0.121582 25.2377 0.124502
21.2 0.345962 25.2803 0.124601 0.0261121 25.7789 0.123611 25.3654 0.123078 27.1518 0.122558 27.8429 0.121545 25.2803 0.124479
21.3 0.345906 25.3229 0.124586 0.0260089 25.9643 0.123594 25.408 0.123079 27.224 0.122536 27.8714 0.121506 25.3229 0.124464
21.4 0.345635 25.3654 0.124578 0.0259603 26.1498 0.123574 25.5934 0.12307 27.2804 0.122513 27.9 0.121466 25.3654 0.124457
21.5 0.345652 25.408 0.124579 0.0259661 26.3352 0.123552 25.7789 0.123059 27.3367 0.122484 28 0.121419 25.408 0.124458
21.6 0.34562 25.5926 0.124564 0.0258619 26.5207 0.123528 25.9643 0.123045 27.3931 0.122448 28.1 0.121574 25.5926 0.124443
21.7 0.345647 25.7771 0.124545 0.0257337 26.7061 0.1235 26.1498 0.12303 27.4495 0.122405 28.1286 0.121633 25.7771 0.124424
21.8 0.345642 25.9617 0.124522 0.0255816 26.7801 0.123497 26.3352 0.123012 27.5059 0.122356 28.1571 0.121694 25.9617 0.124402
21.9 0.345609 26.1463 0.124496 0.0254054 26.8541 0.123489 26.5207 0.122993 27.5622 0.122301 28.1857 0.121757 26.1463 0.124377
22 0.345659 26.3309 0.124466 0.0252052 26.9281 0.123476 26.7061 0.122971 27.6186 0.122239 28.2143 0.121821 26.3309 0.124348
22.1 0.345618 26.5154 0.124433 0.0249811 27.0021 0.123457 26.7801 0.122969 27.7 0.122131 28.2429 0.121888 26.5154 0.124316
22.2 0.345628 26.7 0.124396 0.0247329 27.076 0.123433 26.8541 0.122962 27.7286 0.122081 28.2714 0.121957 26.7 0.12428
22.3 0.345633 26.7749 0.124392 0.0247064 27.15 0.123404 26.9281 0.122952 27.7571 0.12203 28.3 0.122028 26.7749 0.124276
22.4 0.345285 26.8497 0.124381 0.024632 27.224 0.12337 27.0021 0.122937 27.7857 0.121977 28.4 0.122623 26.8497 0.124266
22.5 0.345317 26.9246 0.124362 0.0245097 27.2804 0.123335 27.076 0.122918 27.8143 0.121922 28.5 0.12508 26.9246 0.124248
22.6 0.345334 26.9994 0.124337 0.0243394 27.3367 0.12329 27.15 0.122895 27.8429 0.121865 28.5286 0.127052 26.9994 0.124224
22.7 0.345314 27.0743 0.124304 0.0241213 27.3931 0.123236 27.224 0.122868 27.8714 0.121807 28.5571 0.129103 27.0743 0.124192
22.8 0.345334 27.1491 0.124265 0.0238553 27.4495 0.123171 27.2804 0.12284 27.9 0.121747 28.5857 0.131232 27.1491 0.124154
22.9 0.345306 27.224 0.124218 0.0235413 27.5059 0.123097 27.3367 0.122805 28 0.121675 28.6143 0.133439 27.224 0.124109
23 0.344973 27.2804 0.124171 0.023225 27.5622 0.123012 27.3931 0.122761 28.1 0.121909 28.6429 0.135724 27.2804 0.124063
23.1 0.345003 27.3367 0.124111 0.0228173 27.6186 0.122918 27.4495 0.12271 28.1168 0.121962 28.6714 0.138087 27.3367 0.124005
23.2 0.345002 27.3931 0.124037 0.0223183 27.7 0.122754 27.5059 0.122651 28.1337 0.122015 28.7 0.140528 27.3931 0.123934
23.3 0.344967 27.4495 0.12395 0.0217281 27.7286 0.122679 27.5622 0.122584 28.1505 0.12207 28.8 0.151043 27.4495 0.123849
23.4 0.345337 27.5059 0.123849 0.0210466 27.7571 0.122601 27.6186 0.122509 28.1674 0.122125 28.9 0.153072 27.5059 0.123752
23.5 0.345302 27.5622 0.123735 0.0202738 27.7857 0.12252 27.7 0.122379 28.1842 0.122181 28.9152 0.152977 27.5622 0.123642
23.6 0.345623 27.6186 0.123607 0.0194097 27.8143 0.122437 27.7286 0.122319 28.2011 0.122238 28.9304 0.152873 27.6186 0.123519
23.7 0.346584 27.7 0.123386 0.0179016 27.8429 0.122351 27.7571 0.122257 28.2179 0.122296 28.9455 0.15276 27.7 0.123305
23.8 0.35122 27.7286 0.123284 0.0172076 27.8714 0.122262 27.7857 0.122193 28.3 0.122596 28.9607 0.152637 27.7286 0.123206
23.9 0.355293 27.7571 0.123179 0.0164887 27.9 0.122172 27.8143 0.122127 28.4 0.123501 28.9759 0.152504 27.7571 0.123105
24 0.364926 27.7857 0.12307 0.0157447 28 0.122064 27.8429 0.122059 28.5 0.127276 28.9911 0.152361 27.7857 0.122999
24.1 0.366791 27.8143 0.122958 0.0149759 28.1 0.122418 27.8714 0.121988 28.5286 0.130349 29.0063 0.152209 27.8143 0.122891
24.2 0.366838 27.8429 0.122842 0.014182 28.206 0.122939 27.9 0.121916 28.5571 0.133608 29.1 0.149975 27.8429 0.122779
24.3 0.365876 27.8714 0.122723 0.0133632 28.3 0.123462 28 0.12183 28.5857 0.137055 29.2 0.143541 27.8714 0.122664
24.4 0.363367 27.9 0.122601 0.0125195 28.4 0.124846 28.1 0.122112 28.6143 0.140688 29.3 0.132043 27.9 0.122546
24.5 0.355296 28 0.122456 0.0115175 28.5 0.130724 28.206 0.122526 28.6429 0.144509 29.4 0.124022 28 0.122406
24.6 0.348441 28.1 0.122932 0.0147999 28.5286 0.135579 28.3 0.12294 28.6714 0.148517 29.5 0.122802 28.1 0.122866
24.7 0.347175 28.206 0.123636 0.019601 28.5571 0.140925 28.4 0.124035 28.7 0.152712 29.6 0.122491 28.206 0.123546
24.8 0.347515 28.3 0.124342 0.0243764 28.5857 0.14676 28.5 0.128633 28.8 0.171774 29.7 0.122304 28.3 0.124229
24.9 0.347177 28.4 0.126223 0.0368442 28.6143 0.153085 28.5286 0.1324 28.9 0.175619 29.7154 0.122286 28.4 0.126045
25 0.34688 28.5 0.134361 0.0870819 28.6429 0.159899 28.5571 0.136452 28.9152 0.175439 29.7308 0.122269 28.5 0.133885
25.1 0.346911 28.5283 0.141466 0.126013 28.6714 0.167204 28.5857 0.140789 28.9304 0.175241 29.7463 0.122252 28.5283 0.140701
25.2 0.346566 28.6 0.162369 0.224774 28.7 0.174998 28.6143 0.14541 28.9455 0.175025 29.7617 0.122236 28.6 0.160647
25.3 0.346569 28.6194 0.169306 0.252142 28.7428 0.190453 28.6429 0.150317 28.9607 0.17479 29.7771 0.12222 28.6452 0.176962
25.4 0.346579 28.6452 0.179625 0.288633 28.8 0.21382 28.6714 0.155508 28.9759 0.174537 29.7925 0.122205 28.7 0.199526
25.5 0.346241 28.7 0.203614 0.365934 28.9 0.222245 28.7 0.160984 28.9911 0.174266 29.8079 0.12219 28.7184 0.209819
25.6 0.346269 28.7184 0.214635 0.395315 28.9152 0.221846 28.7428 0.171424 29.0063 0.173976 29.8447 0.122169 28.7428 0.225322
25.7 0.34628 28.7428 0.23131 0.434491 28.9304 0.221408 28.8 0.186757 29.1 0.16977 29.8815 0.12215 28.8 0.266009
25.8 0.346243 28.8 0.27525 0.525966 28.9455 0.22093 28.9 0.192108 29.2 0.158025 29.9182 0.122135 28.9 0.281344
25.9 0.346273 28.9 0.291905 0.554565 28.9607 0.220412 28.9152 0.191857 29.256 0.146608 29.955 0.122124 28.9152 0.280611
26 0.346278 28.9152 0.291108 0.553253 28.9759 0.219855 28.9304 0.19158 29.3 0.138373 29.9917 0.122116 28.9304 0.279807
26.1 0.345925 28.9304 0.290234 0.551802 28.9911 0.219259 28.9455 0.191278 29.4 0.125642 30.0285 0.12211 28.9455 0.278932
26.2 0.345978 28.9455 0.289283 0.550213 29.0063 0.218622 28.9607 0.19095 29.5 0.123773 30.0653 0.122109 28.9607 0.277985
26.3 0.345938 28.9607 0.288254 0.548487 29.1 0.209509 28.9759 0.190598 29.6 0.1233 30.1744 0.122105 28.9759 0.276967
26.4 0.345918 28.9759 0.287148 0.546622 29.2 0.185324 28.9911 0.19022 29.7 0.123015 30.2836 0.1221 28.9911 0.275877
26.5 0.345962 28.9911 0.285964 0.544619 29.224 0.175493 29.0063 0.189816 29.7154 0.122988 30.3927 0.122096 29.0063 0.274716
26.6 0.345926 29.0063 0.284703 0.542478 29.256 0.163776 29.1 0.18399 29.7308 0.122962 30.5019 0.122091 29.1 0.258273
26.7 0.345617 29.1 0.266863 0.510626 29.3 0.149015 29.2 0.168039 29.7463 0.122937 30.6111 0.122087 29.13 0.244747
26.8 0.345654 29.13 0.252234 0.481619 29.3448 0.139147 29.256 0.153051 29.7617 0.122912 30.7202 0.122082 29.2 0.216464
26.9 0.345622 29.2 0.221754 0.413937 29.4 0.128158 29.3 0.142454 29.7771 0.122888 30.8294 0.122078 29.224 0.20043
27 0.345639 29.224 0.204596 0.367425 29.5 0.125264 29.4 0.126636 29.7925 0.122865 31.7298 0.122024 29.256 0.182043
27.1 0.345645 29.256 0.185033 0.305409 29.6 0.124537 29.5 0.124365 29.8079 0.122843 31.7995 0.122018 29.3 0.159598
27.2 0.345614 29.3 0.161266 0.220137 29.7 0.124101 29.6 0.123791 29.8447 0.12281 31.8693 0.122007 29.3448 0.145557
27.3 0.345645 29.3448 0.146548 0.150938 29.7154 0.12406 29.7 0.123446 29.8815 0.122782 31.939 0.12199 29.4 0.130438
27.4 0.345636 29.4 0.130779 0.0656752 29.7308 0.12402 29.7154 0.123414 29.9182 0.122759 32.0087 0.121969 29.5 0.126596
27.5 0.345615 29.5 0.126794 0.0405596 29.7463 0.123982 29.7308 0.123383 29.955 0.122742 32.0784 0.121943 29.6 0.125639
27.6 0.345347 29.6 0.125803 0.0340857 29.7617 0.123944 29.7463 0.123352 29.9917 0.122729 32.1482 0.121912 29.7 0.125066
27.7 0.345318 29.7 0.125209 0.0301646 29.7771 0.123908 29.7617 0.123322 30.0285 0.122721 32.2179 0.121876 29.7154 0.125013
27.8 0.345291 29.7154 0.125154 0.0297967 29.7925 0.123872 29.7771 0.123294 30.0653 0.122719 32.245 0.12186 29.7308 0.124961
27.9 0.345324 29.7308 0.1251 0.0294384 29.8079 0.123838 29.7925 0.123265 30.1744 0.122712 32.2721 0.121843 29.7463 0.12491
28 0.34499 29.7463 0.125048 0.0290896 29.8447 0.123788 29.8079 0.123238 30.2836 0.122706 32.2992 0.121823 29.7617 0.124861
28.1 0.345317 29.7617 0.124996 0.0287503 29.8815 0.123746 29.8447 0.123199 30.3927 0.122699 32.3263 0.121803 29.7771 0.124813
28.2 0.345326 29.7771 0.124947 0.0284206 29.9182 0.123711 29.8815 0.123165 30.5019 0.122692 32.3534 0.121781 29.7925 0.124766
28.3 0.345625 29.7925 0.124899 0.0281005 29.955 0.123684 29.9182 0.123138 30.6111 0.122686 32.3805 0.121758 29.8079 0.124721
28.4 0.345954 29.8079 0.124852 0.0277899 29.9917 0.123665 29.955 0.123116 30.7202 0.122679 32.4076 0.121733 29.8447 0.124656
28.5 0.347822 29.8447 0.124785 0.0273374 30.0285 0.123653 29.9917 0.123101 30.8294 0.122672 32.4295 0.12171 29.8815 0.124601
28.6 0.353379 29.8815 0.124727 0.0269542 30.0653 0.123649 30.0285 0.123092 31.7298 0.122591 32.4513 0.121686 29.9182 0.124555
28.7 0.358719 29.9182 0.12468 0.0266403 30.1716 0.123639 30.0653 0.123089 31.7995 0.122581 32.4732 0.12166 29.955 0.12452
28.8 0.366508 29.955 0.124644 0.0263957 30.278 0.123629 30.1744 0.123081 31.8693 0.122564 32.495 0.121634 29.9917 0.124494
28.9 0.367107 29.9917 0.124617 0.0262205 30.3843 0.123619 30.2836 0.123073 31.939 0.122539 32.5169 0.121605 30.0285 0.124479
29 0.366822 30.0285 0.124602 0.0261145 30.4907 0.12361 30.3927 0.123065 32.0087 0.122507 32.5387 0.121576 30.0653 0.124474
29.1 0.365235 30.0653 0.124596 0.0260778 30.5971 0.1236 30.5019 0.123057 32.0784 0.122468 32.5606 0.121545 30.1716 0.124461
29.2 0.360581 30.1716 0.124583 0.0259884 30.7034 0.12359 30.6111 0.123049 32.1482 0.122421 32.6 0.121491 30.278 0.124448
29.3 0.351878 30.278 0.124569 0.0258992 30.8098 0.12358 30.7202 0.12304 32.2179 0.122367 32.7 0.12141 30.3843 0.124435
29.4 0.347178 30.3843 0.124556 0.0258102 31.7298 0.123453 30.8294 0.123032 32.245 0.122342 32.8 0.121527 30.4907 0.124423
29.5 0.347491 30.4907 0.124543 0.0257213 31.7995 0.123439 31.7298 0.122934 32.2721 0.122315 33 0.121968 30.5971 0.12441
29.6 0.347513 30.5971 0.12453 0.0256326 31.8693 0.123413 31.7995 0.122922 32.2992 0.122287 33.1 0.122454 30.7034 0.124397
29.7 0.347183 30.7034 0.124516 0.025544 31.939 0.123375 31.8693 0.122901 32.3263 0.122256 33.2 0.124217 30.8098 0.124384
29.8 0.346879 30.8098 0.124503 0.0254557 32.0087 0.123327 31.939 0.122872 32.3534 0.122222 33.3 0.131139 30.9412 0.12436
29.9 0.346877 30.9412 0.124478 0.0252884 32.0784 0.123267 32.0087 0.122833 32.3805 0.122187 33.4 0.137707 31.0726 0.124336
30 0.34655 31.0726 0.124453 0.0251218 32.1482 0.123195 32.0784 0.122786 32.4076 0.122149 33.5 0.149959 31.2041 0.124312
30.1 0.346592 31.2041 0.124429 0.0249561 32.2179 0.123113 32.1482 0.122729 32.4249 0.122122 33.6 0.152914 31.3355 0.124289
30.2 0.34658 31.3355 0.124404 0.0247911 32.245 0.123075 32.2179 0.122664 32.4421 0.122094 33.7 0.152608 31.4669 0.124265
30.3 0.346249 31.4669 0.12438 0.024627 32.2721 0.123035 32.245 0.122634 32.4593 0.122064 33.8 0.150565 31.5984 0.124242
30.4 0.346276 31.5984 0.124355 0.0244636 32.2992 0.122991 32.2721 0.122602 32.4766 0.122034 33.9 0.145382 31.7298 0.124218
30.5 0.346228 31.7298 0.124331 0.0243011 32.3263 0.122943 32.2992 0.122567 32.4938 0.122001 34 0.134085 31.7995 0.124199
30.6 0.34623 31.7995 0.124311 0.0241675 32.3534 0.122893 32.3263 0.122529 32.511 0.121968 34.1 0.124862 31.8693 0.124165
30.7 0.346264 31.8693 0.124276 0.0239305 32.3805 0.122839 32.3534 0.122489 32.5283 0.121933 34.2 0.122888 31.939 0.124116
30.8 0.345918 31.939 0.124225 0.0235898 32.4076 0.122782 32.3805 0.122447 32.6 0.121784 34.3 0.122538 32.0087 0.124052
30.9 0.345932 32.0087 0.12416 0.0231455 32.4249 0.122741 32.4076 0.122401 32.7 0.121662 34.4 0.122333 32.0784 0.123974
31 0.345949 32.0784 0.124078 0.0225976 32.4421 0.122698 32.4249 0.122369 32.8 0.121838 34.504 0.122207 32.1482 0.123881
31.1 0.345902 32.1482 0.123982 0.0219462 32.4593 0.122653 32.4421 0.122335 33 0.122505 34.5382 0.122184 32.2179 0.123773
31.2 0.345958 32.2179 0.12387 0.0211911 32.4766 0.122606 32.4593 0.122299 33.1 0.123244 34.5723 0.122164 32.245 0.123724
31.3 0.345942 32.245 0.12382 0.0208494 32.4938 0.122558 32.4766 0.122262 33.2 0.125943 34.6064 0.122147 32.2721 0.123671
31.4 0.345608 32.2721 0.123765 0.0204773 32.511 0.122507 32.4938 0.122223 33.3 0.1369 34.6405 0.122133 32.2992 0.123613
31.5 0.345627 32.2992 0.123705 0.0200748 32.5283 0.122454 32.511 0.122183 33.4 0.147843 34.6746 0.122123 32.3263 0.123552
31.6 0.345607 32.3263 0.123642 0.0196419 32.6 0.122228 32.5283 0.122141 33.4143 0.150702 34.7087 0.122116 32.3534 0.123486
31.7 0.345603 32.3534 0.123574 0.0191786 32.7 0.122043 32.6 0.12196 33.4286 0.153651 34.7428 0.122113 32.3805 0.123416
31.8 0.345623 32.3805 0.123501 0.0186849 32.8 0.12231 32.7 0.121814 33.4429 0.15669 34.8288 0.122107 32.4076 0.123341
31.9 0.345597 32.4076 0.123424 0.0181608 33 0.123324 32.8 0.122026 33.4571 0.159818 34.9148 0.122101 32.4226 0.123293
32 0.345581 32.4226 0.123374 0.017822 33.1 0.124451 33 0.122831 33.4714 0.163036 35.0008 0.122097 32.4375 0.123244
32.1 0.34561 32.4375 0.123323 0.0174748 33.2 0.128628 33.1 0.123723 33.4857 0.166344 35.0868 0.122093 32.4524 0.123194
32.2 0.345583 32.4524 0.123271 0.0171191 33.256 0.138265 33.2 0.127002 33.5 0.169741 35.1728 0.12209 32.4673 0.123142
32.3 0.345304 32.4673 0.123218 0.0167551 33.3 0.146497 33.3 0.140593 33.6 0.175317 35.2588 0.122088 32.4823 0.12309
32.4 0.345299 32.4823 0.123163 0.0163827 33.4 0.165871 33.4 0.154608 33.7 0.174736 35.3448 0.122086 32.4972 0.123036
32.5 0.345268 32.4972 0.123108 0.0160019 33.424 0.175032 33.456 0.17016 33.8 0.170874 35.4988 0.122078 32.5121 0.122981
32.6 0.344975 32.5121 0.123051 0.0156126 33.456 0.188572 33.5 0.183949 33.9 0.16133 35.6528 0.122069 32.6 0.122619
32.7 0.344969 32.6 0.122676 0.0130392 33.5 0.209446 33.6 0.191687 33.9143 0.158311 35.8068 0.12206 32.7 0.122379
32.8 0.345271 32.7 0.122428 0.0113276 33.6 0.221577 33.7 0.190875 33.9286 0.155365 35.9609 0.122051 32.8 0.122727
32.9 0.345292 32.8 0.122788 0.0138069 33.7 0.220293 33.8 0.185513 33.9429 0.152493 36.1149 0.122042 33 0.124048
33 0.345282 33 0.124155 0.0231178 33.8 0.211877 33.9 0.172479 33.9571 0.149695 36.2689 0.122033 33.1 0.125526
33.1 0.345886 33.1 0.125686 0.0333159 33.9 0.191942 33.9445 0.160352 33.9714 0.14697 36.4229 0.122024 33.2 0.131066
33.2 0.347186 33.2 0.131431 0.069651 33.9445 0.174184 34 0.146739 33.9857 0.144319 36.4944 0.122018 33.256 0.144314
33.3 0.352733 33.256 0.145246 0.144665 34 0.154875 34.0653 0.134291 34 0.141741 36.5659 0.122007 33.3 0.155936
33.4 0.356495 33.3 0.157415 0.203604 34.028 0.147315 34.1 0.128221 34.1 0.12694 36.6374 0.12199 33.3448 0.168208
33.5 0.36556 33.3448 0.170355 0.255426 34.1 0.130193 34.2 0.124523 34.2 0.123904 36.709 0.121968 33.4 0.185051
33.6 0.366773 33.4 0.188189 0.319277 34.2 0.125465 34.3 0.123878 34.3 0.123371 36.7805 0.121941 33.424 0.199695
33.7 0.366769 33.424 0.203812 0.365146 34.3 0.124647 34.4 0.1235 34.4 0.123059 36.852 0.121909 33.456 0.222155
33.8 0.365526 33.456 0.227906 0.426305 34.4 0.124168 34.504 0.123269 34.504 0.122868 36.9235 0.121872 33.486 0.245927
33.9 0.362083 33.486 0.253518 0.483642 34.504 0.123877 34.5382 0.123226 34.5382 0.122833 37.0063 0.121817 33.5 0.258161
34 0.35337 33.5 0.266742 0.510399 34.5382 0.123823 34.5723 0.123189 34.5723 0.122802 37.0211 0.121806 33.6 0.280118
34.1 0.347471 33.6 0.290572 0.55236 34.5723 0.123776 34.6064 0.123159 34.6064 0.122777 37.0359 0.121794 33.7 0.277767
34.2 0.347456 33.7 0.288017 0.548094 34.6064 0.123737 34.6405 0.123134 34.6405 0.122756 37.0507 0.121781 33.8 0.262513
34.3 0.347483 33.8 0.271459 0.519115 34.6405 0.123706 34.6746 0.123115 34.6746 0.122741 37.0655 0.121769 33.8556 0.242443
34.4 0.347148 33.8556 0.249745 0.476445 34.6746 0.123682 34.7087 0.123102 34.7087 0.12273 37.0804 0.121755 33.9 0.227618
34.5 0.346833 33.9 0.233746 0.44239 34.7087 0.123666 34.7428 0.123096 34.7428 0.122725 37.0952 0.121742 33.9191 0.214143
34.6 0.346869 33.9191 0.219273 0.406994 34.7428 0.123658 34.8233 0.123085 34.8252 0.122716 37.11 0.121728 33.9445 0.198455
34.7 0.34684 33.9445 0.202508 0.3598 34.8224 0.123644 34.9039 0.123076 34.9075 0.122708 37.1309 0.121706 34 0.168253
34.8 0.346542 34 0.17039 0.25676 34.902 0.123632 34.9844 0.123068 34.9899 0.122701 37.1517 0.121682 34.028 0.157188
34.9 0.34657 34.028 0.158742 0.208088 34.9816 0.123622 35.0649 0.123061 35.0722 0.122696 37.1726 0.121658 34.0653 0.144188
35 0.346536 34.0653 0.145121 0.143193 35.0612 0.123614 35.1454 0.123056 35.1545 0.122691 37.1934 0.121632 34.1 0.133168
35.1 0.346242 34.1 0.133616 0.0827146 35.1408 0.123608 35.2259 0.123052 35.2369 0.122688 37.2143 0.121604 34.2 0.126861
35.2 0.346245 34.2 0.127069 0.0423364 35.2204 0.123603 35.3064 0.12305 35.3192 0.122686 37.2351 0.121576 34.3 0.125784
35.3 0.3462 34.3 0.125952 0.0350683 35.3 0.123601 35.4659 0.123034 35.4769 0.122673 37.256 0.121546 34.4 0.125155
35.4 0.346242 34.4 0.125301 0.0307723 35.4604 0.123581 35.6254 0.123018 35.6345 0.12266 37.3 0.121483 34.504 0.124773
35.5 0.346235 34.504 0.124906 0.0281465 35.6208 0.123561 35.7849 0.123002 35.7922 0.122646 37.4 0.12141 34.5382 0.124702
35.6 0.3459 34.5382 0.124832 0.0276541 35.7812 0.12354 35.9444 0.122985 35.9499 0.122633 37.5 0.121537 34.5723 0.124641
35.7 0.345935 34.5723 0.124769 0.0272312 35.9417 0.123519 36.1039 0.122968 36.1076 0.122619 37.5286 0.121599 34.6064 0.12459
35.8 0.345914 34.6064 0.124716 0.0268778 36.1021 0.123497 36.2634 0.122951 36.2652 0.122605 37.5571 0.121662 34.6405 0.124548
35.9 0.345899 34.6405 0.124673 0.0265938 36.2625 0.123476 36.4229 0.122934 36.4229 0.12259 37.5857 0.121726 34.6746 0.124517
36 0.345941 34.6746 0.124641 0.0263793 36.4229 0.123453 36.4944 0.122922 36.4944 0.122581 37.6143 0.12179 34.7087 0.124496
36.1 0.345936 34.7087 0.124619 0.0262343 36.4944 0.123439 36.5659 0.122902 36.5659 0.122564 37.6429 0.121856 34.7428 0.124486
36.2 0.345905 34.7428 0.124608 0.0261587 36.5659 0.123413 36.6374 0.122872 36.6374 0.122539 37.6714 0.121922 34.8161 0.124468
36.3 0.345937 34.8161 0.12459 0.0260386 36.6374 0.123375 36.709 0.122832 36.709 0.122506 37.7 0.121989 34.8895 0.124453
36.4 0.34558 34.8895 0.124575 0.0259354 36.709 0.123325 36.7805 0.122783 36.7805 0.122465 37.8 0.122504 34.9628 0.124441
36.5 0.345607 34.9628 0.124562 0.0258489 36.7805 0.123263 36.852 0.122724 36.852 0.122416 37.9 0.124437 35.0361 0.124431
36.6 0.345614 35.0361 0.124551 0.0257792 36.852 0.123188 36.9235 0.122655 36.9235 0.12236 38 0.131498 35.1094 0.124423
36.7 0.345582 35.1094 0.124544 0.0257263 36.9235 0.123102 37.0063 0.122556 37.0063 0.122277 38.1 0.138233 35.1827 0.124418
36.8 0.345612 35.1827 0.124538 0.0256902 37.0063 0.122977 37.0211 0.122534 37.0211 0.12226 38.2 0.150207 35.256 0.124415
36.9 0.345602 35.256 0.124535 0.0256709 37.0211 0.12295 37.0359 0.122512 37.0359 0.122242 38.3 0.152927 35.4227 0.12439
37 0.345279 35.4227 0.124509 0.0254939 37.0359 0.122922 37.0507 0.12249 37.0507 0.122223 38.4 0.152511 35.5894 0.124363
37.1 0.345313 35.5894 0.124482 0.0253105 37.0507 0.122894 37.0655 0.122467 37.0655 0.122203 38.5 0.150372 35.7561 0.124336
37.2 0.345284 35.7561 0.124453 0.0251207 37.0655 0.122864 37.0804 0.122442 37.0804 0.122184 38.6 0.144803 35.9228 0.124308
37.3 0.345278 35.9228 0.124424 0.0249246 37.0804 0.122834 37.0952 0.122418 37.0952 0.122163 38.7 0.133397 36.0895 0.124279
37.4 0.345299 36.0895 0.124394 0.024722 37.0952 0.122803 37.11 0.122392 37.11 0.122142 38.8 0.124546 36.2562 0.124249
37.5 0.345278 36.2562 0.124363 0.024513 37.11 0.122771 37.2 0.122205 37.2 0.121987 38.9 0.12286 36.4229 0.124218
37.6 0.345284 36.4229 0.124331 0.0242977 37.2 0.122535 37.3 0.121947 37.3 0.121772 39 0.122523 36.4944 0.124199
37.7 0.345641 36.4944 0.124312 0.0241708 37.3 0.12221 37.4 0.121813 37.4 0.121661 39.1 0.122323 36.5659 0.124165
37.8 0.345906 36.5659 0.124276 0.0239336 37.4 0.122042 37.5 0.122045 37.5 0.121854 39.1154 0.122304 36.6374 0.124115
37.9 0.347485 36.6374 0.124225 0.0235862 37.5 0.122333 37.5286 0.122158 37.5286 0.121947 39.1309 0.122286 36.709 0.12405
38 0.352764 36.709 0.124157 0.0231285 37.5286 0.122476 37.5571 0.122272 37.5571 0.122042 39.1463 0.122268 36.7805 0.123968
38.1 0.357121 36.7805 0.124073 0.0225605 37.5571 0.12262 37.5857 0.122388 37.5857 0.122139 39.1617 0.12225 36.852 0.123871
38.2 0.365876 36.852 0.123972 0.0218824 37.5857 0.122766 37.6143 0.122506 37.6143 0.122236 39.1771 0.122233 36.9235 0.123759
38.3 0.366787 36.9235 0.123856 0.0210939 37.6143 0.122914 37.6429 0.122625 37.6429 0.122335 39.1926 0.122216 37.0063 0.123595
38.4 0.366762 37.0063 0.123686 0.0199443 37.6429 0.123065 37.6714 0.122746 37.6714 0.122435 39.208 0.1222 37.0211 0.12356
38.5 0.365565 37.0211 0.12365 0.0196998 37.6714 0.123217 37.7 0.122869 37.7 0.122537 39.2434 0.122177 37.0359 0.123524
38.6 0.361483 37.0359 0.123613 0.0194468 37.7 0.123371 37.8 0.123815 37.8 0.123319 39.2789 0.122157 37.0507 0.123487
38.7 0.353069 37.0507 0.123575 0.0191853 37.8 0.124567 37.9 0.127417 37.9 0.126282 39.3143 0.12214 37.0655 0.123449
38.8 0.347493 37.0655 0.123535 0.0189154 37.9 0.129159 38 0.141329 38 0.137484 39.3497 0.122127 37.0804 0.123409
38.9 0.347766 37.0804 0.123494 0.018637 37.9445 0.136918 38.1 0.155781 38.1 0.148744 39.3851 0.122118 37.0952 0.123368
39 0.347459 37.0952 0.123452 0.0183501 38 0.147491 38.1522 0.170073 38.1522 0.159497 39.4206 0.122112 37.11 0.123326
39.1 0.347188 37.11 0.123408 0.0180547 38.1 0.167535 38.2 0.184589 38.2 0.170205 39.456 0.122109 37.2 0.12302
39.2 0.346828 37.2 0.123091 0.0158872 38.1224 0.175932 38.3 0.191724 38.3 0.175344 39.5648 0.122104 37.3 0.122596
39.3 0.34685 37.3 0.122653 0.0128797 38.1522 0.188488 38.4 0.190617 38.4 0.174551 39.6737 0.122098 37.4 0.122378
39.4 0.346557 37.4 0.122427 0.0113189 38.2 0.210443 38.5 0.185015 38.5 0.170514 39.7825 0.122093 37.5 0.122757
39.5 0.346516 37.5 0.122819 0.0140209 38.3 0.221636 38.6 0.171072 38.6 0.160286 39.8914 0.122088 37.5286 0.122942
39.6 0.346548 37.5286 0.12301 0.015335 38.4 0.219885 38.6452 0.158726 38.6452 0.15096 40.0002 0.122084 37.5571 0.12313
39.7 0.346534 37.5571 0.123205 0.0166651 38.5 0.211102 38.7 0.145283 38.7 0.1406 40.1091 0.122079 37.5857 0.12332
39.8 0.346217 37.5857 0.123402 0.0180111 38.6 0.189835 38.7143 0.142554 38.8 0.126451 40.2179 0.122075 37.6143 0.123514
39.9 0.346257 37.6143 0.123602 0.019373 38.6452 0.171845 38.7286 0.139895 38.9 0.123862 40.3482 0.122067 37.6429 0.12371
40 0.346223 37.6429 0.123805 0.0207508 38.7 0.152873 38.7429 0.137303 39 0.123348 40.4785 0.122059 37.6714 0.123909
40.1 0.346209 37.6714 0.124011 0.0221446 38.7428 0.142168 38.7571 0.13478 39.1 0.123044 40.6088 0.122051 37.7 0.124111
40.2 0.346245 37.7 0.12422 0.0235542 38.8 0.129424 38.7714 0.132326 39.1154 0.123015 40.7391 0.122043 37.8 0.125678
40.3 0.346196 37.8 0.125843 0.034353 38.9 0.1254 38.7857 0.12994 39.1309 0.122987 40.8694 0.122036 37.9 0.131778
40.4 0.345911 37.9 0.132171 0.0741201 39 0.124612 38.8 0.127623 39.1463 0.12296 40.9997 0.122028 37.9445 0.142435
40.5 0.345913 37.9445 0.143283 0.134662 39.1 0.124146 38.9 0.124472 39.1617 0.122933 41.13 0.12202 38 0.157376
40.6 0.345909 38 0.158928 0.210195 39.1154 0.124102 39 0.12385 39.1771 0.122907 41.1998 0.122013 38.028 0.165095
40.7 0.345932 38.028 0.167063 0.243169 39.1309 0.124059 39.1 0.123482 39.1926 0.122882 41.2696 0.122 38.1 0.187655
40.8 0.345948 38.1 0.190958 0.328109 39.1463 0.124017 39.1154 0.123447 39.208 0.122857 41.3394 0.121982 38.1224 0.201129
40.9 0.345893 38.1224 0.205342 0.369692 39.1617 0.123976 39.1309 0.123413 39.2389 0.122826 41.4092 0.121959 38.1522 0.222133
41 0.345921 38.1522 0.2279 0.425135 39.1771 0.123936 39.1463 0.12338 39.2697 0.122798 41.479 0.121931 38.2 0.25996
41.1 0.345921 38.2 0.268696 0.513979 39.1926 0.123898 39.1617 0.123347 39.3006 0.122775 41.5488 0.121898 38.3 0.280225
41.2 0.345588 38.3 0.290689 0.552553 39.208 0.12386 39.1771 0.123316 39.3314 0.122756 41.6186 0.121859 38.4 0.27702
41.3 0.345594 38.4 0.287205 0.546728 39.2389 0.123812 39.1926 0.123286 39.3623 0.122742 41.6457 0.121842 38.5 0.261122
41.4 0.345579 38.5 0.269951 0.516353 39.2697 0.12377 39.208 0.123256 39.3931 0.122731 41.6727 0.121823 38.5143 0.255395
41.5 0.345573 38.5143 0.26375 0.504519 39.3006 0.123734 39.2389 0.123217 39.424 0.122726 41.6998 0.121803 38.5286 0.249812
41.6 0.345614 38.5286 0.257708 0.492684 39.3314 0.123706 39.2697 0.123184 39.5103 0.122716 41.7268 0.121781 38.5429 0.244371
41.7 0.345573 38.5429 0.251827 0.48085 39.3623 0.123684 39.3006 0.123156 39.5966 0.122707 41.7539 0.121757 38.5571 0.239074
41.8 0.345261 38.5571 0.246105 0.469016 39.3931 0.123668 39.3314 0.123134 39.6828 0.1227 41.7809 0.121731 38.5714 0.233921
41.9 0.345297 38.5714 0.240543 0.457181 39.424 0.123659 39.3623 0.123116 39.7691 0.122693 41.8079 0.121703 38.5857 0.22891
42 0.345254 38.5857 0.23514 0.445347 39.5103 0.123644 39.3931 0.123104 39.8554 0.122689 41.8354 0.12167 38.6 0.224042
42.1 0.345286 38.6 0.229898 0.433512 39.5966 0.123631 39.424 0.123097 39.9417 0.122685 41.8628 0.121636 38.6194 0.210465
42.2 0.345273 38.6194 0.21533 0.396873 39.6828 0.12362 39.5103 0.123085 40.028 0.122683 41.8903 0.121602 38.6452 0.194718
42.3 0.34526 38.6452 0.198521 0.34802 39.7691 0.12361 39.5966 0.123074 40.1854 0.122669 41.9177 0.121565 38.7 0.165272
42.4 0.345608 38.7 0.167244 0.244531 39.8554 0.123603 39.6828 0.123065 40.3428 0.122655 41.9451 0.121528 38.7428 0.149831
42.5 0.346233 38.7184 0.159856 0.21365 39.9417 0.123597 39.7691 0.123058 40.5003 0.122641 41.9726 0.121489 38.8 0.132133
42.6 0.348388 38.7428 0.151024 0.172476 40.028 0.123594 39.8554 0.123052 40.6577 0.122627 42 0.121449 38.9 0.126776
42.7 0.3537 38.8 0.132541 0.0763334 40.1825 0.123573 39.9417 0.123048 40.8151 0.122613 42.1 0.12142 39 0.125737
42.8 0.359921 38.9 0.126981 0.0417686 40.3371 0.123552 40.028 0.123045 40.9726 0.122599 42.1151 0.121446 39.1 0.125126
42.9 0.366455 39 0.125905 0.0347542 40.4917 0.123531 40.1825 0.123028 41.13 0.122584 42.1303 0.121473 39.1154 0.125068
43 0.367098 39.1 0.125271 0.0305745 40.6463 0.123511 40.3371 0.123012 41.1998 0.122573 42.1454 0.1215 39.1309 0.125011
43.1 0.366441 39.1154 0.125211 0.030175 40.8008 0.12349 40.4917 0.122995 41.2696 0.122554 42.1606 0.121527 39.1463 0.124956
43.2 0.364915 39.1309 0.125152 0.0297857 40.9554 0.12347 40.6463 0.122979 41.3394 0.122527 42.1757 0.121554 39.1617 0.124902
43.3 0.359305 39.1463 0.125095 0.0294066 41.11 0.12345 40.8008 0.122963 41.4092 0.122492 42.1908 0.121581 39.1771 0.12485
43.4 0.351171 39.1617 0.12504 0.0290378 41.1809 0.123434 40.9554 0.122947 41.479 0.12245 42.206 0.121609 39.1926 0.1248
43.5 0.347164 39.1771 0.124986 0.0286791 41.2518 0.123406 41.11 0.122931 41.5488 0.122399 42.3 0.121814 39.208 0.124751
43.6 0.347769 39.1926 0.124933 0.0283307 41.3227 0.123367 41.1809 0.122918 41.6186 0.12234 42.4 0.122087 39.2389 0.124687
43.7 0.347438 39.208 0.124883 0.0279925 41.3935 0.123316 41.2518 0.122897 41.6457 0.122315 42.5 0.122778 39.2697 0.124632
43.8 0.347166 39.2389 0.124817 0.0275528 41.4644 0.123253 41.3227 0.122865 41.6727 0.122286 42.6 0.125855 39.3006 0.124586
43.9 0.347157 39.2697 0.12476 0.027173 41.5353 0.123178 41.3935 0.122825 41.6998 0.122256 42.7 0.132845 39.3314 0.124548
44 0.346819 39.3006 0.124712 0.0268531 41.6062 0.123091 41.4644 0.122775 41.7268 0.122222 42.8098 0.142758 39.3623 0.124519
44.1 0.346846 39.3314 0.124673 0.0265931 41.635 0.12305 41.5353 0.122715 41.7539 0.122185 42.9 0.151376 39.3931 0.124499
44.2 0.346513 39.3623 0.124643 0.0263929 41.6638 0.123006 41.6062 0.122646 41.7809 0.122146 43 0.152982 39.424 0.124488
44.3 0.346526 39.3931 0.124622 0.0262526 41.6927 0.122956 41.635 0.122614 41.8079 0.122104 43.1 0.152042 39.5103 0.124468
44.4 0.346552 39.424 0.12461 0.0261722 41.7215 0.122902 41.6638 0.122579 41.8354 0.122055 43.2 0.149375 39.5966 0.12445
44.5 0.346509 39.5103 0.12459 0.0260341 41.7503 0.122844 41.6927 0.122539 41.8628 0.122004 43.3 0.141625 39.6828 0.124436
44.6 0.346229 39.5966 0.124572 0.0259139 41.7791 0.122781 41.7215 0.122497 41.8903 0.121951 43.4 0.130621 39.7691 0.124423
44.7 0.346238 39.6828 0.124556 0.0258115 41.8079 0.122713 41.7503 0.12245 41.9177 0.121896 43.5 0.123613 39.8554 0.124414
44.8 0.346204 39.7691 0.124544 0.025727 41.8354 0.122639 41.7791 0.1224 41.9451 0.12184 43.6 0.12275 39.9417 0.124407
44.9 0.346239 39.8554 0.124534 0.0256603 41.8628 0.122562 41.8079 0.122347 41.9726 0.121781 43.7 0.122459 40.028 0.124402
45 0.346225 39.9417 0.124526 0.0256113 41.8903 0.122481 41.8354 0.122287 42 0.12172 43.8 0.122284 40.1825 0.124374
45.1 0.345898 40.028 0.124522 0.0255802 41.9177 0.122398 41.8628 0.122226 42.1 0.121677 43.9064 0.12218 40.3371 0.124347
45.2 0.345925 40.1825 0.124493 0.0253884 41.9451 0.122312 41.8903 0.122162 42.2 0.121942 43.9415 0.12216 40.4917 0.12432
45.3 0.345902 40.3371 0.124465 0.0251979 41.9726 0.122223 41.9177 0.122096 42.3 0.122272 43.9766 0.122144 40.6463 0.124293
45.4 0.345873 40.4917 0.124437 0.0250089 42 0.122132 41.9451 0.122028 42.4 0.122686 44.0117 0.12213 40.8008 0.124266
45.5 0.345924 40.6463 0.124409 0.0248214 42.1 0.122066 41.9726 0.121957 42.5 0.123737 44.0468 0.12212 40.9554 0.12424
45.6 0.34589 40.8008 0.124381 0.0246352 42.2 0.122468 42 0.121884 42.6 0.128484 44.082 0.122112 41.11 0.124213
45.7 0.345893 40.9554 0.124354 0.0244506 42.3 0.122969 42.1 0.121832 42.7 0.139691 44.1171 0.122107 41.18 0.124193
45.8 0.345615 41.11 0.124326 0.0242673 42.4 0.1236 42.2 0.122152 42.8098 0.156638 44.1522 0.122105 41.25 0.124157
45.9 0.345582 41.18 0.124305 0.0241243 42.5 0.125208 42.3 0.122549 42.9 0.1724 44.4229 0.12209 41.32 0.124107
46 0.345591 41.25 0.124268 0.0238772 42.6 0.13264 42.4 0.12305 43 0.175449 44.6196 0.122081 41.39 0.124041
46.1 0.34561 41.32 0.124216 0.023526 42.6452 0.140682 42.5 0.124321 43.1 0.173661 44.8164 0.122072 41.46 0.123961
46.2 0.345567 41.39 0.124148 0.0230706 42.7 0.151289 42.6 0.130115 43.2 0.168652 45.0131 0.122061 41.53 0.123867
46.3 0.345616 41.46 0.124066 0.0225111 42.7428 0.162618 42.7 0.144125 43.3 0.154632 45.2098 0.12205 41.6 0.123757
46.4 0.345283 41.53 0.123967 0.0218475 42.8098 0.18261 42.7157 0.147031 43.3143 0.151771 45.4065 0.122038 41.6297 0.123703
46.5 0.345256 41.6 0.123854 0.0210798 42.8685 0.203135 42.7314 0.150019 43.3286 0.148979 45.6033 0.122026 41.6594 0.123643
46.6 0.345281 41.6297 0.123798 0.0207009 42.9 0.215179 42.7471 0.153089 43.3429 0.146256 45.8 0.122013 41.6891 0.123576
46.7 0.344943 41.6594 0.123735 0.0202792 43 0.221867 42.7627 0.156242 43.3571 0.143603 45.8714 0.122004 41.7188 0.123504
46.8 0.345268 41.6891 0.123667 0.0198145 43.1 0.21793 42.7784 0.159477 43.3714 0.141019 45.9429 0.121989 41.7485 0.123426
46.9 0.345298 41.7188 0.123592 0.019307 43.2 0.207125 42.7941 0.162794 43.3857 0.138505 46.0143 0.121969 41.7782 0.123342
47 0.345257 41.7485 0.123511 0.0187566 43.256 0.190583 42.8098 0.166193 43.4 0.13606 46.0857 0.121943 41.8079 0.123251
47.1 0.345914 41.7782 0.123424 0.0181633 43.3 0.178687 42.9 0.187625 43.5 0.125013 46.1571 0.121911 41.8354 0.123154
47.2 0.347162 41.8079 0.123331 0.0175271 43.3448 0.162496 43 0.19187 43.6 0.123693 46.2286 0.121873 41.8628 0.123054
47.3 0.352431 41.8354 0.123231 0.0168412 43.4 0.145074 43.1 0.189377 43.7 0.123251 46.3 0.12183 41.8903 0.122949
47.4 0.355883 41.8628 0.123126 0.016128 43.4143 0.142299 43.2 0.18245 43.8 0.122985 46.4076 0.121741 41.9177 0.122841
47.5 0.365224 41.8903 0.123018 0.0153875 43.4286 0.139598 43.3 0.163522 43.9064 0.122827 46.4226 0.121725 41.9451 0.122729
47.6 0.366756 41.9177 0.122906 0.0146195 43.4429 0.136969 43.3448 0.152153 43.9415 0.122797 46.4375 0.121709 41.9726 0.122614
47.7 0.366804 41.9451 0.12279 0.0138242 43.4571 0.134412 43.4 0.139535 43.9766 0.122772 46.4524 0.121692 42 0.122494
47.8 0.365847 41.9726 0.122671 0.0130016 43.4714 0.131929 43.5 0.12587 44.0117 0.122751 46.4673 0.121675 42.1 0.122409
47.9 0.362099 42 0.122548 0.0121516 43.4857 0.129518 43.6 0.124268 44.0468 0.122735 46.4823 0.121658 42.2 0.122932
48 0.353717 42.1 0.12246 0.0115439 43.5 0.127179 43.7 0.123732 44.082 0.122723 46.4972 0.121639 42.3 0.123585
48.1 0.34778 42.2 0.123001 0.015268 43.6 0.125141 43.8 0.12341 44.1171 0.122716 46.5121 0.121621 42.4 0.124409
48.2 0.347451 42.3 0.123676 0.0198723 43.7 0.124462 43.9064 0.123219 44.1522 0.122714 46.6 0.121496 42.5 0.126523
48.3 0.347492 42.4 0.124529 0.0256296 43.8 0.124055 43.9415 0.123183 44.4229 0.122691 46.7 0.121406 42.6 0.136485
48.4 0.347146 42.5 0.126718 0.0400684 43.9064 0.123814 43.9766 0.123153 44.5851 0.122679 46.8 0.121516 42.6452 0.147706
48.5 0.346856 42.6 0.137067 0.102578 43.9415 0.123768 44.0117 0.123128 44.7473 0.122667 46.8286 0.121579 42.7 0.162931
48.6 0.346865 42.6452 0.148794 0.162327 43.9766 0.12373 44.0468 0.123108 44.9095 0.122654 46.8571 0.121643 42.7184 0.169856
48.7 0.346532 42.7 0.164775 0.234653 44.0117 0.123698 44.082 0.123094 45.0716 0.122642 46.8857 0.121708 42.7428 0.18015
48.8 0.346562 42.7184 0.172088 0.262724 44.0468 0.123674 44.1171 0.123086 45.2338 0.122629 46.9143 0.121773 42.8 0.206877
48.9 0.34655 42.7428 0.183008 0.300152 44.082 0.123656 44.1522 0.123082 45.396 0.122615 46.9429 0.121839 42.8294 0.222937
49 0.346536 42.8 0.211475 0.387547 44.1171 0.123645 44.4229 0.123055 45.5582 0.122602 46.9714 0.121905 42.8685 0.247183
49.1 0.346248 42.8294 0.228726 0.429598 44.1522 0.123641 44.5851 0.12304 45.6253 0.122598 47 0.121972 42.9 0.268466
49.2 0.346229 42.8685 0.254887 0.485667 44.4229 0.123606 44.7473 0.123026 45.6924 0.122591 47.1 0.122448 43 0.28065
49.3 0.346219 42.9 0.277917 0.530697 44.5851 0.123588 44.9095 0.123011 45.7595 0.122581 47.2 0.124128 43.1 0.273455
49.4 0.346242 43 0.29115 0.553318 44.7473 0.12357 45.0716 0.122995 45.8266 0.122566 47.3 0.130934 43.2 0.254029
49.5 0.346217 43.1 0.283333 0.540137 44.9095 0.123551 45.2338 0.12298 45.8937 0.122548 47.4 0.1369 43.224 0.241093
49.6 0.346234 43.2 0.262266 0.501923 45.0716 0.123531 45.396 0.122964 45.9609 0.122525 47.5 0.149496 43.256 0.225447
49.7 0.345959 43.224 0.248285 0.473531 45.2338 0.123511 45.5582 0.122947 46.028 0.122499 47.6 0.152752 43.3 0.205511
49.8 0.34593 43.256 0.23143 0.435674 45.396 0.123491 45.6253 0.122943 46.0822 0.122472 47.7 0.152547 43.3192 0.193741
49.9 0.345945 43.3 0.210013 0.38362 45.5582 0.12347 45.6924 0.122935 46.1364 0.122438 47.8 0.150562 43.3448 0.180026
50 0.345953 43.3192 0.19745 0.34722 45.6253 0.123465 45.7595 0.122922 46.1907 0.122397 47.9 0.145486 43.4 0.153886
50.1 0.345923 43.3448 0.182885 0.298686 45.6924 0.123455 45.8266 0.122904 46.2449 0.122349 47.9156 0.14363 43.456 0.139253
50.2 0.345948 43.4 0.155262 0.194035 45.7595 0.123438 45.8937 0.122882 46.2992 0.122294 47.9312 0.141815 43.5 0.129133
50.3 0.345922 43.456 0.139958 0.117462 45.8266 0.123416 45.9609 0.122855 46.3534 0.122232 47.9469 0.14004 43.6 0.126434
50.4 0.345914 43.5 0.129425 0.0572969 45.8937 0.123388 46.028 0.122823 46.4076 0.122162 47.9625 0.138306 43.7 0.12554
50.5 0.345945 43.6 0.126626 0.0394677 45.9609 0.123354 46.0822 0.122791 46.4226 0.122138 47.9781 0.136611 43.8 0.125006
50.6 0.345622 43.7 0.1257 0.0334108 46.028 0.123314 46.1364 0.12275 46.4375 0.122114 47.9937 0.134957 43.9064 0.124689
50.7 0.345604 43.8 0.125147 0.0297544 46.0822 0.123273 46.1907 0.1227 46.4524 0.122089 48.0093 0.133343 43.9415 0.12463
50.8 0.345649 43.9064 0.124819 0.0275697 46.1364 0.123221 46.2449 0.122642 46.4673 0.122063 48.1 0.125007 43.9766 0.12458
50.9 0.3456 43.9415 0.124758 0.0271602 46.1907 0.123159 46.2992 0.122576 46.4823 0.122036 48.2 0.122902 44.0117 0.124539
51 0.345609 43.9766 0.124706 0.0268127 46.2449 0.123086 46.3534 0.122501 46.4972 0.122009 48.3 0.122547 44.0468 0.124507
51.1 0.345656 44.0117 0.124663 0.0265272 46.2992 0.123002 46.4076 0.122417 46.5121 0.121981 48.4 0.122337 44.082 0.124483
51.2 0.345275 44.0468 0.12463 0.0263037 46.3534 0.122907 46.504 0.122219 46.6 0.121792 48.504 0.122209 44.1171 0.124469
51.3 0.345299 44.082 0.124606 0.0261422 46.4076 0.122802 46.6 0.121971 46.7 0.121655 48.5382 0.122185 44.1522 0.124464
51.4 0.345285 44.1171 0.124591 0.0260427 46.504 0.122552 46.7 0.121806 46.8 0.121822 48.5723 0.122164 44.4229 0.124418
51.5 0.345264 44.1522 0.124585 0.0260053 46.6 0.122241 46.8 0.122007 46.8286 0.121917 48.6064 0.122146 44.5851 0.124394
51.6 0.345612 44.4229 0.124538 0.025689 46.7 0.122034 46.8286 0.122122 46.8571 0.122014 48.6405 0.122132 44.7473 0.12437
51.7 0.345951 44.5851 0.124514 0.025526 46.8 0.122286 46.8571 0.122238 46.8857 0.122112 48.6746 0.122121 44.9095 0.124345
51.8 0.346553 44.7473 0.124489 0.0253585 46.8286 0.12243 46.8857 0.122356 46.9143 0.12221 48.7087 0.122114 45.0716 0.12432
51.9 0.350959 44.9095 0.124463 0.0251863 46.8571 0.122577 46.9143 0.122475 46.9429 0.12231 48.7428 0.12211 45.2338 0.124294
52 0.354337 45.0716 0.124437 0.0250095 46.8857 0.122725 46.9429 0.122595 46.9714 0.12241 48.8401 0.122103 45.396 0.124267
52.1 0.363636 45.2338 0.12441 0.0248282 46.9143 0.122875 46.9714 0.122716 47 0.122511 48.9375 0.122097 45.5582 0.12424
52.2 0.366795 45.396 0.124382 0.0246423 46.9429 0.123026 47 0.122838 47.1 0.123234 49.0348 0.122092 45.6253 0.124234
52.3 0.367077 45.5582 0.124354 0.0244518 46.9714 0.123178 47.1 0.123712 47.2 0.125805 49.1321 0.122087 45.6924 0.12422
52.4 0.366158 45.6253 0.124347 0.024409 47 0.123333 47.2 0.126834 47.3 0.136568 49.2294 0.122082 45.7595 0.124198
52.5 0.363668 45.6924 0.124333 0.0243129 47.1 0.124437 47.3 0.140174 47.4 0.14647 49.3267 0.122078 45.8266 0.124169
52.6 0.355849 45.7595 0.124311 0.0241634 47.2 0.128412 47.4 0.152825 47.4143 0.149386 49.424 0.122075 45.8937 0.124132
52.7 0.349025 45.8266 0.124281 0.0239605 47.256 0.137868 47.456 0.168663 47.4286 0.152398 49.5587 0.122066 45.9609 0.124088
52.8 0.34746 45.8937 0.124243 0.0237042 47.3 0.145933 47.5 0.182759 47.4429 0.155504 49.6934 0.122057 46.028 0.124036
52.9 0.347765 45.9609 0.124197 0.0233946 47.4 0.163353 47.6 0.191257 47.4571 0.158705 49.8281 0.122049 46.0822 0.123982
53 0.347464 46.028 0.124143 0.0230316 47.424 0.172615 47.7 0.190712 47.4714 0.162 49.9628 0.122041 46.1364 0.123915
53.1 0.347149 46.0822 0.124087 0.0226588 47.456 0.186351 47.8 0.185507 47.4857 0.165391 50.0974 0.122033 46.1907 0.123833
53.2 0.346813 46.1364 0.124017 0.0221868 47.5 0.207603 47.9 0.172732 47.5 0.168877 50.2321 0.122026 46.2449 0.123738
53.3 0.346876 46.1907 0.123933 0.0216157 47.6 0.220897 47.9445 0.160657 47.6 0.17501 50.3668 0.122018 46.2992 0.123628
53.4 0.346829 46.2449 0.123834 0.0209454 47.7 0.220035 48 0.147093 47.7 0.174619 50.4329 0.122013 46.3534 0.123504
53.5 0.346512 46.2992 0.12372 0.0201761 47.8 0.211868 48.0653 0.134591 47.8 0.17087 50.499 0.122004 46.4076 0.123367
53.6 0.346546 46.3534 0.123593 0.0193075 47.9 0.192321 48.1 0.128496 47.9 0.161518 50.5651 0.121989 46.504 0.123041
53.7 0.346508 46.4076 0.12345 0.0183399 47.9445 0.174624 48.2 0.12455 47.9156 0.158209 50.6311 0.121971 46.6 0.122636
53.8 0.346527 46.504 0.123114 0.0160419 48 0.155364 48.3 0.123893 47.9312 0.155003 50.6972 0.121948 46.7 0.122366
53.9 0.346546 46.6 0.122694 0.0131608 48.028 0.147761 48.4 0.123507 47.9469 0.151901 50.7633 0.121921 46.8 0.122694
54 0.346183 46.7 0.122415 0.0112382 48.1 0.130547 48.504 0.123273 47.9625 0.1489 50.8294 0.121889 46.8286 0.122883
54.1 0.346237 46.8 0.122754 0.0135763 48.2 0.125499 48.5382 0.123228 47.9781 0.146003 50.9078 0.121843 46.8571 0.123074
54.2 0.346222 46.8286 0.12295 0.0149174 48.3 0.124666 48.5723 0.12319 47.9937 0.143209 50.9367 0.121823 46.8857 0.123267
54.3 0.346191 46.8571 0.123147 0.0162699 48.4 0.124178 48.6064 0.123158 48.0093 0.140517 50.9656 0.121801 46.9143 0.123462
54.4 0.346232 46.8857 0.123347 0.0176337 48.504 0.123882 48.6405 0.123131 48.1 0.127165 50.9945 0.121777 46.9429 0.123659
54.5 0.346206 46.9143 0.123549 0.0190089 48.5382 0.123825 48.6746 0.123112 48.2 0.123926 51.0234 0.121751 46.9714 0.123859
54.6 0.345898 46.9429 0.123753 0.0203954 48.5723 0.123777 48.7087 0.123098 48.3 0.123384 51.0522 0.121722 47 0.12406
54.7 0.345917 46.9714 0.123959 0.0217932 48.6064 0.123736 48.7428 0.123091 48.4 0.123065 51.0811 0.121692 47.1 0.125507
54.8 0.345895 47 0.124168 0.0232024 48.6405 0.123703 48.8288 0.123079 48.504 0.122871 51.11 0.121659 47.2 0.130777
54.9 0.34589 47.1 0.125666 0.0331858 48.6746 0.123678 48.9148 0.123069 48.5382 0.122834 51.1371 0.121621 47.256 0.143756
55 0.345899 47.2 0.131131 0.0678261 48.7087 0.123661 49.0008 0.12306 48.5723 0.122802 51.1643 0.121584 47.3 0.155122
55.1 0.345872 47.256 0.144663 0.141749 48.7428 0.123651 49.0868 0.123051 48.6064 0.122776 51.1914 0.121547 47.3448 0.166152
55.2 0.345911 47.3 0.15656 0.199832 48.8288 0.123637 49.1728 0.123044 48.6405 0.122754 51.2186 0.121512 47.4 0.181142
55.3 0.345912 47.3448 0.168182 0.247222 48.9148 0.123624 49.2588 0.123038 48.6746 0.122738 51.2457 0.121478 47.424 0.195819
55.4 0.345552 47.4 0.184037 0.305614 49.0008 0.123612 49.3448 0.123034 48.7087 0.122727 51.2729 0.121444 47.456 0.218436
55.5 0.345594 47.424 0.199675 0.35315 49.0868 0.123602 49.4908 0.123017 48.7428 0.12272 51.3 0.121412 47.486 0.242469
55.6 0.345571 47.456 0.223911 0.416531 49.1728 0.123593 49.6368 0.123001 48.8367 0.122711 51.4 0.121464 47.5 0.254879
55.7 0.345556 47.486 0.249782 0.475952 49.2588 0.123586 49.7828 0.122985 48.9306 0.122702 51.4286 0.121525 47.6 0.278872
55.8 0.345291 47.5 0.263187 0.503681 49.3448 0.123579 49.9288 0.122969 49.0245 0.122693 51.4571 0.121587 47.7 0.277294
55.9 0.345261 47.6 0.289218 0.550106 49.4908 0.123559 50.0748 0.122954 49.1184 0.122686 51.4857 0.121649 47.8 0.262497
56 0.345249 47.7 0.287503 0.547229 49.6368 0.123538 50.2208 0.122938 49.2122 0.122679 51.5143 0.121712 47.8556 0.242821
56.1 0.34559 47.8 0.271442 0.519084 49.7828 0.123518 50.3668 0.122923 49.3061 0.122674 51.5429 0.121775 47.9 0.228263
56.2 0.345576 47.8556 0.250153 0.47731 49.9288 0.123498 50.4329 0.122914 49.4 0.122669 51.5714 0.12184 47.9191 0.214822
56.3 0.345882 47.9 0.234441 0.44397 50.0748 0.123478 50.499 0.122896 49.5381 0.122656 51.6 0.121904 47.9445 0.19916
56.4 0.346838 47.9191 0.220002 0.408835 50.2208 0.123459 50.5651 0.12287 49.6762 0.122643 51.7 0.12228 48 0.168985
56.5 0.350845 47.9445 0.203261 0.361988 50.3668 0.12344 50.6311 0.122837 49.8144 0.12263 51.8 0.123405 48.028 0.157837
56.6 0.354295 48 0.171163 0.259705 50.4329 0.123428 50.6972 0.122795 49.9525 0.122617 51.9 0.128926 48.0653 0.144743
56.7 0.363617 48.028 0.159424 0.211027 50.499 0.123406 50.7633 0.122745 50.0906 0.122605 52 0.134337 48.1 0.133647
56.8 0.366721 48.0653 0.145701 0.146123 50.5651 0.123373 50.8294 0.122688 50.2287 0.122593 52.1 0.147063 48.2 0.126907
56.9 0.36707 48.1 0.134114 0.0856352 50.6311 0.123331 50.9078 0.122602 50.3668 0.122582 52.2 0.152331 48.3 0.125809
57 0.366113 48.2 0.127116 0.0426435 50.6972 0.123278 50.9353 0.122567 50.4329 0.122574 52.3 0.152768 48.4 0.125167
57.1 0.363596 48.3 0.125979 0.0352439 50.7633 0.123216 50.9627 0.122529 50.499 0.122559 52.4 0.151194 48.504 0.124779
57.2 0.355866 48.4 0.125314 0.0308573 50.8294 0.123143 50.9902 0.122488 50.5651 0.122538 52.5 0.147343 48.5382 0.124705
57.3 0.349287 48.504 0.124912 0.0281895 50.9078 0.123035 51.0176 0.122444 50.6311 0.12251 52.5152 0.14568 48.5723 0.124641
57.4 0.347416 48.5382 0.124835 0.027677 50.9353 0.122991 51.0451 0.122396 50.6972 0.122476 52.5304 0.14404 48.6064 0.124588
57.5 0.347754 48.5723 0.124769 0.0272357 50.9627 0.122943 51.0725 0.122346 50.7633 0.122434 52.5456 0.142423 48.6405 0.124545
57.6 0.347404 48.6064 0.124714 0.0268659 50.9902 0.122891 51.1 0.122292 50.8294 0.122387 52.5608 0.140828 48.6746 0.124512
57.7 0.347129 48.6405 0.124669 0.0265674 51.0176 0.122836 51.1286 0.122219 50.9078 0.122316 52.576 0.139256 48.7087 0.124489
57.8 0.347131 48.6746 0.124635 0.0263403 51.0451 0.122776 51.1571 0.122147 50.9353 0.122287 52.5913 0.137707 48.7428 0.124477
57.9 0.346796 48.7087 0.124612 0.0261845 51.0725 0.122712 51.1857 0.122078 50.9627 0.122255 52.6065 0.13618 48.8288 0.124458
58 0.346842 48.7428 0.124599 0.0261001 51.1 0.122645 51.2143 0.12201 50.9902 0.122221 52.7 0.126983 48.9148 0.124441
58.1 0.346829 48.8288 0.12458 0.0259681 51.1286 0.122552 51.2429 0.121944 51.0176 0.122184 52.8 0.123059 49.0008 0.124426
58.2 0.346504 48.9148 0.124562 0.025849 51.1571 0.122462 51.2714 0.121879 51.0451 0.122145 52.9 0.122618 49.0868 0.124412
58.3 0.346534 49.0008 0.124546 0.0257428 51.1857 0.122375 51.3 0.121817 51.0725 0.122103 53 0.12238 49.1728 0.124401
58.4 0.346502 49.0868 0.124532 0.0256495 51.2143 0.122289 51.4 0.121913 51.1 0.122059 53.1 0.122237 49.2588 0.124391
58.5 0.34619 49.1728 0.12452 0.0255691 51.2429 0.122206 51.4286 0.122023 51.1286 0.121998 53.208 0.122155 49.3448 0.124383
58.6 0.346234 49.2588 0.12451 0.0255017 51.2714 0.122125 51.4571 0.122135 51.1571 0.121939 53.2477 0.12214 49.4908 0.124356
58.7 0.346205 49.3448 0.124502 0.0254471 51.3 0.122047 51.4857 0.122248 51.1857 0.121881 53.2874 0.122127 49.6368 0.124329
58.8 0.346211 49.4908 0.124474 0.0252574 51.4 0.122167 51.5143 0.122363 51.2143 0.121825 53.3271 0.122117 49.7828 0.124302
58.9 0.346227 49.6368 0.124446 0.0250707 51.4286 0.122306 51.5429 0.122479 51.2429 0.12177 53.3669 0.122109 49.9288 0.124276
59 0.346184 49.7828 0.124418 0.0248868 51.4571 0.122447 51.5714 0.122596 51.2714 0.121716 53.4066 0.122103 50.0748 0.124251
59.1 0.346211 49.9288 0.124392 0.0247058 51.4857 0.122589 51.6 0.122715 51.3 0.121664 53.4463 0.122099 50.2208 0.124226
59.2 0.345909 50.0748 0.124365 0.0245277 51.5143 0.122734 51.7 0.123403 51.4 0.121744 53.486 0.122098 50.3668 0.124201
59.3 0.345896 50.2208 0.124339 0.0243525 51.5429 0.12288 51.8 0.125482 51.4286 0.121836 53.6655 0.122089 50.4329 0.124185
59.4 0.345967 50.3668 0.124313 0.0241802 51.5714 0.123028 51.9 0.136121 51.4571 0.121928 53.8451 0.122081 50.499 0.124156
59.5 0.345956 50.4329 0.124297 0.0240693 51.6 0.123177 52 0.147276 51.4857 0.122022 54.0246 0.122072 50.5651 0.124113
59.6 0.345924 50.499 0.124267 0.0238663 51.7 0.124046 52.028 0.154719 51.5143 0.122117 54.2042 0.122063 50.6311 0.124058
59.7 0.345962 50.5651 0.124223 0.0235711 51.8 0.126685 52.1 0.17662 51.5429 0.122214 54.3837 0.122053 50.6972 0.123989
59.8 0.345935 50.6311 0.124165 0.0231837 51.9 0.140517 52.2 0.190138 51.5714 0.122311 54.5633 0.122043 50.7633 0.123907
59.9 0.345924 50.6972 0.124094 0.0227041 52 0.155616 52.3 0.191299 51.6 0.122409 54.7428 0.122033 50.8294 0.123812
60 0.345963 50.7633 0.124009 0.0221323 52.028 0.166092 52.4 0.187149 51.7 0.122979 54.8224 0.122032 50.9078 0.123672
60.1 0.345615 50.8294 0.123911 0.0214684 52.0653 0.181964 52.5 0.177316 51.8 0.124694 54.902 0.122027 50.9353 0.123614
60.2 0.345609 50.9078 0.123766 0.0204842 52.1 0.198194 52.5152 0.173249 51.9 0.133334 54.9816 0.122019 50.9627 0.123551
60.3 0.345627 50.9353 0.123706 0.0200801 52.2 0.21913 52.5304 0.169297 52 0.142161 55.0612 0.122007 50.9902 0.123484
60.4 0.345303 50.9627 0.123641 0.0196397 52.3 0.220963 52.5456 0.16546 52.0653 0.156198 55.1408 0.121992 51.0176 0.123411
60.5 0.345331 50.9902 0.123571 0.0191631 52.4 0.214433 52.5608 0.161736 52.1 0.164387 55.2204 0.121974 51.0451 0.123333
60.6 0.34531 51.0176 0.123496 0.01865 52.5 0.199251 52.576 0.158128 52.2 0.174208 55.3 0.121952 51.0725 0.12325
60.7 0.345614 51.0451 0.123415 0.0181007 52.5283 0.187959 52.5913 0.154634 52.3 0.17504 55.3437 0.121935 51.1 0.123162
60.8 0.345589 51.0725 0.123329 0.0175151 52.5606 0.176353 52.6065 0.151254 52.4 0.172056 55.3875 0.121915 51.1286 0.123042
60.9 0.345888 51.1 0.123238 0.0168931 52.6065 0.161152 52.6452 0.143001 52.5 0.164899 55.4312 0.121893 51.1571 0.122925
61 0.346811 51.1286 0.123114 0.016043 52.6452 0.149822 52.7 0.132293 52.5152 0.161888 55.475 0.121867 51.1857 0.12281
61.1 0.350892 51.1571 0.122993 0.0152129 52.7 0.135476 52.8 0.124841 52.5304 0.158945 55.5187 0.121838 51.2143 0.122699
61.2 0.354278 51.1857 0.122875 0.0144028 52.8 0.125868 52.9 0.124025 52.5456 0.156071 55.5625 0.121806 51.2429 0.122591
61.3 0.363309 51.2143 0.12276 0.0136127 52.9 0.124833 53 0.123587 52.5608 0.153264 55.6062 0.121771 51.2714 0.122486
61.4 0.366786 51.2429 0.122648 0.0128426 53 0.124278 53.1 0.123325 52.576 0.150526 55.621 0.121757 51.3 0.122384
61.5 0.367036 51.2714 0.122539 0.0120926 53.1 0.123947 53.208 0.123173 52.5913 0.147856 55.6358 0.121743 51.4 0.12254
61.6 0.366447 51.3 0.122434 0.0113625 53.208 0.123756 53.2434 0.123148 52.6065 0.145253 55.6507 0.121728 51.4286 0.122721
61.7 0.363644 51.4 0.122596 0.0124818 53.2434 0.123724 53.2789 0.123126 52.7 0.130251 55.6655 0.121712 51.4571 0.122904
61.8 0.355826 51.4286 0.122782 0.013769 53.2789 0.123696 53.3143 0.123108 52.8 0.124166 55.6803 0.121696 51.4857 0.12309
61.9 0.349305 51.4571 0.122972 0.01507 53.3143 0.123674 53.3497 0.123094 52.9 0.123493 55.6951 0.121679 51.5143 0.123278
62 0.347748 51.4857 0.123164 0.016385 53.3497 0.123656 53.3851 0.123083 53 0.123131 55.7099 0.121663 51.5429 0.123469
62.1 0.347728 51.5143 0.123358 0.0177138 53.3851 0.123642 53.4206 0.123077 53.1 0.122914 55.7371 0.121625 51.5714 0.123662
62.2 0.347459 51.5429 0.123556 0.0190566 53.4206 0.123634 53.456 0.123073 53.208 0.122789 55.7642 0.121588 51.6 0.123857
62.3 0.34711 51.5714 0.123755 0.0204134 53.456 0.12363 53.6398 0.123057 53.2434 0.122768 55.7914 0.121552 51.7 0.124994
62.4 0.347127 51.6 0.123958 0.021784 53.6398 0.123609 53.8237 0.12304 53.2789 0.12275 55.8185 0.121516 51.8 0.128476
62.5 0.346842 51.7 0.125134 0.0296662 53.8237 0.123587 54.0075 0.123023 53.3143 0.122735 55.8457 0.121481 51.8556 0.138588
62.6 0.346793 51.8 0.128743 0.0530202 54.0075 0.123565 54.1913 0.123005 53.3497 0.122723 55.8728 0.121446 51.9 0.147401
62.7 0.346803 51.8556 0.139265 0.113749 54.1913 0.123543 54.3752 0.122987 53.3851 0.122715 55.9 0.121412 51.9445 0.156689
62.8 0.346826 51.9 0.148464 0.162216 54.3752 0.123521 54.559 0.122969 53.4206 0.122709 56 0.121456 52 0.169363
62.9 0.346501 51.9445 0.158213 0.206263 54.559 0.123497 54.7428 0.12295 53.456 0.122706 56.0286 0.121516 52.028 0.185555
63 0.346517 52 0.171562 0.261216 54.7428 0.123474 54.8161 0.122948 53.6468 0.122692 56.0571 0.121578 52.0653 0.211246
63.1 0.346528 52.028 0.18875 0.318988 54.8116 0.12347 54.8895 0.12294 53.8377 0.122677 56.0857 0.12164 52.1 0.238368
63.2 0.346502 52.0653 0.216211 0.396018 54.8803 0.123462 54.9628 0.122927 54.0285 0.122662 56.1143 0.121704 52.1522 0.257113
63.3 0.346537 52.1 0.245338 0.467806 54.9491 0.123448 55.0361 0.12291 54.2193 0.122647 56.1429 0.121769 52.2 0.275642
63.4 0.346204 52.1522 0.265616 0.50768 55.0178 0.123429 55.1094 0.122887 54.4101 0.122632 56.1714 0.121834 52.3 0.278992
63.5 0.346171 52.2 0.285709 0.544193 55.0865 0.123404 55.1827 0.122859 54.601 0.122617 56.2 0.1219 52.4 0.267114
63.6 0.346227 52.3 0.289349 0.550324 55.1553 0.123374 55.256 0.122826 54.7918 0.122601 56.3 0.122271 52.5 0.240195
63.7 0.346193 52.4 0.27645 0.528106 55.224 0.123339 55.3192 0.122787 54.8653 0.122598 56.4 0.123372 52.5283 0.220975
63.8 0.346186 52.5 0.247308 0.471981 55.2786 0.123304 55.3602 0.122757 54.9388 0.12259 56.504 0.12901 52.5606 0.201925
63.9 0.346211 52.5283 0.226615 0.424733 55.3332 0.123258 55.4012 0.122722 55.0123 0.122577 56.6 0.134182 52.6065 0.177769
64 0.346195 52.5606 0.206211 0.370735 55.3878 0.123202 55.4422 0.122682 55.0859 0.12256 56.7 0.146821 52.6452 0.160921
64.1 0.346213 52.6065 0.180461 0.293235 55.4424 0.123135 55.4832 0.122637 55.1594 0.122537 56.8 0.152274 52.7 0.140373
64.2 0.345909 52.6452 0.162681 0.223401 55.497 0.123058 55.5242 0.122587 55.2329 0.122509 56.9 0.152754 52.8 0.127395
64.3 0.345894 52.7 0.14112 0.124779 55.5516 0.12297 55.5652 0.122532 55.3064 0.122477 57 0.151207 52.9 0.126028
64.4 0.345909 52.8 0.127622 0.0458949 55.6062 0.122871 55.6062 0.122472 55.3492 0.122452 57.1 0.147398 53 0.125299
64.5 0.345907 52.9 0.126206 0.0367288 55.7 0.122652 55.7 0.122298 55.3921 0.122422 57.1154 0.145723 53.1 0.124865
64.6 0.345891 53 0.125451 0.0317647 55.7286 0.122562 55.7286 0.122226 55.4349 0.122388 57.1309 0.144068 53.208 0.124614
64.7 0.345905 53.1 0.125 0.028777 55.7571 0.122472 55.7571 0.122155 55.4777 0.12235 57.1463 0.142434 53.2434 0.124572
64.8 0.345569 53.208 0.124741 0.027045 55.7857 0.122384 55.7857 0.122085 55.5205 0.122307 57.1617 0.140821 53.2789 0.124536
64.9 0.345575 53.2434 0.124697 0.0267558 55.8143 0.122298 55.8143 0.122017 55.5634 0.12226 57.1771 0.139229 53.3143 0.124507
65 0.345587 53.2789 0.12466 0.0265086 55.8429 0.122213 55.8429 0.121949 55.6062 0.122208 57.1926 0.137658 53.3497 0.124483
65.1 0.345238 53.3143 0.12463 0.0263033 55.8714 0.12213 55.8714 0.121883 55.621 0.122187 57.208 0.136107 53.3851 0.124465
65.2 0.345556 53.3497 0.124605 0.02614 55.9 0.122049 55.9 0.121818 55.6358 0.122164 57.3 0.12709 53.4206 0.124454
65.3 0.345583 53.3851 0.124587 0.0260187 56 0.122148 56 0.121897 55.6507 0.122142 57.4 0.123067 53.456 0.124449
65.4 0.345863 53.4206 0.124575 0.0259394 56.0286 0.122286 56.0286 0.122007 55.6655 0.122118 57.5 0.122622 53.6398 0.124421
65.5 0.346205 53.456 0.12457 0.0259021 56.0571 0.122427 56.0571 0.122119 55.6803 0.122094 57.6 0.122382 53.8237 0.124393
65.6 0.347438 53.6398 0.124541 0.0257124 56.0857 0.122571 56.0857 0.122233 55.6951 0.122069 57.7 0.122238 54.0075 0.124365
65.7 0.352704 53.8237 0.124513 0.0255185 56.1143 0.122716 56.1143 0.122349 55.7099 0.122043 57.8079 0.122156 54.1913 0.124336
65.8 0.356493 54.0075 0.124483 0.0253204 56.1429 0.122865 56.1429 0.122467 55.7371 0.121986 57.8507 0.12214 54.3752 0.124306
65.9 0.365507 54.1913 0.124453 0.0251181 56.1714 0.123015 56.1714 0.122586 55.7642 0.121931 57.8935 0.122127 54.559 0.124276
66 0.36704 54.3752 0.124422 0.0249117 56.2 0.123168 56.2 0.122708 55.7914 0.121876 57.9363 0.122116 54.7428 0.124245
66.1 0.367086 54.559 0.124391 0.024701 56.3 0.124025 56.3 0.123386 55.8185 0.121822 57.9791 0.122107 54.8116 0.12424
66.2 0.365803 54.7428 0.124359 0.0244862 56.4 0.126608 56.4 0.125422 55.8457 0.121769 58.0219 0.122102 54.8803 0.124229
66.3 0.361759 54.8116 0.124354 0.0244562 56.504 0.14074 56.504 0.136288 55.8728 0.121717 58.0647 0.122099 54.9491 0.124211
66.4 0.353677 54.8803 0.124343 0.0243776 56.6 0.155158 56.6 0.146944 55.9 0.121665 58.1075 0.122098 55.0178 0.124186
66.5 0.348049 54.9491 0.124324 0.0242505 56.6194 0.162165 56.6452 0.159278 56 0.121731 58.2787 0.122091 55.0865 0.124153
66.6 0.348076 55.0178 0.124298 0.0240747 56.6452 0.172678 56.7 0.176018 56.0286 0.121822 58.45 0.122083 55.1553 0.124114
66.7 0.347758 55.0865 0.124264 0.0238504 56.7 0.19728 56.8 0.18999 56.0571 0.121915 58.6213 0.122075 55.224 0.124068
66.8 0.347426 55.1553 0.124224 0.0235774 56.8 0.218895 56.9 0.191262 56.0857 0.12201 58.7926 0.122066 55.2786 0.124022
66.9 0.347132 55.224 0.124176 0.0232559 56.9 0.220905 57 0.187185 56.1143 0.122106 58.9638 0.122056 55.3332 0.123962
67 0.347114 55.2786 0.124128 0.0229363 57 0.214489 57.1 0.177455 56.1429 0.122204 59.1351 0.122046 55.3878 0.123889
67.1 0.346797 55.3332 0.124067 0.0225195 57.1 0.199463 57.17 0.159805 56.1714 0.122303 59.3064 0.122036 55.4424 0.123802
67.2 0.346841 55.3878 0.123991 0.0220055 57.13 0.187604 57.2 0.152915 56.2 0.122403 59.3769 0.122034 55.497 0.123701
67.3 0.346796 55.4424 0.1239 0.0213944 57.17 0.173375 57.256 0.141019 56.3 0.122965 59.4474 0.122031 55.5516 0.123586
67.4 0.346795 55.497 0.123796 0.0206861 57.2 0.16348 57.3 0.132502 56.4 0.124645 59.5179 0.122025 55.6062 0.123457
67.5 0.346517 55.5516 0.123677 0.0198806 57.256 0.147139 57.4 0.124856 56.504 0.133468 59.5885 0.122018 55.7 0.123172
67.6 0.346472 55.6062 0.123544 0.018978 57.3 0.13575 57.5 0.124033 56.6 0.141902 59.659 0.122009 55.7286 0.123054
67.7 0.346506 55.7 0.123249 0.0169661 57.4 0.125888 57.6 0.123591 56.6452 0.151369 59.7295 0.121997 55.7571 0.122937
67.8 0.346505 55.7286 0.123126 0.0161276 57.5 0.124843 57.7 0.123326 56.7 0.163944 59.8 0.121984 55.7857 0.122823
67.9 0.346481 55.7571 0.123006 0.0153025 57.6 0.124283 57.8079 0.123175 56.8 0.174101 59.8461 0.121971 55.8143 0.122711
68 0.346523 55.7857 0.122887 0.0144908 57.7 0.123949 57.8507 0.123146 56.9 0.175013 59.8921 0.121956 55.8429 0.1226
68.1 0.346205 55.8143 0.122771 0.0136924 57.8079 0.123759 57.8935 0.123121 57 0.172082 59.9382 0.121938 55.8714 0.122492
68.2 0.346175 55.8429 0.122657 0.0129074 57.8507 0.123721 57.9363 0.123102 57.1 0.165001 59.9842 0.121917 55.9 0.122386
68.3 0.346225 55.8714 0.122545 0.0121358 57.8935 0.12369 57.9791 0.123086 57.2 0.14654 60.0303 0.121893 56 0.122515
68.4 0.346208 55.9 0.122436 0.0113775 57.9363 0.123665 58.0219 0.123076 57.3 0.13042 60.0763 0.121867 56.0286 0.122695
68.5 0.346195 56 0.122569 0.0122983 57.9791 0.123646 58.0647 0.12307 57.4 0.124178 60.1224 0.121837 56.0571 0.122879
68.6 0.346223 56.0286 0.122755 0.0135835 58.0219 0.123633 58.1075 0.123069 57.5 0.123499 60.206 0.121773 56.0857 0.123065
68.7 0.346181 56.0571 0.122945 0.014888 58.0647 0.123626 58.2715 0.123057 57.6 0.123134 60.2208 0.121759 56.1143 0.123256
68.8 0.345883 56.0857 0.123138 0.0162117 58.1075 0.123624 58.4356 0.123044 57.7 0.122915 60.2356 0.121744 56.1429 0.123449
68.9 0.345906 56.1143 0.123335 0.0175547 58.2715 0.123609 58.5997 0.123029 57.8079 0.122791 60.2504 0.12173 56.1714 0.123645
69 0.345871 56.1429 0.123535 0.018917 58.4356 0.123592 58.7638 0.123013 57.8507 0.122766 60.2652 0.121714 56.2 0.123845
69.1 0.345895 56.1714 0.123739 0.0202986 58.5997 0.123574 58.9278 0.122996 57.8935 0.122746 60.28 0.121698 56.3 0.124966
69.2 0.345887 56.2 0.123945 0.0216994 58.7638 0.123554 59.0919 0.122979 57.9363 0.12273 60.2947 0.121682 56.4 0.128374
69.3 0.345865 56.3 0.125106 0.0294799 58.9278 0.123533 59.256 0.122959 57.9791 0.122717 60.3095 0.121665 56.4149 0.130901
69.4 0.345583 56.4 0.128638 0.0523562 59.0919 0.12351 59.3237 0.122956 58.0219 0.122708 60.3368 0.121627 56.4297 0.133507
69.5 0.34557 56.4149 0.131262 0.0683951 59.256 0.123486 59.3914 0.122951 58.0647 0.122704 60.364 0.12159 56.4446 0.136191
69.6 0.345555 56.4297 0.133971 0.0843946 59.3237 0.123482 59.4591 0.122943 58.1075 0.122703 60.3912 0.121553 56.4595 0.138955
69.7 0.3456 56.4446 0.136765 0.100355 59.3914 0.123475 59.5267 0.122933 58.2715 0.122693 60.4184 0.121516 56.4743 0.141796
69.8 0.345549 56.4595 0.139644 0.116275 59.4591 0.123465 59.5944 0.12292 58.4356 0.122681 60.4456 0.12148 56.4892 0.144717
69.9 0.34557 56.4743 0.142609 0.132156 59.5267 0.123452 59.6621 0.122905 58.5997 0.122669 60.4728 0.121444 56.504 0.147716
70 0.345899 56.4892 0.145659 0.147998 59.5944 0.123436 59.7298 0.122888 58.7638 0.122656 60.5 0.121409 56.5606 0.159644
70.1 0.3465 56.504 0.148794 0.1638 59.6621 0.123417 59.7859 0.122867 58.9278 0.122643 60.6 0.121453 56.6 0.168677
70.2 0.349306 56.5606 0.161321 0.219587 59.7298 0.123395 59.842 0.12284 59.0919 0.122628 60.6286 0.121514 56.6194 0.179379
70.3 0.353708 56.6 0.170838 0.258469 59.7859 0.12337 59.898 0.122805 59.256 0.122612 60.6571 0.121575 56.6452 0.196155
70.4 0.360202 56.6194 0.182177 0.298352 59.842 0.123335 59.9541 0.122763 59.3237 0.122609 60.6857 0.121638 56.7 0.236777
70.5 0.366138 56.6452 0.200071 0.351529 59.898 0.123291 60.0102 0.122713 59.3914 0.122605 60.7143 0.121702 56.7428 0.252461
70.6 0.367069 56.7 0.243618 0.464179 59.9541 0.123237 60.0663 0.122656 59.4591 0.122598 60.7429 0.121767 56.8 0.275213
70.7 0.36642 56.7428 0.260578 0.498117 60.0102 0.123175 60.1224 0.122592 59.5267 0.12259 60.7714 0.121833 56.9 0.278885
70.8 0.364901 56.8 0.285242 0.543402 60.0663 0.123104 60.206 0.122475 59.5944 0.122579 60.8 0.121901 57 0.267215
70.9 0.358339 56.9 0.289232 0.55013 60.1224 0.123023 60.3 0.122302 59.6621 0.122567 60.9 0.122276 57.1 0.240564
71 0.351162 57 0.276559 0.528301 60.206 0.122875 60.3286 0.12223 59.7298 0.122552 61 0.123377 57.13 0.22042
71.1 0.347453 57.1 0.247706 0.472814 60.3 0.122658 60.3571 0.122158 59.7859 0.122536 61.1 0.128806 57.17 0.197115
71.2 0.348044 57.13 0.226024 0.422863 60.3286 0.122566 60.3857 0.122088 59.842 0.122513 61.2 0.134119 57.2 0.18134
71.3 0.347743 57.17 0.201071 0.356262 60.3571 0.122476 60.4143 0.122018 59.898 0.122484 61.3 0.146697 57.224 0.17013
71.4 0.347463 57.2 0.184248 0.306312 60.3857 0.122387 60.4429 0.121948 59.9541 0.122449 61.4 0.152217 57.256 0.157015
71.5 0.34712 57.224 0.172384 0.263246 60.4143 0.122299 60.4714 0.12188 60.0102 0.122408 61.5039 0.152648 57.3 0.140751
71.6 0.347143 57.256 0.158572 0.205825 60.4429 0.122212 60.5 0.121812 60.0663 0.122361 61.6 0.151159 57.4 0.12742
71.7 0.346841 57.3 0.141515 0.126871 60.4714 0.122126 60.6 0.121893 60.1224 0.122308 61.7 0.147325 57.5 0.126042
71.8 0.346796 57.4 0.127648 0.0460626 60.5 0.122041 60.6286 0.122002 60.206 0.12221 61.7154 0.145642 57.6 0.125305
71.9 0.346801 57.5 0.12622 0.0368214 60.6 0.122142 60.6571 0.122114 60.3 0.122067 61.7308 0.143982 57.7 0.124867
72 0.346492 57.6 0.125457 0.0318064 60.6286 0.12228 60.6857 0.122228 60.3286 0.122007 61.7463 0.142342 57.8079 0.124618
72.1 0.346483 57.7 0.125003 0.0287926 60.6571 0.122421 60.7143 0.122345 60.3571 0.121948 61.7617 0.140725 57.8497 0.12457
72.2 0.346512 57.8079 0.124745 0.0270726 60.6857 0.122564 60.7429 0.122464 60.3857 0.121889 61.7771 0.13913 57.8914 0.12453
72.3 0.346495 57.8497 0.124695 0.0267416 60.7143 0.122711 60.7714 0.122585 60.4143 0.121831 61.7925 0.137556 57.9331 0.124497
72.4 0.346499 57.8914 0.124654 0.0264634 60.7429 0.122861 60.8 0.122709 60.4429 0.121773 61.8079 0.136004 57.9748 0.124472
72.5 0.346517 57.9331 0.12462 0.0262378 60.7714 0.123014 60.9 0.123395 60.4714 0.121717 61.9 0.127022 58.0166 0.124455
72.6 0.346169 57.9748 0.124594 0.026065 60.8 0.123169 61 0.12543 60.5 0.12166 62 0.123062 58.0583 0.124445
72.7 0.346199 58.0166 0.124576 0.025945 60.9 0.124036 61.1 0.135881 60.6 0.121727 62.1 0.122622 58.1 0.124443
72.8 0.34619 58.0583 0.124566 0.0258776 61 0.126618 61.2 0.146811 60.6286 0.121818 62.2 0.12238 58.2651 0.124423
72.9 0.346169 58.1 0.124564 0.025863 61.1 0.140199 61.256 0.162198 60.6571 0.121911 62.3 0.122237 58.4303 0.1244
73 0.3462 58.2651 0.124543 0.0257213 61.2 0.154974 61.3 0.175711 60.6857 0.122006 62.4076 0.122155 58.5954 0.124376
73.1 0.346201 58.4303 0.12452 0.0255664 61.224 0.163715 61.4 0.189839 60.7143 0.122103 62.4494 0.122139 58.7606 0.12435
73.2 0.346173 58.5954 0.124495 0.0253984 61.256 0.176909 61.5039 0.190981 60.7429 0.122201 62.4912 0.122126 58.9257 0.124322
73.3 0.345903 58.7606 0.124468 0.0252171 61.3 0.196816 61.6 0.18706 60.7714 0.122302 62.5329 0.122116 59.0909 0.124292
73.4 0.345898 58.9257 0.124439 0.0250228 61.4 0.218658 61.7 0.177272 60.8 0.122404 62.5747 0.122107 59.256 0.12426
73.5 0.345866 59.0909 0.124408 0.0248152 61.5039 0.22046 61.7695 0.159687 60.9 0.122972 62.6165 0.122101 59.3237 0.124255
73.6 0.345894 59.256 0.124375 0.0245946 61.6 0.214293 61.8079 0.150874 61 0.124651 62.6582 0.122098 59.3914 0.124246
73.7 0.345849 59.3237 0.124369 0.0245576 61.7 0.199185 61.8556 0.140917 61.1 0.133141 62.7 0.122097 59.4591 0.124233
73.8 0.34587 59.3914 0.12436 0.0244939 61.7298 0.187374 61.9 0.132369 61.2 0.141797 62.9168 0.122087 59.5267 0.124216
73.9 0.345602 59.4591 0.124346 0.0244032 61.7695 0.173207 62 0.124845 61.256 0.153583 63.1337 0.122077 59.5944 0.124195
74 0.34559 59.5267 0.124329 0.0242857 61.8079 0.160623 62.1 0.124032 61.3 0.163718 63.3505 0.122065 59.6621 0.124171
74.1 0.345612 59.5944 0.124308 0.0241414 61.8556 0.147001 62.2 0.123587 61.4 0.173993 63.5674 0.122053 59.7298 0.124142
74.2 0.345283 59.6621 0.124282 0.0239702 61.9 0.135576 62.3 0.123324 61.5039 0.174812 63.7842 0.12204 59.7859 0.124108
74.3 0.345545 59.7298 0.124253 0.0237722 62 0.125874 62.4076 0.123173 61.6 0.171992 64.0011 0.122025 59.842 0.124063
74.4 0.345594 59.7859 0.124218 0.0235386 62.1 0.124842 62.4416 0.123148 61.7 0.164867 64.2179 0.12201 59.898 0.124005
74.5 0.345865 59.842 0.124171 0.0232208 62.2 0.124279 62.4755 0.123127 61.7154 0.161822 64.2868 0.122002 59.9541 0.123936
74.6 0.346173 59.898 0.124111 0.0228188 62.3 0.123947 62.5095 0.123109 61.7308 0.158844 64.3556 0.121987 60.0102 0.123854
74.7 0.347438 59.9541 0.124039 0.0223325 62.4076 0.123756 62.5434 0.123095 61.7463 0.155933 64.4245 0.121968 60.0663 0.123761
74.8 0.352712 60.0102 0.123955 0.0217621 62.4416 0.123724 62.5774 0.123085 61.7617 0.153089 64.4934 0.121942 60.1224 0.123655
74.9 0.356148 60.0663 0.123858 0.0211075 62.4755 0.123697 62.6113 0.123078 61.7771 0.150312 64.5623 0.121911 60.206 0.123462
75 0.365185 60.1224 0.123749 0.0203687 62.5095 0.123675 62.6452 0.123075 61.7925 0.147601 64.6311 0.121875 60.3 0.123179
75.1 0.367014 60.206 0.123549 0.0190093 62.5434 0.123658 62.8673 0.123055 61.8079 0.144958 64.7 0.121833 60.3286 0.12306
75.2 0.36705 60.3 0.123256 0.0170136 62.5774 0.123644 63.0895 0.123034 61.9 0.130312 64.7157 0.121821 60.3571 0.122943
75.3 0.365825 60.3286 0.123133 0.0161736 62.6113 0.123636 63.3116 0.123012 62 0.12417 64.7314 0.121808 60.3857 0.122827
75.4 0.362072 60.3571 0.123011 0.0153418 62.6452 0.123632 63.5337 0.122989 62.1 0.123499 64.7471 0.121796 60.4143 0.122712
75.5 0.353969 60.3857 0.122892 0.0145183 62.8673 0.123607 63.7558 0.122965 62.2 0.123131 64.7627 0.121783 60.4429 0.122599
75.6 0.348065 60.4143 0.122773 0.0137031 63.0895 0.12358 63.9779 0.12294 62.3 0.122914 64.7784 0.121769 60.4714 0.122487
75.7 0.34805 60.4429 0.122656 0.0128961 63.3116 0.123552 64.2 0.122913 62.4076 0.122789 64.7941 0.121755 60.5 0.122376
75.8 0.347757 60.4714 0.12254 0.0120973 63.5337 0.123523 64.2599 0.1229 62.449 0.122765 64.8098 0.121741 60.6 0.122508
75.9 0.34742 60.5 0.122425 0.0113068 63.7558 0.123493 64.3198 0.122881 62.4903 0.122746 64.9 0.121639 60.6169 0.122614
76 0.347408 60.6 0.122562 0.0122486 63.9779 0.123461 64.3797 0.122854 62.5316 0.12273 65 0.121491 60.6338 0.122721
76.1 0.347125 60.6169 0.122671 0.013003 64.2 0.123428 64.4397 0.122819 62.573 0.122717 65.1 0.121395 60.6507 0.122829
76.2 0.347096 60.6338 0.122782 0.0137658 64.2599 0.123411 64.4996 0.122778 62.6143 0.122708 65.2 0.121511 60.6676 0.122939
76.3 0.346787 60.6507 0.122894 0.014537 64.3198 0.123386 64.5595 0.12273 62.6556 0.122703 65.2286 0.121575 60.6845 0.12305
76.4 0.346821 60.6676 0.123008 0.0153165 64.3797 0.123352 64.6194 0.122675 62.6969 0.122701 65.2571 0.121641 60.7015 0.123163
76.5 0.346793 60.6845 0.123123 0.0161044 64.4397 0.123309 64.6466 0.122647 62.9125 0.122686 65.2857 0.121709 60.7184 0.123277
76.6 0.346505 60.7015 0.123239 0.0169006 64.4996 0.123258 64.6738 0.122615 63.1281 0.12267 65.3143 0.121778 60.8 0.123847
76.7 0.346502 60.7184 0.123357 0.0177052 64.5595 0.123197 64.701 0.122581 63.3437 0.122653 65.3429 0.121849 60.9 0.124981
76.8 0.346463 60.8 0.123947 0.0217094 64.6194 0.123127 64.7282 0.122544 63.5592 0.122635 65.3714 0.121921 61 0.128388
76.9 0.346492 60.9 0.125121 0.0295782 64.6466 0.123091 64.7554 0.122504 63.7748 0.122615 65.4 0.121995 61.0439 0.136121
77 0.346488 61 0.128652 0.0524461 64.6738 0.123052 64.7826 0.122462 63.9904 0.122594 65.5 0.1225 61.1 0.146953
77.1 0.346471 61.0439 0.136693 0.0995956 64.701 0.123009 64.8098 0.122416 64.206 0.122572 65.6 0.124332 61.17 0.161578
77.2 0.346497 61.1 0.147996 0.159927 64.7282 0.122962 64.9 0.122231 64.265 0.122562 65.7 0.131288 61.2 0.168402
77.3 0.346168 61.17 0.163357 0.22813 64.7554 0.122912 65 0.121962 64.3241 0.122545 65.8 0.137156 61.224 0.181811
77.4 0.346168 61.2 0.170547 0.25736 64.7826 0.122858 65.1 0.121787 64.3831 0.122523 65.9 0.149591 61.256 0.20299
77.5 0.346185 61.224 0.184765 0.306549 64.8098 0.122801 65.2 0.121997 64.4422 0.122495 66 0.15265 61.3 0.235989
77.6 0.34616 61.256 0.207376 0.372134 64.9 0.122568 65.2286 0.122115 64.5013 0.122461 66.1 0.152338 61.3448 0.252572
77.7 0.346167 61.3 0.242772 0.462313 65 0.122229 65.2571 0.122235 64.5603 0.122422 66.2 0.150253 61.4 0.274781
77.8 0.346182 61.3448 0.260699 0.498283 65.1 0.12201 65.2857 0.122358 64.6194 0.122376 66.3 0.144657 61.5039 0.278071
77.9 0.346163 61.4 0.284773 0.542602 65.2 0.122273 65.3143 0.122485 64.6466 0.122353 66.4 0.133337 61.6 0.266861
78 0.346175 61.5039 0.288347 0.548648 65.2286 0.122421 65.3429 0.122614 64.6738 0.122327 66.5 0.124558 61.7 0.240079
78.1 0.346173 61.6 0.276176 0.527618 65.2571 0.122573 65.3714 0.122746 64.701 0.122298 66.6 0.122866 61.7298 0.220032
78.2 0.345843 61.7 0.247183 0.47172 65.2857 0.122728 65.4 0.122881 64.7282 0.122268 66.7 0.122528 61.7695 0.196849
78.3 0.34586 61.7298 0.225608 0.421868 65.3143 0.122887 65.5 0.123807 64.7554 0.122235 66.8 0.122325 61.8079 0.176964
78.4 0.345855 61.7695 0.200787 0.355398 65.3429 0.12305 65.6 0.127219 64.7826 0.122199 66.9 0.122204 61.8238 0.169752
78.5 0.345844 61.8079 0.179609 0.290184 65.3714 0.123216 65.7 0.140899 64.8098 0.122162 66.9078 0.122199 61.8556 0.156813
78.6 0.345562 61.8238 0.171983 0.261764 65.4 0.123386 65.8 0.153388 64.9 0.122008 66.9396 0.122178 61.9 0.140511
78.7 0.345533 61.8556 0.15836 0.204924 65.5 0.124557 65.8556 0.169065 65 0.121784 66.9713 0.122159 62 0.127402
78.8 0.345546 61.9 0.141264 0.125537 65.6 0.128905 65.9 0.183005 65.1 0.12164 67.003 0.122144 62.1 0.12604
78.9 0.345587 62 0.12763 0.0459451 65.6143 0.131273 66 0.190987 65.2 0.121814 67.0348 0.122131 62.2 0.1253
79 0.345847 62.1 0.126218 0.0368115 65.6286 0.133709 66.1 0.190159 65.2286 0.121911 67.0665 0.122121 62.3 0.124864
79.1 0.346185 62.2 0.125451 0.0317672 65.6429 0.136213 66.2 0.184705 65.2571 0.122011 67.0983 0.122115 62.4076 0.124614
79.2 0.346818 62.3 0.125 0.0287738 65.6571 0.138785 66.3 0.170718 65.2857 0.122114 67.13 0.122111 62.4416 0.124573
79.3 0.350482 62.4076 0.124741 0.0270471 65.6714 0.141425 66.3668 0.153065 65.3143 0.122218 67.2214 0.122103 62.4755 0.124537
79.4 0.353949 62.4416 0.124698 0.0267618 65.6857 0.144133 66.4 0.145157 65.3429 0.122326 67.3127 0.122097 62.5095 0.124508
79.5 0.362658 62.4755 0.124662 0.0265181 65.7 0.14691 66.4143 0.142446 65.3714 0.122435 67.4041 0.122091 62.5434 0.124485
79.6 0.366393 62.5095 0.124632 0.0263161 65.8 0.164146 66.4286 0.139804 65.4 0.122546 67.4954 0.122086 62.5774 0.124468
79.7 0.367047 62.5434 0.124608 0.0261558 65.8238 0.173271 66.4429 0.137233 65.5 0.123313 67.5868 0.122082 62.6113 0.124457
79.8 0.366413 62.5774 0.12459 0.0260371 65.8556 0.186997 66.4571 0.134731 65.6 0.12612 67.6782 0.122078 62.6452 0.124452
79.9 0.364206 62.6113 0.124578 0.02596 65.9 0.207985 66.4714 0.132299 65.7 0.137143 67.7695 0.122075 62.8673 0.124419
80 0.356476 62.6452 0.124573 0.0259246 66 0.22047 66.4857 0.129937 65.8 0.146904 67.9086 0.122066 63.0895 0.124384
80.1 0.34989 62.8673 0.124539 0.0256947 66.1 0.219163 66.5 0.127645 65.8556 0.158742 68.0476 0.122057 63.3116 0.124347
80.2 0.347736 63.0895 0.124503 0.025453 66.2 0.210621 66.6 0.124483 65.9 0.169055 68.1867 0.122048 63.5337 0.124309
80.3 0.348067 63.3116 0.124465 0.0251994 66.3 0.189305 66.7 0.123859 66 0.174816 68.3257 0.12204 63.7558 0.124269
80.4 0.347719 63.5337 0.124425 0.0249341 66.3286 0.177647 66.8 0.123485 66.1 0.174223 68.4647 0.122031 63.9779 0.124228
80.5 0.347425 63.7558 0.124384 0.0246569 66.3668 0.163783 66.9 0.123263 66.2 0.170289 68.6038 0.122023 64.2 0.124185
80.6 0.347112 63.9779 0.124341 0.0243679 66.4 0.152701 66.9078 0.123255 66.3 0.160022 68.7428 0.122014 64.2599 0.124163
80.7 0.347057 64.2 0.124296 0.0240671 66.4535 0.139573 66.9396 0.123215 66.4 0.140502 68.8116 0.122008 64.3198 0.12413
80.8 0.347113 64.2599 0.124274 0.0239188 66.5 0.129452 66.9713 0.123181 66.5 0.126469 68.8803 0.121996 64.3797 0.124086
80.9 0.346795 64.3198 0.12424 0.0236894 66.6 0.125415 67.003 0.123153 66.6 0.123871 68.9491 0.121979 64.4397 0.12403
81 0.346795 64.3797 0.124194 0.0233788 66.7 0.124622 67.0348 0.12313 66.7 0.123356 69.0178 0.121956 64.4996 0.123962
81.1 0.346807 64.4397 0.124136 0.0229871 66.8 0.124149 67.0665 0.123112 66.8 0.123046 69.0865 0.121928 64.5595 0.123883
81.2 0.34678 64.4996 0.124066 0.0225143 66.9 0.12387 67.0983 0.123099 66.9 0.122863 69.1553 0.121895 64.6194 0.123792
81.3 0.346467 64.5595 0.123984 0.0219603 66.9078 0.123858 67.13 0.123092 66.9078 0.122856 69.224 0.121857 64.6466 0.123744
81.4 0.346498 64.6194 0.12389 0.0213252 66.9396 0.123809 67.2157 0.123079 66.9396 0.122824 69.3064 0.1218 64.6738 0.123693
81.5 0.346479 64.6466 0.123841 0.0209949 66.9713 0.123766 67.3014 0.123068 66.9713 0.122796 69.3209 0.121788 64.701 0.123637
81.6 0.346477 64.6738 0.123788 0.0206323 67.003 0.12373 67.3871 0.123058 67.003 0.122772 69.3354 0.121774 64.7282 0.123576
81.7 0.346506 64.701 0.123729 0.0202375 67.0348 0.123701 67.4727 0.123049 67.0348 0.122753 69.3499 0.121761 64.7554 0.12351
81.8 0.346463 64.7282 0.123666 0.0198104 67.0665 0.123678 67.5584 0.123041 67.0665 0.122738 69.3645 0.121747 64.7826 0.123441
81.9 0.346493 64.7554 0.123599 0.0193511 67.0983 0.123662 67.6441 0.123035 67.0983 0.122728 69.379 0.121733 64.8098 0.123366
82 0.346172 64.7826 0.123527 0.0188595 67.13 0.123653 67.7298 0.12303 67.13 0.122722 69.3935 0.121719 64.9 0.123062
82.1 0.346169 64.8098 0.12345 0.0183357 67.2157 0.123637 67.8745 0.123014 67.2157 0.122711 69.408 0.121704 65 0.12262
82.2 0.346197 64.9 0.123135 0.0161895 67.3014 0.123623 68.0192 0.122997 67.3014 0.122702 69.4354 0.12167 65.1 0.122335
82.3 0.346178 65 0.122678 0.0130513 67.3871 0.12361 68.164 0.12298 67.3871 0.122693 69.4629 0.121635 65.2 0.122678
82.4 0.346159 65.1 0.122383 0.0110161 67.4727 0.123599 68.3087 0.122964 67.4727 0.122686 69.4903 0.121599 65.2286 0.122871
82.5 0.346217 65.2 0.122738 0.0134623 67.5584 0.123589 68.4534 0.122948 67.5584 0.12268 69.5177 0.121561 65.2571 0.123068
82.6 0.346163 65.2286 0.122937 0.0148324 67.6441 0.123581 68.5981 0.122932 67.6441 0.122675 69.5451 0.121522 65.2857 0.123271
82.7 0.346183 65.2571 0.123142 0.0162328 67.7298 0.123575 68.7428 0.122916 67.7298 0.122671 69.5726 0.121481 65.3143 0.123478
82.8 0.345877 65.2857 0.123351 0.0176634 67.8745 0.123554 68.8116 0.122903 67.8745 0.122657 69.6 0.121439 65.3429 0.123691
82.9 0.345835 65.3143 0.123566 0.0191243 68.0192 0.123533 68.8803 0.122882 68.0192 0.122643 69.7 0.121411 65.3714 0.123908
83 0.345878 65.3429 0.123785 0.0206155 68.164 0.123512 68.9491 0.12285 68.164 0.122629 69.8 0.121596 65.4 0.12413
83.1 0.345869 65.3714 0.12401 0.0221369 68.3087 0.123492 69.0178 0.122809 68.3087 0.122616 69.9 0.121834 65.5 0.125666
83.2 0.345528 65.4 0.12424 0.0236886 68.4534 0.123471 69.0865 0.122759 68.4534 0.122602 70 0.12214 65.6 0.131438
83.3 0.345533 65.5 0.12583 0.034266 68.5981 0.123451 69.1553 0.122698 68.5981 0.122589 70.1 0.122905 65.6434 0.141627
83.4 0.345536 65.6 0.131818 0.0719896 68.7428 0.123431 69.224 0.122629 68.7428 0.122576 70.2 0.12645 65.7 0.156533
83.5 0.345844 65.6434 0.142439 0.130368 68.8116 0.123415 69.3064 0.122525 68.8116 0.122565 70.3 0.133061 65.7695 0.173973
83.6 0.345867 65.7 0.158042 0.20635 68.8803 0.123388 69.3209 0.122501 68.8803 0.122547 70.4 0.142381 65.8 0.182369
83.7 0.346471 65.7695 0.176447 0.278375 68.9491 0.123348 69.3354 0.122478 68.9491 0.122521 70.5 0.151377 65.8238 0.196865
83.8 0.348951 65.8 0.18534 0.309956 69.0178 0.123296 69.3499 0.122453 69.0178 0.122487 70.6 0.152756 65.8556 0.219648
83.9 0.353648 65.8238 0.200791 0.356461 69.0865 0.123232 69.3645 0.122428 69.0865 0.122445 70.6152 0.152616 65.9 0.255574
84 0.359852 65.8556 0.225233 0.418468 69.1553 0.123156 69.379 0.122402 69.1553 0.122396 70.6303 0.152462 66 0.278089
84.1 0.366093 65.9 0.263945 0.50507 69.224 0.123068 69.3935 0.122376 69.224 0.122338 70.6455 0.152296 66.1 0.275701
84.2 0.367033 66 0.288367 0.548682 69.3064 0.122938 69.408 0.122349 69.3064 0.122252 70.6606 0.152118 66.2 0.26026
84.3 0.366702 66.1 0.285772 0.544303 69.3209 0.122908 69.4295 0.122302 69.3209 0.122232 70.6758 0.151926 66.2418 0.243948
84.4 0.365155 66.2 0.269017 0.51463 69.3354 0.122878 69.4509 0.122253 69.3354 0.122213 70.691 0.151722 66.3 0.223146
84.5 0.358625 66.2418 0.251371 0.479812 69.3499 0.122847 69.4724 0.122202 69.3499 0.122192 70.7061 0.151506 66.3286 0.203959
84.6 0.351446 66.3 0.228934 0.431253 69.3645 0.122816 69.4938 0.122149 69.3645 0.122172 70.8 0.148772 66.3668 0.182029
84.7 0.34773 66.3286 0.208375 0.377479 69.379 0.122783 69.5153 0.122095 69.379 0.12215 70.9 0.139933 66.4 0.16502
84.8 0.348017 66.3668 0.185014 0.30578 69.3935 0.12275 69.5367 0.122038 69.3935 0.122128 71 0.129601 66.4229 0.156458
84.9 0.347706 66.4 0.166978 0.243468 69.408 0.122716 69.5582 0.121979 69.408 0.122106 71.1 0.123381 66.4535 0.146146
85 0.34741 66.4229 0.15797 0.205233 69.4295 0.122657 69.6 0.121866 69.4295 0.122067 71.2 0.122714 66.5 0.132171
85.1 0.347377 66.4535 0.147162 0.154254 69.4509 0.122596 69.7 0.121817 69.4509 0.122026 71.3 0.122437 66.6 0.126795
85.2 0.347082 66.5 0.13258 0.0765682 69.4724 0.122532 69.8 0.122153 69.4724 0.121984 71.4 0.122268 66.7 0.125751
85.3 0.347105 66.6 0.127 0.0418957 69.4938 0.122465 69.9 0.122587 69.4938 0.12194 71.4159 0.122252 66.8 0.12513
85.4 0.346768 66.7 0.125919 0.0348497 69.5153 0.122396 70 0.123147 69.5153 0.121895 71.4319 0.122237 66.9 0.124763
85.5 0.346792 66.8 0.125275 0.030601 69.5367 0.122325 70.1 0.124554 69.5367 0.121848 71.4478 0.122222 66.9078 0.124748
85.6 0.346781 66.9 0.124895 0.0280771 69.5582 0.12225 70.2 0.13126 69.5582 0.121799 71.4638 0.122208 66.9396 0.124683
85.7 0.346448 66.9078 0.12488 0.0279759 69.6 0.122108 70.3 0.144577 69.6 0.121705 71.4797 0.122194 66.9713 0.124627
85.8 0.346486 66.9396 0.124813 0.0275271 69.7 0.122047 70.3668 0.158028 69.7 0.121664 71.4957 0.122182 67.003 0.12458
85.9 0.346475 66.9713 0.124755 0.0271393 69.8 0.122469 70.4 0.165292 69.8 0.121943 71.5116 0.12217 67.0348 0.124542
86 0.346463 67.003 0.124706 0.0268126 69.9 0.123016 70.4143 0.168236 69.9 0.122303 71.5485 0.122152 67.0665 0.124512
86.1 0.346504 67.0348 0.124666 0.0265469 70 0.123722 70.4286 0.171263 70 0.122767 71.5853 0.122137 67.0983 0.124491
86.2 0.346169 67.0665 0.124636 0.0263424 70.1 0.125504 70.4429 0.174372 70.1 0.12393 71.6222 0.122125 67.13 0.12448
86.3 0.346138 67.0983 0.124614 0.0261989 70.2 0.134129 70.4571 0.177563 70.2 0.129414 71.659 0.122115 67.2157 0.124458
86.4 0.34619 67.13 0.124602 0.0261165 70.2143 0.136475 70.4714 0.180836 70.3 0.140046 71.6958 0.122108 67.3014 0.12444
86.5 0.346149 67.2157 0.12458 0.0259707 70.2286 0.138887 70.4857 0.184192 70.4 0.155965 71.7327 0.122104 67.3871 0.124423
86.6 0.346161 67.3014 0.124561 0.0258398 70.2429 0.141362 70.5 0.18763 70.5 0.172403 71.7695 0.122103 67.4727 0.124408
86.7 0.346191 67.3871 0.124543 0.0257238 70.2571 0.143902 70.6 0.191268 70.6 0.175018 71.9882 0.122091 67.5584 0.124396
86.8 0.34613 67.4727 0.124528 0.0256226 70.2714 0.146506 70.6152 0.190894 70.6152 0.17475 72.2068 0.122078 67.6441 0.124386
86.9 0.346168 67.5584 0.124515 0.0255364 70.2857 0.149174 70.6303 0.190488 70.6303 0.174458 72.4254 0.122066 67.7298 0.124377
87 0.346171 67.6441 0.124505 0.025465 70.3 0.151907 70.6455 0.190049 70.6455 0.174143 72.6441 0.122053 67.8745 0.12435
87.1 0.345828 67.7298 0.124496 0.0254085 70.3286 0.159575 70.6606 0.189577 70.6606 0.173804 72.8627 0.12204 68.0192 0.124322
87.2 0.345858 67.8745 0.124468 0.0252165 70.4 0.181276 70.6758 0.189073 70.6758 0.173442 73.0814 0.122027 68.164 0.124295
87.3 0.345861 68.0192 0.124439 0.0250258 70.4535 0.198428 70.691 0.188536 70.691 0.173055 73.3 0.122014 68.3087 0.124268
87.4 0.345833 68.164 0.124411 0.0248365 70.5 0.215186 70.7061 0.187966 70.7061 0.172646 73.3714 0.122006 68.4534 0.124241
87.5 0.345876 68.3087 0.124383 0.0246486 70.6 0.220914 70.8 0.180913 70.8 0.167532 73.4429 0.121993 68.5981 0.124215
87.6 0.345528 68.4534 0.124355 0.0244621 70.6152 0.220323 70.9 0.15962 70.9 0.151676 73.5143 0.121973 68.7428 0.124188
87.7 0.34553 68.5981 0.124328 0.024277 70.6303 0.219681 70.9548 0.14695 71 0.134415 73.5857 0.121948 68.8116 0.124168
87.8 0.345572 68.7428 0.1243 0.0240933 70.6455 0.218988 71 0.137471 71.1 0.124658 73.6571 0.121917 68.8803 0.124132
87.9 0.34552 68.8116 0.124279 0.0239533 70.6606 0.218245 71.1 0.125438 71.2 0.123638 73.7286 0.121881 68.9491 0.12408
88 0.345863 68.8803 0.124242 0.0237024 70.6758 0.217452 71.2 0.124201 71.3 0.123218 73.8 0.121838 69.0178 0.124012
88.1 0.345883 68.9491 0.124188 0.0233408 70.691 0.216608 71.3 0.123692 71.4 0.122961 73.9064 0.12175 69.0865 0.123929
88.2 0.346154 69.0178 0.124119 0.0228683 70.7061 0.215713 71.4 0.123381 71.4159 0.122936 74 0.121647 69.1553 0.12383
88.3 0.348358 69.0865 0.124032 0.022285 70.8 0.204756 71.4159 0.123352 71.4319 0.122913 74.1 0.121498 69.224 0.123715
88.4 0.353324 69.1553 0.123929 0.0215909 70.8685 0.182326 71.4319 0.123323 71.4478 0.122891 74.2 0.121391 69.3064 0.123544
88.5 0.357989 69.224 0.12381 0.0207859 70.9 0.17303 71.4478 0.123296 71.4638 0.122869 74.3 0.121497 69.3209 0.123506
88.6 0.365804 69.3064 0.123634 0.0195873 70.9235 0.164964 71.4638 0.123271 71.4797 0.122849 74.3286 0.121563 69.3354 0.123467
88.7 0.367021 69.3209 0.123594 0.0193192 70.9548 0.155245 71.4797 0.123246 71.4957 0.12283 74.3571 0.12163 69.3499 0.123426
88.8 0.366697 69.3354 0.123554 0.0190436 71 0.142313 71.4957 0.123223 71.5116 0.122812 74.3857 0.121699 69.3645 0.123385
88.9 0.365482 69.3499 0.123512 0.0187605 71.1 0.126629 71.5116 0.123201 71.5485 0.122785 74.4143 0.121769 69.379 0.123343
89 0.360163 69.3645 0.123469 0.0184698 71.2 0.125056 71.5485 0.123168 71.5853 0.122762 74.4429 0.121841 69.3935 0.1233
89.1 0.35238 69.379 0.123425 0.0181716 71.3 0.124412 71.5853 0.123141 71.6222 0.122743 74.4714 0.121915 69.408 0.123255
89.2 0.34773 69.3935 0.123381 0.0178659 71.4 0.124018 71.6222 0.123118 71.659 0.122729 74.5 0.12199 69.4295 0.123178
89.3 0.348005 69.408 0.123335 0.0175527 71.4159 0.123981 71.659 0.123101 71.6958 0.122718 74.6 0.122486 69.4509 0.123098
89.4 0.34772 69.4295 0.123255 0.0170103 71.4319 0.123945 71.6958 0.123088 71.7327 0.122712 74.7 0.124244 69.4724 0.123015
89.5 0.347415 69.4509 0.123172 0.0164439 71.4478 0.123911 71.7327 0.12308 71.7695 0.12271 74.8 0.131128 69.4938 0.122928
89.6 0.347388 69.4724 0.123086 0.0158535 71.4638 0.123879 71.7695 0.123078 71.9882 0.122691 74.9 0.136742 69.5153 0.122838
89.7 0.347111 69.4938 0.122996 0.0152391 71.4797 0.123848 71.9882 0.123056 72.2068 0.122673 75 0.149329 69.5367 0.122745
89.8 0.347095 69.5153 0.122903 0.0146007 71.4957 0.123818 72.2068 0.123033 72.4254 0.122654 75.1 0.152564 69.5582 0.122649
89.9 0.346759 69.5367 0.122807 0.0139383 71.5116 0.12379 72.4254 0.12301 72.6441 0.122635 75.2 0.152315 69.6 0.122464
90 0.346794 69.5582 0.122707 0.0132519 71.5485 0.123749 72.6441 0.122987 72.8627 0.122615 75.3 0.150275 69.7 0.122383
90.1 0.346772 69.6 0.122516 0.0119338 71.5853 0.123715 72.8627 0.122963 73.0814 0.122595 75.4 0.144815 69.8 0.122933
90.2 0.346795 69.7 0.122433 0.0113595 71.6222 0.123686 73.0814 0.122939 73.3 0.122575 75.4148 0.143046 69.9 0.123647
90.3 0.346791 69.8 0.123002 0.0152757 71.659 0.123664 73.3 0.122915 73.3614 0.122565 75.4297 0.141312 70 0.124569
90.4 0.346453 69.9 0.12374 0.0203083 71.6958 0.123648 73.3614 0.122903 73.4228 0.122549 75.4445 0.139614 70.1 0.126914
90.5 0.346469 70 0.124695 0.0267398 71.7327 0.123639 73.4228 0.122883 73.4842 0.122526 75.4594 0.137951 70.2 0.138519
90.6 0.34647 70.1 0.127123 0.0426889 71.7695 0.123635 73.4842 0.122856 73.5456 0.122497 75.4742 0.136323 70.2418 0.1484
90.7 0.346464 70.2 0.139187 0.114334 71.9882 0.123607 73.5456 0.122821 73.607 0.122462 75.489 0.134731 70.3 0.163842
90.8 0.346483 70.2418 0.149519 0.166198 72.2068 0.123579 73.607 0.122779 73.6684 0.122421 75.5039 0.133174 70.3286 0.175432
90.9 0.34617 70.3 0.165735 0.238526 72.4254 0.12355 73.6684 0.122729 73.7298 0.122373 75.6 0.12466 70.3668 0.192998
91 0.346125 70.3286 0.177996 0.283526 72.6441 0.12352 73.7298 0.122671 73.8079 0.122299 75.7 0.122878 70.4 0.209756
91.1 0.346182 70.3668 0.196675 0.343526 72.8627 0.123491 73.8079 0.122582 73.9064 0.122176 75.8 0.122534 70.4229 0.221558
91.2 0.346171 70.4 0.214559 0.395671 73.0814 0.12346 73.9064 0.122434 74 0.12202 75.9 0.122327 70.4535 0.238894
91.3 0.346163 70.4229 0.227236 0.426609 73.3 0.12343 74 0.122245 74.1 0.121795 75.9156 0.122306 70.5 0.268475
91.4 0.346185 70.4535 0.245921 0.467861 73.3614 0.123414 74.1 0.121974 74.2 0.121633 75.9312 0.122287 70.6 0.278903
91.5 0.346166 70.5 0.277927 0.530722 73.4228 0.123389 74.2 0.121779 74.3 0.121794 75.9469 0.122268 70.6152 0.277819
91.6 0.346175 70.6 0.289252 0.550162 73.4842 0.123355 74.3 0.121973 74.3286 0.121893 75.9625 0.12225 70.6303 0.276646
91.7 0.345869 70.7 0.280429 0.535112 73.5456 0.123311 74.3286 0.122092 74.3571 0.121994 75.9781 0.122233 70.6455 0.275383
91.8 0.34587 70.8 0.257729 0.493111 73.607 0.123258 74.3571 0.122214 74.3857 0.122098 75.9937 0.122216 70.6606 0.274029
91.9 0.345876 70.8294 0.238869 0.452902 73.6684 0.123195 74.3857 0.12234 74.4143 0.122205 76.0093 0.1222 70.6758 0.272587
92 0.345881 70.8685 0.216602 0.399288 73.7298 0.123122 74.4143 0.122468 74.4429 0.122314 76.0425 0.122177 70.691 0.271054
92.1 0.345845 70.9 0.200239 0.356229 73.8079 0.12301 74.4429 0.1226 74.4714 0.122425 76.0757 0.122157 70.7061 0.269431
92.2 0.345571 70.9235 0.186782 0.313633 73.9064 0.122823 74.4714 0.122734 74.5 0.122539 76.1089 0.122141 70.8 0.249836
92.3 0.345555 70.9548 0.171198 0.256838 74 0.122586 74.5 0.122871 74.6 0.123293 76.1421 0.122128 70.8294 0.232359
92.4 0.345517 71 0.151128 0.174973 74.1 0.122245 74.6 0.123783 74.7 0.125984 76.1753 0.122119 70.8685 0.21164
92.5 0.345872 71.0439 0.140666 0.121263 74.2 0.122 74.7 0.127053 74.8 0.136882 76.2086 0.122112 70.9 0.196365
92.6 0.345851 71.1 0.128666 0.0525363 74.3 0.122243 74.8 0.14057 74.9 0.146201 76.2418 0.12211 70.9235 0.183715
92.7 0.346476 71.2 0.12651 0.0387173 74.3286 0.122393 74.9 0.152476 74.9548 0.157971 76.3436 0.122103 70.9548 0.168991
92.8 0.348363 71.3 0.125632 0.0329622 74.3571 0.122547 74.9548 0.168033 75 0.168566 76.4455 0.122096 71 0.149944
92.9 0.353283 71.4 0.125097 0.0294221 74.3857 0.122705 75 0.182332 75.1 0.174651 76.5474 0.12209 71.0439 0.139932
93 0.357692 71.4159 0.125047 0.0290851 74.4143 0.122866 75.1 0.190757 75.2 0.174178 76.6492 0.122084 71.1 0.128402
93.1 0.365829 71.4319 0.124998 0.0287622 74.4429 0.123032 75.2 0.190098 75.3 0.170331 76.7511 0.122079 71.2 0.126322
93.2 0.367033 71.4478 0.124952 0.0284534 74.4714 0.123201 75.3 0.184762 75.4 0.160306 76.853 0.122074 71.3 0.125474
93.3 0.367033 71.4638 0.124908 0.0281588 74.5 0.123374 75.4 0.1711 75.4148 0.157166 76.9548 0.12207 71.4 0.124958
93.4 0.36548 71.4797 0.124866 0.0278783 74.6 0.124526 75.456 0.156095 75.4297 0.154116 77.0756 0.122062 71.4159 0.124909
93.5 0.36046 71.4957 0.124826 0.0276119 74.7 0.128692 75.5 0.145583 75.4445 0.151158 77.1963 0.122054 71.4319 0.124862
93.6 0.352724 71.5116 0.124788 0.0273596 74.7143 0.131031 75.5143 0.142839 75.4594 0.14829 77.317 0.122047 71.4478 0.124818
93.7 0.348023 71.5485 0.124732 0.0269894 74.7286 0.133436 75.5286 0.140164 75.4742 0.145514 77.4378 0.122039 71.4638 0.124775
93.8 0.348015 71.5853 0.124686 0.0266756 74.7429 0.135909 75.5429 0.137559 75.489 0.142828 77.5585 0.122032 71.4797 0.124734
93.9 0.347751 71.6222 0.124647 0.0264182 74.7571 0.138448 75.5571 0.135023 75.5039 0.140234 77.6793 0.122025 71.4957 0.124696
94 0.347404 71.659 0.124617 0.0262173 74.7714 0.141054 75.5714 0.132558 75.6 0.126626 77.8 0.122019 71.5116 0.124659
94.1 0.347408 71.6958 0.124595 0.0260727 74.7857 0.143727 75.5857 0.130163 75.7 0.123889 77.8631 0.122014 71.5485 0.124606
94.2 0.34712 71.7327 0.124582 0.0259847 74.8 0.146466 75.6 0.127837 75.8 0.123365 77.9262 0.122005 71.5853 0.12456
94.3 0.347075 71.7695 0.124577 0.025953 74.9 0.162862 75.7 0.124504 75.9 0.123049 77.9893 0.121991 71.6222 0.124523
94.4 0.347102 71.9882 0.124539 0.0256987 74.9235 0.171882 75.8 0.12387 76 0.122866 78.0524 0.121974 71.659 0.124494
94.5 0.346814 72.2068 0.124501 0.0254402 74.9548 0.185472 75.9 0.123488 76.0345 0.122829 78.1155 0.121952 71.6958 0.124473
94.6 0.346778 72.4254 0.124462 0.0251775 75 0.206946 76 0.123266 76.0691 0.122798 78.1787 0.121926 71.7327 0.124461
94.7 0.3468 72.6441 0.124422 0.0249106 75.1 0.220106 76.0345 0.123222 76.1036 0.122772 78.2418 0.121896 71.7695 0.124456
94.8 0.346811 72.8627 0.124382 0.0246396 75.2 0.219065 76.0691 0.123184 76.1381 0.122751 78.3095 0.121857 71.9882 0.124419
94.9 0.346469 73.0814 0.124341 0.0243644 75.3 0.210709 76.1036 0.123152 76.1727 0.122735 78.3373 0.121839 72.2068 0.124382
95 0.346503 73.3 0.124299 0.0240851 75.4 0.189876 76.1381 0.123127 76.2072 0.122725 78.3651 0.121818 72.4254 0.124344
95.1 0.346482 73.3614 0.124278 0.023946 75.424 0.179997 76.1727 0.123109 76.2418 0.12272 78.3929 0.121796 72.6441 0.124306
95.2 0.346463 73.4228 0.124245 0.0237197 75.456 0.168054 76.2072 0.123096 76.3436 0.12271 78.4207 0.121772 72.8627 0.124267
95.3 0.34652 73.4842 0.124198 0.0234062 75.5 0.153286 76.2418 0.12309 76.4455 0.1227 78.4485 0.121746 73.0814 0.124227
95.4 0.346467 73.5456 0.124139 0.0230054 75.5143 0.149559 76.3436 0.123078 76.5474 0.122691 78.4763 0.121718 73.3 0.124187
95.5 0.3465 73.607 0.124066 0.0225173 75.5286 0.145952 76.4455 0.123066 76.6492 0.122682 78.504 0.121688 73.3614 0.124167
95.6 0.346192 73.6684 0.123981 0.0219421 75.5429 0.142463 76.5474 0.123055 76.7511 0.122674 78.532 0.12165 73.4228 0.124134
95.7 0.346154 73.7298 0.123883 0.0212796 75.5571 0.139094 76.6492 0.123044 76.853 0.122666 78.56 0.121612 73.4842 0.12409
95.8 0.346196 73.8079 0.123732 0.0202521 75.5714 0.135843 76.7511 0.123034 76.9548 0.12266 78.588 0.121572 73.5456 0.124032
95.9 0.346198 73.9064 0.123479 0.0185365 75.5857 0.132712 76.853 0.123025 77.0756 0.122648 78.616 0.121532 73.607 0.123962
96 0.346173 74 0.123159 0.0163488 75.6 0.1297 76.9548 0.123017 77.1963 0.122636 78.644 0.121492 73.6684 0.12388
96.1 0.346204 74.1 0.1227 0.0132023 75.7 0.125441 77.0756 0.123003 77.317 0.122625 78.672 0.12145 73.7298 0.123785
96.2 0.346173 74.2 0.12237 0.0109266 75.8 0.124637 77.1963 0.122989 77.4378 0.122614 78.7 0.121408 73.8079 0.123639
96.3 0.345861 74.3 0.122697 0.0131808 75.9 0.124154 77.317 0.122975 77.5585 0.122603 78.8 0.121425 73.9064 0.123395
96.4 0.345883 74.3176 0.122821 0.0140321 76 0.123873 77.4378 0.122962 77.6793 0.122593 78.8154 0.121457 74 0.123085
96.5 0.345857 74.3351 0.122946 0.0148954 76.0345 0.123817 77.5585 0.122949 77.8 0.122583 78.8308 0.12149 74.1 0.122642
96.6 0.345871 74.3527 0.123074 0.0157707 76.0691 0.123769 77.6793 0.122936 77.8631 0.122575 78.8462 0.121523 74.2 0.122323
96.7 0.345559 74.3702 0.123204 0.016658 76.1036 0.12373 77.8 0.122924 77.9262 0.122561 78.8616 0.121556 74.3 0.122639
96.8 0.34552 74.3878 0.123336 0.0175573 76.1381 0.123698 77.8631 0.122915 77.9893 0.122541 78.877 0.121589 74.3176 0.122758
96.9 0.345531 74.4054 0.123469 0.0184685 76.1727 0.123674 77.9262 0.122898 78.0524 0.122514 78.8924 0.121623 74.3351 0.12288
97 0.345847 74.4229 0.123605 0.0193918 76.2072 0.123659 77.9893 0.122874 78.1155 0.122482 78.9078 0.121657 74.3527 0.123003
97.1 0.345834 74.5 0.124224 0.0235822 76.2418 0.123651 78.0524 0.122842 78.1787 0.122442 79 0.121885 74.3702 0.123129
97.2 0.346189 74.6 0.125788 0.0339873 76.3436 0.123635 78.1155 0.122802 78.2418 0.122397 79.1 0.122249 74.3878 0.123256
97.3 0.34773 74.7 0.131521 0.0701945 76.4455 0.12362 78.1787 0.122755 78.3095 0.122338 79.2 0.123271 74.4054 0.123385
97.4 0.352685 74.7428 0.141836 0.12726 76.5474 0.123606 78.2418 0.1227 78.3373 0.12231 79.2286 0.124692 74.4229 0.123516
97.5 0.356149 74.8 0.157369 0.203402 76.6492 0.123593 78.3095 0.122629 78.3651 0.122278 79.2571 0.126135 74.5 0.124115
97.6 0.364833 74.8685 0.17457 0.271606 76.7511 0.12358 78.3373 0.122595 78.3929 0.122245 79.2857 0.127602 74.6 0.125625
97.7 0.367014 74.9 0.183233 0.302907 76.853 0.123569 78.3651 0.122557 78.4207 0.122208 79.3143 0.129091 74.7 0.131152
97.8 0.367064 74.9235 0.19842 0.349519 76.9548 0.123559 78.3929 0.122516 78.4485 0.122169 79.3429 0.130603 74.7428 0.141051
97.9 0.366095 74.9548 0.222504 0.411667 77.0712 0.123541 78.4207 0.122472 78.4763 0.122127 79.3714 0.132138 74.8 0.155892
98 0.36236 75 0.261946 0.501249 77.1876 0.123523 78.4485 0.122425 78.504 0.122082 79.4 0.133696 74.8685 0.1722
98.1 0.35428 75.1 0.287645 0.547469 77.304 0.123507 78.4763 0.122374 78.532 0.122025 79.5 0.145782 74.9 0.180385
98.2 0.34864 75.2 0.285579 0.543976 77.4204 0.123491 78.504 0.12232 78.56 0.121967 79.6 0.151982 74.9235 0.194643
98.3 0.348338 75.3 0.269188 0.514947 77.5368 0.123476 78.532 0.122251 78.588 0.121907 79.7 0.152629 74.9548 0.217106
98.4 0.348027 75.3448 0.250775 0.478543 77.6531 0.123461 78.56 0.122181 78.616 0.121847 79.8 0.151174 75 0.253729
98.5 0.347712 75.4 0.229972 0.433687 77.7695 0.123447 78.588 0.122109 78.644 0.121785 79.9 0.147527 75.1 0.277425
98.6 0.347399 75.424 0.212433 0.3889 77.8336 0.123438 78.616 0.122037 78.672 0.121723 80 0.137188 75.2 0.275523
98.7 0.347387 75.456 0.192043 0.329185 77.8976 0.123419 78.644 0.121963 78.7 0.121659 80.1 0.127436 75.3 0.260418
98.8 0.347058 75.486 0.175063 0.273202 77.9617 0.123391 78.672 0.121887 78.8 0.121685 80.2 0.123097 75.3448 0.243396
98.9 0.347124 75.5039 0.166253 0.240541 78.0257 0.123354 78.7 0.121811 78.8154 0.121734 80.3 0.122636 75.4 0.224111
99 0.347069 75.5272 0.15709 0.201333 78.0898 0.123308 78.8 0.121842 78.8308 0.121783 80.4 0.122388 75.424 0.207757
99.1 0.346785 75.5582 0.146246 0.149056 78.1538 0.123253 78.8154 0.1219 78.8462 0.121832 80.504 0.122238 75.456 0.188648
99.2 0.346812 75.6 0.132926 0.0786289 78.2179 0.123189 78.8308 0.121959 78.8616 0.121882 80.6065 0.122157 75.486 0.172663
99.3 0.346759 75.7 0.127037 0.0421313 78.245 0.123157 78.8462 0.122019 78.877 0.121933 80.6518 0.122141 75.5039 0.164332
99.4 0.346799 75.8 0.125939 0.0349815 78.2721 0.123122 78.8616 0.122079 78.8924 0.121984 80.697 0.122127 75.5272 0.155621
99.5 0.346508 75.9 0.125281 0.0306423 78.2992 0.123084 78.877 0.12214 78.9078 0.122035 80.7423 0.122116 75.5582 0.145266
99.6 0.346471 76 0.1249 0.0281109 78.3263 0.123042 78.8924 0.122202 79 0.12238 80.7876 0.122108 75.6 0.132504
99.7 0.346501 76.1075 0.124694 0.0267335 78.3534 0.122998 78.9078 0.122263 79.1 0.122932 80.8329 0.122102 75.7 0.12683
99.8 0.346482 76.1503 0.124658 0.0264919 78.3805 0.122951 79 0.122679 79.2 0.12449 80.8782 0.122098 75.8 0.125771
99.9 0.346473 76.1932 0.124627 0.0262866 78.4076 0.1229 79.1 0.123347 79.2286 0.126674 80.9235 0.122098 75.9 0.125136
100 0.346501 76.2361 0.124602 0.0261174 78.504 0.12268 79.2 0.125234 79.2571 0.128921 81.1297 0.122088 76 0.124768
100.1 0.346461 76.279 0.124582 0.0259844 78.532 0.122593 79.2286 0.127894 79.2857 0.131231 81.3359 0.122078 76.1075 0.124569
100.2 0.346478 76.3219 0.124568 0.0258875 78.56 0.122505 79.2571 0.130652 79.3143 0.133603 81.5421 0.122067 76.1503 0.124534
100.3 0.346179 76.3648 0.124559 0.0258268 78.588 0.122415 79.2857 0.133508 79.3429 0.136039 81.7483 0.122055 76.1932 0.124504
100.4 0.346156 76.4076 0.124555 0.0258023 78.616 0.122323 79.3143 0.136463 79.3714 0.138536 81.9544 0.122042 76.2361 0.12448
100.5 0.346162 76.6077 0.124525 0.0256019 78.644 0.12223 79.3429 0.139515 79.4 0.141097 82.1606 0.122029 76.279 0.12446
100.6 0.346166 76.8077 0.124494 0.0253907 78.672 0.122135 79.3714 0.142666 79.4143 0.143829 82.3668 0.122015 76.3219 0.124447
100.7 0.346125 77.0078 0.12446 0.0251686 78.7 0.122039 79.4 0.145915 79.4286 0.146649 82.4287 0.122009 76.3648 0.124438
100.8 0.34617 77.2078 0.124426 0.0249356 78.8 0.122078 79.456 0.160506 79.4429 0.149556 82.4906 0.121998 76.4076 0.124434
100.9 0.345847 77.4079 0.124389 0.0246917 78.9 0.122564 79.5 0.173457 79.4571 0.15255 82.5525 0.121983 76.6077 0.124405
101 0.345824 77.6079 0.124352 0.024437 79 0.123133 79.6 0.189218 79.4714 0.155631 82.6144 0.121964 76.8077 0.124375
101.1 0.345863 77.8079 0.124312 0.0241713 79.1 0.123975 79.7 0.190931 79.4857 0.158799 82.6762 0.12194 77.0078 0.124343
101.2 0.345828 77.8699 0.124296 0.0240632 79.2 0.126369 79.8 0.187099 79.5 0.162054 82.7381 0.121913 77.2078 0.124309
101.3 0.345515 77.9319 0.124267 0.0238693 79.2286 0.129765 79.9 0.177777 79.6 0.173547 82.8 0.121881 77.4079 0.124274
101.4 0.345552 77.9939 0.124226 0.0235896 79.2571 0.133333 79.9445 0.166384 79.7 0.174776 82.8295 0.121862 77.6079 0.124238
101.5 0.345837 78.0558 0.124171 0.0232243 79.2857 0.137072 80 0.15346 79.8 0.17202 82.8589 0.121842 77.8079 0.124199
101.6 0.345848 78.1178 0.124104 0.0227731 79.3143 0.140983 80.0653 0.139809 79.9 0.165237 82.8884 0.12182 77.8699 0.124184
101.7 0.346176 78.1798 0.124025 0.0222363 79.3429 0.145064 80.1 0.133177 80 0.14696 82.9179 0.121796 77.9319 0.124156
101.8 0.347085 78.2418 0.123933 0.0216137 79.3714 0.149317 80.2 0.12491 80.1 0.130965 82.9473 0.121771 77.9939 0.124116
101.9 0.351455 78.3095 0.123811 0.0207904 79.4 0.153742 80.3 0.124058 80.2 0.124223 82.9768 0.121744 78.0558 0.124063
102 0.354242 78.3373 0.123753 0.0203954 79.424 0.162073 80.4 0.123602 80.3 0.12352 83.0063 0.121714 78.1178 0.123999
102.1 0.363257 78.3651 0.123689 0.019962 79.456 0.174396 80.504 0.123325 80.4 0.123143 83.0211 0.121696 78.1798 0.123922
102.2 0.366408 78.3929 0.123619 0.0194903 79.5 0.193411 80.6065 0.123178 80.504 0.122914 83.0359 0.121678 78.2418 0.123833
102.3 0.367025 78.4207 0.123544 0.0189803 79.6 0.21768 80.6495 0.123149 80.6065 0.122792 83.0507 0.12166 78.3095 0.123715
102.4 0.366386 78.4485 0.123464 0.0184319 79.7 0.220381 80.6926 0.123125 80.6495 0.122769 83.0655 0.12164 78.3373 0.123659
102.5 0.363928 78.4763 0.123378 0.0178453 79.8 0.214354 80.7356 0.123105 80.6926 0.122749 83.0804 0.121621 78.3651 0.123597
102.6 0.356118 78.504 0.123286 0.0172204 79.9 0.199954 80.7787 0.12309 80.7356 0.122732 83.0952 0.121601 78.3929 0.12353
102.7 0.349582 78.532 0.123169 0.0164197 79.9445 0.182968 80.8217 0.123078 80.7787 0.122719 83.11 0.12158 78.4207 0.123458
102.8 0.348042 78.56 0.12305 0.0156036 80 0.164248 80.8648 0.123072 80.8217 0.12271 83.2 0.121439 78.4485 0.12338
102.9 0.348001 78.588 0.122928 0.014772 80.028 0.155754 80.9078 0.12307 80.8648 0.122705 83.3 0.121394 78.4763 0.123297
103 0.347712 78.616 0.122805 0.0139251 80.1 0.136634 81.1163 0.123052 80.9078 0.122703 83.4 0.121573 78.504 0.123208
103.1 0.347403 78.644 0.12268 0.0130627 80.2 0.125957 81.3247 0.123033 81.1163 0.122688 83.5039 0.121834 78.532 0.123095
103.2 0.347391 78.672 0.122553 0.0121849 80.3 0.124874 81.5331 0.123012 81.3247 0.122673 83.6 0.122134 78.56 0.12298
103.3 0.347102 78.7 0.122423 0.0112917 80.4 0.124298 81.7415 0.122991 81.5331 0.122656 83.7 0.122883 78.588 0.122862
103.4 0.347079 78.8 0.122476 0.0116551 80.504 0.123948 81.95 0.122968 81.7415 0.122638 83.8 0.126344 78.616 0.122743
103.5 0.346754 78.9 0.12313 0.0161527 80.6065 0.123761 82.1584 0.122943 81.95 0.122619 83.9 0.133005 78.644 0.122622
103.6 0.346782 79 0.123897 0.0213741 80.6495 0.123725 82.3668 0.122918 82.1584 0.122598 83.9156 0.134361 78.672 0.122499
103.7 0.346763 79.1 0.125038 0.0290296 80.6926 0.123694 82.4287 0.122906 82.3668 0.122577 83.9312 0.135731 78.7 0.122374
103.8 0.34678 79.2 0.128308 0.0502713 80.7356 0.123669 82.4906 0.122886 82.4287 0.122567 83.9469 0.137115 78.8 0.122425
103.9 0.346797 79.256 0.137969 0.106763 80.7787 0.12365 82.5525 0.122858 82.4906 0.122551 83.9625 0.138512 78.9 0.123057
104 0.346458 79.3192 0.150142 0.170105 80.8217 0.123636 82.6144 0.122823 82.5525 0.122528 83.9781 0.139924 79 0.123799
104.1 0.346473 79.4 0.168606 0.249873 80.8648 0.123628 82.6762 0.12278 82.6144 0.122499 83.9937 0.141349 79.1 0.124901
104.2 0.346476 79.424 0.182065 0.29754 80.9078 0.123625 82.7381 0.12273 82.6762 0.122463 84.0093 0.142789 79.2 0.128057
104.3 0.346453 79.456 0.202848 0.361097 81.0856 0.123605 82.8 0.122672 82.7381 0.122422 84.1 0.15124 79.2286 0.13257
104.4 0.346487 79.486 0.224986 0.42068 81.2634 0.123584 82.8295 0.122638 82.8 0.122373 84.2 0.152686 79.2571 0.137413
104.5 0.34648 79.5 0.236446 0.448486 81.4411 0.123563 82.8589 0.122601 82.8295 0.122345 84.3 0.151649 79.2857 0.142585
104.6 0.346135 79.5143 0.242478 0.461458 81.6189 0.123541 82.8884 0.122561 82.8589 0.122315 84.4 0.148779 79.3143 0.148086
104.7 0.346179 79.5286 0.248708 0.474429 81.7967 0.123519 82.9179 0.122518 82.8884 0.122282 84.5 0.139989 79.3429 0.153916
104.8 0.346154 79.5429 0.255138 0.487401 81.9744 0.123495 82.9473 0.122471 82.9179 0.122246 84.6 0.129685 79.3714 0.160075
104.9 0.346145 79.5571 0.261765 0.500372 82.1522 0.123471 82.9768 0.122421 82.9473 0.122207 84.7 0.123389 79.4 0.166563
105 0.346166 79.5714 0.268592 0.513344 82.2189 0.123467 83.0063 0.122368 82.9768 0.122166 84.8 0.122715 79.424 0.179268
105.1 0.346149 79.5857 0.275617 0.526315 82.2857 0.123457 83.1 0.122153 83.0063 0.122122 84.9 0.122437 79.456 0.198776
105.2 0.346161 79.6 0.28284 0.539287 82.3524 0.12344 83.2 0.121866 83.0211 0.122095 84.9152 0.12241 79.486 0.219458
105.3 0.346176 79.7 0.288191 0.548386 82.4192 0.123417 83.3 0.121785 83.0359 0.122067 84.9304 0.122385 79.5 0.230124
105.4 0.345815 79.8 0.276296 0.527833 82.4859 0.123387 83.4 0.122111 83.0507 0.122039 84.9455 0.122359 79.5143 0.235716
105.5 0.345845 79.9 0.248628 0.474731 82.5526 0.123352 83.5039 0.122586 83.0655 0.12201 84.9607 0.122335 79.5286 0.241485
105.6 0.345862 79.9191 0.234457 0.443418 82.6194 0.12331 83.6 0.123134 83.0804 0.12198 84.9759 0.12231 79.5429 0.247433
105.7 0.345818 79.9445 0.217814 0.401667 82.6628 0.123276 83.7 0.124515 83.0952 0.12195 84.9911 0.122286 79.5571 0.253558
105.8 0.34553 80 0.185507 0.310511 82.7063 0.123235 83.8 0.131055 83.11 0.121919 85.0063 0.122263 79.5714 0.259861
105.9 0.345531 80.028 0.171884 0.261037 82.7497 0.123186 83.9 0.144459 83.2 0.121705 85.0211 0.122247 79.5857 0.266342
106 0.345831 80.0653 0.156071 0.195073 82.7932 0.12313 83.9156 0.147346 83.3 0.121637 85.0359 0.122233 79.6 0.273001
106.1 0.345853 80.1 0.142791 0.133598 82.8366 0.123067 83.9312 0.150309 83.4 0.121909 85.0507 0.122219 79.7 0.277927
106.2 0.346167 80.2 0.127743 0.0466717 82.8801 0.122996 83.9469 0.153348 83.5039 0.122302 85.0655 0.122205 79.8 0.266973
106.3 0.34679 80.3 0.126263 0.0371009 82.9235 0.122917 83.9625 0.156463 83.6 0.122757 85.0804 0.122192 79.9 0.241418
106.4 0.350843 80.4 0.125477 0.0319366 83.0063 0.12274 83.9781 0.159654 83.7 0.123897 85.0952 0.12218 79.9191 0.22827
106.5 0.353922 80.504 0.125001 0.0287824 83.1 0.122469 83.9937 0.162921 83.8 0.129248 85.11 0.122169 79.9445 0.212761
106.6 0.362665 80.6065 0.124749 0.0270975 83.2 0.122109 84.0093 0.166264 83.9 0.139954 85.1435 0.122153 80 0.182527
106.7 0.366428 80.6495 0.124699 0.0267689 83.3 0.122007 84.1 0.18727 83.9156 0.14221 85.1771 0.12214 80.028 0.169655
106.8 0.367037 80.6926 0.124658 0.026491 83.4 0.122417 84.2 0.191082 83.9312 0.144512 85.2106 0.122129 80.0653 0.154636
106.9 0.366415 80.7356 0.124624 0.0262638 83.5039 0.123014 84.3 0.188341 83.9469 0.146858 85.2442 0.12212 80.1 0.141974
107 0.364224 80.7787 0.124597 0.0260874 83.6 0.123707 84.4 0.180932 83.9625 0.149249 85.2777 0.122113 80.2 0.127512
107.1 0.356736 80.8217 0.124579 0.0259616 83.7 0.125454 84.4143 0.177672 83.9781 0.151685 85.3113 0.122108 80.3 0.126083
107.2 0.350233 80.8648 0.124567 0.0258866 83.8 0.133861 84.4286 0.174489 83.9937 0.154166 85.3448 0.122106 80.4 0.125325
107.3 0.348011 80.9078 0.124564 0.0258622 83.9 0.151746 84.4429 0.171385 84.0093 0.156692 85.567 0.122095 80.504 0.124865
107.4 0.348008 81.0856 0.124537 0.0256804 83.9445 0.1635 84.4571 0.168359 84.1 0.172144 85.7891 0.122082 80.6065 0.124621
107.5 0.34773 81.2634 0.124509 0.0254926 84.0093 0.182713 84.4714 0.16541 84.2 0.174885 86.0113 0.12207 80.6495 0.124574
107.6 0.347388 81.4411 0.12448 0.025299 84.0653 0.201711 84.4857 0.162541 84.3 0.172915 86.2335 0.122057 80.6926 0.124534
107.7 0.347399 81.6189 0.12445 0.0250995 84.1 0.214623 84.5 0.159748 84.4 0.167546 86.4557 0.122044 80.7356 0.124501
107.8 0.347107 81.7967 0.12442 0.0248941 84.2 0.220621 84.5143 0.156295 84.5 0.151774 86.6778 0.12203 80.7787 0.124475
107.9 0.347087 81.9744 0.124388 0.0246828 84.3 0.216301 84.5286 0.152941 84.6 0.13455 86.9 0.122016 80.8217 0.124457
108 0.346779 82.1522 0.124356 0.0244657 84.4 0.204785 84.5429 0.149684 84.7 0.12467 86.9599 0.122008 80.8648 0.124446
108.1 0.346775 82.2171 0.12435 0.0244245 84.4535 0.187014 84.5571 0.146526 84.8 0.12364 87.0198 0.121997 80.9078 0.124443
108.2 0.346761 82.282 0.124336 0.0243316 84.5 0.173215 84.5714 0.143466 84.9 0.123217 87.0797 0.121982 81.0856 0.124417
108.3 0.346801 82.3469 0.124314 0.024187 84.5283 0.163587 84.5857 0.140505 84.9152 0.123177 87.1395 0.121962 81.2634 0.12439
108.4 0.346768 82.4118 0.124285 0.0239906 84.5606 0.153709 84.6 0.137641 84.9304 0.123138 87.1994 0.121938 81.4411 0.124362
108.5 0.346458 82.4767 0.124248 0.0237424 84.6 0.142539 84.7 0.125453 84.9455 0.1231 87.2593 0.12191 81.6189 0.124333
108.6 0.346486 82.5416 0.124204 0.0234425 84.7 0.126647 84.8 0.124204 84.9607 0.123062 87.3192 0.121879 81.7967 0.124303
108.7 0.34645 82.6065 0.124151 0.0230908 84.8 0.12506 84.9 0.12369 84.9759 0.123025 87.3467 0.121862 81.9744 0.124273
108.8 0.346471 82.6495 0.124107 0.0227924 84.9 0.12441 85 0.123382 84.9911 0.122989 87.3742 0.121844 82.1522 0.124242
108.9 0.346508 82.6926 0.124054 0.0224319 85 0.12402 85.0157 0.123353 85.0063 0.122953 87.4017 0.121824 82.2171 0.124236
109 0.346139 82.7356 0.123991 0.0220095 85.1 0.123799 85.0314 0.123324 85.0211 0.122929 87.4292 0.121802 82.282 0.124222
109.1 0.346179 82.7787 0.12392 0.0215251 85.135 0.12376 85.0471 0.123297 85.0359 0.122907 87.4567 0.121779 82.3469 0.124202
109.2 0.346187 82.8217 0.123839 0.0209787 85.1699 0.123727 85.0629 0.123271 85.0507 0.122886 87.4841 0.121753 82.4118 0.124174
109.3 0.346139 82.8648 0.123749 0.0203703 85.2049 0.123699 85.0786 0.123246 85.0655 0.122865 87.5116 0.121726 82.4767 0.124138
109.4 0.34618 82.9078 0.12365 0.0196999 85.2399 0.123677 85.0943 0.123222 85.0804 0.122846 87.6 0.121621 82.5416 0.124095
109.5 0.346168 83.0063 0.123367 0.0177732 85.2749 0.12366 85.11 0.123199 85.0952 0.122828 87.7 0.121463 82.6065 0.124044
109.6 0.346161 83.1 0.123002 0.015277 85.3098 0.123649 85.1435 0.12317 85.11 0.12281 87.8 0.121381 82.6495 0.124002
109.7 0.346178 83.2 0.122517 0.0119405 85.3448 0.123643 85.1771 0.123146 85.1435 0.122786 87.9 0.121531 82.6926 0.12395
109.8 0.345847 83.3 0.122379 0.0109859 85.567 0.123616 85.2106 0.123125 85.1771 0.122766 88 0.12178 82.7356 0.123889
109.9 0.345832 83.4 0.122931 0.0147913 85.7891 0.123588 85.2442 0.123109 85.2106 0.122749 88.1 0.122071 82.7787 0.12382
110 0.345861 83.5039 0.123738 0.020292 86.0113 0.12356 85.2777 0.123096 85.2442 0.122735 88.2 0.122703 82.8217 0.123742
110.1 0.345822 83.6 0.124674 0.026601 86.2335 0.12353 85.3113 0.123088 85.2777 0.122725 88.3 0.125356 82.8648 0.123656
110.2 0.345524 83.7 0.127055 0.0422457 86.4557 0.123499 85.3448 0.123084 85.3113 0.122718 88.4 0.132455 82.9078 0.12356
110.3 0.345543 83.8 0.138805 0.112241 86.6778 0.123467 85.567 0.123063 85.3448 0.122715 88.5 0.139649 83.0063 0.123286
110.4 0.345504 83.8556 0.152914 0.181915 86.9 0.123434 85.7891 0.123041 85.567 0.122697 88.6 0.150566 83.1 0.122934
110.5 0.345533 83.9 0.165486 0.237521 86.9599 0.123417 86.0113 0.123018 85.7891 0.122679 88.7 0.152638 83.2 0.122465
110.6 0.345865 83.9191 0.173081 0.266411 87.0198 0.123391 86.2335 0.122994 86.0113 0.12266 88.8 0.151894 83.3 0.122331
110.7 0.345856 83.9445 0.184467 0.304932 87.0797 0.123355 86.4557 0.12297 86.2335 0.122641 88.9 0.1494 83.4 0.122865
110.8 0.346488 84 0.212033 0.389033 87.1395 0.12331 86.6778 0.122944 86.4557 0.12262 89 0.14195 83.5039 0.123644
110.9 0.349568 84.028 0.228027 0.428109 87.1994 0.123255 86.9 0.122918 86.6778 0.122599 89.1 0.131074 83.6 0.124549
111 0.353606 84.0653 0.252188 0.48021 87.2593 0.123191 86.9599 0.122905 86.9 0.122578 89.2 0.123713 83.7 0.126847
111.1 0.360498 84.1 0.276827 0.528766 87.3192 0.123118 87.0198 0.122884 86.9599 0.122567 89.3 0.122774 83.8 0.138153
111.2 0.366091 84.2 0.288668 0.549185 87.3467 0.12308 87.0797 0.122856 87.0198 0.12255 89.4 0.122471 83.8556 0.151637
111.3 0.367019 84.3 0.280119 0.534571 87.3742 0.123038 87.1395 0.12282 87.0797 0.122526 89.424 0.122427 83.9 0.163605
111.4 0.366727 84.4 0.257785 0.493221 87.4017 0.122992 87.1994 0.122777 87.1395 0.122496 89.5039 0.122284 83.9191 0.170795
111.5 0.36515 84.4229 0.242898 0.462049 87.4292 0.122942 87.2593 0.122726 87.1994 0.12246 89.6062 0.122181 83.9445 0.181523
111.6 0.358609 84.4535 0.224932 0.420487 87.4567 0.122888 87.3192 0.122668 87.2593 0.122418 89.6418 0.122162 84.0093 0.212148
111.7 0.351782 84.5 0.200554 0.357151 87.4841 0.12283 87.3467 0.122638 87.3192 0.12237 89.6775 0.122146 84.028 0.222289
111.8 0.347996 84.5283 0.184517 0.306091 87.5116 0.122768 87.3742 0.122604 87.3467 0.122345 89.7131 0.122132 84.0653 0.244686
111.9 0.348361 84.5606 0.16875 0.247736 87.6 0.122525 87.4017 0.122568 87.3742 0.122318 89.7487 0.122122 84.1 0.267461
112 0.347723 84.6 0.151464 0.176562 87.7 0.122163 87.4292 0.122528 87.4017 0.122287 89.7844 0.122114 84.2 0.278366
112.1 0.347448 84.6452 0.140547 0.120527 87.8 0.121978 87.4567 0.122485 87.4292 0.122255 89.82 0.122109 84.3 0.270495
112.2 0.347481 84.7 0.128692 0.0526967 87.9 0.12232 87.4841 0.122439 87.4567 0.122219 89.8556 0.122107 84.4 0.249888
112.3 0.347134 84.8 0.126515 0.0387478 88 0.12289 87.5116 0.12239 87.4841 0.122181 90.0762 0.122095 84.4229 0.236101
112.4 0.347096 84.9 0.125629 0.0329423 88.1 0.123561 87.6 0.122197 87.5116 0.12214 90.2969 0.122083 84.4535 0.219407
112.5 0.347126 85 0.125099 0.0294352 88.2 0.125032 87.7 0.12191 87.6 0.12198 90.5175 0.122071 84.5 0.19666
112.6 0.34677 85.1 0.124799 0.0274362 88.3 0.131402 87.8 0.121762 87.7 0.121741 90.7381 0.122058 84.5283 0.181582
112.7 0.346784 85.135 0.124747 0.0270848 88.3668 0.143588 87.9 0.122034 87.8 0.121619 90.9587 0.122044 84.5606 0.166675
112.8 0.346793 85.1699 0.124702 0.0267833 88.4 0.150179 88 0.122487 87.9 0.121845 91.1794 0.122031 84.6 0.150265
112.9 0.346764 85.2049 0.124664 0.0265318 88.4143 0.153044 88.1 0.123019 88 0.12222 91.4 0.122016 84.6452 0.139817
113 0.346774 85.2399 0.124634 0.0263303 88.4286 0.155998 88.2 0.124182 88.1 0.122661 91.4605 0.122009 84.7 0.128426
113.1 0.346781 85.2749 0.124611 0.0261788 88.4429 0.15904 88.3 0.129158 88.2 0.123623 91.5211 0.121998 84.8 0.126327
113.2 0.346437 85.3098 0.124596 0.0260773 88.4571 0.162172 88.4 0.143311 88.3 0.127705 91.5816 0.121982 84.9 0.125472
113.3 0.346484 85.3448 0.124588 0.0260257 88.4714 0.165392 88.5 0.158974 88.4 0.139049 91.6422 0.121962 85 0.12496
113.4 0.346446 85.567 0.124552 0.0257815 88.4857 0.168702 88.5143 0.162421 88.5 0.151184 91.7027 0.121939 85.1 0.12467
113.5 0.346447 85.7891 0.124514 0.0255281 88.5 0.1721 88.5286 0.165983 88.6 0.170877 91.7633 0.121911 85.135 0.124619
113.6 0.346478 86.0113 0.124475 0.0252656 88.5283 0.182161 88.5429 0.16966 88.7 0.174792 91.8238 0.121879 85.1699 0.124576
113.7 0.346458 86.2335 0.124434 0.0249939 88.5606 0.194997 88.5571 0.173452 88.8 0.17338 91.9064 0.121824 85.2049 0.124539
113.8 0.346469 86.4557 0.124393 0.0247132 88.6 0.211885 88.5714 0.177359 88.9 0.168698 91.9211 0.121813 85.2399 0.12451
113.9 0.346478 86.6778 0.124349 0.0244233 88.7 0.220416 88.5857 0.18138 89 0.155205 91.9358 0.1218 85.2749 0.124489
114 0.346137 86.9 0.124305 0.0241243 88.8 0.217315 88.6 0.185517 89.0143 0.15237 91.9505 0.121788 85.3098 0.124474
114.1 0.34616 86.9599 0.124282 0.0239705 88.9 0.207223 88.7 0.190953 89.0286 0.149604 91.9652 0.121775 85.3448 0.124466
114.2 0.346165 87.0198 0.124246 0.0237306 88.9548 0.19161 88.8 0.188987 89.0429 0.146905 91.9799 0.121761 85.567 0.124431
114.3 0.346139 87.0797 0.124198 0.0234044 89 0.179797 88.9 0.182513 89.0571 0.144275 91.9946 0.121748 85.7891 0.124395
114.4 0.34616 87.1395 0.124137 0.022992 89.0439 0.163988 89 0.164282 89.0714 0.141713 92.0093 0.121733 86.0113 0.124357
114.5 0.345841 87.1994 0.124063 0.0224934 89.1 0.146317 89.0439 0.153217 89.0857 0.139219 92.1 0.121626 86.2335 0.124318
114.6 0.345837 87.2593 0.123976 0.0219085 89.17 0.132736 89.1 0.140459 89.1 0.136794 92.2 0.121467 86.4557 0.124277
114.7 0.34587 87.3192 0.123877 0.0212374 89.2 0.127419 89.2 0.126058 89.2 0.125167 92.3 0.121373 86.6778 0.124236
114.8 0.345544 87.3456 0.123827 0.0209005 89.3 0.125198 89.3 0.124313 89.3 0.123731 92.4 0.121515 86.9 0.124193
114.9 0.345522 87.372 0.123773 0.0205323 89.4 0.124491 89.4 0.123755 89.4 0.12327 92.504 0.121777 86.9599 0.124171
115 0.345881 87.3983 0.123714 0.0201328 89.424 0.124388 89.424 0.123674 89.424 0.123203 92.6 0.122056 87.0198 0.124136
115.1 0.345834 87.4247 0.12365 0.019702 89.5039 0.124055 89.5039 0.12341 89.5039 0.122985 92.7 0.122668 87.0797 0.124089
115.2 0.346184 87.4511 0.123582 0.01924 89.6062 0.123817 89.6062 0.123222 89.6062 0.122829 92.8 0.125184 87.1395 0.12403
115.3 0.346492 87.4775 0.12351 0.0187468 89.6418 0.123772 89.6418 0.123187 89.6418 0.1228 92.9 0.132316 87.1994 0.123959
115.4 0.348635 87.5039 0.123433 0.0182222 89.6775 0.123735 89.6775 0.123157 89.6775 0.122775 93 0.13922 87.2593 0.123875
115.5 0.353332 87.6 0.123077 0.0157892 89.7131 0.123703 89.7131 0.123132 89.7131 0.122755 93.1 0.150426 87.3192 0.123779
115.6 0.358007 87.7 0.12259 0.0124438 89.7487 0.123679 89.7487 0.123112 89.7487 0.122739 93.2 0.152624 87.3456 0.123731
115.7 0.365452 87.8 0.122341 0.0107194 89.7844 0.123661 89.7844 0.123098 89.7844 0.122727 93.2152 0.152536 87.372 0.123679
115.8 0.367043 87.9 0.122801 0.013896 89.82 0.12365 89.82 0.123089 89.82 0.122719 93.2304 0.152437 87.3983 0.123622
115.9 0.367022 88 0.123569 0.019151 89.8556 0.123645 89.8556 0.123085 89.8556 0.122716 93.2456 0.152328 87.4247 0.12356
116 0.365787 88.1 0.124478 0.0252832 89.9771 0.123631 89.9789 0.123074 89.9824 0.122707 93.2608 0.152208 87.4511 0.123495
116.1 0.360815 88.2 0.126478 0.0385072 90.0986 0.123616 90.1021 0.123062 90.1091 0.122697 93.276 0.152078 87.4775 0.123425
116.2 0.352982 88.3 0.135316 0.0926136 90.2201 0.123601 90.2254 0.12305 90.2359 0.122686 93.2912 0.151937 87.5039 0.12335
116.3 0.348341 88.3286 0.142499 0.131273 90.3416 0.123585 90.3486 0.123037 90.3626 0.122675 93.3064 0.151786 87.6 0.123006
116.4 0.34835 88.4 0.163055 0.227616 90.4631 0.123568 90.4719 0.123024 90.4893 0.122663 93.4 0.149527 87.7 0.122535
116.5 0.348002 88.4535 0.180869 0.29388 90.5846 0.123551 90.5951 0.12301 90.6161 0.122651 93.5 0.142407 87.8 0.122294
116.6 0.347717 88.5 0.198653 0.351581 90.7061 0.123533 90.7184 0.122996 90.7428 0.122639 93.6 0.131414 87.9 0.122739
116.7 0.347423 88.5283 0.216242 0.398956 90.8052 0.123521 90.8169 0.122986 90.8379 0.122632 93.7 0.123814 88 0.123482
116.8 0.347371 88.5606 0.239711 0.453099 90.9044 0.123508 90.9154 0.122976 90.9329 0.122624 93.8 0.122788 88.1 0.124359
116.9 0.347109 88.6 0.271485 0.519138 91.0035 0.123494 91.0139 0.122965 91.0279 0.122615 93.9 0.12248 88.2 0.126291
117 0.347094 88.7 0.28826 0.548503 91.1026 0.12348 91.1124 0.122954 91.1229 0.122606 94 0.122293 88.3 0.134802
117.1 0.347096 88.8 0.282119 0.538045 91.2017 0.123466 91.211 0.122942 91.218 0.122597 94.0154 0.122276 88.3286 0.141689
117.2 0.34712 88.9 0.262454 0.502283 91.3009 0.123451 91.3095 0.12293 91.313 0.122587 94.0307 0.12226 88.4 0.161298
117.3 0.346791 88.9235 0.249265 0.47562 91.4 0.123436 91.408 0.122917 91.408 0.122577 94.0461 0.122244 88.4535 0.178146
117.4 0.346793 88.9548 0.233295 0.440069 91.4583 0.123419 91.4674 0.122904 91.4674 0.122566 94.0614 0.122228 88.5 0.194878
117.5 0.346823 89 0.211957 0.388825 91.5166 0.123394 91.5268 0.122883 91.5268 0.122549 94.0768 0.122213 88.5283 0.211312
117.6 0.346775 89.0188 0.199651 0.353777 91.5748 0.12336 91.5862 0.122855 91.5862 0.122525 94.0921 0.122198 88.5606 0.233117
117.7 0.346789 89.0439 0.185319 0.307046 91.6331 0.123318 91.6456 0.122819 91.6456 0.122495 94.1075 0.122184 88.6 0.262535
117.8 0.346488 89.1 0.157142 0.202404 91.6914 0.123268 91.705 0.122776 91.705 0.12246 94.1445 0.122163 88.7 0.277991
117.9 0.346462 89.13 0.148104 0.159491 91.7497 0.123208 91.7644 0.122725 91.7644 0.122418 94.1816 0.122147 88.8 0.272337
118 0.346483 89.2 0.129756 0.0593615 91.8079 0.123141 91.8238 0.122667 91.8238 0.12237 94.2186 0.122133 88.9 0.254202
118.1 0.346484 89.3 0.126705 0.0399788 91.8367 0.123102 91.9064 0.122569 91.9064 0.122288 94.2557 0.122122 88.9235 0.242002
118.2 0.346457 89.4 0.12574 0.0336732 91.8655 0.123059 91.9211 0.122547 91.9211 0.12227 94.2927 0.122114 88.9548 0.227181
118.3 0.346472 89.424 0.125601 0.0327534 91.8942 0.123012 91.9358 0.122525 91.9358 0.122252 94.3298 0.122109 89 0.207327
118.4 0.346453 89.5039 0.125148 0.0297563 91.923 0.122961 91.9505 0.122502 91.9505 0.122233 94.3668 0.122108 89.0188 0.195805
118.5 0.346141 89.6062 0.124824 0.0275993 91.9518 0.122906 91.9652 0.122478 91.9652 0.122213 94.4758 0.122102 89.0439 0.18232
118.6 0.346186 89.6418 0.124764 0.0271975 91.9806 0.122847 91.9799 0.122454 91.9799 0.122193 94.5849 0.122097 89.1 0.155676
118.7 0.346131 89.6775 0.124712 0.0268554 92.0093 0.122784 91.9946 0.122428 91.9946 0.122172 94.6939 0.122092 89.13 0.147051
118.8 0.346162 89.7131 0.12467 0.026573 92.1 0.122538 92.0093 0.122403 92.0093 0.12215 94.8029 0.122086 89.2 0.129452
118.9 0.346172 89.7487 0.124637 0.0263504 92.2 0.122174 92.1 0.122207 92.1 0.121988 94.9119 0.12208 89.3 0.12651
119 0.345824 89.7844 0.124612 0.0261874 92.3 0.12196 92.2 0.121917 92.2 0.121748 95.021 0.122074 89.4 0.125579
119.1 0.345862 89.82 0.124597 0.0260841 92.4 0.122283 92.3 0.121747 92.3 0.121607 95.13 0.122068 89.424 0.125444
119.2 0.345865 89.8556 0.124591 0.0260404 92.504 0.122885 92.4 0.122004 92.4 0.12182 95.2427 0.122062 89.5039 0.125007
119.3 0.345503 89.9684 0.124572 0.0259162 92.6 0.123527 92.504 0.122483 92.504 0.122217 95.3554 0.122056 89.6062 0.124694
119.4 0.34554 90.0812 0.124553 0.0257898 92.7 0.12495 92.6 0.122993 92.6 0.122639 95.4682 0.122049 89.6418 0.124636
119.5 0.345532 90.194 0.124534 0.0256612 92.8 0.13098 92.7 0.124117 92.7 0.123569 95.5809 0.122042 89.6775 0.124586
119.6 0.345828 90.3068 0.124514 0.0255303 92.8685 0.143516 92.8 0.128831 92.8 0.127439 95.6936 0.122035 89.7131 0.124545
119.7 0.345871 90.4196 0.124494 0.0253972 92.9 0.149785 92.9 0.143021 92.9 0.138821 95.8063 0.122027 89.7487 0.124513
119.8 0.34645 90.5324 0.124474 0.0252619 92.9548 0.160832 93 0.157999 93 0.150441 95.9191 0.122019 89.7844 0.12449
119.9 0.348017 90.6452 0.124454 0.0251244 93 0.170702 93.0439 0.169239 93.1 0.170614 95.9878 0.122011 89.82 0.124475
120 0.353022 90.7531 0.124433 0.0249867 93.0439 0.187213 93.1 0.185154 93.2 0.174767 96.0565 0.121997 89.8556 0.124468
120.1 0.356729 90.8609 0.124413 0.024848 93.1 0.211318 93.2 0.190918 93.2152 0.174598 96.1252 0.121978 89.9684 0.124451
120.2 0.365147 90.9687 0.124392 0.0247082 93.2 0.220361 93.2152 0.190683 93.2304 0.17441 96.1939 0.121953 90.0812 0.124432
120.3 0.367011 91.0765 0.124371 0.0245673 93.2152 0.219988 93.2304 0.19042 93.2456 0.174202 96.2626 0.121923 90.194 0.124414
120.4 0.366993 91.1844 0.12435 0.0244254 93.2304 0.219574 93.2456 0.190131 93.2608 0.173975 96.3313 0.121887 90.3068 0.124395
120.5 0.366112 91.2922 0.124328 0.0242825 93.2456 0.219117 93.2608 0.189814 93.276 0.173728 96.4 0.121845 90.4196 0.124376
120.6 0.36205 91.4 0.124307 0.0241385 93.2608 0.218619 93.276 0.189471 93.2912 0.173462 96.4183 0.121832 90.5324 0.124356
120.7 0.354231 91.4583 0.124285 0.0239873 93.276 0.218078 93.2912 0.1891 93.3064 0.173176 96.4366 0.121818 90.6452 0.124337
120.8 0.348667 91.5166 0.12425 0.0237585 93.2912 0.217495 93.3064 0.188703 93.4 0.168935 96.455 0.121803 90.7531 0.124317
120.9 0.348324 91.5748 0.124205 0.0234521 93.3064 0.216869 93.4 0.182839 93.5 0.156011 96.4733 0.121787 90.8609 0.124297
121 0.348025 91.6331 0.124148 0.023068 93.4 0.207727 93.5 0.165354 93.5143 0.153132 96.4916 0.121771 90.9687 0.124277
121.1 0.347733 91.6914 0.12408 0.0226062 93.4143 0.203658 93.5143 0.161556 93.5286 0.150323 96.5099 0.121752 91.0765 0.124256
121.2 0.347402 91.7497 0.124 0.0220668 93.4286 0.199691 93.5286 0.157872 93.5429 0.147586 96.5283 0.121733 91.1844 0.124236
121.3 0.347408 91.8079 0.123908 0.0214498 93.4429 0.195824 93.5429 0.154302 93.5571 0.14492 96.6 0.121654 91.2922 0.124215
121.4 0.347129 91.8367 0.123856 0.0210948 93.4571 0.192058 93.5571 0.150845 93.5714 0.142324 96.7061 0.121492 91.4 0.124195
121.5 0.347083 91.8655 0.123798 0.0207024 93.4714 0.188393 93.5714 0.147502 93.5857 0.1398 96.8 0.12137 91.4583 0.124173
121.6 0.347107 91.8942 0.123734 0.0202722 93.4857 0.184829 93.5857 0.144272 93.6 0.137347 96.9 0.121465 91.5166 0.12414
121.7 0.347096 91.923 0.123666 0.0198045 93.5 0.181367 93.6 0.141156 93.7 0.125323 97.0063 0.121727 91.5748 0.124096
121.8 0.346763 91.9518 0.123591 0.0192992 93.5272 0.170997 93.7 0.126247 93.8 0.123752 97.1 0.121987 91.6331 0.124041
121.9 0.346817 91.9806 0.123511 0.0187563 93.5582 0.160411 93.8 0.124339 93.9 0.123282 97.2 0.122496 91.6914 0.123975
122 0.346781 92.0093 0.123426 0.0181758 93.6 0.147258 93.9 0.12377 94 0.122999 97.3 0.124297 91.7497 0.123898
122.1 0.346784 92.1 0.123094 0.0159105 93.6434 0.138271 94 0.123427 94.0154 0.122973 97.4 0.131233 91.8079 0.12381
122.2 0.346805 92.2 0.122604 0.0125374 93.7 0.127661 94.0154 0.123396 94.0307 0.122948 97.5 0.136707 91.8367 0.123759
122.3 0.346465 92.3 0.122316 0.0105493 93.8 0.125231 94.0307 0.123366 94.0461 0.122924 97.6 0.149266 91.8655 0.123703
122.4 0.34648 92.4 0.12275 0.0135481 93.9 0.12451 94.0461 0.123336 94.0614 0.1229 97.7 0.152463 91.8942 0.123642
122.5 0.346486 92.504 0.123563 0.0191061 94 0.124076 94.0614 0.123307 94.0768 0.122877 97.8 0.152208 91.923 0.123575
122.6 0.346457 92.6 0.124432 0.0249748 94.0154 0.124037 94.0768 0.123279 94.0921 0.122854 97.9 0.150186 91.9518 0.123503
122.7 0.346465 92.7 0.126366 0.0377747 94.0307 0.123999 94.0921 0.123252 94.1075 0.122832 98 0.144739 91.9806 0.123426
122.8 0.346145 92.8 0.134722 0.0891793 94.0461 0.123961 94.1075 0.123226 94.1391 0.122805 98.1 0.133525 92.0093 0.123343
122.9 0.346138 92.8294 0.142097 0.129106 94.0614 0.123925 94.1391 0.123193 94.1707 0.122782 98.2 0.12466 92.1 0.123023
123 0.346173 92.9 0.162447 0.225096 94.0768 0.12389 94.1707 0.123165 94.2022 0.122762 98.3 0.12288 92.2 0.122548
123.1 0.34616 92.9548 0.180042 0.290575 94.0921 0.123855 94.2022 0.123141 94.2338 0.122747 98.4 0.122534 92.3 0.12227
123.2 0.346134 93 0.196282 0.344508 94.1075 0.123822 94.2338 0.123122 94.2654 0.122735 98.504 0.12232 92.4 0.12269
123.3 0.346178 93.0188 0.20781 0.376961 94.1391 0.123781 94.2654 0.123108 94.297 0.122727 98.6065 0.122201 92.504 0.123476
123.4 0.346143 93.0439 0.225489 0.420231 94.1707 0.123745 94.297 0.123098 94.3286 0.122723 98.6224 0.122189 92.6 0.124315
123.5 0.345825 93.1 0.270372 0.517126 94.2022 0.123715 94.3286 0.123093 94.4308 0.122713 98.6384 0.122178 92.7 0.126183
123.6 0.345861 93.2 0.28815 0.548318 94.2338 0.123691 94.4308 0.123082 94.533 0.122704 98.6544 0.122168 92.8 0.134231
123.7 0.34583 93.3 0.282516 0.538731 94.2654 0.123674 94.533 0.123071 94.6352 0.122696 98.6704 0.122159 92.8294 0.141303
123.8 0.345873 93.4 0.263424 0.504135 94.297 0.123661 94.6352 0.123061 94.7373 0.122688 98.6864 0.122151 92.9 0.16072
123.9 0.34554 93.456 0.234648 0.443628 94.3286 0.123655 94.7373 0.123051 94.8395 0.12268 98.7024 0.122144 92.9548 0.177361
124 0.345511 93.5 0.214716 0.396087 94.4272 0.123641 94.8395 0.123042 94.9417 0.122673 98.7184 0.122138 93 0.192654
124.1 0.34587 93.5272 0.196888 0.345188 94.5258 0.123627 94.9417 0.123034 95.0439 0.122667 98.7649 0.122127 93.0188 0.203443
124.2 0.345852 93.5582 0.179489 0.287018 94.6244 0.123615 95.0439 0.123026 95.9064 0.122586 98.8114 0.122118 93.0439 0.219902
124.3 0.346147 93.6 0.158575 0.208652 94.723 0.123603 95.9064 0.122928 95.9667 0.122576 98.8579 0.12211 93.1 0.26151
124.4 0.347387 93.6434 0.145251 0.144688 94.8216 0.123592 95.9667 0.122916 96.027 0.122559 98.9044 0.122105 93.2 0.27789
124.5 0.352048 93.7 0.13009 0.0614347 94.9202 0.123583 96.027 0.122896 96.0873 0.122537 98.9509 0.122101 93.2152 0.277209
124.6 0.355173 93.8 0.126749 0.0402692 95.0188 0.123574 96.0873 0.122869 96.1477 0.122508 98.9974 0.122098 93.2304 0.276451
124.7 0.364216 93.9 0.125766 0.0338423 95.9064 0.123447 96.1477 0.122834 96.208 0.122474 99.0439 0.122097 93.2456 0.275618
124.8 0.366676 94 0.125176 0.0299422 95.9667 0.123431 96.208 0.122792 96.2683 0.122433 99.1979 0.122091 93.2608 0.274709
124.9 0.36701 94.0154 0.125122 0.0295883 96.027 0.123406 96.2683 0.122743 96.3286 0.122386 99.352 0.122084 93.276 0.273724
125 0.366415 94.0307 0.125071 0.0292431 96.0873 0.123371 96.3286 0.122687 96.4076 0.122311 99.5061 0.122077 93.2912 0.272664
125.1 0.363258 94.0461 0.12502 0.0289065 96.1477 0.123328 96.4076 0.122596 96.4249 0.122292 99.6602 0.122069 93.3064 0.271527
125.2 0.355505 94.0614 0.124971 0.0285786 96.208 0.123275 96.4249 0.122574 96.4421 0.122272 99.8142 0.122061 93.4 0.255098
125.3 0.349271 94.0768 0.124923 0.0282593 96.2683 0.123213 96.4421 0.12255 96.4593 0.122251 99.9683 0.122051 93.456 0.228444
125.4 0.348289 94.0921 0.124876 0.0279487 96.3286 0.123142 96.4593 0.122524 96.4766 0.122228 100.122 0.122041 93.5 0.209903
125.5 0.348014 94.1075 0.124831 0.0276467 96.4076 0.123027 96.4766 0.122496 96.4938 0.122204 100.193 0.12204 93.5272 0.19321
125.6 0.347691 94.1391 0.124775 0.0272717 96.4226 0.123002 96.4938 0.122467 96.511 0.122178 100.264 0.122037 93.5582 0.176823
125.7 0.347366 94.1707 0.124727 0.0269497 96.4375 0.122975 96.511 0.122436 96.5283 0.122151 100.335 0.122031 93.6 0.15704
125.8 0.347387 94.2022 0.124686 0.0266806 96.4524 0.122947 96.5283 0.122403 96.6 0.12203 100.406 0.122023 93.6434 0.144318
125.9 0.347066 94.2338 0.124654 0.0264644 96.4673 0.122918 96.6 0.122258 96.7061 0.121785 100.477 0.122013 93.7 0.129774
126 0.347079 94.2654 0.124629 0.0263011 96.4823 0.122888 96.7061 0.121962 96.8 0.121602 100.548 0.122001 93.8 0.126553
126.1 0.347092 94.297 0.124613 0.0261909 96.4972 0.122857 96.8 0.121741 96.9 0.121745 100.619 0.121987 93.9 0.125604
126.2 0.347073 94.3286 0.124604 0.0261335 96.5121 0.122825 96.9 0.121914 97.0063 0.122141 100.663 0.121975 94 0.125034
126.3 0.346786 94.4272 0.124585 0.0260021 96.6 0.122601 97.0063 0.122392 97.1 0.122535 100.706 0.12196 94.0154 0.124982
126.4 0.346788 94.5258 0.124566 0.0258796 96.7061 0.12223 97.1 0.122867 97.2 0.123307 100.75 0.121942 94.0307 0.124932
126.5 0.346739 94.6244 0.124549 0.025766 96.8 0.121952 97.2 0.1238 97.3 0.126066 100.793 0.121922 94.0461 0.124883
126.6 0.346773 94.723 0.124534 0.0256614 96.9 0.122168 97.3 0.127153 97.4 0.137053 100.837 0.121899 94.0614 0.124836
126.7 0.346789 94.8216 0.12452 0.0255656 97.0063 0.12277 97.4 0.140786 97.5 0.146142 100.88 0.121874 94.0768 0.124789
126.8 0.346446 94.9202 0.124507 0.0254787 97.1 0.123369 97.5 0.1524 97.5143 0.149056 100.924 0.121846 94.0921 0.124744
126.9 0.34649 95.0188 0.124495 0.0254007 97.2 0.124549 97.5143 0.156205 97.5286 0.152061 101.006 0.121782 94.1075 0.124701
127 0.346448 95.9064 0.124322 0.0242385 97.3 0.12882 97.5286 0.160159 97.5429 0.155157 101.1 0.121687 94.1391 0.124646
127.1 0.346461 95.9667 0.124301 0.0240954 97.3448 0.136476 97.5429 0.164263 97.5571 0.158344 101.129 0.121647 94.1707 0.1246
127.2 0.346487 96.027 0.124267 0.0238675 97.4 0.146758 97.5571 0.168516 97.5714 0.161622 101.157 0.121606 94.2022 0.124561
127.3 0.346447 96.0873 0.12422 0.0235551 97.5 0.162755 97.5714 0.172918 97.5857 0.16499 101.186 0.121564 94.2338 0.12453
127.4 0.346471 96.1477 0.124161 0.0231579 97.5272 0.173196 97.5857 0.17747 97.6 0.168449 101.214 0.121521 94.2654 0.124506
127.5 0.346476 96.208 0.12409 0.0226761 97.5582 0.18675 97.6 0.182172 97.7 0.174459 101.243 0.121478 94.297 0.12449
127.6 0.34614 96.2683 0.124006 0.0221096 97.6 0.206698 97.7 0.190489 97.8 0.173976 101.271 0.121433 94.3286 0.124482
127.7 0.346159 96.3286 0.12391 0.0214584 97.7 0.219682 97.8 0.189816 97.9 0.170164 101.3 0.121387 94.4272 0.124463
127.8 0.346154 96.4076 0.123755 0.0204098 97.8 0.218621 97.9 0.184532 98 0.16017 101.4 0.121414 94.5258 0.124445
127.9 0.346134 96.4226 0.12372 0.0201745 97.9 0.210352 98 0.170916 98.1 0.140813 101.504 0.121652 94.6244 0.124429
128 0.346176 96.4375 0.123684 0.0199295 98 0.189601 98.0653 0.153789 98.2 0.126627 101.6 0.121909 94.723 0.124414
128.1 0.345835 96.4524 0.123647 0.0196746 98.028 0.178286 98.1 0.145553 98.3 0.123892 101.7 0.122319 94.8216 0.1244
128.2 0.345834 96.4673 0.123607 0.0194099 98.0653 0.164805 98.1522 0.135931 98.4 0.123366 101.8 0.123517 94.9202 0.124388
128.3 0.345864 96.4823 0.123567 0.0191353 98.1 0.153245 98.2 0.127838 98.504 0.12304 101.9 0.129343 95.0188 0.124376
128.4 0.345508 96.4972 0.123525 0.018851 98.1522 0.140318 98.3 0.124508 98.6065 0.122858 102 0.134213 95.9064 0.124209
128.5 0.345524 96.5121 0.123482 0.0185569 98.2 0.1297 98.4 0.123871 98.6224 0.122841 102.1 0.146911 95.9667 0.124188
128.6 0.345863 96.6 0.12318 0.0164961 98.3 0.125446 98.504 0.123477 98.6384 0.122824 102.2 0.152072 96.027 0.124156
128.7 0.345812 96.7061 0.122679 0.0130597 98.4 0.124638 98.5187 0.123443 98.6544 0.122809 102.3 0.152452 96.0873 0.124111
128.8 0.346153 96.8 0.122306 0.0104785 98.504 0.124139 98.5333 0.123411 98.6704 0.122796 102.4 0.150863 96.1477 0.124054
128.9 0.34678 96.9 0.122597 0.0124919 98.5187 0.124097 98.5479 0.123379 98.6864 0.122783 102.5 0.146866 96.208 0.123985
129 0.350805 97.0063 0.123407 0.0180467 98.5333 0.124055 98.5626 0.123347 98.7024 0.122773 102.529 0.143702 96.2683 0.123904
129.1 0.353949 97.1 0.124217 0.0235314 98.5479 0.124015 98.5772 0.123316 98.7184 0.122763 102.557 0.140629 96.3286 0.123811
129.2 0.362628 97.2 0.125818 0.0341882 98.5626 0.123975 98.5918 0.123286 98.7613 0.122747 102.586 0.137646 96.4076 0.123661
129.3 0.36638 97.3 0.131699 0.0712734 98.5772 0.123937 98.6065 0.123257 98.8042 0.122734 102.614 0.134753 96.4226 0.123628
129.4 0.367037 97.3448 0.14264 0.131336 98.5918 0.123899 98.6224 0.123236 98.8471 0.122723 102.643 0.13195 96.4375 0.123593
129.5 0.366691 97.4 0.157811 0.205342 98.6065 0.123862 98.6384 0.123216 98.89 0.122715 102.671 0.129238 96.4524 0.123556
129.6 0.364506 97.4143 0.161091 0.219195 98.6224 0.123835 98.6544 0.123198 98.933 0.122709 102.7 0.126615 96.4673 0.123519
129.7 0.357371 97.4286 0.164479 0.233049 98.6384 0.12381 98.6704 0.123181 98.9759 0.122705 102.8 0.123026 96.4823 0.12348
129.8 0.350793 97.4429 0.167977 0.246902 98.6544 0.123787 98.6864 0.123167 99.0188 0.122703 102.9 0.122609 96.4972 0.123439
129.9 0.348019 97.4571 0.171583 0.260756 98.6704 0.123766 98.7024 0.123153 99.1743 0.122694 103 0.12237 96.5121 0.123397
130 0.348349 97.4714 0.175299 0.274609 98.6864 0.123747 98.7184 0.123142 99.3298 0.122684 103.1 0.12223 96.6 0.123106
130.1 0.347694 97.4857 0.179124 0.288463 98.7024 0.123731 98.7613 0.123123 99.4854 0.122673 103.208 0.122152 96.7061 0.122622
130.2 0.347707 97.5 0.183058 0.302316 98.7184 0.123716 98.8042 0.123107 99.6409 0.12266 103.248 0.122139 96.8 0.12226
130.3 0.347391 97.5272 0.200662 0.35609 98.7613 0.123693 98.8471 0.123094 99.7964 0.122647 103.287 0.122128 96.9 0.122542
130.4 0.347392 97.5582 0.224759 0.417545 98.8042 0.123672 98.89 0.123084 99.9519 0.122633 103.327 0.122118 97.0063 0.123325
130.5 0.347116 97.6 0.261465 0.500336 98.8471 0.123656 98.933 0.123076 100.107 0.122618 103.367 0.122111 97.1 0.124107
130.6 0.347084 97.7 0.286803 0.546049 98.89 0.123643 98.9759 0.123072 100.181 0.122616 103.407 0.122106 97.2 0.125654
130.7 0.347077 97.8 0.2847 0.542477 98.933 0.123633 99.0188 0.12307 100.254 0.122611 103.446 0.122102 97.3 0.131324
130.8 0.34679 97.9 0.268495 0.513665 98.9759 0.123627 99.1733 0.123059 100.327 0.122602 103.486 0.122101 97.3448 0.141819
130.9 0.346763 97.9445 0.250292 0.477561 99.0188 0.123625 99.3277 0.123047 100.4 0.12259 103.696 0.122092 97.4 0.156313
131 0.346779 98 0.229471 0.432516 99.1683 0.123612 99.4822 0.123033 100.473 0.122575 103.906 0.122083 97.4143 0.15943
131.1 0.346775 98.028 0.209477 0.380587 99.3178 0.123597 99.6366 0.123019 100.546 0.122556 104.116 0.122072 97.4286 0.162646
131.2 0.346755 98.0653 0.1867 0.311348 99.4673 0.123581 99.7911 0.123003 100.619 0.122534 104.325 0.12206 97.4429 0.165962
131.3 0.346787 98.1 0.167828 0.246821 99.6168 0.123563 99.9455 0.122986 100.663 0.122515 104.535 0.122048 97.4571 0.169377
131.4 0.346461 98.1224 0.158878 0.209195 99.7663 0.123544 100.1 0.122968 100.706 0.122493 104.745 0.122034 97.4714 0.172892
131.5 0.346458 98.1522 0.148304 0.159027 99.9158 0.123522 100.174 0.122965 100.75 0.122466 104.955 0.122019 97.4857 0.176506
131.6 0.346481 98.2 0.132928 0.0786354 100.065 0.1235 100.248 0.122959 100.793 0.122436 105.018 0.122012 97.5 0.18022
131.7 0.346457 98.3 0.127043 0.0421728 100.143 0.123496 100.323 0.122949 100.837 0.122401 105.082 0.121999 97.5272 0.196744
131.8 0.346457 98.4 0.12594 0.0349866 100.22 0.123489 100.397 0.122934 100.88 0.122363 105.146 0.121983 97.5582 0.219211
131.9 0.346495 98.504 0.125261 0.0305094 100.297 0.123476 100.471 0.122915 100.924 0.12232 105.209 0.121961 97.6 0.253285
132 0.346453 98.5187 0.125204 0.0301292 100.375 0.123458 100.545 0.122893 101.006 0.122224 105.273 0.121935 97.7 0.276649
132.1 0.346467 98.5333 0.125148 0.0297565 100.452 0.123436 100.619 0.122866 101.1 0.122081 105.336 0.121905 97.8 0.274713
132.2 0.346483 98.5479 0.125093 0.0293914 100.529 0.123409 100.663 0.122843 101.129 0.12202 105.4 0.12187 97.9 0.259779
132.3 0.346149 98.5626 0.125039 0.0290338 100.606 0.123377 100.706 0.122816 101.157 0.121958 105.429 0.12185 97.9445 0.242949
132.4 0.346177 98.5772 0.124986 0.0286837 100.652 0.123348 100.75 0.122784 101.186 0.121895 105.459 0.121829 98 0.223646
132.5 0.346156 98.5918 0.124935 0.0283412 100.697 0.123313 100.793 0.122747 101.214 0.12183 105.488 0.121805 98.028 0.20499
132.6 0.346126 98.6065 0.124885 0.0280062 100.742 0.123271 100.837 0.122705 101.243 0.121764 105.518 0.121779 98.0653 0.183616
132.7 0.346169 98.6224 0.124848 0.0277609 100.788 0.123223 100.88 0.122659 101.271 0.121696 105.547 0.121752 98.1 0.165826
132.8 0.345827 98.6384 0.124814 0.0275347 100.833 0.123169 100.924 0.122608 101.3 0.121627 105.577 0.121722 98.1224 0.157322
132.9 0.345824 98.6544 0.124783 0.0273275 100.878 0.123109 101.006 0.122492 101.4 0.121668 105.606 0.12169 98.1522 0.147231
133 0.345852 98.6704 0.124755 0.0271393 100.924 0.123042 101.1 0.122319 101.504 0.122027 105.634 0.121652 98.2 0.132506
133.1 0.345818 98.6864 0.124729 0.0269703 101.006 0.122896 101.129 0.122246 101.6 0.122416 105.662 0.121613 98.3 0.126836
133.2 0.345835 98.7024 0.124707 0.0268203 101.1 0.122678 101.157 0.122171 101.7 0.123037 105.689 0.121573 98.4 0.125772
133.3 0.346174 98.7184 0.124688 0.0266894 101.129 0.122586 101.186 0.122094 101.8 0.124867 105.717 0.121531 98.504 0.125116
133.4 0.346441 98.7613 0.124655 0.026474 101.157 0.122492 101.214 0.122016 101.9 0.134001 105.745 0.121487 98.5187 0.125061
133.5 0.348949 98.8042 0.124628 0.026291 101.186 0.122396 101.243 0.121937 102 0.141955 105.772 0.121442 98.5333 0.125007
133.6 0.353624 98.8471 0.124605 0.0261404 101.214 0.122298 101.271 0.121855 102.065 0.155947 105.8 0.121395 98.5479 0.124954
133.7 0.35888 98.89 0.124588 0.0260222 101.243 0.122198 101.3 0.121773 102.1 0.164109 105.9 0.121397 98.5626 0.124902
133.8 0.365764 98.933 0.124575 0.0259364 101.271 0.122095 101.4 0.121822 102.2 0.173717 106 0.121616 98.5772 0.124851
133.9 0.367 98.9759 0.124567 0.025883 101.3 0.121991 101.504 0.122254 102.3 0.174439 106.1 0.121886 98.5918 0.124801
134 0.366976 99.0188 0.124564 0.0258619 101.4 0.122053 101.6 0.122723 102.4 0.171434 106.2 0.122274 98.6065 0.124753
134.1 0.365479 99.1683 0.124546 0.0257431 101.504 0.122596 101.7 0.123474 102.5 0.164026 106.3 0.123357 98.6224 0.124717
134.2 0.36045 99.3178 0.124526 0.0256097 101.6 0.123187 101.8 0.125692 102.529 0.158352 106.4 0.128761 98.6384 0.124685
134.3 0.352975 99.4673 0.124504 0.0254615 101.7 0.124135 101.9 0.136954 102.557 0.152933 106.5 0.133777 98.6544 0.124655
134.4 0.348343 99.6168 0.12448 0.0252986 101.8 0.126952 102 0.147012 102.586 0.14777 106.6 0.1461 98.6704 0.124627
134.5 0.348288 99.7663 0.124453 0.025121 101.9 0.141623 102.028 0.154426 102.614 0.142863 106.7 0.151948 98.6864 0.124603
134.6 0.348001 99.9158 0.124425 0.0249288 102 0.155251 102.1 0.176242 102.643 0.138211 106.8 0.152513 98.7024 0.124581
134.7 0.347712 100.065 0.124394 0.0247218 102.028 0.165678 102.2 0.189455 102.671 0.133814 106.9 0.151041 98.7184 0.124562
134.8 0.347375 100.143 0.12439 0.0246928 102.065 0.181473 102.3 0.190462 102.7 0.129673 107 0.147369 98.7613 0.124531
134.9 0.347391 100.22 0.124379 0.0246203 102.1 0.197621 102.4 0.186288 102.8 0.124114 107.024 0.144766 98.8042 0.124505
135 0.347069 100.297 0.124361 0.0245042 102.2 0.218053 102.5 0.176128 102.9 0.123479 107.049 0.142211 98.8471 0.124483
135.1 0.347062 100.375 0.124338 0.0243445 102.3 0.219639 102.529 0.168517 103 0.123116 107.073 0.139702 98.89 0.124466
135.2 0.347103 100.452 0.124308 0.0241412 102.4 0.213086 102.557 0.161322 103.1 0.122902 107.097 0.137241 98.933 0.124453
135.3 0.346775 100.529 0.124271 0.0238942 102.5 0.197447 102.586 0.154542 103.208 0.122785 107.121 0.134827 98.9759 0.124446
135.4 0.346753 100.606 0.124228 0.0236037 102.528 0.186052 102.614 0.148178 103.248 0.122765 107.146 0.132461 99.0188 0.124443
135.5 0.3468 100.652 0.124188 0.0233398 102.561 0.174368 102.643 0.14223 103.287 0.122748 107.17 0.130141 99.1683 0.124426
135.6 0.34677 100.697 0.124141 0.0230183 102.606 0.15919 102.671 0.136697 103.327 0.122734 107.2 0.127349 99.3178 0.124406
135.7 0.346772 100.742 0.124084 0.0226392 102.645 0.148334 102.7 0.131579 103.367 0.122722 107.3 0.123085 99.4673 0.124385
135.8 0.346477 100.788 0.12402 0.0222026 102.7 0.134545 102.8 0.124778 103.407 0.122714 107.4 0.122633 99.6168 0.124362
135.9 0.346442 100.833 0.123947 0.0217084 102.8 0.125789 102.9 0.124008 103.446 0.122709 107.504 0.12238 99.7663 0.124336
136 0.34647 100.878 0.123865 0.0211567 102.9 0.124812 103 0.123569 103.486 0.122707 107.518 0.122358 99.9158 0.124308
136.1 0.346452 100.924 0.123775 0.0205474 103 0.124256 103.1 0.123311 103.696 0.122694 107.533 0.122336 100.065 0.124279
136.2 0.34644 101.006 0.123577 0.0192043 103.1 0.123929 103.208 0.123168 103.906 0.122679 107.548 0.122315 100.143 0.124274
136.3 0.346488 101.1 0.123283 0.0172027 103.208 0.123749 103.248 0.123144 104.116 0.122663 107.562 0.122294 100.22 0.124264
136.4 0.346146 101.129 0.123159 0.0163542 103.248 0.123719 103.287 0.123123 104.325 0.122645 107.577 0.122273 100.297 0.124247
136.5 0.346126 101.157 0.123032 0.0154857 103.287 0.123693 103.327 0.123106 104.535 0.122626 107.592 0.122253 100.375 0.124224
136.6 0.346152 101.186 0.122903 0.0145974 103.327 0.123671 103.367 0.123093 104.745 0.122605 107.606 0.122233 100.452 0.124195
136.7 0.346131 101.214 0.122771 0.0136892 103.367 0.123655 103.407 0.123083 104.955 0.122583 107.621 0.12222 100.529 0.12416
136.8 0.346149 101.243 0.122636 0.012761 103.407 0.123642 103.446 0.123077 105.007 0.122574 107.636 0.122208 100.606 0.124118
136.9 0.346149 101.271 0.122499 0.0118131 103.446 0.123634 103.486 0.123074 105.059 0.12256 107.651 0.122196 100.652 0.12408
137 0.346123 101.3 0.122359 0.0108452 103.486 0.123631 103.666 0.12306 105.111 0.122541 107.665 0.122185 100.697 0.124034
137.1 0.345849 101.4 0.122442 0.0114212 103.662 0.123614 103.845 0.123045 105.163 0.122519 107.68 0.122175 100.742 0.12398
137.2 0.345843 101.504 0.123173 0.0164505 103.838 0.123595 104.025 0.123029 105.215 0.122492 107.695 0.122165 100.788 0.123917
137.3 0.34581 101.6 0.123971 0.0218717 104.014 0.123576 104.204 0.123012 105.267 0.122461 107.71 0.122156 100.833 0.123846
137.4 0.345858 101.7 0.125256 0.0304782 104.19 0.123554 104.384 0.122994 105.319 0.122425 107.753 0.122141 100.878 0.123768
137.5 0.345518 101.8 0.129112 0.0553417 104.366 0.123532 104.563 0.122975 105.347 0.122403 107.795 0.122129 100.924 0.123681
137.6 0.345508 101.856 0.140284 0.11917 104.542 0.123508 104.743 0.122955 105.374 0.12238 107.838 0.122119 101.006 0.12349
137.7 0.345866 101.9 0.150101 0.17011 104.718 0.123483 104.812 0.122952 105.402 0.122354 107.881 0.122112 101.1 0.123206
137.8 0.346134 101.914 0.152858 0.182813 104.788 0.12348 104.88 0.122943 105.429 0.122326 107.924 0.122106 101.129 0.123086
137.9 0.346447 101.929 0.155691 0.195516 104.858 0.123469 104.949 0.122928 105.457 0.122296 107.967 0.122103 101.157 0.122963
138 0.34833 101.943 0.158599 0.208219 104.928 0.123452 105.018 0.122907 105.484 0.122263 108.009 0.122103 101.186 0.122838
138.1 0.352963 101.957 0.161582 0.220922 104.998 0.123427 105.087 0.122881 105.512 0.122229 108.181 0.122096 101.214 0.12271
138.2 0.357068 101.971 0.164641 0.233625 105.068 0.123396 105.155 0.122848 105.6 0.122098 108.352 0.122089 101.243 0.12258
138.3 0.365142 101.986 0.167776 0.246328 105.138 0.123357 105.224 0.122809 105.619 0.122061 108.523 0.122081 101.271 0.122447
138.4 0.366979 102 0.170986 0.25903 105.208 0.123311 105.265 0.122781 105.637 0.122022 108.694 0.122072 101.3 0.122312
138.5 0.367022 102.028 0.188061 0.316778 105.251 0.123274 105.306 0.122747 105.656 0.121983 108.866 0.122063 101.4 0.122392
138.6 0.366066 102.065 0.21534 0.393775 105.295 0.123231 105.347 0.122708 105.674 0.121942 109.037 0.122053 101.504 0.123099
138.7 0.362023 102.1 0.244267 0.465532 105.338 0.12318 105.388 0.122663 105.693 0.1219 109.208 0.122043 101.6 0.12387
138.8 0.354272 102.152 0.264026 0.504694 105.382 0.123121 105.429 0.122613 105.711 0.121857 109.28 0.122041 101.7 0.125112
138.9 0.34865 102.2 0.283577 0.540555 105.425 0.123056 105.471 0.122558 105.73 0.121812 109.351 0.122037 101.8 0.128832
139 0.348325 102.3 0.286718 0.545906 105.468 0.122983 105.512 0.122497 105.8 0.12164 109.423 0.122029 101.856 0.139565
139.1 0.348042 102.4 0.273816 0.523391 105.512 0.122903 105.6 0.12234 105.9 0.121643 109.495 0.122019 101.9 0.148964
139.2 0.347677 102.5 0.243929 0.464845 105.6 0.122705 105.619 0.122295 106 0.121973 109.567 0.122006 102 0.168817
139.3 0.347412 102.528 0.223182 0.41638 105.619 0.122648 105.637 0.122248 106.1 0.122381 109.638 0.12199 102.028 0.184906
139.4 0.347407 102.561 0.202792 0.360992 105.637 0.122589 105.656 0.1222 106.2 0.12297 109.71 0.121972 102.065 0.210433
139.5 0.347061 102.606 0.177286 0.28207 105.656 0.122529 105.674 0.122151 106.3 0.124621 109.753 0.121956 102.1 0.237376
139.6 0.347106 102.645 0.160379 0.21388 105.674 0.122467 105.693 0.1221 106.4 0.13307 109.795 0.121938 102.152 0.255645
139.7 0.347117 102.7 0.139782 0.117578 105.693 0.122403 105.711 0.122048 106.5 0.141231 109.838 0.121917 102.2 0.27368
139.8 0.346773 102.8 0.127513 0.0451971 105.711 0.122338 105.73 0.121995 106.514 0.144025 109.881 0.121894 102.3 0.276572
139.9 0.346806 102.9 0.126177 0.0365402 105.73 0.122271 105.8 0.121787 106.529 0.146908 109.924 0.121868 102.4 0.264686
140 0.346786 103 0.12542 0.0315613 105.8 0.12201 105.9 0.121791 106.543 0.149877 109.967 0.121839 102.5 0.237065
140.1 0.346754 103.1 0.124976 0.0286168 105.9 0.122015 106 0.122188 106.557 0.152935 110.009 0.121807 102.528 0.21778
140.2 0.346802 103.208 0.124732 0.0269862 106 0.122514 106.1 0.12268 106.571 0.156079 110.1 0.121723 102.561 0.198725
140.3 0.346749 103.248 0.124691 0.0267107 106.1 0.123134 106.2 0.123392 106.586 0.159311 110.115 0.121703 102.606 0.174772
140.4 0.346765 103.287 0.124656 0.026476 106.2 0.124032 106.3 0.125393 106.6 0.16263 110.13 0.121683 102.645 0.158735
140.5 0.346482 103.327 0.124627 0.026282 106.3 0.126571 106.4 0.135792 106.7 0.173482 110.145 0.121663 102.7 0.13909
140.6 0.346445 103.367 0.124604 0.0261289 106.4 0.140081 106.5 0.146086 106.8 0.174554 110.161 0.121643 102.8 0.12729
140.7 0.346483 103.407 0.124587 0.0260165 106.5 0.153977 106.528 0.153295 106.9 0.17177 110.176 0.121623 102.9 0.126
140.8 0.346479 103.446 0.124576 0.0259449 106.528 0.16406 106.6 0.174236 107 0.164948 110.191 0.121602 103 0.12527
140.9 0.346451 103.486 0.124572 0.025914 106.561 0.177152 106.7 0.189128 107.024 0.160238 110.206 0.121582 103.1 0.124841
141 0.346473 103.66 0.124549 0.025762 106.6 0.194586 106.8 0.190622 107.049 0.155687 110.3 0.121422 103.208 0.124605
141.1 0.346469 103.835 0.124524 0.0255971 106.7 0.217538 106.9 0.186752 107.073 0.151295 110.4 0.121365 103.248 0.124565
141.2 0.346445 104.009 0.124498 0.0254193 106.8 0.219893 107 0.177382 107.097 0.147063 110.5 0.121552 103.287 0.124531
141.3 0.346187 104.183 0.124469 0.0252286 106.9 0.213812 107.044 0.166099 107.121 0.142989 110.6 0.121819 103.327 0.124503
141.4 0.346167 104.358 0.124439 0.025025 107 0.199353 107.1 0.152989 107.146 0.139074 110.7 0.122162 103.367 0.124481
141.5 0.34616 104.532 0.124407 0.0248085 107.044 0.182546 107.17 0.138628 107.17 0.135318 110.8 0.122988 103.407 0.124465
141.6 0.346171 104.706 0.124373 0.0245791 107.1 0.163584 107.2 0.133008 107.2 0.130829 110.9 0.126971 103.446 0.124455
141.7 0.345811 104.777 0.124368 0.0245511 107.13 0.154669 107.3 0.124888 107.3 0.124205 111 0.133178 103.486 0.12445
141.8 0.345857 104.847 0.124355 0.0244607 107.2 0.136413 107.4 0.124053 107.4 0.123516 111.1 0.142941 103.66 0.124428
141.9 0.345849 104.918 0.124332 0.0243077 107.3 0.125929 107.504 0.123586 107.504 0.12313 111.2 0.151376 103.835 0.124405
142 0.345519 104.988 0.1243 0.0240921 107.4 0.124868 107.518 0.123545 107.518 0.123097 111.3 0.152591 104.009 0.124379
142.1 0.345538 105.059 0.124259 0.023814 107.504 0.124277 107.533 0.123506 107.533 0.123064 111.4 0.151476 104.183 0.124352
142.2 0.345855 105.129 0.124208 0.0234734 107.518 0.124226 107.548 0.123467 107.548 0.123031 111.5 0.148539 104.358 0.124322
142.3 0.345824 105.2 0.124148 0.0230702 107.533 0.124176 107.562 0.123428 107.562 0.123 111.6 0.139499 104.532 0.124291
142.4 0.346163 105.245 0.124099 0.0227347 107.548 0.124126 107.577 0.12339 107.577 0.122968 111.7 0.129455 104.706 0.124258
142.5 0.34738 105.289 0.124039 0.0223301 107.562 0.124078 107.592 0.123354 107.592 0.122938 111.8 0.123342 104.777 0.124254
142.6 0.352367 105.334 0.123968 0.0218564 107.577 0.12403 107.606 0.123317 107.606 0.122908 111.9 0.12271 104.847 0.124241
142.7 0.355204 105.378 0.123888 0.0213136 107.592 0.123983 107.621 0.123294 107.621 0.122888 111.919 0.122656 104.918 0.124219
142.8 0.363878 105.423 0.123798 0.0207016 107.606 0.123938 107.636 0.123271 107.636 0.12287 112 0.122431 104.988 0.124188
142.9 0.366712 105.467 0.123698 0.0200205 107.621 0.123908 107.651 0.12325 107.651 0.122852 112.1 0.122264 105.059 0.124148
143 0.367043 105.512 0.123587 0.0192702 107.636 0.123879 107.665 0.123229 107.665 0.122835 112.206 0.12217 105.129 0.124099
143.1 0.36638 105.6 0.123319 0.0174463 107.651 0.123852 107.68 0.12321 107.68 0.122819 112.246 0.122152 105.2 0.124041
143.2 0.363284 105.616 0.123252 0.0169894 107.665 0.123827 107.695 0.123192 107.695 0.122804 112.285 0.122138 105.245 0.123993
143.3 0.355827 105.631 0.123185 0.0165267 107.68 0.123802 107.71 0.123175 107.71 0.12279 112.325 0.122126 105.289 0.123935
143.4 0.349558 105.647 0.123116 0.0160583 107.695 0.123779 107.751 0.123149 107.751 0.122769 112.365 0.122117 105.334 0.123868
143.5 0.348354 105.663 0.123047 0.0155841 107.71 0.123757 107.793 0.123127 107.793 0.122751 112.404 0.12211 105.378 0.12379
143.6 0.34802 105.679 0.122977 0.0151043 107.751 0.123725 107.834 0.123109 107.834 0.122736 112.444 0.122107 105.423 0.123703
143.7 0.347703 105.694 0.122906 0.0146186 107.791 0.123698 107.876 0.123095 107.876 0.122725 112.483 0.122106 105.467 0.123606
143.8 0.347432 105.71 0.122834 0.0141273 107.832 0.123676 107.917 0.123086 107.917 0.122716 112.659 0.122099 105.512 0.123499
143.9 0.347388 105.8 0.122383 0.0110158 107.873 0.123658 107.959 0.12308 107.959 0.122712 112.834 0.122092 105.6 0.12324
144 0.347084 105.9 0.12239 0.0110612 107.914 0.123646 108 0.123078 108 0.12271 113.009 0.122084 105.616 0.123175
144.1 0.347099 106 0.123062 0.0156901 107.955 0.123639 108.167 0.123067 108.167 0.122701 113.184 0.122076 105.631 0.12311
144.2 0.347074 106.1 0.123899 0.0213845 107.995 0.123636 108.334 0.123054 108.334 0.12269 113.36 0.122066 105.647 0.123044
144.3 0.346776 106.2 0.125116 0.0295442 108.163 0.123622 108.501 0.12304 108.501 0.122679 113.535 0.122056 105.663 0.122977
144.4 0.346787 106.3 0.128587 0.0520365 108.331 0.123606 108.669 0.123025 108.669 0.122666 113.71 0.122045 105.679 0.122909
144.5 0.346749 106.367 0.141053 0.123557 108.499 0.123588 108.836 0.123008 108.836 0.122652 113.781 0.122044 105.694 0.122841
144.6 0.346772 106.4 0.147822 0.159076 108.667 0.123568 109.003 0.12299 109.003 0.122637 113.852 0.122039 105.71 0.122772
144.7 0.346771 106.414 0.15059 0.172252 108.834 0.123547 109.17 0.122971 109.17 0.122621 113.923 0.122033 105.8 0.122335
144.8 0.346455 106.429 0.153443 0.185428 109.002 0.123524 109.238 0.122968 109.246 0.122619 113.993 0.122024 105.9 0.122342
144.9 0.346488 106.443 0.156381 0.198604 109.17 0.1235 109.305 0.122961 109.321 0.122613 114.064 0.122012 106 0.122992
145 0.34644 106.457 0.159403 0.21178 109.238 0.123496 109.373 0.122951 109.397 0.122602 114.135 0.121999 106.1 0.1238
145.1 0.346445 106.471 0.162509 0.224957 109.305 0.123488 109.441 0.122937 109.473 0.122587 114.206 0.121982 106.2 0.124976
145.2 0.346467 106.486 0.1657 0.238133 109.373 0.123475 109.508 0.122919 109.549 0.122568 114.25 0.121968 106.3 0.128326
145.3 0.346418 106.5 0.168975 0.251309 109.441 0.123457 109.576 0.122898 109.624 0.122545 114.293 0.12195 106.367 0.140303
145.4 0.346451 106.528 0.185333 0.30842 109.508 0.123435 109.643 0.122872 109.7 0.122517 114.337 0.12193 106.4 0.146788
145.5 0.346154 106.561 0.207737 0.37369 109.576 0.123408 109.696 0.122846 109.744 0.122493 114.381 0.121907 106.414 0.14943
145.6 0.346119 106.6 0.238626 0.453299 109.643 0.123376 109.748 0.122813 109.788 0.122465 114.425 0.121881 106.429 0.15215
145.7 0.346141 106.645 0.25752 0.49198 109.696 0.123343 109.8 0.122772 109.833 0.122433 114.468 0.121853 106.443 0.154948
145.8 0.346136 106.7 0.282559 0.538805 109.748 0.123301 109.853 0.122725 109.877 0.122397 114.512 0.121822 106.457 0.157823
145.9 0.346131 106.8 0.287221 0.546754 109.8 0.12325 109.905 0.122669 109.921 0.122356 114.606 0.121738 106.471 0.160776
146 0.34617 106.9 0.275235 0.525939 109.853 0.123189 109.957 0.122607 109.965 0.122311 114.621 0.121721 106.486 0.163806
146.1 0.346142 107 0.247498 0.472379 109.905 0.12312 110.009 0.122537 110.009 0.122262 114.635 0.121704 106.5 0.166913
146.2 0.345825 107.019 0.233507 0.441265 109.957 0.123041 110.1 0.122383 110.1 0.122134 114.649 0.121687 106.528 0.182346
146.3 0.345864 107.044 0.217061 0.399779 110.009 0.122953 110.115 0.122347 110.115 0.122105 114.663 0.121669 106.561 0.203335
146.4 0.345817 107.1 0.184416 0.30688 110.1 0.122759 110.13 0.122312 110.13 0.122075 114.678 0.121651 106.6 0.232145
146.5 0.345519 107.13 0.170179 0.254393 110.2 0.122459 110.145 0.122275 110.145 0.122045 114.692 0.121633 106.645 0.249633
146.6 0.345556 107.17 0.153661 0.18441 110.3 0.122071 110.161 0.122238 110.161 0.122014 114.706 0.121614 106.7 0.272742
146.7 0.345811 107.2 0.142471 0.131922 110.4 0.121942 110.176 0.122201 110.176 0.121983 114.8 0.121457 106.8 0.277034
146.8 0.34584 107.3 0.127704 0.0464233 110.5 0.122369 110.191 0.122164 110.191 0.121952 114.9 0.12135 106.9 0.265994
146.9 0.346155 107.4 0.126254 0.0370447 110.6 0.122982 110.206 0.122126 110.206 0.121921 115 0.121494 107 0.240371
147 0.347061 107.504 0.125449 0.031756 110.7 0.123773 110.3 0.121836 110.3 0.12168 115.1 0.121758 107.019 0.227388
147.1 0.351783 107.518 0.12538 0.031294 110.8 0.1257 110.4 0.121733 110.4 0.121595 115.2 0.122071 107.044 0.21206
147.2 0.35454 107.533 0.125311 0.0308401 110.9 0.135447 110.5 0.122073 110.5 0.121877 115.3 0.122724 107.1 0.181499
147.3 0.363244 107.548 0.125244 0.0303944 111 0.152244 110.6 0.12256 110.6 0.122281 115.4 0.12551 107.13 0.168039
147.4 0.366419 107.562 0.125178 0.029957 111.044 0.164933 110.7 0.123187 110.7 0.1228 115.504 0.132833 107.17 0.152342
147.5 0.366998 107.577 0.125113 0.0295277 111.1 0.183219 110.8 0.124708 110.8 0.124057 115.6 0.139804 107.2 0.141667
147.6 0.366407 107.592 0.12505 0.0291065 111.17 0.204954 110.9 0.132271 110.9 0.130233 115.7 0.150552 107.3 0.127474
147.7 0.364234 107.606 0.124988 0.0286936 111.2 0.215182 111 0.144823 111 0.14024 115.8 0.152563 107.4 0.126075
147.8 0.356728 107.621 0.124947 0.0284236 111.3 0.220221 111.044 0.153893 111.1 0.156957 115.815 0.152465 107.504 0.125298
147.9 0.350531 107.636 0.124909 0.0281658 111.4 0.215591 111.1 0.166613 111.2 0.172401 115.83 0.152357 107.518 0.125231
148 0.348351 107.651 0.124872 0.0279203 111.5 0.203849 111.2 0.187627 111.3 0.174703 115.846 0.15224 107.533 0.125165
148.1 0.348319 107.665 0.124837 0.0276869 111.514 0.198776 111.3 0.19083 111.4 0.17259 115.861 0.152112 107.548 0.1251
148.2 0.34774 107.68 0.124804 0.0274658 111.529 0.193859 111.4 0.187889 111.5 0.167101 115.876 0.151974 107.562 0.125036
148.3 0.347722 107.695 0.124772 0.0272569 111.543 0.189098 111.5 0.180323 111.6 0.150924 115.891 0.151827 107.577 0.124974
148.4 0.347386 107.71 0.124743 0.0270602 111.557 0.184492 111.514 0.176984 111.7 0.134181 115.906 0.151669 107.592 0.124912
148.5 0.347427 107.751 0.124699 0.026769 111.571 0.180043 111.529 0.173725 111.8 0.124598 116 0.149398 107.606 0.124852
148.6 0.347073 107.791 0.124663 0.0265227 111.586 0.175749 111.543 0.170546 111.9 0.123632 116.1 0.142184 107.621 0.124813
148.7 0.347077 107.832 0.124632 0.0263211 111.6 0.17161 111.557 0.167447 111.919 0.123551 116.2 0.131349 107.636 0.124776
148.8 0.347121 107.873 0.124609 0.0261644 111.643 0.157783 111.571 0.164429 112 0.123208 116.3 0.123788 107.651 0.12474
148.9 0.347087 107.914 0.124592 0.0260524 111.7 0.141923 111.586 0.161491 112.1 0.122954 116.4 0.122789 107.665 0.124706
149 0.346785 107.955 0.124582 0.0259853 111.8 0.126537 111.6 0.158633 112.206 0.122811 116.415 0.122742 107.68 0.124674
149.1 0.346796 107.995 0.124579 0.025963 111.9 0.125047 111.643 0.148793 112.246 0.122785 116.43 0.122695 107.695 0.124644
149.2 0.34676 108.163 0.124559 0.0258315 111.919 0.124923 111.7 0.137179 112.285 0.122763 116.445 0.122649 107.71 0.124616
149.3 0.346802 108.331 0.124537 0.0256849 112 0.124397 111.8 0.125366 112.325 0.122745 116.459 0.122604 107.751 0.124574
149.4 0.346799 108.499 0.124513 0.0255232 112.1 0.124009 111.9 0.124194 112.365 0.122731 116.474 0.122559 107.791 0.124538
149.5 0.346433 108.667 0.124487 0.0253462 112.206 0.12379 111.919 0.124095 112.404 0.122721 116.489 0.122515 107.832 0.124509
149.6 0.346469 108.834 0.124458 0.0251541 112.246 0.12375 112 0.12368 112.444 0.122716 116.504 0.122471 107.873 0.124486
149.7 0.346454 109.002 0.124427 0.0249468 112.285 0.123716 112.1 0.123373 112.483 0.122714 116.6 0.122291 107.914 0.12447
149.8 0.346458 109.17 0.124394 0.0247244 112.325 0.123689 112.206 0.1232 112.649 0.122705 116.706 0.122184 107.955 0.124461
149.9 0.346493 109.238 0.12439 0.0246931 112.365 0.123668 112.246 0.123169 112.815 0.122696 116.742 0.122165 107.995 0.124457
150 0.346441 109.305 0.124378 0.0246184 112.404 0.123653 112.285 0.123142 112.981 0.122684 116.777 0.122149 108.163 0.124438
150.1 0.346466 109.373 0.124361 0.0245001 112.444 0.123644 112.325 0.12312 113.146 0.122672 116.813 0.122135 108.331 0.124417
150.2 0.346463 109.441 0.124337 0.0243383 112.483 0.123642 112.365 0.123104 113.312 0.122658 116.848 0.122125 108.499 0.124394
150.3 0.346129 109.508 0.124306 0.0241331 112.649 0.123629 112.404 0.123092 113.478 0.122643 116.884 0.122118 108.667 0.124369
150.4 0.346157 109.576 0.124269 0.0238843 112.815 0.123613 112.444 0.123085 113.643 0.122627 116.919 0.122113 108.834 0.124341
150.5 0.346162 109.643 0.124226 0.0235921 112.981 0.123596 112.483 0.123083 113.716 0.122625 116.955 0.122111 109.002 0.124311
150.6 0.346129 109.696 0.124182 0.0232942 113.146 0.123577 112.649 0.123073 113.789 0.12262 117.066 0.122107 109.17 0.124279
150.7 0.346168 109.748 0.124125 0.0229118 113.312 0.123556 112.815 0.123061 113.861 0.122611 117.176 0.122102 109.238 0.124274
150.8 0.34583 109.8 0.124056 0.0224448 113.478 0.123534 112.981 0.123047 113.934 0.1226 117.287 0.122097 109.305 0.124264
150.9 0.345825 109.853 0.123974 0.0218932 113.643 0.123509 113.146 0.123032 114.007 0.122586 117.398 0.122092 109.373 0.124247
151 0.345865 109.905 0.12388 0.0212571 113.712 0.123505 113.312 0.123015 114.08 0.122568 117.508 0.122087 109.441 0.124223
151.1 0.345839 109.957 0.123774 0.0205365 113.78 0.123497 113.478 0.122997 114.152 0.122548 117.619 0.122081 109.508 0.124194
151.2 0.345836 110.009 0.123655 0.0197313 113.849 0.123486 113.643 0.122978 114.204 0.122528 117.73 0.122076 109.576 0.124158
151.3 0.346168 110.1 0.123393 0.0179496 113.917 0.123471 113.716 0.122975 114.255 0.122501 117.842 0.12207 109.643 0.124116
151.4 0.346129 110.2 0.122988 0.0151816 113.986 0.123453 113.789 0.122969 114.306 0.122469 117.953 0.122063 109.696 0.124073
151.5 0.347086 110.3 0.122467 0.011591 114.054 0.123431 113.861 0.122959 114.358 0.122432 118.065 0.122057 109.748 0.124019
151.6 0.35083 110.4 0.122292 0.0103835 114.122 0.123406 113.934 0.122945 114.409 0.122388 118.177 0.12205 109.8 0.123952
151.7 0.353583 110.5 0.122867 0.0143505 114.178 0.123376 114.007 0.122928 114.461 0.122339 118.289 0.122042 109.853 0.123873
151.8 0.36204 110.6 0.123693 0.0199929 114.234 0.123336 114.08 0.122907 114.512 0.122285 118.4 0.122035 109.905 0.123782
151.9 0.366062 110.7 0.124764 0.0272033 114.289 0.123286 114.152 0.122883 114.606 0.122157 118.512 0.122027 109.957 0.123679
152 0.366998 110.8 0.127392 0.0444171 114.345 0.123226 114.204 0.122858 114.7 0.121986 118.583 0.122018 110.009 0.123564
152.1 0.366737 110.9 0.141078 0.124555 114.401 0.123157 114.255 0.122826 114.8 0.121733 118.653 0.122004 110.1 0.123311
152.2 0.364804 110.955 0.154243 0.188204 114.456 0.123077 114.306 0.122788 114.9 0.121572 118.724 0.121983 110.2 0.12292
152.3 0.357994 111 0.166262 0.24063 114.512 0.122987 114.358 0.122742 115 0.121788 118.794 0.121957 110.3 0.122416
152.4 0.351469 111.019 0.174461 0.271443 114.606 0.122794 114.409 0.12269 115.1 0.122187 118.865 0.121924 110.4 0.122247
152.5 0.348326 111.044 0.186859 0.312526 114.7 0.122534 114.461 0.122631 115.2 0.122662 118.936 0.121886 110.5 0.122803
152.6 0.348331 111.1 0.217997 0.404522 114.8 0.122152 114.512 0.122564 115.3 0.123654 119.006 0.121842 110.6 0.123602
152.7 0.348026 111.13 0.234152 0.442378 114.9 0.121907 114.606 0.122411 115.4 0.127945 119.021 0.12183 110.7 0.124636
152.8 0.347679 111.17 0.258293 0.492852 115 0.122235 114.7 0.122204 115.504 0.139671 119.036 0.121818 110.8 0.127172
152.9 0.347411 111.2 0.277921 0.530707 115.1 0.12284 114.8 0.1219 115.6 0.151453 119.051 0.121806 110.9 0.140333
153 0.347373 111.3 0.287873 0.547852 115.2 0.123562 114.9 0.121706 115.7 0.17085 119.066 0.121793 110.955 0.152906
153.1 0.347368 111.4 0.278723 0.532125 115.3 0.12508 115 0.121966 115.8 0.174649 119.08 0.12178 111 0.164341
153.2 0.34709 111.5 0.256001 0.489697 115.4 0.131782 115.1 0.122447 115.815 0.174463 119.095 0.121767 111.019 0.172099
153.3 0.34707 111.527 0.238111 0.451521 115.415 0.134331 115.2 0.12302 115.83 0.174259 119.11 0.121753 111.044 0.183772
153.4 0.347071 111.558 0.220051 0.407891 115.43 0.136957 115.3 0.12422 115.846 0.174035 119.2 0.12165 111.1 0.212963
153.5 0.347081 111.6 0.197824 0.349114 115.445 0.139661 115.4 0.129452 115.861 0.173793 119.306 0.121478 111.13 0.227982
153.6 0.34675 111.619 0.187432 0.316177 115.459 0.142443 115.504 0.1441 115.876 0.173532 119.4 0.121348 111.17 0.250338
153.7 0.346776 111.643 0.175201 0.272261 115.474 0.145303 115.6 0.159327 115.891 0.173252 119.5 0.121452 111.2 0.268469
153.8 0.346796 111.7 0.150546 0.172231 115.489 0.148241 115.643 0.170068 115.906 0.172954 119.515 0.12149 111.3 0.277635
153.9 0.346746 111.77 0.134777 0.0884639 115.504 0.151256 115.7 0.18548 116 0.168694 119.53 0.121529 111.4 0.269209
154 0.346795 111.8 0.128539 0.0517343 115.558 0.162887 115.8 0.190754 116.1 0.155618 119.546 0.121569 111.5 0.248239
154.1 0.34678 111.9 0.126498 0.0386358 115.6 0.172608 115.815 0.190495 116.2 0.137241 119.561 0.121608 111.527 0.23166
154.2 0.346447 111.919 0.126328 0.0375286 115.643 0.188435 115.83 0.19021 116.3 0.125282 119.576 0.121648 111.558 0.214854
154.3 0.346496 112 0.125612 0.0328292 115.7 0.211826 115.846 0.189898 116.4 0.123753 119.591 0.121688 111.6 0.1941
154.4 0.34644 112.1 0.125084 0.0293336 115.8 0.220102 115.861 0.189561 116.415 0.123681 119.606 0.121728 111.619 0.184331
154.5 0.346449 112.206 0.124787 0.0273554 115.815 0.219692 115.876 0.189198 116.43 0.12361 119.7 0.122011 111.643 0.172781
154.6 0.346493 112.241 0.124737 0.0270201 115.83 0.219242 115.891 0.188809 116.445 0.12354 119.8 0.122571 111.7 0.149389
154.7 0.346437 112.277 0.124694 0.0267352 115.846 0.218751 115.906 0.188394 116.459 0.123471 119.9 0.124705 111.77 0.134278
154.8 0.346464 112.312 0.124659 0.0265006 115.861 0.21822 116 0.182509 116.474 0.123403 120 0.131844 111.8 0.128279
154.9 0.346439 112.347 0.124632 0.0263164 115.876 0.217649 116.1 0.16483 116.489 0.123336 120.1 0.137781 111.9 0.12631
155 0.346108 112.383 0.124612 0.0261825 115.891 0.217037 116.152 0.151811 116.504 0.123269 120.2 0.149784 111.919 0.126146
155.1 0.346122 112.418 0.124599 0.026099 115.906 0.216385 116.2 0.141023 116.6 0.122996 120.3 0.152479 112 0.125455
155.2 0.346142 112.453 0.124594 0.0260659 116 0.207216 116.3 0.126198 116.706 0.122833 120.4 0.152041 112.1 0.124945
155.3 0.346109 112.632 0.124572 0.0259182 116.065 0.189358 116.4 0.12434 116.742 0.122804 120.5 0.149914 112.206 0.124659
155.4 0.345841 112.81 0.124548 0.0257574 116.1 0.180599 116.5 0.123768 116.777 0.122779 120.6 0.144001 112.241 0.12461
155.5 0.345795 112.988 0.124522 0.0255835 116.122 0.172158 116.6 0.123424 116.813 0.122759 120.7 0.132835 112.277 0.124569
155.6 0.345796 113.166 0.124494 0.0253965 116.152 0.16202 116.706 0.123227 116.848 0.122744 120.8 0.124336 112.312 0.124535
155.7 0.345859 113.344 0.124465 0.0251964 116.2 0.147078 116.742 0.123192 116.884 0.122732 120.9 0.122852 112.347 0.124508
155.8 0.346126 113.522 0.124433 0.0249832 116.242 0.13847 116.777 0.123162 116.919 0.122725 121 0.122516 112.383 0.124489
155.9 0.346147 113.7 0.124399 0.024757 116.3 0.127598 116.813 0.123138 116.955 0.122723 121.1 0.122313 112.418 0.124477
156 0.347076 113.765 0.124394 0.0247199 116.4 0.125233 116.848 0.123119 117.061 0.122716 121.115 0.122295 112.453 0.124472
156.1 0.350475 113.829 0.124382 0.0246454 116.5 0.124507 116.884 0.123105 117.168 0.122709 121.131 0.122277 112.632 0.124451
156.2 0.353606 113.894 0.124366 0.0245335 116.6 0.124072 116.919 0.123096 117.274 0.122702 121.146 0.122259 112.81 0.124428
156.3 0.361398 113.958 0.124344 0.0243841 116.706 0.123823 116.955 0.123093 117.381 0.122695 121.162 0.122242 112.988 0.124403
156.4 0.366044 114.023 0.124316 0.0241973 116.742 0.123779 117.061 0.123085 117.487 0.122687 121.177 0.122226 113.166 0.124376
156.5 0.367007 114.088 0.124283 0.0239731 116.777 0.123742 117.168 0.123077 117.594 0.12268 121.193 0.12221 113.344 0.124347
156.6 0.366671 114.152 0.124244 0.0237115 116.813 0.123711 117.274 0.123068 117.7 0.122672 121.208 0.122194 113.522 0.124316
156.7 0.364806 114.204 0.124201 0.0234275 116.848 0.123687 117.381 0.12306 117.815 0.122662 121.243 0.122173 113.7 0.124284
156.8 0.358625 114.255 0.124147 0.0230637 116.884 0.123669 117.487 0.12305 117.93 0.122652 121.279 0.122154 113.765 0.124278
156.9 0.351724 114.306 0.124082 0.0226199 116.919 0.123659 117.594 0.123041 118.045 0.122641 121.314 0.12214 113.829 0.124268
157 0.348317 114.358 0.124004 0.0220961 116.955 0.123655 117.7 0.123032 118.159 0.122631 121.35 0.122128 113.894 0.124252
157.1 0.348342 114.409 0.123915 0.0214924 117.053 0.123644 117.815 0.12302 118.274 0.12262 121.385 0.12212 113.958 0.12423
157.2 0.347988 114.461 0.123814 0.0208088 117.152 0.123634 117.93 0.123008 118.389 0.122608 121.421 0.122115 114.023 0.124203
157.3 0.34769 114.512 0.123701 0.0200452 117.25 0.123624 118.045 0.122995 118.504 0.122597 121.456 0.122114 114.088 0.124171
157.4 0.347389 114.606 0.12344 0.0182695 117.348 0.123615 118.159 0.122982 118.575 0.122584 121.555 0.122109 114.152 0.124133
157.5 0.347365 114.7 0.123089 0.0158754 117.447 0.123605 118.274 0.122969 118.646 0.122562 121.655 0.122105 114.204 0.124093
157.6 0.347398 114.8 0.122574 0.0123359 117.545 0.123595 118.389 0.122955 118.717 0.122532 121.754 0.1221 114.255 0.12404
157.7 0.347068 114.9 0.122246 0.0100634 117.643 0.123586 118.504 0.122941 118.787 0.122493 121.854 0.122096 114.306 0.123977
157.8 0.347042 115 0.122686 0.013107 117.766 0.123569 118.564 0.122928 118.858 0.122445 121.953 0.122092 114.358 0.123902
157.9 0.347095 115.1 0.123502 0.0186892 117.889 0.123552 118.624 0.122908 118.929 0.122388 122.053 0.122088 114.409 0.123816
158 0.346751 115.2 0.124478 0.0252888 118.012 0.123535 118.684 0.12288 119 0.122322 122.152 0.122084 114.461 0.123718
158.1 0.346752 115.3 0.126543 0.0389297 118.135 0.123518 118.744 0.122845 119.016 0.122304 122.273 0.122077 114.512 0.123609
158.2 0.346779 115.4 0.135852 0.0956924 118.258 0.1235 118.804 0.122803 119.031 0.122285 122.394 0.122069 114.606 0.123357
158.3 0.346751 115.456 0.150443 0.170676 118.381 0.123481 118.864 0.122753 119.047 0.122265 122.516 0.122062 114.7 0.123018
158.4 0.346778 115.504 0.164726 0.234423 118.504 0.123463 118.924 0.122697 119.063 0.122244 122.637 0.122054 114.8 0.12252
158.5 0.346781 115.527 0.172279 0.26341 118.564 0.123447 119.006 0.122601 119.079 0.122223 122.758 0.122047 114.9 0.122202
158.6 0.346446 115.558 0.183395 0.302059 118.624 0.123421 119.021 0.12258 119.094 0.122202 122.879 0.122039 115 0.122628
158.7 0.346488 115.6 0.199519 0.354127 118.684 0.123386 119.036 0.122558 119.11 0.12218 123 0.122031 115.1 0.123416
158.8 0.346471 115.619 0.21068 0.384815 118.744 0.123342 119.051 0.122536 119.2 0.122024 123.061 0.122025 115.2 0.12436
158.9 0.346454 115.643 0.227664 0.425733 118.804 0.123288 119.066 0.122512 119.306 0.121765 123.121 0.122016 115.3 0.126354
159 0.346478 115.7 0.271359 0.518934 118.864 0.123226 119.08 0.122488 119.4 0.121569 123.182 0.122002 115.4 0.135318
159.1 0.346456 115.8 0.287636 0.547453 118.924 0.123154 119.095 0.122464 119.5 0.121725 123.242 0.121984 115.456 0.149283
159.2 0.346459 115.9 0.281555 0.537069 119.006 0.123033 119.11 0.122438 119.515 0.121783 123.303 0.121962 115.504 0.162884
159.3 0.346498 116 0.262441 0.502259 119.021 0.123007 119.2 0.12225 119.53 0.121842 123.363 0.121936 115.558 0.180522
159.4 0.346129 116.028 0.247387 0.471578 119.036 0.122979 119.306 0.121938 119.546 0.121901 123.424 0.121906 115.6 0.19569
159.5 0.346138 116.065 0.229166 0.430671 119.051 0.122951 119.4 0.121702 119.561 0.121961 123.452 0.121891 115.619 0.206126
159.6 0.346177 116.1 0.213365 0.392548 119.066 0.122922 119.5 0.12189 119.576 0.122021 123.48 0.121873 115.643 0.22193
159.7 0.346123 116.122 0.19885 0.351141 119.08 0.122892 119.515 0.12196 119.591 0.122082 123.507 0.121855 115.7 0.262421
159.8 0.345839 116.152 0.182122 0.295931 119.095 0.122861 119.53 0.122031 119.606 0.122143 123.535 0.121834 115.8 0.277416
159.9 0.345843 116.2 0.158303 0.207462 119.11 0.122829 119.546 0.122103 119.7 0.122571 123.563 0.121812 115.815 0.276667
160 0.345797 116.242 0.145535 0.146255 119.2 0.122592 119.561 0.122174 119.8 0.123421 123.591 0.121788 115.83 0.275845
160.1 0.345838 116.3 0.130003 0.0608958 119.306 0.122199 119.576 0.122247 119.9 0.126696 123.619 0.121762 115.846 0.27495
160.2 0.345814 116.4 0.126752 0.0402839 119.4 0.121903 119.591 0.12232 120 0.138048 123.7 0.121675 115.861 0.273984
160.3 0.34583 116.5 0.125762 0.0338209 119.5 0.122138 119.606 0.122393 120.1 0.14797 123.729 0.121631 115.876 0.272944
160.4 0.346165 116.6 0.12517 0.0299062 119.515 0.122227 119.7 0.12291 120.152 0.158712 123.757 0.121587 115.891 0.271833
160.5 0.346758 116.706 0.124832 0.0276573 119.53 0.122316 119.8 0.123938 120.2 0.169413 123.786 0.121542 115.906 0.270649
160.6 0.350513 116.742 0.124772 0.0272572 119.546 0.122406 119.9 0.127923 120.3 0.174489 123.814 0.121497 116 0.25419
160.7 0.353614 116.777 0.124722 0.0269178 119.561 0.122496 120 0.142042 120.4 0.173658 123.843 0.121452 116.028 0.24026
160.8 0.361377 116.813 0.12468 0.026639 119.576 0.122588 120.1 0.154774 120.5 0.169656 123.871 0.121405 116.1 0.208641
160.9 0.365778 116.848 0.124647 0.0264209 119.591 0.122679 120.152 0.16902 120.6 0.158846 123.9 0.121359 116.122 0.195051
161 0.367005 116.884 0.124624 0.0262635 119.606 0.122772 120.2 0.183497 120.614 0.155893 124 0.121407 116.152 0.179305
161.1 0.366673 116.919 0.124609 0.0261667 119.7 0.123423 120.3 0.190531 120.629 0.153011 124.1 0.121652 116.2 0.15678
161.2 0.364839 116.955 0.124604 0.0261306 119.8 0.124723 120.4 0.189374 120.643 0.150201 124.2 0.121945 116.242 0.144592
161.3 0.358286 117.053 0.12459 0.0260371 119.9 0.129809 120.5 0.183832 120.657 0.147462 124.3 0.122418 116.3 0.12969
161.4 0.351737 117.152 0.124576 0.0259451 119.944 0.137698 120.6 0.169139 120.671 0.144795 124.4 0.123963 116.4 0.126555
161.5 0.348343 117.25 0.124563 0.0258547 120 0.148456 120.645 0.157166 120.686 0.142199 124.5 0.130621 116.5 0.1256
161.6 0.348296 117.348 0.124549 0.0257659 120.1 0.166105 120.7 0.144104 120.7 0.139674 124.6 0.135552 116.6 0.125028
161.7 0.347999 117.447 0.124536 0.0256786 120.122 0.174445 120.714 0.141504 120.8 0.126126 124.7 0.148412 116.706 0.124702
161.8 0.347717 117.545 0.124524 0.0255929 120.152 0.186922 120.729 0.138967 120.9 0.123849 124.8 0.152263 116.742 0.124644
161.9 0.347365 117.643 0.124511 0.0255087 120.2 0.208748 120.743 0.136493 121 0.123338 124.9 0.152265 116.777 0.124595
162 0.347387 117.766 0.124488 0.0253563 120.3 0.21975 120.757 0.134082 121.1 0.123029 125 0.150475 116.813 0.124555
162.1 0.347066 117.889 0.124465 0.0252013 120.4 0.217925 120.771 0.131734 121.115 0.123001 125.1 0.145884 116.848 0.124523
162.2 0.347034 118.012 0.124442 0.0250438 120.5 0.209265 120.786 0.129448 121.131 0.122974 125.129 0.142615 116.884 0.124501
162.3 0.347079 118.135 0.124418 0.0248837 120.6 0.186955 120.8 0.127226 121.146 0.122947 125.157 0.139467 116.919 0.124487
162.4 0.346753 118.258 0.124394 0.0247211 120.645 0.169605 120.9 0.124457 121.162 0.122921 125.186 0.13644 116.955 0.124482
162.5 0.346728 118.381 0.124369 0.0245559 120.7 0.151261 121 0.123837 121.177 0.122896 125.214 0.133536 117.053 0.124468
162.6 0.346766 118.504 0.124344 0.0243881 120.743 0.141083 121.1 0.123464 121.193 0.122872 125.243 0.130753 117.152 0.124455
162.7 0.346741 118.564 0.124322 0.024238 120.8 0.128914 121.115 0.12343 121.208 0.122848 125.271 0.128091 117.25 0.124442
162.8 0.346759 118.624 0.124287 0.0240037 120.9 0.125381 121.131 0.123397 121.243 0.122816 125.3 0.125551 117.348 0.124429
162.9 0.34678 118.684 0.12424 0.0236853 121 0.124595 121.146 0.123365 121.279 0.122788 125.4 0.12295 117.447 0.124416
163 0.346428 118.744 0.12418 0.0232827 121.1 0.124123 121.162 0.123333 121.314 0.122766 125.5 0.122572 117.545 0.124404
163.1 0.346463 118.804 0.124108 0.0227959 121.2 0.123857 121.177 0.123303 121.35 0.122748 125.6 0.122347 117.643 0.124392
163.2 0.346482 118.864 0.124023 0.022225 121.232 0.12381 121.193 0.123274 121.385 0.122736 125.7 0.122217 117.766 0.12437
163.3 0.346416 118.924 0.123926 0.0215699 121.264 0.123769 121.208 0.123245 121.421 0.122729 125.808 0.122148 117.889 0.124348
163.4 0.346457 119.006 0.123763 0.0204625 121.296 0.123736 121.243 0.123206 121.456 0.122726 125.857 0.122136 118.012 0.124325
163.5 0.346432 119.021 0.123727 0.0202211 121.328 0.123708 121.279 0.123173 121.555 0.122719 125.906 0.122126 118.135 0.124302
163.6 0.346094 119.036 0.12369 0.0199708 121.36 0.123688 121.314 0.123145 121.655 0.122713 125.955 0.122118 118.258 0.124279
163.7 0.346154 119.051 0.123652 0.0197116 121.392 0.123674 121.35 0.123124 121.754 0.122706 126.005 0.122112 118.381 0.124255
163.8 0.34613 119.066 0.123613 0.0194437 121.424 0.123666 121.385 0.123109 121.854 0.122699 126.054 0.122107 118.504 0.124231
163.9 0.346114 119.08 0.123572 0.0191669 121.524 0.123654 121.421 0.1231 121.953 0.122693 126.103 0.122105 118.564 0.124209
164 0.346168 119.095 0.12353 0.0188813 121.624 0.123642 121.456 0.123098 122.053 0.122687 126.152 0.122105 118.624 0.124175
164.1 0.346131 119.11 0.123486 0.0185869 121.723 0.123631 121.555 0.123089 122.152 0.122681 126.31 0.1221 118.684 0.12413
164.2 0.346114 119.2 0.123167 0.0164097 121.823 0.123621 121.655 0.123081 122.267 0.12267 126.468 0.122095 118.744 0.124072
164.3 0.345825 119.306 0.122638 0.0127751 121.923 0.123612 121.754 0.123073 122.382 0.12266 126.625 0.122088 118.804 0.124002
164.4 0.345804 119.4 0.12224 0.0100243 122.023 0.123604 121.854 0.123065 122.496 0.122649 126.783 0.122081 118.864 0.12392
164.5 0.34551 119.5 0.122557 0.0122131 122.122 0.123596 121.953 0.123058 122.611 0.122638 126.941 0.122072 118.924 0.123827
164.6 0.345503 119.6 0.123352 0.0176712 122.241 0.123579 122.053 0.12305 122.726 0.122628 127.098 0.122062 119.006 0.123669
164.7 0.345801 119.7 0.12429 0.0240243 122.36 0.123562 122.152 0.123043 122.84 0.122618 127.256 0.122052 119.021 0.123634
164.8 0.345821 119.8 0.126056 0.0357489 122.479 0.123545 122.267 0.12303 122.955 0.122608 127.324 0.12205 119.036 0.123599
164.9 0.346133 119.9 0.133079 0.079539 122.598 0.123528 122.382 0.123017 123.022 0.122601 127.391 0.122047 119.051 0.123562
165 0.347052 119.944 0.144418 0.140483 122.717 0.123512 122.496 0.123004 123.089 0.122587 127.459 0.122041 119.066 0.123524
165.1 0.350826 120 0.160404 0.216517 122.836 0.123496 122.611 0.122992 123.156 0.122566 127.527 0.122033 119.08 0.123484
165.2 0.353588 120.065 0.178152 0.284386 122.955 0.12348 122.726 0.122979 123.223 0.122538 127.594 0.122023 119.095 0.123444
165.3 0.362011 120.1 0.188578 0.320529 123.022 0.123469 122.84 0.122967 123.29 0.122503 127.662 0.122011 119.11 0.123402
165.4 0.366081 120.122 0.202777 0.362436 123.089 0.123448 122.955 0.122955 123.357 0.122461 127.73 0.121996 119.2 0.123093
165.5 0.366995 120.152 0.225071 0.418314 123.156 0.123416 123.022 0.122946 123.424 0.122412 127.784 0.121981 119.306 0.122582
165.6 0.366692 120.2 0.265416 0.507853 123.223 0.123373 123.089 0.122929 123.452 0.122388 127.838 0.121961 119.4 0.122197
165.7 0.364512 120.3 0.286937 0.546275 123.29 0.12332 123.156 0.122904 123.48 0.122362 127.892 0.121937 119.5 0.122503
165.8 0.357639 120.4 0.283322 0.540118 123.357 0.123256 123.223 0.12287 123.507 0.122334 127.946 0.121908 119.6 0.123272
165.9 0.351152 120.5 0.266391 0.509743 123.424 0.123181 123.29 0.122828 123.535 0.122302 128 0.121875 119.7 0.124178
166 0.348317 120.514 0.259898 0.497081 123.45 0.123147 123.357 0.122777 123.563 0.122269 128.054 0.121838 119.8 0.125884
166.1 0.34832 120.529 0.253584 0.484418 123.476 0.12311 123.424 0.122718 123.591 0.122232 128.107 0.121796 119.9 0.132651
166.2 0.347711 120.543 0.247447 0.471755 123.502 0.12307 123.452 0.12269 123.619 0.122193 128.2 0.121703 119.944 0.143521
166.3 0.347694 120.557 0.241489 0.459093 123.528 0.123027 123.48 0.122658 123.7 0.122062 128.3 0.12156 120 0.158779
166.4 0.347386 120.571 0.235709 0.44643 123.554 0.122981 123.507 0.122624 123.729 0.121996 128.4 0.121383 120.065 0.175582
166.5 0.347087 120.586 0.230107 0.433768 123.58 0.122932 123.535 0.122586 123.757 0.121929 128.5 0.121366 120.1 0.185416
166.6 0.347098 120.6 0.224683 0.421105 123.606 0.122879 123.563 0.122545 123.786 0.121862 128.6 0.121585 120.122 0.198729
166.7 0.34714 120.619 0.210787 0.384921 123.7 0.12265 123.591 0.122501 123.814 0.121794 128.7 0.121872 120.152 0.219501
166.8 0.346804 120.645 0.194712 0.336676 123.729 0.12255 123.619 0.122454 123.843 0.121725 128.8 0.122276 120.2 0.256933
166.9 0.346766 120.7 0.164731 0.234474 123.757 0.122448 123.7 0.122296 123.871 0.121655 128.9 0.123392 120.3 0.276773
167 0.346784 120.743 0.149405 0.164899 123.786 0.122346 123.729 0.122217 123.9 0.121585 129 0.128974 120.4 0.273445
167.1 0.346788 120.8 0.13183 0.0720655 123.814 0.122243 123.757 0.122136 124 0.121657 129.1 0.133823 120.5 0.257837
167.2 0.346469 120.9 0.126954 0.0415975 123.843 0.122138 123.786 0.122055 124.1 0.122028 129.2 0.146213 120.514 0.251837
167.3 0.34648 121 0.125882 0.0346054 123.871 0.122033 123.814 0.121973 124.2 0.12247 129.3 0.151899 120.529 0.245997
167.4 0.346438 121.1 0.12524 0.0303665 123.9 0.121926 123.843 0.12189 124.3 0.123189 129.4 0.152446 120.543 0.240317
167.5 0.34644 121.2 0.124878 0.0279641 124 0.122037 123.871 0.121806 124.4 0.125552 129.504 0.150863 120.557 0.234796
167.6 0.346517 121.232 0.124814 0.0275373 124.1 0.122598 123.9 0.121721 124.5 0.136059 129.6 0.147451 120.571 0.229435
167.7 0.34645 121.264 0.124759 0.0271706 124.2 0.12327 124 0.121809 124.6 0.144194 129.616 0.145781 120.586 0.224234
167.8 0.346162 121.296 0.124714 0.026864 124.3 0.124368 124.1 0.122255 124.645 0.153928 129.631 0.144131 120.6 0.219192
167.9 0.346169 121.328 0.124677 0.0266174 124.4 0.128017 124.2 0.122789 124.7 0.166867 129.647 0.142503 120.619 0.206224
168 0.346121 121.36 0.124649 0.0264308 124.414 0.130256 124.3 0.123657 124.8 0.17408 129.663 0.140896 120.645 0.191146
168.1 0.346161 121.392 0.12463 0.0263043 124.429 0.132561 124.4 0.126526 124.9 0.174084 129.679 0.139311 120.7 0.162889
168.2 0.346151 121.424 0.12462 0.0262379 124.443 0.134931 124.5 0.139535 125 0.170706 129.694 0.137746 120.743 0.148287
168.3 0.34615 121.524 0.124603 0.0261223 124.457 0.137368 124.6 0.149885 125.1 0.162239 129.71 0.136202 120.8 0.13145
168.4 0.346175 121.624 0.124587 0.0260148 124.471 0.13987 124.645 0.162654 125.129 0.156429 129.8 0.127641 120.9 0.126751
168.5 0.346153 121.723 0.124572 0.0259154 124.486 0.142439 124.7 0.180002 125.157 0.150926 129.9 0.123109 121 0.125716
168.6 0.345824 121.823 0.124558 0.0258242 124.5 0.145073 124.8 0.189961 125.186 0.145729 130 0.122645 121.1 0.125095
168.7 0.345891 121.923 0.124546 0.0257411 124.6 0.159235 124.9 0.189967 125.214 0.140839 130.1 0.12239 121.2 0.124747
168.8 0.345853 122.023 0.124535 0.0256661 124.619 0.166562 125 0.185281 125.243 0.136256 130.115 0.122367 121.232 0.124685
168.9 0.345548 122.122 0.124525 0.0255993 124.645 0.177571 125.1 0.173707 125.271 0.131979 130.13 0.122344 121.264 0.124632
169 0.345589 122.241 0.124501 0.0254401 124.7 0.203356 125.17 0.155585 125.3 0.128009 130.145 0.122322 121.296 0.124588
169.1 0.345519 122.36 0.124478 0.0252838 124.8 0.21885 125.224 0.143608 125.4 0.123998 130.161 0.1223 121.328 0.124552
169.2 0.345542 122.479 0.124455 0.0251304 124.9 0.218859 125.3 0.129532 125.5 0.123423 130.176 0.122278 121.36 0.124525
169.3 0.345847 122.598 0.124432 0.0249799 125 0.211516 125.4 0.124638 125.6 0.123081 130.191 0.122257 121.392 0.124507
169.4 0.346125 122.717 0.12441 0.0248322 125.1 0.193787 125.5 0.12394 125.7 0.122883 130.206 0.122236 121.424 0.124497
169.5 0.346786 122.836 0.124389 0.0246874 125.13 0.181727 125.6 0.123527 125.808 0.122779 130.221 0.122223 121.524 0.12448
169.6 0.351123 122.955 0.124368 0.0245454 125.17 0.167341 125.7 0.123287 125.853 0.122761 130.236 0.122211 121.624 0.124465
169.7 0.353943 123.022 0.124353 0.0244464 125.208 0.155055 125.808 0.123161 125.898 0.122747 130.25 0.122199 121.723 0.124451
169.8 0.362373 123.089 0.124324 0.0242504 125.256 0.142388 125.853 0.12314 125.943 0.122735 130.265 0.122188 121.823 0.124437
169.9 0.366069 123.156 0.12428 0.0239576 125.3 0.131885 125.898 0.123123 125.988 0.122726 130.28 0.122178 121.923 0.124425
170 0.367017 123.223 0.124222 0.0235677 125.4 0.12561 125.943 0.123108 126.033 0.122719 130.295 0.122168 122.023 0.124415
170.1 0.366409 123.29 0.12415 0.023081 125.5 0.124726 125.988 0.123097 126.077 0.122715 130.31 0.122158 122.122 0.124405
170.2 0.36419 123.357 0.124063 0.0224973 125.6 0.124203 126.033 0.123089 126.122 0.122714 130.352 0.122145 122.241 0.124382
170.3 0.357372 123.424 0.123963 0.0218166 125.7 0.123899 126.077 0.123084 126.28 0.122708 130.394 0.122133 122.36 0.124359
170.4 0.350832 123.45 0.123917 0.0215082 125.808 0.12374 126.122 0.123083 126.437 0.1227 130.437 0.122124 122.479 0.124337
170.5 0.348313 123.476 0.123867 0.0211709 125.853 0.123714 126.28 0.123076 126.594 0.122691 130.479 0.122117 122.598 0.124316
170.6 0.348352 123.502 0.123813 0.0208048 125.898 0.123692 126.437 0.123066 126.752 0.122679 130.522 0.122112 122.717 0.124295
170.7 0.348021 123.528 0.123755 0.02041 125.943 0.123674 126.594 0.123054 126.909 0.122666 130.564 0.122109 122.836 0.124274
170.8 0.347717 123.554 0.123692 0.0199863 125.988 0.12366 126.752 0.123041 127.067 0.122651 130.606 0.122108 122.955 0.124253
170.9 0.347454 123.58 0.123626 0.0195339 126.033 0.123649 126.909 0.123025 127.224 0.122634 130.785 0.122103 123.022 0.124239
171 0.347078 123.606 0.123555 0.0190527 126.077 0.123644 127.067 0.123007 127.296 0.122633 130.963 0.122097 123.089 0.124211
171.1 0.347075 123.7 0.123245 0.0169407 126.122 0.123642 127.224 0.122986 127.369 0.122628 131.142 0.122089 123.156 0.124169
171.2 0.347102 123.729 0.12311 0.0160172 126.28 0.123633 127.293 0.122984 127.441 0.122619 131.32 0.122081 123.223 0.124113
171.3 0.347065 123.757 0.122974 0.0150826 126.437 0.12362 127.363 0.122978 127.513 0.122606 131.499 0.122072 123.29 0.124043
171.4 0.346775 123.786 0.122836 0.0141367 126.594 0.123606 127.432 0.122969 127.585 0.122591 131.677 0.122062 123.357 0.123959
171.5 0.346767 123.814 0.122697 0.0131796 126.752 0.123588 127.502 0.122955 127.658 0.122571 131.856 0.122051 123.424 0.123862
171.6 0.346755 123.843 0.122556 0.0122113 126.909 0.123568 127.571 0.122938 127.73 0.122548 131.923 0.122049 123.45 0.123818
171.7 0.346798 123.871 0.122415 0.0112319 127.067 0.123545 127.641 0.122918 127.784 0.122525 131.991 0.122044 123.476 0.12377
171.8 0.346766 123.9 0.122272 0.0102412 127.224 0.12352 127.71 0.122893 127.838 0.122495 132.058 0.122036 123.502 0.123717
171.9 0.346482 124 0.12242 0.011266 127.293 0.123517 127.767 0.122866 127.892 0.122458 132.126 0.122025 123.528 0.123661
172 0.346498 124.1 0.123175 0.0164625 127.363 0.123509 127.824 0.122829 127.946 0.122415 132.193 0.122012 123.554 0.123601
172.1 0.346441 124.2 0.124083 0.0226323 127.432 0.123497 127.88 0.122784 128 0.122365 132.261 0.121996 123.58 0.123536
172.2 0.346473 124.3 0.125572 0.0325647 127.502 0.123481 127.937 0.12273 128.054 0.122308 132.329 0.121976 123.606 0.123468
172.3 0.346479 124.4 0.130584 0.0644767 127.571 0.123459 127.994 0.122667 128.107 0.122244 132.37 0.121961 123.7 0.123169
172.4 0.346494 124.453 0.142993 0.133727 127.641 0.123433 128.051 0.122596 128.2 0.122105 132.412 0.121943 123.729 0.123038
172.5 0.346525 124.5 0.15526 0.194028 127.71 0.123402 128.107 0.122516 128.3 0.121888 132.453 0.121922 123.757 0.122906
172.6 0.346498 124.514 0.158165 0.206661 127.767 0.123367 128.2 0.122347 128.4 0.121621 132.495 0.121898 123.786 0.122773
172.7 0.346122 124.529 0.161154 0.219293 127.824 0.123322 128.3 0.122086 128.5 0.121595 132.536 0.121872 123.814 0.122638
172.8 0.346167 124.543 0.164225 0.231926 127.88 0.123264 128.4 0.121765 128.6 0.121926 132.578 0.121843 123.843 0.122503
172.9 0.346167 124.557 0.16738 0.244558 127.937 0.123197 128.5 0.121733 128.7 0.122359 132.619 0.121811 123.871 0.122366
173 0.346121 124.571 0.170618 0.257191 127.994 0.123118 128.6 0.122133 128.8 0.122973 132.706 0.121732 123.9 0.122227
173.1 0.346157 124.586 0.173939 0.269823 128.051 0.123027 128.7 0.122655 128.9 0.124675 132.8 0.121613 124 0.12237
173.2 0.346133 124.6 0.177344 0.282456 128.107 0.122926 128.8 0.123396 129 0.13341 132.9 0.121438 124.1 0.123101
173.3 0.345812 124.619 0.189426 0.322273 128.2 0.122714 128.9 0.125459 129.1 0.141307 133 0.121335 124.2 0.123979
173.4 0.345835 124.645 0.20853 0.375363 128.3 0.122385 129 0.136216 129.17 0.155967 133.1 0.121495 124.3 0.125416
173.5 0.345494 124.7 0.255063 0.487828 128.4 0.121982 129.1 0.146184 129.2 0.162837 133.2 0.121772 124.4 0.13025
173.6 0.345527 124.8 0.285153 0.54325 128.5 0.121942 129.13 0.153946 129.3 0.173389 133.3 0.12211 124.453 0.142161
173.7 0.345826 124.9 0.285171 0.543281 128.6 0.122444 129.2 0.174516 129.4 0.174428 133.4 0.122841 124.5 0.153884
173.8 0.345813 125 0.270755 0.517829 128.7 0.123102 129.3 0.188999 129.504 0.171435 133.5 0.126179 124.6 0.174829
173.9 0.34616 125.1 0.237138 0.450034 128.8 0.124037 129.4 0.190445 129.6 0.165098 133.6 0.13291 124.619 0.186203
174 0.34738 125.13 0.215536 0.396527 128.9 0.126656 129.504 0.186289 129.616 0.162068 133.71 0.142014 124.645 0.204069
174.1 0.352047 125.17 0.190886 0.325184 129 0.140644 129.6 0.177587 129.631 0.159106 133.8 0.150846 124.7 0.247372
174.2 0.354903 125.2 0.174371 0.271676 129.1 0.154111 129.643 0.166549 129.647 0.15621 133.9 0.152504 124.8 0.275131
174.3 0.363269 125.224 0.163787 0.229639 129.13 0.165005 129.7 0.153492 129.663 0.153381 134 0.151632 124.9 0.275147
174.4 0.366416 125.256 0.15139 0.173589 129.17 0.181484 129.77 0.139276 129.679 0.150618 134.1 0.149098 125 0.261864
174.5 0.367077 125.3 0.135998 0.0965209 129.2 0.195007 129.8 0.133579 129.694 0.147923 134.2 0.141399 125.1 0.230767
174.6 0.366379 125.4 0.127268 0.0436235 129.3 0.217335 129.9 0.124934 129.71 0.145295 134.3 0.130885 125.13 0.210646
174.7 0.36357 125.5 0.12606 0.0357772 129.4 0.219614 130 0.124074 129.8 0.13129 134.4 0.123648 125.17 0.187556
174.8 0.356432 125.6 0.125348 0.0310829 129.504 0.213088 130.1 0.123605 129.9 0.124243 134.453 0.123177 125.2 0.172019
174.9 0.349872 125.7 0.124936 0.0283451 129.6 0.199664 130.115 0.123563 130 0.123533 134.5 0.12277 125.224 0.161985
175 0.348334 125.808 0.12472 0.0269056 129.643 0.183206 130.13 0.123521 130.1 0.123146 134.6 0.122467 125.256 0.150175
175.1 0.348015 125.853 0.124684 0.0266673 129.7 0.164294 130.145 0.12348 130.115 0.123111 134.7 0.122283 125.3 0.135458
175.2 0.347675 125.898 0.124654 0.0264661 129.73 0.155455 130.161 0.123439 130.13 0.123076 134.716 0.122266 125.4 0.127054
175.3 0.3474 125.943 0.12463 0.0263017 129.8 0.137162 130.176 0.123399 130.145 0.123042 134.731 0.12225 125.5 0.125888
175.4 0.347371 125.988 0.12461 0.0261742 129.9 0.125987 130.191 0.12336 130.161 0.123009 134.747 0.122234 125.6 0.1252
175.5 0.347076 126.033 0.124597 0.0260836 130 0.124895 130.206 0.123322 130.176 0.122976 134.763 0.122219 125.7 0.124802
175.6 0.34709 126.077 0.124589 0.02603 130.1 0.124302 130.221 0.123299 130.191 0.122943 134.778 0.122205 125.808 0.124593
175.7 0.347062 126.122 0.124586 0.0260132 130.115 0.124248 130.236 0.123276 130.206 0.122912 134.794 0.122191 125.853 0.124559
175.8 0.34678 126.28 0.124574 0.025929 130.13 0.124195 130.25 0.123255 130.221 0.122892 134.81 0.122178 125.898 0.12453
175.9 0.346771 126.437 0.124558 0.0258201 130.145 0.124143 130.265 0.123234 130.236 0.122874 134.843 0.122162 125.943 0.124506
176 0.346734 126.594 0.124538 0.0256864 130.161 0.124092 130.28 0.123215 130.25 0.122856 134.877 0.122148 125.988 0.124488
176.1 0.346756 126.752 0.124514 0.025528 130.176 0.124041 130.295 0.123197 130.265 0.122839 134.91 0.122136 126.033 0.124475
176.2 0.346438 126.909 0.124487 0.025345 130.191 0.123992 130.31 0.12318 130.28 0.122824 134.944 0.122127 126.077 0.124467
176.3 0.34644 127.067 0.124456 0.0251372 130.206 0.123943 130.345 0.123157 130.295 0.122808 134.977 0.12212 126.122 0.124465
176.4 0.346458 127.224 0.124421 0.0249046 130.221 0.123914 130.381 0.123138 130.31 0.122794 135.01 0.122116 126.28 0.124452
176.5 0.346444 127.293 0.124417 0.0248787 130.236 0.123886 130.417 0.123122 130.351 0.122774 135.044 0.122114 126.437 0.124437
176.6 0.346452 127.363 0.124407 0.0248106 130.25 0.123859 130.453 0.12311 130.393 0.122757 135.155 0.12211 126.594 0.124418
176.7 0.346485 127.432 0.124391 0.0247002 130.265 0.123833 130.489 0.123101 130.434 0.122743 135.267 0.122106 126.752 0.124395
176.8 0.346141 127.502 0.124368 0.0245476 130.28 0.123809 130.525 0.123095 130.476 0.122732 135.378 0.122102 126.909 0.124368
176.9 0.346157 127.571 0.124339 0.0243528 130.295 0.123786 130.561 0.123093 130.517 0.122724 135.49 0.122097 127.067 0.124338
177 0.346174 127.641 0.124304 0.0241158 130.31 0.123764 130.746 0.123082 130.559 0.12272 135.601 0.122092 127.224 0.124305
177.1 0.346117 127.71 0.124262 0.0238366 130.345 0.123735 130.931 0.123069 130.6 0.122718 135.712 0.122087 127.293 0.124301
177.2 0.34615 127.767 0.124215 0.0235186 130.381 0.123711 131.116 0.123055 130.779 0.12271 135.824 0.122081 127.363 0.124291
177.3 0.346139 127.824 0.124153 0.0230994 130.417 0.123691 131.301 0.123039 130.959 0.122701 135.937 0.122075 127.432 0.124275
177.4 0.346129 127.88 0.124076 0.022579 130.453 0.123676 131.486 0.123022 131.138 0.12269 136.051 0.122069 127.502 0.124254
177.5 0.346158 127.937 0.123983 0.0219573 130.489 0.123664 131.671 0.123003 131.317 0.122677 136.165 0.122062 127.571 0.124226
177.6 0.345817 127.994 0.123877 0.0212344 130.525 0.123657 131.856 0.122982 131.497 0.122663 136.278 0.122054 127.641 0.124191
177.7 0.345828 128.051 0.123755 0.0204103 130.561 0.123654 131.923 0.122979 131.676 0.122648 136.392 0.122047 127.71 0.124151
177.8 0.345861 128.107 0.123619 0.0194849 130.746 0.12364 131.991 0.12297 131.856 0.122631 136.506 0.122039 127.767 0.124106
177.9 0.345498 128.2 0.123332 0.0175355 130.931 0.123625 132.058 0.122955 131.923 0.122628 136.619 0.12203 127.824 0.124046
178 0.345521 128.3 0.122889 0.0145018 131.116 0.123607 132.126 0.122936 131.991 0.12262 136.689 0.122021 127.88 0.123971
178.1 0.345523 128.4 0.122347 0.0107611 131.301 0.123587 132.193 0.122911 132.058 0.122608 136.76 0.122005 127.937 0.123882
178.2 0.345794 128.5 0.122293 0.0103887 131.486 0.123565 132.261 0.122881 132.126 0.122592 136.83 0.121984 127.994 0.123779
178.3 0.345821 128.6 0.122968 0.015044 131.671 0.123541 132.329 0.122846 132.193 0.122572 136.9 0.121956 128.051 0.123661
178.4 0.346141 128.7 0.123855 0.0210905 131.856 0.123515 132.37 0.122818 132.261 0.122547 136.97 0.121923 128.107 0.123529
178.5 0.347684 128.8 0.125123 0.029593 131.923 0.12351 132.412 0.122785 132.329 0.122518 137.04 0.121883 128.2 0.123253
178.6 0.352372 128.9 0.128704 0.0527715 131.991 0.123499 132.453 0.122747 132.37 0.122495 137.11 0.121837 128.3 0.122824
178.7 0.355788 128.955 0.139184 0.113283 132.058 0.123481 132.495 0.122704 132.412 0.122467 137.137 0.121815 128.4 0.1223
178.8 0.36386 129 0.148651 0.163125 132.126 0.123456 132.536 0.122656 132.453 0.122436 137.164 0.121791 128.5 0.122248
178.9 0.366395 129.014 0.151362 0.175839 132.193 0.123425 132.578 0.122603 132.495 0.1224 137.191 0.121765 128.6 0.122901
179 0.366966 129.029 0.154147 0.188553 132.261 0.123387 132.619 0.122545 132.536 0.12236 137.219 0.121738 128.7 0.123758
179.1 0.366058 129.043 0.157006 0.201268 132.329 0.123343 132.706 0.122399 132.578 0.122316 137.246 0.121708 128.8 0.124983
179.2 0.362637 129.057 0.159939 0.213982 132.37 0.123308 132.8 0.122184 132.619 0.122269 137.273 0.121676 128.9 0.128438
179.3 0.355455 129.071 0.162947 0.226696 132.412 0.123266 132.9 0.121864 132.706 0.122148 137.3 0.121643 128.955 0.138511
179.4 0.349276 129.086 0.166029 0.23941 132.453 0.123218 133 0.121679 132.8 0.121969 137.315 0.121616 129 0.14758
179.5 0.348294 129.1 0.169185 0.252124 132.495 0.123163 133.1 0.121969 132.9 0.121704 137.331 0.12159 129.1 0.167112
179.6 0.34795 129.13 0.186968 0.312993 132.536 0.123103 133.2 0.122473 133 0.12155 137.346 0.121564 129.13 0.183875
179.7 0.347675 129.17 0.215304 0.394151 132.578 0.123036 133.3 0.123092 133.1 0.121791 137.362 0.121538 129.17 0.210406
179.8 0.347357 129.2 0.239401 0.455019 132.619 0.122963 133.4 0.124436 133.2 0.122209 137.377 0.121513 129.2 0.232865
179.9 0.347354 129.256 0.262441 0.501549 132.706 0.12278 133.5 0.130737 133.3 0.122721 137.393 0.121488 129.256 0.25418
180 0.347062 129.3 0.282158 0.538109 132.8 0.122508 133.6 0.14426 133.4 0.123832 137.408 0.121463 129.3 0.272372
180.1 0.347038 129.4 0.286667 0.545819 132.9 0.122107 133.616 0.14685 133.5 0.12899 137.5 0.121334 129.4 0.276524
180.2 0.347046 129.504 0.27382 0.523393 133 0.121873 133.631 0.149537 133.6 0.139797 137.6 0.121444 129.504 0.26469
180.3 0.346755 129.6 0.248084 0.4736 133.1 0.122238 133.647 0.152323 133.71 0.155323 137.7 0.121715 129.6 0.240914
180.4 0.346724 129.619 0.234379 0.443278 133.2 0.122873 133.663 0.155206 133.8 0.171402 137.8 0.122035 129.619 0.228198
180.5 0.346761 129.643 0.218222 0.402848 133.3 0.123653 133.679 0.158187 133.9 0.174538 137.9 0.122643 129.643 0.213144
180.6 0.346747 129.7 0.185582 0.310759 133.4 0.125355 133.694 0.161266 134 0.172884 138 0.12509 129.7 0.182598
180.7 0.346743 129.73 0.171419 0.259162 133.5 0.133448 133.71 0.164443 134.1 0.168137 138.1 0.132245 129.73 0.169213
180.8 0.346446 129.77 0.154966 0.190367 133.6 0.151474 133.8 0.186243 134.2 0.154235 138.2 0.138639 129.77 0.153586
180.9 0.346448 129.8 0.143557 0.137578 133.643 0.161888 133.9 0.190599 134.3 0.136488 138.3 0.150077 129.8 0.142707
181 0.346447 129.9 0.127784 0.0469328 133.7 0.176881 134 0.188298 134.4 0.125067 138.4 0.152452 129.9 0.127551
181.1 0.346464 130 0.126291 0.0372844 133.73 0.18672 134.1 0.181743 134.453 0.124346 138.504 0.15182 130 0.12611
181.2 0.346422 130.1 0.125483 0.0319748 133.8 0.213017 134.2 0.162997 134.5 0.123724 138.6 0.149732 130.1 0.12533
181.3 0.346431 130.115 0.125409 0.0314899 133.9 0.219856 134.242 0.152841 134.6 0.123263 138.7 0.143595 130.115 0.125259
181.4 0.346451 130.13 0.125337 0.0310129 134 0.216233 134.3 0.140073 134.7 0.122984 138.8 0.132538 130.13 0.12519
181.5 0.346432 130.145 0.125267 0.0305438 134.1 0.206034 134.4 0.125935 134.8 0.122831 138.9 0.124213 130.145 0.125121
181.6 0.346473 130.161 0.125197 0.0300824 134.152 0.190743 134.453 0.12506 134.835 0.122805 139 0.122841 130.161 0.125054
181.7 0.346457 130.176 0.125129 0.0296289 134.2 0.177921 134.5 0.124305 134.87 0.122782 139.1 0.122509 130.176 0.124988
181.8 0.346122 130.191 0.125061 0.0291833 134.242 0.163447 134.6 0.123747 134.905 0.122763 139.2 0.122307 130.191 0.124924
181.9 0.346154 130.206 0.124996 0.0287455 134.3 0.145797 134.7 0.123409 134.939 0.122748 139.306 0.122192 130.206 0.12486
182 0.346137 130.221 0.124955 0.0284778 134.367 0.133053 134.8 0.123225 134.974 0.122737 139.338 0.122173 130.221 0.124821
182.1 0.34612 130.236 0.124917 0.0282219 134.4 0.127263 134.835 0.123192 135.009 0.12273 139.369 0.122157 130.236 0.124784
182.2 0.345856 130.25 0.124881 0.0279778 134.453 0.126147 134.87 0.123165 135.044 0.122727 139.401 0.122144 130.25 0.124749
182.3 0.345803 130.265 0.124846 0.0277456 134.5 0.125188 134.905 0.123142 135.153 0.122721 139.433 0.122133 130.265 0.124715
182.4 0.345813 130.28 0.124813 0.0275252 134.6 0.124481 134.939 0.123124 135.262 0.122715 139.464 0.122126 130.28 0.124683
182.5 0.345525 130.295 0.124781 0.0273165 134.7 0.124054 134.974 0.123111 135.371 0.122709 139.496 0.122121 130.295 0.124653
182.6 0.345485 130.31 0.124752 0.0271198 134.8 0.123821 135.009 0.123102 135.48 0.122702 139.527 0.122119 130.31 0.124624
182.7 0.345832 130.345 0.124714 0.026863 134.835 0.12378 135.044 0.123098 135.59 0.122695 139.626 0.122114 130.345 0.124587
182.8 0.346146 130.381 0.124681 0.0266445 134.87 0.123745 135.152 0.123092 135.699 0.122687 139.725 0.122109 130.381 0.124556
182.9 0.346418 130.417 0.124654 0.0264642 134.905 0.123716 135.26 0.123084 135.808 0.122679 139.823 0.122105 130.417 0.12453
183 0.348 130.453 0.124633 0.0263222 134.939 0.123693 135.368 0.123077 135.922 0.122669 139.922 0.122101 130.453 0.124509
183.1 0.352644 130.489 0.124617 0.0262185 134.974 0.123677 135.476 0.123068 136.036 0.122659 140.021 0.122098 130.489 0.124494
183.2 0.356407 130.525 0.124607 0.0261531 135.009 0.123666 135.584 0.12306 136.15 0.122648 140.119 0.122095 130.525 0.124485
183.3 0.364207 130.561 0.124603 0.0261258 135.044 0.123661 135.692 0.123051 136.264 0.122637 140.218 0.122092 130.561 0.124481
183.4 0.366687 130.746 0.124585 0.0260009 135.148 0.123652 135.8 0.123041 136.378 0.122626 140.344 0.122084 130.746 0.124463
183.5 0.366998 130.931 0.124563 0.0258573 135.251 0.123644 135.915 0.123029 136.492 0.122615 140.47 0.122077 130.931 0.124442
183.6 0.366093 131.116 0.124539 0.025695 135.355 0.123634 136.03 0.123017 136.606 0.122603 140.596 0.122069 131.116 0.124419
183.7 0.362604 131.301 0.124512 0.025514 135.459 0.123625 136.146 0.123004 136.678 0.122589 140.722 0.122061 131.301 0.124393
183.8 0.355162 131.486 0.124482 0.0253144 135.562 0.123615 136.261 0.122991 136.75 0.122566 140.848 0.122053 131.486 0.124364
183.9 0.349255 131.671 0.12445 0.025096 135.666 0.123605 136.376 0.122977 136.822 0.122533 140.974 0.122046 131.671 0.124332
184 0.348598 131.856 0.124414 0.024859 135.77 0.123594 136.491 0.122963 136.894 0.122491 141.1 0.122038 131.856 0.124298
184.1 0.348017 131.923 0.124408 0.0248158 135.889 0.123578 136.606 0.122948 136.966 0.122439 141.161 0.122032 131.923 0.124292
184.2 0.347715 131.991 0.124393 0.0247126 136.009 0.123562 136.678 0.122932 137.038 0.122378 141.222 0.122021 131.991 0.124277
184.3 0.347677 132.058 0.124368 0.0245493 136.128 0.123544 136.75 0.122904 137.11 0.122307 141.283 0.122006 132.058 0.124254
184.4 0.347407 132.126 0.124335 0.0243259 136.248 0.123527 136.822 0.122865 137.131 0.122283 141.344 0.121987 132.126 0.124222
184.5 0.347345 132.193 0.124293 0.0240425 136.367 0.123509 136.894 0.122814 137.152 0.122256 141.405 0.121964 132.193 0.124181
184.6 0.347033 132.261 0.124242 0.023699 136.487 0.123491 136.966 0.122751 137.173 0.122228 141.466 0.121938 132.261 0.124132
184.7 0.347068 132.329 0.124182 0.0232955 136.606 0.123472 137.038 0.122677 137.193 0.122197 141.527 0.121907 132.329 0.124074
184.8 0.347042 132.37 0.124134 0.0229718 136.678 0.123451 137.11 0.122591 137.214 0.122163 141.553 0.121891 132.37 0.124027
184.9 0.346751 132.412 0.124077 0.0225907 136.75 0.123416 137.131 0.122562 137.235 0.122128 141.579 0.121875 132.412 0.123973
185 0.346775 132.453 0.124012 0.022152 136.822 0.123366 137.152 0.12253 137.256 0.122091 141.605 0.121857 132.453 0.12391
185.1 0.346733 132.495 0.123939 0.0216558 136.894 0.123302 137.173 0.122496 137.3 0.122013 141.632 0.121838 132.495 0.123839
185.2 0.346771 132.536 0.123857 0.0211022 136.966 0.123223 137.193 0.122458 137.315 0.121973 141.658 0.121817 132.536 0.12376
185.3 0.346743 132.578 0.123767 0.0204909 137.038 0.12313 137.214 0.122418 137.331 0.121934 141.684 0.121795 132.578 0.123673
185.4 0.34673 132.619 0.123668 0.0198222 137.11 0.123022 137.235 0.122376 137.346 0.121894 141.71 0.121772 132.619 0.123577
185.5 0.346441 132.706 0.123421 0.0181382 137.208 0.122822 137.256 0.122331 137.362 0.121856 141.8 0.121674 132.706 0.123338
185.6 0.34641 132.8 0.123054 0.0156359 137.3 0.122576 137.3 0.122237 137.377 0.121817 141.829 0.121629 132.8 0.122984
185.7 0.346423 132.9 0.122514 0.0119171 137.4 0.12219 137.315 0.122189 137.393 0.121779 141.857 0.121584 132.9 0.122461
185.8 0.346451 133 0.1222 0.00974787 137.5 0.12187 137.331 0.122141 137.408 0.121742 141.886 0.121538 133 0.122158
185.9 0.346407 133.1 0.122691 0.0131395 137.6 0.122122 137.346 0.122094 137.5 0.121547 141.914 0.121492 133.1 0.122633
186 0.346448 133.2 0.123546 0.0189931 137.7 0.122741 137.362 0.122047 137.6 0.121714 141.943 0.121444 133.2 0.123459
186.1 0.346452 133.3 0.124602 0.026114 137.8 0.123479 137.377 0.122001 137.7 0.122122 141.971 0.121395 133.3 0.124479
186.2 0.346131 133.4 0.126918 0.0413654 137.9 0.124892 137.393 0.121955 137.8 0.122607 142 0.121345 133.4 0.126716
186.3 0.34616 133.5 0.138215 0.108989 138 0.13075 137.408 0.12191 137.9 0.123531 142.1 0.121391 133.5 0.137587
186.4 0.346126 133.514 0.141639 0.127107 138.065 0.142669 137.5 0.121676 138 0.127293 142.2 0.121644 133.514 0.140868
186.5 0.346117 133.529 0.1452 0.145224 138.1 0.149586 137.6 0.121877 138.1 0.138706 142.3 0.121952 133.529 0.144275
186.6 0.346156 133.543 0.148898 0.163342 138.2 0.168832 137.7 0.122369 138.2 0.149441 142.4 0.12245 133.543 0.147809
186.7 0.346114 133.557 0.152734 0.18146 138.242 0.184616 137.8 0.122954 138.214 0.152148 142.5 0.124119 133.557 0.151468
186.8 0.345816 133.571 0.156706 0.199577 138.3 0.209915 137.9 0.124071 138.229 0.15493 142.6 0.130956 133.571 0.155253
186.9 0.34583 133.586 0.160816 0.217695 138.4 0.219638 138 0.128653 138.243 0.157786 142.7 0.135929 133.586 0.159165
187 0.345481 133.6 0.165062 0.235813 138.504 0.217009 138.1 0.142875 138.257 0.160717 142.8 0.148638 133.6 0.163203
187.1 0.345498 133.643 0.181789 0.296305 138.6 0.208541 138.2 0.156691 138.271 0.163723 142.9 0.152222 133.643 0.179005
187.2 0.345823 133.7 0.206867 0.37504 138.7 0.185517 138.242 0.167491 138.286 0.166804 142.915 0.152227 133.7 0.20257
187.3 0.346102 133.73 0.224412 0.419165 138.743 0.169281 138.3 0.184251 138.3 0.16996 142.93 0.152223 133.73 0.218921
187.4 0.346434 133.77 0.251138 0.477998 138.8 0.150415 138.4 0.190461 138.4 0.174439 142.946 0.152208 133.77 0.243714
187.5 0.348926 133.8 0.273684 0.523143 138.869 0.135003 138.504 0.188792 138.504 0.17324 142.961 0.152183 133.8 0.264564
187.6 0.353238 133.9 0.287149 0.546633 138.9 0.128617 138.6 0.183365 138.6 0.169317 142.976 0.152148 133.9 0.276968
187.7 0.358275 134 0.279985 0.534337 139 0.125355 138.7 0.168169 138.7 0.158122 142.991 0.152104 134 0.270372
187.8 0.364794 134.1 0.260173 0.497886 139.1 0.124577 138.743 0.156946 138.714 0.155203 143.006 0.152049 134.1 0.252095
187.9 0.366665 134.122 0.247285 0.471513 139.2 0.124109 138.8 0.143484 138.729 0.152356 143.1 0.15037 134.122 0.240168
188 0.366699 134.152 0.231721 0.436348 139.215 0.124069 138.9 0.126994 138.743 0.14958 143.2 0.145787 134.152 0.225717
188.1 0.365726 134.2 0.208678 0.379999 139.23 0.124029 139 0.124437 138.757 0.146875 143.229 0.142537 134.2 0.204263
188.2 0.361068 134.218 0.19752 0.347591 139.246 0.12399 139.1 0.123823 138.771 0.144241 143.257 0.139406 134.218 0.193809
188.3 0.353917 134.242 0.184396 0.304379 139.261 0.123952 139.2 0.123453 138.786 0.141678 143.286 0.136396 134.242 0.181455
188.4 0.348598 134.3 0.156354 0.198918 139.276 0.123915 139.306 0.123242 138.8 0.139186 143.314 0.133507 134.3 0.154926
188.5 0.348318 134.329 0.147894 0.15857 139.291 0.123878 139.338 0.123207 138.9 0.125936 143.343 0.130737 134.329 0.14685
188.6 0.347998 134.4 0.129541 0.0580189 139.306 0.123842 139.369 0.123178 139 0.123833 143.371 0.128088 134.4 0.129244
188.7 0.347664 134.453 0.128005 0.0483264 139.338 0.123799 139.401 0.123153 139.1 0.123326 143.4 0.12556 134.453 0.127764
188.8 0.347372 134.5 0.12669 0.0398864 139.369 0.123761 139.433 0.123134 139.2 0.12302 143.5 0.12295 134.5 0.126496
188.9 0.347373 134.6 0.125726 0.0335827 139.401 0.12373 139.464 0.12312 139.306 0.122846 143.6 0.122572 134.6 0.125565
189 0.347356 134.7 0.125145 0.0297399 139.433 0.123706 139.496 0.123111 139.338 0.122817 143.7 0.122345 134.7 0.125004
189.1 0.347079 134.8 0.124829 0.0276346 139.464 0.123688 139.527 0.123107 139.369 0.122792 143.8 0.122216 134.8 0.124699
189.2 0.347037 134.835 0.124774 0.0272643 139.496 0.123677 139.624 0.123098 139.401 0.122772 143.906 0.122148 134.835 0.124645
189.3 0.347058 134.87 0.124726 0.0269486 139.527 0.123672 139.721 0.123089 139.433 0.122756 143.954 0.122136 134.87 0.1246
189.4 0.346759 134.905 0.124687 0.0266875 139.624 0.12366 139.818 0.123082 139.464 0.122745 144.002 0.122126 134.905 0.124562
189.5 0.346735 134.939 0.124656 0.0264809 139.721 0.12365 139.915 0.123075 139.496 0.122737 144.05 0.122118 134.939 0.124532
189.6 0.346758 134.974 0.124634 0.026329 139.818 0.123641 140.012 0.123069 139.527 0.122734 144.098 0.122112 134.974 0.12451
189.7 0.346758 135.009 0.124619 0.0262315 139.915 0.123632 140.109 0.123064 139.626 0.122726 144.146 0.122108 135.009 0.124496
189.8 0.346723 135.044 0.124613 0.0261887 140.012 0.123625 140.206 0.12306 139.725 0.122719 144.194 0.122106 135.044 0.12449
189.9 0.34676 135.148 0.124601 0.0261104 140.109 0.123618 140.333 0.123045 139.823 0.122713 144.242 0.122106 135.148 0.124479
190 0.346444 135.251 0.124589 0.0260292 140.206 0.123613 140.46 0.123031 139.922 0.122707 144.415 0.122101 135.251 0.124467
190.1 0.346423 135.355 0.124576 0.0259451 140.333 0.123594 140.587 0.123016 140.021 0.122702 144.589 0.122094 135.355 0.124455
190.2 0.346439 135.459 0.124563 0.0258583 140.46 0.123576 140.713 0.123002 140.119 0.122698 144.762 0.122087 135.459 0.124442
190.3 0.346415 135.562 0.12455 0.0257685 140.587 0.123558 140.84 0.122988 140.218 0.122694 144.936 0.122079 135.562 0.124429
190.4 0.346425 135.666 0.124536 0.025676 140.713 0.12354 140.967 0.122974 140.344 0.122682 145.109 0.12207 135.666 0.124416
190.5 0.34645 135.77 0.124522 0.0255805 140.84 0.123522 141.094 0.122961 140.47 0.12267 145.283 0.12206 135.77 0.124402
190.6 0.346419 135.889 0.1245 0.0254343 140.967 0.123504 141.156 0.122949 140.596 0.122658 145.456 0.122049 135.889 0.124381
190.7 0.346469 136.009 0.124478 0.0252837 141.094 0.123487 141.218 0.122929 140.722 0.122646 145.52 0.122046 136.009 0.124359
190.8 0.346169 136.128 0.124454 0.0251289 141.156 0.123472 141.28 0.122902 140.848 0.122635 145.585 0.122041 136.128 0.124337
190.9 0.346117 136.248 0.124431 0.0249697 141.218 0.123448 141.342 0.122868 140.974 0.122623 145.649 0.122033 136.248 0.124314
191 0.346144 136.367 0.124406 0.0248062 141.28 0.123414 141.403 0.122826 141.1 0.122612 145.713 0.122021 136.367 0.124291
191.1 0.34611 136.487 0.124382 0.0246384 141.342 0.12337 141.465 0.122776 141.161 0.122602 145.778 0.122007 136.487 0.124267
191.2 0.346114 136.606 0.124356 0.0244664 141.403 0.123317 141.527 0.122719 141.222 0.122586 145.842 0.12199 136.606 0.124242
191.3 0.345827 136.678 0.124328 0.02428 141.465 0.123255 141.606 0.122628 141.283 0.122563 145.906 0.12197 136.678 0.124215
191.4 0.345809 136.75 0.12428 0.0239601 141.527 0.123182 141.621 0.122608 141.344 0.122535 145.949 0.121953 136.75 0.124169
191.5 0.34548 136.822 0.124213 0.0235066 141.606 0.123068 141.636 0.122587 141.405 0.1225 145.992 0.121933 136.822 0.124104
191.6 0.345836 136.894 0.124126 0.0229195 141.621 0.123042 141.651 0.122565 141.466 0.122459 146.035 0.12191 136.894 0.12402
191.7 0.345788 136.966 0.124019 0.0221988 141.636 0.123016 141.665 0.122543 141.527 0.122413 146.078 0.121884 136.966 0.123917
191.8 0.346139 137.038 0.123893 0.0213445 141.651 0.122989 141.68 0.12252 141.606 0.122337 146.12 0.121855 137.038 0.123795
191.9 0.346766 137.11 0.123747 0.0203567 141.665 0.122961 141.695 0.122497 141.621 0.122321 146.163 0.121823 137.11 0.123654
192 0.350157 137.208 0.123477 0.018522 141.68 0.122932 141.71 0.122472 141.636 0.122303 146.206 0.121787 137.208 0.123393
192.1 0.353295 137.3 0.123145 0.016257 141.695 0.122902 141.8 0.122293 141.651 0.122285 146.3 0.12169 137.3 0.123072
192.2 0.360456 137.4 0.122625 0.0126873 141.71 0.122872 141.829 0.122213 141.665 0.122267 146.315 0.121667 137.4 0.122569
192.3 0.365418 137.5 0.122195 0.00971375 141.8 0.122646 141.857 0.122131 141.68 0.122248 146.331 0.121644 137.5 0.122154
192.4 0.36702 137.6 0.122535 0.012062 141.829 0.122545 141.886 0.122048 141.695 0.122228 146.346 0.121621 137.6 0.122482
192.5 0.366685 137.7 0.123369 0.0177828 141.857 0.122442 141.914 0.121963 141.71 0.122208 146.362 0.121597 137.7 0.123288
192.6 0.365439 137.8 0.124366 0.0245352 141.886 0.122337 141.943 0.121876 141.8 0.12206 146.377 0.121574 137.8 0.124252
192.7 0.359543 137.9 0.126286 0.037252 141.914 0.12223 141.971 0.121787 141.829 0.121993 146.392 0.12155 137.9 0.126106
192.8 0.352637 138 0.134398 0.0872968 141.943 0.122121 142 0.121697 141.857 0.121925 146.408 0.121526 138 0.13392
192.9 0.34862 138.028 0.141396 0.125476 141.971 0.12201 142.1 0.121779 141.886 0.121856 146.5 0.121361 138.028 0.140633
193 0.348326 138.065 0.151744 0.176381 142 0.121896 142.2 0.12224 141.914 0.121785 146.6 0.121371 138.1 0.160429
193.1 0.347973 138.1 0.162141 0.223822 142.1 0.121999 142.3 0.122802 141.943 0.121713 146.7 0.121612 138.152 0.174964
193.2 0.347717 138.152 0.1775 0.2818 142.2 0.122579 142.4 0.123716 141.971 0.12164 146.8 0.121917 138.2 0.189695
193.3 0.347691 138.2 0.19313 0.334889 142.3 0.123287 142.5 0.126817 142 0.121565 146.9 0.122372 138.218 0.199951
193.4 0.347363 138.218 0.204076 0.366604 142.4 0.124441 142.6 0.140217 142.1 0.121633 147 0.123746 138.242 0.21554
193.5 0.347392 138.242 0.220802 0.408891 142.5 0.12839 142.7 0.150701 142.2 0.122015 147.1 0.130094 138.289 0.250499
193.6 0.347063 138.289 0.258464 0.493464 142.514 0.130704 142.743 0.162641 142.3 0.122481 147.2 0.13472 138.3 0.258999
193.7 0.347046 138.3 0.26765 0.512093 142.529 0.133085 142.8 0.180573 142.4 0.123237 147.3 0.147507 138.4 0.276569
193.8 0.34707 138.4 0.286716 0.545902 142.543 0.135532 142.9 0.189852 142.5 0.125791 147.4 0.152009 138.504 0.27178
193.9 0.347043 138.504 0.281514 0.536996 142.557 0.138047 142.915 0.189866 142.6 0.136602 147.504 0.15219 138.6 0.256547
194 0.346761 138.6 0.264993 0.507112 142.571 0.140628 142.93 0.189853 142.7 0.144827 147.6 0.150653 138.645 0.237622
194.1 0.346775 138.645 0.244543 0.465346 142.586 0.143276 142.946 0.189814 142.743 0.153925 147.7 0.146678 138.7 0.216785
194.2 0.34675 138.7 0.222098 0.414788 142.6 0.145991 142.961 0.189749 142.8 0.167284 147.729 0.143532 138.718 0.204733
194.3 0.346782 138.718 0.209189 0.3807 142.7 0.160373 142.976 0.189657 142.9 0.174002 147.757 0.140479 138.743 0.190608
194.4 0.34677 138.743 0.194134 0.335249 142.718 0.167264 142.991 0.189539 142.915 0.174012 147.786 0.137521 138.8 0.161644
194.5 0.346415 138.8 0.16342 0.229121 142.743 0.177532 143.006 0.189394 142.93 0.174003 147.814 0.134656 138.829 0.15166
194.6 0.34645 138.829 0.152935 0.182248 142.8 0.204234 143.1 0.18501 142.946 0.173975 147.843 0.131885 138.869 0.139801
194.7 0.346424 138.869 0.140536 0.119751 142.9 0.218677 143.2 0.173469 142.961 0.173928 147.871 0.129209 138.9 0.131051
194.8 0.34641 138.9 0.131416 0.069558 142.915 0.218699 143.256 0.158873 142.976 0.173862 147.9 0.126626 139 0.126717
194.9 0.346459 139 0.126919 0.0413699 142.93 0.218679 143.306 0.147131 142.991 0.173777 148 0.123024 139.1 0.125692
195 0.346413 139.1 0.125858 0.0344476 142.946 0.218618 143.4 0.129548 143.006 0.173673 148.1 0.12261 139.2 0.125077
195.1 0.346422 139.2 0.125221 0.0302414 142.961 0.218515 143.5 0.124638 143.1 0.17051 148.2 0.122368 139.215 0.125024
195.2 0.346436 139.215 0.125166 0.0298758 142.976 0.218371 143.6 0.123941 143.2 0.162063 148.3 0.122228 139.23 0.124972
195.3 0.34641 139.23 0.125112 0.0295173 142.991 0.218185 143.7 0.123522 143.229 0.156289 148.408 0.122153 139.246 0.124921
195.4 0.346145 139.246 0.125059 0.029166 143.006 0.217957 143.8 0.123285 143.257 0.150819 148.456 0.12214 139.261 0.124871
195.5 0.346127 139.261 0.125007 0.0288218 143.1 0.211094 143.906 0.123161 143.286 0.145652 148.503 0.122129 139.276 0.124822
195.6 0.346096 139.276 0.124957 0.0284848 143.2 0.193429 143.954 0.123139 143.314 0.140789 148.551 0.12212 139.291 0.124774
195.7 0.346129 139.291 0.124907 0.0281549 143.224 0.183713 144.002 0.12312 143.343 0.13623 148.599 0.122114 139.306 0.124728
195.8 0.345784 139.306 0.124859 0.0278321 143.256 0.172053 144.05 0.123105 143.371 0.131975 148.647 0.122109 139.338 0.12467
195.9 0.3458 139.338 0.124799 0.0274358 143.306 0.155421 144.098 0.123094 143.4 0.128023 148.695 0.122107 139.369 0.124621
196 0.345833 139.369 0.124749 0.0270978 143.345 0.145174 144.146 0.123087 143.5 0.123999 148.743 0.122108 139.401 0.124581
196.1 0.345784 139.401 0.124707 0.0268181 143.4 0.131907 144.194 0.123083 143.6 0.123423 148.902 0.122103 139.433 0.124549
196.2 0.346115 139.433 0.124674 0.0265968 143.5 0.125611 144.242 0.123083 143.7 0.123077 149.061 0.122098 139.464 0.124525
196.3 0.346137 139.464 0.124649 0.0264339 143.6 0.124726 144.396 0.123076 143.8 0.122881 149.22 0.122092 139.496 0.12451
196.4 0.346725 139.496 0.124634 0.0263293 143.7 0.124196 144.55 0.123066 143.906 0.122779 149.379 0.122084 139.527 0.124504
196.5 0.350489 139.527 0.124627 0.0262831 143.8 0.123897 144.704 0.123055 143.954 0.12276 149.538 0.122076 139.624 0.124489
196.6 0.353268 139.624 0.124611 0.0261804 143.906 0.12374 144.857 0.123042 144.002 0.122745 149.697 0.122067 139.721 0.124475
196.7 0.361046 139.721 0.124597 0.0260865 143.954 0.123712 145.011 0.123027 144.05 0.122733 149.856 0.122056 139.818 0.124463
196.8 0.36543 139.818 0.124585 0.0260012 144.002 0.123689 145.165 0.12301 144.098 0.122723 149.929 0.122055 139.915 0.124452
196.9 0.36699 139.915 0.124573 0.0259247 144.05 0.12367 145.319 0.122991 144.146 0.122717 150.002 0.122051 140.012 0.124442
197 0.366683 140.012 0.124563 0.0258569 144.098 0.123656 145.389 0.122988 144.194 0.122714 150.075 0.122045 140.109 0.124434
197.1 0.365136 140.109 0.124554 0.0257978 144.146 0.123647 145.459 0.122981 144.242 0.122715 150.148 0.122035 140.206 0.124426
197.2 0.359195 140.206 0.124547 0.0257475 144.194 0.123642 145.529 0.122971 144.399 0.122708 150.221 0.122023 140.326 0.124402
197.3 0.352334 140.326 0.124522 0.0255816 144.242 0.123642 145.598 0.122957 144.557 0.1227 150.294 0.122008 140.445 0.124379
197.4 0.348632 140.445 0.124498 0.0254212 144.396 0.123633 145.668 0.12294 144.714 0.12269 150.367 0.12199 140.565 0.124357
197.5 0.34828 140.565 0.124475 0.0252664 144.55 0.123621 145.738 0.122918 144.872 0.122679 150.417 0.121974 140.685 0.124336
197.6 0.347999 140.685 0.124453 0.0251172 144.704 0.123607 145.808 0.122894 145.03 0.122666 150.467 0.121954 140.804 0.124315
197.7 0.347671 140.804 0.124431 0.0249736 144.857 0.12359 145.865 0.122864 145.187 0.122652 150.517 0.12193 140.924 0.124295
197.8 0.347332 140.924 0.124411 0.0248355 145.011 0.123571 145.922 0.122826 145.345 0.122636 150.568 0.121901 141.044 0.124276
197.9 0.347378 141.044 0.124391 0.0247029 145.165 0.123549 145.979 0.122779 145.413 0.122634 150.618 0.121869 141.111 0.124261
198 0.347379 141.111 0.124375 0.0245981 145.319 0.123525 146.035 0.122723 145.482 0.122628 150.668 0.121832 141.178 0.124232
198.1 0.347035 141.178 0.124346 0.0244009 145.389 0.123522 146.092 0.122658 145.55 0.122619 150.718 0.121791 141.244 0.124191
198.2 0.347068 141.244 0.124303 0.0241114 145.459 0.123513 146.149 0.122584 145.619 0.122607 150.8 0.121711 141.311 0.124136
198.3 0.347039 141.311 0.124246 0.0237294 145.529 0.1235 146.206 0.122501 145.687 0.122591 150.9 0.12157 141.378 0.124068
198.4 0.347047 141.378 0.124176 0.0232552 145.598 0.123483 146.3 0.122323 145.755 0.122572 151 0.121388 141.445 0.123987
198.5 0.346744 141.445 0.124092 0.0226885 145.668 0.123461 146.315 0.122281 145.824 0.12255 151.1 0.121345 141.512 0.123892
198.6 0.346714 141.512 0.123994 0.0220295 145.738 0.123434 146.331 0.122239 145.878 0.122525 151.2 0.121561 141.54 0.123844
198.7 0.346751 141.54 0.123944 0.0216897 145.808 0.123402 146.346 0.122197 145.933 0.122494 151.3 0.121861 141.568 0.123791
198.8 0.346753 141.568 0.123889 0.021318 145.865 0.123366 146.362 0.122154 145.988 0.122455 151.4 0.122267 141.597 0.123733
198.9 0.346731 141.597 0.123829 0.0209144 145.922 0.123317 146.377 0.122111 146.042 0.12241 151.5 0.123329 141.625 0.123671
199 0.346758 141.625 0.123765 0.020479 145.979 0.123258 146.392 0.122068 146.097 0.122358 151.6 0.128686 141.653 0.123604
199.1 0.346731 141.653 0.123696 0.0200118 146.035 0.123187 146.408 0.122024 146.151 0.122298 151.7 0.133558 141.682 0.123533
199.2 0.346426 141.682 0.123623 0.0195126 146.092 0.123105 146.5 0.121724 146.206 0.122232 151.8 0.145455 141.71 0.123458
199.3 0.346434 141.71 0.123545 0.0189816 146.149 0.123012 146.6 0.121744 146.3 0.122084 151.9 0.151642 141.8 0.123164
199.4 0.346409 141.8 0.123241 0.0169094 146.206 0.122908 146.7 0.122181 146.315 0.12205 152 0.15235 141.829 0.123032
199.5 0.346408 141.829 0.123104 0.0159781 146.3 0.122683 146.8 0.122739 146.331 0.122015 152.1 0.151016 141.857 0.122898
199.6 0.346431 141.857 0.122965 0.0150263 146.315 0.122631 146.9 0.123571 146.346 0.12198 152.2 0.147708 141.886 0.122761
199.7 0.346398 141.886 0.122824 0.0140541 146.331 0.122578 147 0.126118 146.362 0.121944 152.3 0.137816 141.914 0.122622
199.8 0.34644 141.914 0.12268 0.0130614 146.346 0.122525 147.1 0.138466 146.377 0.121909 152.4 0.128235 141.943 0.12248
199.9 0.34613 141.943 0.122533 0.0120483 146.362 0.122471 147.2 0.148092 146.392 0.121873 152.5 0.123163 141.971 0.122335
200 0.346099 141.971 0.122383 0.0110147 146.377 0.122417 147.256 0.163861 146.408 0.121836 152.6 0.122664 142 0.122188
200.1 0.34614 142 0.122231 0.00996068 146.392 0.122363 147.3 0.177727 146.5 0.121587 152.7 0.1224 142.1 0.122322
200.2 0.346124 142.1 0.122369 0.0109184 146.408 0.122308 147.4 0.18929 146.6 0.121604 152.8 0.122244 142.2 0.123076
200.3 0.34579 142.2 0.123149 0.0162849 146.5 0.121931 147.504 0.189766 146.7 0.121966 152.908 0.122162 142.3 0.124
200.4 0.34582 142.3 0.124105 0.0227813 146.6 0.121955 147.6 0.185743 146.8 0.122429 152.95 0.122148 142.4 0.125514
200.5 0.345807 142.4 0.125672 0.0332283 146.7 0.122505 147.7 0.175663 146.9 0.123118 152.991 0.122136 142.5 0.130748
200.6 0.345806 142.5 0.131101 0.0676433 146.8 0.123207 147.77 0.15803 147 0.125217 153.033 0.122126 142.514 0.133875
200.7 0.345819 142.528 0.137621 0.105128 146.9 0.124258 147.824 0.145992 147.1 0.135209 153.075 0.122119 142.529 0.137123
200.8 0.346098 142.6 0.156648 0.200221 147 0.127497 147.9 0.1316 147.2 0.142798 153.117 0.122113 142.543 0.140495
200.9 0.34705 142.645 0.166372 0.240366 147.1 0.143641 148 0.124776 147.256 0.154837 153.158 0.12211 142.557 0.143989
201 0.35081 142.7 0.179182 0.288961 147.2 0.156745 148.1 0.12401 147.3 0.1652 153.2 0.122109 142.571 0.147605
201.1 0.353569 142.718 0.190585 0.326082 147.224 0.165738 148.2 0.123564 147.4 0.173598 153.361 0.122106 142.586 0.151344
201.2 0.3614 142.743 0.208399 0.375576 147.256 0.179337 148.3 0.123307 147.504 0.17394 153.522 0.122101 142.6 0.155206
201.3 0.365734 142.792 0.249092 0.474565 147.3 0.19988 148.408 0.12317 147.6 0.17104 153.684 0.122095 142.614 0.158031
201.4 0.366976 142.8 0.256733 0.491146 147.4 0.217794 148.456 0.123146 147.7 0.163683 153.845 0.122088 142.629 0.160931
201.5 0.366696 142.9 0.284811 0.542668 147.504 0.218543 148.503 0.123126 147.729 0.158049 154.006 0.122079 142.643 0.163907
201.6 0.364796 143 0.284318 0.541824 147.6 0.212235 148.551 0.12311 147.757 0.152675 154.167 0.12207 142.657 0.166958
201.7 0.358561 143.1 0.269936 0.516325 147.7 0.196742 148.599 0.123098 147.786 0.147559 154.329 0.122059 142.671 0.170085
201.8 0.352049 143.2 0.236479 0.448562 147.73 0.184949 148.647 0.12309 147.814 0.142703 154.41 0.122058 142.686 0.173287
201.9 0.348604 143.224 0.218996 0.405969 147.77 0.170826 148.695 0.123086 147.843 0.138106 154.492 0.122054 142.7 0.176564
202 0.348306 143.256 0.198868 0.349177 147.808 0.158417 148.743 0.123087 147.871 0.133768 154.574 0.122046 142.718 0.187294
202.1 0.348004 143.3 0.174215 0.271089 147.856 0.145471 148.897 0.12308 147.9 0.12969 154.655 0.122035 142.743 0.203954
202.2 0.347634 143.319 0.165664 0.237606 147.9 0.134572 149.052 0.12307 148 0.124113 154.737 0.122021 142.792 0.241829
202.3 0.347364 143.345 0.155558 0.192961 148 0.125786 149.206 0.123059 148.1 0.123481 154.818 0.122004 142.8 0.248916
202.4 0.347372 143.4 0.136028 0.0966953 148.1 0.124814 149.361 0.123046 148.2 0.123112 154.9 0.121984 142.9 0.274816
202.5 0.347338 143.5 0.127269 0.0436252 148.2 0.12425 149.515 0.123031 148.3 0.122899 154.944 0.121968 142.915 0.274855
202.6 0.34706 143.6 0.126061 0.035779 148.3 0.123925 149.669 0.123014 148.408 0.122786 154.988 0.121948 142.93 0.274819
202.7 0.347036 143.7 0.125339 0.0310251 148.408 0.123752 149.824 0.122995 148.456 0.122766 155.032 0.121926 142.946 0.274707
202.8 0.347038 143.8 0.124932 0.0283229 148.456 0.123721 149.893 0.122993 148.503 0.122749 155.076 0.121901 142.961 0.27452
202.9 0.346764 143.906 0.12472 0.0269051 148.503 0.123696 149.963 0.122987 148.551 0.122736 155.12 0.121873 142.976 0.274257
203 0.346732 143.954 0.124682 0.0266503 148.551 0.123676 150.032 0.122977 148.599 0.122726 155.164 0.121842 142.991 0.273918
203.1 0.346758 144.002 0.12465 0.0264381 148.599 0.123661 150.101 0.122964 148.647 0.12272 155.208 0.121808 143.006 0.273504
203.2 0.346755 144.05 0.124625 0.0262686 148.647 0.123651 150.171 0.122947 148.695 0.122717 155.306 0.12171 143.1 0.261108
203.3 0.346739 144.098 0.124606 0.0261418 148.695 0.123646 150.24 0.122926 148.743 0.122717 155.4 0.121581 143.2 0.230155
203.4 0.346748 144.146 0.124593 0.0260577 148.743 0.123646 150.31 0.122901 148.902 0.122711 155.5 0.121397 143.224 0.21388
203.5 0.346437 144.194 0.124587 0.0260162 148.897 0.123637 150.366 0.122874 149.061 0.122703 155.6 0.121337 143.256 0.195044
203.6 0.34641 144.242 0.124587 0.0260175 149.052 0.123626 150.423 0.122839 149.22 0.122693 155.7 0.121543 143.3 0.171872
203.7 0.346438 144.394 0.124575 0.0259345 149.206 0.123612 150.48 0.122794 149.379 0.122682 155.8 0.121844 143.319 0.163769
203.8 0.346418 144.546 0.124559 0.0258291 149.361 0.123595 150.536 0.122741 149.538 0.12267 155.9 0.122242 143.345 0.15415
203.9 0.34642 144.698 0.12454 0.0257012 149.515 0.123576 150.593 0.122679 149.697 0.122655 156 0.123246 143.4 0.135487
204 0.346468 144.85 0.124517 0.0255509 149.669 0.123555 150.649 0.122609 149.856 0.12264 156.1 0.128325 143.5 0.127054
204.1 0.346417 145.002 0.124492 0.0253782 149.824 0.123531 150.706 0.12253 149.923 0.122637 156.2 0.133418 143.6 0.125888
204.2 0.346413 145.154 0.124463 0.0251831 149.893 0.123528 150.8 0.122362 149.991 0.122632 156.3 0.144877 143.7 0.125192
204.3 0.346443 145.306 0.12443 0.0249655 149.963 0.12352 150.9 0.122105 150.058 0.122623 156.4 0.151528 143.8 0.124799
204.4 0.346082 145.377 0.124425 0.0249319 150.032 0.123508 151 0.121774 150.126 0.122611 156.504 0.152301 143.906 0.124593
204.5 0.346118 145.447 0.124414 0.0248583 150.101 0.123491 151.1 0.121697 150.193 0.122596 156.6 0.151079 143.954 0.124557
204.6 0.34612 145.518 0.124397 0.0247448 150.171 0.123469 151.2 0.122088 150.261 0.122577 156.7 0.14789 144.002 0.124526
204.7 0.346104 145.588 0.124374 0.0245913 150.24 0.123443 151.3 0.122636 150.329 0.122555 156.8 0.138201 144.05 0.124502
204.8 0.34584 145.659 0.124346 0.0243978 150.31 0.123413 151.4 0.123379 150.383 0.122533 156.9 0.128551 144.098 0.124483
204.9 0.34582 145.729 0.124311 0.0241643 150.366 0.123378 151.5 0.125342 150.436 0.122503 156.924 0.12726 144.146 0.124471
205 0.345785 145.8 0.12427 0.0238908 150.423 0.123333 151.6 0.135642 150.49 0.122467 157 0.123197 144.194 0.124465
205.1 0.345822 145.858 0.12422 0.0235553 150.48 0.123277 151.7 0.145624 150.544 0.122424 157.1 0.122674 144.242 0.124465
205.2 0.346083 145.916 0.124155 0.0231135 150.536 0.12321 151.73 0.153002 150.598 0.122375 157.2 0.122404 144.394 0.124453
205.3 0.346407 145.974 0.124074 0.0225657 150.593 0.123133 151.8 0.172658 150.652 0.122319 157.3 0.122247 144.546 0.124438
205.4 0.347676 146.032 0.123977 0.0219116 150.649 0.123044 151.9 0.188324 150.706 0.122256 157.408 0.122163 144.698 0.12442
205.5 0.352011 146.09 0.123865 0.0211514 150.706 0.122944 152 0.19019 150.8 0.122117 157.454 0.122148 144.85 0.124398
205.6 0.354845 146.148 0.123737 0.0202851 150.8 0.122732 152.1 0.186686 150.9 0.121904 157.5 0.122135 145.002 0.124373
205.7 0.362953 146.206 0.123593 0.0193125 150.9 0.12241 152.2 0.178231 151 0.121629 157.546 0.122125 145.154 0.124345
205.8 0.366333 146.3 0.12329 0.0172471 151 0.121993 152.242 0.167929 151.1 0.121565 157.592 0.122118 145.306 0.124314
205.9 0.366986 146.315 0.12322 0.0167665 151.1 0.121896 152.3 0.154849 151.2 0.121889 157.638 0.122113 145.377 0.124309
206 0.366368 146.331 0.123149 0.016281 151.2 0.122388 152.367 0.141024 151.3 0.122344 157.684 0.12211 145.447 0.124298
206.1 0.363825 146.346 0.123077 0.0157906 151.3 0.123077 152.4 0.134748 151.4 0.122959 157.73 0.122111 145.518 0.124282
206.2 0.357029 146.362 0.123005 0.0152954 151.4 0.124016 152.5 0.125034 151.5 0.124578 157.884 0.122108 145.588 0.12426
206.3 0.350447 146.377 0.122932 0.0147953 151.5 0.126506 152.6 0.124109 151.6 0.13295 158.038 0.122103 145.659 0.124232
206.4 0.348583 146.392 0.122858 0.0142903 151.6 0.139883 152.7 0.123623 151.7 0.140868 158.193 0.122098 145.729 0.124198
206.5 0.348287 146.408 0.122784 0.0137805 151.7 0.153342 152.8 0.123337 151.77 0.154804 158.347 0.122091 145.8 0.124159
206.6 0.347942 146.5 0.122277 0.0102811 151.73 0.163666 152.908 0.123186 151.8 0.161462 158.501 0.122082 145.858 0.124111
206.7 0.347653 146.6 0.12231 0.0105094 151.77 0.179205 152.945 0.123161 151.9 0.172903 158.656 0.122073 145.916 0.124048
206.8 0.347658 146.7 0.12305 0.0156028 151.8 0.19221 152.983 0.123141 152 0.174244 158.81 0.122062 145.974 0.123969
206.9 0.347321 146.8 0.123998 0.0220576 151.9 0.216274 153.02 0.123124 152.1 0.171722 158.886 0.122061 146.032 0.123876
207 0.347364 146.9 0.125424 0.0315856 152 0.219211 153.058 0.123111 152.2 0.16557 158.963 0.122057 146.09 0.123767
207.1 0.347045 147 0.129863 0.0600283 152.1 0.213708 153.095 0.123102 152.3 0.148029 159.039 0.122051 146.148 0.123644
207.2 0.347032 147.044 0.139437 0.114511 152.2 0.200646 153.133 0.123096 152.4 0.132232 159.116 0.122042 146.206 0.123505
207.3 0.347052 147.1 0.153108 0.184226 152.242 0.185232 153.17 0.123094 152.5 0.124325 159.192 0.122031 146.3 0.123212
207.4 0.347033 147.2 0.173356 0.267936 152.3 0.166213 153.336 0.123086 152.6 0.123562 159.268 0.122018 146.315 0.123144
207.5 0.347028 147.224 0.188108 0.317495 152.329 0.157576 153.501 0.123076 152.7 0.123161 159.345 0.122002 146.331 0.123075
207.6 0.346763 147.256 0.211632 0.383572 152.4 0.138701 153.667 0.123064 152.8 0.122924 159.397 0.121987 146.346 0.123006
207.7 0.346722 147.3 0.24851 0.47443 152.5 0.126114 153.832 0.123051 152.908 0.122799 159.449 0.121968 146.362 0.122936
207.8 0.346761 147.4 0.283063 0.539672 152.6 0.124939 153.998 0.123035 152.945 0.122779 159.501 0.121944 146.377 0.122866
207.9 0.346751 147.504 0.284545 0.542213 152.7 0.124324 154.163 0.123018 152.983 0.122762 159.553 0.121916 146.392 0.122795
208 0.346725 147.6 0.272156 0.520386 152.8 0.123963 154.329 0.122998 153.02 0.122748 159.606 0.121884 146.408 0.122723
208.1 0.346754 147.7 0.242615 0.462027 152.908 0.123771 154.4 0.122995 153.058 0.122737 159.658 0.121848 146.5 0.122233
208.2 0.346762 147.73 0.221254 0.411173 152.945 0.123741 154.472 0.122989 153.095 0.12273 159.71 0.121807 146.6 0.122265
208.3 0.346422 147.77 0.196738 0.343368 152.983 0.123715 154.543 0.122978 153.133 0.122725 159.8 0.12172 146.7 0.122979
208.4 0.346452 147.8 0.179864 0.291339 153.02 0.123694 154.615 0.122963 153.17 0.122723 159.9 0.121584 146.8 0.123896
208.5 0.346433 147.824 0.168882 0.249973 153.058 0.123677 154.686 0.122945 153.341 0.122716 160 0.121397 146.9 0.125273
208.6 0.346439 147.856 0.156024 0.194819 153.095 0.123666 154.758 0.122922 153.512 0.122708 160.1 0.121331 147 0.129556
208.7 0.346465 147.9 0.139821 0.117787 153.133 0.123658 154.829 0.122896 153.683 0.122697 160.2 0.121535 147.044 0.138752
208.8 0.346429 148 0.127509 0.0451716 153.17 0.123656 154.883 0.122869 153.854 0.122686 160.3 0.121839 147.1 0.151834
208.9 0.346129 148.1 0.12618 0.0365624 153.336 0.123646 154.938 0.122834 154.025 0.122673 160.4 0.122241 147.2 0.17106
209 0.346153 148.2 0.125412 0.0315071 153.501 0.123633 154.992 0.122791 154.196 0.122658 160.5 0.123253 147.224 0.184957
209.1 0.346108 148.3 0.12497 0.0285747 153.667 0.123618 155.046 0.12274 154.367 0.122642 160.6 0.128397 147.256 0.206965
209.2 0.346121 148.408 0.124735 0.0270082 153.832 0.123601 155.1 0.122681 154.444 0.122639 160.7 0.133439 147.3 0.241304
209.3 0.345836 148.452 0.124696 0.0267448 153.998 0.123581 155.154 0.122614 154.521 0.122632 160.8 0.14499 147.4 0.273206
209.4 0.34582 148.496 0.124663 0.0265245 154.163 0.123559 155.208 0.122539 154.599 0.12262 160.9 0.151534 147.504 0.274571
209.5 0.345879 148.541 0.124636 0.0263471 154.329 0.123535 155.3 0.122376 154.676 0.122604 161 0.152334 147.6 0.263156
209.6 0.345832 148.585 0.124616 0.0262127 154.4 0.123531 155.4 0.122125 154.753 0.122582 161.1 0.151052 147.7 0.235847
209.7 0.346124 148.63 0.124603 0.0261214 154.472 0.123523 155.5 0.12179 154.831 0.122556 161.2 0.147849 147.73 0.215978
209.8 0.346463 148.674 0.124595 0.026073 154.543 0.123509 155.6 0.121681 154.908 0.122525 161.3 0.138133 147.77 0.193052
209.9 0.348595 148.718 0.124595 0.0260676 154.615 0.123491 155.7 0.122056 154.951 0.1225 161.4 0.128498 147.808 0.173604
210 0.352951 148.876 0.124583 0.0259876 154.686 0.123467 155.8 0.122605 154.994 0.122471 161.5 0.123189 147.824 0.166816
210.1 0.357376 149.034 0.124567 0.0258835 154.758 0.123439 155.9 0.123332 155.036 0.122438 161.6 0.122671 147.856 0.154591
210.2 0.36446 149.192 0.124548 0.0257554 154.829 0.123406 156 0.125187 155.079 0.122401 161.7 0.122402 147.9 0.139128
210.3 0.366693 149.35 0.124525 0.0256032 154.883 0.123372 156.1 0.134927 155.122 0.122359 161.8 0.122246 148 0.127286
210.4 0.367037 149.508 0.124499 0.025427 154.938 0.123328 156.2 0.145327 155.165 0.122313 161.906 0.122163 148.1 0.126004
210.5 0.366029 149.666 0.124469 0.0252268 154.992 0.123274 156.242 0.155465 155.208 0.122263 161.949 0.122149 148.2 0.125262
210.6 0.362015 149.824 0.124436 0.0250025 155.046 0.123209 156.3 0.171252 155.3 0.122128 161.992 0.122136 148.3 0.124835
210.7 0.354841 149.893 0.124432 0.0249759 155.1 0.123135 156.4 0.188024 155.4 0.12192 162.035 0.122127 148.408 0.124608
210.8 0.349233 149.963 0.124422 0.0249071 155.154 0.12305 156.504 0.19006 155.5 0.121642 162.078 0.122119 148.452 0.12457
210.9 0.348623 150.032 0.124405 0.0247961 155.208 0.122955 156.6 0.186849 155.6 0.121551 162.12 0.122115 148.496 0.124538
211 0.348299 150.101 0.124382 0.0246429 155.3 0.12275 156.7 0.178686 155.7 0.121863 162.163 0.122112 148.541 0.124513
211.1 0.347994 150.171 0.124353 0.0244474 155.4 0.122435 156.743 0.16833 155.8 0.122318 162.206 0.122112 148.585 0.124493
211.2 0.347681 150.24 0.124318 0.0242098 155.5 0.122013 156.8 0.15571 155.9 0.122921 162.365 0.122108 148.63 0.12448
211.3 0.34734 150.31 0.124276 0.0239299 155.6 0.121876 156.869 0.141382 156 0.124451 162.524 0.122103 148.674 0.124473
211.4 0.347354 150.366 0.12423 0.0236185 155.7 0.122348 156.9 0.135375 156.1 0.132375 162.683 0.122097 148.718 0.124472
211.5 0.347056 150.423 0.124169 0.023207 155.8 0.123038 156.924 0.132842 156.2 0.140635 162.842 0.12209 148.876 0.124461
211.6 0.347036 150.48 0.124093 0.0226954 155.9 0.123957 157 0.125096 156.214 0.143237 163.001 0.122082 149.034 0.124446
211.7 0.347068 150.536 0.124002 0.0220837 156 0.126309 157.1 0.124127 156.229 0.145914 163.16 0.122072 149.192 0.124427
211.8 0.347063 150.593 0.123897 0.0213718 156.1 0.138937 157.2 0.123632 156.243 0.148665 163.319 0.122061 149.35 0.124406
211.9 0.346736 150.649 0.123777 0.0205598 156.2 0.152934 157.3 0.123342 156.257 0.151492 163.391 0.12206 149.508 0.12438
212 0.346762 150.706 0.123643 0.0196477 156.242 0.16718 157.315 0.123318 156.271 0.154393 163.463 0.122056 149.666 0.124351
212.1 0.346744 150.8 0.123356 0.0177012 156.3 0.190103 157.331 0.123294 156.286 0.157369 163.535 0.12205 149.824 0.124319
212.2 0.346737 150.9 0.122922 0.0147247 156.4 0.215804 157.346 0.123272 156.3 0.160419 163.608 0.122042 149.893 0.124315
212.3 0.346749 151 0.122361 0.0108603 156.504 0.219005 157.362 0.12325 156.4 0.172687 163.68 0.122032 149.963 0.124305
212.4 0.346707 151.1 0.122231 0.0099584 156.6 0.213963 157.377 0.123229 156.504 0.174151 163.752 0.12202 150.032 0.124289
212.5 0.346433 151.2 0.122892 0.0145243 156.7 0.201342 157.393 0.123208 156.6 0.17184 163.824 0.122006 150.101 0.124267
212.6 0.346458 151.3 0.123823 0.0208684 156.743 0.185827 157.408 0.123189 156.7 0.165904 163.878 0.121991 150.171 0.124239
212.7 0.346423 151.4 0.125094 0.0293968 156.8 0.167434 157.454 0.123161 156.8 0.148689 163.933 0.121971 150.24 0.124205
212.8 0.346459 151.5 0.128497 0.0514662 156.829 0.158457 157.5 0.123137 156.9 0.132735 163.988 0.121947 150.31 0.124165
212.9 0.346457 151.514 0.130984 0.0666343 156.9 0.139529 157.546 0.123119 156.924 0.130692 164.042 0.121919 150.366 0.12412
213 0.346421 151.529 0.133548 0.0818024 156.924 0.136201 157.592 0.123105 157 0.124376 164.097 0.121885 150.423 0.124061
213.1 0.34647 151.543 0.13619 0.0969705 157 0.126193 157.638 0.123096 157.1 0.123577 164.151 0.121848 150.48 0.123988
213.2 0.346425 151.557 0.138909 0.112139 157.1 0.124963 157.684 0.123092 157.2 0.123168 164.206 0.121805 150.536 0.1239
213.3 0.346106 151.571 0.141706 0.127307 157.2 0.124335 157.73 0.123092 157.3 0.122928 164.3 0.121712 150.593 0.123799
213.4 0.346146 151.586 0.144579 0.142475 157.3 0.123969 157.882 0.123087 157.315 0.122908 164.4 0.121571 150.649 0.123683
213.5 0.346117 151.6 0.147531 0.157643 157.315 0.123938 158.033 0.123079 157.331 0.122889 164.5 0.121382 150.706 0.123553
213.6 0.346132 151.614 0.150228 0.170468 157.331 0.123909 158.185 0.123069 157.346 0.12287 164.6 0.121338 150.8 0.123276
213.7 0.345826 151.629 0.153 0.183293 157.346 0.12388 158.337 0.123057 157.362 0.122852 164.7 0.121558 150.9 0.122856
213.8 0.345793 151.643 0.155847 0.196119 157.362 0.123852 158.488 0.123042 157.377 0.122834 164.8 0.121868 151 0.122314
213.9 0.345503 151.657 0.158768 0.208944 157.377 0.123826 158.64 0.123025 157.393 0.122818 164.9 0.122293 151.1 0.122188
214 0.345819 151.671 0.161763 0.221769 157.393 0.1238 158.792 0.123005 157.408 0.122802 165 0.12343 151.2 0.122827
214.1 0.346124 151.686 0.164833 0.234595 157.408 0.123775 158.867 0.123002 157.454 0.122778 165.1 0.129125 151.3 0.123727
214.2 0.346458 151.7 0.167978 0.24742 157.454 0.12374 158.942 0.122996 157.5 0.122759 165.2 0.133805 151.4 0.124954
214.3 0.34642 151.73 0.184741 0.30584 157.5 0.123711 159.018 0.122985 157.546 0.122744 165.3 0.146053 151.5 0.128239
214.4 0.346415 151.77 0.211266 0.383734 157.546 0.123687 159.093 0.122971 157.592 0.122732 165.4 0.151699 151.514 0.130634
214.5 0.346448 151.8 0.234242 0.443504 157.592 0.12367 159.169 0.122953 157.638 0.122725 165.504 0.152218 151.529 0.1331
214.6 0.346415 151.856 0.258666 0.494098 157.638 0.123659 159.244 0.122932 157.684 0.122721 165.6 0.150865 151.543 0.135638
214.7 0.34643 151.9 0.280067 0.534476 157.684 0.123653 159.319 0.122906 157.73 0.122722 165.7 0.147373 151.557 0.138248
214.8 0.346447 152 0.285868 0.544465 157.73 0.123654 159.374 0.12288 157.883 0.122717 165.808 0.136403 151.571 0.14093
214.9 0.346413 152.1 0.27503 0.525573 157.882 0.123647 159.428 0.122845 158.036 0.122711 165.9 0.127685 151.586 0.143684
215 0.346442 152.2 0.249932 0.477425 158.033 0.123637 159.482 0.122803 158.188 0.122702 166 0.123103 151.6 0.146509
215.1 0.346434 152.218 0.237087 0.449448 158.185 0.123624 159.537 0.122753 158.341 0.122692 166.1 0.122642 151.7 0.165968
215.2 0.346419 152.242 0.221806 0.412144 158.337 0.123608 159.591 0.122695 158.494 0.12268 166.2 0.122384 151.73 0.181781
215.3 0.346448 152.3 0.188756 0.321103 158.488 0.12359 159.646 0.122629 158.647 0.122665 166.3 0.122235 151.77 0.20664
215.4 0.34643 152.329 0.174789 0.271824 158.64 0.123568 159.7 0.122555 158.8 0.122649 166.408 0.122158 151.8 0.228078
215.5 0.346423 152.367 0.158546 0.206118 158.792 0.123544 159.8 0.122379 158.874 0.122647 166.452 0.122145 151.856 0.250691
215.6 0.346465 152.4 0.145798 0.149014 158.867 0.12354 159.9 0.12213 158.948 0.122641 166.496 0.122134 151.9 0.270447
215.7 0.346428 152.414 0.143032 0.13459 158.942 0.123532 160 0.12179 159.023 0.122633 166.541 0.122125 152 0.275789
215.8 0.34645 152.429 0.140339 0.120166 159.018 0.123518 160.1 0.12167 159.097 0.122621 166.585 0.122119 152.1 0.265806
215.9 0.346462 152.443 0.137718 0.105742 159.093 0.1235 160.2 0.122041 159.171 0.122606 166.63 0.122114 152.2 0.242625
216 0.346412 152.457 0.135169 0.0913177 159.169 0.123478 160.3 0.122595 159.245 0.122589 166.674 0.122112 152.218 0.230713
216.1 0.346457 152.471 0.132693 0.0768935 159.244 0.123451 160.4 0.123331 159.319 0.122568 166.718 0.122112 152.242 0.216487
216.2 0.346457 152.486 0.130289 0.0624693 159.319 0.123419 160.5 0.1252 159.375 0.122546 166.876 0.122109 152.3 0.185584
216.3 0.346406 152.5 0.127958 0.0480452 159.374 0.123385 160.6 0.135069 159.431 0.122516 167.034 0.122105 152.329 0.172401
216.4 0.346467 152.6 0.126351 0.0376796 159.428 0.123342 160.7 0.145372 159.487 0.12248 167.192 0.122099 152.367 0.156992
216.5 0.346442 152.7 0.125513 0.0321729 159.482 0.123288 160.743 0.155881 159.542 0.122436 167.35 0.122092 152.4 0.144852
216.6 0.346437 152.8 0.125022 0.0289198 159.537 0.123225 160.8 0.171525 159.598 0.122385 167.508 0.122084 152.414 0.142203
216.7 0.346463 152.815 0.124981 0.0286483 159.591 0.123152 160.9 0.188039 159.654 0.122327 167.666 0.122074 152.429 0.139621
216.8 0.346455 152.831 0.124941 0.0283848 159.646 0.123069 161 0.190149 159.71 0.122262 167.824 0.122064 152.443 0.137106
216.9 0.346465 152.846 0.124903 0.0281293 159.7 0.122976 161.1 0.186779 159.8 0.122131 167.896 0.122062 152.457 0.134659
217 0.34648 152.862 0.124866 0.0278818 159.8 0.122754 161.2 0.178584 159.9 0.121924 167.968 0.122058 152.471 0.132278
217.1 0.346153 152.877 0.12483 0.0276422 159.9 0.12244 161.256 0.165201 160 0.121642 168.04 0.122052 152.486 0.129965
217.2 0.346153 152.892 0.124796 0.0274107 160 0.122014 161.3 0.155556 160.1 0.121542 168.112 0.122044 152.5 0.127719
217.3 0.346169 152.908 0.124762 0.0271871 160.1 0.121862 161.345 0.146 160.2 0.121851 168.184 0.122033 152.6 0.126169
217.4 0.346138 152.945 0.124721 0.0269114 160.2 0.122329 161.4 0.135269 160.3 0.12231 168.257 0.12202 152.7 0.125359
217.5 0.346166 152.983 0.124686 0.0266777 160.3 0.123026 161.5 0.125082 160.4 0.122919 168.329 0.122005 152.8 0.124885
217.6 0.346133 153.02 0.124657 0.0264861 160.4 0.123955 161.6 0.124123 160.5 0.124462 168.383 0.12199 152.815 0.124846
217.7 0.346146 153.058 0.124635 0.0263365 160.5 0.126325 161.7 0.123627 160.6 0.132489 168.436 0.12197 152.831 0.124808
217.8 0.346181 153.095 0.124619 0.0262291 160.6 0.139125 161.8 0.12334 160.7 0.14067 168.49 0.121945 152.846 0.124771
217.9 0.346135 153.133 0.124609 0.0261637 160.7 0.152996 161.906 0.123188 160.714 0.143294 168.544 0.121916 152.862 0.124735
218 0.346145 153.17 0.124605 0.0261404 160.743 0.167779 161.941 0.123165 160.729 0.145993 168.598 0.121883 152.877 0.1247
218.1 0.346161 153.336 0.124592 0.0260491 160.8 0.190511 161.977 0.123145 160.743 0.148768 168.652 0.121845 152.892 0.124666
218.2 0.346119 153.501 0.124575 0.0259359 160.9 0.215828 162.012 0.123129 160.757 0.151618 168.706 0.121802 152.908 0.124634
218.3 0.346164 153.667 0.124555 0.0258008 161 0.219146 162.047 0.123116 160.771 0.154544 168.8 0.121708 152.945 0.124594
218.4 0.346147 153.832 0.124531 0.0256438 161.1 0.213854 162.082 0.123107 160.786 0.157546 168.9 0.121565 152.983 0.124561
218.5 0.346136 153.998 0.124505 0.0254648 161.2 0.201185 162.117 0.123102 160.8 0.160622 169 0.121376 153.02 0.124533
218.6 0.346147 154.163 0.124475 0.0252639 161.256 0.181225 162.152 0.1231 160.9 0.172698 169.1 0.121338 153.058 0.124511
218.7 0.345805 154.329 0.124441 0.025041 161.3 0.167216 162.26 0.123095 161 0.174215 169.2 0.121564 153.095 0.124496
218.8 0.3458 154.397 0.124436 0.0250055 161.345 0.153921 162.368 0.12309 161.1 0.171789 169.3 0.121878 153.133 0.124486
218.9 0.345839 154.466 0.124425 0.0249312 161.4 0.139389 162.476 0.123083 161.2 0.165829 169.4 0.122317 153.17 0.124483
219 0.345788 154.535 0.124408 0.0248182 161.5 0.126175 162.584 0.123076 161.3 0.148571 169.5 0.123528 153.336 0.12447
219.1 0.345807 154.604 0.124386 0.0246664 161.6 0.124957 162.692 0.123067 161.4 0.13265 169.6 0.129481 153.501 0.124453
219.2 0.345832 154.672 0.124357 0.0244758 161.7 0.124329 162.8 0.123058 161.5 0.124365 169.7 0.13407 153.667 0.124434
219.3 0.345801 154.741 0.124323 0.0242465 161.8 0.123967 162.908 0.123047 161.6 0.123574 169.8 0.14654 153.832 0.124411
219.4 0.345842 154.81 0.124283 0.0239784 161.906 0.123775 163.013 0.123036 161.7 0.123164 169.9 0.151761 153.998 0.124386
219.5 0.345822 154.867 0.124238 0.0236766 161.941 0.123745 163.118 0.123024 161.8 0.122927 170 0.152219 154.163 0.124357
219.6 0.345784 154.924 0.124178 0.0232741 161.977 0.12372 163.223 0.123013 161.906 0.122801 170.1 0.150748 154.329 0.124325
219.7 0.345831 154.98 0.124104 0.022771 162.012 0.123699 163.328 0.123 161.941 0.122782 170.2 0.147095 154.397 0.124319
219.8 0.345801 155.037 0.124015 0.0221672 162.047 0.123683 163.433 0.122988 161.977 0.122765 170.224 0.144543 154.466 0.124309
219.9 0.345785 155.094 0.123911 0.0214628 162.082 0.123672 163.538 0.122975 162.012 0.122752 170.248 0.142043 154.535 0.124292
220 0.345828 155.151 0.123792 0.0206578 162.117 0.123665 163.643 0.122961 162.047 0.122741 170.271 0.139594 154.604 0.124271
220.1 0.345788 155.208 0.123658 0.0197521 162.152 0.123663 163.712 0.122948 162.082 0.122734 170.295 0.137196 154.672 0.124243
220.2 0.345794 155.3 0.12338 0.0178634 162.259 0.123657 163.78 0.122924 162.117 0.12273 170.319 0.13485 154.741 0.12421
220.3 0.345817 155.4 0.122955 0.0149567 162.366 0.12365 163.849 0.12289 162.152 0.122728 170.343 0.132555 154.81 0.124172
220.4 0.345779 155.5 0.122388 0.0110474 162.473 0.123642 163.917 0.122845 162.262 0.122724 170.367 0.130312 154.867 0.124128
220.5 0.345809 155.6 0.122204 0.00977296 162.58 0.123633 163.986 0.122791 162.373 0.12272 170.4 0.127264 154.924 0.124071
220.6 0.345498 155.7 0.122838 0.014153 162.686 0.123622 164.054 0.122726 162.483 0.122714 170.5 0.123066 154.98 0.123998
220.7 0.3458 155.8 0.12377 0.0205099 162.793 0.12361 164.122 0.12265 162.593 0.122707 170.6 0.122626 155.037 0.123912
220.8 0.345826 155.9 0.125014 0.0288655 162.9 0.123597 164.206 0.122534 162.703 0.1227 170.7 0.122374 155.094 0.123812
220.9 0.34547 156 0.128226 0.0497493 163.006 0.123583 164.3 0.122363 162.813 0.122692 170.8 0.12223 155.151 0.123697
221 0.345462 156.065 0.139572 0.115651 163.112 0.123569 164.4 0.122107 162.924 0.122683 170.908 0.122156 155.208 0.123567
221.1 0.345509 156.1 0.146143 0.150747 163.219 0.123554 164.5 0.121764 163.026 0.122674 170.953 0.122143 155.3 0.123299
221.2 0.345501 156.152 0.15676 0.199901 163.325 0.123538 164.6 0.121683 163.129 0.122665 170.998 0.122132 155.4 0.122888
221.3 0.345508 156.2 0.16734 0.24491 163.431 0.123522 164.7 0.122082 163.232 0.122655 171.043 0.122124 155.5 0.12234
221.4 0.345512 156.218 0.176537 0.278869 163.537 0.123505 164.8 0.122648 163.335 0.122645 171.089 0.122118 155.6 0.122162
221.5 0.345469 156.242 0.190648 0.324147 163.643 0.123488 164.9 0.123426 163.438 0.122635 171.134 0.122113 155.7 0.122775
221.6 0.345484 156.289 0.22256 0.414704 163.71 0.123471 165 0.125529 163.541 0.122624 171.179 0.122111 155.8 0.123675
221.7 0.34548 156.3 0.230386 0.434652 163.776 0.123442 165.1 0.136517 163.643 0.122613 171.224 0.122111 155.9 0.124877
221.8 0.345465 156.329 0.243189 0.462774 163.842 0.123402 165.2 0.146146 163.712 0.122602 171.387 0.122107 156 0.127977
221.9 0.345488 156.4 0.279142 0.532858 163.909 0.123349 165.256 0.16106 163.78 0.122583 171.551 0.122103 156.1 0.145182
222 0.34549 156.504 0.285461 0.543774 163.975 0.123285 165.3 0.174122 163.849 0.122554 171.714 0.122097 156.152 0.155306
222.1 0.345478 156.6 0.27553 0.526466 164.041 0.123209 165.4 0.188472 163.917 0.122517 171.877 0.122089 156.2 0.165363
222.2 0.345516 156.7 0.251244 0.480116 164.107 0.123121 165.504 0.189842 163.986 0.122472 172.04 0.122081 156.218 0.174059
222.3 0.345488 156.718 0.238286 0.45211 164.135 0.123077 165.6 0.186294 164.054 0.122418 172.204 0.122071 156.242 0.187328
222.4 0.345483 156.743 0.222874 0.414769 164.162 0.12303 165.7 0.177392 164.122 0.122356 172.367 0.12206 156.289 0.217198
222.5 0.345521 156.8 0.190788 0.327576 164.19 0.122978 165.77 0.160323 164.206 0.122259 172.433 0.122058 156.3 0.224496
222.6 0.3455 156.829 0.176208 0.276901 164.217 0.122923 165.808 0.151743 164.3 0.122117 172.499 0.122054 156.329 0.236372
222.7 0.345503 156.869 0.159282 0.209335 164.245 0.122864 165.9 0.133665 164.4 0.121905 172.565 0.122048 156.4 0.269595
222.8 0.345505 156.9 0.147011 0.15507 164.272 0.122801 166 0.124922 164.5 0.12162 172.631 0.122039 156.504 0.275414
222.9 0.345477 156.924 0.14218 0.130082 164.3 0.122734 166.1 0.124068 164.6 0.121553 172.697 0.122029 156.6 0.266266
223 0.345516 157 0.128068 0.0487406 164.4 0.122412 166.2 0.123593 164.7 0.121885 172.763 0.122016 156.7 0.243839
223.1 0.345506 157.1 0.126383 0.0378849 164.5 0.12198 166.3 0.123321 164.8 0.122354 172.829 0.122 156.718 0.231826
223.2 0.34548 157.2 0.125528 0.0322735 164.6 0.121878 166.408 0.123179 164.9 0.122998 172.883 0.121983 156.743 0.217482
223.3 0.345528 157.3 0.12503 0.0289766 164.7 0.122381 166.452 0.123155 165 0.124733 172.938 0.121962 156.8 0.187495
223.4 0.345484 157.315 0.124989 0.0286984 164.8 0.123093 166.496 0.123135 165.1 0.133651 172.992 0.121936 156.829 0.173742
223.5 0.345498 157.331 0.124948 0.0284294 164.9 0.124075 166.541 0.123119 165.2 0.141277 173.046 0.121905 156.869 0.157693
223.6 0.345533 157.346 0.124909 0.0281697 165 0.126744 166.585 0.123107 165.256 0.152723 173.1 0.12187 156.9 0.146012
223.7 0.345477 157.362 0.124872 0.0279193 165.1 0.141043 166.63 0.123099 165.3 0.162546 173.154 0.12183 156.924 0.141387
223.8 0.3455 157.377 0.124836 0.0276781 165.2 0.154059 166.674 0.123095 165.4 0.17301 173.208 0.121785 157 0.127825
223.9 0.345495 157.393 0.124801 0.0274462 165.224 0.162518 166.718 0.123095 165.504 0.173995 173.3 0.121687 157.1 0.126199
224 0.345471 157.408 0.124767 0.0272236 165.256 0.175249 166.873 0.12309 165.6 0.171439 173.315 0.121664 157.2 0.125374
224.1 0.345523 157.454 0.124719 0.0269033 165.3 0.194414 167.027 0.123082 165.7 0.164955 173.331 0.12164 157.3 0.124893
224.2 0.345505 157.5 0.12468 0.0266372 165.4 0.216507 167.182 0.123072 165.715 0.162005 173.346 0.121616 157.315 0.124853
224.3 0.345469 157.546 0.124648 0.0264254 165.504 0.218663 167.336 0.12306 165.731 0.159119 173.362 0.121592 157.331 0.124814
224.4 0.345514 157.592 0.124624 0.0262679 165.6 0.213095 167.491 0.123045 165.746 0.156295 173.377 0.121568 157.346 0.124776
224.5 0.345464 157.638 0.124609 0.0261645 165.7 0.199368 167.645 0.123028 165.762 0.153535 173.393 0.121543 157.362 0.12474
224.6 0.345477 157.684 0.124602 0.0261155 165.73 0.18791 167.8 0.123008 165.777 0.150837 173.408 0.121518 157.377 0.124705
224.7 0.345515 157.73 0.124603 0.0261206 165.8 0.164289 167.873 0.123005 165.793 0.148203 173.5 0.121348 157.393 0.124672
224.8 0.345458 157.882 0.124593 0.0260587 165.856 0.148501 167.946 0.122998 165.808 0.145631 173.6 0.121361 157.408 0.124639
224.9 0.345494 158.033 0.12458 0.0259698 165.9 0.137276 168.018 0.122987 165.9 0.13136 173.7 0.121614 157.454 0.124593
225 0.345506 158.185 0.124563 0.0258539 166 0.125972 168.091 0.122973 166 0.124233 173.8 0.121942 157.5 0.124555
225.1 0.34547 158.337 0.124541 0.025711 166.1 0.124888 168.164 0.122956 166.1 0.123528 173.9 0.122441 157.546 0.124524
225.2 0.345519 158.488 0.124516 0.0255411 166.2 0.124287 168.237 0.122935 166.2 0.123136 174 0.124052 157.592 0.124501
225.3 0.345482 158.64 0.124487 0.0253442 166.3 0.123942 168.31 0.12291 166.3 0.122911 174.1 0.130846 157.638 0.124486
225.4 0.345791 158.792 0.124453 0.0251204 166.408 0.123763 168.366 0.122882 166.408 0.122794 174.2 0.135592 157.684 0.124479
225.5 0.34581 158.865 0.124448 0.0250837 166.452 0.123733 168.423 0.122845 166.452 0.122774 174.3 0.148235 157.73 0.12448
225.6 0.345793 158.939 0.124437 0.0250088 166.496 0.123707 168.48 0.122799 166.496 0.122757 174.4 0.152022 157.882 0.124471
225.7 0.345787 159.012 0.12442 0.0248958 166.541 0.123687 168.536 0.122745 166.541 0.122744 174.504 0.15197 158.033 0.124458
225.8 0.345812 159.086 0.124397 0.0247445 166.585 0.123672 168.593 0.122681 166.585 0.122734 174.6 0.150301 158.185 0.124442
225.9 0.345776 159.159 0.124369 0.024555 166.63 0.123662 168.649 0.122609 166.63 0.122728 174.7 0.145805 158.337 0.124421
226 0.3458 159.233 0.124335 0.0243274 166.674 0.123657 168.706 0.122528 166.674 0.122724 174.729 0.142579 158.488 0.124397
226.1 0.345811 159.306 0.124296 0.0240616 166.718 0.123658 168.8 0.122356 166.718 0.122724 174.757 0.139466 158.64 0.124368
226.2 0.34578 159.351 0.12426 0.0238217 166.869 0.123651 168.9 0.122095 166.874 0.12272 174.786 0.136465 158.792 0.124336
226.3 0.345808 159.396 0.124216 0.0235253 167.019 0.123642 169 0.121752 167.03 0.122713 174.814 0.133576 158.865 0.124331
226.4 0.345787 159.44 0.124163 0.0231723 167.169 0.12363 169.1 0.121683 167.185 0.122705 174.843 0.1308 158.939 0.12432
226.5 0.345774 159.485 0.124103 0.0227628 167.319 0.123614 169.2 0.122094 167.341 0.122694 174.871 0.128137 159.012 0.124304
226.6 0.345822 159.529 0.124034 0.0222966 167.469 0.123596 169.3 0.122667 167.497 0.122682 174.9 0.125586 159.086 0.124282
226.7 0.345805 159.574 0.123956 0.0217739 167.619 0.123575 169.4 0.123471 167.652 0.122668 175 0.122947 159.159 0.124255
226.8 0.345791 159.619 0.123871 0.0211946 167.77 0.123551 169.5 0.125712 167.808 0.122652 175.1 0.122568 159.233 0.124222
226.9 0.345811 159.646 0.123814 0.0208084 167.845 0.123547 169.6 0.137231 167.88 0.122649 175.2 0.12234 159.306 0.124184
227 0.345784 159.673 0.123751 0.020383 167.921 0.123538 169.7 0.146706 167.951 0.122643 175.215 0.12232 159.351 0.124149
227.1 0.34579 159.7 0.123682 0.0199186 167.997 0.123525 169.73 0.154485 168.023 0.122634 175.23 0.122301 159.396 0.124107
227.2 0.345802 159.727 0.123608 0.0194149 168.073 0.123507 169.8 0.175321 168.095 0.122623 175.246 0.122282 159.44 0.124056
227.3 0.345788 159.754 0.123528 0.0188722 168.148 0.123486 169.9 0.188635 168.166 0.122608 175.261 0.122263 159.485 0.123997
227.4 0.346139 159.781 0.123443 0.0182903 168.224 0.12346 170 0.189844 168.238 0.122591 175.276 0.122245 159.529 0.123931
227.5 0.346123 159.808 0.123352 0.0176693 168.3 0.12343 170.1 0.185988 168.31 0.122571 175.291 0.122227 159.574 0.123856
227.6 0.3461 159.9 0.122963 0.0150083 168.358 0.123394 170.2 0.176698 168.366 0.122547 175.306 0.122209 159.619 0.123773
227.7 0.346141 160 0.122389 0.0110533 168.416 0.123347 170.242 0.166001 168.423 0.122517 175.323 0.122196 159.646 0.123718
227.8 0.346115 160.1 0.122186 0.00964395 168.474 0.123289 170.31 0.150415 168.48 0.122479 175.34 0.122185 159.673 0.123657
227.9 0.346101 160.2 0.122814 0.0139829 168.532 0.12322 170.4 0.132841 168.536 0.122434 175.357 0.122175 159.7 0.123591
228 0.346132 160.3 0.123753 0.0203966 168.59 0.123139 170.5 0.124853 168.593 0.122381 175.374 0.122166 159.727 0.12352
228.1 0.346103 160.4 0.125011 0.0288476 168.648 0.123046 170.6 0.12404 168.649 0.122322 175.39 0.122158 159.754 0.123442
228.2 0.346113 160.5 0.128249 0.0498943 168.706 0.122942 170.7 0.123576 168.706 0.122255 175.407 0.122151 159.781 0.12336
228.3 0.346135 160.514 0.130631 0.064498 168.8 0.122726 170.8 0.123311 168.8 0.122112 175.424 0.122146 159.808 0.123272
228.4 0.34609 160.529 0.133084 0.0791017 168.9 0.122397 170.908 0.123175 168.9 0.121895 175.481 0.122135 159.9 0.122896
228.5 0.346125 160.543 0.135609 0.0937054 169 0.121965 170.953 0.123151 169 0.12161 175.538 0.122126 160 0.122341
228.6 0.346127 160.557 0.138204 0.108309 169.1 0.121879 170.998 0.123132 169.1 0.121553 175.595 0.122119 160.1 0.122144
228.7 0.346089 160.571 0.140871 0.122913 169.2 0.122395 171.043 0.123117 169.2 0.121894 175.652 0.122114 160.2 0.122751
228.8 0.346131 160.586 0.143609 0.137517 169.3 0.123116 171.089 0.123105 169.3 0.122369 175.71 0.122111 160.3 0.123659
228.9 0.34613 160.6 0.146417 0.15212 169.4 0.124132 171.134 0.123097 169.4 0.123035 175.767 0.12211 160.4 0.124875
229 0.346101 160.645 0.155481 0.194268 169.5 0.126978 171.179 0.123093 169.5 0.124883 175.824 0.122111 160.5 0.127999
229.1 0.346448 160.7 0.167436 0.245288 169.6 0.141992 171.224 0.123093 169.6 0.134223 175.967 0.122107 160.514 0.130294
229.2 0.346426 160.718 0.176969 0.280373 169.7 0.15483 171.382 0.123087 169.7 0.141716 176.111 0.122103 160.529 0.132654
229.3 0.346417 160.743 0.19167 0.327151 169.73 0.165767 171.54 0.123079 169.77 0.156392 176.255 0.122097 160.543 0.13508
229.4 0.34644 160.8 0.23113 0.436381 169.77 0.18232 171.697 0.123068 169.8 0.163431 176.398 0.12209 160.557 0.137572
229.5 0.346398 160.829 0.244114 0.464746 169.8 0.196225 171.855 0.123055 169.9 0.173127 176.542 0.122082 160.571 0.140131
229.6 0.346419 160.9 0.279189 0.532941 169.9 0.216763 172.013 0.12304 170 0.173996 176.686 0.122073 160.586 0.142755
229.7 0.346437 161 0.28574 0.544248 170 0.218665 172.171 0.123023 170.1 0.171218 176.829 0.122063 160.6 0.145445
229.8 0.346403 161.1 0.275317 0.526085 170.1 0.212618 172.329 0.123003 170.2 0.164445 176.899 0.122062 160.614 0.148088
229.9 0.346418 161.2 0.25095 0.479514 170.2 0.198312 172.4 0.123 170.224 0.159837 176.969 0.122058 160.629 0.150804
230 0.346415 161.224 0.234268 0.442772 170.242 0.182394 172.472 0.122993 170.248 0.155391 177.039 0.122052 160.643 0.15359
230.1 0.346405 161.256 0.21472 0.393784 170.31 0.159985 172.543 0.122981 170.271 0.151108 177.109 0.122043 160.657 0.156449
230.2 0.346454 161.3 0.190429 0.326424 170.367 0.144379 172.615 0.122965 170.295 0.146986 177.179 0.122032 160.671 0.159379
230.3 0.346418 161.319 0.18062 0.293329 170.4 0.136194 172.686 0.122945 170.319 0.143027 177.249 0.122018 160.686 0.162381
230.4 0.346419 161.345 0.169063 0.249201 170.5 0.125884 172.758 0.12292 170.343 0.139229 177.319 0.122002 160.7 0.165454
230.5 0.346438 161.4 0.146805 0.154052 170.6 0.124853 172.829 0.12289 170.367 0.135594 177.375 0.121984 160.718 0.174467
230.6 0.346398 161.414 0.143887 0.138986 170.7 0.124265 172.883 0.122859 170.4 0.130694 177.431 0.121961 160.743 0.188286
230.7 0.346442 161.429 0.141049 0.123919 170.8 0.12393 172.938 0.12282 170.5 0.124176 177.487 0.121933 160.8 0.225188
230.8 0.346423 161.443 0.138289 0.108852 170.908 0.123757 172.992 0.122773 170.6 0.123506 177.542 0.1219 160.829 0.237229
230.9 0.346728 161.457 0.135609 0.093785 170.953 0.123728 173.046 0.122717 170.7 0.123122 177.598 0.121862 160.9 0.269638
231 0.346736 161.471 0.133008 0.0787181 170.998 0.123704 173.1 0.122652 170.8 0.122903 177.654 0.121819 161 0.275671
231.1 0.346714 161.486 0.130486 0.0636513 171.043 0.123684 173.154 0.122578 170.908 0.12279 177.71 0.12177 161.1 0.26607
231.2 0.346722 161.5 0.128043 0.0485845 171.089 0.123669 173.208 0.122496 170.953 0.122771 177.8 0.121669 161.2 0.243567
231.3 0.346752 161.6 0.126376 0.0378392 171.134 0.123659 173.3 0.122318 170.998 0.122755 177.829 0.121624 161.224 0.228092
231.4 0.346726 161.7 0.12552 0.0322208 171.179 0.123654 173.315 0.122276 171.043 0.122742 177.857 0.121577 161.256 0.209876
231.5 0.346735 161.8 0.125027 0.0289552 171.224 0.123654 173.331 0.122233 171.089 0.122732 177.886 0.121529 161.3 0.187157
231.6 0.346739 161.906 0.124767 0.0272171 171.382 0.123647 173.346 0.122189 171.134 0.122726 177.914 0.121481 161.319 0.177914
231.7 0.346696 161.941 0.124726 0.0269482 171.54 0.123637 173.362 0.122145 171.179 0.122722 177.943 0.121431 161.345 0.166974
231.8 0.346729 161.977 0.124692 0.0267208 171.697 0.123623 173.377 0.122101 171.224 0.122722 177.971 0.12138 161.4 0.145815
231.9 0.346722 162.012 0.124664 0.026535 171.855 0.123607 173.393 0.122056 171.382 0.122717 178 0.121329 161.414 0.143022
232 0.346709 162.047 0.124643 0.0263907 172.013 0.123588 173.408 0.12201 171.54 0.122711 178.1 0.12138 161.429 0.140302
232.1 0.347045 162.082 0.124628 0.026288 172.171 0.123565 173.5 0.121702 171.697 0.122702 178.2 0.12165 161.443 0.137655
232.2 0.347028 162.117 0.124618 0.0262268 172.329 0.12354 173.6 0.121725 171.855 0.122691 178.3 0.121991 161.457 0.135081
232.3 0.347015 162.152 0.124615 0.0262072 172.4 0.123537 173.7 0.122186 172.013 0.122679 178.4 0.122554 161.471 0.132581
232.4 0.347032 162.255 0.124607 0.0261544 172.472 0.123528 173.8 0.122783 172.171 0.122664 178.5 0.124621 161.486 0.130154
232.5 0.347014 162.357 0.124598 0.026093 172.543 0.123513 173.9 0.123699 172.329 0.122648 178.6 0.131769 161.5 0.127801
232.6 0.347023 162.459 0.124588 0.0260228 172.615 0.123493 174 0.126693 172.4 0.122645 178.7 0.137194 161.6 0.126192
232.7 0.347098 162.562 0.124576 0.0259438 172.686 0.123467 174.1 0.139994 172.472 0.12264 178.8 0.149242 161.7 0.125366
232.8 0.347084 162.664 0.124563 0.0258561 172.758 0.123435 174.2 0.14997 172.543 0.12263 178.9 0.152169 161.8 0.12489
232.9 0.347091 162.766 0.124549 0.0257596 172.829 0.123398 174.242 0.161473 172.615 0.122617 178.915 0.152137 161.906 0.124638
233 0.347045 162.869 0.124533 0.0256544 172.883 0.12336 174.3 0.179556 172.686 0.1226 178.93 0.152096 161.941 0.1246
233.1 0.346998 162.979 0.124513 0.0255183 172.938 0.123311 174.4 0.189324 172.758 0.122579 178.946 0.152046 161.977 0.124567
233.2 0.347036 163.09 0.124492 0.0253782 172.992 0.12325 174.504 0.189187 172.829 0.122554 178.961 0.151985 162.012 0.12454
233.3 0.347029 163.201 0.12447 0.0252341 173.046 0.123179 174.6 0.18483 172.883 0.122529 178.976 0.151915 162.047 0.124519
233.4 0.347016 163.311 0.124448 0.025086 173.1 0.123098 174.7 0.173511 172.938 0.122497 178.991 0.151836 162.082 0.124504
233.5 0.34705 163.422 0.124425 0.0249339 173.154 0.123005 174.743 0.162232 172.992 0.122457 179.006 0.151747 162.117 0.124495
233.6 0.347019 163.533 0.124402 0.0247777 173.208 0.122902 174.81 0.146594 173.046 0.122411 179.1 0.149916 162.152 0.124493
233.7 0.347035 163.643 0.124378 0.0246176 173.3 0.122677 174.9 0.129598 173.1 0.122357 179.2 0.144602 162.255 0.124485
233.8 0.347055 163.71 0.124355 0.0244632 173.4 0.122324 175 0.124633 173.154 0.122296 179.3 0.133609 162.357 0.124476
233.9 0.347011 163.776 0.124316 0.0242008 173.5 0.121902 175.1 0.123933 173.208 0.122228 179.4 0.124679 162.459 0.124466
  163.842 0.124261 0.0238305 173.6 0.121931 175.2 0.123513 173.3 0.12208 179.456 0.123668 162.562 0.124455
  163.909 0.12419 0.0233521 173.7 0.122511 175.215 0.123477 173.315 0.122045 179.5 0.122881 162.664 0.124442
  163.975 0.124103 0.0227658 173.8 0.123263 175.23 0.123441 173.331 0.122009 179.6 0.122529 162.766 0.124428
  164.041 0.124 0.0220715 173.9 0.12442 175.246 0.123406 173.346 0.121973 179.7 0.122317 162.869 0.124413
  164.107 0.123882 0.0212692 174 0.128232 175.261 0.123372 173.362 0.121937 179.8 0.122201 162.979 0.124393
  164.135 0.123823 0.020869 174.1 0.14569 175.276 0.123338 173.377 0.1219 179.833 0.122181 163.09 0.124373
  164.162 0.123758 0.020433 174.2 0.159354 175.291 0.123305 173.393 0.121862 179.865 0.122164 163.201 0.124352
  164.19 0.123689 0.0199611 174.218 0.165982 175.306 0.123273 173.408 0.121825 179.898 0.122151 163.311 0.124331
  164.217 0.123614 0.0194532 174.242 0.175827 175.323 0.12325 173.5 0.121569 179.93 0.12214 163.422 0.124309
  164.245 0.123534 0.0189095 174.3 0.202673 175.34 0.123229 173.6 0.121588 179.963 0.122132 163.533 0.124287
  164.272 0.123449 0.0183299 174.4 0.217846 175.357 0.12321 173.7 0.12197 179.995 0.122127 163.643 0.124264
  164.3 0.123358 0.0177144 174.504 0.21763 175.374 0.123193 173.8 0.122466 180.028 0.122125 163.71 0.124241
  164.4 0.122924 0.0147444 174.6 0.210815 175.39 0.123179 173.9 0.123223 180.116 0.122121 163.776 0.124204
  164.5 0.122344 0.0107432 174.7 0.193492 175.407 0.123167 174 0.125689 180.204 0.122117 163.842 0.12415
  164.6 0.122207 0.00979277 174.743 0.176894 175.424 0.123157 174.1 0.136425 180.293 0.122113 163.909 0.124082
  164.7 0.122883 0.0144573 174.8 0.157522 175.479 0.123137 174.2 0.14426 180.381 0.12211 163.975 0.123998
  164.8 0.123844 0.0210115 174.829 0.149315 175.534 0.123121 174.242 0.153044 180.469 0.122108 164.041 0.123898
  164.9 0.125174 0.0299338 174.9 0.13197 175.589 0.123108 174.3 0.166541 180.557 0.122106 164.107 0.123784
  165 0.128826 0.0535392 175 0.125605 175.643 0.123099 174.4 0.173623 180.645 0.122105 164.135 0.123727
  165.044 0.13729 0.102866 175.1 0.124716 175.698 0.123094 174.504 0.173524 180.784 0.122097 164.162 0.123664
  165.1 0.149241 0.165984 175.2 0.124186 175.753 0.123092 174.6 0.17038 180.923 0.12209 164.19 0.123597
  165.2 0.169105 0.251811 175.215 0.124139 175.808 0.123093 174.7 0.162095 181.062 0.122081 164.217 0.123525
  165.224 0.182795 0.299999 175.23 0.124094 175.951 0.123087 174.729 0.156361 181.201 0.122073 164.245 0.123448
  165.256 0.204476 0.36425 175.246 0.12405 176.094 0.123079 174.757 0.150918 181.341 0.122063 164.272 0.123365
  165.3 0.238312 0.452595 175.261 0.124006 176.237 0.123069 174.786 0.145766 181.48 0.122053 164.3 0.123278
  165.345 0.256305 0.489638 175.276 0.123964 176.38 0.123056 174.814 0.140904 181.619 0.122043 164.4 0.122858
  165.4 0.280526 0.53528 175.291 0.123922 176.524 0.123042 174.843 0.136333 181.677 0.122036 164.5 0.122297
  165.504 0.284782 0.542617 175.306 0.123882 176.667 0.123025 174.871 0.132053 181.736 0.122024 164.6 0.122165
  165.6 0.273834 0.523422 175.323 0.123852 176.81 0.123007 174.9 0.128063 181.794 0.122008 164.7 0.122818
  165.7 0.247527 0.47244 175.34 0.123826 176.881 0.123004 175 0.123995 181.853 0.121989 164.8 0.123747
  165.73 0.226565 0.424262 175.357 0.123802 176.952 0.122997 175.1 0.123417 181.911 0.121965 164.9 0.125032
  165.77 0.202338 0.360025 175.374 0.123781 177.023 0.122986 175.2 0.12307 181.969 0.121937 165 0.128555
  165.808 0.181585 0.297044 175.39 0.123763 177.094 0.122971 175.215 0.12304 182.028 0.121905 165.044 0.136693
  165.824 0.174086 0.269665 175.407 0.123748 177.165 0.122952 175.23 0.12301 182.107 0.121852 165.1 0.148143
  165.856 0.160645 0.214906 175.424 0.123735 177.235 0.122928 175.246 0.122981 182.206 0.121769 165.2 0.167036
  165.9 0.143722 0.138427 175.479 0.12371 177.306 0.122901 175.261 0.122953 182.3 0.12166 165.224 0.179956
  166 0.127764 0.0468066 175.534 0.12369 177.351 0.122875 175.276 0.122925 182.5 0.12132 165.256 0.20028
  166.1 0.126281 0.0372193 175.589 0.123674 177.396 0.122845 175.291 0.122898 182.6 0.121389 165.3 0.231854
  166.2 0.125462 0.0318381 175.643 0.123662 177.44 0.122809 175.306 0.122871 182.7 0.121668 165.345 0.24851
  166.3 0.124994 0.0287342 175.698 0.123655 177.485 0.122768 175.323 0.122852 182.8 0.122017 165.4 0.27087
  166.408 0.124751 0.0271139 175.753 0.123653 177.529 0.122721 175.34 0.122835 182.9 0.122619 165.504 0.274789
  166.452 0.12471 0.026838 175.808 0.123654 177.574 0.122669 175.357 0.122819 183 0.124982 165.6 0.264703
  166.496 0.124675 0.0266084 175.95 0.123647 177.619 0.122612 175.374 0.122805 183.1 0.132166 165.7 0.240398
  166.541 0.124648 0.0264251 176.091 0.123637 177.7 0.12249 175.39 0.122794 183.2 0.138092 165.73 0.220924
  166.585 0.124628 0.0262882 176.233 0.123624 177.8 0.122286 175.407 0.122784 183.3 0.149634 165.77 0.198303
  166.63 0.124614 0.0261977 176.375 0.123609 177.829 0.122203 175.424 0.122775 183.4 0.1522 165.808 0.178828
  166.674 0.124607 0.0261535 176.517 0.123591 177.857 0.122118 175.479 0.122759 183.504 0.151677 165.824 0.171741
  166.718 0.124608 0.0261557 176.658 0.12357 177.886 0.122031 175.534 0.122746 183.6 0.149698 165.856 0.158987
  166.869 0.124599 0.0260984 176.8 0.123547 177.914 0.121942 175.589 0.122735 183.7 0.143943 165.9 0.142865
  167.019 0.124587 0.0260141 176.871 0.123543 177.943 0.121852 175.643 0.122728 183.8 0.132974 166 0.127532
  167.169 0.12457 0.025903 176.943 0.123535 177.971 0.12176 175.698 0.122723 183.9 0.124375 166.1 0.126101
  167.319 0.124549 0.0257649 177.014 0.123521 178 0.121666 175.753 0.122721 184 0.122855 166.2 0.12531
  167.469 0.124525 0.0255999 177.086 0.123503 178.1 0.121759 175.808 0.122722 184.1 0.122513 166.3 0.124858
  167.619 0.124496 0.0254079 177.157 0.123479 178.2 0.122251 175.954 0.122717 184.2 0.122307 166.408 0.124624
  167.77 0.124464 0.0251891 177.229 0.12345 178.3 0.122873 176.1 0.12271 184.3 0.122195 166.452 0.124584
  167.845 0.124457 0.0251477 177.3 0.123417 178.4 0.123906 176.246 0.122701 184.333 0.122177 166.496 0.12455
  167.921 0.124445 0.0250676 177.346 0.123385 178.5 0.127764 176.392 0.122691 184.365 0.122162 166.541 0.124524
  167.997 0.124428 0.0249486 177.391 0.123346 178.6 0.141889 176.538 0.122679 184.398 0.122149 166.585 0.124504
  168.073 0.124404 0.0247908 177.437 0.1233 178.7 0.153472 176.683 0.122665 184.43 0.122138 166.63 0.124491
  168.148 0.124375 0.0245943 177.482 0.123247 178.743 0.164965 176.829 0.12265 184.463 0.122131 166.674 0.124485
  168.224 0.12434 0.0243589 177.528 0.123188 178.8 0.182109 176.898 0.122648 184.496 0.122126 166.718 0.124485
  168.3 0.124299 0.0240847 177.573 0.123121 178.9 0.18971 176.966 0.122642 184.528 0.122124 166.869 0.124477
  168.346 0.124261 0.0238315 177.619 0.123048 178.915 0.189627 177.034 0.122633 184.624 0.122119 167.019 0.124465
  168.391 0.124215 0.0235175 177.7 0.122893 178.93 0.189519 177.102 0.12262 184.72 0.122115 167.169 0.124449
  168.437 0.124159 0.0231428 177.8 0.122637 178.946 0.189385 177.17 0.122605 184.816 0.122112 167.319 0.124429
  168.483 0.124095 0.0227074 177.829 0.122532 178.961 0.189227 177.238 0.122586 184.912 0.122109 167.469 0.124405
  168.528 0.124021 0.0222112 177.857 0.122425 178.976 0.189043 177.306 0.122563 185.008 0.122106 167.619 0.124377
  168.574 0.123939 0.0216542 177.886 0.122316 178.991 0.188834 177.351 0.122542 185.104 0.122103 167.77 0.124346
  168.619 0.123847 0.0210366 177.914 0.122204 179.006 0.188599 177.396 0.122517 185.2 0.122101 167.845 0.12434
  168.645 0.123791 0.0206546 177.943 0.122091 179.1 0.183837 177.44 0.122487 185.33 0.122093 167.921 0.124328
  168.671 0.12373 0.0202383 177.971 0.121975 179.2 0.170585 177.485 0.122453 185.459 0.122086 167.997 0.124311
  168.697 0.123663 0.0197875 178 0.121858 179.256 0.156059 177.529 0.122414 185.589 0.122078 168.073 0.124288
  168.723 0.123592 0.0193023 178.1 0.121975 179.3 0.145732 177.574 0.122371 185.719 0.122069 168.148 0.12426
  168.748 0.123515 0.0187827 178.2 0.122593 179.345 0.137342 177.619 0.122324 185.848 0.122061 168.224 0.124226
  168.774 0.123434 0.0182286 178.3 0.123376 179.4 0.127874 177.7 0.122223 185.978 0.122052 168.3 0.124187
  168.8 0.123347 0.0176402 178.4 0.124683 179.456 0.125974 177.8 0.122054 186.107 0.122042 168.346 0.124151
  168.9 0.122904 0.0146059 178.5 0.129605 179.5 0.124511 177.829 0.121985 186.168 0.122034 168.391 0.124105
  169 0.122324 0.0106039 178.514 0.132047 179.6 0.123861 177.857 0.121914 186.228 0.122022 168.437 0.124052
  169.1 0.122208 0.00979817 178.529 0.134563 179.7 0.123471 177.886 0.121842 186.288 0.122005 168.483 0.123989
  169.2 0.122902 0.0145904 178.543 0.137152 179.8 0.123257 177.914 0.121768 186.348 0.121984 168.528 0.123918
  169.3 0.123875 0.0212258 178.557 0.139815 179.833 0.123221 177.943 0.121693 186.408 0.121958 168.574 0.123839
  169.4 0.125251 0.0304443 178.571 0.142552 179.865 0.123191 177.971 0.121617 186.468 0.121928 168.619 0.12375
  169.5 0.129147 0.0555616 178.586 0.145364 179.898 0.123165 178 0.121539 186.528 0.121893 168.645 0.123696
  169.514 0.131928 0.0722984 178.6 0.148248 179.93 0.123146 178.1 0.121617 186.606 0.121839 168.671 0.123637
  169.529 0.134805 0.0890352 178.7 0.164264 179.963 0.123131 178.2 0.122025 186.706 0.12175 168.697 0.123573
  169.543 0.13778 0.105772 178.743 0.180914 179.995 0.123122 178.3 0.12254 186.8 0.121634 168.723 0.123504
  169.557 0.140851 0.122509 178.8 0.2066 180.028 0.123119 178.4 0.123395 186.815 0.121606 168.748 0.12343
  169.571 0.14402 0.139246 178.9 0.218455 180.116 0.12311 178.5 0.126566 186.831 0.121578 168.774 0.123351
  169.586 0.147286 0.155982 178.915 0.218324 180.204 0.123103 178.6 0.137927 186.846 0.121551 168.8 0.123268
  169.6 0.150649 0.172719 178.93 0.218153 180.293 0.123097 178.7 0.146969 186.862 0.121524 168.9 0.122839
  169.7 0.170319 0.256489 178.946 0.217943 180.381 0.123092 178.743 0.155681 186.877 0.121497 169 0.122278
  169.73 0.188229 0.317106 178.961 0.217693 180.469 0.123087 178.8 0.168404 186.892 0.12147 169.1 0.122165
  169.77 0.216793 0.397928 178.976 0.217404 180.557 0.123084 178.9 0.1739 186.908 0.121443 169.2 0.122837
  169.8 0.241661 0.459945 178.991 0.217075 180.645 0.123081 178.915 0.173841 187 0.121306 169.3 0.123777
  169.856 0.26279 0.50233 179.006 0.216707 180.783 0.123068 178.93 0.173763 187.1 0.121428 169.4 0.125107
  169.9 0.281031 0.536157 179.1 0.209272 180.92 0.123054 178.946 0.173667 187.2 0.121725 169.5 0.128865
  170 0.284787 0.542626 179.2 0.189107 181.057 0.123039 178.961 0.173553 187.3 0.122097 169.514 0.131542
  170.1 0.272902 0.52174 179.224 0.179518 181.194 0.123023 178.976 0.17342 187.4 0.122827 169.529 0.134308
  170.2 0.245546 0.468278 179.256 0.168028 181.332 0.123007 178.991 0.17327 187.5 0.126169 169.543 0.137164
  170.218 0.23236 0.438694 179.3 0.15349 181.469 0.12299 179.006 0.173101 187.606 0.133363 169.557 0.14011
  170.242 0.216767 0.399248 179.345 0.14219 181.606 0.122972 179.1 0.16966 187.7 0.140718 169.571 0.143146
  170.3 0.183254 0.302977 179.4 0.129746 181.664 0.122959 179.2 0.159923 187.8 0.150506 169.586 0.146272
  170.329 0.169906 0.253518 179.456 0.127314 181.721 0.122939 179.3 0.140953 187.9 0.152263 169.6 0.149487
  170.367 0.154365 0.187573 179.5 0.12545 181.779 0.122912 179.4 0.126656 188 0.151468 169.7 0.168186
  170.4 0.142155 0.130261 179.6 0.124626 181.837 0.122879 179.456 0.125098 188.1 0.149073 169.73 0.185062
  170.5 0.127643 0.0460311 179.7 0.124132 181.894 0.122839 179.5 0.123894 188.2 0.141802 169.77 0.211794
  170.6 0.126233 0.0369051 179.8 0.123862 181.952 0.122793 179.6 0.123358 188.3 0.131269 169.8 0.234961
  170.7 0.125432 0.031643 179.833 0.123816 182.009 0.122739 179.7 0.123035 188.4 0.12373 169.856 0.254504
  170.8 0.124977 0.0286211 179.865 0.123778 182.037 0.122707 179.8 0.122858 188.5 0.122781 169.9 0.271335
  170.908 0.124743 0.0270618 179.898 0.123746 182.066 0.122673 179.833 0.122828 188.6 0.122467 170 0.274794
  170.953 0.124703 0.0267958 179.93 0.123721 182.094 0.122637 179.865 0.122803 188.7 0.12228 170.1 0.263844
  170.998 0.12467 0.0265739 179.963 0.123703 182.122 0.122598 179.898 0.122782 188.8 0.122181 170.2 0.238564
  171.043 0.124644 0.0263962 179.995 0.123691 182.15 0.122556 179.93 0.122766 188.835 0.122165 170.218 0.226324
  171.089 0.124624 0.0262624 180.028 0.123687 182.178 0.122513 179.963 0.122754 188.87 0.122152 170.242 0.211789
  171.134 0.12461 0.0261728 180.116 0.123676 182.206 0.122467 179.995 0.122747 188.905 0.122141 170.3 0.180404
  171.179 0.124604 0.0261273 180.204 0.123667 182.3 0.122269 180.028 0.122744 188.939 0.122132 170.329 0.167782
  171.224 0.124603 0.0261259 180.293 0.12366 182.329 0.122181 180.116 0.122737 188.974 0.122125 170.367 0.153012
  171.379 0.124594 0.0260628 180.381 0.123653 182.357 0.122094 180.204 0.122731 189.009 0.122121 170.4 0.141365
  171.534 0.12458 0.0259723 180.469 0.123647 182.386 0.122006 180.293 0.122726 189.044 0.122119 170.5 0.127415
  171.689 0.124563 0.0258545 180.557 0.123643 182.414 0.121917 180.381 0.122721 189.155 0.122116 170.6 0.126054
  171.844 0.124541 0.0257093 180.645 0.12364 182.443 0.121829 180.469 0.122718 189.267 0.122113 170.7 0.125282
  171.999 0.124515 0.0255368 180.783 0.123623 182.471 0.12174 180.557 0.122715 189.378 0.12211 170.8 0.124842
  172.154 0.124485 0.0253369 180.92 0.123605 182.5 0.12165 180.645 0.122713 189.49 0.122106 170.908 0.124616
  172.31 0.124452 0.0251097 181.057 0.123586 182.6 0.121775 180.784 0.122702 189.601 0.122101 170.953 0.124578
  172.384 0.124448 0.025083 181.194 0.123566 182.7 0.122283 180.923 0.12269 189.712 0.122096 170.998 0.124546
  172.458 0.124436 0.0250026 181.332 0.123546 182.8 0.122921 181.062 0.122677 189.824 0.122091 171.043 0.12452
  172.532 0.124416 0.0248685 181.469 0.123524 182.9 0.124026 181.201 0.122664 189.936 0.122085 171.089 0.124501
  172.607 0.124388 0.0246808 181.606 0.123502 183 0.128449 181.341 0.12265 190.047 0.122079 171.134 0.124488
  172.681 0.124352 0.0244395 181.664 0.123485 183.1 0.142711 181.48 0.122635 190.159 0.122072 171.179 0.124481
  172.755 0.124308 0.0241444 181.721 0.12346 183.2 0.155465 181.619 0.12262 190.271 0.122064 171.224 0.124481
  172.829 0.124256 0.0237957 181.779 0.123426 183.256 0.170263 181.677 0.122608 190.383 0.122056 171.379 0.124472
  172.883 0.124204 0.0234475 181.837 0.123384 183.3 0.183114 181.736 0.122591 190.495 0.122047 171.534 0.124459
  172.938 0.124138 0.0229993 181.894 0.123334 183.4 0.189793 181.794 0.122567 190.606 0.122038 171.689 0.124442
  172.992 0.124057 0.022451 181.952 0.123275 183.504 0.188415 181.853 0.122537 190.678 0.122028 171.844 0.124421
  173.046 0.123961 0.0218026 182.009 0.123208 183.6 0.183278 181.911 0.122501 190.75 0.12201 171.999 0.124396
  173.1 0.12385 0.0210541 182.037 0.123168 183.7 0.169 181.969 0.122459 190.822 0.121986 172.154 0.124367
  173.154 0.123725 0.0202056 182.066 0.123125 183.77 0.151383 182.028 0.122411 190.894 0.121955 172.31 0.124334
  173.208 0.123585 0.019257 182.094 0.123079 183.8 0.144394 182.107 0.12233 190.966 0.121917 172.384 0.12433
  173.3 0.123283 0.0171965 182.122 0.12303 183.9 0.127301 182.206 0.122204 191.038 0.121871 172.458 0.124319
  173.4 0.122806 0.0139293 182.15 0.122978 184 0.124462 182.3 0.122039 191.11 0.121819 172.532 0.1243
  173.5 0.122239 0.0100173 182.178 0.122923 184.1 0.123831 182.329 0.121967 191.2 0.121734 172.607 0.124273
  173.6 0.122278 0.0102858 182.206 0.122865 184.2 0.123453 182.357 0.121894 191.3 0.121602 172.681 0.124238
  173.7 0.123058 0.0156599 182.3 0.122615 184.3 0.123247 182.386 0.121821 191.4 0.121413 172.755 0.124196
  173.8 0.124074 0.0225691 182.329 0.122506 184.333 0.123214 182.414 0.121748 191.5 0.121304 172.829 0.124146
  173.9 0.125643 0.0330346 182.357 0.122395 184.365 0.123186 182.443 0.121674 191.6 0.121481 172.883 0.124095
  174 0.130881 0.0662988 182.386 0.122285 184.398 0.123162 182.471 0.1216 191.7 0.121795 172.938 0.124031
  174.028 0.1373 0.103185 182.414 0.122173 184.43 0.123143 182.5 0.121526 191.8 0.122202 172.992 0.123953
  174.1 0.156193 0.198201 182.443 0.122062 184.463 0.123129 182.6 0.12163 191.9 0.123144 173.046 0.12386
  174.2 0.177536 0.283139 182.471 0.12195 184.496 0.12312 182.7 0.122051 192.009 0.128431 173.1 0.123753
  174.218 0.188447 0.319307 182.5 0.121838 184.528 0.123116 182.8 0.12258 192.1 0.133284 173.154 0.123632
  174.242 0.205414 0.367532 182.6 0.121995 184.62 0.123108 182.9 0.123494 192.2 0.143954 173.208 0.123497
  174.289 0.244182 0.463981 182.7 0.122633 184.712 0.123101 183 0.127126 192.3 0.151216 173.3 0.123205
  174.3 0.253766 0.485226 182.8 0.123437 184.803 0.123095 183.1 0.138576 192.4 0.152235 173.4 0.122744
  174.4 0.283168 0.539852 182.9 0.124835 184.895 0.123089 183.2 0.148502 192.504 0.15098 173.5 0.122196
  174.504 0.28274 0.539115 183 0.130486 184.987 0.123084 183.256 0.159642 192.6 0.148214 173.6 0.122233
  174.6 0.269393 0.515325 183.044 0.13835 185.078 0.12308 183.3 0.169135 192.7 0.13922 173.7 0.122987
  174.7 0.236595 0.448823 183.1 0.149363 185.17 0.123077 183.4 0.173959 192.8 0.129473 173.8 0.12397
  174.718 0.223032 0.416452 183.2 0.167086 185.304 0.123063 183.504 0.172968 192.9 0.12332 173.9 0.125485
  174.743 0.207147 0.373291 183.224 0.175788 185.438 0.123049 183.6 0.169254 193 0.122707 174 0.130536
  174.8 0.174595 0.272508 183.256 0.188759 185.572 0.123034 183.7 0.158743 193.1 0.122422 174.065 0.145746
  174.829 0.161819 0.221013 183.3 0.208154 185.706 0.123018 183.8 0.139902 193.2 0.122256 174.1 0.154773
  174.869 0.146937 0.152353 183.4 0.218585 185.84 0.123002 183.9 0.126187 193.306 0.122168 174.2 0.17501
  174.9 0.136119 0.0972102 183.504 0.216417 185.974 0.122985 184 0.123854 193.351 0.122153 174.218 0.185285
  175 0.127261 0.0435758 183.6 0.208406 186.107 0.122967 184.1 0.123333 193.396 0.122141 174.242 0.201166
  175.1 0.126047 0.0356904 183.7 0.186749 186.168 0.122952 184.2 0.12302 193.44 0.122131 174.289 0.237279
  175.2 0.125325 0.0309289 183.73 0.175189 186.228 0.122929 184.3 0.12285 193.485 0.122123 174.3 0.246172
  175.215 0.125262 0.0305126 183.77 0.161409 186.288 0.122898 184.333 0.122823 193.529 0.122118 174.4 0.273303
  175.23 0.1252 0.0301044 183.8 0.151657 186.348 0.12286 184.365 0.122799 193.574 0.122115 174.504 0.272909
  175.246 0.12514 0.0297043 183.856 0.138476 186.408 0.122813 184.398 0.12278 193.619 0.122115 174.6 0.260607
  175.261 0.125081 0.0293123 183.9 0.12901 186.468 0.122758 184.43 0.122764 193.779 0.122113 174.7 0.230263
  175.276 0.125023 0.0289285 184 0.125387 186.528 0.122695 184.463 0.122753 193.94 0.122109 174.718 0.217646
  175.291 0.124967 0.0285527 184.1 0.124588 186.606 0.122596 184.496 0.122745 194.1 0.122103 174.743 0.202801
  175.306 0.124912 0.0281851 184.2 0.124109 186.706 0.122433 184.528 0.122741 194.261 0.122096 174.8 0.172232
  175.408 0.124724 0.0269356 184.3 0.123849 186.8 0.122221 184.62 0.122735 194.422 0.122088 174.829 0.160112
  175.465 0.124687 0.0266876 184.333 0.123807 186.9 0.121896 184.712 0.122729 194.582 0.122079 174.869 0.145925
  175.522 0.124657 0.0264838 184.365 0.123771 187 0.121625 184.803 0.122724 194.743 0.122067 174.9 0.135574
  175.579 0.124633 0.026324 184.398 0.123742 187.1 0.121847 184.895 0.122719 194.816 0.122066 175 0.127046
  175.637 0.124616 0.0262084 184.43 0.123718 187.2 0.122387 184.987 0.122715 194.889 0.122063 175.1 0.125875
  175.694 0.124605 0.0261368 184.463 0.1237 187.3 0.123067 185.078 0.122712 194.963 0.122056 175.2 0.125177
  175.751 0.124601 0.0261094 184.496 0.123689 187.4 0.12441 185.17 0.122709 195.036 0.122048 175.215 0.125117
  175.808 0.124603 0.0261261 184.528 0.123683 187.5 0.130718 185.304 0.122698 195.109 0.122036 175.23 0.125057
  175.942 0.124595 0.0260688 184.62 0.123674 187.606 0.145215 185.438 0.122686 195.183 0.122021 175.246 0.124999
  176.075 0.124583 0.0259875 184.712 0.123664 187.7 0.161422 185.572 0.122673 195.256 0.122004 175.261 0.124942
  176.209 0.124567 0.0258823 184.803 0.123657 187.77 0.17763 185.706 0.12266 195.308 0.121989 175.276 0.124886
  176.342 0.124548 0.0257531 184.895 0.123649 187.8 0.18536 185.84 0.122647 195.36 0.121969 175.291 0.124832
  176.476 0.124525 0.0256 184.987 0.123643 187.9 0.189961 185.974 0.122633 195.411 0.121945 175.306 0.124779
  176.609 0.124498 0.025423 185.078 0.123638 188 0.187868 186.107 0.122618 195.463 0.121917 175.408 0.124598
  176.743 0.124468 0.0252221 185.17 0.123634 188.1 0.181678 186.168 0.122606 195.515 0.121884 175.465 0.124562
  176.812 0.124462 0.025179 185.304 0.123617 188.2 0.163936 186.228 0.122587 195.567 0.121847 175.522 0.124533
  176.88 0.124451 0.0251078 185.438 0.123598 188.242 0.153713 186.288 0.122561 195.619 0.121805 175.579 0.124509
  176.949 0.124437 0.0250083 185.572 0.123579 188.3 0.140859 186.348 0.122529 195.7 0.121727 175.637 0.124493
  177.018 0.124418 0.0248807 185.706 0.12356 188.4 0.126089 186.408 0.12249 195.8 0.121591 175.694 0.124482
  177.087 0.124394 0.0247248 185.84 0.123539 188.5 0.124325 186.468 0.122445 195.9 0.121399 175.751 0.124479
  177.155 0.124367 0.0245407 185.974 0.123518 188.6 0.123746 186.528 0.122393 196 0.121305 175.808 0.124481
  177.224 0.124335 0.0243285 186.107 0.123495 188.7 0.123403 186.606 0.122311 196.1 0.121496 175.942 0.124473
  177.28 0.124298 0.0240797 186.168 0.123477 188.8 0.123222 186.706 0.122175 196.2 0.121817 176.075 0.124461
  177.337 0.124247 0.0237361 186.228 0.123448 188.835 0.123193 186.8 0.122 196.3 0.122239 176.209 0.124446
  177.393 0.124182 0.0232977 186.288 0.123409 188.87 0.123168 186.9 0.12173 196.4 0.123271 176.342 0.124427
  177.449 0.124103 0.0227644 186.348 0.12336 188.905 0.123147 187 0.121505 196.5 0.128552 176.476 0.124405
  177.506 0.12401 0.0221362 186.408 0.123301 188.939 0.123131 187.1 0.121689 196.6 0.133415 176.609 0.12438
  177.562 0.123903 0.0214132 186.468 0.123231 188.974 0.123119 187.2 0.122138 196.7 0.144864 176.743 0.124351
  177.619 0.123782 0.0205953 186.528 0.123152 189.009 0.123111 187.3 0.122701 196.8 0.151346 176.812 0.124344
  177.7 0.123574 0.0191823 186.606 0.123027 189.044 0.123108 187.4 0.123811 196.9 0.152185 176.88 0.124334
  177.8 0.123228 0.0168262 186.706 0.122822 189.153 0.123103 187.5 0.128974 197 0.150961 176.949 0.12432
  177.829 0.123087 0.0158579 186.8 0.122556 189.262 0.123097 187.606 0.140546 197.1 0.147917 177.018 0.124301
  177.857 0.122942 0.0148683 186.9 0.122147 189.371 0.123091 187.7 0.153044 197.2 0.138536 177.087 0.124279
  177.886 0.122795 0.0138574 187 0.121806 189.48 0.123084 187.8 0.170764 197.3 0.128964 177.155 0.124253
  177.914 0.122645 0.0128251 187.1 0.122084 189.59 0.123076 187.9 0.17408 197.4 0.123244 177.224 0.124222
  177.943 0.122493 0.0117715 187.2 0.122765 189.699 0.123068 188 0.172575 197.5 0.122688 177.28 0.124186
  177.971 0.122337 0.0106966 187.3 0.123622 189.808 0.123059 188.1 0.16809 197.6 0.12241 177.337 0.124137
  178 0.122179 0.00960029 187.4 0.125322 189.915 0.123048 188.2 0.154944 197.7 0.122249 177.393 0.124074
  178.1 0.122336 0.0106903 187.5 0.133423 190.023 0.123036 188.3 0.137111 197.715 0.122236 177.449 0.123998
  178.2 0.123169 0.016421 187.515 0.135932 190.131 0.123023 188.4 0.125193 197.731 0.122223 177.506 0.123908
  178.3 0.124227 0.0235983 187.53 0.138527 190.238 0.12301 188.5 0.123741 197.746 0.122211 177.562 0.123804
  178.4 0.126001 0.0353881 187.546 0.141208 190.346 0.122997 188.6 0.123263 197.762 0.122199 177.619 0.123688
  178.5 0.132794 0.0778446 187.561 0.143973 190.453 0.122983 188.7 0.122979 197.777 0.122187 177.7 0.123486
  178.528 0.139725 0.116669 187.576 0.146824 190.561 0.122969 188.8 0.122829 197.793 0.122176 177.8 0.123152
  178.6 0.160086 0.21516 187.591 0.149761 190.624 0.122956 188.835 0.122805 197.808 0.122165 177.829 0.123015
  178.645 0.171021 0.258336 187.606 0.152783 190.688 0.122935 188.87 0.122784 197.857 0.12215 177.857 0.122876
  178.7 0.185534 0.310601 187.693 0.173813 190.752 0.122906 188.905 0.122767 197.906 0.122138 177.886 0.122734
  178.718 0.19682 0.345371 187.73 0.185432 190.815 0.122867 188.939 0.122754 197.955 0.122128 177.914 0.122589
  178.743 0.214284 0.391731 187.8 0.211641 190.879 0.122819 188.974 0.122744 198.005 0.122121 177.943 0.122441
  178.8 0.261258 0.499983 187.9 0.21885 190.943 0.122762 189.009 0.122737 198.054 0.122116 177.971 0.122291
  178.9 0.28437 0.541915 188 0.215559 191.006 0.122697 189.044 0.122735 198.103 0.122114 178 0.122138
  178.915 0.28411 0.541474 188.1 0.205934 191.035 0.122663 189.155 0.122731 198.152 0.122114 178.1 0.12229
  178.93 0.283772 0.540896 188.152 0.191475 191.064 0.122625 189.267 0.122726 198.31 0.122112 178.2 0.123095
  178.946 0.283357 0.540182 188.2 0.17929 191.093 0.122584 189.378 0.12272 198.468 0.122108 178.3 0.124117
  178.961 0.282864 0.539332 188.242 0.164676 191.122 0.12254 189.49 0.122714 198.625 0.122102 178.4 0.125831
  178.976 0.282293 0.538345 188.3 0.146855 191.15 0.122492 189.601 0.122708 198.783 0.122095 178.5 0.132377
  178.991 0.281645 0.537222 188.367 0.133504 191.179 0.12244 189.712 0.1227 198.941 0.122087 178.528 0.139032
  179.006 0.280919 0.535962 188.4 0.12746 191.208 0.122385 189.824 0.122692 199.098 0.122078 178.6 0.158477
  179.1 0.266405 0.509769 188.5 0.125214 191.3 0.122162 189.936 0.122684 199.256 0.122066 178.645 0.168843
  179.17 0.239277 0.454215 188.6 0.12448 191.4 0.121818 190.047 0.122674 199.321 0.122064 178.7 0.182553
  179.2 0.228574 0.430406 188.7 0.124047 191.5 0.121622 190.159 0.122663 199.386 0.122061 178.718 0.19315
  179.224 0.211586 0.386707 188.8 0.123817 191.6 0.121943 190.271 0.122651 199.451 0.122055 178.743 0.209456
  179.256 0.192072 0.328442 188.835 0.12378 191.7 0.122515 190.383 0.122639 199.515 0.122048 178.8 0.253097
  179.3 0.168215 0.248327 188.87 0.123749 191.8 0.12326 190.495 0.122626 199.58 0.122039 178.9 0.27441
  179.319 0.160379 0.215819 188.905 0.123723 191.9 0.124997 190.606 0.122611 199.645 0.122029 178.915 0.27417
  179.345 0.151069 0.172476 188.939 0.123702 192.009 0.13514 190.678 0.122596 199.71 0.122016 178.93 0.273859
  179.4 0.132991 0.0790164 188.974 0.123687 192.1 0.145046 190.75 0.12257 199.767 0.122001 178.946 0.273477
  179.456 0.129614 0.0584022 189.009 0.123677 192.152 0.156993 190.822 0.122533 199.824 0.121982 178.961 0.273023
  179.5 0.127048 0.0422053 189.044 0.123673 192.2 0.169027 190.894 0.122486 199.88 0.121957 178.976 0.272498
  179.6 0.125924 0.0348804 189.153 0.123667 192.3 0.187208 190.966 0.122428 199.937 0.121928 178.991 0.2719
  179.7 0.125251 0.0304426 189.262 0.123659 192.4 0.189886 191.038 0.122359 199.994 0.121894 179.006 0.271232
  179.8 0.124885 0.0280068 189.371 0.123651 192.504 0.186592 191.11 0.12228 200.051 0.121856 179.1 0.25785
  179.833 0.124823 0.027595 189.48 0.123643 192.6 0.179502 191.2 0.122152 200.107 0.121813 179.17 0.232743
  179.865 0.124771 0.0272449 189.59 0.123633 192.614 0.176199 191.3 0.121951 200.206 0.121712 179.2 0.222812
  179.898 0.124728 0.0269566 189.699 0.123623 192.629 0.172973 191.4 0.121666 200.3 0.121581 179.224 0.206966
  179.93 0.124694 0.0267301 189.808 0.123611 192.643 0.169824 191.5 0.121502 200.4 0.121388 179.256 0.188666
  179.963 0.124669 0.0265653 189.915 0.123597 192.657 0.166753 191.6 0.121769 200.5 0.121309 179.3 0.166192
  179.995 0.124654 0.0264623 190.023 0.123582 192.671 0.163758 191.7 0.122244 200.6 0.121515 179.319 0.15875
  180.028 0.124647 0.0264211 190.131 0.123566 192.686 0.160841 191.8 0.12286 200.7 0.121842 179.345 0.149872
  180.116 0.124633 0.0263281 190.238 0.12355 192.7 0.158001 191.9 0.124295 200.8 0.122282 179.4 0.132567
  180.204 0.124621 0.0262458 190.346 0.123533 192.743 0.148606 192.009 0.132546 200.9 0.123416 179.456 0.129315
  180.293 0.12461 0.0261742 190.453 0.123516 192.8 0.137214 192.1 0.140415 201 0.129127 179.5 0.126841
  180.381 0.124601 0.0261131 190.561 0.123497 192.9 0.125325 192.2 0.158763 201.1 0.13369 179.6 0.125756
  180.469 0.124594 0.0260627 190.612 0.123485 193 0.124189 192.3 0.172099 201.2 0.145667 179.7 0.125107
  180.557 0.124588 0.026023 190.664 0.123465 193.1 0.123664 192.4 0.174027 201.3 0.151446 179.8 0.124753
  180.645 0.124584 0.0259939 190.716 0.123439 193.2 0.123359 192.504 0.171654 201.4 0.152105 179.833 0.124693
  180.783 0.124561 0.02584 190.768 0.123405 193.306 0.123198 192.6 0.166501 201.504 0.150657 179.865 0.124643
  180.92 0.124536 0.0256777 190.82 0.123364 193.351 0.123171 192.7 0.150443 201.6 0.147513 179.898 0.124601
  181.057 0.124511 0.025507 190.872 0.123317 193.396 0.123147 192.8 0.13421 201.7 0.137693 179.93 0.124568
  181.194 0.124484 0.0253279 190.924 0.123262 193.44 0.123129 192.9 0.124565 201.8 0.128261 179.963 0.124544
  181.332 0.124456 0.0251403 190.95 0.12323 193.485 0.123115 193 0.123628 201.9 0.123157 179.995 0.124529
  181.469 0.124427 0.0249444 190.977 0.123195 193.529 0.123105 193.1 0.123194 201.944 0.122936 180.028 0.124523
  181.606 0.124397 0.02474 191.003 0.123158 193.574 0.123101 193.2 0.122943 202 0.122661 180.116 0.12451
  181.664 0.124374 0.0245875 191.03 0.123117 193.619 0.1231 193.306 0.122809 202.1 0.122393 180.204 0.124498
  181.721 0.12434 0.0243585 191.057 0.123075 193.779 0.123096 193.351 0.122787 202.2 0.122239 180.293 0.124488
  181.779 0.124294 0.0240529 191.083 0.123029 193.94 0.123089 193.396 0.122767 202.216 0.122227 180.381 0.124479
  181.837 0.124238 0.0236707 191.11 0.122981 194.1 0.123079 193.44 0.122752 202.231 0.122215 180.469 0.124472
  181.894 0.12417 0.0232119 191.2 0.122786 194.261 0.123066 193.485 0.12274 202.247 0.122203 180.557 0.124466
  181.952 0.12409 0.0226765 191.3 0.122481 194.422 0.123051 193.529 0.122733 202.263 0.122192 180.645 0.124462
  182.009 0.123999 0.0220644 191.4 0.122049 194.582 0.123034 193.574 0.122729 202.278 0.122181 180.783 0.12444
  182.037 0.123945 0.0216974 191.5 0.121802 194.743 0.123013 193.619 0.122728 202.294 0.122171 180.92 0.124416
  182.066 0.123887 0.0213029 191.6 0.122206 194.812 0.123011 193.779 0.122725 202.31 0.122161 181.057 0.124392
  182.094 0.123824 0.0208808 191.7 0.122926 194.88 0.123005 193.94 0.122719 202.358 0.122147 181.194 0.124366
  182.122 0.123758 0.0204312 191.8 0.123865 194.949 0.122995 194.1 0.122711 202.405 0.122136 181.332 0.124339
  182.15 0.123688 0.0199541 191.9 0.126067 195.018 0.12298 194.261 0.1227 202.453 0.122127 181.469 0.124311
  182.178 0.123613 0.0194494 192.009 0.139222 195.087 0.122962 194.422 0.122688 202.501 0.12212 181.606 0.124281
  182.206 0.123535 0.0189172 192.1 0.152549 195.155 0.12294 194.582 0.122673 202.549 0.122115 181.664 0.124259
  182.3 0.123199 0.016625 192.122 0.159329 195.224 0.122914 194.743 0.122656 202.597 0.122113 181.721 0.124226
  182.329 0.123051 0.0156109 192.152 0.169366 195.279 0.122888 194.812 0.122654 202.645 0.122113 181.779 0.124182
  182.357 0.122902 0.0145914 192.2 0.18679 195.333 0.122853 194.88 0.122649 202.843 0.122108 181.837 0.124128
  182.386 0.122753 0.0135667 192.214 0.190446 195.388 0.12281 194.949 0.122641 203.04 0.122102 181.894 0.124062
  182.414 0.122604 0.0125367 192.229 0.194204 195.442 0.122759 195.018 0.122629 203.238 0.122094 181.952 0.123985
  182.443 0.122454 0.0115014 192.243 0.198064 195.497 0.122699 195.087 0.122614 203.435 0.122084 182.009 0.123897
  182.471 0.122303 0.0104608 192.257 0.202026 195.552 0.122632 195.155 0.122596 203.633 0.122072 182.037 0.123845
  182.5 0.122152 0.00941496 192.271 0.20609 195.606 0.122556 195.224 0.122574 203.83 0.122059 182.066 0.123788
  182.6 0.122363 0.0108758 192.286 0.210256 195.7 0.122391 195.279 0.122552 204.028 0.122043 182.094 0.123728
  182.7 0.123223 0.0167901 192.3 0.214525 195.8 0.122143 195.333 0.122524 204.096 0.122035 182.122 0.123664
  182.8 0.12431 0.0241554 192.4 0.218732 195.9 0.121794 195.388 0.122488 204.164 0.122022 182.15 0.123596
  182.9 0.126209 0.0367495 192.504 0.213562 196 0.121623 195.442 0.122446 204.232 0.122003 182.178 0.123524
  183 0.134028 0.0851335 192.6 0.20259 196.1 0.121971 195.497 0.122396 204.3 0.121979 182.206 0.123449
  183.044 0.145367 0.145345 192.645 0.187325 196.2 0.122556 195.552 0.12234 204.368 0.121948 182.3 0.123124
  183.1 0.161797 0.22239 192.7 0.170704 196.3 0.123328 195.606 0.122278 204.436 0.121913 182.329 0.122981
  183.17 0.181091 0.294738 192.743 0.157518 196.4 0.125234 195.7 0.122141 204.504 0.121871 182.357 0.122837
  183.2 0.190209 0.325744 192.8 0.141971 196.5 0.135377 195.8 0.121935 204.533 0.121851 182.386 0.122693
  183.224 0.2051 0.368931 192.9 0.126484 196.6 0.145322 195.9 0.121646 204.562 0.121829 182.414 0.122548
  183.256 0.228351 0.426515 193 0.125041 196.645 0.156371 196 0.121503 204.591 0.121803 182.443 0.122403
  183.3 0.264264 0.505692 193.1 0.124376 196.7 0.171219 196.1 0.121792 204.62 0.121776 182.471 0.122258
  183.4 0.284628 0.542355 193.2 0.123991 196.8 0.187549 196.2 0.122278 204.648 0.121747 182.5 0.122112
  183.504 0.280347 0.534967 193.306 0.123787 196.9 0.189753 196.3 0.122916 204.677 0.121715 182.6 0.122316
  183.6 0.264733 0.50662 193.351 0.123752 197 0.186543 196.4 0.12449 204.706 0.12168 182.7 0.123147
  183.643 0.246233 0.469073 193.396 0.123723 197.1 0.178755 196.5 0.132737 204.8 0.121536 182.8 0.124197
  183.7 0.224311 0.420204 193.44 0.1237 197.17 0.162764 196.6 0.140632 204.9 0.121344 182.9 0.126031
  183.73 0.204118 0.36561 193.485 0.123682 197.2 0.156459 196.645 0.149158 205 0.121336 183 0.133564
  183.77 0.181102 0.292818 193.529 0.12367 197.256 0.144667 196.7 0.160395 205.1 0.121591 183.044 0.14443
  183.8 0.165348 0.236962 193.574 0.123664 197.3 0.136196 196.8 0.172344 205.2 0.121938 183.1 0.160103
  183.824 0.156302 0.197851 193.619 0.123663 197.4 0.125183 196.9 0.173931 205.3 0.122461 183.17 0.178356
  183.856 0.14559 0.145703 193.779 0.123658 197.5 0.124153 197 0.171619 205.4 0.124174 183.2 0.186951
  183.9 0.131964 0.0728694 193.94 0.123649 197.6 0.123642 197.1 0.165954 205.5 0.131102 183.224 0.200902
  184 0.126963 0.0416536 194.1 0.123636 197.7 0.123346 197.2 0.149263 205.6 0.135802 183.256 0.222556
  184.1 0.125872 0.0345381 194.261 0.123621 197.715 0.123322 197.3 0.133394 205.7 0.148257 183.3 0.255871
  184.2 0.125221 0.0302419 194.422 0.123602 197.731 0.123298 197.4 0.124448 205.8 0.151885 183.4 0.274647
  184.3 0.124868 0.0278942 194.582 0.123579 197.746 0.123275 197.5 0.123599 205.815 0.151901 183.504 0.270705
  184.333 0.124811 0.0275136 194.743 0.123553 197.762 0.123254 197.6 0.123177 205.83 0.151907 183.6 0.256306
  184.365 0.124762 0.0271882 194.809 0.12355 197.777 0.123232 197.7 0.122932 205.846 0.151902 183.643 0.23919
  184.398 0.124722 0.0269182 194.876 0.123543 197.793 0.123212 197.715 0.122912 205.861 0.151887 183.7 0.218845
  184.43 0.12469 0.0267034 194.942 0.123531 197.808 0.123192 197.731 0.122892 205.876 0.151863 183.73 0.199977
  184.463 0.124666 0.026544 195.009 0.123514 197.857 0.123165 197.746 0.122873 205.891 0.151828 183.77 0.178345
  184.496 0.12465 0.0264398 195.075 0.123494 197.906 0.123142 197.762 0.122855 205.906 0.151783 183.8 0.163474
  184.528 0.124643 0.0263909 195.142 0.123469 197.955 0.123124 197.777 0.122838 206 0.150187 183.824 0.15487
  184.614 0.124629 0.0262994 195.208 0.123439 198.005 0.123111 197.793 0.122821 206.1 0.145804 183.856 0.144638
  184.7 0.124617 0.026219 195.265 0.123406 198.054 0.123102 197.808 0.122805 206.129 0.142625 183.9 0.131578
  184.786 0.124607 0.0261498 195.322 0.123362 198.103 0.123098 197.857 0.122782 206.157 0.139552 184 0.126759
  184.872 0.124598 0.0260916 195.379 0.123307 198.152 0.123098 197.906 0.122763 206.186 0.136586 184.1 0.125706
  184.958 0.124591 0.0260446 195.436 0.123241 198.305 0.123094 197.955 0.122748 206.214 0.133726 184.2 0.125077
  185.044 0.124586 0.0260087 195.492 0.123164 198.458 0.123088 198.005 0.122737 206.243 0.130972 184.3 0.124737
  185.13 0.124582 0.0259839 195.549 0.123076 198.612 0.123078 198.054 0.12273 206.271 0.128325 184.333 0.124681
  185.27 0.124558 0.0258228 195.606 0.122977 198.765 0.123066 198.103 0.122727 206.3 0.125784 184.365 0.124634
  185.409 0.124533 0.0256534 195.7 0.122769 198.918 0.123051 198.152 0.122727 206.4 0.122958 184.398 0.124595
  185.549 0.124506 0.0254758 195.8 0.122457 199.071 0.123034 198.31 0.122723 206.5 0.122575 184.43 0.124564
  185.689 0.124479 0.02529 195.9 0.122019 199.224 0.123014 198.468 0.122717 206.6 0.122342 184.463 0.124541
  185.828 0.12445 0.0250959 196 0.121803 199.292 0.12301 198.625 0.122709 206.615 0.122321 184.496 0.124526
  185.968 0.12442 0.0248936 196.1 0.122241 199.36 0.123004 198.783 0.122699 206.63 0.122301 184.528 0.124519
  186.107 0.124388 0.0246831 196.2 0.122977 199.428 0.122994 198.941 0.122686 206.645 0.122282 184.614 0.124506
  186.165 0.124363 0.0245153 196.3 0.123951 199.496 0.122981 199.098 0.122671 206.661 0.122262 184.7 0.124494
  186.223 0.124326 0.0242652 196.4 0.126369 199.564 0.122966 199.256 0.122655 206.676 0.122244 184.786 0.124484
  186.281 0.124276 0.0239329 196.5 0.139532 199.632 0.122947 199.321 0.122652 206.691 0.122226 184.872 0.124476
  186.339 0.124215 0.0235182 196.6 0.152928 199.7 0.122925 199.386 0.122646 206.706 0.122208 184.958 0.124469
  186.397 0.124141 0.0230212 196.645 0.168487 199.758 0.122897 199.451 0.122638 206.742 0.122186 185.044 0.124464
  186.454 0.124055 0.022442 196.7 0.190054 199.816 0.122861 199.515 0.122627 206.777 0.122167 185.13 0.12446
  186.512 0.123957 0.0217804 196.8 0.215058 199.875 0.122816 199.58 0.122614 206.813 0.122151 185.27 0.124437
  186.54 0.123903 0.0214131 196.9 0.218523 199.933 0.122762 199.645 0.122597 206.848 0.122139 185.409 0.124413
  186.568 0.123844 0.0210131 197 0.213485 199.991 0.122699 199.71 0.122579 206.884 0.12213 185.549 0.124387
  186.595 0.12378 0.0205805 197.1 0.201446 200.049 0.122628 199.767 0.122556 206.919 0.122125 185.689 0.12436
  186.623 0.123711 0.0201151 197.13 0.190694 200.107 0.122547 199.824 0.122526 206.955 0.122123 185.828 0.124332
  186.651 0.123638 0.0196171 197.2 0.168501 200.2 0.122379 199.88 0.122489 207.053 0.12212 185.968 0.124303
  186.678 0.12356 0.0190864 197.256 0.152097 200.3 0.122125 199.937 0.122445 207.152 0.122116 186.107 0.124273
  186.706 0.123477 0.018523 197.3 0.140617 200.4 0.121774 199.994 0.122394 207.25 0.122113 186.165 0.124249
  186.8 0.123118 0.0160733 197.4 0.126304 200.5 0.12163 200.051 0.122336 207.348 0.122109 186.223 0.124213
  186.9 0.122567 0.0122871 197.5 0.124996 200.6 0.122006 200.107 0.12227 207.447 0.122106 186.281 0.124165
  187 0.122109 0.00911493 197.6 0.124349 200.7 0.122602 200.206 0.122119 207.545 0.122103 186.339 0.124106
  187.1 0.122484 0.011711 197.7 0.123974 200.8 0.123406 200.3 0.12192 207.643 0.1221 186.397 0.124035
  187.2 0.1234 0.0180002 197.715 0.123943 200.9 0.125503 200.4 0.121629 207.768 0.122093 186.454 0.123952
  187.3 0.124559 0.0258302 197.731 0.123914 201 0.136522 200.5 0.121509 207.892 0.122085 186.512 0.123857
  187.4 0.126873 0.041072 197.746 0.123885 201.1 0.145901 200.6 0.121821 208.016 0.122077 186.54 0.123804
  187.5 0.13818 0.108792 197.762 0.123857 201.13 0.153395 200.7 0.122315 208.14 0.122069 186.568 0.123747
  187.515 0.141794 0.127984 197.777 0.12383 201.2 0.173175 200.8 0.122982 208.264 0.122061 186.595 0.123685
  187.53 0.145581 0.147212 197.793 0.123805 201.3 0.18781 200.9 0.124711 208.388 0.122052 186.623 0.123619
  187.546 0.14954 0.166477 197.808 0.12378 201.4 0.189543 201 0.133656 208.512 0.122043 186.651 0.123548
  187.561 0.153673 0.185779 197.853 0.123747 201.504 0.185752 201.1 0.141085 208.582 0.122034 186.678 0.123473
  187.576 0.157979 0.205119 197.898 0.12372 201.6 0.177741 201.17 0.155234 208.652 0.122019 186.706 0.123393
  187.591 0.162458 0.224495 197.943 0.123698 201.643 0.167153 201.2 0.161846 208.721 0.121998 186.8 0.123046
  187.606 0.167109 0.243908 197.988 0.123681 201.7 0.154577 201.3 0.172533 208.791 0.121971 186.9 0.122513
  187.643 0.180956 0.293587 198.033 0.12367 201.77 0.140464 201.4 0.17378 208.861 0.121939 187 0.12207
  187.7 0.204708 0.369022 198.077 0.123664 201.8 0.1348 201.504 0.171047 208.93 0.1219 187.1 0.122433
  187.73 0.222099 0.413489 198.122 0.123663 201.9 0.125022 201.6 0.165211 209 0.121855 187.2 0.123318
  187.77 0.248617 0.472778 198.284 0.123657 201.944 0.124612 201.7 0.147819 209.016 0.121842 187.3 0.124438
  187.8 0.271002 0.518272 198.446 0.123648 202 0.124104 201.8 0.132273 209.031 0.121829 187.4 0.126672
  187.9 0.285153 0.54325 198.608 0.123635 202.1 0.123611 201.9 0.124315 209.047 0.121815 187.5 0.137553
  188 0.27866 0.532015 198.77 0.123619 202.2 0.123328 201.944 0.123978 209.063 0.121801 187.515 0.141017
  188.1 0.259982 0.497515 198.932 0.1236 202.216 0.123305 202 0.123558 209.079 0.121787 187.53 0.14464
  188.152 0.233042 0.439541 199.094 0.123577 202.231 0.123283 202.1 0.123151 209.094 0.121772 187.546 0.148422
  188.2 0.211069 0.386455 199.256 0.123551 202.247 0.123261 202.2 0.122917 209.11 0.121757 187.561 0.152364
  188.218 0.199743 0.354156 199.321 0.123547 202.263 0.123241 202.216 0.122898 209.2 0.12165 187.576 0.156464
  188.242 0.186421 0.311092 199.386 0.123538 202.278 0.123221 202.231 0.122879 209.4 0.121307 187.591 0.160724
  188.3 0.15796 0.205991 199.451 0.123525 202.294 0.123203 202.247 0.122862 209.5 0.121395 187.606 0.165144
  188.329 0.149044 0.164102 199.515 0.123509 202.31 0.123185 202.263 0.122845 209.6 0.121691 187.643 0.178221
  188.367 0.138374 0.10825 199.58 0.123489 202.354 0.123161 202.278 0.122829 209.7 0.122067 187.7 0.20055
  188.4 0.129812 0.0597092 199.645 0.123464 202.398 0.123141 202.294 0.122813 209.8 0.12276 187.73 0.216768
  188.5 0.126725 0.040114 199.71 0.123435 202.442 0.123124 202.31 0.122799 209.9 0.125789 187.77 0.241379
  188.6 0.125725 0.0335749 199.767 0.123401 202.487 0.123112 202.354 0.122779 210 0.132731 187.8 0.262091
  188.7 0.125136 0.0296756 199.824 0.123355 202.531 0.123103 202.398 0.122762 210.1 0.139728 187.9 0.275131
  188.8 0.124824 0.0276034 199.88 0.123299 202.575 0.123099 202.442 0.122748 210.2 0.150089 188 0.269151
  188.835 0.124774 0.0272689 199.937 0.123232 202.619 0.123098 202.487 0.122738 210.3 0.152119 188.1 0.251919
  188.87 0.124731 0.0269837 199.994 0.123154 202.791 0.123091 202.531 0.122731 210.315 0.152039 188.152 0.226947
  188.905 0.124696 0.0267479 200.051 0.123065 202.964 0.123081 202.575 0.122727 210.331 0.151946 188.2 0.206497
  188.939 0.124668 0.0265615 200.107 0.122966 203.136 0.12307 202.619 0.122727 210.346 0.151841 188.218 0.195892
  188.974 0.124648 0.0264244 200.2 0.122755 203.308 0.123055 202.791 0.122721 210.362 0.151723 188.242 0.183362
  189.009 0.124635 0.0263367 200.3 0.122434 203.48 0.123039 202.964 0.122713 210.377 0.151593 188.3 0.156455
  189.044 0.124629 0.0262983 200.4 0.121993 203.652 0.12302 203.136 0.122703 210.392 0.15145 188.329 0.147949
  189.152 0.12462 0.026239 200.5 0.121813 203.824 0.122999 203.308 0.122691 210.408 0.151294 188.4 0.129506
  189.26 0.12461 0.0261733 200.6 0.122284 203.893 0.122995 203.48 0.122678 210.5 0.149233 188.5 0.12653
  189.368 0.1246 0.0261013 200.7 0.123034 203.963 0.122986 203.652 0.122662 210.6 0.142639 188.6 0.125564
  189.476 0.124588 0.0260229 200.8 0.12405 204.032 0.12297 203.824 0.122645 210.7 0.131952 188.7 0.124995
  189.584 0.124575 0.0259383 200.9 0.126711 204.101 0.122948 203.893 0.122642 210.8 0.123958 188.8 0.124694
  189.692 0.124562 0.0258474 201 0.14105 204.171 0.12292 203.963 0.122634 210.9 0.122811 188.835 0.124646
  189.8 0.124547 0.0257501 201.1 0.153722 204.24 0.122886 204.032 0.12262 211 0.122484 188.87 0.124605
  189.909 0.124527 0.0256176 201.13 0.164222 204.31 0.122845 204.101 0.122602 211.1 0.122289 188.905 0.124571
  190.017 0.124507 0.0254793 201.17 0.180042 204.352 0.122813 204.171 0.122579 211.115 0.122272 188.939 0.124544
  190.126 0.124485 0.0253353 201.2 0.192987 204.394 0.122775 204.24 0.122551 211.131 0.122256 188.974 0.124524
  190.235 0.124463 0.0251855 201.3 0.215469 204.437 0.122732 204.31 0.122517 211.146 0.122241 189.009 0.124511
  190.343 0.12444 0.0250299 201.4 0.218191 204.479 0.122684 204.352 0.122491 211.162 0.122226 189.044 0.124506
  190.452 0.124416 0.0248687 201.504 0.212251 204.522 0.12263 204.394 0.122459 211.177 0.122211 189.152 0.124497
  190.561 0.124391 0.0247016 201.6 0.199899 204.564 0.122571 204.437 0.122424 211.193 0.122197 189.26 0.124488
  190.612 0.124374 0.0245864 201.643 0.18409 204.606 0.122506 204.479 0.122383 211.208 0.122184 189.368 0.124477
  190.664 0.124347 0.0244075 201.7 0.165826 204.7 0.122323 204.522 0.122339 211.243 0.122167 189.476 0.124466
  190.716 0.124311 0.024165 201.73 0.157024 204.8 0.122044 204.564 0.12229 211.279 0.122153 189.584 0.124454
  190.768 0.124266 0.0238589 201.8 0.13877 204.9 0.121694 204.606 0.122236 211.314 0.122142 189.692 0.124441
  190.82 0.124211 0.0234891 201.9 0.126099 205 0.12168 204.621 0.122214 211.35 0.122133 189.8 0.124427
  190.872 0.124146 0.0230558 201.944 0.125578 205.1 0.122143 204.635 0.122191 211.385 0.122126 189.909 0.124408
  190.924 0.124073 0.0225589 202 0.124933 205.2 0.122776 204.649 0.122168 211.421 0.122122 190.017 0.124388
  190.95 0.124029 0.0222647 202.1 0.124309 205.3 0.123735 204.663 0.122145 211.456 0.122121 190.126 0.124367
  190.977 0.123982 0.0219459 202.2 0.123952 205.4 0.126922 204.678 0.12212 211.555 0.122118 190.235 0.124345
  191.003 0.123931 0.0216024 202.216 0.123922 205.5 0.140517 204.692 0.122096 211.655 0.122115 190.343 0.124323
  191.03 0.123877 0.0212344 202.231 0.123894 205.6 0.150425 204.706 0.12207 211.754 0.122111 190.452 0.1243
  191.057 0.123819 0.0208417 202.247 0.123867 205.643 0.162289 204.8 0.121853 211.854 0.122108 190.561 0.124276
  191.083 0.123757 0.0204244 202.263 0.123841 205.7 0.179611 204.9 0.121562 211.953 0.122104 190.612 0.124259
  191.11 0.123692 0.0199824 202.278 0.123816 205.8 0.188963 205 0.121551 212.053 0.122101 190.664 0.124233
  191.2 0.123429 0.0181988 202.294 0.123793 205.815 0.189005 205.1 0.121935 212.152 0.122097 190.716 0.124199
  191.3 0.123018 0.015389 202.31 0.123771 205.83 0.189019 205.2 0.12246 212.267 0.12209 190.768 0.124155
  191.4 0.122436 0.0113821 202.354 0.12374 205.846 0.189007 205.3 0.123253 212.382 0.122083 190.82 0.124102
  191.5 0.122105 0.00908309 202.398 0.123714 205.861 0.188969 205.4 0.125877 212.496 0.122076 190.872 0.124039
  191.6 0.122647 0.0128386 202.442 0.123694 205.876 0.188904 205.5 0.13684 212.611 0.122068 190.924 0.123968
  191.7 0.123618 0.0194807 202.487 0.123678 205.891 0.188812 205.6 0.144613 212.726 0.122061 190.95 0.123926
  191.8 0.124889 0.0280355 202.531 0.123667 205.906 0.188693 205.643 0.153659 212.84 0.122053 190.977 0.12388
  191.9 0.127894 0.0476359 202.575 0.123662 206 0.184536 205.7 0.166581 212.955 0.122045 191.003 0.123831
  191.916 0.130299 0.0625485 202.619 0.123661 206.1 0.173511 205.8 0.173363 213.022 0.122037 191.03 0.123779
  191.931 0.132792 0.0774959 202.789 0.123652 206.152 0.160103 205.815 0.173393 213.089 0.122024 191.057 0.123723
  191.947 0.135372 0.092478 202.959 0.12364 206.218 0.145239 205.83 0.173404 213.156 0.122006 191.083 0.123663
  191.962 0.138039 0.107495 203.129 0.123626 206.3 0.129978 205.846 0.173395 213.223 0.121982 191.11 0.1236
  191.978 0.140794 0.122546 203.299 0.123608 206.4 0.124653 205.861 0.173367 213.29 0.121953 191.2 0.123347
  191.994 0.143636 0.137633 203.468 0.123588 206.5 0.123946 205.876 0.17332 213.357 0.121918 191.3 0.122949
  192.009 0.146565 0.152754 203.638 0.123564 206.6 0.123516 205.891 0.173254 213.424 0.121878 191.4 0.122387
  192.1 0.166737 0.242524 203.808 0.123538 206.615 0.123478 205.906 0.173169 213.45 0.12186 191.5 0.122066
  192.122 0.177574 0.282313 203.878 0.123533 206.63 0.123441 206 0.170167 213.476 0.121841 191.6 0.122591
  192.152 0.194341 0.335365 203.949 0.123522 206.645 0.123406 206.1 0.162094 213.502 0.12182 191.7 0.123529
  192.2 0.224395 0.420378 204.019 0.123502 206.661 0.123371 206.129 0.156441 213.528 0.121797 191.8 0.124757
  192.242 0.244701 0.4655 204.089 0.123476 206.676 0.123337 206.157 0.151067 213.554 0.121772 191.9 0.127657
  192.3 0.27663 0.528426 204.159 0.123442 206.691 0.123303 206.186 0.145971 213.58 0.121746 191.916 0.129975
  192.4 0.28492 0.542853 204.23 0.1234 206.706 0.123271 206.214 0.141153 213.606 0.121718 191.931 0.132374
  192.504 0.274746 0.52506 204.3 0.123352 206.737 0.123234 206.243 0.136615 213.7 0.121588 191.947 0.134854
  192.6 0.253607 0.484909 204.344 0.12331 206.768 0.123202 206.271 0.132355 213.8 0.121396 191.962 0.137415
  192.619 0.240818 0.457691 204.388 0.123262 206.799 0.123175 206.3 0.128373 213.9 0.121303 191.978 0.140057
  192.645 0.225561 0.421399 204.431 0.123206 206.83 0.123153 206.4 0.124011 214 0.121572 191.994 0.142781
  192.7 0.196285 0.344521 204.475 0.123144 206.861 0.123137 206.5 0.123427 214.1 0.122089 192.009 0.145585
  192.718 0.186428 0.312951 204.519 0.123074 206.892 0.123127 206.6 0.123072 214.2 0.122432 192.1 0.164792
  192.743 0.174762 0.270856 204.563 0.122998 206.924 0.123121 206.615 0.123041 214.3 0.122607 192.122 0.175036
  192.8 0.150616 0.172566 204.606 0.122914 207.01 0.123112 206.63 0.123011 214.337 0.122637 192.152 0.190794
  192.869 0.134949 0.0894337 204.7 0.122684 207.096 0.123104 206.645 0.122981 214.374 0.122662 192.2 0.218921
  192.9 0.128468 0.0512816 204.8 0.122332 207.182 0.123098 206.661 0.122952 214.412 0.122684 192.242 0.237766
  193 0.12649 0.0385839 204.9 0.121893 207.268 0.123092 206.676 0.122924 214.449 0.122703 192.3 0.26728
  193.1 0.125583 0.0326399 205 0.121876 207.355 0.123088 206.691 0.122897 214.486 0.122717 192.4 0.274916
  193.2 0.125059 0.0291701 205.1 0.122457 207.441 0.123085 206.706 0.12287 214.523 0.122729 192.504 0.265544
  193.306 0.124784 0.0273316 205.2 0.123255 207.527 0.123083 206.737 0.122839 214.561 0.122736 192.6 0.246026
  193.349 0.124738 0.0270233 205.3 0.124466 207.668 0.123069 206.768 0.122812 214.642 0.122745 192.619 0.234175
  193.392 0.124699 0.0267647 205.4 0.128524 207.809 0.123055 206.799 0.12279 214.723 0.12275 192.645 0.219984
  193.435 0.124668 0.0265556 205.414 0.130863 207.949 0.123039 206.83 0.122772 214.805 0.122752 192.7 0.192657
  193.478 0.124644 0.0263962 205.429 0.133274 208.09 0.123023 206.861 0.122759 214.886 0.122751 192.718 0.183387
  193.521 0.124627 0.0262865 205.443 0.135755 208.231 0.123005 206.892 0.12275 214.967 0.122746 192.743 0.172368
  193.563 0.124618 0.0262264 205.457 0.138308 208.371 0.122987 206.924 0.122746 215.049 0.122738 192.8 0.149456
  193.606 0.124617 0.0262159 205.471 0.140932 208.512 0.122968 207.01 0.122738 215.13 0.122727 192.869 0.134444
  193.769 0.124609 0.026165 205.486 0.143628 208.571 0.122954 207.096 0.122732 215.246 0.122723 192.9 0.128211
  193.931 0.124597 0.0260833 205.5 0.146395 208.63 0.122933 207.182 0.122726 215.363 0.122719 193 0.126303
  194.093 0.12458 0.0259706 205.6 0.159989 208.688 0.122904 207.268 0.122722 215.479 0.122715 193.1 0.125427
  194.256 0.124559 0.0258271 205.619 0.166829 208.747 0.122868 207.355 0.122718 215.595 0.122712 193.2 0.124922
  194.418 0.124533 0.0256527 205.643 0.177018 208.806 0.122825 207.441 0.122716 215.712 0.122709 193.306 0.124655
  194.58 0.124502 0.0254473 205.7 0.202758 208.865 0.122774 207.527 0.122714 215.828 0.122706 193.349 0.12461
  194.743 0.124467 0.0252111 205.8 0.217279 208.924 0.122715 207.668 0.122703 215.944 0.122703 193.392 0.124573
  194.809 0.124462 0.0251821 205.815 0.217344 209.006 0.122615 207.809 0.122691 216.125 0.122689 193.435 0.124543
  194.876 0.124452 0.0251134 205.83 0.217366 209.021 0.122593 207.949 0.122678 216.305 0.122669 193.478 0.12452
  194.942 0.124436 0.025005 205.846 0.217348 209.036 0.12257 208.09 0.122664 216.486 0.122645 193.521 0.124504
  195.009 0.124414 0.0248569 205.861 0.217287 209.051 0.122547 208.231 0.12265 216.666 0.122616 193.563 0.124495
  195.075 0.124386 0.024669 205.876 0.217185 209.066 0.122523 208.371 0.122635 216.847 0.122583 193.606 0.124494
  195.142 0.124352 0.0244414 205.891 0.21704 209.08 0.122498 208.512 0.122619 217.027 0.122545 193.769 0.124486
  195.208 0.124312 0.024174 205.906 0.216855 209.095 0.122473 208.571 0.122608 217.208 0.122502 193.931 0.124475
  195.265 0.124267 0.0238719 206 0.210358 209.11 0.122446 208.63 0.12259 217.579 0.122428 194.093 0.124458
  195.322 0.124207 0.0234692 206.1 0.193491 209.2 0.122251 208.688 0.122566 217.951 0.122357 194.256 0.124438
  195.379 0.124133 0.0229662 206.122 0.184568 209.4 0.121627 208.747 0.122536 218.322 0.12229 194.418 0.124413
  195.436 0.124044 0.0223626 206.152 0.173823 209.5 0.121787 208.806 0.1225 218.694 0.122226 194.58 0.124383
  195.492 0.123939 0.0216586 206.206 0.156198 209.6 0.122325 208.865 0.122458 219.065 0.122165 194.743 0.124349
  195.549 0.123821 0.0208541 206.242 0.146542 209.7 0.123013 208.924 0.12241 219.437 0.122107 194.809 0.124345
  195.606 0.123687 0.0199491 206.3 0.132464 209.8 0.124286 209.006 0.122326 219.808 0.122053 194.876 0.124335
  195.7 0.123406 0.0180413 206.4 0.125631 209.9 0.129987 209.021 0.122308 220.07 0.122024 194.942 0.124319
  195.8 0.122985 0.0151595 206.5 0.124733 210 0.143886 209.036 0.122289 220.332 0.122001 195.009 0.124298
  195.9 0.122396 0.0111022 206.6 0.124189 210.1 0.159154 209.051 0.12227 220.595 0.121983 195.075 0.124271
  196 0.122106 0.0090943 206.615 0.124141 210.152 0.17171 209.066 0.12225 220.857 0.12197 195.142 0.124238
  196.1 0.122694 0.0131609 206.63 0.124095 210.2 0.184283 209.08 0.12223 221.119 0.121962 195.208 0.1242
  196.2 0.123687 0.0199501 206.645 0.124049 210.3 0.189579 209.095 0.122208 221.381 0.121959 195.265 0.124156
  196.3 0.125005 0.0288109 206.661 0.124005 210.315 0.189368 209.11 0.122187 221.643 0.121961 195.322 0.124099
  196.4 0.128309 0.0502769 206.676 0.123962 210.331 0.189124 209.2 0.122025 222.045 0.121965 195.379 0.124026
  196.414 0.130746 0.0652501 206.691 0.12392 210.346 0.188847 209.4 0.121506 222.446 0.121974 195.436 0.12394
  196.429 0.133261 0.0802233 206.706 0.123879 210.362 0.188537 209.5 0.12164 222.848 0.121988 195.492 0.12384
  196.443 0.135854 0.0951966 206.737 0.123832 210.377 0.188195 209.6 0.122086 223.249 0.122007 195.549 0.123725
  196.457 0.138527 0.11017 206.768 0.123791 210.392 0.18782 209.7 0.122656 223.651 0.12203 195.606 0.123595
  196.471 0.141277 0.125143 206.799 0.123758 210.408 0.187411 209.8 0.123709 224.052 0.122058 195.7 0.123324
  196.486 0.144106 0.140116 206.83 0.123731 210.5 0.182086 209.9 0.12838 224.453 0.122091 195.8 0.122917
  196.5 0.147014 0.155089 206.861 0.12371 210.6 0.165899 210 0.139503 224.483 0.122093 195.9 0.122347
  196.514 0.14969 0.167915 206.892 0.123697 210.645 0.154619 210.1 0.151321 225.11 0.12216 196 0.122067
  196.529 0.152441 0.180741 206.924 0.12369 210.7 0.142267 210.2 0.169983 225.736 0.12224 196.1 0.122636
  196.543 0.155267 0.193567 207.01 0.123679 210.8 0.126516 210.3 0.173806 226.363 0.122331 196.2 0.123596
  196.557 0.15817 0.206393 207.096 0.123669 210.9 0.12438 210.315 0.173654 226.989 0.122434 196.3 0.124869
  196.571 0.161147 0.219219 207.182 0.12366 211 0.123778 210.331 0.173479 227.616 0.12255 196.4 0.128058
  196.586 0.164201 0.232045 207.268 0.123653 211.1 0.123419 210.346 0.17328 228.242 0.122678 196.414 0.130405
  196.6 0.16733 0.24487 207.355 0.123648 211.2 0.123232 210.362 0.173057 228.869 0.122817 196.429 0.132825
  196.619 0.177339 0.281624 207.441 0.123644 211.237 0.123201 210.377 0.17281 229.477 0.12296 196.443 0.135317
  196.645 0.192892 0.33063 207.527 0.123642 211.273 0.123174 210.392 0.17254 230.086 0.1231 196.457 0.137882
  196.7 0.230295 0.434442 207.668 0.123624 211.31 0.123151 210.408 0.172245 230.695 0.123238 196.471 0.140521
  196.743 0.249392 0.475498 207.809 0.123606 211.346 0.123134 210.5 0.168387 231.304 0.123372 196.486 0.143231
  196.8 0.277676 0.53028 207.949 0.123586 211.383 0.123122 210.6 0.156421 231.912 0.123504 196.5 0.146015
  196.9 0.284504 0.542144 208.09 0.123565 211.419 0.123114 210.7 0.138225 232.521 0.123632 196.6 0.165354
  197 0.274595 0.524791 208.231 0.123544 211.456 0.123111 210.8 0.125544 233.13 0.123758 196.619 0.174816
  197.1 0.251443 0.480521 208.371 0.123521 211.555 0.123105 210.9 0.123786 233.944 0.123901 196.645 0.18943
  197.13 0.231603 0.436315 208.512 0.123497 211.655 0.1231 211 0.123289 283.339 0.123901 196.7 0.224412
  197.17 0.208402 0.377373 208.571 0.123479 211.754 0.123093 211.1 0.122992 299.948 0.123901 196.743 0.242114
  197.2 0.192575 0.333166 208.63 0.123453 211.854 0.123087 211.115 0.122967 300 0.123901 196.8 0.268244
  197.224 0.180422 0.292311 208.688 0.123416 211.953 0.123081 211.131 0.122943   196.9 0.274534
  197.256 0.166215 0.237837 208.747 0.123371 212.053 0.123074 211.146 0.122919   197 0.265404
  197.3 0.148614 0.162936 208.806 0.123316 212.152 0.123067 211.162 0.122896   197.1 0.244023
  197.345 0.138975 0.112211 208.865 0.123251 212.267 0.123055 211.177 0.122874   197.13 0.225611
  197.4 0.12822 0.0497104 208.924 0.123178 212.382 0.123042 211.193 0.122853   197.17 0.203981
  197.5 0.126428 0.0381811 209.006 0.123051 212.496 0.123029 211.208 0.122832   197.2 0.189174
  197.6 0.125546 0.0323954 209.021 0.123024 212.611 0.123015 211.243 0.122807   197.224 0.177724
  197.7 0.125037 0.0290199 209.036 0.122995 212.726 0.123001 211.279 0.122786   197.256 0.164274
  197.715 0.124995 0.028743 209.051 0.122966 212.84 0.122986 211.314 0.122769   197.3 0.147544
  197.731 0.124955 0.0284749 209.066 0.122936 212.955 0.122971 211.35 0.122755   197.345 0.138311
  197.746 0.124916 0.0282156 209.08 0.122904 213.02 0.122957 211.385 0.122745   197.4 0.127971
  197.762 0.124879 0.0279651 209.095 0.122872 213.084 0.122935 211.421 0.122739   197.5 0.126243
  197.777 0.124842 0.0277235 209.11 0.122839 213.149 0.122903 211.456 0.122737   197.6 0.125392
  197.793 0.124807 0.0274906 209.2 0.122593 213.214 0.122862 211.555 0.122733   197.7 0.1249
  197.808 0.124774 0.0272666 209.4 0.121808 213.279 0.122813 211.655 0.122728   197.715 0.12486
  197.853 0.124729 0.0269701 209.5 0.12201 213.343 0.122754 211.754 0.122723   197.731 0.124821
  197.898 0.124692 0.026722 209.6 0.122686 213.408 0.122687 211.854 0.122718   197.746 0.124783
  197.943 0.124662 0.0265225 209.7 0.123553 213.436 0.122653 211.953 0.122712   197.762 0.124747
  197.988 0.12464 0.0263714 209.8 0.125165 213.465 0.122615 212.053 0.122707   197.777 0.124712
  198.033 0.124625 0.0262688 209.9 0.132474 213.493 0.122574 212.152 0.122701   197.793 0.124678
  198.077 0.124617 0.0262147 209.914 0.134909 213.521 0.122529 212.267 0.122691   197.808 0.124646
  198.122 0.124616 0.0262091 209.929 0.137412 213.55 0.122481 212.382 0.12268   197.853 0.124603
  198.28 0.124608 0.0261608 209.943 0.139985 213.578 0.122429 212.496 0.122669   197.898 0.124567
  198.437 0.124597 0.0260815 209.957 0.142626 213.606 0.122374 212.611 0.122658   197.943 0.124538
  198.594 0.12458 0.0259712 209.971 0.145336 213.7 0.122138 212.726 0.122646   197.988 0.124516
  198.752 0.124559 0.0258298 209.986 0.148115 213.8 0.121788 212.84 0.122634   198.033 0.124502
  198.909 0.124533 0.0256574 210 0.150963 213.9 0.12162 212.955 0.122621   198.077 0.124494
  199.067 0.124503 0.025454 210.065 0.16452 214 0.122109 213.02 0.12261   198.122 0.124493
  199.224 0.124468 0.0252196 210.1 0.172359 214.1 0.123053 213.084 0.122591   198.284 0.124485
  199.284 0.124462 0.0251778 210.152 0.190896 214.2 0.123682 213.149 0.122565   198.446 0.124473
  199.344 0.124452 0.0251125 210.2 0.209966 214.3 0.124005 213.214 0.122532   198.608 0.124456
  199.404 0.124439 0.0250239 210.3 0.218247 214.337 0.124059 213.279 0.122491   198.77 0.124435
  199.464 0.124422 0.0249118 210.315 0.217915 214.374 0.124106 213.343 0.122442   198.932 0.12441
  199.524 0.124402 0.0247763 210.331 0.217531 214.412 0.124147 213.408 0.122386   199.094 0.12438
  199.584 0.124378 0.0246173 210.346 0.217096 214.449 0.124181 213.436 0.122358   199.256 0.124346
  199.643 0.124351 0.0244349 210.362 0.216609 214.486 0.124208 213.465 0.122327   199.321 0.12434
  199.71 0.124311 0.0241682 210.377 0.216072 214.523 0.124229 213.493 0.122293   199.386 0.124329
  199.776 0.124252 0.0237718 210.392 0.215483 214.561 0.124243 213.521 0.122256   199.451 0.124312
  199.842 0.124174 0.0232458 210.408 0.214843 214.639 0.124259 213.55 0.122215   199.515 0.124291
  199.909 0.124077 0.0225902 210.5 0.206564 214.718 0.124269 213.578 0.122172   199.58 0.124264
  199.975 0.123961 0.0218049 210.6 0.182168 214.796 0.124273 213.606 0.122126   199.645 0.124232
  200.041 0.123826 0.02089 210.645 0.165973 214.875 0.124271 213.7 0.121931   199.71 0.124194
  200.107 0.123672 0.0198454 210.7 0.148761 214.953 0.124263 213.8 0.12164   199.767 0.124149
  200.2 0.123387 0.0179063 210.743 0.13934 215.032 0.124249 213.9 0.121501   199.824 0.12409
  200.3 0.122955 0.0149522 210.8 0.128005 215.11 0.124228 214 0.121907   199.88 0.124016
  200.4 0.122361 0.0108632 210.9 0.125284 215.226 0.124219 214.1 0.122689   199.937 0.123928
  200.5 0.122119 0.00917913 211 0.124521 215.341 0.124212 214.2 0.12321   199.994 0.123827
  200.6 0.122753 0.0135641 211.1 0.124066 215.457 0.124205 214.3 0.123477   200.051 0.123711
  200.7 0.123764 0.0204747 211.2 0.12383 215.572 0.124199 214.337 0.123521   200.107 0.123581
  200.8 0.125141 0.0297098 211.237 0.12379 215.688 0.124193 214.374 0.12356   200.2 0.123305
  200.9 0.12878 0.0532504 211.273 0.123756 215.803 0.124189 214.412 0.123593   200.3 0.122888
  200.955 0.139525 0.115096 211.31 0.123728 215.919 0.124185 214.449 0.123621   200.4 0.122314
  201 0.149252 0.166036 211.346 0.123706 216.098 0.12416 214.486 0.123644   200.5 0.122079
  201.1 0.168575 0.249752 211.383 0.12369 216.276 0.124126 214.523 0.123661   200.6 0.122692
  201.13 0.185662 0.308846 211.419 0.123681 216.455 0.124084 214.561 0.123673   200.7 0.12367
  201.17 0.212736 0.387639 211.456 0.123677 216.634 0.124032 214.639 0.123686   200.8 0.125
  201.2 0.235671 0.446734 211.555 0.12367 216.813 0.123972 214.718 0.123695   200.9 0.128511
  201.256 0.258721 0.494316 211.655 0.123663 216.991 0.123904 214.796 0.123698   200.955 0.138837
  201.3 0.278484 0.531701 211.754 0.123655 217.17 0.123826 214.875 0.123696   201 0.148154
  201.4 0.283848 0.541021 211.854 0.123647 217.425 0.123732 214.953 0.123689   201.1 0.166533
  201.504 0.272187 0.520437 211.953 0.123639 217.68 0.12364 215.032 0.123678   201.13 0.182648
  201.6 0.248525 0.474516 212.053 0.12363 217.935 0.123551 215.11 0.123661   201.17 0.208012
  201.619 0.235369 0.445564 212.152 0.123622 218.19 0.123465 215.226 0.123654   201.2 0.229405
  201.643 0.219777 0.406962 212.267 0.123606 218.445 0.123382 215.341 0.123647   201.256 0.250743
  201.7 0.188114 0.319036 212.382 0.12359 218.7 0.123301 215.457 0.123641   201.3 0.268988
  201.73 0.173911 0.268531 212.496 0.123573 218.955 0.123224 215.572 0.123636   201.4 0.27393
  201.77 0.157379 0.201192 212.611 0.123556 219.234 0.123135 215.688 0.123632   201.504 0.263184
  201.8 0.145899 0.14952 212.726 0.123538 219.513 0.123057 215.803 0.123628   201.6 0.241322
  201.856 0.135531 0.0930114 212.84 0.12352 219.792 0.12299 215.919 0.123625   201.619 0.229118
  201.9 0.127938 0.047912 212.955 0.1235 220.071 0.122934 216.102 0.123604   201.643 0.214595
  201.944 0.127225 0.0433345 213.02 0.123483 220.35 0.122889 216.285 0.123575   201.7 0.184981
  202 0.126343 0.0376236 213.084 0.123455 220.629 0.122855 216.468 0.123538   201.73 0.171571
  202.1 0.125493 0.0320415 213.149 0.123415 220.908 0.122832 216.651 0.123494   201.77 0.155883
  202.2 0.125007 0.0288193 213.214 0.123364 221.414 0.122821 216.834 0.123443   201.8 0.144949
  202.216 0.124967 0.0285534 213.279 0.123301 221.921 0.122824 217.017 0.123385   201.856 0.135004
  202.231 0.124928 0.0282981 213.343 0.123227 222.427 0.122841 217.2 0.123319   201.9 0.127699
  202.247 0.124892 0.0280535 213.408 0.123142 222.934 0.122873 217.476 0.123236   201.944 0.127011
  202.263 0.124857 0.0278196 213.436 0.123099 223.44 0.12292 217.751 0.123155   202 0.12616
  202.278 0.124823 0.0275964 213.465 0.123052 223.947 0.122981 218.027 0.123076   202.1 0.12534
  202.294 0.124791 0.0273838 213.493 0.123 224.453 0.123056 218.303 0.123   202.2 0.124871
  202.31 0.124761 0.0271819 213.521 0.122943 224.483 0.12306 218.579 0.122926   202.216 0.124832
  202.354 0.12472 0.0269045 213.55 0.122883 225.102 0.123181 218.854 0.122855   202.231 0.124795
  202.398 0.124685 0.0266721 213.578 0.122817 225.72 0.123324 219.13 0.122786   202.247 0.12476
  202.442 0.124657 0.0264849 213.606 0.122747 226.338 0.123489 219.486 0.1227   202.263 0.124726
  202.487 0.124636 0.0263427 213.7 0.122451 226.956 0.123676 219.841 0.122629   202.278 0.124693
  202.531 0.124621 0.0262456 213.8 0.12201 227.574 0.123885 220.197 0.122573   202.294 0.124663
  202.575 0.124613 0.0261935 213.9 0.1218 228.192 0.124116 220.552 0.122531   202.31 0.124633
  202.619 0.124612 0.0261865 214 0.122414 228.81 0.124369 220.908 0.122505   202.354 0.124593
  202.788 0.124601 0.0261075 214.1 0.123604 229.409 0.124628 221.263 0.122492   202.398 0.12456
  202.957 0.124585 0.026002 214.2 0.124399 230.009 0.124883 221.619 0.122495   202.442 0.124533
  203.125 0.124565 0.0258702 214.3 0.124808 230.608 0.125134 222.024 0.122501   202.487 0.124512
  203.294 0.124541 0.025712 214.337 0.124876 231.208 0.125382 222.429 0.122514   202.531 0.124498
  203.463 0.124514 0.0255274 214.374 0.124936 231.807 0.125624 222.834 0.122535   202.575 0.124491
  203.631 0.124482 0.0253165 214.412 0.124988 232.407 0.125863 223.239 0.122563   202.619 0.12449
  203.8 0.124447 0.0250791 214.449 0.12503 233.006 0.126098 223.644 0.122598   202.789 0.124478
  203.863 0.124441 0.025041 214.486 0.125065 233.14 0.126148 224.048 0.122641   202.959 0.124463
  203.926 0.124428 0.024953 214.523 0.125091 233.274 0.126197 224.453 0.122691   203.129 0.124443
  203.989 0.124408 0.0248152 214.561 0.125109 233.408 0.126243 224.483 0.122695   203.299 0.12442
  204.052 0.12438 0.0246275 214.638 0.12513 233.542 0.126287 225.104 0.122796   203.468 0.124394
  204.116 0.124344 0.02439 214.715 0.125143 233.676 0.12633 225.725 0.122915   203.638 0.124363
  204.179 0.124302 0.0241027 214.792 0.125148 233.81 0.126371 226.346 0.123052   203.808 0.124329
  204.242 0.124252 0.0237656 214.869 0.125146 233.944 0.126409 226.967 0.123207   203.878 0.124323
  204.294 0.124199 0.0234145 214.946 0.125136 283.339 0.126409 227.588 0.123381   203.949 0.124307
  204.346 0.124133 0.0229712 215.023 0.125118 299.948 0.126409 228.209 0.123573   204.019 0.124282
  204.398 0.124054 0.0224357 215.1 0.125093 300 0.126409 228.829 0.123783   204.089 0.124247
  204.45 0.123961 0.021808 215.217 0.125081   229.431 0.123998   204.159 0.124203
  204.502 0.123855 0.021088 215.334 0.125071   230.034 0.12421   204.23 0.124149
  204.554 0.123735 0.0202759 215.451 0.125061   230.636 0.124418   204.3 0.124085
  204.606 0.123602 0.0193715 215.568 0.125053   231.238 0.124622   204.344 0.124031
  204.7 0.123291 0.0172571 215.685 0.125046   231.84 0.124822   204.388 0.123967
  204.8 0.122817 0.0140086 215.802 0.125041   232.442 0.125019   204.431 0.123895
  204.9 0.122226 0.00992594 215.919 0.125036   233.044 0.125211   204.475 0.123813
  205 0.122203 0.00976716 216.098 0.125004   233.944 0.125456   204.519 0.123722
  205.1 0.122986 0.0151663 216.276 0.124961   283.339 0.125456   204.563 0.123622
  205.2 0.124062 0.0224891 216.455 0.124908   299.948 0.125456   204.606 0.123513
  205.3 0.125706 0.0334487 216.634 0.124842   300 0.125456   204.7 0.123213
  205.4 0.131288 0.0687791 216.813 0.124767       204.8 0.122755
  205.456 0.144994 0.143901 216.991 0.12468       204.9 0.122183
  205.5 0.15726 0.202926 217.17 0.124582       205 0.122161
  205.6 0.17856 0.286772 217.425 0.124462       205.1 0.122918
  205.619 0.189859 0.323786 217.68 0.124346       205.2 0.123958
  205.643 0.2075 0.373138 217.935 0.124234       205.3 0.125546
  205.7 0.253926 0.485549 218.19 0.124125       205.4 0.130928
  205.8 0.282047 0.53792 218.445 0.124019       205.456 0.144076
  205.9 0.282102 0.538015 218.7 0.123918       205.5 0.155789
  206 0.268507 0.513687 218.955 0.123819       205.6 0.175977
  206.1 0.236594 0.448819 219.233 0.123708       205.619 0.186612
  206.122 0.220502 0.409923 219.511 0.12361       205.643 0.203115
  206.152 0.201885 0.358063 219.788 0.123525       205.7 0.24632
  206.2 0.175273 0.27496 220.066 0.123455       205.8 0.272271
  206.218 0.167212 0.243856 220.344 0.123398       205.815 0.272388
  206.242 0.157614 0.202383 220.622 0.123355       205.83 0.272429
  206.3 0.136817 0.101168 220.9 0.123325       205.846 0.272395
  206.4 0.127296 0.0438006 221.408 0.123311       205.861 0.272285
  206.5 0.126069 0.0358348 221.915 0.123314       205.876 0.272099
  206.6 0.125329 0.0309574 222.423 0.123337       205.891 0.271837
  206.615 0.125264 0.0305283 222.931 0.123377       205.906 0.2715
  206.63 0.125201 0.0301093 223.438 0.123435       206 0.25979
  206.645 0.125139 0.0297004 223.946 0.123512       206.1 0.230262
  206.661 0.125079 0.0293015 224.453 0.123607       206.122 0.215286
  206.676 0.125021 0.0289127 224.483 0.123613       206.152 0.197872
  206.691 0.124964 0.028534 225.102 0.123766       206.206 0.170248
  206.706 0.124909 0.0281653 225.72 0.123946       206.242 0.156109
  206.737 0.124844 0.0277368 226.338 0.124154       206.3 0.136244
  206.768 0.124789 0.0273696 226.956 0.124391       206.4 0.12708
  206.799 0.124743 0.0270637 227.574 0.124656       206.5 0.125896
  206.83 0.124707 0.026819 228.192 0.124948       206.6 0.125182
  206.861 0.124679 0.0266356 228.81 0.125269       206.615 0.125119
  206.892 0.124661 0.0265136 229.402 0.125594       206.63 0.125058
  206.924 0.124652 0.0264528 229.994 0.125914       206.645 0.124999
  207.01 0.124636 0.0263476 230.586 0.12623       206.661 0.124941
  207.096 0.124623 0.0262568 231.178 0.126541       206.676 0.124884
  207.182 0.124611 0.0261802 231.771 0.126847       206.691 0.124829
  207.268 0.124602 0.0261179 232.363 0.127149       206.706 0.124776
  207.355 0.124595 0.0260698 232.955 0.127446       206.737 0.124714
  207.441 0.12459 0.0260361 233.096 0.127514       206.768 0.124661
  207.527 0.124587 0.0260166 233.238 0.12758       206.799 0.124616
  207.668 0.124563 0.0258566 233.379 0.127643       206.83 0.124581
  207.809 0.124538 0.0256871 233.52 0.127703       206.861 0.124554
  207.949 0.124511 0.025508 233.662 0.127761       206.892 0.124537
  208.09 0.124483 0.0253194 233.803 0.127816       206.924 0.124528
  208.231 0.124453 0.0251211 233.944 0.127868       207.01 0.124513
  208.371 0.124422 0.0249133 283.339 0.127868       207.096 0.1245
  208.512 0.12439 0.0246959 299.948 0.127868       207.182 0.124489
  208.571 0.124366 0.0245376 300 0.127868       207.268 0.12448
  208.63 0.12433 0.0242934         207.355 0.124473
  208.688 0.124281 0.0239635         207.441 0.124468
  208.747 0.124219 0.0235477         207.527 0.124465
  208.806 0.124145 0.0230462         207.668 0.124442
  208.865 0.124058 0.0224589         207.809 0.124418
  208.924 0.123958 0.0217859         207.949 0.124392
  209.006 0.123787 0.020627         208.09 0.124365
  209.021 0.12375 0.0203759         208.231 0.124336
  209.036 0.123712 0.0201158         208.371 0.124306
  209.051 0.123672 0.0198466         208.512 0.124275
  209.066 0.123631 0.0195683         208.571 0.124252
  209.08 0.123589 0.0192809         208.63 0.124217
  209.095 0.123545 0.0189845         208.688 0.12417
  209.11 0.1235 0.018679         208.747 0.12411
  209.2 0.123169 0.0164232         208.806 0.124038
  209.4 0.122112 0.00913713         208.865 0.123954
  209.5 0.122384 0.0110189         208.924 0.123858
  209.6 0.123295 0.0172788         209.006 0.123692
  209.7 0.124466 0.0252094         209.021 0.123656
  209.8 0.126659 0.039681         209.036 0.123619
  209.9 0.136832 0.101252         209.051 0.123581
  209.944 0.148238 0.159689         209.066 0.123541
  210 0.164269 0.232595         209.08 0.1235
  210.028 0.173083 0.266232         209.095 0.123458
  210.065 0.186069 0.311082         209.11 0.123415
  210.1 0.199094 0.352879         209.2 0.123095
  210.122 0.212156 0.388537         209.4 0.122073
  210.152 0.232167 0.436082         209.5 0.122336
  210.2 0.267761 0.512269         209.6 0.123216
  210.3 0.28396 0.541213         209.7 0.124349
  210.4 0.278642 0.531983         209.8 0.126465
  210.5 0.261189 0.499852         209.9 0.136259
  210.528 0.247279 0.471549         209.944 0.147175
  210.6 0.216133 0.399751         210 0.16245
  210.619 0.203408 0.364609         210.028 0.170794
  210.645 0.188608 0.317753         210.1 0.195292
  210.7 0.160871 0.218493         210.122 0.207502
  210.743 0.146823 0.152467         210.152 0.226113
  210.8 0.130567 0.0643691         210.2 0.259099
  210.9 0.126821 0.0407358         210.3 0.274033
  211 0.125781 0.0339421         210.4 0.269135
  211.1 0.125163 0.0298545         210.5 0.253034
  211.2 0.124842 0.02772         210.514 0.246476
  211.237 0.124788 0.0273579         210.529 0.240114
  211.273 0.124742 0.0270503         210.543 0.233946
  211.31 0.124704 0.0267974         210.557 0.227973
  211.346 0.124674 0.0265991         210.571 0.222196
  211.383 0.124652 0.0264554         210.586 0.216613
  211.419 0.124639 0.0263663         210.6 0.211225
  211.456 0.124634 0.0263319         210.619 0.199325
  211.551 0.124624 0.0262672         210.645 0.185415
  211.646 0.124615 0.0262021         210.7 0.159223
  211.742 0.124605 0.0261365         210.743 0.145822
  211.837 0.124595 0.0260703         210.8 0.130233
  211.932 0.124585 0.0260036         210.9 0.126622
  212.027 0.124575 0.0259363         211 0.125618
  212.122 0.124565 0.0258686         211.1 0.125021
  212.241 0.124543 0.0257223         211.2 0.124711
  212.36 0.12452 0.0255706         211.237 0.124659
  212.479 0.124497 0.0254134         211.273 0.124614
  212.598 0.124473 0.0252506         211.31 0.124578
  212.717 0.124448 0.0250824         211.346 0.124549
  212.836 0.124422 0.0249087         211.383 0.124528
  212.955 0.124395 0.0247295         211.419 0.124516
  213.02 0.124371 0.0245725         211.456 0.124511
  213.084 0.124333 0.0243122         211.551 0.124501
  213.149 0.124279 0.0239485         211.646 0.124492
  213.214 0.12421 0.0234815         211.742 0.124482
  213.279 0.124125 0.0229112         211.837 0.124473
  213.343 0.124025 0.0222375         211.932 0.124463
  213.408 0.12391 0.0214605         212.027 0.124453
  213.436 0.123852 0.0210683         212.122 0.124444
  213.465 0.123788 0.0206344         212.241 0.124423
  213.493 0.123718 0.0201588         212.36 0.124401
  213.521 0.123642 0.0196414         212.479 0.124378
  213.55 0.123559 0.0190824         212.598 0.124355
  213.578 0.123471 0.0184817         212.717 0.12433
  213.606 0.123377 0.0178392         212.836 0.124305
  213.7 0.122978 0.0151097         212.955 0.12428
  213.8 0.122384 0.011021         213.02 0.124257
  213.9 0.122101 0.009058         213.084 0.12422
  214 0.122927 0.014766         213.149 0.124167
  214.1 0.124535 0.0256655         213.214 0.1241
  214.2 0.125615 0.0328512         213.279 0.124019
  214.3 0.126172 0.0365107         213.343 0.123922
  214.337 0.126265 0.0371175         213.408 0.123811
  214.374 0.126347 0.0376495         213.436 0.123755
  214.412 0.126417 0.0381067         213.465 0.123693
  214.449 0.126475 0.0384893         213.493 0.123625
  214.486 0.126523 0.0387971         213.521 0.123552
  214.523 0.126558 0.0390301         213.55 0.123472
  214.561 0.126583 0.0391885         213.578 0.123387
  214.638 0.126611 0.0393726         213.606 0.123296
  214.715 0.126629 0.0394883         213.7 0.12291
  214.792 0.126636 0.0395356         213.8 0.122336
  214.869 0.126633 0.0395146         213.9 0.122062
  214.946 0.126619 0.0394253         214 0.122861
  215.023 0.126595 0.0392676         214.1 0.124414
  215.1 0.12656 0.0390415         214.2 0.125458
  215.215 0.126544 0.0389379         214.3 0.125996
  215.33 0.12653 0.0388456         214.337 0.126086
  215.446 0.126518 0.0387646         214.374 0.126164
  215.561 0.126507 0.0386949         214.412 0.126232
  215.676 0.126498 0.0386365         214.449 0.126289
  215.791 0.126491 0.0385895         214.486 0.126334
  215.906 0.126485 0.0385537         214.523 0.126369
  216.087 0.126443 0.0382758         214.561 0.126392
  216.267 0.126385 0.0378967         214.638 0.12642
  216.448 0.126311 0.0374166         214.715 0.126437
  216.628 0.126222 0.0368353         214.792 0.126444
  216.809 0.126118 0.036153         214.869 0.126441
  216.989 0.125998 0.0353696         214.946 0.126427
  217.17 0.125863 0.034485         215.023 0.126404
  217.425 0.125701 0.0334133         215.1 0.12637
  217.68 0.125543 0.0323721         215.217 0.126355
  217.935 0.12539 0.0313614         215.334 0.126341
  218.19 0.125242 0.0303813         215.451 0.126329
  218.445 0.125099 0.0294316         215.568 0.126319
  218.7 0.124961 0.0285125         215.685 0.12631
  218.955 0.124827 0.0276238         215.802 0.126302
  219.218 0.124683 0.0266593         215.919 0.126296
  219.482 0.124556 0.0258065         216.098 0.126254
  219.746 0.124445 0.0250654         216.276 0.126197
  220.009 0.124351 0.0244361         216.455 0.126127
  220.273 0.124274 0.0239184         216.634 0.126041
  220.536 0.124214 0.0235125         216.813 0.125941
  220.8 0.12417 0.0232184         216.991 0.125827
  221.117 0.124148 0.0230685         217.17 0.125698
  221.434 0.124137 0.0229916         217.425 0.125541
  221.751 0.124136 0.0229876         217.68 0.125388
  222.068 0.124146 0.0230566         217.935 0.125241
  222.385 0.124167 0.0231985         218.19 0.125098
  222.702 0.124199 0.0234134         218.445 0.124959
  223.019 0.124242 0.0237012         218.7 0.124826
  223.224 0.124272 0.0239009         218.955 0.124697
  223.429 0.124306 0.0241291         219.218 0.124558
  223.634 0.124344 0.0243859         219.482 0.124435
  223.839 0.124386 0.0246714         219.746 0.124328
  224.044 0.124433 0.0249854         220.009 0.124237
  224.249 0.124484 0.025328         220.273 0.124163
  224.453 0.12454 0.0256993         220.536 0.124105
  224.483 0.124548 0.0257526         220.8 0.124063
  225.099 0.124753 0.0271337         221.117 0.124041
  225.714 0.124996 0.0287577         221.434 0.12403
  226.33 0.125278 0.0306248         221.751 0.12403
  226.945 0.125598 0.0327348         222.068 0.124039
  227.561 0.125957 0.0350878         222.385 0.12406
  228.176 0.126353 0.0376838         222.702 0.124091
  228.792 0.126788 0.0405228         223.019 0.124132
  229.374 0.127225 0.0433422         223.224 0.124161
  229.957 0.127656 0.0461131         223.429 0.124193
  230.539 0.128083 0.0488355         223.634 0.12423
  231.121 0.128504 0.0515095         223.839 0.124271
  231.704 0.12892 0.054135         224.044 0.124316
  232.286 0.129331 0.0567119         224.249 0.124366
  232.869 0.129737 0.0592404         224.453 0.124419
  233.022 0.12984 0.0598819         224.483 0.124427
  233.176 0.129939 0.0604985         225.1 0.124626
  233.33 0.130035 0.0610902         225.717 0.124862
  233.483 0.130127 0.061657         226.333 0.125134
  233.637 0.130214 0.0621989         226.95 0.125444
  233.791 0.130298 0.0627158         227.567 0.125791
  233.944 0.130378 0.0632079         228.183 0.126175
  283.339 0.130378 0.0632079         228.8 0.126596
  299.948 0.130378 0.0632079         229.387 0.127021
  300 0.130378 0.0632079         229.974 0.127441
             230.561 0.127855
             231.147 0.128264
             231.734 0.128667
             232.321 0.129065
             232.908 0.129458
             233.056 0.129554
             233.204 0.129646
             233.352 0.129734
             233.5 0.129819
             233.648 0.1299
             233.796 0.129977
             233.944 0.130051
             283.339 0.130051
             299.948 0.130051
             300 0.130051
