# Supplementary material for: A modular organic neuromorphic spiking circuit for retina-inspired sensory coding and neurotransmitter-mediated neural pathways
Source: Nat Commun. 2024 Apr 3;15:2868. doi: 10.1038/s41467-024-47226-3 (PMC10991258; doi:10.1038/s41467-024-47226-3)
Supplement: Supplementary file 3 — Source Data [file 41467_2024_47226_MOESM3_ESM.zip › DATA_Feb/SI/SI_3.txt]

Ids__V_ Vgs__V_ Ids__A_0 'Ids__A_0.1' 'Ids__A_0.2' 'Ids__A_0.3' 'Ids__A_0.4' 'Ids__A_0.5' Vds__V_0 'Vds__V_0.1' 'Vds__V_0.2' 'Vds__V_0.3' 'Vds__V_0.4' 'Vds__V_0.5' Ids__V_ Vgs__V_ Ids__A_0 'Ids__A_0.1' 'Ids__A_0.2' 'Ids__A_0.3' 'Ids__A_0.4' 'Ids__A_0.5' 'Ids__A_0.6' 'Ids__A_0.7' 'Ids__A_0.8' Vds__V_0 'Vds__V_0.1' 'Vds__V_0.2' 'Vds__V_0.3' 'Vds__V_0.4' 'Vds__V_0.5' 'Vds__V_0.6' 'Vds__V_0.7' 'Vds__V_0.8'
8.70434e-08 0.000478 8.09359e-08 3.96418e-08 -2.69768e-07 -6.26983e-07 -8.78011e-07 -1.33938e-06 0.00091 0.000914 0.000916 0.000922 0.00095 0.000927 -1.00924e-07 0.000467 8.1343e-08 8.11406e-08 6.20179e-08 5.6729e-08 5.51016e-08 7.07658e-08 9.19217e-08 3.0674e-07 8.92604e-07 0.000887 0.000885 0.000861 0.000832 0.000808 0.000827 0.000789 0.000823 0.000781
7.23971e-08 0.100259 8.22965e-08 4.59628e-08 -1.29763e-07 -9.1321e-08 7.55082e-06 9.83641e-06 0.009983 0.010005 0.00982 0.002972 0.010042 0.010099 -1.00924e-07 -0.099324 8.00427e-08 6.60097e-08 5.58748e-08 5.41456e-08 5.24026e-08 5.89607e-08 -1.66175e-07 -1.73957e-06 -2.9841e-06 -0.008432 -0.008424 -0.000993 -0.00837 -0.008308 -0.002847 -0.00851 -0.008989 -0.005902
2.4795e-07 0.20009 8.25648e-08 5.51006e-08 -1.07228e-07 2.72404e-06 1.58196e-05 2.16617e-05 0.020363 0.020303 0.01237 0.020885 0.020393 0.02043 -1.00924e-07 -0.199262 8.33782e-08 7.13761e-08 5.46951e-08 5.04236e-08 4.85925e-08 3.47603e-08 -3.08418e-07 -3.24262e-06 -5.43426e-06 -0.018338 -0.017676 -0.01895 -0.018461 -0.016687 -0.018953 -0.018518 -0.018921 -0.011208
7.11661e-06 0.299643 8.25063e-08 6.35832e-08 6.06455e-08 3.56268e-06 2.28405e-05 3.02547e-05 0.030356 0.029448 0.03091 0.030279 0.030368 0.027997 2.68254e-08 -0.299319 7.4956e-08 6.76811e-08 4.92849e-08 4.67875e-08 5.24256e-08 3.38142e-08 -3.98823e-07 -4.36823e-06 -1.3873e-05 -0.028371 -0.020569 -0.028377 -0.028463 -0.022284 -0.028521 -0.028599 -0.028272 -0.029121
6.43354e-05 0.399535 8.66327e-08 4.94049e-08 9.74151e-08 4.30872e-06 2.90479e-05 3.69512e-05 0.040434 0.033337 0.040273 0.040508 0.040422 0.034098 3.74059e-08 -0.399132 7.07646e-08 6.12041e-08 5.16428e-08 4.92015e-08 4.22851e-08 2.45869e-08 -4.51021e-07 -4.54154e-06 -1.73839e-05 -0.038399 -0.039098 -0.038406 -0.038591 -0.039008 -0.038595 -0.038609 -0.031598 -0.038495
0.000183406 0.49938 7.94456e-08 7.13224e-08 1.34014e-07 4.85703e-06 3.44232e-05 5.62819e-05 0.050475 0.050877 0.05036 0.050498 0.050425 0.050925 6.89281e-09 -0.498725 7.29471e-08 6.34367e-08 4.82144e-08 4.71904e-08 3.90673e-08 2.97772e-08 -5.00366e-07 -6.32832e-06 -2.09463e-05 -0.048435 -0.048466 -0.048404 -0.049112 -0.048613 -0.048607 -0.048656 -0.049063 -0.048519
  8.48015e-08 6.28333e-08 1.56001e-07 5.27397e-06 3.78345e-05 6.64617e-05 0.058954 0.060496 0.06044 0.060638 0.058137 0.060425 -6.58519e-07 -0.598435 6.95459e-08 5.65272e-08 5.20521e-08 4.67603e-08 3.59801e-08 3.27262e-08 -5.07776e-07 -6.85159e-06 -2.41897e-05 -0.058479 -0.058548 -0.058556 -0.057298 -0.058494 -0.0587 -0.056078 -0.058496 -0.058608
  8.32299e-08 7.21665e-08 1.77173e-07 5.57095e-06 3.91924e-05 7.70781e-05 0.06332 0.07051 0.07045 0.070424 0.062458 0.070429 -1.01357e-05 -0.6984 6.40569e-08 5.75256e-08 5.26519e-08 4.80208e-08 4.0101e-08 2.56961e-08 -4.97784e-07 -7.38665e-06 -2.70885e-05 -0.067595 -0.068579 -0.068508 -0.069124 -0.068559 -0.068506 -0.060699 -0.068749 -0.068663
  8.37857e-08 6.16121e-08 1.85295e-07 5.80573e-06 4.63124e-05 8.75103e-05 0.081029 0.080607 0.080498 0.080519 0.081053 0.08067 -4.81438e-05 -0.798191 6.46601e-08 5.89674e-08 4.9201e-08 4.6354e-08 3.72002e-08 3.19109e-08 -5.67785e-07 -7.7725e-06 -2.95894e-05 -0.071516 -0.078623 -0.078594 -0.078658 -0.078582 -0.078694 -0.079103 -0.078752 -0.078564
  8.41031e-08 7.56327e-08 1.88747e-07 5.93001e-06 4.85357e-05 9.68941e-05 0.090549 0.090491 0.09048 0.088483 0.090479 0.090417   5.87518e-08 6.3636e-08 4.57981e-08 4.7631e-08 3.80233e-08 2.69555e-08 -5.68837e-07 -8.09064e-06 -3.18404e-05 -0.088991 -0.088675 -0.087206 -0.088645 -0.088719 -0.086913 -0.08864 -0.08873 -0.088601
  8.21563e-08 6.95441e-08 1.94856e-07 5.97827e-06 5.06655e-05 0.00010601 0.100645 0.10056 0.10055 0.093647 0.100515 0.100456   5.6935e-08 5.32703e-08 5.06242e-08 4.20826e-08 4.02488e-08 2.84541e-08 -5.70024e-07 -8.34839e-06 -3.38351e-05 -0.098712 -0.098642 -0.091788 -0.098628 -0.098663 -0.09896 -0.098651 -0.098704 -0.098619
  7.58095e-08 7.43352e-08 2.01304e-07 6.21207e-06 5.2351e-05 0.000114422 0.110669 0.110618 0.109182 0.11087 0.110491 0.110436   5.04316e-08 5.57023e-08 5.00079e-08 4.35276e-08 3.64646e-08 2.95298e-08 -5.85482e-07 -8.53528e-06 -3.49328e-05 -0.10858 -0.108631 -0.108943 -0.108656 -0.108667 -0.108699 -0.108583 -0.108675 -0.105637
  8.72398e-08 6.85282e-08 2.09308e-07 6.29415e-06 5.37602e-05 0.00012217 0.120717 0.120643 0.112545 0.120651 0.120553 0.120491   5.26636e-08 5.75417e-08 4.49297e-08 4.066e-08 4.0458e-08 2.37742e-08 -5.94433e-07 -8.70744e-06 -3.58015e-05 -0.118599 -0.117713 -0.118635 -0.118644 -0.116621 -0.118659 -0.118697 -0.118751 -0.112218
  8.12433e-08 7.13572e-08 2.12073e-07 6.36436e-06 5.48903e-05 0.000127174 0.13054 0.129684 0.130806 0.130642 0.130601 0.127751   3.80569e-08 5.81663e-08 5.08379e-08 4.45582e-08 3.48379e-08 1.41342e-08 -5.95826e-07 -8.77432e-06 -3.83107e-05 -0.128598 -0.122275 -0.128592 -0.128708 -0.122136 -0.128715 -0.128642 -0.125803 -0.128954
  7.91054e-08 6.77151e-08 2.19059e-07 6.42312e-06 5.58242e-05 0.000130451 0.140611 0.1327 0.140706 0.140692 0.140614 0.133063   2.66233e-08 5.12381e-08 4.85911e-08 4.57439e-08 3.90292e-08 2.09268e-08 -5.99315e-07 -8.82264e-06 -3.93596e-05 -0.138664 -0.138859 -0.1387 -0.13879 -0.138889 -0.13883 -0.138732 -0.132394 -0.138763
  8.08467e-08 6.62469e-08 2.21576e-07 6.47488e-06 5.65997e-05 0.00014137 0.150594 0.150796 0.150677 0.150659 0.150634 0.150752   1.332e-08 5.44928e-08 4.4376e-08 3.88777e-08 3.36211e-08 2.40652e-08 -5.97048e-07 -9.04887e-06 -4.02962e-05 -0.148671 -0.148771 -0.148685 -0.147153 -0.148861 -0.148814 -0.145972 -0.148919 -0.148809
  8.2156e-08 6.71047e-08 2.23947e-07 6.52037e-06 5.70724e-05 0.000146089 0.160094 0.160584 0.160808 0.160732 0.158343 0.160685   -1.30438e-08 4.69623e-08 4.79835e-08 4.51321e-08 3.82159e-08 2.03165e-08 -5.92815e-07 -9.13484e-06 -4.11003e-05 -0.158705 -0.15875 -0.158701 -0.152552 -0.158855 -0.158827 -0.152446 -0.158658 -0.158751
  8.20302e-08 8.06705e-08 2.20564e-07 6.56324e-06 5.734e-05 0.000150363 0.163658 0.170598 0.170751 0.1707 0.164614 0.170771   -3.61719e-08 4.8903e-08 4.41492e-08 4.15349e-08 3.64142e-08 2.14595e-08 -6.11636e-07 -9.21902e-06 -4.18114e-05 -0.167622 -0.168876 -0.168738 -0.168738 -0.168759 -0.168731 -0.168788 -0.168671 -0.168782
  8.41995e-08 7.03628e-08 2.2517e-07 6.60113e-06 5.83497e-05 0.000154019 0.180843 0.180694 0.180781 0.18066 0.180729 0.180762   -5.65996e-08 4.14654e-08 4.8795e-08 3.92357e-08 2.88595e-08 1.97065e-08 -6.17422e-07 -9.2872e-06 -4.24075e-05 -0.171826 -0.178909 -0.178719 -0.17871 -0.178871 -0.178736 -0.178694 -0.178744 -0.178788
  8.22758e-08 7.10846e-08 2.22983e-07 6.63426e-06 5.88743e-05 0.000157276 0.190806 0.190712 0.1908 0.189136 0.191097 0.190806   -1.5679e-07 3.86911e-08 4.5156e-08 3.66904e-08 3.42614e-08 2.06462e-08 -6.16509e-07 -9.35929e-06 -4.29871e-05 -0.188692 -0.188876 -0.188586 -0.188662 -0.188948 -0.183403 -0.188735 -0.188725 -0.188872
  8.54187e-08 7.40206e-08 2.25977e-07 6.65058e-06 5.92664e-05 0.000160057 0.200763 0.200731 0.200725 0.195323 0.200818 0.20083   -2.44548e-07 4.26881e-08 4.59412e-08 4.06553e-08 3.33279e-08 1.72618e-08 -6.22107e-07 -9.4174e-06 -4.34295e-05 -0.198702 -0.198758 -0.193816 -0.198831 -0.199002 -0.198887 -0.198871 -0.198818 -0.198731
  8.16584e-08 7.27343e-08 2.28903e-07 6.71041e-06 5.96741e-05 0.000162482 0.210915 0.210794 0.210608 0.210776 0.210777 0.210849   -3.72102e-07 3.82731e-08 5.1452e-08 3.77098e-08 3.46274e-08 2.02217e-08 -6.30279e-07 -9.4799e-06 -4.37481e-05 -0.209091 -0.208965 -0.209228 -0.209168 -0.209225 -0.209207 -0.209171 -0.209167 -0.206333
  8.5619e-08 6.32369e-08 2.32897e-07 6.73783e-06 6.00473e-05 0.000164538 0.220966 0.220552 0.214383 0.220844 0.220783 0.220648   -5.55798e-07 3.35378e-08 4.75731e-08 4.65562e-08 3.17085e-08 1.90929e-08 -6.30853e-07 -9.52663e-06 -4.41137e-05 -0.219085 -0.218083 -0.219109 -0.219197 -0.218951 -0.219262 -0.219388 -0.218981 -0.219306
  8.24563e-08 6.8493e-08 2.31697e-07 6.76619e-06 6.04182e-05 0.000166411 0.230866 0.229785 0.230868 0.230872 0.230819 0.230521   -7.82657e-07 2.71639e-08 4.41782e-08 4.07386e-08 3.36098e-08 1.86083e-08 -6.40425e-07 -9.54971e-06 -4.45873e-05 -0.229125 -0.222837 -0.22918 -0.22918 -0.223721 -0.229224 -0.229262 -0.226025 -0.229315
  8.11438e-08 7.38233e-08 2.32697e-07 6.80191e-06 6.07713e-05 0.000167216 0.241124 0.234381 0.241214 0.241201 0.241138 0.235644   -1.0839e-06 1.80758e-08 4.12652e-08 4.39147e-08 3.8007e-08 1.82744e-08 -6.32069e-07 -9.57105e-06 -4.49382e-05 -0.239018 -0.239144 -0.239136 -0.238816 -0.239292 -0.239214 -0.23888 -0.232087 -0.239301
  7.92369e-08 6.84655e-08 2.31915e-07 6.82946e-06 6.10529e-05 0.00016981 0.250668 0.251089 0.251081 0.251146 0.250691 0.251038   -1.49511e-06 1.57832e-09 4.41658e-08 4.57829e-08 4.27483e-08 1.31426e-08 -6.41862e-07 -9.68364e-06 -4.52634e-05 -0.249152 -0.24934 -0.249304 -0.247503 -0.249216 -0.249249 -0.246421 -0.249308 -0.249326
  7.93063e-08 7.13776e-08 2.40229e-07 6.8601e-06 6.13169e-05 0.000171257 0.260291 0.261097 0.261142 0.261166 0.259001 0.26106   -1.95615e-06 -1.87446e-08 4.33006e-08 3.94354e-08 3.37416e-08 1.64487e-08 -6.34523e-07 -9.71727e-06 -4.55625e-05 -0.258809 -0.259194 -0.259369 -0.25307 -0.259367 -0.259322 -0.25218 -0.259345 -0.259385
  7.3328e-08 6.8873e-08 2.3739e-07 6.88277e-06 6.14297e-05 0.000172594 0.265257 0.271171 0.271196 0.271249 0.263968 0.271152   -2.70357e-06 -4.46473e-08 3.52599e-08 4.78051e-08 2.87577e-08 1.37469e-08 -6.44458e-07 -9.76375e-06 -4.58411e-05 -0.26894 -0.269221 -0.269394 -0.269294 -0.269413 -0.269164 -0.269378 -0.269368 -0.269427
  7.70763e-08 6.9755e-08 2.37981e-07 6.89569e-06 6.19941e-05 0.000173821 0.281183 0.281207 0.281223 0.280658 0.281186 0.28108   -3.53581e-06 -8.3035e-08 3.80101e-08 3.71966e-08 3.57719e-08 1.54344e-08 -6.40616e-07 -9.79966e-06 -4.61073e-05 -0.279715 -0.279246 -0.278758 -0.279263 -0.279473 -0.278792 -0.279363 -0.279343 -0.279405
  8.40829e-08 7.13045e-08 2.36578e-07 6.93535e-06 6.22547e-05 0.000175028 0.29126 0.291247 0.291295 0.289517 0.291285 0.291126   -4.57527e-06 -1.47813e-07 3.38037e-08 4.01062e-08 3.18048e-08 1.15172e-08 -6.48512e-07 -9.84707e-06 -4.63453e-05 -0.289302 -0.289341 -0.288064 -0.289359 -0.289474 -0.283402 -0.289419 -0.289463 -0.289305
  7.91104e-08 6.97529e-08 2.3147e-07 6.93945e-06 6.25153e-05 0.000176115 0.301316 0.301301 0.300585 0.295458 0.30132 0.301153   -5.99074e-06 -2.29926e-07 2.84491e-08 3.71981e-08 2.68206e-08 6.07147e-09 -6.5323e-07 -9.87919e-06 -4.65118e-05 -0.299357 -0.299366 -0.292301 -0.299421 -0.299522 -0.299391 -0.299473 -0.299455 -0.298801
  8.1256e-08 7.06998e-08 2.41053e-07 6.98722e-06 6.27712e-05 0.00017722 0.311349 0.31131 0.309884 0.311426 0.311346 0.311522   -7.70461e-06 -3.18426e-07 2.20658e-08 3.8686e-08 3.05669e-08 4.61717e-09 -6.53801e-07 -9.9227e-06 -4.6595e-05 -0.30939 -0.308729 -0.309448 -0.309415 -0.308788 -0.309489 -0.309429 -0.309466 -0.30398
  7.58512e-08 6.62893e-08 2.51003e-07 7.00859e-06 6.30235e-05 0.000177997 0.321404 0.320575 0.31462 0.321394 0.321379 0.320551   -9.78295e-06 -4.71964e-07 2.1118e-08 3.39403e-08 3.29305e-08 7.29132e-09 -6.55265e-07 -9.9345e-06 -4.70046e-05 -0.319345 -0.318262 -0.319368 -0.319342 -0.317282 -0.31936 -0.319407 -0.318692 -0.319448
  7.8821e-08 7.23465e-08 2.42648e-07 7.01906e-06 6.32495e-05 0.000178833 0.3314 0.329988 0.331372 0.331288 0.331352 0.328801   -1.23091e-05 -5.96135e-07 1.45582e-08 3.92898e-08 3.3829e-08 4.00945e-09 -6.49133e-07 -9.96277e-06 -4.7218e-05 -0.329378 -0.322723 -0.329481 -0.329389 -0.324105 -0.329442 -0.329445 -0.326767 -0.329484
  8.39946e-08 7.4434e-08 2.44699e-07 7.05235e-06 6.34895e-05 0.000179513 0.341368 0.334454 0.341216 0.341361 0.341377 0.335862   -1.53194e-05 -1.04246e-06 6.68365e-09 3.5372e-08 2.74277e-08 6.48462e-09 -6.57498e-07 -9.98867e-06 -4.7408e-05 -0.339377 -0.339321 -0.33944 -0.33856 -0.339371 -0.339495 -0.338653 -0.334363 -0.339445
  7.5971e-08 7.27401e-08 2.47538e-07 7.06712e-06 6.36468e-05 0.000180952 0.350764 0.351334 0.351273 0.351479 0.350438 0.351268   -1.84097e-05 -1.45612e-06 -7.33795e-09 3.76577e-08 3.1982e-08 1.23215e-08 -6.60503e-07 -1.00468e-05 -4.76149e-05 -0.348519 -0.349377 -0.34949 -0.347684 -0.349454 -0.349549 -0.34689 -0.349455 -0.349504
  7.70693e-08 7.42308e-08 2.45512e-07 7.0859e-06 6.38727e-05 0.00018179 0.360449 0.361354 0.361295 0.361444 0.359394 0.361258   -2.28821e-05 -2.00696e-06 -3.27906e-08 3.45522e-08 3.0486e-08 7.08567e-09 -6.62588e-07 -1.00759e-05 -4.78014e-05 -0.359087 -0.359384 -0.359483 -0.354589 -0.359483 -0.359552 -0.354454 -0.35951 -0.359487
  8.14487e-08 7.55603e-08 2.54416e-07 7.11253e-06 6.40351e-05 0.000182625 0.367322 0.371401 0.371213 0.371504 0.366826 0.371299   -2.76672e-05 -2.74822e-06 -6.53206e-08 3.05746e-08 2.99648e-08 1.13043e-08 -6.63135e-07 -1.01062e-05 -4.79778e-05 -0.36938 -0.369476 -0.369558 -0.369498 -0.369539 -0.368621 -0.36954 -0.369544 -0.369552
  8.70434e-08 7.23971e-08 2.4795e-07 7.11661e-06 6.43354e-05 0.000183406 0.381427 0.381422 0.381325 0.380389 0.3813 0.381244   -3.31065e-05 -3.68655e-06 -1.00924e-07 2.68254e-08 3.74059e-08 6.89281e-09 -6.58519e-07 -1.01357e-05 -4.81438e-05 -0.379493 -0.379498 -0.378496 -0.379541 -0.379563 -0.377453 -0.37958 -0.379519 -0.37957
  8.22638e-08 7.53596e-08 2.51176e-07 7.14686e-06 6.45297e-05 0.00018418 0.391409 0.391505 0.391436 0.389919 0.391326 0.39136   -3.9195e-05 -4.88775e-06 -1.71826e-07 2.91555e-08 3.78803e-08 3.01012e-09 -6.65558e-07 -1.01594e-05 -4.82304e-05 -0.389494 -0.389507 -0.388164 -0.389553 -0.389594 -0.384845 -0.389551 -0.389492 -0.388544
