# Supplementary material for: A modular organic neuromorphic spiking circuit for retina-inspired sensory coding and neurotransmitter-mediated neural pathways
Source: Nat Commun. 2024 Apr 3;15:2868. doi: 10.1038/s41467-024-47226-3 (PMC10991258; doi:10.1038/s41467-024-47226-3)
Supplement: Supplementary file 3 — Source Data [file 41467_2024_47226_MOESM3_ESM.zip › DATA_Feb/SI/SI_11.txt]

Time__s_ wave0 Time__s_ Voltage_ch_6A__V_ Voltage_ch_6D__V_
0.1 0.000823327 0.1 0.000823327 0.103297
0.2 0.000792215 0.2 0.000792215 0.0226689
0.3 0.000838676 0.3 0.000838676 0.0226806
0.4 0.000827268 0.4 0.000827268 0.023332
0.5 0.000823535 0.5 0.000823535 0.0238609
0.6 0.000818349 0.6 0.000818349 0.0242151
0.7 0.000817624 0.7 0.000817624 0.0244232
0.8 0.000808393 0.8 0.000808393 0.0245538
0.9 0.000860663 0.9 0.000860663 0.0246142
1 0.000820216 1 0.000820216 0.0246242
1.1 0.000830587 1.1 0.000830587 0.0246275
1.2 0.00085527 1.2 0.00085527 0.0246141
1.3 0.000801756 1.3 0.000801756 0.0245562
1.4 0.000824779 1.4 0.000824779 0.0245219
1.5 0.00084158 1.5 0.00084158 0.0244774
1.6 0.000809431 1.6 0.000809431 0.0244167
1.7 0.000843758 1.7 0.000843758 0.0243908
1.8 0.00084521 1.8 0.00084521 0.0243482
1.9 0.000808186 1.9 0.000808186 0.0242901
2 0.000844484 2 0.000844484 0.0242502
2.1 0.000828202 2.1 0.000828202 0.0242013
2.2 0.000798541 2.2 0.000798541 0.0241623
2.3 0.000850499 2.3 0.000850499 0.0241368
2.4 0.000837743 2.4 0.000837743 0.0240794
2.5 0.000820735 2.5 0.000820735 0.024052
2.6 0.00085361 2.6 0.00085361 0.0240307
2.7 0.00082758 2.7 0.00082758 0.0239695
2.8 0.000798645 2.8 0.000798645 0.0239453
2.9 0.000837017 2.9 0.000837017 0.0239182
3 0.000806734 3 0.000806734 0.0238819
3.1 0.00082032 3.1 0.00082032 0.0238697
3.2 0.000834839 3.2 0.000834839 0.0238529
3.3 0.000807771 3.3 0.000807771 0.023812
3.4 0.000818868 3.4 0.000818868 0.0237943
3.5 0.000836187 3.5 0.000836187 0.0237786
3.6 0.000799267 3.6 0.000799267 0.0237397
3.7 0.000829239 3.7 0.000829239 0.0237373
3.8 0.000807045 3.8 0.000807045 0.0237147
3.9 0.000803415 3.9 0.000803415 0.0237141
4 0.000817209 4 0.000817209 0.0236994
4.1 0.00084438 4.1 0.00084438 0.0236842
4.2 0.0008002 4.2 0.0008002 0.0236779
4.3 0.000833906 4.3 0.000833906 0.0236677
4.4 0.000821876 4.4 0.000821876 0.0236535
4.5 0.000793356 4.5 0.000793356 0.0236517
4.6 0.000826335 4.6 0.000826335 0.0236655
4.7 0.000812023 4.7 0.000812023 0.0236558
4.8 0.000798645 4.8 0.000798645 0.0236449
4.9 0.000827787 4.9 0.000827787 0.0236544
5 0.000808393 5 0.000808393 0.0236472
5.1 0.000807564 5.1 0.000807564 0.0236614
5.2 0.000849255 5.2 0.000849255 0.0236788
5.3 0.000796467 5.3 0.000796467 0.0236587
5.4 0.000820942 5.4 0.000820942 0.0236902
5.5 0.000828824 5.5 0.000828824 0.0237037
5.6 0.000787859 5.6 0.000787859 0.02369
5.7 0.000826646 5.7 0.000826646 0.0237133
5.8 0.000840232 5.8 0.000840232 0.023736
5.9 0.00081109 5.9 0.00081109 0.0237501
6 0.000830794 6 0.000830794 0.0237848
6.1 0.000813994 6.1 0.000813994 0.0237976
6.2 0.000810779 6.2 0.000810779 0.0238226
6.3 0.000819179 6.3 0.000819179 0.0238468
6.4 0.000790037 6.4 0.000790037 0.0238772
6.5 0.00081306 6.5 0.00081306 0.0239152
6.6 0.000827268 6.6 0.000827268 0.023939
6.7 0.000797608 6.7 0.000797608 0.0239685
6.8 0.00079626 6.8 0.00079626 0.0240061
6.9 0.000833595 6.9 0.000833595 0.0240607
7 0.000789415 7 0.000789415 0.0240903
7.1 0.000829861 7.1 0.000829861 0.0241383
7.2 0.000845417 7.2 0.000845417 0.0241977
7.3 0.000793771 7.3 0.000793771 0.024234
7.4 0.000826957 7.4 0.000826957 0.0242972
7.5 0.00084241 7.5 0.00084241 0.0243392
7.6 0.000803727 7.6 0.000803727 0.0244088
7.7 0.00082395 7.7 0.00082395 0.0244728
7.8 0.000814409 7.8 0.000814409 0.0245137
7.9 0.000797089 7.9 0.000797089 0.0245917
8 0.000848736 8 0.000848736 0.0246707
8.1 0.00083318 8.1 0.00083318 0.0247259
8.2 0.000814409 8.2 0.000814409 0.0248048
8.3 0.000850084 8.3 0.000850084 0.0249102
8.4 0.000816483 8.4 0.000816483 0.0249626
8.5 0.000810364 8.5 0.000810364 0.0250472
8.6 0.000844795 8.6 0.000844795 0.0251477
8.7 0.000791696 8.7 0.000791696 0.0252112
8.8 0.000806734 8.8 0.000806734 0.0253166
8.9 0.000821564 8.9 0.000821564 0.0254052
9 0.000769918 9 0.000769918 0.0254962
9.1 0.000822809 9.1 0.000822809 0.0256272
9.2 0.000812646 9.2 0.000812646 0.0257322
9.3 0.000792526 9.3 0.000792526 0.0258478
9.4 0.000827683 9.4 0.000827683 0.0259717
9.5 0.000815238 9.5 0.000815238 0.0260706
9.6 0.000794808 9.6 0.000794808 0.0262027
9.7 0.000830587 9.7 0.000830587 0.0263272
9.8 0.000815238 9.8 0.000815238 0.0264702
9.9 0.000799474 9.9 0.000799474 0.026609
10 0.000828306 10 0.000828306 0.0267467
10.1 0.01 10.1 0.300204 0.0268878
10.2 0.01 10.2 0.300293 0.0269466
10.3 0.01 10.3 0.300323 0.0269859
10.4 0.01 10.4 0.300278 0.0269448
10.5 0.01 10.5 0.300279 0.0269087
10.6 0.01 10.6 0.300295 0.0268592
10.7 0.01 10.7 0.300257 0.0267697
10.8 0.01 10.8 0.300297 0.0266994
10.9 0.01 10.9 0.300287 0.0265867
11 0.01 11 0.300266 0.0264578
11.1 0.01 11.1 0.300326 0.0263519
11.2 0.01 11.2 0.300301 0.0261948
11.3 0.01 11.3 0.300265 0.0260402
11.4 0.01 11.4 0.300295 0.0258817
11.5 0.01 11.5 0.300283 0.0257056
11.6 0.01 11.6 0.300271 0.0255349
11.7 0.01 11.7 0.300307 0.0253673
11.8 0.01 11.8 0.300277 0.0251747
11.9 0.01 11.9 0.300275 0.024993
12 0.01 12 0.300297 0.024813
12.1 0.01 12.1 0.300268 0.0246255
12.2 0.01 12.2 0.300288 0.0244672
12.3 0.01 12.3 0.300308 0.0242838
12.4 0.01 12.4 0.300274 0.0241074
12.5 0.01 12.5 0.300298 0.0239522
12.6 0.01 12.6 0.300312 0.0237838
12.7 0.01 12.7 0.300277 0.0236094
12.8 0.01 12.8 0.300311 0.0234676
12.9 0.01 12.9 0.300311 0.0232993
13 0.01 13 0.300293 0.0231537
13.1 0.01 13.1 0.300326 0.0230208
13.2 0.01 13.2 0.300303 0.0228761
13.3 0.01 13.3 0.300296 0.0227432
13.4 0.01 13.4 0.30036 0.0226243
13.5 0.01 13.5 0.300322 0.0225037
13.6 0.01 13.6 0.300288 0.0223889
13.7 0.01 13.7 0.300304 0.0223002
13.8 0.01 13.8 0.300271 0.0221678
13.9 0.01 13.9 0.300306 0.0221096
14 0.01 14 0.300324 0.0220164
14.1 0.01 14.1 0.300272 0.0219124
14.2 0.01 14.2 0.300303 0.0218548
14.3 0.01 14.3 0.300305 0.0217835
14.4 0.01 14.4 0.300271 0.0217281
14.5 0.01 14.5 0.30031 0.0216717
14.6 0.01 14.6 0.300303 0.0216207
14.7 0.01 14.7 0.300285 0.0215852
14.8 0.01 14.8 0.300322 0.0215603
14.9 0.01 14.9 0.300294 0.0214998
15 0.01 15 0.300301 0.0215032
15.1 0.01 15.1 0.300331 0.0214887
15.2 0.01 15.2 0.300287 0.0214528
15.3 0.01 15.3 0.300285 0.0214416
15.4 0.01 15.4 0.300314 0.0214417
15.5 0.01 15.5 0.300286 0.0214496
15.6 0.01 15.6 0.300297 0.0214533
15.7 0.01 15.7 0.30031 0.0214665
15.8 0.01 15.8 0.300282 0.0214946
15.9 0.01 15.9 0.300312 0.0215156
16 0.01 16 0.300306 0.0215326
16.1 0.01 16.1 0.300294 0.0215607
16.2 0.01 16.2 0.300302 0.0216008
16.3 0.01 16.3 0.300294 0.0216415
16.4 0.01 16.4 0.300279 0.0216905
16.5 0.01 16.5 0.300305 0.021742
16.6 0.01 16.6 0.300281 0.0217774
16.7 0.01 16.7 0.300292 0.0218405
16.8 0.01 16.8 0.300318 0.0219038
16.9 0.01 16.9 0.300291 0.0219488
17 0.01 17 0.300286 0.0220262
17.1 0.01 17.1 0.300324 0.0220877
17.2 0.01 17.2 0.300283 0.0221558
17.3 0.01 17.3 0.300288 0.0222232
17.4 0.01 17.4 0.300328 0.0222856
17.5 0.01 17.5 0.300278 0.0223468
17.6 0.01 17.6 0.300311 0.0224236
17.7 0.01 17.7 0.300299 0.0224898
17.8 0.01 17.8 0.300275 0.0225527
17.9 0.01 17.9 0.300314 0.0226322
18 0.01 18 0.300293 0.0226835
18.1 0.01 18.1 0.300278 0.0227678
18.2 0.01 18.2 0.300312 0.0228424
18.3 0.01 18.3 0.300296 0.0229242
18.4 0.01 18.4 0.300293 0.0230075
18.5 0.01 18.5 0.300306 0.0230645
18.6 0.01 18.6 0.300287 0.0231403
18.7 0.01 18.7 0.300278 0.023239
18.8 0.01 18.8 0.300297 0.023317
18.9 0.01 18.9 0.30027 0.0233959
19 0.01 19 0.30029 0.0234851
19.1 0.01 19.1 0.300311 0.0235714
19.2 0.01 19.2 0.300275 0.0236525
19.3 0.01 19.3 0.300294 0.023767
19.4 0.01 19.4 0.300299 0.0238424
19.5 0.01 19.5 0.300256 0.0239367
19.6 0.01 19.6 0.300298 0.0240428
19.7 0.01 19.7 0.300291 0.0241421
19.8 0.01 19.8 0.300262 0.0242286
19.9 0.01 19.9 0.300308 0.0243521
20 0.01 20 0.300309 0.0244451
20.1 0.01 20.1 0.300304 0.0245611
20.2 0.01 20.2 0.300335 0.0246832
20.3 0.01 20.3 0.300298 0.0247918
20.4 0.01 20.4 0.300308 0.024902
20.5 0.01 20.5 0.300328 0.0250273
20.6 0.01 20.6 0.300296 0.0251352
20.7 0.01 20.7 0.3003 0.0252657
20.8 0.01 20.8 0.300334 0.02539
20.9 0.01 20.9 0.300276 0.0255072
21 0.01 21 0.300301 0.0256759
21.1 0.01 21.1 0.300316 0.0257987
21.2 0.01 21.2 0.300289 0.0259421
21.3 0.01 21.3 0.300317 0.0261025
21.4 0.01 21.4 0.300308 0.02626
21.5 0.01 21.5 0.300278 0.026419
21.6 0.01 21.6 0.300323 0.0266108
21.7 0.01 21.7 0.300286 0.0267648
21.8 0.01 21.8 0.300274 0.0269758
21.9 0.01 21.9 0.300313 0.0271757
22 0.01 22 0.300278 0.0273735
22.1 0.01 22.1 0.300288 0.0275884
22.2 0.01 22.2 0.300323 0.0278371
22.3 0.01 22.3 0.30027 0.0280683
22.4 0.01 22.4 0.300305 0.0283419
22.5 0.01 22.5 0.300323 0.0285956
22.6 0.01 22.6 0.30029 0.0288638
22.7 0.01 22.7 0.300308 0.0291706
22.8 0.01 22.8 0.300305 0.0294786
22.9 0.01 22.9 0.30027 0.0298143
23 0.01 23 0.300307 0.0301664
23.1 0.01 23.1 0.300305 0.0305321
23.2 0.01 23.2 0.30027 0.0309091
23.3 0.01 23.3 0.300318 0.031362
23.4 0.01 23.4 0.300286 0.0317901
23.5 0.01 23.5 0.300282 0.0322855
23.6 0.01 23.6 0.300297 0.0328065
23.7 0.01 23.7 0.300269 0.0333619
23.8 0.01 23.8 0.300286 0.0339778
23.9 0.01 23.9 0.300318 0.034653
24 0.01 24 0.300281 0.035332
24.1 0.01 24.1 0.3003 0.0361081
24.2 0.01 24.2 0.300321 0.0369302
24.3 0.01 24.3 0.300275 0.037846
24.4 0.01 24.4 0.300304 0.0388641
24.5 0.01 24.5 0.30029 0.0399751
24.6 0.01 24.6 0.300271 0.0412125
24.7 0.01 24.7 0.300308 0.0426176
24.8 0.01 24.8 0.300288 0.0442115
24.9 0.01 24.9 0.300292 0.0460571
25 0.01 25 0.300313 0.0481841
25.1 0.01 25.1 0.300287 0.0506855
25.2 0.01 25.2 0.300303 0.0536939
25.3 0.01 25.3 0.300312 0.0573605
25.4 0.01 25.4 0.300285 0.0618254
25.5 0.01 25.5 0.300288 0.067555
25.6 0.01 25.6 0.300309 0.0750497
25.7 0.01 25.7 0.300277 0.0853208
25.8 0.01 25.8 0.300292 0.0998359
25.9 0.01 25.9 0.300327 0.120477
26 0.01 26 0.300283 0.14957
26.1 0.01 26.1 0.300307 0.188566
26.2 0.01 26.2 0.300305 0.23637
26.3 0.01 26.3 0.300278 0.283836
26.4 0.01 26.4 0.300321 0.290279
26.5 0.01 26.5 0.300306 0.30331
26.6 0.01 26.6 0.300306 0.335027
26.7 0.01 26.7 0.300322 0.386344
26.8 0.01 26.8 0.300292 0.425287
26.9 0.01 26.9 0.300286 0.451504
27 0.01 27 0.300332 0.472302
27.1 0.01 27.1 0.300298 0.486052
27.2 0.01 27.2 0.30029 0.479104
27.3 0.01 27.3 0.300323 0.431447
27.4 0.01 27.4 0.300272 0.286507
27.5 0.01 27.5 0.300288 0.130349
27.6 0.01 27.6 0.300297 0.0496698
27.7 0.01 27.7 0.300271 0.0355469
27.8 0.01 27.8 0.300313 0.0309892
27.9 0.01 27.9 0.300297 0.0285271
28 0.01 28 0.300298 0.0271614
28.1 0.01 28.1 0.300314 0.0263748
28.2 0.01 28.2 0.300292 0.0258608
28.3 0.01 28.3 0.300283 0.0255203
28.4 0.01 28.4 0.300292 0.0252688
28.5 0.01 28.5 0.300285 0.0250504
28.6 0.01 28.6 0.300267 0.0248968
28.7 0.01 28.7 0.300303 0.0247625
28.8 0.01 28.8 0.300248 0.0246279
28.9 0.01 28.9 0.30027 0.0245365
29 0.01 29 0.300279 0.0244408
29.1 0.01 29.1 0.300264 0.0243516
29.2 0.01 29.2 0.300291 0.0242703
29.3 0.01 29.3 0.300299 0.0241753
29.4 0.01 29.4 0.300301 0.0240789
29.5 0.01 29.5 0.300294 0.0239834
29.6 0.01 29.6 0.300271 0.0238752
29.7 0.01 29.7 0.300257 0.0237823
29.8 0.01 29.8 0.300279 0.0236752
29.9 0.01 29.9 0.300266 0.0235578
30 0.01 30 0.30026 0.0234511
30.1 0.01 30.1 0.300304 0.0233414
30.2 0.01 30.2 0.300268 0.0232041
30.3 0.01 30.3 0.30027 0.023114
30.4 0.01 30.4 0.300297 0.0229977
30.5 0.01 30.5 0.300247 0.0228753
30.6 0.01 30.6 0.300277 0.0227903
30.7 0.01 30.7 0.300302 0.0226692
30.8 0.01 30.8 0.300256 0.0225623
30.9 0.01 30.9 0.300294 0.0224803
31 0.01 31 0.300309 0.0223928
31.1 0.01 31.1 0.300267 0.0222858
31.2 0.01 31.2 0.300307 0.0222208
31.3 0.01 31.3 0.300296 0.022134
31.4 0.01 31.4 0.300287 0.0220703
31.5 0.01 31.5 0.300306 0.0220008
31.6 0.01 31.6 0.300283 0.0219295
31.7 0.01 31.7 0.300284 0.0218787
31.8 0.01 31.8 0.300319 0.0218536
31.9 0.01 31.9 0.300292 0.0217925
32 0.01 32 0.300283 0.0217748
32.1 0.01 32.1 0.300317 0.021756
32.2 0.01 32.2 0.300268 0.021718
32.3 0.01 32.3 0.300303 0.0217233
32.4 0.01 32.4 0.300287 0.0217062
32.5 0.01 32.5 0.30027 0.0216971
32.6 0.01 32.6 0.3003 0.0217175
32.7 0.01 32.7 0.300302 0.021717
32.8 0.01 32.8 0.300268 0.0217282
32.9 0.01 32.9 0.300301 0.0217727
33 0.01 33 0.300273 0.0217723
33.1 0.01 33.1 0.300269 0.0217974
33.2 0.01 33.2 0.30029 0.0218396
33.3 0.01 33.3 0.300266 0.0218519
33.4 0.01 33.4 0.300267 0.0219142
33.5 0.01 33.5 0.30028 0.021955
33.6 0.01 33.6 0.300262 0.0219918
33.7 0.01 33.7 0.300272 0.0220368
33.8 0.01 33.8 0.300291 0.0220978
33.9 0.01 33.9 0.300265 0.0221362
34 0.01 34 0.300271 0.0222025
34.1 0.01 34.1 0.300276 0.0222444
34.2 0.01 34.2 0.300259 0.0222983
34.3 0.01 34.3 0.300296 0.0223752
34.4 0.01 34.4 0.300293 0.0224229
34.5 0.01 34.5 0.300274 0.0224774
34.6 0.01 34.6 0.30031 0.0225505
34.7 0.01 34.7 0.300298 0.022595
34.8 0.01 34.8 0.300264 0.0226693
34.9 0.01 34.9 0.300316 0.0227402
35 0.01 35 0.30028 0.0227886
35.1 0.01 35.1 0.300292 0.0228768
35.2 0.01 35.2 0.300331 0.0229424
35.3 0.01 35.3 0.300274 0.0229966
35.4 0.01 35.4 0.300277 0.0230749
35.5 0.01 35.5 0.300308 0.0231417
35.6 0.01 35.6 0.300272 0.0232139
35.7 0.01 35.7 0.300281 0.0232929
35.8 0.01 35.8 0.300302 0.0233752
35.9 0.01 35.9 0.300271 0.0234428
36 0.01 36 0.300313 0.0235359
36.1 0.01 36.1 0.30031 0.0236275
36.2 0.01 36.2 0.300295 0.023686
36.3 0.01 36.3 0.300307 0.0237809
36.4 0.01 36.4 0.300299 0.0238596
36.5 0.01 36.5 0.300286 0.0239513
36.6 0.01 36.6 0.300291 0.0240307
36.7 0.01 36.7 0.300273 0.0241063
36.8 0.01 36.8 0.300261 0.0242053
36.9 0.01 36.9 0.300309 0.0243194
37 0.01 37 0.300274 0.0243971
37.1 0.01 37.1 0.300286 0.0245026
37.2 0.01 37.2 0.300289 0.0246006
37.3 0.01 37.3 0.300266 0.0247019
37.4 0.01 37.4 0.30029 0.024828
37.5 0.01 37.5 0.300298 0.0249278
37.6 0.01 37.6 0.30025 0.0250372
37.7 0.01 37.7 0.30029 0.0251608
37.8 0.01 37.8 0.300285 0.0252796
37.9 0.01 37.9 0.300255 0.0254112
38 0.01 38 0.300326 0.0255593
38.1 0.01 38.1 0.300273 0.0256803
38.2 0.01 38.2 0.300277 0.0258159
38.3 0.01 38.3 0.300308 0.0259789
38.4 0.01 38.4 0.300275 0.0261158
38.5 0.01 38.5 0.300268 0.0262684
38.6 0.01 38.6 0.30032 0.0264375
38.7 0.01 38.7 0.300289 0.0265961
38.8 0.01 38.8 0.300294 0.0267722
38.9 0.01 38.9 0.3003 0.026965
39 0.01 39 0.300253 0.0271451
39.1 0.01 39.1 0.300326 0.027374
39.2 0.01 39.2 0.300296 0.0275642
39.3 0.01 39.3 0.300279 0.0277773
39.4 0.01 39.4 0.300319 0.0280392
39.5 0.01 39.5 0.300302 0.0282385
39.6 0.01 39.6 0.300275 0.0285094
39.7 0.01 39.7 0.300318 0.0287864
39.8 0.01 39.8 0.300308 0.0290464
39.9 0.01 39.9 0.300296 0.0293575
40 0.01 40 0.300316 0.0296737
40.1 0.01 40.1 0.30028 0.0299813
40.2 0.01 40.2 0.30031 0.0303551
40.3 0.01 40.3 0.300325 0.0307209
40.4 0.01 40.4 0.300261 0.0311118
40.5 0.01 40.5 0.300297 0.031545
40.6 0.01 40.6 0.300295 0.0319938
40.7 0.01 40.7 0.300257 0.0324801
40.8 0.01 40.8 0.300363 0.0330405
40.9 0.01 40.9 0.300346 0.0336178
41 0.01 41 0.300291 0.0342244
41.1 0.01 41.1 0.300305 0.0349138
41.2 0.01 41.2 0.300272 0.0356329
41.3 0.01 41.3 0.300271 0.0364309
41.4 0.01 41.4 0.300328 0.0373071
41.5 0.01 41.5 0.300291 0.0382437
41.6 0.01 41.6 0.300314 0.039301
41.7 0.01 41.7 0.300324 0.040465
41.8 0.01 41.8 0.300273 0.0417432
41.9 0.01 41.9 0.300291 0.0432276
42 0.01 42 0.3003 0.0449158
42.1 0.01 42.1 0.300281 0.0468272
42.2 0.01 42.2 0.300283 0.0490902
42.3 0.01 42.3 0.300293 0.0517238
42.4 0.01 42.4 0.300281 0.0549367
42.5 0.01 42.5 0.300293 0.0588532
42.6 0.01 42.6 0.300281 0.0637114
42.7 0.01 42.7 0.300276 0.0699981
42.8 0.01 42.8 0.30031 0.0784216
42.9 0.01 42.9 0.300264 0.0901413
43 0.01 43 0.300295 0.106931
43.1 0.01 43.1 0.300321 0.130856
43.2 0.01 43.2 0.300273 0.164016
43.3 0.01 43.3 0.300324 0.20682
43.4 0.01 43.4 0.300308 0.256412
43.5 0.01 43.5 0.300276 0.292223
43.6 0.01 43.6 0.3003 0.295657
43.7 0.01 43.7 0.300298 0.313049
43.8 0.01 43.8 0.300286 0.358297
43.9 0.01 43.9 0.300332 0.406919
44 0.01 44 0.300301 0.438645
44.1 0.01 44.1 0.3003 0.461692
44.2 0.01 44.2 0.300318 0.480736
44.3 0.01 44.3 0.300282 0.486851
44.4 0.01 44.4 0.300293 0.461004
44.5 0.01 44.5 0.300316 0.362696
44.6 0.01 44.6 0.300278 0.184896
44.7 0.01 44.7 0.300291 0.0652723
44.8 0.01 44.8 0.300307 0.0391092
44.9 0.01 44.9 0.300292 0.0328462
45 0.01 45 0.300306 0.029642
45.1 0.01 45.1 0.300318 0.0277888
45.2 0.01 45.2 0.300281 0.0267246
45.3 0.01 45.3 0.300319 0.0261225
45.4 0.01 45.4 0.300307 0.0257116
45.5 0.01 45.5 0.300279 0.0254407
45.6 0.01 45.6 0.300319 0.025244
45.7 0.01 45.7 0.300274 0.025069
45.8 0.01 45.8 0.300275 0.0249518
45.9 0.01 45.9 0.3003 0.0248541
46 0.01 46 0.300282 0.0247506
46.1 0.01 46.1 0.300301 0.0246766
46.2 0.01 46.2 0.300307 0.0246015
46.3 0.01 46.3 0.300258 0.02449
46.4 0.01 46.4 0.300292 0.0244239
46.5 0.01 46.5 0.300304 0.0243417
46.6 0.01 46.6 0.300253 0.0242473
46.7 0.01 46.7 0.300312 0.0241679
46.8 0.01 46.8 0.300299 0.0240694
46.9 0.01 46.9 0.300262 0.0239665
47 0.01 47 0.300313 0.0238888
47.1 0.01 47.1 0.300283 0.0237552
47.2 0.01 47.2 0.30026 0.0236307
47.3 0.01 47.3 0.300289 0.0235297
47.4 0.01 47.4 0.300259 0.0234089
47.5 0.01 47.5 0.300262 0.0232935
47.6 0.01 47.6 0.300293 0.023199
47.7 0.01 47.7 0.300266 0.0230655
47.8 0.01 47.8 0.300254 0.02295
47.9 0.01 47.9 0.300288 0.0228382
48 0.01 48 0.300261 0.0227317
48.1 0.01 48.1 0.300288 0.022645
48.2 0.01 48.2 0.30028 0.0225381
48.3 0.01 48.3 0.300257 0.0224406
48.4 0.01 48.4 0.300298 0.0223611
48.5 0.01 48.5 0.30028 0.0222573
48.6 0.01 48.6 0.300267 0.0221912
48.7 0.01 48.7 0.300291 0.0221166
48.8 0.01 48.8 0.30027 0.02202
48.9 0.01 48.9 0.300269 0.0219656
49 0.01 49 0.30029 0.0219173
49.1 0.01 49.1 0.300256 0.0218542
49.2 0.01 49.2 0.300277 0.021823
49.3 0.01 49.3 0.300292 0.0217907
49.4 0.01 49.4 0.300259 0.0217431
49.5 0.01 49.5 0.300285 0.0217396
49.6 0.01 49.6 0.300295 0.021709
49.7 0.01 49.7 0.300273 0.0216957
49.8 0.01 49.8 0.300304 0.0217029
49.9 0.01 49.9 0.300277 0.021685
50 0.01 50 0.300259 0.0216901
50.1 0.01 50.1 0.300299 0.0217057
50.2 0.01 50.2 0.300297 0.0217054
50.3 0.01 50.3 0.300289 0.0217325
50.4 0.01 50.4 0.300314 0.0217557
50.5 0.01 50.5 0.300282 0.0217731
50.6 0.01 50.6 0.300284 0.0218128
50.7 0.01 50.7 0.300289 0.0218512
50.8 0.01 50.8 0.300274 0.0218741
50.9 0.01 50.9 0.300269 0.0219186
51 0.01 51 0.300292 0.0219567
51.1 0.01 51.1 0.300267 0.0219984
51.2 0.01 51.2 0.300308 0.0220616
51.3 0.01 51.3 0.300301 0.0221076
51.4 0.01 51.4 0.300278 0.022153
51.5 0.01 51.5 0.300308 0.022207
51.6 0.01 51.6 0.300314 0.0222523
51.7 0.01 51.7 0.300286 0.0222998
51.8 0.01 51.8 0.300305 0.0223739
51.9 0.01 51.9 0.300272 0.0224023
52 0.01 52 0.300285 0.02248
52.1 0.01 52.1 0.300313 0.02254
52.2 0.01 52.2 0.300258 0.0225768
52.3 0.01 52.3 0.300286 0.0226542
52.4 0.01 52.4 0.300304 0.0227131
52.5 0.01 52.5 0.300251 0.0227686
52.6 0.01 52.6 0.300294 0.0228558
52.7 0.01 52.7 0.300316 0.0229321
52.8 0.01 52.8 0.300275 0.0229826
52.9 0.01 52.9 0.300319 0.0230802
53 0.01 53 0.300288 0.023139
53.1 0.01 53.1 0.300273 0.0232187
53.2 0.01 53.2 0.300307 0.0233133
53.3 0.01 53.3 0.30029 0.0234
53.4 0.01 53.4 0.300287 0.0234757
53.5 0.01 53.5 0.300326 0.0235688
53.6 0.01 53.6 0.300278 0.023661
53.7 0.01 53.7 0.300301 0.0237836
53.8 0.01 53.8 0.300342 0.0238793
53.9 0.01 53.9 0.300284 0.0239679
54 0.01 54 0.300297 0.0240693
54.1 0.01 54.1 0.300312 0.0241639
54.2 0.01 54.2 0.30027 0.0242676
54.3 0.01 54.3 0.300322 0.0243978
54.4 0.01 54.4 0.300274 0.0244797
54.5 0.01 54.5 0.30027 0.0246031
54.6 0.01 54.6 0.30029 0.0247224
54.7 0.01 54.7 0.300295 0.0248407
54.8 0.01 54.8 0.300281 0.0249764
54.9 0.01 54.9 0.300317 0.025123
55 0.01 55 0.300275 0.0252318
55.1 0.01 55.1 0.300285 0.0253853
55.2 0.01 55.2 0.300303 0.0255238
55.3 0.01 55.3 0.300291 0.0256647
55.4 0.01 55.4 0.300288 0.025834
55.5 0.01 55.5 0.300305 0.0259951
55.6 0.01 55.6 0.300273 0.0261444
55.7 0.01 55.7 0.300286 0.0263371
55.8 0.01 55.8 0.30031 0.0265095
55.9 0.01 55.9 0.300279 0.0267101
56 0.01 56 0.300312 0.0269066
56.1 0.01 56.1 0.300282 0.0271009
56.2 0.01 56.2 0.300271 0.0273276
56.3 0.01 56.3 0.300304 0.0275575
56.4 0.01 56.4 0.300278 0.0277909
56.5 0.01 56.5 0.300273 0.0280448
56.6 0.01 56.6 0.300295 0.0283106
56.7 0.01 56.7 0.300255 0.0285829
56.8 0.01 56.8 0.300281 0.0288864
56.9 0.01 56.9 0.300305 0.0292018
57 0.01 57 0.300249 0.0295192
57.1 0.01 57.1 0.300281 0.0298953
57.2 0.01 57.2 0.300285 0.0302527
57.3 0.01 57.3 0.300257 0.0306402
57.4 0.01 57.4 0.300304 0.0310912
57.5 0.01 57.5 0.300294 0.0315375
57.6 0.01 57.6 0.30027 0.0320151
57.7 0.01 57.7 0.300309 0.0325628
57.8 0.01 57.8 0.300272 0.0331203
57.9 0.01 57.9 0.300288 0.0337473
58 0.01 58 0.300314 0.0344334
58.1 0.01 58.1 0.300298 0.0351451
58.2 0.01 58.2 0.300287 0.0359173
58.3 0.01 58.3 0.300316 0.0367703
58.4 0.01 58.4 0.300248 0.0376564
58.5 0.01 58.5 0.300277 0.0386697
58.6 0.01 58.6 0.300299 0.039806
58.7 0.01 58.7 0.300283 0.0410268
58.8 0.01 58.8 0.300298 0.0424224
58.9 0.01 58.9 0.300291 0.0440111
59 0.01 59 0.300269 0.0458106
59.1 0.01 59.1 0.300301 0.0479235
59.2 0.01 59.2 0.30027 0.0503471
59.3 0.01 59.3 0.300272 0.0532669
59.4 0.01 59.4 0.300295 0.0568384
59.5 0.01 59.5 0.30028 0.0612337
59.6 0.01 59.6 0.300269 0.0668809
59.7 0.01 59.7 0.300324 0.0744226
59.8 0.01 59.8 0.300277 0.084939
59.9 0.01 59.9 0.300278 0.100213
60 0.01 60 0.300307 0.122552
60.1 0.01 60.1 0.300262 0.154471
60.2 0.01 60.2 0.300298 0.196977
60.3 0.01 60.3 0.30031 0.247562
60.4 0.01 60.4 0.300275 0.29064
60.5 0.01 60.5 0.300296 0.29577
60.6 0.01 60.6 0.300287 0.314895
60.7 0.01 60.7 0.300266 0.360952
60.8 0.01 60.8 0.300312 0.407669
60.9 0.01 60.9 0.300288 0.438991
61 0.01 61 0.30027 0.462523
61.1 0.01 61.1 0.3003 0.482105
61.2 0.01 61.2 0.300264 0.48804
61.3 0.01 61.3 0.300295 0.459724
61.4 0.01 61.4 0.300313 0.351623
61.5 0.01 61.5 0.300262 0.167668
61.6 0.01 61.6 0.300285 0.0581202
61.7 0.01 61.7 0.300299 0.0380388
61.8 0.01 61.8 0.300267 0.0324613
61.9 0.01 61.9 0.300285 0.0293997
62 0.01 62 0.300282 0.0276506
62.1 0.01 62.1 0.300258 0.0266928
62.2 0.01 62.2 0.300295 0.0261507
62.3 0.01 62.3 0.300276 0.0258051
62.4 0.01 62.4 0.30026 0.0255841
62.5 0.01 62.5 0.300302 0.0254458
62.6 0.01 62.6 0.300262 0.0253103
62.7 0.01 62.7 0.30025 0.0252301
62.8 0.01 62.8 0.300276 0.0251547
62.9 0.01 62.9 0.300251 0.0250862
63 0.01 63 0.300268 0.0250419
63.1 0.01 63.1 0.30029 0.0249861
63.2 0.01 63.2 0.300251 0.0249124
63.3 0.01 63.3 0.300264 0.0248717
63.4 0.01 63.4 0.300282 0.0248135
63.5 0.01 63.5 0.300246 0.0247329
63.6 0.01 63.6 0.300272 0.0246639
63.7 0.01 63.7 0.300281 0.0245757
63.8 0.01 63.8 0.300244 0.024494
63.9 0.01 63.9 0.300282 0.0244057
64 0.01 64 0.300276 0.0243029
64.1 0.01 64.1 0.300262 0.0241961
64.2 0.01 64.2 0.300289 0.024073
64.3 0.01 64.3 0.300261 0.0239535
64.4 0.01 64.4 0.300272 0.0238396
64.5 0.01 64.5 0.300295 0.0237198
64.6 0.01 64.6 0.300259 0.0235851
64.7 0.01 64.7 0.300276 0.0234938
64.8 0.01 64.8 0.300292 0.0233659
64.9 0.01 64.9 0.300269 0.0232331
65 0.01 65 0.300289 0.0231233
65.1 0.01 65.1 0.300304 0.0230044
65.2 0.01 65.2 0.300269 0.0228856
65.3 0.01 65.3 0.300305 0.0227832
65.4 0.01 65.4 0.300277 0.0226562
65.5 0.01 65.5 0.300263 0.0225586
65.6 0.01 65.6 0.300294 0.0224692
65.7 0.01 65.7 0.300261 0.0223646
65.8 0.01 65.8 0.300286 0.0222806
65.9 0.01 65.9 0.300304 0.0222081
66 0.01 66 0.300278 0.0221162
66.1 0.01 66.1 0.300264 0.0220591
66.2 0.01 66.2 0.3003 0.0219937
66.3 0.01 66.3 0.300268 0.0219172
66.4 0.01 66.4 0.300288 0.0218797
66.5 0.01 66.5 0.300293 0.0218186
66.6 0.01 66.6 0.300274 0.0217674
66.7 0.01 66.7 0.300285 0.0217338
66.8 0.01 66.8 0.300295 0.0217121
66.9 0.01 66.9 0.300269 0.0216876
67 0.01 67 0.300292 0.0216674
67.1 0.01 67.1 0.300301 0.0216554
67.2 0.01 67.2 0.300278 0.0216503
67.3 0.01 67.3 0.300308 0.0216531
67.4 0.01 67.4 0.300292 0.0216404
67.5 0.01 67.5 0.300295 0.0216479
67.6 0.01 67.6 0.300317 0.0216602
67.7 0.01 67.7 0.30027 0.0216677
67.8 0.01 67.8 0.300284 0.0216962
67.9 0.01 67.9 0.30031 0.0217147
68 0.01 68 0.300272 0.021725
68.1 0.01 68.1 0.300296 0.0217815
68.2 0.01 68.2 0.300291 0.0217944
68.3 0.01 68.3 0.300267 0.0218301
68.4 0.01 68.4 0.300306 0.0218855
68.5 0.01 68.5 0.300273 0.0219057
68.6 0.01 68.6 0.300274 0.0219686
68.7 0.01 68.7 0.300326 0.0220135
68.8 0.01 68.8 0.30029 0.022061
68.9 0.01 68.9 0.300285 0.0221155
69 0.01 69 0.300306 0.0221623
69.1 0.01 69.1 0.300277 0.0222057
69.2 0.01 69.2 0.300281 0.022277
69.3 0.01 69.3 0.300318 0.0223515
69.4 0.01 69.4 0.300292 0.0223973
69.5 0.01 69.5 0.300324 0.0224797
69.6 0.01 69.6 0.300309 0.0225154
69.7 0.01 69.7 0.300276 0.0225779
69.8 0.01 69.8 0.300308 0.0226643
69.9 0.01 69.9 0.300296 0.0227264
70 0.01 70 0.300282 0.0228026
70.1 0.01 70.1 0.300313 0.0228856
70.2 0.01 70.2 0.300287 0.0229497
70.3 0.01 70.3 0.300296 0.0230505
70.4 0.01 70.4 0.300323 0.023143
70.5 0.01 70.5 0.300285 0.0232191
70.6 0.01 70.6 0.300287 0.0233146
70.7 0.01 70.7 0.30031 0.0234156
70.8 0.01 70.8 0.300263 0.0235089
70.9 0.01 70.9 0.3003 0.0236259
71 0.01 71 0.300317 0.0237204
71.1 0.01 71.1 0.300273 0.0238214
71.2 0.01 71.2 0.300295 0.0239522
71.3 0.01 71.3 0.300288 0.0240507
71.4 0.01 71.4 0.300253 0.0241595
71.5 0.01 71.5 0.300302 0.024299
71.6 0.01 71.6 0.300279 0.0243978
71.7 0.01 71.7 0.30026 0.0245316
71.8 0.01 71.8 0.300295 0.0246916
71.9 0.01 71.9 0.300259 0.0248094
72 0.01 72 0.300264 0.0249592
72.1 0.01 72.1 0.300303 0.0251117
72.2 0.01 72.2 0.300265 0.0252465
72.3 0.01 72.3 0.300284 0.025428
72.4 0.01 72.4 0.300296 0.025583
72.5 0.01 72.5 0.300265 0.0257392
72.6 0.01 72.6 0.300289 0.0259301
72.7 0.01 72.7 0.300283 0.026096
72.8 0.01 72.8 0.300261 0.0262797
72.9 0.01 72.9 0.300299 0.0264896
73 0.01 73 0.300288 0.0266972
73.1 0.01 73.1 0.300273 0.026918
73.2 0.01 73.2 0.300295 0.0271455
73.3 0.01 73.3 0.300269 0.0273859
73.4 0.01 73.4 0.300283 0.0276478
73.5 0.01 73.5 0.300323 0.0279176
73.6 0.01 73.6 0.300264 0.0281863
73.7 0.01 73.7 0.300304 0.0285122
73.8 0.01 73.8 0.300313 0.0288204
73.9 0.01 73.9 0.300268 0.0291571
74 0.01 74 0.300306 0.0295225
74.1 0.01 74.1 0.300278 0.0298817
74.2 0.01 74.2 0.300262 0.0302951
74.3 0.01 74.3 0.30029 0.0307387
74.4 0.01 74.4 0.300282 0.0311617
74.5 0.01 74.5 0.300273 0.031667
74.6 0.01 74.6 0.300302 0.0322201
74.7 0.01 74.7 0.300282 0.0327698
74.8 0.01 74.8 0.300278 0.033396
74.9 0.01 74.9 0.300315 0.0340847
75 0.01 75 0.300259 0.0347744
75.1 0.01 75.1 0.300281 0.0355748
75.2 0.01 75.2 0.300331 0.036394
75.3 0.01 75.3 0.300271 0.0373074
75.4 0.01 75.4 0.3003 0.0383126
75.5 0.01 75.5 0.300281 0.0394139
75.6 0.01 75.6 0.300259 0.0406275
75.7 0.01 75.7 0.300293 0.0419923
75.8 0.01 75.8 0.300287 0.0435278
75.9 0.01 75.9 0.300286 0.0452852
76 0.01 76 0.300293 0.0472864
76.1 0.01 76.1 0.300282 0.0496257
76.2 0.01 76.2 0.30027 0.0523854
76.3 0.01 76.3 0.300296 0.0557616
76.4 0.01 76.4 0.300281 0.0598715
76.5 0.01 76.5 0.300265 0.0651468
76.6 0.01 76.6 0.300288 0.0721625
76.7 0.01 76.7 0.300257 0.0819634
76.8 0.01 76.8 0.300279 0.0963284
76.9 0.01 76.9 0.300308 0.117781
77 0.01 77 0.300276 0.149185
77.1 0.01 77.1 0.300306 0.191938
77.2 0.01 77.2 0.300293 0.243254
77.3 0.01 77.3 0.300285 0.289337
77.4 0.01 77.4 0.300312 0.296441
77.5 0.01 77.5 0.300289 0.318216
77.6 0.01 77.6 0.30029 0.366091
77.7 0.01 77.7 0.300316 0.410931
77.8 0.01 77.8 0.3003 0.440774
77.9 0.01 77.9 0.300291 0.463821
78 0.01 78 0.300322 0.483085
78.1 0.01 78.1 0.30029 0.487266
78.2 0.01 78.2 0.300298 0.454367
78.3 0.01 78.3 0.300295 0.335084
78.4 0.01 78.4 0.300263 0.151405
78.5 0.01 78.5 0.300316 0.0535734
78.6 0.01 78.6 0.300303 0.0374126
78.7 0.01 78.7 0.300264 0.0322538
78.8 0.01 78.8 0.300301 0.0293127
78.9 0.01 78.9 0.300288 0.0276149
79 0.01 79 0.300272 0.0266924
79.1 0.01 79.1 0.300316 0.0262081
79.2 0.01 79.2 0.300286 0.0259167
79.3 0.01 79.3 0.30028 0.0257245
79.4 0.01 79.4 0.30031 0.0255902
79.5 0.01 79.5 0.300256 0.0255
79.6 0.01 79.6 0.300295 0.0254564
79.7 0.01 79.7 0.300304 0.0254128
79.8 0.01 79.8 0.300268 0.0253756
79.9 0.01 79.9 0.300297 0.025358
80 0.01 80 0.300292 0.0253123
80.1 0.01 80.1 0.300257 0.0252823
80.2 0.01 80.2 0.300304 0.0252529
80.3 0.01 80.3 0.300294 0.0252058
80.4 0.01 80.4 0.300282 0.0251554
80.5 0.01 80.5 0.300333 0.0251101
80.6 0.01 80.6 0.300297 0.0250193
80.7 0.01 80.7 0.300302 0.0249546
80.8 0.01 80.8 0.300327 0.0248698
80.9 0.01 80.9 0.300279 0.0247529
81 0.01 81 0.300293 0.0246734
81.1 0.01 81.1 0.300328 0.024558
81.2 0.01 81.2 0.300272 0.0244224
81.3 0.01 81.3 0.300301 0.0243221
81.4 0.01 81.4 0.3003 0.0241967
81.5 0.01 81.5 0.300267 0.0240607
81.6 0.01 81.6 0.300301 0.0239454
81.7 0.01 81.7 0.300286 0.0238002
81.8 0.01 81.8 0.30026 0.0236755
81.9 0.01 81.9 0.300303 0.0235522
82 0.01 82 0.300256 0.0234151
82.1 0.01 82.1 0.300263 0.0232962
82.2 0.01 82.2 0.300308 0.0231804
82.3 0.01 82.3 0.300265 0.0230406
82.4 0.01 82.4 0.300303 0.0229483
82.5 0.01 82.5 0.300299 0.0228343
82.6 0.01 82.6 0.300272 0.0227066
82.7 0.01 82.7 0.300287 0.0226088
82.8 0.01 82.8 0.300286 0.0225112
82.9 0.01 82.9 0.300256 0.0223914
83 0.01 83 0.300291 0.0223234
83.1 0.01 83.1 0.30027 0.022232
83.2 0.01 83.2 0.300274 0.0221559
83.3 0.01 83.3 0.300296 0.0221024
83.4 0.01 83.4 0.300269 0.0220052
83.5 0.01 83.5 0.300262 0.0219446
83.6 0.01 83.6 0.300289 0.0218886
83.7 0.01 83.7 0.300254 0.0218122
83.8 0.01 83.8 0.300268 0.0217868
83.9 0.01 83.9 0.300276 0.0217424
84 0.01 84 0.300247 0.0216858
84.1 0.01 84.1 0.300275 0.0216824
84.2 0.01 84.2 0.300278 0.0216656
84.3 0.01 84.3 0.300259 0.0216257
84.4 0.01 84.4 0.300277 0.0216065
84.5 0.01 84.5 0.300267 0.021594
84.6 0.01 84.6 0.300287 0.0215976
84.7 0.01 84.7 0.300305 0.0216002
84.8 0.01 84.8 0.300307 0.0215908
84.9 0.01 84.9 0.300269 0.0216058
85 0.01 85 0.300301 0.0216266
85.1 0.01 85.1 0.300271 0.0216398
85.2 0.01 85.2 0.300274 0.0216733
85.3 0.01 85.3 0.300286 0.0216881
85.4 0.01 85.4 0.300276 0.0217146
85.5 0.01 85.5 0.300296 0.021775
85.6 0.01 85.6 0.300298 0.0218062
85.7 0.01 85.7 0.300253 0.0218255
85.8 0.01 85.8 0.300294 0.0218865
85.9 0.01 85.9 0.300277 0.0219206
86 0.01 86 0.300267 0.0219691
86.1 0.01 86.1 0.300299 0.0220469
86.2 0.01 86.2 0.300257 0.0220688
86.3 0.01 86.3 0.300255 0.0221231
86.4 0.01 86.4 0.300279 0.0222017
86.5 0.01 86.5 0.300261 0.0222338
86.6 0.01 86.6 0.300268 0.0223168
86.7 0.01 86.7 0.300293 0.0223914
86.8 0.01 86.8 0.300237 0.0224371
86.9 0.01 86.9 0.300271 0.0225223
87 0.01 87 0.300276 0.0225843
87.1 0.01 87.1 0.300236 0.0226401
87.2 0.01 87.2 0.300301 0.0227424
87.3 0.01 87.3 0.300271 0.0228098
87.4 0.01 87.4 0.300264 0.0228931
87.5 0.01 87.5 0.300289 0.0230007
87.6 0.01 87.6 0.300269 0.0230761
87.7 0.01 87.7 0.300265 0.0231824
87.8 0.01 87.8 0.300293 0.0232963
87.9 0.01 87.9 0.30027 0.0233817
88 0.01 88 0.30027 0.023501
88.1 0.01 88.1 0.300304 0.0236168
88.2 0.01 88.2 0.300278 0.0237222
88.3 0.01 88.3 0.300301 0.0238609
88.4 0.01 88.4 0.300305 0.0239717
88.5 0.01 88.5 0.300294 0.0240962
88.6 0.01 88.6 0.300308 0.0242376
88.7 0.01 88.7 0.300281 0.0243531
88.8 0.01 88.8 0.300263 0.024488
88.9 0.01 88.9 0.300292 0.0246617
89 0.01 89 0.300276 0.0247844
89.1 0.01 89.1 0.300245 0.0249382
89.2 0.01 89.2 0.3003 0.0251129
89.3 0.01 89.3 0.300266 0.0252381
89.4 0.01 89.4 0.300269 0.0254334
89.5 0.01 89.5 0.300315 0.0256193
89.6 0.01 89.6 0.300266 0.0257927
89.7 0.01 89.7 0.300296 0.0259934
89.8 0.01 89.8 0.300303 0.0262045
89.9 0.01 89.9 0.300248 0.0263751
90 0.01 90 0.300271 0.0266058
90.1 0.01 90.1 0.300282 0.0268566
90.2 0.01 90.2 0.30026 0.0270752
90.3 0.01 90.3 0.300295 0.0273496
90.4 0.01 90.4 0.300272 0.0276072
90.5 0.01 90.5 0.300262 0.0278994
90.6 0.01 90.6 0.3003 0.0282141
90.7 0.01 90.7 0.300266 0.0285297
90.8 0.01 90.8 0.300279 0.0288739
90.9 0.01 90.9 0.300283 0.0292516
91 0.01 91 0.300252 0.0296057
91.1 0.01 91.1 0.300281 0.0300352
91.2 0.01 91.2 0.300291 0.030474
91.3 0.01 91.3 0.300282 0.0309277
91.4 0.01 91.4 0.300312 0.0314434
91.5 0.01 91.5 0.300301 0.0319728
91.6 0.01 91.6 0.300275 0.0325467
91.7 0.01 91.7 0.300299 0.0331767
91.8 0.01 91.8 0.300293 0.0338473
91.9 0.01 91.9 0.300269 0.0345722
92 0.01 92 0.300304 0.0353472
92.1 0.01 92.1 0.300261 0.0361498
92.2 0.01 92.2 0.300274 0.0370838
92.3 0.01 92.3 0.300307 0.0380986
92.4 0.01 92.4 0.300281 0.0391671
92.5 0.01 92.5 0.300305 0.0403917
92.6 0.01 92.6 0.300304 0.0417128
92.7 0.01 92.7 0.300274 0.0432054
92.8 0.01 92.8 0.300307 0.0449514
92.9 0.01 92.9 0.30031 0.0468852
93 0.01 93 0.300286 0.0491567
93.1 0.01 93.1 0.300313 0.0518284
93.2 0.01 93.2 0.300296 0.0550447
93.3 0.01 93.3 0.300285 0.0589921
93.4 0.01 93.4 0.300307 0.0639821
93.5 0.01 93.5 0.300285 0.0705826
93.6 0.01 93.6 0.300287 0.0798155
93.7 0.01 93.7 0.300324 0.0933768
93.8 0.01 93.8 0.300276 0.113892
93.9 0.01 93.9 0.300281 0.14462
94 0.01 94 0.30031 0.187216
94.1 0.01 94.1 0.300278 0.238752
94.2 0.01 94.2 0.300304 0.287262
94.3 0.01 94.3 0.300297 0.296562
94.4 0.01 94.4 0.300288 0.319917
94.5 0.01 94.5 0.300323 0.368709
94.6 0.01 94.6 0.300307 0.412844
94.7 0.01 94.7 0.300281 0.442057
94.8 0.01 94.8 0.300323 0.464475
94.9 0.01 94.9 0.300301 0.483208
95 0.01 95 0.300291 0.486113
95.1 0.01 95.1 0.300316 0.450028
95.2 0.01 95.2 0.300273 0.324305
95.3 0.01 95.3 0.300281 0.142689
95.4 0.01 95.4 0.300302 0.0515426
95.5 0.01 95.5 0.300256 0.0371657
95.6 0.01 95.6 0.300293 0.0322242
95.7 0.01 95.7 0.300308 0.0292902
95.8 0.01 95.8 0.300262 0.0276107
95.9 0.01 95.9 0.300312 0.0267062
96 0.01 96 0.3003 0.0262049
96.1 0.01 96.1 0.300278 0.0259145
96.2 0.01 96.2 0.300311 0.0257395
96.3 0.01 96.3 0.300287 0.0256048
96.4 0.01 96.4 0.300273 0.0255318
96.5 0.01 96.5 0.300299 0.0254906
96.6 0.01 96.6 0.300267 0.0254481
96.7 0.01 96.7 0.300278 0.0254291
96.8 0.01 96.8 0.300295 0.0254183
96.9 0.01 96.9 0.300262 0.0253828
97 0.01 97 0.300287 0.0253586
97.1 0.01 97.1 0.300293 0.0253326
97.2 0.01 97.2 0.300263 0.0252853
97.3 0.01 97.3 0.300302 0.0252559
97.4 0.01 97.4 0.30027 0.0251815
97.5 0.01 97.5 0.300249 0.0251253
97.6 0.01 97.6 0.300301 0.0250634
97.7 0.01 97.7 0.300282 0.0249726
97.8 0.01 97.8 0.300284 0.024889
97.9 0.01 97.9 0.300314 0.0247935
98 0.01 98 0.300264 0.024654
98.1 0.01 98.1 0.300285 0.0245698
98.2 0.01 98.2 0.300286 0.0244501
98.3 0.01 98.3 0.30027 0.0243286
98.4 0.01 98.4 0.300305 0.0242097
98.5 0.01 98.5 0.300292 0.0240783
98.6 0.01 98.6 0.300263 0.0239444
98.7 0.01 98.7 0.300313 0.0238319
98.8 0.01 98.8 0.300277 0.0236885
98.9 0.01 98.9 0.300278 0.0235639
99 0.01 99 0.300297 0.0234349
99.1 0.01 99.1 0.300268 0.0232951
99.2 0.01 99.2 0.300289 0.0231793
99.3 0.01 99.3 0.300308 0.0230579
99.4 0.01 99.4 0.300265 0.0229398
99.5 0.01 99.5 0.300268 0.0228307
99.6 0.01 99.6 0.300312 0.0227286
99.7 0.01 99.7 0.300268 0.0226079
99.8 0.01 99.8 0.300294 0.0225159
99.9 0.01 99.9 0.300309 0.0224257
100 0.01 100 0.300251 0.0223241
100.1 0.01 100.1 0.300313 0.0222663
100.2 0.01 100.2 0.300295 0.0221719
100.3 0.01 100.3 0.30028 0.0220869
100.4 0.01 100.4 0.30031 0.0220256
100.5 0.01 100.5 0.300278 0.0219406
100.6 0.01 100.6 0.300279 0.0219053
100.7 0.01 100.7 0.300309 0.0218473
100.8 0.01 100.8 0.30027 0.0217856
100.9 0.01 100.9 0.300275 0.0217509
101 0.01 101 0.300327 0.0217119
101.1 0.01 101.1 0.30032 0.0216753
101.2 0.01 101.2 0.300324 0.0216494
101.3 0.01 101.3 0.300336 0.0216343
101.4 0.01 101.4 0.300274 0.0216045
101.5 0.01 101.5 0.300311 0.0216128
101.6 0.01 101.6 0.300289 0.0215919
101.7 0.01 101.7 0.300275 0.0216008
101.8 0.01 101.8 0.300304 0.021603
101.9 0.01 101.9 0.300272 0.021579
102 0.01 102 0.300273 0.0215954
102.1 0.01 102.1 0.300296 0.0216143
102.2 0.01 102.2 0.300267 0.0216272
102.3 0.01 102.3 0.300276 0.0216618
102.4 0.01 102.4 0.300283 0.0216852
102.5 0.01 102.5 0.300257 0.0217093
102.6 0.01 102.6 0.300286 0.0217641
102.7 0.01 102.7 0.300277 0.0217923
102.8 0.01 102.8 0.30027 0.021824
102.9 0.01 102.9 0.300261 0.0218782
103 0.01 103 0.300259 0.0218941
103.1 0.01 103.1 0.300244 0.0219654
103.2 0.01 103.2 0.300275 0.022022
103.3 0.01 103.3 0.300261 0.0220803
103.4 0.01 103.4 0.300275 0.0221531
103.5 0.01 103.5 0.300299 0.0222094
103.6 0.01 103.6 0.300266 0.0222587
103.7 0.01 103.7 0.300288 0.0223391
103.8 0.01 103.8 0.300304 0.0224223
103.9 0.01 103.9 0.300265 0.0224849
104 0.01 104 0.300279 0.0225547
104.1 0.01 104.1 0.300315 0.0226374
104.2 0.01 104.2 0.300264 0.0227013
104.3 0.01 104.3 0.300288 0.022802
104.4 0.01 104.4 0.300304 0.0228795
104.5 0.01 104.5 0.300273 0.0229741
104.6 0.01 104.6 0.300316 0.0230858
104.7 0.01 104.7 0.300275 0.0231681
104.8 0.01 104.8 0.300272 0.0232744
104.9 0.01 104.9 0.300313 0.0233971
105 0.01 105 0.300278 0.0235047
105.1 0.01 105.1 0.300294 0.0236378
105.2 0.01 105.2 0.300318 0.0237582
105.3 0.01 105.3 0.300278 0.0238858
105.4 0.01 105.4 0.300306 0.0240201
105.5 0.01 105.5 0.30031 0.0241412
105.6 0.01 105.6 0.300305 0.0242766
105.7 0.01 105.7 0.300311 0.0244194
105.8 0.01 105.8 0.300322 0.0245705
105.9 0.01 105.9 0.300263 0.0247102
106 0.01 106 0.30031 0.0248763
106.1 0.01 106.1 0.300286 0.0250322
106.2 0.01 106.2 0.30028 0.0251986
106.3 0.01 106.3 0.300305 0.0253822
106.4 0.01 106.4 0.300261 0.0255351
106.5 0.01 106.5 0.30027 0.0257435
106.6 0.01 106.6 0.30032 0.0259424
106.7 0.01 106.7 0.300264 0.0261398
106.8 0.01 106.8 0.300288 0.0263582
106.9 0.01 106.9 0.3003 0.0265952
107 0.01 107 0.300269 0.026819
107.1 0.01 107.1 0.300298 0.0270904
107.2 0.01 107.2 0.300287 0.0273491
107.3 0.01 107.3 0.300275 0.0276413
107.4 0.01 107.4 0.300299 0.0279482
107.5 0.01 107.5 0.300283 0.0282434
107.6 0.01 107.6 0.300291 0.0285873
107.7 0.01 107.7 0.300303 0.0289611
107.8 0.01 107.8 0.300272 0.0293098
107.9 0.01 107.9 0.300294 0.0297277
108 0.01 108 0.300317 0.0301659
108.1 0.01 108.1 0.300274 0.0306072
108.2 0.01 108.2 0.300304 0.0311027
108.3 0.01 108.3 0.300293 0.0316015
108.4 0.01 108.4 0.300271 0.0321598
108.5 0.01 108.5 0.300321 0.0327605
108.6 0.01 108.6 0.300298 0.0334009
108.7 0.01 108.7 0.300266 0.0341034
108.8 0.01 108.8 0.30031 0.034883
108.9 0.01 108.9 0.300297 0.0356607
109 0.01 109 0.300282 0.0365321
109.1 0.01 109.1 0.300287 0.037476
109.2 0.01 109.2 0.300277 0.0385049
109.3 0.01 109.3 0.300286 0.0396571
109.4 0.01 109.4 0.300322 0.0409192
109.5 0.01 109.5 0.300269 0.0423003
109.6 0.01 109.6 0.300298 0.0439025
109.7 0.01 109.7 0.300306 0.0456901
109.8 0.01 109.8 0.300274 0.0477277
109.9 0.01 109.9 0.300294 0.0501372
110 0.01 110 0.300296 0.0529417
110.1 0.01 110.1 0.30027 0.0563624
110.2 0.01 110.2 0.300287 0.060577
110.3 0.01 110.3 0.300282 0.0659921
110.4 0.01 110.4 0.300294 0.073292
110.5 0.01 110.5 0.300297 0.0836758
110.6 0.01 110.6 0.300278 0.0992199
110.7 0.01 110.7 0.300283 0.123041
110.8 0.01 110.8 0.30031 0.158325
110.9 0.01 110.9 0.300271 0.205124
111 0.01 111 0.300297 0.257901
111.1 0.01 111.1 0.300312 0.293743
111.2 0.01 111.2 0.300281 0.302888
111.3 0.01 111.3 0.300321 0.339777
111.4 0.01 111.4 0.300306 0.38937
111.5 0.01 111.5 0.300258 0.426918
111.6 0.01 111.6 0.300302 0.452022
111.7 0.01 111.7 0.300295 0.472528
111.8 0.01 111.8 0.300273 0.486643
111.9 0.01 111.9 0.300311 0.47629
112 0.01 112 0.300264 0.411047
112.1 0.01 112.1 0.300284 0.245501
112.2 0.01 112.2 0.300309 0.0872448
112.3 0.01 112.3 0.300267 0.0429592
112.4 0.01 112.4 0.300282 0.0349968
112.5 0.01 112.5 0.30029 0.0310117
112.6 0.01 112.6 0.300262 0.0285886
112.7 0.01 112.7 0.300275 0.0272171
112.8 0.01 112.8 0.30028 0.0264556
112.9 0.01 112.9 0.300283 0.0260551
113 0.01 113 0.300306 0.0258166
113.1 0.01 113.1 0.300278 0.0256286
113.2 0.01 113.2 0.300276 0.0255438
113.3 0.01 113.3 0.300309 0.0254801
113.4 0.01 113.4 0.300285 0.0254189
113.5 0.01 113.5 0.300285 0.0254062
113.6 0.01 113.6 0.300308 0.0253818
113.7 0.01 113.7 0.300259 0.0253478
113.8 0.01 113.8 0.300268 0.0253272
113.9 0.01 113.9 0.30028 0.025308
114 0.01 114 0.300287 0.0252859
114.1 0.01 114.1 0.300303 0.0252562
114.2 0.01 114.2 0.30029 0.0251935
114.3 0.01 114.3 0.300269 0.0251376
114.4 0.01 114.4 0.300289 0.0250847
114.5 0.01 114.5 0.300275 0.0249996
114.6 0.01 114.6 0.300265 0.0249209
114.7 0.01 114.7 0.300295 0.0248254
114.8 0.01 114.8 0.300264 0.0247108
114.9 0.01 114.9 0.300268 0.024621
115 0.01 115 0.300303 0.0245089
115.1 0.01 115.1 0.300282 0.0243895
115.2 0.01 115.2 0.300295 0.0242778
115.3 0.01 115.3 0.300311 0.0241501
115.4 0.01 115.4 0.30026 0.0240138
115.5 0.01 115.5 0.300311 0.0239061
115.6 0.01 115.6 0.300279 0.0237561
115.7 0.01 115.7 0.300244 0.0236211
115.8 0.01 115.8 0.300312 0.0235087
115.9 0.01 115.9 0.300285 0.0233814
116 0.01 116 0.300281 0.023247
116.1 0.01 116.1 0.300308 0.0231311
116.2 0.01 116.2 0.300274 0.0229937
116.3 0.01 116.3 0.300279 0.0228863
116.4 0.01 116.4 0.300301 0.0227871
116.5 0.01 116.5 0.300285 0.0226592
116.6 0.01 116.6 0.300286 0.0225657
116.7 0.01 116.7 0.300294 0.0224623
116.8 0.01 116.8 0.300275 0.022367
116.9 0.01 116.9 0.300286 0.0222871
117 0.01 117 0.300294 0.0221872
117.1 0.01 117.1 0.300292 0.0221321
117.2 0.01 117.2 0.300309 0.0220673
117.3 0.01 117.3 0.300299 0.0219647
117.4 0.01 117.4 0.300268 0.0219252
117.5 0.01 117.5 0.300295 0.0218662
117.6 0.01 117.6 0.300259 0.0217975
117.7 0.01 117.7 0.300283 0.0217553
117.8 0.01 117.8 0.30032 0.0217304
117.9 0.01 117.9 0.300274 0.0216751
118 0.01 118 0.300299 0.0216606
118.1 0.01 118.1 0.300305 0.0216356
118.2 0.01 118.2 0.300274 0.0216036
118.3 0.01 118.3 0.300295 0.02159
118.4 0.01 118.4 0.300289 0.0215696
118.5 0.01 118.5 0.300271 0.0215573
118.6 0.01 118.6 0.300307 0.0215727
118.7 0.01 118.7 0.300295 0.0215648
118.8 0.01 118.8 0.300274 0.0215772
118.9 0.01 118.9 0.30032 0.021606
119 0.01 119 0.300298 0.0215974
119.1 0.01 119.1 0.300302 0.0216253
119.2 0.01 119.2 0.300324 0.0216607
119.3 0.01 119.3 0.300293 0.0216821
119.4 0.01 119.4 0.300313 0.0217239
119.5 0.01 119.5 0.300324 0.021762
119.6 0.01 119.6 0.300298 0.0217786
119.7 0.01 119.7 0.300312 0.021843
119.8 0.01 119.8 0.300317 0.0218659
119.9 0.01 119.9 0.30029 0.021921
120 0.01 120 0.300318 0.0219825
120.1 0.01 120.1 0.300275 0.0220334
120.2 0.01 120.2 0.300292 0.0220863
120.3 0.01 120.3 0.300309 0.0221666
120.4 0.01 120.4 0.300295 0.0222308
120.5 0.01 120.5 0.300287 0.0222914
120.6 0.01 120.6 0.300326 0.0223676
120.7 0.01 120.7 0.300283 0.0224178
120.8 0.01 120.8 0.300313 0.0225022
120.9 0.01 120.9 0.300322 0.0225751
121 0.01 121 0.300289 0.0226497
121.1 0.01 121.1 0.300319 0.0227512
121.2 0.01 121.2 0.300324 0.0228256
121.3 0.01 121.3 0.30028 0.0229253
121.4 0.01 121.4 0.300318 0.023017
121.5 0.01 121.5 0.300283 0.0231099
121.6 0.01 121.6 0.300274 0.0232082
121.7 0.01 121.7 0.30032 0.0233402
121.8 0.01 121.8 0.30029 0.0234292
121.9 0.01 121.9 0.300282 0.023568
122 0.01 122 0.300308 0.0236911
122.1 0.01 122.1 0.300275 0.0237967
122.2 0.01 122.2 0.300279 0.0239376
122.3 0.01 122.3 0.300299 0.0240738
122.4 0.01 122.4 0.300252 0.0241938
122.5 0.01 122.5 0.300289 0.0243722
122.6 0.01 122.6 0.300313 0.0245225
122.7 0.01 122.7 0.300267 0.0246671
122.8 0.01 122.8 0.300335 0.0248531
122.9 0.01 122.9 0.300299 0.0249845
123 0.01 123 0.300299 0.025179
123.1 0.01 123.1 0.300325 0.0253596
123.2 0.01 123.2 0.300287 0.0255355
123.3 0.01 123.3 0.300294 0.0257303
123.4 0.01 123.4 0.300307 0.025942
123.5 0.01 123.5 0.300283 0.0261348
123.6 0.01 123.6 0.300287 0.0263704
123.7 0.01 123.7 0.300295 0.0265951
123.8 0.01 123.8 0.300262 0.0268338
123.9 0.01 123.9 0.300302 0.0271065
124 0.01 124 0.300295 0.0273737
124.1 0.01 124.1 0.300277 0.0276634
124.2 0.01 124.2 0.300302 0.0279684
124.3 0.01 124.3 0.30031 0.0282835
124.4 0.01 124.4 0.300291 0.0286384
124.5 0.01 124.5 0.300308 0.0290088
124.6 0.01 124.6 0.300284 0.0293687
124.7 0.01 124.7 0.300281 0.0298009
124.8 0.01 124.8 0.300307 0.0302381
124.9 0.01 124.9 0.30029 0.0306828
125 0.01 125 0.300315 0.0311993
125.1 0.01 125.1 0.300321 0.0317301
125.2 0.01 125.2 0.300278 0.032282
125.3 0.01 125.3 0.300315 0.0329053
125.4 0.01 125.4 0.300315 0.0335656
125.5 0.01 125.5 0.300266 0.0342638
125.6 0.01 125.6 0.300297 0.0350516
125.7 0.01 125.7 0.300293 0.0358445
125.8 0.01 125.8 0.30029 0.0367369
125.9 0.01 125.9 0.300323 0.0377154
126 0.01 126 0.3003 0.0387538
126.1 0.01 126.1 0.300301 0.0399317
126.2 0.01 126.2 0.300317 0.0412103
126.3 0.01 126.3 0.300272 0.0426093
126.4 0.01 126.4 0.300293 0.044235
126.5 0.01 126.5 0.300309 0.0460475
126.6 0.01 126.6 0.300292 0.0481278
126.7 0.01 126.7 0.300304 0.0505508
126.8 0.01 126.8 0.300308 0.0533926
126.9 0.01 126.9 0.30028 0.0568688
127 0.01 127 0.300309 0.0611589
127.1 0.01 127.1 0.300301 0.0666483
127.2 0.01 127.2 0.300259 0.074067
127.3 0.01 127.3 0.300315 0.0847523
127.4 0.01 127.4 0.300303 0.100791
127.5 0.01 127.5 0.300296 0.125484
127.6 0.01 127.6 0.300307 0.161919
127.7 0.01 127.7 0.300306 0.209502
127.8 0.01 127.8 0.300322 0.261836
127.9 0.01 127.9 0.300333 0.294439
128 0.01 128 0.300296 0.305557
128.1 0.01 128.1 0.300312 0.346484
128.2 0.01 128.2 0.300319 0.394893
128.3 0.01 128.3 0.300285 0.43046
128.4 0.01 128.4 0.300312 0.454579
128.5 0.01 128.5 0.300296 0.47428
128.6 0.01 128.6 0.300273 0.486072
128.7 0.01 128.7 0.300312 0.470505
128.8 0.01 128.8 0.300274 0.393453
128.9 0.01 128.9 0.300272 0.21982
129 0.01 129 0.300321 0.0747155
129.1 0.01 129.1 0.30027 0.041441
129.2 0.01 129.2 0.300287 0.0345621
129.3 0.01 129.3 0.300309 0.0307913
129.4 0.01 129.4 0.30026 0.0284744
129.5 0.01 129.5 0.300282 0.0271525
129.6 0.01 129.6 0.300305 0.0264225
129.7 0.01 129.7 0.300264 0.0260035
129.8 0.01 129.8 0.300295 0.0257758
129.9 0.01 129.9 0.300278 0.0256022
130 0.01 130 0.300277 0.0254974
130.1 0.01 130.1 0.300301 0.0254386
130.2 0.01 130.2 0.300265 0.0253771
130.3 0.01 130.3 0.300271 0.0253609
130.4 0.01 130.4 0.300312 0.0253456
130.5 0.01 130.5 0.300274 0.0253158
130.6 0.01 130.6 0.300291 0.0253146
130.7 0.01 130.7 0.300306 0.0252811
130.8 0.01 130.8 0.300267 0.0252277
130.9 0.01 130.9 0.300279 0.0252046
131 0.01 131 0.300292 0.0251601
131.1 0.01 131.1 0.300266 0.0250876
131.2 0.01 131.2 0.30028 0.0250327
131.3 0.01 131.3 0.300281 0.0249412
131.4 0.01 131.4 0.300275 0.0248634
131.5 0.01 131.5 0.300297 0.0247717
131.6 0.01 131.6 0.300271 0.0246743
131.7 0.01 131.7 0.300275 0.0245789
131.8 0.01 131.8 0.300307 0.0244691
131.9 0.01 131.9 0.300256 0.0243323
132 0.01 132 0.300279 0.0242239
132.1 0.01 132.1 0.300303 0.0241002
132.2 0.01 132.2 0.300247 0.0239643
132.3 0.01 132.3 0.30028 0.0238526
132.4 0.01 132.4 0.300325 0.0237139
132.5 0.01 132.5 0.300246 0.0235638
132.6 0.01 132.6 0.30029 0.0234543
132.7 0.01 132.7 0.300281 0.0233209
132.8 0.01 132.8 0.30026 0.0231888
132.9 0.01 132.9 0.300288 0.0230833
133 0.01 133 0.300263 0.0229536
133.1 0.01 133.1 0.300277 0.0228397
133.2 0.01 133.2 0.300298 0.0227536
133.3 0.01 133.3 0.300268 0.0226231
133.4 0.01 133.4 0.300283 0.0225351
133.5 0.01 133.5 0.300299 0.0224278
133.6 0.01 133.6 0.300265 0.0223439
133.7 0.01 133.7 0.300286 0.0222513
133.8 0.01 133.8 0.300278 0.0221762
133.9 0.01 133.9 0.300266 0.0220848
134 0.01 134 0.300277 0.0220283
134.1 0.01 134.1 0.300277 0.0219473
134.2 0.01 134.2 0.300266 0.0218908
134.3 0.01 134.3 0.300304 0.0218515
134.4 0.01 134.4 0.300281 0.0217843
134.5 0.01 134.5 0.300239 0.0217254
134.6 0.01 134.6 0.300293 0.0216873
134.7 0.01 134.7 0.300257 0.0216388
134.8 0.01 134.8 0.300267 0.0216193
134.9 0.01 134.9 0.300308 0.021601
135 0.01 135 0.300282 0.0215845
135.1 0.01 135.1 0.300306 0.0215837
135.2 0.01 135.2 0.300298 0.0215695
135.3 0.01 135.3 0.30027 0.021543
135.4 0.01 135.4 0.300301 0.0215532
135.5 0.01 135.5 0.300298 0.0215546
135.6 0.01 135.6 0.300291 0.0215657
135.7 0.01 135.7 0.300327 0.021589
135.8 0.01 135.8 0.300281 0.0215873
135.9 0.01 135.9 0.300272 0.0216027
136 0.01 136 0.300324 0.0216502
136.1 0.01 136.1 0.300294 0.0216763
136.2 0.01 136.2 0.300291 0.0216988
136.3 0.01 136.3 0.300289 0.0217444
136.4 0.01 136.4 0.300268 0.0217767
136.5 0.01 136.5 0.300298 0.0218398
136.6 0.01 136.6 0.300299 0.0218715
136.7 0.01 136.7 0.300274 0.0219163
136.8 0.01 136.8 0.300297 0.0219809
136.9 0.01 136.9 0.300312 0.0220512
137 0.01 137 0.300292 0.0221019
137.1 0.01 137.1 0.300303 0.0221709
137.2 0.01 137.2 0.300294 0.0222264
137.3 0.01 137.3 0.30029 0.0222911
137.4 0.01 137.4 0.300314 0.0223708
137.5 0.01 137.5 0.300264 0.0224149
137.6 0.01 137.6 0.30028 0.0225081
137.7 0.01 137.7 0.300309 0.0225866
137.8 0.01 137.8 0.300279 0.0226658
137.9 0.01 137.9 0.300314 0.0227691
138 0.01 138 0.300302 0.0228462
138.1 0.01 138.1 0.30029 0.0229318
138.2 0.01 138.2 0.3003 0.0230528
138.3 0.01 138.3 0.300278 0.0231394
138.4 0.01 138.4 0.300272 0.0232625
138.5 0.01 138.5 0.30031 0.0233869
138.6 0.01 138.6 0.300287 0.0234845
138.7 0.01 138.7 0.300278 0.0236196
138.8 0.01 138.8 0.300321 0.023753
138.9 0.01 138.9 0.300291 0.0238845
139 0.01 139 0.300296 0.0240275
139.1 0.01 139.1 0.300313 0.0241781
139.2 0.01 139.2 0.300292 0.0243219
139.3 0.01 139.3 0.300304 0.0244714
139.4 0.01 139.4 0.30032 0.0246236
139.5 0.01 139.5 0.300283 0.0247888
139.6 0.01 139.6 0.300299 0.0249527
139.7 0.01 139.7 0.300304 0.0251287
139.8 0.01 139.8 0.300299 0.0253208
139.9 0.01 139.9 0.300313 0.0255127
140 0.01 140 0.300299 0.0256793
140.1 0.01 140.1 0.300289 0.025895
140.2 0.01 140.2 0.300326 0.0261144
140.3 0.01 140.3 0.300285 0.0263348
140.4 0.01 140.4 0.300317 0.0265892
140.5 0.01 140.5 0.300321 0.0268228
140.6 0.01 140.6 0.300285 0.0270686
140.7 0.01 140.7 0.300313 0.0273746
140.8 0.01 140.8 0.300316 0.0276524
140.9 0.01 140.9 0.300279 0.0279491
141 0.01 141 0.300312 0.0282846
141.1 0.01 141.1 0.300324 0.0286073
141.2 0.01 141.2 0.300277 0.0289734
141.3 0.01 141.3 0.300324 0.0293743
141.4 0.01 141.4 0.300292 0.0297779
141.5 0.01 141.5 0.300299 0.0302224
141.6 0.01 141.6 0.300317 0.0306861
141.7 0.01 141.7 0.300305 0.0311763
141.8 0.01 141.8 0.300304 0.0316982
141.9 0.01 141.9 0.300314 0.0322882
142 0.01 142 0.300288 0.0328793
142.1 0.01 142.1 0.300287 0.0335412
142.2 0.01 142.2 0.300296 0.0342672
142.3 0.01 142.3 0.300257 0.035011
142.4 0.01 142.4 0.300309 0.0358348
142.5 0.01 142.5 0.30029 0.0367138
142.6 0.01 142.6 0.300283 0.0376537
142.7 0.01 142.7 0.300311 0.0387347
142.8 0.01 142.8 0.300295 0.0398748
142.9 0.01 142.9 0.300278 0.0411309
143 0.01 143 0.300308 0.0425447
143.1 0.01 143.1 0.300276 0.0441135
143.2 0.01 143.2 0.300286 0.0459
143.3 0.01 143.3 0.3003 0.0479412
143.4 0.01 143.4 0.300265 0.0502784
143.5 0.01 143.5 0.300283 0.0530564
143.6 0.01 143.6 0.300296 0.0563915
143.7 0.01 143.7 0.300267 0.0604754
143.8 0.01 143.8 0.300293 0.065688
143.9 0.01 143.9 0.300283 0.0726215
144 0.01 144 0.300259 0.0824779
144.1 0.01 144.1 0.300308 0.0972194
144.2 0.01 144.2 0.300281 0.1199
144.3 0.01 144.3 0.300275 0.153942
144.4 0.01 144.4 0.300321 0.199556
144.5 0.01 144.5 0.300274 0.250965
144.6 0.01 144.6 0.300301 0.291769
144.7 0.01 144.7 0.300322 0.301604
144.8 0.01 144.8 0.300292 0.337717
144.9 0.01 144.9 0.300314 0.386961
145 0.01 145 0.300302 0.425234
145.1 0.01 145.1 0.300273 0.450522
145.2 0.01 145.2 0.30031 0.470502
145.3 0.01 145.3 0.300307 0.484393
145.4 0.01 145.4 0.300284 0.474584
145.5 0.01 145.5 0.300304 0.410836
145.6 0.01 145.6 0.300292 0.24899
145.7 0.01 145.7 0.300259 0.0896689
145.8 0.01 145.8 0.300304 0.0435274
145.9 0.01 145.9 0.300267 0.0354809
146 0.01 146 0.300287 0.0314202
146.1 0.01 146.1 0.300315 0.0288709
146.2 0.01 146.2 0.300266 0.0273353
146.3 0.01 146.3 0.300288 0.0265115
146.4 0.01 146.4 0.300291 0.0260437
146.5 0.01 146.5 0.300272 0.0257643
146.6 0.01 146.6 0.300304 0.0255868
146.7 0.01 146.7 0.300279 0.0254627
146.8 0.01 146.8 0.300255 0.0253857
146.9 0.01 146.9 0.3003 0.0253481
147 0.01 147 0.300263 0.0252967
147.1 0.01 147.1 0.300284 0.0252945
147.2 0.01 147.2 0.300303 0.0252739
147.3 0.01 147.3 0.300257 0.0252319
147.4 0.01 147.4 0.300272 0.025222
147.5 0.01 147.5 0.300302 0.0251766
147.6 0.01 147.6 0.300256 0.0251361
147.7 0.01 147.7 0.300275 0.025101
147.8 0.01 147.8 0.300286 0.0250432
147.9 0.01 147.9 0.30026 0.0249731
148 0.01 148 0.300301 0.0249304
148.1 0.01 148.1 0.300297 0.02483
148.2 0.01 148.2 0.300271 0.0247435
148.3 0.01 148.3 0.30031 0.0246558
148.4 0.01 148.4 0.300286 0.0245375
148.5 0.01 148.5 0.300275 0.0244405
148.6 0.01 148.6 0.300305 0.0243201
148.7 0.01 148.7 0.300259 0.0241956
148.8 0.01 148.8 0.300288 0.0240723
148.9 0.01 148.9 0.300304 0.0239432
149 0.01 149 0.30026 0.023809
149.1 0.01 149.1 0.30029 0.023709
149.2 0.01 149.2 0.300282 0.02357
149.3 0.01 149.3 0.300268 0.0234288
149.4 0.01 149.4 0.300301 0.0233297
149.5 0.01 149.5 0.300288 0.023193
149.6 0.01 149.6 0.300264 0.0230709
149.7 0.01 149.7 0.300302 0.0229836
149.8 0.01 149.8 0.300283 0.0228374
149.9 0.01 149.9 0.300271 0.0227432
150 0.01 150 0.300322 0.0226473
150.1 0.01 150.1 0.300291 0.0225333
150.2 0.01 150.2 0.300291 0.0224458
150.3 0.01 150.3 0.300308 0.0223534
150.4 0.01 150.4 0.300251 0.0222447
150.5 0.01 150.5 0.300289 0.0221716
150.6 0.01 150.6 0.300287 0.0221073
150.7 0.01 150.7 0.300278 0.0220146
150.8 0.01 150.8 0.300284 0.0219691
150.9 0.01 150.9 0.300288 0.0218951
151 0.01 151 0.300278 0.0218411
151.1 0.01 151.1 0.300294 0.021806
151.2 0.01 151.2 0.30028 0.0217442
151.3 0.01 151.3 0.300283 0.0217072
151.4 0.01 151.4 0.300315 0.0216798
151.5 0.01 151.5 0.300285 0.0216197
151.6 0.01 151.6 0.300266 0.0215958
151.7 0.01 151.7 0.300322 0.0215753
151.8 0.01 151.8 0.300277 0.0215541
151.9 0.01 151.9 0.300295 0.0215413
152 0.01 152 0.300306 0.0215373
152.1 0.01 152.1 0.300267 0.0215351
152.2 0.01 152.2 0.300307 0.0215485
152.3 0.01 152.3 0.300293 0.0215315
152.4 0.01 152.4 0.300297 0.021548
152.5 0.01 152.5 0.300311 0.021568
152.6 0.01 152.6 0.300298 0.021578
152.7 0.01 152.7 0.30029 0.0216093
152.8 0.01 152.8 0.300319 0.0216358
152.9 0.01 152.9 0.300282 0.0216553
153 0.01 153 0.300292 0.0216889
153.1 0.01 153.1 0.300329 0.0217505
153.2 0.01 153.2 0.300272 0.0217804
153.3 0.01 153.3 0.300283 0.0218331
153.4 0.01 153.4 0.300295 0.0218773
153.5 0.01 153.5 0.300268 0.0219255
153.6 0.01 153.6 0.300309 0.0220092
153.7 0.01 153.7 0.300302 0.0220573
153.8 0.01 153.8 0.300284 0.0221118
153.9 0.01 153.9 0.300316 0.0221964
154 0.01 154 0.300279 0.022243
154.1 0.01 154.1 0.300288 0.0223234
154.2 0.01 154.2 0.300312 0.0224042
154.3 0.01 154.3 0.300252 0.02245
154.4 0.01 154.4 0.300266 0.0225348
154.5 0.01 154.5 0.30029 0.0226243
154.6 0.01 154.6 0.300263 0.0227043
154.7 0.01 154.7 0.30028 0.0228007
154.8 0.01 154.8 0.300307 0.0228978
154.9 0.01 154.9 0.300251 0.0229862
155 0.01 155 0.300276 0.0230908
155.1 0.01 155.1 0.300283 0.0232128
155.2 0.01 155.2 0.300268 0.0233271
155.3 0.01 155.3 0.300309 0.0234661
155.4 0.01 155.4 0.300298 0.0235816
155.5 0.01 155.5 0.300277 0.0237203
155.6 0.01 155.6 0.300335 0.0238636
155.7 0.01 155.7 0.300263 0.0239703
155.8 0.01 155.8 0.300281 0.0241228
155.9 0.01 155.9 0.300314 0.0242897
156 0.01 156 0.300275 0.0244286
156.1 0.01 156.1 0.300305 0.0246016
156.2 0.01 156.2 0.300298 0.0247714
156.3 0.01 156.3 0.300257 0.0249285
156.4 0.01 156.4 0.300292 0.0251207
156.5 0.01 156.5 0.300309 0.0252959
156.6 0.01 156.6 0.300279 0.0254903
156.7 0.01 156.7 0.300309 0.0257067
156.8 0.01 156.8 0.3003 0.0259016
156.9 0.01 156.9 0.300288 0.0261176
157 0.01 157 0.300326 0.026366
157.1 0.01 157.1 0.300293 0.026587
157.2 0.01 157.2 0.300283 0.0268521
157.3 0.01 157.3 0.300318 0.0271329
157.4 0.01 157.4 0.30028 0.0273903
157.5 0.01 157.5 0.300292 0.0277123
157.6 0.01 157.6 0.300304 0.0280111
157.7 0.01 157.7 0.300291 0.0283569
157.8 0.01 157.8 0.300323 0.0287117
157.9 0.01 157.9 0.300299 0.0290656
158 0.01 158 0.300288 0.0294714
158.1 0.01 158.1 0.30031 0.0299122
158.2 0.01 158.2 0.300296 0.0303374
158.3 0.01 158.3 0.300277 0.030812
158.4 0.01 158.4 0.300304 0.0313241
158.5 0.01 158.5 0.300282 0.0318714
158.6 0.01 158.6 0.300304 0.0324629
158.7 0.01 158.7 0.300309 0.0331023
158.8 0.01 158.8 0.300268 0.0337526
158.9 0.01 158.9 0.300292 0.0345049
159 0.01 159 0.300299 0.0352765
159.1 0.01 159.1 0.300268 0.0360852
159.2 0.01 159.2 0.300297 0.0370212
159.3 0.01 159.3 0.300301 0.0379956
159.4 0.01 159.4 0.300282 0.0390801
159.5 0.01 159.5 0.300316 0.0402677
159.6 0.01 159.6 0.300283 0.0415358
159.7 0.01 159.7 0.300276 0.0429921
159.8 0.01 159.8 0.300317 0.0446283
159.9 0.01 159.9 0.300273 0.0464296
160 0.01 160 0.300282 0.0485433
160.1 0.01 160.1 0.300318 0.0509731
160.2 0.01 160.2 0.300276 0.0538282
160.3 0.01 160.3 0.300293 0.0572749
160.4 0.01 160.4 0.300291 0.0615169
160.5 0.01 160.5 0.300271 0.0669465
160.6 0.01 160.6 0.300299 0.0742649
160.7 0.01 160.7 0.300292 0.0847356
160.8 0.01 160.8 0.300292 0.100476
160.9 0.01 160.9 0.300298 0.124753
161 0.01 161 0.300275 0.160698
161.1 0.01 161.1 0.30027 0.207423
161.2 0.01 161.2 0.300294 0.258302
161.3 0.01 161.3 0.300275 0.293642
161.4 0.01 161.4 0.300321 0.305104
161.5 0.01 161.5 0.300354 0.346374
161.6 0.01 161.6 0.30031 0.394232
161.7 0.01 161.7 0.300315 0.429853
161.8 0.01 161.8 0.3003 0.453758
161.9 0.01 161.9 0.300278 0.472836
162 0.01 162 0.300307 0.483885
162.1 0.01 162.1 0.300286 0.467389
162.2 0.01 162.2 0.300262 0.388659
162.3 0.01 162.3 0.300296 0.216456
162.4 0.01 162.4 0.300288 0.0735975
162.5 0.01 162.5 0.300272 0.0415515
162.6 0.01 162.6 0.300303 0.0348102
162.7 0.01 162.7 0.300269 0.0310078
162.8 0.01 162.8 0.300284 0.0286274
162.9 0.01 162.9 0.300302 0.027221
163 0.01 163 0.300256 0.0263961
163.1 0.01 163.1 0.300297 0.0259721
163.2 0.01 163.2 0.300288 0.0257001
163.3 0.01 163.3 0.30026 0.0255193
163.4 0.01 163.4 0.3003 0.0254265
163.5 0.01 163.5 0.300284 0.0253315
163.6 0.01 163.6 0.300239 0.0252746
163.7 0.01 163.7 0.300289 0.0252625
163.8 0.01 163.8 0.300276 0.0252268
163.9 0.01 163.9 0.300266 0.0252027
164 0.01 164 0.300301 0.0252019
164.1 0.01 164.1 0.300274 0.0251634
164.2 0.01 164.2 0.300318 0.0251483
164.3 0.01 164.3 0.300345 0.0251075
164.4 0.01 164.4 0.300315 0.0250457
164.5 0.01 164.5 0.300334 0.0250064
164.6 0.01 164.6 0.300336 0.0249341
164.7 0.01 164.7 0.300313 0.0248512
164.8 0.01 164.8 0.300338 0.0247938
164.9 0.01 164.9 0.300347 0.0246923
165 0.01 165 0.300327 0.024593
165.1 0.01 165.1 0.300356 0.0245027
165.2 0.01 165.2 0.300339 0.0243803
165.3 0.01 165.3 0.300334 0.0242631
165.4 0.01 165.4 0.300321 0.0241618
165.5 0.01 165.5 0.30031 0.0240246
165.6 0.01 165.6 0.300285 0.0239005
165.7 0.01 165.7 0.300304 0.0237982
165.8 0.01 165.8 0.300283 0.0236547
165.9 0.01 165.9 0.300323 0.0235539
166 0.01 166 0.300303 0.023418
166.1 0.01 166.1 0.300294 0.0232954
166.2 0.01 166.2 0.300317 0.0231916
166.3 0.01 166.3 0.300293 0.0230455
166.4 0.01 166.4 0.300278 0.0229366
166.5 0.01 166.5 0.300313 0.0228276
166.6 0.01 166.6 0.300272 0.022707
166.7 0.01 166.7 0.300261 0.0226059
166.8 0.01 166.8 0.300327 0.0225316
166.9 0.01 166.9 0.300281 0.0224054
167 0.01 167 0.300281 0.0223254
167.1 0.01 167.1 0.300322 0.0222455
167.2 0.01 167.2 0.30027 0.0221482
167.3 0.01 167.3 0.30029 0.0220849
167.4 0.01 167.4 0.300284 0.0220212
167.5 0.01 167.5 0.300265 0.0219375
167.6 0.01 167.6 0.300295 0.0218941
167.7 0.01 167.7 0.300287 0.0218293
167.8 0.01 167.8 0.300263 0.021776
167.9 0.01 167.9 0.300325 0.0217449
168 0.01 168 0.300301 0.02168
168.1 0.01 168.1 0.300297 0.0216586
168.2 0.01 168.2 0.300312 0.021626
168.3 0.01 168.3 0.300285 0.0215748
168.4 0.01 168.4 0.300297 0.0215624
168.5 0.01 168.5 0.300325 0.0215522
168.6 0.01 168.6 0.300295 0.0215354
168.7 0.01 168.7 0.30031 0.0215435
168.8 0.01 168.8 0.300314 0.0215255
168.9 0.01 168.9 0.300296 0.0215171
169 0.01 169 0.300326 0.0215381
169.1 0.01 169.1 0.300296 0.0215136
169.2 0.01 169.2 0.30028 0.0215419
169.3 0.01 169.3 0.300323 0.0215661
169.4 0.01 169.4 0.300278 0.0215711
169.5 0.01 169.5 0.300285 0.0216073
169.6 0.01 169.6 0.300323 0.0216419
169.7 0.01 169.7 0.300286 0.0216694
169.8 0.01 169.8 0.300291 0.0217094
169.9 0.01 169.9 0.300318 0.021746
170 0.01 170 0.300277 0.0217956
170.1 0.01 170.1 0.300311 0.0218611
170.2 0.01 170.2 0.300313 0.0218982
170.3 0.01 170.3 0.3003 0.0219507
170.4 0.01 170.4 0.300319 0.022017
170.5 0.01 170.5 0.300313 0.0220915
170.6 0.01 170.6 0.300312 0.0221516
170.7 0.01 170.7 0.300336 0.0222258
170.8 0.01 170.8 0.300303 0.0222867
170.9 0.01 170.9 0.300311 0.0223627
171 0.01 171 0.300326 0.022444
171.1 0.01 171.1 0.300296 0.0224982
171.2 0.01 171.2 0.300305 0.0225845
171.3 0.01 171.3 0.300335 0.022686
171.4 0.01 171.4 0.300285 0.0227697
171.5 0.01 171.5 0.300318 0.0228953
171.6 0.01 171.6 0.300323 0.0229786
171.7 0.01 171.7 0.300291 0.0230853
171.8 0.01 171.8 0.300307 0.0232176
171.9 0.01 171.9 0.300304 0.0233125
172 0.01 172 0.300287 0.0234312
172.1 0.01 172.1 0.300319 0.023579
172.2 0.01 172.2 0.300304 0.0237119
172.3 0.01 172.3 0.300289 0.023845
172.4 0.01 172.4 0.30032 0.023991
172.5 0.01 172.5 0.300285 0.0241423
172.6 0.01 172.6 0.300293 0.0242955
172.7 0.01 172.7 0.30031 0.0244466
172.8 0.01 172.8 0.300273 0.0246099
172.9 0.01 172.9 0.300315 0.0247999
173 0.01 173 0.300307 0.0249622
173.1 0.01 173.1 0.300273 0.0251412
173.2 0.01 173.2 0.300319 0.0253511
173.3 0.01 173.3 0.300295 0.0255371
173.4 0.01 173.4 0.300278 0.0257439
173.5 0.01 173.5 0.30033 0.0259889
173.6 0.01 173.6 0.300312 0.0262045
173.7 0.01 173.7 0.300297 0.0264343
173.8 0.01 173.8 0.300323 0.0267036
173.9 0.01 173.9 0.300294 0.0269323
174 0.01 174 0.300302 0.0272244
174.1 0.01 174.1 0.300299 0.0275114
174.2 0.01 174.2 0.30026 0.0278162
174.3 0.01 174.3 0.300288 0.0281491
174.4 0.01 174.4 0.300289 0.028493
174.5 0.01 174.5 0.300267 0.0288624
174.6 0.01 174.6 0.3003 0.0292613
174.7 0.01 174.7 0.300318 0.0296776
174.8 0.01 174.8 0.300286 0.0301041
174.9 0.01 174.9 0.300325 0.0305874
175 0.01 175 0.300275 0.0310642
175.1 0.01 175.1 0.300302 0.0315991
175.2 0.01 175.2 0.300321 0.0321667
175.3 0.01 175.3 0.300286 0.032769
175.4 0.01 175.4 0.300295 0.0334308
175.5 0.01 175.5 0.300309 0.0341503
175.6 0.01 175.6 0.300278 0.0348975
175.7 0.01 175.7 0.300316 0.0357163
175.8 0.01 175.8 0.300292 0.0365545
175.9 0.01 175.9 0.30028 0.037496
176 0.01 176 0.300307 0.0385314
176.1 0.01 176.1 0.300296 0.039652
176.2 0.01 176.2 0.300272 0.0408876
176.3 0.01 176.3 0.300296 0.042234
176.4 0.01 176.4 0.300283 0.043761
176.5 0.01 176.5 0.300281 0.045469
176.6 0.01 176.6 0.300302 0.0474063
176.7 0.01 176.7 0.300258 0.0496042
176.8 0.01 176.8 0.300295 0.0521982
176.9 0.01 176.9 0.300304 0.0552725
177 0.01 177 0.300275 0.0589833
177.1 0.01 177.1 0.300295 0.0636107
177.2 0.01 177.2 0.300279 0.069614
177.3 0.01 177.3 0.300264 0.0778482
177.4 0.01 177.4 0.3003 0.0899244
177.5 0.01 177.5 0.300283 0.108287
177.6 0.01 177.6 0.300268 0.136402
177.7 0.01 177.7 0.300289 0.176421
177.8 0.01 177.8 0.300272 0.224912
177.9 0.01 177.9 0.300295 0.274574
178 0.01 178 0.300307 0.295958
178.1 0.01 178.1 0.300268 0.315899
178.2 0.01 178.2 0.300303 0.363715
178.3 0.01 178.3 0.300307 0.408182
178.4 0.01 178.4 0.300282 0.438492
178.5 0.01 178.5 0.30032 0.460188
178.6 0.01 178.6 0.300298 0.477418
178.7 0.01 178.7 0.300285 0.481192
178.8 0.01 178.8 0.300315 0.448468
178.9 0.01 178.9 0.300277 0.334472
179 0.01 179 0.300278 0.155463
179.1 0.01 179.1 0.300289 0.054791
179.2 0.01 179.2 0.30026 0.0387347
179.3 0.01 179.3 0.300277 0.0334933
179.4 0.01 179.4 0.300297 0.0302051
179.5 0.01 179.5 0.300277 0.0281233
179.6 0.01 179.6 0.300297 0.0269293
179.7 0.01 179.7 0.300294 0.0262396
179.8 0.01 179.8 0.300252 0.0258469
179.9 0.01 179.9 0.300318 0.0256422
180 0.01 180 0.300287 0.0254582
180.1 0.01 180.1 0.30028 0.0253561
180.2 0.01 180.2 0.300318 0.0253015
180.3 0.01 180.3 0.300275 0.0252281
180.4 0.01 180.4 0.300286 0.0252226
180.5 0.01 180.5 0.300309 0.0251941
180.6 0.01 180.6 0.300271 0.0251604
180.7 0.01 180.7 0.300282 0.0251439
180.8 0.01 180.8 0.300301 0.0251304
180.9 0.01 180.9 0.300282 0.0250898
181 0.01 181 0.30029 0.0250724
181.1 0.01 181.1 0.300295 0.0250162
181.2 0.01 181.2 0.300275 0.0249632
181.3 0.01 181.3 0.300299 0.0249005
181.4 0.01 181.4 0.300282 0.0248275
181.5 0.01 181.5 0.30028 0.0247551
181.6 0.01 181.6 0.300306 0.0246683
181.7 0.01 181.7 0.300279 0.0245454
181.8 0.01 181.8 0.30026 0.0244492
181.9 0.01 181.9 0.300295 0.0243427
182 0.01 182 0.300269 0.024211
182.1 0.01 182.1 0.300274 0.0241047
182.2 0.01 182.2 0.300275 0.0239775
182.3 0.01 182.3 0.300251 0.0238511
182.4 0.01 182.4 0.300291 0.0237544
182.5 0.01 182.5 0.300296 0.0236139
182.6 0.01 182.6 0.300268 0.0234783
182.7 0.01 182.7 0.300307 0.0233597
182.8 0.01 182.8 0.300279 0.0232248
182.9 0.01 182.9 0.300266 0.0231145
183 0.01 183 0.30032 0.0230146
183.1 0.01 183.1 0.300259 0.0228687
183.2 0.01 183.2 0.300279 0.0227691
183.3 0.01 183.3 0.300301 0.0226802
183.4 0.01 183.4 0.300251 0.0225643
183.5 0.01 183.5 0.300289 0.0224762
183.6 0.01 183.6 0.300312 0.0223873
183.7 0.01 183.7 0.300261 0.0222922
183.8 0.01 183.8 0.300293 0.0222135
183.9 0.01 183.9 0.300315 0.0221359
184 0.01 184 0.300284 0.0220523
184.1 0.01 184.1 0.300316 0.0219891
184.2 0.01 184.2 0.300261 0.021903
184.3 0.01 184.3 0.300276 0.0218536
184.4 0.01 184.4 0.300298 0.0217979
184.5 0.01 184.5 0.30026 0.0217383
184.6 0.01 184.6 0.300287 0.0217134
184.7 0.01 184.7 0.300299 0.0216693
184.8 0.01 184.8 0.300274 0.0216151
184.9 0.01 184.9 0.300311 0.0216053
185 0.01 185 0.300301 0.0215678
185.1 0.01 185.1 0.300273 0.0215399
185.2 0.01 185.2 0.300299 0.0215287
185.3 0.01 185.3 0.300273 0.0214953
185.4 0.01 185.4 0.300284 0.0214919
185.5 0.01 185.5 0.300303 0.0215025
185.6 0.01 185.6 0.300267 0.0214742
185.7 0.01 185.7 0.300283 0.0214885
185.8 0.01 185.8 0.300296 0.0215055
185.9 0.01 185.9 0.300273 0.021502
186 0.01 186 0.300287 0.0215279
186.1 0.01 186.1 0.300301 0.0215562
186.2 0.01 186.2 0.300263 0.0215656
186.3 0.01 186.3 0.300294 0.0216235
186.4 0.01 186.4 0.300311 0.0216561
186.5 0.01 186.5 0.300277 0.0217003
186.6 0.01 186.6 0.300312 0.0217657
186.7 0.01 186.7 0.300284 0.0217881
186.8 0.01 186.8 0.300279 0.0218511
186.9 0.01 186.9 0.300318 0.0219176
187 0.01 187 0.300287 0.0219421
187.1 0.01 187.1 0.300281 0.0220215
187.2 0.01 187.2 0.30031 0.0220996
187.3 0.01 187.3 0.300275 0.0221586
187.4 0.01 187.4 0.300295 0.0222359
187.5 0.01 187.5 0.300298 0.0223078
187.6 0.01 187.6 0.300268 0.0223711
187.7 0.01 187.7 0.300287 0.0224584
187.8 0.01 187.8 0.300282 0.0225364
187.9 0.01 187.9 0.300258 0.0226152
188 0.01 188 0.300297 0.0227302
188.1 0.01 188.1 0.300273 0.0228148
188.2 0.01 188.2 0.300275 0.0229191
188.3 0.01 188.3 0.300316 0.0230518
188.4 0.01 188.4 0.300278 0.0231526
188.5 0.01 188.5 0.300278 0.0232637
188.6 0.01 188.6 0.300315 0.0234082
188.7 0.01 188.7 0.300268 0.0235143
188.8 0.01 188.8 0.300289 0.023653
188.9 0.01 188.9 0.300305 0.0238043
189 0.01 189 0.300276 0.0239398
189.1 0.01 189.1 0.300289 0.0241062
189.2 0.01 189.2 0.300276 0.0242406
189.3 0.01 189.3 0.300263 0.0244216
189.4 0.01 189.4 0.300303 0.0245908
189.5 0.01 189.5 0.300267 0.024747
189.6 0.01 189.6 0.300261 0.0249429
189.7 0.01 189.7 0.300317 0.0251337
189.8 0.01 189.8 0.300269 0.0253047
189.9 0.01 189.9 0.300308 0.0255283
190 0.01 190 0.300295 0.0257368
190.1 0.01 190.1 0.30027 0.025924
190.2 0.01 190.2 0.300286 0.0261582
190.3 0.01 190.3 0.300277 0.0264004
190.4 0.01 190.4 0.300267 0.0266443
190.5 0.01 190.5 0.300292 0.0269355
190.6 0.01 190.6 0.30027 0.0272042
190.7 0.01 190.7 0.30027 0.0275034
190.8 0.01 190.8 0.300309 0.0278273
190.9 0.01 190.9 0.300272 0.0281365
191 0.01 191 0.300279 0.0285028
191.1 0.01 191.1 0.300297 0.0288668
191.2 0.01 191.2 0.300257 0.029241
191.3 0.01 191.3 0.300275 0.029677
191.4 0.01 191.4 0.300297 0.0301085
191.5 0.01 191.5 0.300257 0.0305634
191.6 0.01 191.6 0.300285 0.0310761
191.7 0.01 191.7 0.300295 0.0316033
191.8 0.01 191.8 0.300265 0.0321669
191.9 0.01 191.9 0.300308 0.0328017
192 0.01 192 0.300304 0.033444
192.1 0.01 192.1 0.300278 0.0341732
192.2 0.01 192.2 0.300312 0.0349247
192.3 0.01 192.3 0.300275 0.0357134
192.4 0.01 192.4 0.300281 0.036574
192.5 0.01 192.5 0.300301 0.0375265
192.6 0.01 192.6 0.300269 0.0385268
192.7 0.01 192.7 0.300276 0.0396617
192.8 0.01 192.8 0.300279 0.0408713
192.9 0.01 192.9 0.30026 0.0422075
193 0.01 193 0.300287 0.0437295
193.1 0.01 193.1 0.300281 0.0454211
193.2 0.01 193.2 0.300259 0.0473194
193.3 0.01 193.3 0.300308 0.0494999
193.4 0.01 193.4 0.300281 0.0520213
193.5 0.01 193.5 0.300242 0.0550046
193.6 0.01 193.6 0.300296 0.0586368
193.7 0.01 193.7 0.300277 0.0630904
193.8 0.01 193.8 0.300261 0.0688496
193.9 0.01 193.9 0.300307 0.0766795
194 0.01 194 0.300265 0.0879625
194.1 0.01 194.1 0.300281 0.105067
194.2 0.01 194.2 0.300305 0.131267
194.3 0.01 194.3 0.300267 0.169104
194.4 0.01 194.4 0.3003 0.216076
194.5 0.01 194.5 0.300293 0.265248
194.6 0.01 194.6 0.300285 0.29475
194.7 0.01 194.7 0.300306 0.309194
194.8 0.01 194.8 0.300285 0.354312
194.9 0.01 194.9 0.30027 0.400507
195 0.01 195 0.300312 0.433362
195.1 0.01 195.1 0.300297 0.45592
195.2 0.01 195.2 0.300293 0.473806
195.3 0.01 195.3 0.300318 0.481221
195.4 0.01 195.4 0.300273 0.457099
195.5 0.01 195.5 0.300282 0.361956
195.6 0.01 195.6 0.300313 0.185458
195.7 0.01 195.7 0.300253 0.0629395
195.8 0.01 195.8 0.300287 0.0403274
195.9 0.01 195.9 0.300282 0.0344144
196 0.01 196 0.30026 0.0308139
196.1 0.01 196.1 0.300303 0.0285303
196.2 0.01 196.2 0.300267 0.0271335
196.3 0.01 196.3 0.300267 0.0263413
196.4 0.01 196.4 0.300291 0.025896
196.5 0.01 196.5 0.300252 0.0256125
196.6 0.01 196.6 0.300279 0.0254559
196.7 0.01 196.7 0.30031 0.0253388
196.8 0.01 196.8 0.300268 0.0252402
196.9 0.01 196.9 0.300281 0.0252046
197 0.01 197 0.30028 0.0251502
197.1 0.01 197.1 0.300258 0.025115
197.2 0.01 197.2 0.300307 0.0251204
197.3 0.01 197.3 0.300276 0.0250691
197.4 0.01 197.4 0.300265 0.0250663
197.5 0.01 197.5 0.300298 0.0250344
197.6 0.01 197.6 0.300267 0.024979
197.7 0.01 197.7 0.300287 0.0249501
197.8 0.01 197.8 0.300315 0.0248981
197.9 0.01 197.9 0.300259 0.0248107
198 0.01 198 0.300274 0.0247467
198.1 0.01 198.1 0.300309 0.0246705
198.2 0.01 198.2 0.300257 0.0245724
198.3 0.01 198.3 0.300281 0.0244932
198.4 0.01 198.4 0.300279 0.0243711
198.5 0.01 198.5 0.300262 0.0242585
198.6 0.01 198.6 0.300287 0.0241668
198.7 0.01 198.7 0.300266 0.0240264
198.8 0.01 198.8 0.300241 0.0239188
198.9 0.01 198.9 0.300288 0.0238043
199 0.01 199 0.300263 0.0236655
199.1 0.01 199.1 0.30025 0.0235532
199.2 0.01 199.2 0.300302 0.023452
199.3 0.01 199.3 0.30027 0.0233177
199.4 0.01 199.4 0.300281 0.0231901
199.5 0.01 199.5 0.300297 0.0230861
199.6 0.01 199.6 0.300248 0.0229499
199.7 0.01 199.7 0.300287 0.0228488
199.8 0.01 199.8 0.300267 0.0227427
199.9 0.01 199.9 0.300265 0.0226289
200 0.01 200 0.300285 0.0225341
200.1 0.01 200.1 0.300278 0.0224398
200.2 0.01 200.2 0.300264 0.0223513
200.3 0.01 200.3 0.300301 0.0222752
200.4 0.01 200.4 0.300267 0.0221786
200.5 0.01 200.5 0.300267 0.0220981
200.6 0.01 200.6 0.300292 0.0220282
200.7 0.01 200.7 0.300255 0.0219548
200.8 0.01 200.8 0.300284 0.0219066
200.9 0.01 200.9 0.3003 0.0218267
201 0.01 201 0.300255 0.0217584
201.1 0.01 201.1 0.300277 0.0217224
201.2 0.01 201.2 0.30026 0.0216714
201.3 0.01 201.3 0.300254 0.0216418
201.4 0.01 201.4 0.30028 0.0216002
201.5 0.01 201.5 0.300271 0.0215652
201.6 0.01 201.6 0.300258 0.0215366
201.7 0.01 201.7 0.300296 0.0215218
201.8 0.01 201.8 0.300247 0.021481
201.9 0.01 201.9 0.300258 0.0214766
202 0.01 202 0.300287 0.0214735
202.1 0.01 202.1 0.300272 0.0214533
202.2 0.01 202.2 0.300295 0.0214766
202.3 0.01 202.3 0.300282 0.0214778
202.4 0.01 202.4 0.300266 0.0214769
202.5 0.01 202.5 0.300276 0.0214969
202.6 0.01 202.6 0.300279 0.0215125
202.7 0.01 202.7 0.300255 0.0215308
202.8 0.01 202.8 0.300284 0.0215718
202.9 0.01 202.9 0.300251 0.0215831
203 0.01 203 0.300262 0.0216402
203.1 0.01 203.1 0.300277 0.0216781
203.2 0.01 203.2 0.300254 0.0217094
203.3 0.01 203.3 0.300266 0.0217774
203.4 0.01 203.4 0.300287 0.0218323
203.5 0.01 203.5 0.300258 0.0218738
203.6 0.01 203.6 0.300276 0.0219556
203.7 0.01 203.7 0.300277 0.0219971
203.8 0.01 203.8 0.300237 0.0220575
203.9 0.01 203.9 0.300282 0.0221534
204 0.01 204 0.300281 0.0222212
204.1 0.01 204.1 0.300251 0.0222711
204.2 0.01 204.2 0.300281 0.0223885
204.3 0.01 204.3 0.300267 0.0224454
204.4 0.01 204.4 0.300244 0.0225299
204.5 0.01 204.5 0.300278 0.0226347
204.6 0.01 204.6 0.300249 0.0227068
204.7 0.01 204.7 0.300249 0.0228108
204.8 0.01 204.8 0.300265 0.0229242
204.9 0.01 204.9 0.30025 0.0230282
205 0.01 205 0.300261 0.0231431
205.1 0.01 205.1 0.300256 0.0232635
205.2 0.01 205.2 0.300257 0.0233958
205.3 0.01 205.3 0.300292 0.0235384
205.4 0.01 205.4 0.300277 0.0236687
205.5 0.01 205.5 0.300239 0.0238135
205.6 0.01 205.6 0.300285 0.0239731
205.7 0.01 205.7 0.30026 0.0241259
205.8 0.01 205.8 0.300246 0.0242982
205.9 0.01 205.9 0.300281 0.0244827
206 0.01 206 0.300259 0.0246346
206.1 0.01 206.1 0.300267 0.0248255
206.2 0.01 206.2 0.300287 0.0250088
206.3 0.01 206.3 0.300254 0.0251899
206.4 0.01 206.4 0.300272 0.0254044
206.5 0.01 206.5 0.300286 0.0256051
206.6 0.01 206.6 0.300249 0.0258112
206.7 0.01 206.7 0.300305 0.0260702
206.8 0.01 206.8 0.300289 0.0262944
206.9 0.01 206.9 0.300257 0.0265259
207 0.01 207 0.300301 0.0268076
207.1 0.01 207.1 0.300244 0.027047
207.2 0.01 207.2 0.300257 0.027356
207.3 0.01 207.3 0.30029 0.0276859
207.4 0.01 207.4 0.300254 0.0279697
207.5 0.01 207.5 0.300261 0.028315
207.6 0.01 207.6 0.300273 0.0286917
207.7 0.01 207.7 0.300233 0.0290586
207.8 0.01 207.8 0.300272 0.0294717
207.9 0.01 207.9 0.30027 0.0298951
208 0.01 208 0.300242 0.0303518
208.1 0.01 208.1 0.300298 0.0308484
208.2 0.01 208.2 0.300269 0.0313524
208.3 0.01 208.3 0.300241 0.0319074
208.4 0.01 208.4 0.300282 0.0324987
208.5 0.01 208.5 0.300242 0.0331131
208.6 0.01 208.6 0.300229 0.0338284
208.7 0.01 208.7 0.30027 0.0345659
208.8 0.01 208.8 0.300243 0.035332
208.9 0.01 208.9 0.300245 0.036151
209 0.01 209 0.300262 0.0370506
209.1 0.01 209.1 0.300227 0.038023
209.2 0.01 209.2 0.300263 0.0391119
209.3 0.01 209.3 0.300285 0.0402608
209.4 0.01 209.4 0.300225 0.0415134
209.5 0.01 209.5 0.300282 0.0429551
209.6 0.01 209.6 0.300264 0.0445224
209.7 0.01 209.7 0.300241 0.0463026
209.8 0.01 209.8 0.300285 0.048319
209.9 0.01 209.9 0.300245 0.0506156
210 0.01 210 0.300257 0.0533121
210.1 0.01 210.1 0.30029 0.0565331
210.2 0.01 210.2 0.300256 0.0604075
210.3 0.01 210.3 0.300265 0.0652895
210.4 0.01 210.4 0.300274 0.0716986
210.5 0.01 210.5 0.30025 0.0805734
210.6 0.01 210.6 0.300272 0.0936503
210.7 0.01 210.7 0.300268 0.113594
210.8 0.01 210.8 0.300241 0.14375
210.9 0.01 210.9 0.300264 0.185169
211 0.01 211 0.300253 0.233071
211.1 0.01 211.1 0.300245 0.280264
211.2 0.01 211.2 0.300262 0.296563
211.3 0.01 211.3 0.300256 0.3214
211.4 0.01 211.4 0.30024 0.370426
211.5 0.01 211.5 0.300291 0.412996
211.6 0.01 211.6 0.300238 0.441117
211.7 0.01 211.7 0.300238 0.461756
211.8 0.01 211.8 0.30026 0.477453
211.9 0.01 211.9 0.300234 0.476512
212 0.01 212 0.300264 0.433604
212.1 0.01 212.1 0.300257 0.300807
212.2 0.01 212.2 0.300233 0.130202
212.3 0.01 212.3 0.300274 0.0496017
212.4 0.01 212.4 0.300259 0.03791
212.5 0.01 212.5 0.300221 0.033078
212.6 0.01 212.6 0.300269 0.0299746
212.7 0.01 212.7 0.300219 0.0279731
212.8 0.01 212.8 0.300247 0.0268089
212.9 0.01 212.9 0.30027 0.0261624
213 0.01 213 0.300232 0.0257561
213.1 0.01 213.1 0.300269 0.0255448
213.2 0.01 213.2 0.300286 0.0253795
213.3 0.01 213.3 0.30023 0.0252601
213.4 0.01 213.4 0.300265 0.0251998
213.5 0.01 213.5 0.300277 0.025156
213.6 0.01 213.6 0.300236 0.025116
213.7 0.01 213.7 0.300285 0.0251012
213.8 0.01 213.8 0.300242 0.0250645
213.9 0.01 213.9 0.300239 0.0250473
214 0.01 214 0.300284 0.0250265
214.1 0.01 214.1 0.300246 0.024982
214.2 0.01 214.2 0.300225 0.0249445
214.3 0.01 214.3 0.300261 0.0249148
214.4 0.01 214.4 0.300234 0.0248486
214.5 0.01 214.5 0.300256 0.0247934
214.6 0.01 214.6 0.300268 0.0247065
214.7 0.01 214.7 0.300237 0.0246289
214.8 0.01 214.8 0.300253 0.0245466
214.9 0.01 214.9 0.300255 0.0244389
215 0.01 215 0.300231 0.0243386
215.1 0.01 215.1 0.300266 0.0242426
215.2 0.01 215.2 0.300248 0.0241142
215.3 0.01 215.3 0.300227 0.0239965
215.4 0.01 215.4 0.300278 0.0238853
215.5 0.01 215.5 0.300238 0.0237445
215.6 0.01 215.6 0.30024 0.0236469
215.7 0.01 215.7 0.300275 0.0235288
215.8 0.01 215.8 0.300227 0.0233934
215.9 0.01 215.9 0.300254 0.0232789
216 0.01 216 0.300257 0.0231527
216.1 0.01 216.1 0.300221 0.0230162
216.2 0.01 216.2 0.300246 0.0229237
216.3 0.01 216.3 0.300235 0.0228063
216.4 0.01 216.4 0.300232 0.0227044
216.5 0.01 216.5 0.300277 0.0226122
216.6 0.01 216.6 0.300245 0.0224955
216.7 0.01 216.7 0.300237 0.0224111
216.8 0.01 216.8 0.300275 0.0223283
216.9 0.01 216.9 0.300235 0.0222338
217 0.01 217 0.300259 0.0221599
217.1 0.01 217.1 0.300271 0.0220677
217.2 0.01 217.2 0.300254 0.0219984
217.3 0.01 217.3 0.30027 0.02195
217.4 0.01 217.4 0.300252 0.0218618
217.5 0.01 217.5 0.30022 0.0218064
217.6 0.01 217.6 0.300275 0.0217688
217.7 0.01 217.7 0.300274 0.0217087
217.8 0.01 217.8 0.300239 0.0216557
217.9 0.01 217.9 0.300287 0.021625
218 0.01 218 0.300247 0.021567
218.1 0.01 218.1 0.300263 0.0215563
218.2 0.01 218.2 0.300274 0.0215191
218.3 0.01 218.3 0.300245 0.0214858
218.4 0.01 218.4 0.30027 0.0214952
218.5 0.01 218.5 0.300273 0.0214703
218.6 0.01 218.6 0.300238 0.0214519
218.7 0.01 218.7 0.300269 0.0214603
218.8 0.01 218.8 0.300257 0.0214426
218.9 0.01 218.9 0.300249 0.0214554
219 0.01 219 0.300283 0.0214638
219.1 0.01 219.1 0.300262 0.0214595
219.2 0.01 219.2 0.300237 0.0214753
219.3 0.01 219.3 0.300278 0.0215264
219.4 0.01 219.4 0.300255 0.0215433
219.5 0.01 219.5 0.300231 0.0215705
219.6 0.01 219.6 0.300277 0.0216199
219.7 0.01 219.7 0.300251 0.0216461
219.8 0.01 219.8 0.300271 0.0217031
219.9 0.01 219.9 0.300288 0.0217549
220 0.01 220 0.300233 0.021782
220.1 0.01 220.1 0.300279 0.0218593
220.2 0.01 220.2 0.300278 0.0219122
220.3 0.01 220.3 0.300244 0.0219705
220.4 0.01 220.4 0.300279 0.0220561
220.5 0.01 220.5 0.300275 0.0221252
220.6 0.01 220.6 0.300252 0.0221875
220.7 0.01 220.7 0.300301 0.0222751
220.8 0.01 220.8 0.300262 0.0223395
220.9 0.01 220.9 0.300261 0.0224195
221 0.01 221 0.300293 0.0225228
221.1 0.01 221.1 0.300255 0.0225953
221.2 0.01 221.2 0.300254 0.0227189
221.3 0.01 221.3 0.300285 0.0228143
221.4 0.01 221.4 0.300258 0.0229114
221.5 0.01 221.5 0.300267 0.023052
221.6 0.01 221.6 0.300274 0.0231611
221.7 0.01 221.7 0.300274 0.0232912
221.8 0.01 221.8 0.300309 0.0234177
221.9 0.01 221.9 0.300308 0.0235496
222 0.01 222 0.300273 0.0236896
222.1 0.01 222.1 0.300298 0.023863
222.2 0.01 222.2 0.300259 0.0240152
222.3 0.01 222.3 0.30025 0.0241744
222.4 0.01 222.4 0.300285 0.0243549
222.5 0.01 222.5 0.300252 0.0245184
222.6 0.01 222.6 0.300288 0.0247112
222.7 0.01 222.7 0.300299 0.0249024
222.8 0.01 222.8 0.300252 0.0250848
222.9 0.01 222.9 0.300282 0.0252813
223 0.01 223 0.30026 0.0254652
223.1 0.01 223.1 0.300247 0.0256952
223.2 0.01 223.2 0.300273 0.0259314
223.3 0.01 223.3 0.300242 0.0261545
223.4 0.01 223.4 0.300239 0.026394
223.5 0.01 223.5 0.300267 0.0266562
223.6 0.01 223.6 0.300226 0.0269109
223.7 0.01 223.7 0.300237 0.0272127
223.8 0.01 223.8 0.300274 0.0275262
223.9 0.01 223.9 0.300227 0.027839
224 0.01 224 0.300258 0.0281857
224.1 0.01 224.1 0.300258 0.0285313
224.2 0.01 224.2 0.300224 0.0289038
224.3 0.01 224.3 0.300268 0.0293195
224.4 0.01 224.4 0.300256 0.0297482
224.5 0.01 224.5 0.300224 0.0301978
224.6 0.01 224.6 0.300275 0.0306883
224.7 0.01 224.7 0.300231 0.0311652
224.8 0.01 224.8 0.300235 0.0317217
224.9 0.01 224.9 0.300279 0.0323166
225 0.01 225 0.300243 0.0329301
225.1 0.01 225.1 0.300273 0.0336135
225.2 0.01 225.2 0.300288 0.0343316
225.3 0.01 225.3 0.300233 0.0350917
225.4 0.01 225.4 0.300289 0.0359129
225.5 0.01 225.5 0.300278 0.036785
225.6 0.01 225.6 0.300255 0.037749
225.7 0.01 225.7 0.300266 0.038776
225.8 0.01 225.8 0.300259 0.0399075
225.9 0.01 225.9 0.300244 0.0411209
226 0.01 226 0.300289 0.0424947
226.1 0.01 226.1 0.300257 0.0439893
226.2 0.01 226.2 0.300269 0.045693
226.3 0.01 226.3 0.300284 0.0476093
226.4 0.01 226.4 0.300239 0.0497718
226.5 0.01 226.5 0.300252 0.0522914
226.6 0.01 226.6 0.300272 0.055274
226.7 0.01 226.7 0.300237 0.0588325
226.8 0.01 226.8 0.300288 0.0632722
226.9 0.01 226.9 0.300288 0.0689146
227 0.01 227 0.300252 0.0765547
227.1 0.01 227.1 0.300298 0.0875158
227.2 0.01 227.2 0.30031 0.10397
227.3 0.01 227.3 0.300287 0.129076
227.4 0.01 227.4 0.300314 0.165509
227.5 0.01 227.5 0.300262 0.210933
227.6 0.01 227.6 0.300259 0.258877
227.7 0.01 227.7 0.300279 0.292959
227.8 0.01 227.8 0.300272 0.304701
227.9 0.01 227.9 0.300266 0.347088
228 0.01 228 0.300282 0.394472
228.1 0.01 228.1 0.300256 0.429176
228.2 0.01 228.2 0.300268 0.452373
228.3 0.01 228.3 0.300302 0.470501
228.4 0.01 228.4 0.300252 0.479428
228.5 0.01 228.5 0.300278 0.459585
228.6 0.01 228.6 0.300262 0.37356
228.7 0.01 228.7 0.300266 0.202299
228.8 0.01 228.8 0.300295 0.0688277
228.9 0.01 228.9 0.300246 0.0413645
229 0.01 229 0.30028 0.0351141
229.1 0.01 229.1 0.300269 0.0313015
229.2 0.01 229.2 0.300243 0.0288062
229.3 0.01 229.3 0.300273 0.027299
229.4 0.01 229.4 0.300267 0.0264142
229.5 0.01 229.5 0.300239 0.0259028
229.6 0.01 229.6 0.300274 0.0256175
229.7 0.01 229.7 0.300273 0.025443
229.8 0.01 229.8 0.300251 0.0252979
229.9 0.01 229.9 0.300301 0.0252247
230 0.01 230 0.30027 0.0251493
230.1 0.01 230.1 0.300264 0.0251091
230.2 0.01 230.2 0.300307 0.025111
230.3 0.01 230.3 0.300263 0.0250691
230.4 0.01 230.4 0.300265 0.0250465
230.5 0.01 230.5 0.300292 0.0250429
230.6 0.01 230.6 0.300251 0.0249933
230.7 0.01 230.7 0.300263 0.0249718
230.8 0.01 230.8 0.300282 0.0249303
230.9 0.01 230.9 0.300252 0.0248803
231 0.01 231 0.300301 0.0248332
231.1 0.01 231.1 0.30026 0.0247458
231.2 0.01 231.2 0.300245 0.0246744
231.3 0.01 231.3 0.300287 0.0245959
231.4 0.01 231.4 0.300263 0.0244952
231.5 0.01 231.5 0.300258 0.0243983
231.6 0.01 231.6 0.300287 0.0243089
231.7 0.01 231.7 0.300252 0.0241906
231.8 0.01 231.8 0.300266 0.0240854
231.9 0.01 231.9 0.300283 0.0239782
232 0.01 232 0.300244 0.0238374
232.1 0.01 232.1 0.300293 0.0237459
232.2 0.01 232.2 0.300292 0.0236195
232.3 0.01 232.3 0.300261 0.0234814
232.4 0.01 232.4 0.300287 0.0233788
232.5 0.01 232.5 0.300279 0.0232453
232.6 0.01 232.6 0.30026 0.0231451
232.7 0.01 232.7 0.300289 0.0230391
232.8 0.01 232.8 0.300248 0.0228981
232.9 0.01 232.9 0.30025 0.022799
233 0.01 233 0.300285 0.0227017
233.1 0.01 233.1 0.300251 0.0225988
233.2 0.01 233.2 0.300258 0.0225007
233.3 0.01 233.3 0.30027 0.0224109
233.4 0.01 233.4 0.300236 0.0223071
233.5 0.01 233.5 0.30027 0.0222393
233.6 0.01 233.6 0.300251 0.0221502
233.7 0.01 233.7 0.30024 0.0220571
233.8 0.01 233.8 0.300262 0.0220093
233.9 0.01 233.9 0.300251 0.0219183
234 0.01 234 0.300241 0.0218683
234.1 0.01 234.1 0.300278 0.0218097
234.2 0.01 234.2 0.300255 0.0217466
234.3 0.01 234.3 0.300254 0.0217046
234.4 0.01 234.4 0.300275 0.0216611
234.5 0.01 234.5 0.300239 0.0216141
234.6 0.01 234.6 0.300248 0.0215759
234.7 0.01 234.7 0.300252 0.0215438
234.8 0.01 234.8 0.300221 0.0215059
234.9 0.01 234.9 0.300279 0.0215141
235 0.01 235 0.30026 0.0214864
235.1 0.01 235.1 0.300244 0.021462
235.2 0.01 235.2 0.300274 0.0214549
235.3 0.01 235.3 0.300246 0.0214279
235.4 0.01 235.4 0.300255 0.0214391
235.5 0.01 235.5 0.300282 0.0214436
235.6 0.01 235.6 0.30025 0.0214555
235.7 0.01 235.7 0.300239 0.0214701
235.8 0.01 235.8 0.300277 0.0214889
235.9 0.01 235.9 0.300253 0.0214997
236 0.01 236 0.300265 0.0215331
236.1 0.01 236.1 0.300271 0.02157
236.2 0.01 236.2 0.300242 0.0215949
236.3 0.01 236.3 0.300263 0.02165
236.4 0.01 236.4 0.300258 0.0216825
236.5 0.01 236.5 0.300217 0.0217144
236.6 0.01 236.6 0.300266 0.0218014
236.7 0.01 236.7 0.300266 0.0218424
236.8 0.01 236.8 0.300252 0.0219001
236.9 0.01 236.9 0.300287 0.0219764
237 0.01 237 0.300249 0.0220313
237.1 0.01 237.1 0.300278 0.0221144
237.2 0.01 237.2 0.300307 0.0222029
237.3 0.01 237.3 0.300242 0.0222473
237.4 0.01 237.4 0.300252 0.0223507
237.5 0.01 237.5 0.300262 0.0224288
237.6 0.01 237.6 0.300236 0.022513
237.7 0.01 237.7 0.300259 0.0226121
237.8 0.01 237.8 0.300267 0.0227024
237.9 0.01 237.9 0.300257 0.0228063
238 0.01 238 0.300304 0.0229446
238.1 0.01 238.1 0.300267 0.0230528
238.2 0.01 238.2 0.300252 0.0231733
238.3 0.01 238.3 0.300279 0.0233271
238.4 0.01 238.4 0.30024 0.0234487
238.5 0.01 238.5 0.300266 0.0236149
238.6 0.01 238.6 0.300279 0.0237725
238.7 0.01 238.7 0.300258 0.0239225
238.8 0.01 238.8 0.300302 0.0240982
238.9 0.01 238.9 0.30028 0.0242628
239 0.01 239 0.300248 0.0244135
239.1 0.01 239.1 0.300272 0.0246173
239.2 0.01 239.2 0.300285 0.0247978
239.3 0.01 239.3 0.300254 0.0249824
239.4 0.01 239.4 0.300272 0.0251854
239.5 0.01 239.5 0.300237 0.0253848
239.6 0.01 239.6 0.300254 0.0256141
239.7 0.01 239.7 0.300275 0.0258544
239.8 0.01 239.8 0.300259 0.0260795
239.9 0.01 239.9 0.300276 0.0263414
240 0.01 240 0.300303 0.0266079
240.1 0.01 240.1 0.300254 0.0268535
240.2 0.01 240.2 0.300275 0.0271619
240.3 0.01 240.3 0.300266 0.0274475
240.4 0.01 240.4 0.300223 0.0277635
240.5 0.01 240.5 0.300281 0.0281172
240.6 0.01 240.6 0.300258 0.0284647
240.7 0.01 240.7 0.300249 0.0288355
240.8 0.01 240.8 0.300253 0.029239
240.9 0.01 240.9 0.300255 0.0296634
241 0.01 241 0.300237 0.0301186
241.1 0.01 241.1 0.300279 0.0305995
241.2 0.01 241.2 0.300241 0.031082
241.3 0.01 241.3 0.300248 0.0316373
241.4 0.01 241.4 0.300277 0.0322258
241.5 0.01 241.5 0.300248 0.0328343
241.6 0.01 241.6 0.300275 0.0335218
241.7 0.01 241.7 0.300271 0.0342345
241.8 0.01 241.8 0.300256 0.0349961
241.9 0.01 241.9 0.300278 0.0358024
242 0.01 242 0.30026 0.0366516
242.1 0.01 242.1 0.30025 0.0376062
242.2 0.01 242.2 0.300279 0.0386261
242.3 0.01 242.3 0.300248 0.0397232
242.4 0.01 242.4 0.300251 0.0409427
242.5 0.01 242.5 0.300281 0.0422826
242.6 0.01 242.6 0.300248 0.0437555
242.7 0.01 242.7 0.300275 0.0454339
242.8 0.01 242.8 0.30028 0.047279
242.9 0.01 242.9 0.30024 0.0493809
243 0.01 243 0.300256 0.051826
243.1 0.01 243.1 0.300267 0.0546855
243.2 0.01 243.2 0.300252 0.05809
243.3 0.01 243.3 0.300289 0.0622621
243.4 0.01 243.4 0.300267 0.067543
243.5 0.01 243.5 0.300253 0.0745765
243.6 0.01 243.6 0.300277 0.0845107
243.7 0.01 243.7 0.300247 0.0992352
243.8 0.01 243.8 0.300245 0.121734
243.9 0.01 243.9 0.300281 0.15493
244 0.01 244 0.300257 0.19805
244.1 0.01 244.1 0.300263 0.245298
244.2 0.01 244.2 0.300279 0.287418
244.3 0.01 244.3 0.300246 0.298458
244.4 0.01 244.4 0.300288 0.331318
244.5 0.01 244.5 0.300275 0.380646
244.6 0.01 244.6 0.300255 0.420081
244.7 0.01 244.7 0.300299 0.445626
244.8 0.01 244.8 0.300264 0.464927
244.9 0.01 244.9 0.300253 0.477945
245 0.01 245 0.300291 0.469156
245.1 0.01 245.1 0.300246 0.408538
245.2 0.01 245.2 0.300265 0.255368
245.3 0.01 245.3 0.300275 0.0969612
245.4 0.01 245.4 0.300259 0.0449361
245.5 0.01 245.5 0.300264 0.0368105
245.6 0.01 245.6 0.300266 0.032444
245.7 0.01 245.7 0.300274 0.0295761
245.8 0.01 245.8 0.300326 0.0277648
245.9 0.01 245.9 0.300299 0.0266755
246 0.01 246 0.300254 0.0260755
246.1 0.01 246.1 0.300282 0.0257355
246.2 0.01 246.2 0.30023 0.0254753
246.3 0.01 246.3 0.300253 0.0253352
246.4 0.01 246.4 0.300271 0.0252271
246.5 0.01 246.5 0.300239 0.0251575
246.6 0.01 246.6 0.300268 0.0251234
246.7 0.01 246.7 0.300265 0.0250915
246.8 0.01 246.8 0.300224 0.0250571
246.9 0.01 246.9 0.300256 0.02504
247 0.01 247 0.300268 0.0250213
247.1 0.01 247.1 0.300287 0.0249979
247.2 0.01 247.2 0.300315 0.0249663
247.3 0.01 247.3 0.30027 0.0249175
247.4 0.01 247.4 0.300255 0.0248992
247.5 0.01 247.5 0.300289 0.0248347
247.6 0.01 247.6 0.300228 0.0247438
247.7 0.01 247.7 0.300258 0.0246934
247.8 0.01 247.8 0.300291 0.0246237
247.9 0.01 247.9 0.300246 0.0245095
248 0.01 248 0.300257 0.0244247
248.1 0.01 248.1 0.300268 0.0243207
248.2 0.01 248.2 0.300243 0.0242042
248.3 0.01 248.3 0.300268 0.0241154
248.4 0.01 248.4 0.300261 0.0239849
248.5 0.01 248.5 0.300256 0.0238711
248.6 0.01 248.6 0.30027 0.0237566
248.7 0.01 248.7 0.300239 0.0236281
248.8 0.01 248.8 0.300248 0.0235239
248.9 0.01 248.9 0.30027 0.0234038
249 0.01 249 0.300246 0.0232771
249.1 0.01 249.1 0.300282 0.0231804
249.2 0.01 249.2 0.300287 0.023069
249.3 0.01 249.3 0.300259 0.0229339
249.4 0.01 249.4 0.300266 0.0228413
249.5 0.01 249.5 0.300265 0.0227227
249.6 0.01 249.6 0.300248 0.0226214
249.7 0.01 249.7 0.300291 0.0225373
249.8 0.01 249.8 0.300262 0.0224277
249.9 0.01 249.9 0.300271 0.0223463
250 0.01 250 0.300295 0.0222799
250.1 0.000878915 250.1 0.000878915 0.0220243
250.2 0.000767532 250.2 0.000767532 0.0219224
250.3 0.000797297 250.3 0.000797297 0.0218587
250.4 0.000750731 250.4 0.000750731 0.0218031
250.5 0.000776866 250.5 0.000776866 0.0217716
250.6 0.000781533 250.6 0.000781533 0.0217415
250.7 0.000735383 250.7 0.000735383 0.0217128
250.8 0.000759339 250.8 0.000759339 0.0217146
250.9 0.000789104 250.9 0.000789104 0.0217176
251 0.000751457 251 0.000751457 0.0217253
251.1 0.000780703 251.1 0.000780703 0.0217566
251.2 0.000781429 251.2 0.000781429 0.0217581
251.3 0.000764628 251.3 0.000764628 0.0217722
251.4 0.000783711 251.4 0.000783711 0.0218171
251.5 0.000760895 251.5 0.000760895 0.0218408
251.6 0.000773962 251.6 0.000773962 0.0218678
251.7 0.000793563 251.7 0.000793563 0.0219147
251.8 0.000770229 251.8 0.000770229 0.0219399
251.9 0.000799371 251.9 0.000799371 0.0219878
252 0.000805905 252 0.000805905 0.0220232
252.1 0.000761725 252.1 0.000761725 0.0220566
252.2 0.000801756 252.2 0.000801756 0.0221063
252.3 0.000796882 252.3 0.000796882 0.022126
252.4 0.000776762 252.4 0.000776762 0.0221629
252.5 0.000807771 252.5 0.000807771 0.0222133
252.6 0.00078703 252.6 0.00078703 0.0222421
252.7 0.000789933 252.7 0.000789933 0.022276
252.8 0.000822498 252.8 0.000822498 0.0223132
252.9 0.000781014 252.9 0.000781014 0.0223355
253 0.000784644 253 0.000784644 0.0223771
253.1 0.000806527 253.1 0.000806527 0.0224105
253.2 0.000772614 253.2 0.000772614 0.0224431
253.3 0.000793252 253.3 0.000793252 0.0224986
253.4 0.000808393 253.4 0.000808393 0.0225343
253.5 0.000769606 253.5 0.000769606 0.0225492
253.6 0.000792319 253.6 0.000792319 0.0226036
253.7 0.000792526 253.7 0.000792526 0.0226282
253.8 0.000765562 253.8 0.000765562 0.02268
253.9 0.000808082 253.9 0.000808082 0.0227322
254 0.000796052 254 0.000796052 0.0227683
254.1 0.000765873 254.1 0.000765873 0.0228171
254.2 0.000810675 254.2 0.000810675 0.0228776
254.3 0.000766806 254.3 0.000766806 0.0229035
254.4 0.000795015 254.4 0.000795015 0.0229679
254.5 0.000819283 254.5 0.000819283 0.023036
254.6 0.000786303 254.6 0.000786303 0.0230742
254.7 0.000806423 254.7 0.000806423 0.0231473
254.8 0.000798645 254.8 0.000798645 0.023192
254.9 0.000761102 254.9 0.000761102 0.0232603
255 0.000792319 255 0.000792319 0.0233313
255.1 0.000777696 255.1 0.000777696 0.023391
255.2 0.000753013 255.2 0.000753013 0.0234597
255.3 0.000780703 255.3 0.000780703 0.0235454
255.4 0.000786096 255.4 0.000786096 0.023614
255.5 0.000783918 255.5 0.000783918 0.0237162
255.6 0.000786407 255.6 0.000786407 0.023811
255.7 0.00076494 255.7 0.00076494 0.0238831
255.8 0.000772407 255.8 0.000772407 0.0239935
255.9 0.000794704 255.9 0.000794704 0.0240894
256 0.000748139 256 0.000748139 0.0241727
256.1 0.000794393 256.1 0.000794393 0.0242995
256.2 0.000799889 256.2 0.000799889 0.0244052
256.3 0.000754154 256.3 0.000754154 0.0245045
256.4 0.000794393 256.4 0.000794393 0.0246381
256.5 0.000770332 256.5 0.000770332 0.0247461
256.6 0.00075851 256.6 0.00075851 0.0248641
256.7 0.00077697 256.7 0.00077697 0.0250147
256.8 0.000761206 256.8 0.000761206 0.025129
256.9 0.000770332 256.9 0.000770332 0.0252786
257 0.000798437 257 0.000798437 0.0254371
257.1 0.000738183 257.1 0.000738183 0.0255703
257.2 0.000755502 257.2 0.000755502 0.0257254
257.3 0.000788274 257.3 0.000788274 0.0259037
257.4 0.000739635 257.4 0.000739635 0.0260526
257.5 0.000777488 257.5 0.000777488 0.0262383
257.6 0.0007862 257.6 0.0007862 0.026421
257.7 0.00075768 257.7 0.00075768 0.0266043
257.8 0.000777281 257.8 0.000777281 0.0267982
257.9 0.000741709 257.9 0.000741709 0.0269802
258 0.000761102 258 0.000761102 0.027204
258.1 0.000786718 258.1 0.000786718 0.0274135
258.2 0.000744509 258.2 0.000744509 0.0276168
258.3 0.000760065 258.3 0.000760065 0.0278545
258.4 0.000784126 258.4 0.000784126 0.0280852
258.5 0.000763799 258.5 0.000763799 0.0283052
258.6 0.00077894 258.6 0.00077894 0.0285546
258.7 0.000781948 258.7 0.000781948 0.0287867
258.8 0.000759132 258.8 0.000759132 0.0290298
258.9 0.000784852 258.9 0.000784852 0.029303
259 0.000762451 259 0.000762451 0.0295513
259.1 0.000746791 259.1 0.000746791 0.0298062
259.2 0.000805386 259.2 0.000805386 0.03009
259.3 0.000763488 259.3 0.000763488 0.0303417
259.4 0.000751146 259.4 0.000751146 0.0306179
259.5 0.000777696 259.5 0.000777696 0.0309128
259.6 0.000748346 259.6 0.000748346 0.0311774
259.7 0.000770955 259.7 0.000770955 0.0314804
259.8 0.00078174 259.8 0.00078174 0.0317865
259.9 0.000743265 259.9 0.000743265 0.0320801
260 0.000770229 260 0.000770229 0.0323924
260.1 0.000769918 260.1 0.000769918 0.0327055
260.2 0.000762036 260.2 0.000762036 0.0330172
260.3 0.000797815 260.3 0.000797815 0.0333661
260.4 0.000769295 260.4 0.000769295 0.0336721
260.5 0.000751146 260.5 0.000751146 0.0340135
260.6 0.000797089 260.6 0.000797089 0.0343813
260.7 0.000772718 260.7 0.000772718 0.0347106
260.8 0.000750213 260.8 0.000750213 0.0350685
260.9 0.000793459 260.9 0.000793459 0.035403
261 0.000760376 261 0.000760376 0.0357364
261.1 0.0007806 261.1 0.0007806 0.0360958
261.2 0.000781429 261.2 0.000781429 0.0364429
261.3 0.000749902 261.3 0.000749902 0.0367839
261.4 0.000764006 261.4 0.000764006 0.0371592
261.5 0.00077697 261.5 0.00077697 0.0375138
261.6 0.000730716 261.6 0.000730716 0.03789
261.7 0.000777592 261.7 0.000777592 0.0382666
261.8 0.000757058 261.8 0.000757058 0.0386192
261.9 0.000727293 261.9 0.000727293 0.038998
262 0.000777592 262 0.000777592 0.0393932
262.1 0.000757265 262.1 0.000757265 0.039766
262.2 0.000759443 262.2 0.000759443 0.0401505
262.3 0.000804038 262.3 0.000804038 0.0405629
262.4 0.000753117 262.4 0.000753117 0.0409286
262.5 0.000760999 262.5 0.000760999 0.0413271
262.6 0.000794496 262.6 0.000794496 0.0417168
262.7 0.000757265 262.7 0.000757265 0.042097
262.8 0.000771266 262.8 0.000771266 0.042503
262.9 0.000777799 262.9 0.000777799 0.0428788
263 0.000749694 263 0.000749694 0.043286
263.1 0.000771681 263.1 0.000771681 0.0436923
263.2 0.000765562 263.2 0.000765562 0.044082
263.3 0.000760169 263.3 0.000760169 0.0444746
263.4 0.000785889 263.4 0.000785889 0.0448922
263.5 0.000743679 263.5 0.000743679 0.0452713
263.6 0.000757991 263.6 0.000757991 0.0456762
263.7 0.000773547 263.7 0.000773547 0.0460772
263.8 0.000746791 263.8 0.000746791 0.0464784
263.9 0.000761414 263.9 0.000761414 0.0468927
264 0.000782881 264 0.000782881 0.0473008
264.1 0.000752287 264.1 0.000752287 0.047722
264.2 0.000775414 264.2 0.000775414 0.0481136
264.3 0.00077251 264.3 0.00077251 0.0485354
264.4 0.000765665 264.4 0.000765665 0.0489597
264.5 0.000790245 264.5 0.000790245 0.0493542
264.6 0.000780496 264.6 0.000780496 0.0497474
264.7 0.000741812 264.7 0.000741812 0.0501519
264.8 0.000788896 264.8 0.000788896 0.0505485
264.9 0.000754361 264.9 0.000754361 0.0509493
265 0.000758095 265 0.000758095 0.0513475
265.1 0.000777074 265.1 0.000777074 0.0517327
265.2 0.000754361 265.2 0.000754361 0.0521211
265.3 0.000784437 265.3 0.000784437 0.0525504
265.4 0.000773444 265.4 0.000773444 0.0529614
265.5 0.00075488 265.5 0.00075488 0.0533514
265.6 0.000781429 265.6 0.000781429 0.0537551
265.7 0.000756021 265.7 0.000756021 0.054146
265.8 0.000740361 265.8 0.000740361 0.0545526
265.9 0.00075851 265.9 0.00075851 0.0549623
266 0.000753946 266 0.000753946 0.0553638
266.1 0.000752806 266.1 0.000752806 0.0557475
266.2 0.000782259 266.2 0.000782259 0.0561456
266.3 0.00075405 266.3 0.00075405 0.0565121
266.4 0.000764006 266.4 0.000764006 0.0569077
266.5 0.000778629 266.5 0.000778629 0.0572812
266.6 0.000724804 266.6 0.000724804 0.0576384
266.7 0.000758821 266.7 0.000758821 0.0580255
266.8 0.000768155 266.8 0.000768155 0.0583955
266.9 0.000732271 266.9 0.000732271 0.0587626
267 0.000769503 267 0.000769503 0.0591582
267.1 0.000765251 267.1 0.000765251 0.059522
267.2 0.000758613 267.2 0.000758613 0.0598896
267.3 0.000766599 267.3 0.000766599 0.0602624
267.4 0.000738701 267.4 0.000738701 0.0606233
267.5 0.000753221 267.5 0.000753221 0.0609914
267.6 0.000789104 267.6 0.000789104 0.0613493
267.7 0.000748243 267.7 0.000748243 0.0616821
267.8 0.000751976 267.8 0.000751976 0.06204
267.9 0.000771162 267.9 0.000771162 0.0623881
268 0.000738805 268 0.000738805 0.0627415
268.1 0.000771577 268.1 0.000771577 0.0630909
268.2 0.000761621 268.2 0.000761621 0.0634345
268.3 0.000737872 268.3 0.000737872 0.0637676
268.4 0.000773029 268.4 0.000773029 0.0641236
268.5 0.00076691 268.5 0.00076691 0.0644448
268.6 0.000736316 268.6 0.000736316 0.0647772
268.7 0.000767532 268.7 0.000767532 0.0651306
268.8 0.000732997 268.8 0.000732997 0.065455
268.9 0.000733723 268.9 0.000733723 0.065773
269 0.000748139 269 0.000748139 0.0660957
269.1 0.000733205 269.1 0.000733205 0.0663985
269.2 0.000735694 269.2 0.000735694 0.0667291
269.3 0.000758095 269.3 0.000758095 0.0670301
269.4 0.000717234 269.4 0.000717234 0.0673227
269.5 0.000760273 269.5 0.000760273 0.0676686
269.6 0.000752806 269.6 0.000752806 0.0679633
269.7 0.000734657 269.7 0.000734657 0.0682658
269.8 0.000768258 269.8 0.000768258 0.0685734
269.9 0.000731649 269.9 0.000731649 0.0688449
270 0.000748865 270 0.000748865 0.0691478
270.1 0.000777281 270.1 0.000777281 0.0694448
270.2 0.00072916 270.2 0.00072916 0.0697266
270.3 0.000753013 270.3 0.000753013 0.0700322
270.4 0.000764732 270.4 0.000764732 0.0703173
270.5 0.000727605 270.5 0.000727605 0.0705714
270.6 0.000758717 270.6 0.000758717 0.0708663
270.7 0.000764006 270.7 0.000764006 0.0711245
270.8 0.000717648 270.8 0.000717648 0.0713935
270.9 0.00075851 270.9 0.00075851 0.0716683
271 0.000747205 271 0.000747205 0.0719046
271.1 0.000719619 271.1 0.000719619 0.0721606
271.2 0.000770229 271.2 0.000770229 0.0724199
271.3 0.000735486 271.3 0.000735486 0.0726405
271.4 0.000724597 271.4 0.000724597 0.072903
271.5 0.000747931 271.5 0.000747931 0.0731471
271.6 0.000732479 271.6 0.000732479 0.0733873
271.7 0.000732168 271.7 0.000732168 0.0736215
271.8 0.000758717 271.8 0.000758717 0.0738687
271.9 0.000728953 271.9 0.000728953 0.0740754
272 0.000760273 272 0.000760273 0.0743193
272.1 0.000770436 272.1 0.000770436 0.074548
272.2 0.000726775 272.2 0.000726775 0.0747514
272.3 0.000766288 272.3 0.000766288 0.074981
272.4 0.000742331 272.4 0.000742331 0.0751796
272.5 0.000728434 272.5 0.000728434 0.0753888
272.6 0.000765458 272.6 0.000765458 0.0756147
272.7 0.000730093 272.7 0.000730093 0.0758046
272.8 0.000723663 272.8 0.000723663 0.0760133
272.9 0.000762969 272.9 0.000762969 0.0762089
273 0.000730923 273 0.000730923 0.0763947
273.1 0.00074119 273.1 0.00074119 0.0766058
273.2 0.000765043 273.2 0.000765043 0.0768098
273.3 0.000713811 273.3 0.000713811 0.0769994
273.4 0.000759962 273.4 0.000759962 0.0772196
273.5 0.000758199 273.5 0.000758199 0.0773802
273.6 0.000738494 273.6 0.000738494 0.0775622
273.7 0.000761517 273.7 0.000761517 0.077758
273.8 0.000749072 273.8 0.000749072 0.0779184
273.9 0.000741087 273.9 0.000741087 0.0780884
274 0.000763384 274 0.000763384 0.0782898
274.1 0.000729782 274.1 0.000729782 0.0784529
274.2 0.000741916 274.2 0.000741916 0.0786443
274.3 0.000762139 274.3 0.000762139 0.0788148
274.4 0.00073922 274.4 0.00073922 0.0789579
274.5 0.000757058 274.5 0.000757058 0.0791246
274.6 0.000760687 274.6 0.000760687 0.0792975
274.7 0.000720863 274.7 0.000720863 0.0794247
274.8 0.000753221 274.8 0.000753221 0.0796107
274.9 0.000777074 274.9 0.000777074 0.0797867
275 0.000714226 275 0.000714226 0.0798967
275.1 0.000759443 275.1 0.000759443 0.080081
275.2 0.000740672 275.2 0.000740672 0.0802255
275.3 0.000727293 275.3 0.000727293 0.0803744
275.4 0.000771162 275.4 0.000771162 0.0805289
275.5 0.000756539 275.5 0.000756539 0.0806739
275.6 0.000757058 275.6 0.000757058 0.0808235
275.7 0.000781844 275.7 0.000781844 0.0809656
275.8 0.000736109 275.8 0.000736109 0.0810897
275.9 0.000756643 275.9 0.000756643 0.0812418
276 0.000782777 276 0.000782777 0.0813909
276.1 0.000745027 276.1 0.000745027 0.0815071
276.2 0.000785163 276.2 0.000785163 0.0816488
276.3 0.000746894 276.3 0.000746894 0.0817615
276.4 0.000742435 276.4 0.000742435 0.0819156
276.5 0.000765458 276.5 0.000765458 0.082039
276.6 0.000748554 276.6 0.000748554 0.0821472
276.7 0.000738805 276.7 0.000738805 0.0822645
276.8 0.000775518 276.8 0.000775518 0.0823715
276.9 0.000747205 276.9 0.000747205 0.082492
277 0.000754569 277 0.000754569 0.0826256
277.1 0.000772303 277.1 0.000772303 0.0827616
277.2 0.000735486 277.2 0.000735486 0.0828578
277.3 0.000769814 277.3 0.000769814 0.0829892
277.4 0.000757472 277.4 0.000757472 0.0831023
277.5 0.000732997 277.5 0.000732997 0.0832148
277.6 0.000762554 277.6 0.000762554 0.0833054
277.7 0.000754984 277.7 0.000754984 0.0833462
277.8 0.000753946 277.8 0.000753946 0.0834767
277.9 0.000793667 277.9 0.000793667 0.0836168
278 0.000759236 278 0.000759236 0.0837255
278.1 0.000743057 278.1 0.000743057 0.0838539
278.2 0.000769606 278.2 0.000769606 0.0839543
278.3 0.000745027 278.3 0.000745027 0.0840249
278.4 0.000765147 278.4 0.000765147 0.0841432
278.5 0.000778111 278.5 0.000778111 0.0841981
278.6 0.000722108 278.6 0.000722108 0.0842727
278.7 0.000756228 278.7 0.000756228 0.0843871
278.8 0.000756539 278.8 0.000756539 0.0844984
278.9 0.00074762 278.9 0.00074762 0.0846186
279 0.000764525 279 0.000764525 0.0847267
279.1 0.000762969 279.1 0.000762969 0.0848277
279.2 0.000766599 279.2 0.000766599 0.0849392
279.3 0.000768466 279.3 0.000768466 0.0850426
279.4 0.000756436 279.4 0.000756436 0.0851278
279.5 0.000756021 279.5 0.000756021 0.0852463
279.6 0.000795015 279.6 0.000795015 0.0853495
279.7 0.000754672 279.7 0.000754672 0.0853945
279.8 0.000764421 279.8 0.000764421 0.085501
279.9 0.000777799 279.9 0.000777799 0.0855833
280 0.000752806 280 0.000752806 0.0856872
280.1 0.07 280.1 1.29759 0.0862786
280.2 0.07 280.2 1.29801 0.0867075
280.3 0.07 280.3 1.298 0.0869435
280.4 0.07 280.4 1.29803 0.0870514
280.5 0.07 280.5 1.29799 0.0870079
280.6 0.07 280.6 1.29798 0.0868936
280.7 0.07 280.7 1.29802 0.0867252
280.8 0.07 280.8 1.29798 0.0864664
280.9 0.07 280.9 1.29798 0.086127
281 0.07 281 1.29802 0.085628
281.1 0.07 281.1 1.29798 0.0849595
281.2 0.07 281.2 1.298 0.0841544
281.3 0.07 281.3 1.29801 0.0831664
281.4 0.07 281.4 1.29798 0.0819936
281.5 0.07 281.5 1.298 0.0805404
281.6 0.07 281.6 1.29801 0.0787301
281.7 0.07 281.7 1.29798 0.0765097
281.8 0.07 281.8 1.29802 0.0738044
281.9 0.07 281.9 1.298 0.0705609
282 0.07 282 1.298 0.0669365
282.1 0.07 282.1 1.29808 0.0630037
282.2 0.07 282.2 1.29805 0.0588575
282.3 0.07 282.3 1.29806 0.0546503
282.4 0.07 282.4 1.29802 0.0503699
282.5 0.07 282.5 1.29798 0.0460984
282.6 0.07 282.6 1.29802 0.0419268
282.7 0.07 282.7 1.29803 0.037853
282.8 0.07 282.8 1.298 0.0339207
282.9 0.07 282.9 1.29804 0.0301791
283 0.07 283 1.29803 0.0266172
283.1 0.07 283.1 1.298 0.0231941
283.2 0.07 283.2 1.29805 0.0198039
283.3 0.07 283.3 1.29804 0.0161337
283.4 0.07 283.4 1.29803 0.0117228
283.5 0.07 283.5 1.29804 0.00724185
283.6 0.07 283.6 1.29801 0.00594529
283.7 0.07 283.7 1.29804 0.00950913
283.8 0.07 283.8 1.29805 0.0131766
283.9 0.07 283.9 1.29801 0.0253157
284 0.07 284 1.29806 0.0956899
284.1 0.07 284.1 1.29803 0.316589
284.2 0.07 284.2 1.29802 0.532078
284.3 0.07 284.3 1.29807 0.592959
284.4 0.07 284.4 1.29806 0.595004
284.5 0.07 284.5 1.29803 0.574311
284.6 0.07 284.6 1.29805 0.543996
284.7 0.07 284.7 1.29804 0.493563
284.8 0.07 284.8 1.29803 0.380582
284.9 0.07 284.9 1.29805 0.1665
285 0.07 285 1.29801 0.0538489
285.1 0.07 285.1 1.29805 0.0383056
285.2 0.07 285.2 1.29804 0.032782
285.3 0.07 285.3 1.29803 0.0296666
285.4 0.07 285.4 1.29806 0.0281622
285.5 0.07 285.5 1.29806 0.0276306
285.6 0.07 285.6 1.29802 0.0275961
285.7 0.07 285.7 1.29804 0.0278565
285.8 0.07 285.8 1.29801 0.0282297
285.9 0.07 285.9 1.29802 0.0287321
286 0.07 286 1.29805 0.0292857
286.1 0.07 286.1 1.29802 0.0298322
286.2 0.07 286.2 1.29804 0.0303538
286.3 0.07 286.3 1.29806 0.0308505
286.4 0.07 286.4 1.29802 0.0312362
286.5 0.07 286.5 1.29807 0.0315991
286.6 0.07 286.6 1.29806 0.0318706
286.7 0.07 286.7 1.29803 0.0320721
286.8 0.07 286.8 1.29806 0.0322249
286.9 0.07 286.9 1.29805 0.0322754
287 0.07 287 1.29803 0.0322741
287.1 0.07 287.1 1.29808 0.03223
287.2 0.07 287.2 1.29805 0.0321334
287.3 0.07 287.3 1.29804 0.0320013
287.4 0.07 287.4 1.29807 0.0318747
287.5 0.07 287.5 1.29802 0.0317032
287.6 0.07 287.6 1.29805 0.0315851
287.7 0.07 287.7 1.29805 0.0314341
287.8 0.07 287.8 1.29806 0.0312796
287.9 0.07 287.9 1.2981 0.0311512
288 0.07 288 1.29808 0.0309991
288.1 0.07 288.1 1.29806 0.0308149
288.2 0.07 288.2 1.29811 0.0306102
288.3 0.07 288.3 1.29809 0.0302579
288.4 0.07 288.4 1.29807 0.0298123
288.5 0.07 288.5 1.29807 0.0292111
288.6 0.07 288.6 1.29803 0.0284176
288.7 0.07 288.7 1.29804 0.0274538
288.8 0.07 288.8 1.29808 0.0263176
288.9 0.07 288.9 1.29802 0.0249821
289 0.07 289 1.29803 0.0235119
289.1 0.07 289.1 1.29805 0.0218698
289.2 0.07 289.2 1.29802 0.0200361
289.3 0.07 289.3 1.29804 0.017933
289.4 0.07 289.4 1.29804 0.0153538
289.5 0.07 289.5 1.29803 0.0123639
289.6 0.07 289.6 1.29808 0.0104794
289.7 0.07 289.7 1.29805 0.0118023
289.8 0.07 289.8 1.29804 0.0147571
289.9 0.07 289.9 1.29807 0.0191798
290 0.07 290 1.29804 0.0311137
290.1 0.07 290.1 1.29805 0.0814133
290.2 0.07 290.2 1.29808 0.232955
290.3 0.07 290.3 1.29805 0.436509
290.4 0.07 290.4 1.29806 0.544143
290.5 0.07 290.5 1.2981 0.565294
290.6 0.07 290.6 1.29806 0.555125
290.7 0.07 290.7 1.2981 0.526189
290.8 0.07 290.8 1.29807 0.46709
290.9 0.07 290.9 1.29805 0.323075
291 0.07 291 1.29808 0.116772
291.1 0.07 291.1 1.29805 0.0454912
291.2 0.07 291.2 1.29805 0.0362452
291.3 0.07 291.3 1.29809 0.0315666
291.4 0.07 291.4 1.29804 0.0287871
291.5 0.07 291.5 1.29804 0.0273718
291.6 0.07 291.6 1.29807 0.0267705
291.7 0.07 291.7 1.29805 0.0265721
291.8 0.07 291.8 1.29807 0.0265811
291.9 0.07 291.9 1.29808 0.0266623
292 0.07 292 1.29804 0.0267713
292.1 0.07 292.1 1.29806 0.0269187
292.2 0.07 292.2 1.29805 0.027054
292.3 0.07 292.3 1.29803 0.0271623
292.4 0.07 292.4 1.29806 0.0272251
292.5 0.07 292.5 1.29804 0.0272373
292.6 0.07 292.6 1.29804 0.0272321
292.7 0.07 292.7 1.29806 0.0271392
292.8 0.07 292.8 1.29803 0.0270482
292.9 0.07 292.9 1.29806 0.0269497
293 0.07 293 1.29808 0.0268254
293.1 0.07 293.1 1.29804 0.0266888
293.2 0.07 293.2 1.29809 0.0265844
293.3 0.07 293.3 1.29809 0.0264674
293.4 0.07 293.4 1.29804 0.0263612
293.5 0.07 293.5 1.29808 0.0262797
293.6 0.07 293.6 1.29804 0.0261413
293.7 0.07 293.7 1.29803 0.0260047
293.8 0.07 293.8 1.29805 0.0258065
293.9 0.07 293.9 1.29803 0.0255009
294 0.07 294 1.29805 0.0250996
294.1 0.07 294.1 1.29806 0.0245191
294.2 0.07 294.2 1.29803 0.0237287
294.3 0.07 294.3 1.29804 0.022769
294.4 0.07 294.4 1.29807 0.0215873
294.5 0.07 294.5 1.29803 0.0201424
294.6 0.07 294.6 1.29805 0.0184056
294.7 0.07 294.7 1.29804 0.0161687
294.8 0.07 294.8 1.29803 0.0135676
294.9 0.07 294.9 1.29806 0.0116484
295 0.07 295 1.29803 0.0125267
295.1 0.07 295.1 1.29803 0.0165172
295.2 0.07 295.2 1.29806 0.0201489
295.3 0.07 295.3 1.29803 0.0276564
295.4 0.07 295.4 1.29805 0.051664
295.5 0.07 295.5 1.29808 0.160796
295.6 0.07 295.6 1.29804 0.315074
295.7 0.07 295.7 1.29805 0.501489
295.8 0.07 295.8 1.29806 0.552772
295.9 0.07 295.9 1.29804 0.556306
296 0.07 296 1.29809 0.534671
296.1 0.07 296.1 1.29811 0.488411
296.2 0.07 296.2 1.29808 0.368499
296.3 0.07 296.3 1.29812 0.163383
296.4 0.07 296.4 1.29809 0.0514168
296.5 0.07 296.5 1.29809 0.0379345
296.6 0.07 296.6 1.29812 0.0325753
296.7 0.07 296.7 1.29808 0.0293119
296.8 0.07 296.8 1.29808 0.0275261
296.9 0.07 296.9 1.29811 0.0266714
297 0.07 297 1.29807 0.0263082
297.1 0.07 297.1 1.29809 0.0262167
297.2 0.07 297.2 1.29807 0.0261874
297.3 0.07 297.3 1.29803 0.0262045
297.4 0.07 297.4 1.29805 0.0262424
297.5 0.07 297.5 1.29806 0.0262598
297.6 0.07 297.6 1.29804 0.0262779
297.7 0.07 297.7 1.29808 0.0262714
297.8 0.07 297.8 1.29806 0.0262003
297.9 0.07 297.9 1.29806 0.0261254
298 0.07 298 1.29808 0.0259988
298.1 0.07 298.1 1.29805 0.0258697
298.2 0.07 298.2 1.29804 0.0257531
298.3 0.07 298.3 1.29807 0.0256497
298.4 0.07 298.4 1.29802 0.0255018
298.5 0.07 298.5 1.29806 0.0254342
298.6 0.07 298.6 1.29806 0.025344
298.7 0.07 298.7 1.29805 0.025256
298.8 0.07 298.8 1.29807 0.0251361
298.9 0.07 298.9 1.29806 0.0249778
299 0.07 299 1.29804 0.0247534
299.1 0.07 299.1 1.29808 0.0244058
299.2 0.07 299.2 1.29804 0.0238819
299.3 0.07 299.3 1.29805 0.023216
299.4 0.07 299.4 1.29807 0.0223034
299.5 0.07 299.5 1.29802 0.0211431
299.6 0.07 299.6 1.29804 0.0197286
299.7 0.07 299.7 1.29805 0.0179486
299.8 0.07 299.8 1.29802 0.0156474
299.9 0.07 299.9 1.29805 0.0131662
300 0.07 300 1.29804 0.0118091
300.1 0.07 300.1 1.29803 0.0139695
300.2 0.07 300.2 1.29805 0.0181369
300.3 0.07 300.3 1.29804 0.0221232
300.4 0.07 300.4 1.29803 0.0319011
300.5 0.07 300.5 1.29805 0.0669968
300.6 0.07 300.6 1.29802 0.198542
300.7 0.07 300.7 1.29803 0.35676
300.8 0.07 300.8 1.29809 0.519559
300.9 0.07 300.9 1.29801 0.555178
301 0.07 301 1.29806 0.55109
301.1 0.07 301.1 1.29807 0.523885
301.2 0.07 301.2 1.29801 0.461667
301.3 0.07 301.3 1.29805 0.300983
301.4 0.07 301.4 1.29805 0.105693
301.5 0.07 301.5 1.29803 0.044271
301.6 0.07 301.6 1.29805 0.0358594
301.7 0.07 301.7 1.29802 0.0312759
301.8 0.07 301.8 1.29804 0.0285649
301.9 0.07 301.9 1.29807 0.0271005
302 0.07 302 1.29804 0.0264214
302.1 0.07 302.1 1.29804 0.026167
302.2 0.07 302.2 1.29806 0.0260826
302.3 0.07 302.3 1.29801 0.0260409
302.4 0.07 302.4 1.29803 0.0260598
302.5 0.07 302.5 1.29806 0.0260761
302.6 0.07 302.6 1.29802 0.026061
302.7 0.07 302.7 1.29803 0.0260323
302.8 0.07 302.8 1.29805 0.0259855
302.9 0.07 302.9 1.29804 0.0259034
303 0.07 303 1.29805 0.0257785
303.1 0.07 303.1 1.29805 0.0256547
303.2 0.07 303.2 1.29803 0.0255191
303.3 0.07 303.3 1.29805 0.0254088
303.4 0.07 303.4 1.29803 0.0252707
303.5 0.07 303.5 1.29804 0.0251944
303.6 0.07 303.6 1.29805 0.0251047
303.7 0.07 303.7 1.29802 0.0249999
303.8 0.07 303.8 1.29805 0.024893
303.9 0.07 303.9 1.29804 0.0247561
304 0.07 304 1.29802 0.0245188
304.1 0.07 304.1 1.29806 0.0241955
304.2 0.07 304.2 1.29805 0.0236925
304.3 0.07 304.3 1.29802 0.0230077
304.4 0.07 304.4 1.29807 0.0221181
304.5 0.07 304.5 1.29803 0.0209289
304.6 0.07 304.6 1.29803 0.0194748
304.7 0.07 304.7 1.29807 0.0176086
304.8 0.07 304.8 1.29802 0.0152
304.9 0.07 304.9 1.29805 0.01274
305 0.07 305 1.29807 0.0119001
305.1 0.07 305.1 1.29802 0.0149262
305.2 0.07 305.2 1.29805 0.0190423
305.3 0.07 305.3 1.29804 0.0236482
305.4 0.07 305.4 1.29802 0.0357358
305.5 0.07 305.5 1.29807 0.0842035
305.6 0.07 305.6 1.29805 0.222758
305.7 0.07 305.7 1.29804 0.393755
305.8 0.07 305.8 1.29808 0.53048
305.9 0.07 305.9 1.29804 0.556466
306 0.07 306 1.29804 0.546801
306.1 0.07 306.1 1.29808 0.514776
306.2 0.07 306.2 1.29805 0.43485
306.3 0.07 306.3 1.29806 0.249778
306.4 0.07 306.4 1.29807 0.0760236
306.5 0.07 306.5 1.29805 0.0415495
306.6 0.07 306.6 1.29806 0.0346214
306.7 0.07 306.7 1.29807 0.0305413
306.8 0.07 306.8 1.29804 0.028144
306.9 0.07 306.9 1.29809 0.0269233
307 0.07 307 1.29806 0.0263579
307.1 0.07 307.1 1.29803 0.0261357
307.2 0.07 307.2 1.29807 0.0260686
307.3 0.07 307.3 1.29805 0.0260393
307.4 0.07 307.4 1.29805 0.0260407
307.5 0.07 307.5 1.29806 0.0260482
307.6 0.07 307.6 1.29804 0.0260308
307.7 0.07 307.7 1.29806 0.0259948
307.8 0.07 307.8 1.29807 0.0259282
307.9 0.07 307.9 1.29804 0.0258076
308 0.07 308 1.29809 0.0257243
308.1 0.07 308.1 1.29806 0.0255595
308.2 0.07 308.2 1.29802 0.0254118
308.3 0.07 308.3 1.29807 0.0253164
308.4 0.07 308.4 1.29804 0.0251892
308.5 0.07 308.5 1.29805 0.0250987
308.6 0.07 308.6 1.29809 0.025029
308.7 0.07 308.7 1.29805 0.0248948
308.8 0.07 308.8 1.29805 0.0247944
308.9 0.07 308.9 1.29808 0.0246228
309 0.07 309 1.29802 0.0243273
309.1 0.07 309.1 1.29804 0.0239232
309.2 0.07 309.2 1.29805 0.0233377
309.3 0.07 309.3 1.29804 0.0225422
309.4 0.07 309.4 1.29806 0.0215059
309.5 0.07 309.5 1.29805 0.0201666
309.6 0.07 309.6 1.29803 0.0185041
309.7 0.07 309.7 1.29807 0.0163167
309.8 0.07 309.8 1.29805 0.0136605
309.9 0.07 309.9 1.29806 0.0117429
310 0.07 310 1.29808 0.013186
310.1 0.07 310.1 1.29804 0.0175092
310.2 0.07 310.2 1.29805 0.0213913
310.3 0.07 310.3 1.29808 0.0293105
310.4 0.07 310.4 1.29804 0.0544664
310.5 0.07 310.5 1.29804 0.167962
310.6 0.07 310.6 1.29806 0.297707
310.7 0.07 310.7 1.29802 0.495387
310.8 0.07 310.8 1.29806 0.551169
310.9 0.07 310.9 1.29806 0.553873
311 0.07 311 1.29804 0.530737
311.1 0.07 311.1 1.29806 0.4774
311.2 0.07 311.2 1.29803 0.325736
311.3 0.07 311.3 1.29802 0.132537
311.4 0.07 311.4 1.29807 0.0468898
311.5 0.07 311.5 1.29803 0.0368723
311.6 0.07 311.6 1.29804 0.0319086
311.7 0.07 311.7 1.29807 0.0289363
311.8 0.07 311.8 1.29801 0.0272538
311.9 0.07 311.9 1.29806 0.0264994
312 0.07 312 1.29805 0.0261715
312.1 0.07 312.1 1.29802 0.0260545
312.2 0.07 312.2 1.29805 0.0260252
312.3 0.07 312.3 1.29805 0.0260025
312.4 0.07 312.4 1.29803 0.0260131
312.5 0.07 312.5 1.29807 0.0260177
312.6 0.07 312.6 1.29804 0.0259567
312.7 0.07 312.7 1.29805 0.025912
312.8 0.07 312.8 1.29806 0.0258238
312.9 0.07 312.9 1.29803 0.0256681
313 0.07 313 1.29803 0.0255525
313.1 0.07 313.1 1.29808 0.0254486
313.2 0.07 313.2 1.29804 0.0252949
313.3 0.07 313.3 1.29808 0.0252091
313.4 0.07 313.4 1.29808 0.025101
313.5 0.07 313.5 1.29804 0.0249836
313.6 0.07 313.6 1.29807 0.0249171
313.7 0.07 313.7 1.29804 0.0247791
313.8 0.07 313.8 1.29803 0.0246098
313.9 0.07 313.9 1.29809 0.0243742
314 0.07 314 1.29805 0.0239761
314.1 0.07 314.1 1.29804 0.0234102
314.2 0.07 314.2 1.29808 0.0226567
314.3 0.07 314.3 1.29803 0.0216303
314.4 0.07 314.4 1.29804 0.0203374
314.5 0.07 314.5 1.29807 0.0186974
314.6 0.07 314.6 1.29802 0.0164966
314.7 0.07 314.7 1.29805 0.013822
314.8 0.07 314.8 1.29806 0.0116588
314.9 0.07 314.9 1.29802 0.0128136
315 0.07 315 1.29806 0.0172006
315.1 0.07 315.1 1.29805 0.0211214
315.2 0.07 315.2 1.29802 0.0285644
315.3 0.07 315.3 1.29807 0.051526
315.4 0.07 315.4 1.29804 0.158023
315.5 0.07 315.5 1.29804 0.281922
315.6 0.07 315.6 1.29808 0.484798
315.7 0.07 315.7 1.29804 0.549489
315.8 0.07 315.8 1.29805 0.554511
315.9 0.07 315.9 1.29808 0.532688
316 0.07 316 1.29803 0.481845
316.1 0.07 316.1 1.29804 0.332785
316.2 0.07 316.2 1.29805 0.141384
316.3 0.07 316.3 1.29803 0.0478399
316.4 0.07 316.4 1.29806 0.0372115
316.5 0.07 316.5 1.29804 0.032106
316.6 0.07 316.6 1.29803 0.0290255
316.7 0.07 316.7 1.29806 0.0273054
316.8 0.07 316.8 1.29803 0.0264821
316.9 0.07 316.9 1.29802 0.026182
317 0.07 317 1.29807 0.0260562
317.1 0.07 317.1 1.29802 0.0259837
317.2 0.07 317.2 1.29804 0.0259726
317.3 0.07 317.3 1.29807 0.0259649
317.4 0.07 317.4 1.29801 0.0259338
317.5 0.07 317.5 1.29805 0.0259076
317.6 0.07 317.6 1.29805 0.0258252
317.7 0.07 317.7 1.29802 0.0257207
317.8 0.07 317.8 1.29806 0.0256191
317.9 0.07 317.9 1.29803 0.025477
318 0.07 318 1.29803 0.0253433
318.1 0.07 318.1 1.29807 0.0252422
318.2 0.07 318.2 1.29802 0.0250869
318.3 0.07 318.3 1.29803 0.0250064
318.4 0.07 318.4 1.29807 0.0249248
318.5 0.07 318.5 1.29801 0.0248011
318.6 0.07 318.6 1.29806 0.0247024
318.7 0.07 318.7 1.29805 0.024505
318.8 0.07 318.8 1.29801 0.0242179
318.9 0.07 318.9 1.29805 0.0238165
319 0.07 319 1.29804 0.0231836
319.1 0.07 319.1 1.29802 0.0223651
319.2 0.07 319.2 1.29806 0.021276
319.3 0.07 319.3 1.29804 0.0198866
319.4 0.07 319.4 1.29801 0.0180768
319.5 0.07 319.5 1.29806 0.0156977
319.6 0.07 319.6 1.29804 0.0129157
319.7 0.07 319.7 1.29803 0.0115048
319.8 0.07 319.8 1.29804 0.0141168
319.9 0.07 319.9 1.29802 0.0185536
320 0.07 320 1.29804 0.0229553
320.1 0.07 320.1 1.29804 0.0333302
320.2 0.07 320.2 1.29803 0.0711666
320.3 0.07 320.3 1.29805 0.206155
320.4 0.07 320.4 1.29803 0.339337
320.5 0.07 320.5 1.29802 0.517282
320.6 0.07 320.6 1.29806 0.554551
320.7 0.07 320.7 1.29805 0.549375
320.8 0.07 320.8 1.29802 0.520516
320.9 0.07 320.9 1.29806 0.447913
321 0.07 321 1.29804 0.266932
321.1 0.07 321.1 1.29804 0.0873943
321.2 0.07 321.2 1.29806 0.0426879
321.3 0.07 321.3 1.298 0.0352131
321.4 0.07 321.4 1.29802 0.0308845
321.5 0.07 321.5 1.29803 0.0283203
321.6 0.07 321.6 1.29801 0.0269347
321.7 0.07 321.7 1.29806 0.0263454
321.8 0.07 321.8 1.29803 0.0260802
321.9 0.07 321.9 1.29802 0.025995
322 0.07 322 1.29806 0.0259595
322.1 0.07 322.1 1.29804 0.0259381
322.2 0.07 322.2 1.29802 0.0259179
322.3 0.07 322.3 1.29806 0.0258836
322.4 0.07 322.4 1.29802 0.0258073
322.5 0.07 322.5 1.29803 0.0257503
322.6 0.07 322.6 1.29807 0.025632
322.7 0.07 322.7 1.298 0.0254756
322.8 0.07 322.8 1.29804 0.0253656
322.9 0.07 322.9 1.29804 0.0252424
323 0.07 323 1.29802 0.0251073
323.1 0.07 323.1 1.29806 0.025017
323.2 0.07 323.2 1.29805 0.0249091
323.3 0.07 323.3 1.29802 0.0248142
323.4 0.07 323.4 1.29806 0.0247163
323.5 0.07 323.5 1.29804 0.0245579
323.6 0.07 323.6 1.29804 0.024338
323.7 0.07 323.7 1.29805 0.0240018
323.8 0.07 323.8 1.29803 0.0234818
323.9 0.07 323.9 1.29804 0.0227734
324 0.07 324 1.29805 0.0218028
324.1 0.07 324.1 1.29803 0.0205461
324.2 0.07 324.2 1.29804 0.0189441
324.3 0.07 324.3 1.29805 0.0168488
324.4 0.07 324.4 1.29803 0.0141194
324.5 0.07 324.5 1.29804 0.0117211
324.6 0.07 324.6 1.29805 0.0124545
324.7 0.07 324.7 1.29803 0.0167832
324.8 0.07 324.8 1.29806 0.0208895
324.9 0.07 324.9 1.29804 0.0277232
325 0.07 325 1.29805 0.0477542
325.1 0.07 325.1 1.29808 0.142029
325.2 0.07 325.2 1.29804 0.260961
325.3 0.07 325.3 1.29805 0.462714
325.4 0.07 325.4 1.29805 0.545509
325.5 0.07 325.5 1.29803 0.554699
325.6 0.07 325.6 1.29806 0.535077
325.7 0.07 325.7 1.29806 0.487823
325.8 0.07 325.8 1.29805 0.343787
325.9 0.07 325.9 1.29807 0.155195
326 0.07 326 1.29805 0.0495678
326.1 0.07 326.1 1.29804 0.037742
326.2 0.07 326.2 1.29807 0.0324262
326.3 0.07 326.3 1.29804 0.0291959
326.4 0.07 326.4 1.29803 0.0273759
326.5 0.07 326.5 1.29807 0.0265023
326.6 0.07 326.6 1.29802 0.0261319
326.7 0.07 326.7 1.29804 0.0259981
326.8 0.07 326.8 1.29807 0.0259277
326.9 0.07 326.9 1.29805 0.0258701
327 0.07 327 1.29806 0.0258366
327.1 0.07 327.1 1.29806 0.0258137
327.2 0.07 327.2 1.29802 0.0257306
327.3 0.07 327.3 1.29805 0.0256601
327.4 0.07 327.4 1.29804 0.0255349
327.5 0.07 327.5 1.29804 0.0254002
327.6 0.07 327.6 1.29808 0.0252673
327.7 0.07 327.7 1.29803 0.0251179
327.8 0.07 327.8 1.29803 0.0250175
327.9 0.07 327.9 1.29807 0.0249096
328 0.07 328 1.29804 0.0247975
328.1 0.07 328.1 1.29804 0.024722
328.2 0.07 328.2 1.29806 0.0246127
328.3 0.07 328.3 1.29803 0.0244448
328.4 0.07 328.4 1.29805 0.024234
328.5 0.07 328.5 1.29803 0.0238685
328.6 0.07 328.6 1.29801 0.0233379
328.7 0.07 328.7 1.29805 0.0226168
328.8 0.07 328.8 1.29804 0.0216102
328.9 0.07 328.9 1.29802 0.0203378
329 0.07 329 1.29807 0.018689
329.1 0.07 329.1 1.29803 0.016475
329.2 0.07 329.2 1.29801 0.0136663
329.3 0.07 329.3 1.29805 0.0115239
329.4 0.07 329.4 1.29801 0.0130589
329.5 0.07 329.5 1.29804 0.017602
329.6 0.07 329.6 1.29805 0.021841
329.7 0.07 329.7 1.29801 0.0299643
329.8 0.07 329.8 1.29805 0.055591
329.9 0.07 329.9 1.29805 0.17156
330 0.07 330 1.29804 0.282431
330.1 0.07 330.1 1.29806 0.48807
330.2 0.07 330.2 1.29805 0.549491
330.3 0.07 330.3 1.29804 0.552485
330.4 0.07 330.4 1.29808 0.52886
330.5 0.07 330.5 1.29803 0.471361
330.6 0.07 330.6 1.29804 0.305838
330.7 0.07 330.7 1.29805 0.119956
330.8 0.07 330.8 1.29802 0.0454779
330.9 0.07 330.9 1.29805 0.0364963
331 0.07 331 1.29805 0.0316499
331.1 0.07 331.1 1.29803 0.0287466
331.2 0.07 331.2 1.29805 0.0271453
331.3 0.07 331.3 1.29805 0.0263897
331.4 0.07 331.4 1.29802 0.026073
331.5 0.07 331.5 1.29808 0.0259735
331.6 0.07 331.6 1.29803 0.0258812
331.7 0.07 331.7 1.29805 0.0258465
331.8 0.07 331.8 1.29807 0.0258137
331.9 0.07 331.9 1.29803 0.0257455
332 0.07 332 1.29806 0.0256927
332.1 0.07 332.1 1.29807 0.025608
332.2 0.07 332.2 1.29803 0.0254601
332.3 0.07 332.3 1.29805 0.0253417
332.4 0.07 332.4 1.29804 0.0251842
332.5 0.07 332.5 1.29801 0.0250603
332.6 0.07 332.6 1.29806 0.0249551
332.7 0.07 332.7 1.29805 0.0248312
332.8 0.07 332.8 1.29802 0.0247329
332.9 0.07 332.9 1.29805 0.0246486
333 0.07 333 1.29802 0.0245098
333.1 0.07 333.1 1.29804 0.0243703
333.2 0.07 333.2 1.29804 0.0240962
333.3 0.07 333.3 1.29802 0.0236868
333.4 0.07 333.4 1.29802 0.0230806
333.5 0.07 333.5 1.29806 0.0222593
333.6 0.07 333.6 1.298 0.0211547
333.7 0.07 333.7 1.29804 0.0197547
333.8 0.07 333.8 1.29805 0.0179016
333.9 0.07 333.9 1.29802 0.0153932
334 0.07 334 1.29807 0.0125195
334.1 0.07 334.1 1.29805 0.0115175
334.2 0.07 334.2 1.29801 0.0147999
334.3 0.07 334.3 1.29805 0.0192981
334.4 0.07 334.4 1.29804 0.0243764
334.5 0.07 334.5 1.29803 0.0368442
334.6 0.07 334.6 1.29805 0.0870819
334.7 0.07 334.7 1.29802 0.224774
334.8 0.07 334.8 1.29803 0.365934
334.9 0.07 334.9 1.29807 0.525966
335 0.07 335 1.29804 0.554565
335.1 0.07 335.1 1.29805 0.544608
335.2 0.07 335.2 1.29805 0.510626
335.3 0.07 335.3 1.29802 0.413937
335.4 0.07 335.4 1.29805 0.220137
335.5 0.07 335.5 1.29806 0.0656752
335.6 0.07 335.6 1.29804 0.0405596
335.7 0.07 335.7 1.29807 0.0340857
335.8 0.07 335.8 1.29805 0.0301646
335.9 0.07 335.9 1.29803 0.0278823
336 0.07 336 1.29806 0.0267197
336.1 0.07 336.1 1.29802 0.0262074
336.2 0.07 336.2 1.29804 0.0260089
336.3 0.07 336.3 1.29807 0.0259
336.4 0.07 336.4 1.29803 0.0258347
336.5 0.07 336.5 1.29805 0.0257991
336.6 0.07 336.6 1.29803 0.0257357
336.7 0.07 336.7 1.29801 0.0256632
336.8 0.07 336.8 1.29804 0.0255958
336.9 0.07 336.9 1.29804 0.0254698
337 0.07 337 1.29801 0.0253259
337.1 0.07 337.1 1.29807 0.0252028
337.2 0.07 337.2 1.29803 0.0250584
337.3 0.07 337.3 1.29803 0.0249285
337.4 0.07 337.4 1.29805 0.0248276
337.5 0.07 337.5 1.29802 0.0247098
337.6 0.07 337.6 1.29803 0.0246323
337.7 0.07 337.7 1.29803 0.0245179
337.8 0.07 337.8 1.29802 0.0243638
337.9 0.07 337.9 1.29806 0.0241531
338 0.07 338 1.29805 0.023779
338.1 0.07 338.1 1.29802 0.0232192
338.2 0.07 338.2 1.29805 0.0224637
338.3 0.07 338.3 1.29804 0.021432
338.4 0.07 338.4 1.29802 0.020086
338.5 0.07 338.5 1.29806 0.0183421
338.6 0.07 338.6 1.29802 0.0159675
338.7 0.07 338.7 1.29802 0.0130392
338.8 0.07 338.8 1.29804 0.0113276
338.9 0.07 338.9 1.29803 0.0138069
339 0.07 339 1.29804 0.018443
339.1 0.07 339.1 1.29805 0.0231178
339.2 0.07 339.2 1.29802 0.0333159
339.3 0.07 339.3 1.29803 0.069651
339.4 0.07 339.4 1.29804 0.203604
339.5 0.07 339.5 1.29801 0.319277
339.6 0.07 339.6 1.29804 0.510399
339.7 0.07 339.7 1.29802 0.55236
339.8 0.07 339.8 1.29801 0.548094
339.9 0.07 339.9 1.29807 0.519115
340 0.07 340 1.29804 0.44239
340.1 0.07 340.1 1.29803 0.25676
340.2 0.07 340.2 1.29806 0.0827146
340.3 0.07 340.3 1.29803 0.0423364
340.4 0.07 340.4 1.29803 0.0350683
340.5 0.07 340.5 1.29806 0.0307723
340.6 0.07 340.6 1.29801 0.0282001
340.7 0.07 340.7 1.29804 0.0268722
340.8 0.07 340.8 1.29805 0.0262766
340.9 0.07 340.9 1.29802 0.0260013
341 0.07 341 1.29805 0.0259033
341.1 0.07 341.1 1.29804 0.0258088
341.2 0.07 341.2 1.29801 0.0257634
341.3 0.07 341.3 1.29805 0.025711
341.4 0.07 341.4 1.29802 0.0256393
341.5 0.07 341.5 1.29803 0.0255543
341.6 0.07 341.6 1.29806 0.0254591
341.7 0.07 341.7 1.29803 0.0253124
341.8 0.07 341.8 1.29803 0.0251738
341.9 0.07 341.9 1.29805 0.0250335
342 0.07 342 1.29803 0.0249048
342.1 0.07 342.1 1.29807 0.0248144
342.2 0.07 342.2 1.29804 0.0247003
342.3 0.07 342.3 1.29802 0.0246124
342.4 0.07 342.4 1.29809 0.0245157
342.5 0.07 342.5 1.2981 0.0243492
342.6 0.07 342.6 1.29809 0.0241243
342.7 0.07 342.7 1.29809 0.0237755
342.8 0.07 342.8 1.29803 0.02321
342.9 0.07 342.9 1.29802 0.0224389
343 0.07 343 1.29807 0.0214132
343.1 0.07 343.1 1.29803 0.0200545
343.2 0.07 343.2 1.29804 0.0182955
343.3 0.07 343.3 1.29806 0.0158872
343.4 0.07 343.4 1.29802 0.0128797
343.5 0.07 343.5 1.29804 0.0113189
343.6 0.07 343.6 1.29804 0.0140209
343.7 0.07 343.7 1.298 0.0186715
343.8 0.07 343.8 1.29805 0.0235542
343.9 0.07 343.9 1.29804 0.034353
344 0.07 344 1.29802 0.0741201
344.1 0.07 344.1 1.29804 0.210195
344.2 0.07 344.2 1.29803 0.328109
344.3 0.07 344.3 1.29803 0.513979
344.4 0.07 344.4 1.29806 0.552553
344.5 0.07 344.5 1.29801 0.546728
344.6 0.07 344.6 1.29803 0.516353
344.7 0.07 344.7 1.29805 0.433512
344.8 0.07 344.8 1.29802 0.244531
344.9 0.07 344.9 1.29804 0.0763334
345 0.07 345 1.29804 0.0417686
345.1 0.07 345.1 1.298 0.0347542
345.2 0.07 345.2 1.29804 0.0305745
345.3 0.07 345.3 1.29804 0.028096
345.4 0.07 345.4 1.29803 0.0268022
345.5 0.07 345.5 1.29805 0.0262313
345.6 0.07 345.6 1.29802 0.0259848
345.7 0.07 345.7 1.29803 0.0258688
345.8 0.07 345.8 1.29805 0.0258003
345.9 0.07 345.9 1.29801 0.0257254
346 0.07 346 1.29804 0.0256803
346.1 0.07 346.1 1.29804 0.0256102
346.2 0.07 346.2 1.29803 0.0255031
346.3 0.07 346.3 1.29804 0.0253974
346.4 0.07 346.4 1.29805 0.0252593
346.5 0.07 346.5 1.29803 0.0251026
346.6 0.07 346.6 1.29805 0.0249898
346.7 0.07 346.7 1.29803 0.0248476
346.8 0.07 346.8 1.29802 0.0247277
346.9 0.07 346.9 1.29806 0.0246594
347 0.07 347 1.29803 0.0245523
347.1 0.07 347.1 1.29801 0.0244426
347.2 0.07 347.2 1.29806 0.0242951
347.3 0.07 347.3 1.29803 0.0240173
347.4 0.07 347.4 1.29803 0.0236241
347.5 0.07 347.5 1.29806 0.0230374
347.6 0.07 347.6 1.29802 0.0221898
347.7 0.07 347.7 1.29804 0.0210798
347.8 0.07 347.8 1.29806 0.0196684
347.9 0.07 347.9 1.29804 0.0177324
348 0.07 348 1.29806 0.0151485
348.1 0.07 348.1 1.29804 0.0121516
348.2 0.07 348.2 1.29803 0.0115439
348.3 0.07 348.3 1.29806 0.015268
348.4 0.07 348.4 1.29805 0.0198723
348.5 0.07 348.5 1.29802 0.0256296
348.6 0.07 348.6 1.29807 0.0400684
348.7 0.07 348.7 1.29803 0.102578
348.8 0.07 348.8 1.29804 0.234653
348.9 0.07 348.9 1.29806 0.387547
349 0.07 349 1.29803 0.530697
349.1 0.07 349.1 1.29806 0.553318
349.2 0.07 349.2 1.29805 0.540137
349.3 0.07 349.3 1.29803 0.501923
349.4 0.07 349.4 1.29806 0.38362
349.5 0.07 349.5 1.29802 0.194035
349.6 0.07 349.6 1.298 0.0572969
349.7 0.07 349.7 1.29804 0.0394677
349.8 0.07 349.8 1.29803 0.0334108
349.9 0.07 349.9 1.29802 0.0297544
350 0.07 350 1.29805 0.0276386
350.1 0.07 350.1 1.29801 0.0265547
350.2 0.07 350.2 1.29805 0.0261102
350.3 0.07 350.3 1.29805 0.0259092
350.4 0.07 350.4 1.29802 0.0257791
350.5 0.07 350.5 1.29805 0.0257084
350.6 0.07 350.6 1.29805 0.0256236
350.7 0.07 350.7 1.29802 0.0255532
350.8 0.07 350.8 1.29805 0.0254725
350.9 0.07 350.9 1.29805 0.0253588
351 0.07 351 1.29802 0.0252282
351.1 0.07 351.1 1.29805 0.0250878
351.2 0.07 351.2 1.29803 0.0249343
351.3 0.07 351.3 1.29803 0.0248094
351.4 0.07 351.4 1.29804 0.024698
351.5 0.07 351.5 1.29804 0.0245826
351.6 0.07 351.6 1.29802 0.024507
351.7 0.07 351.7 1.29806 0.0244121
351.8 0.07 351.8 1.29801 0.0242511
351.9 0.07 351.9 1.29803 0.0240616
352 0.07 352 1.29806 0.0237369
352.1 0.07 352.1 1.29802 0.0232338
352.2 0.07 352.2 1.29805 0.0225108
352.3 0.07 352.3 1.29803 0.0215152
352.4 0.07 352.4 1.29803 0.0202107
352.5 0.07 352.5 1.29808 0.0185199
352.6 0.07 352.6 1.29802 0.0161632
352.7 0.07 352.7 1.29805 0.0131608
352.8 0.07 352.8 1.29806 0.0112382
352.9 0.07 352.9 1.29804 0.0135763
353 0.07 353 1.29804 0.0183063
353.1 0.07 353.1 1.29806 0.0232024
353.2 0.07 353.2 1.29802 0.0331858
353.3 0.07 353.3 1.29805 0.0678261
353.4 0.07 353.4 1.29803 0.199832
353.5 0.07 353.5 1.29802 0.305614
353.6 0.07 353.6 1.29804 0.503681
353.7 0.07 353.7 1.29801 0.550106
353.8 0.07 353.8 1.29802 0.547229
353.9 0.07 353.9 1.29806 0.519084
354 0.07 354 1.29801 0.44397
354.1 0.07 354.1 1.29804 0.259705
354.2 0.07 354.2 1.29804 0.0856352
354.3 0.07 354.3 1.29802 0.0426435
354.4 0.07 354.4 1.29803 0.0352439
354.5 0.07 354.5 1.29804 0.0308573
354.6 0.07 354.6 1.29801 0.028245
354.7 0.07 354.7 1.29806 0.0268714
354.8 0.07 354.8 1.29802 0.026215
354.9 0.07 354.9 1.29802 0.0259467
355 0.07 355 1.29805 0.0258287
355.1 0.07 355.1 1.29802 0.0257192
355.2 0.07 355.2 1.29804 0.0256676
355.3 0.07 355.3 1.29807 0.0255966
355.4 0.07 355.4 1.29804 0.0254934
355.5 0.07 355.5 1.29803 0.02539
355.6 0.07 355.6 1.29805 0.0252619
355.7 0.07 355.7 1.29802 0.0251138
355.8 0.07 355.8 1.29803 0.0249693
355.9 0.07 355.9 1.29805 0.0248468
356 0.07 356 1.29802 0.0247115
356.1 0.07 356.1 1.29805 0.0246177
356.2 0.07 356.2 1.29804 0.0245242
356.3 0.07 356.3 1.29801 0.0244184
356.4 0.07 356.4 1.29806 0.0243129
356.5 0.07 356.5 1.29803 0.0241143
356.6 0.07 356.6 1.29802 0.0238325
356.7 0.07 356.7 1.29807 0.0234117
356.8 0.07 356.8 1.29802 0.0227177
356.9 0.07 356.9 1.29806 0.0218262
357 0.07 357 1.29808 0.0206082
357.1 0.07 357.1 1.29804 0.0190245
357.2 0.07 357.2 1.29805 0.0168931
357.3 0.07 357.3 1.29805 0.0139814
357.4 0.07 357.4 1.29802 0.0113625
357.5 0.07 357.5 1.29803 0.0124818
357.6 0.07 357.6 1.29804 0.0170331
357.7 0.07 357.7 1.298 0.021784
357.8 0.07 357.8 1.29806 0.0296662
357.9 0.07 357.9 1.29803 0.0530202
358 0.07 358 1.29804 0.162216
358.1 0.07 358.1 1.29807 0.261216
358.2 0.07 358.2 1.29802 0.467806
358.3 0.07 358.3 1.29804 0.544193
358.4 0.07 358.4 1.29807 0.550324
358.5 0.07 358.5 1.29802 0.528106
358.6 0.07 358.6 1.29804 0.471981
358.7 0.07 358.7 1.29803 0.304873
358.8 0.07 358.8 1.29802 0.124779
358.9 0.07 358.9 1.29806 0.0458949
359 0.07 359 1.29803 0.0367288
359.1 0.07 359.1 1.29802 0.0317647
359.2 0.07 359.2 1.29807 0.028777
359.3 0.07 359.3 1.29803 0.0271077
359.4 0.07 359.4 1.29803 0.0263251
359.5 0.07 359.5 1.29806 0.0260089
359.6 0.07 359.6 1.29801 0.0258181
359.7 0.07 359.7 1.29802 0.0257176
359.8 0.07 359.8 1.29804 0.0256405
359.9 0.07 359.9 1.29804 0.0255632
360 0.07 360 1.29805 0.0254891
360.1 0.07 360.1 1.29804 0.0253896
360.2 0.07 360.2 1.29803 0.0252556
360.3 0.07 360.3 1.29803 0.0251136
360.4 0.07 360.4 1.29802 0.0249612
360.5 0.07 360.5 1.29802 0.0248356
360.6 0.07 360.6 1.29803 0.0247165
360.7 0.07 360.7 1.29801 0.0245973
360.8 0.07 360.8 1.29803 0.0245202
360.9 0.07 360.9 1.29806 0.0244407
361 0.07 361 1.29801 0.0243001
361.1 0.07 361.1 1.29805 0.0241402
361.2 0.07 361.2 1.29805 0.0238607
361.3 0.07 361.3 1.29803 0.0234056
361.4 0.07 361.4 1.29804 0.022782
361.5 0.07 361.5 1.29806 0.0218791
361.6 0.07 361.6 1.29803 0.0206912
361.7 0.07 361.7 1.29805 0.0191111
361.8 0.07 361.8 1.29804 0.0169661
361.9 0.07 361.9 1.29804 0.014074
362 0.07 362 1.29805 0.0113775
362.1 0.07 362.1 1.29804 0.0122983
362.2 0.07 362.2 1.29805 0.0168578
362.3 0.07 362.3 1.29807 0.0216994
362.4 0.07 362.4 1.29803 0.0294799
362.5 0.07 362.5 1.29806 0.0523562
362.6 0.07 362.6 1.29806 0.159816
362.7 0.07 362.7 1.29804 0.258469
362.8 0.07 362.8 1.29807 0.464179
362.9 0.07 362.9 1.29804 0.543402
363 0.07 363 1.29803 0.55013
363.1 0.07 363.1 1.29808 0.528301
363.2 0.07 363.2 1.29806 0.472814
363.3 0.07 363.3 1.29805 0.306312
363.4 0.07 363.4 1.29807 0.126871
363.5 0.07 363.5 1.29802 0.0460626
363.6 0.07 363.6 1.29803 0.0368214
363.7 0.07 363.7 1.29806 0.0318064
363.8 0.07 363.8 1.29801 0.0287926
363.9 0.07 363.9 1.29805 0.0271351
364 0.07 364 1.29804 0.0263484
364.1 0.07 364.1 1.29801 0.0260051
364.2 0.07 364.2 1.29804 0.025863
364.3 0.07 364.3 1.29805 0.0257594
364.4 0.07 364.4 1.29803 0.0256944
364.5 0.07 364.5 1.29804 0.0256224
364.6 0.07 364.6 1.29803 0.0255153
364.7 0.07 364.7 1.29803 0.0254204
364.8 0.07 364.8 1.29804 0.0253158
364.9 0.07 364.9 1.29802 0.0251622
365 0.07 365 1.29804 0.0250253
365.1 0.07 365.1 1.29805 0.0248813
365.2 0.07 365.2 1.29802 0.0247425
365.3 0.07 365.3 1.29805 0.0246548
365.4 0.07 365.4 1.29805 0.0245472
365.5 0.07 365.5 1.29803 0.024445
365.6 0.07 365.6 1.29805 0.0243532
365.7 0.07 365.7 1.29804 0.0241585
365.8 0.07 365.8 1.29805 0.0239054
365.9 0.07 365.9 1.29807 0.0234581
366 0.07 366 1.29803 0.0228014
366.1 0.07 366.1 1.29803 0.0219113
366.2 0.07 366.2 1.29807 0.020724
366.3 0.07 366.3 1.29802 0.0191359
366.4 0.07 366.4 1.29804 0.0170136
366.5 0.07 366.5 1.29807 0.0140994
366.6 0.07 366.6 1.29803 0.0113068
366.7 0.07 366.7 1.29806 0.0122486
366.8 0.07 366.8 1.29807 0.0168047
366.9 0.07 366.9 1.29803 0.0217094
367 0.07 367 1.29807 0.0295782
367.1 0.07 367.1 1.29803 0.0524461
367.2 0.07 367.2 1.29803 0.159927
367.3 0.07 367.3 1.29806 0.25736
367.4 0.07 367.4 1.29804 0.462313
367.5 0.07 367.5 1.29805 0.542602
367.6 0.07 367.6 1.29807 0.549497
367.7 0.07 367.7 1.29804 0.527618
367.8 0.07 367.8 1.29804 0.47172
367.9 0.07 367.9 1.29806 0.304394
368 0.07 368 1.29803 0.125537
368.1 0.07 368.1 1.29804 0.0459451
368.2 0.07 368.2 1.29807 0.0368115
368.3 0.07 368.3 1.29803 0.0317672
368.4 0.07 368.4 1.29805 0.0287738
368.5 0.07 368.5 1.29804 0.0271069
368.6 0.07 368.6 1.29803 0.0263233
368.7 0.07 368.7 1.29805 0.0260083
368.8 0.07 368.8 1.29802 0.0258233
368.9 0.07 368.9 1.29803 0.0257203
369 0.07 369 1.29805 0.0256474
369.1 0.07 369.1 1.29802 0.0255651
369.2 0.07 369.2 1.29804 0.0254728
369.3 0.07 369.3 1.29806 0.0253751
369.4 0.07 369.4 1.29803 0.025235
369.5 0.07 369.5 1.29806 0.0251018
369.6 0.07 369.6 1.29805 0.0249522
369.7 0.07 369.7 1.29802 0.0248065
369.8 0.07 369.8 1.29808 0.0246932
369.9 0.07 369.9 1.29804 0.0245743
370 0.07 370 1.29804 0.0244903
370.1 0.07 370.1 1.29808 0.0243967
370.2 0.07 370.2 1.29803 0.0242516
370.3 0.07 370.3 1.29804 0.0240671
370.4 0.07 370.4 1.29807 0.0237509
370.5 0.07 370.5 1.29803 0.0232542
370.6 0.07 370.6 1.29805 0.0225609
370.7 0.07 370.7 1.29807 0.0215793
370.8 0.07 370.8 1.29804 0.020269
370.9 0.07 370.9 1.29806 0.0185687
371 0.07 371 1.29806 0.0161895
371.1 0.07 371.1 1.29804 0.0130513
371.2 0.07 371.2 1.29807 0.0110161
371.3 0.07 371.3 1.29806 0.0134623
371.4 0.07 371.4 1.29803 0.0183554
371.5 0.07 371.5 1.29806 0.0236886
371.6 0.07 371.6 1.29803 0.034266
371.7 0.07 371.7 1.29805 0.0719896
371.8 0.07 371.8 1.29807 0.20635
371.9 0.07 371.9 1.29803 0.309956
372 0.07 372 1.29806 0.50507
372.1 0.07 372.1 1.29806 0.548682
372.2 0.07 372.2 1.29803 0.544303
372.3 0.07 372.3 1.29807 0.51463
372.4 0.07 372.4 1.29805 0.431253
372.5 0.07 372.5 1.29801 0.243468
372.6 0.07 372.6 1.29804 0.0765682
372.7 0.07 372.7 1.29802 0.0418957
372.8 0.07 372.8 1.29803 0.0348497
372.9 0.07 372.9 1.29806 0.030601
373 0.07 373 1.29803 0.0280771
373.1 0.07 373.1 1.29804 0.0267853
373.2 0.07 373.2 1.29806 0.0261962
373.3 0.07 373.3 1.29802 0.0259308
373.4 0.07 373.4 1.29804 0.025803
373.5 0.07 373.5 1.29806 0.0257047
373.6 0.07 373.6 1.29802 0.0256104
373.7 0.07 373.7 1.29805 0.0255435
373.8 0.07 373.8 1.29804 0.0254416
373.9 0.07 373.9 1.29804 0.0253306
374 0.07 374 1.29805 0.0251818
374.1 0.07 374.1 1.29803 0.0250425
374.2 0.07 374.2 1.29802 0.0248839
374.3 0.07 374.3 1.29804 0.02475
374.4 0.07 374.4 1.29804 0.0246419
374.5 0.07 374.5 1.29802 0.0245452
374.6 0.07 374.6 1.29805 0.0244528
374.7 0.07 374.7 1.29802 0.024325
374.8 0.07 374.8 1.29804 0.0241902
374.9 0.07 374.9 1.29805 0.023964
375 0.07 375 1.29801 0.0235771
375.1 0.07 375.1 1.29803 0.0230333
375.2 0.07 375.2 1.29803 0.0222094
375.3 0.07 375.3 1.29801 0.0211251
375.4 0.07 375.4 1.29805 0.0197118
375.5 0.07 375.5 1.29803 0.0177671
375.6 0.07 375.6 1.29803 0.0150863
375.7 0.07 375.7 1.29805 0.0119338
375.8 0.07 375.8 1.29804 0.0113595
375.9 0.07 375.9 1.29803 0.0152757
376 0.07 376 1.29806 0.0203083
376.1 0.07 376.1 1.29803 0.0267398
376.2 0.07 376.2 1.29805 0.0426889
376.3 0.07 376.3 1.29806 0.114334
376.4 0.07 376.4 1.29802 0.238526
376.5 0.07 376.5 1.29805 0.395671
376.6 0.07 376.6 1.29803 0.530722
376.7 0.07 376.7 1.29803 0.550162
376.8 0.07 376.8 1.29805 0.535112
376.9 0.07 376.9 1.29803 0.493111
377 0.07 377 1.29802 0.356229
377.1 0.07 377.1 1.29806 0.174973
377.2 0.07 377.2 1.29803 0.0525363
377.3 0.07 377.3 1.29805 0.0387173
377.4 0.07 377.4 1.29806 0.0329622
377.5 0.07 377.5 1.29801 0.0294221
377.6 0.07 377.6 1.29805 0.0274728
377.7 0.07 377.7 1.29806 0.0265001
377.8 0.07 377.8 1.29803 0.0260851
377.9 0.07 377.9 1.29807 0.0258951
378 0.07 378 1.29805 0.0257509
378.1 0.07 378.1 1.29802 0.0256539
378.2 0.07 378.2 1.29807 0.0255911
378.3 0.07 378.3 1.29803 0.0254699
378.4 0.07 378.4 1.29801 0.0253636
378.5 0.07 378.5 1.29804 0.025245
378.6 0.07 378.6 1.298 0.0250827
378.7 0.07 378.7 1.29803 0.0249487
378.8 0.07 378.8 1.29804 0.0248043
378.9 0.07 378.9 1.29803 0.0246771
379 0.07 379 1.29803 0.0245725
379.1 0.07 379.1 1.29805 0.0244811
379.2 0.07 379.2 1.29802 0.0243953
379.3 0.07 379.3 1.29805 0.0242741
379.4 0.07 379.4 1.29806 0.0240851
379.5 0.07 379.5 1.29804 0.0237946
379.6 0.07 379.6 1.29807 0.023318
379.7 0.07 379.7 1.29804 0.0226228
379.8 0.07 379.8 1.29802 0.0216582
379.9 0.07 379.9 1.29807 0.0203873
380 0.07 380 1.29805 0.018685
380.1 0.07 380.1 1.29804 0.0163488
380.2 0.07 380.2 1.29806 0.0132023
380.3 0.07 380.3 1.29803 0.0109266
380.4 0.07 380.4 1.29804 0.0131808
380.5 0.07 380.5 1.29807 0.0181466
380.6 0.07 380.6 1.29802 0.0235822
380.7 0.07 380.7 1.29805 0.0339873
380.8 0.07 380.8 1.29804 0.0701945
380.9 0.07 380.9 1.29802 0.203402
381 0.07 381 1.29809 0.302907
381.1 0.07 381.1 1.29803 0.501249
381.2 0.07 381.2 1.29803 0.547469
381.3 0.07 381.3 1.29805 0.543976
381.4 0.07 381.4 1.29802 0.514947
381.5 0.07 381.5 1.29804 0.433687
381.6 0.07 381.6 1.29807 0.247076
381.7 0.07 381.7 1.29803 0.0786289
381.8 0.07 381.8 1.29805 0.0421313
381.9 0.07 381.9 1.29806 0.0349815
382 0.07 382 1.29803 0.0306423
382.1 0.07 382.1 1.29803 0.0281109
382.2 0.07 382.2 1.29802 0.0267768
382.3 0.07 382.3 1.298 0.0261953
382.4 0.07 382.4 1.29804 0.0259606
382.5 0.07 382.5 1.29802 0.0258092
382.6 0.07 382.6 1.29802 0.0257181
382.7 0.07 382.7 1.29803 0.0256399
382.8 0.07 382.8 1.29802 0.0255556
382.9 0.07 382.9 1.29803 0.0254362
383 0.07 383 1.29805 0.0253334
383.1 0.07 383.1 1.29801 0.0251942
383.2 0.07 383.2 1.29803 0.0250452
383.3 0.07 383.3 1.29805 0.024915
383.4 0.07 383.4 1.29802 0.0247719
383.5 0.07 383.5 1.29804 0.0246616
383.6 0.07 383.6 1.29803 0.0245498
383.7 0.07 383.7 1.29801 0.0244465
383.8 0.07 383.8 1.29806 0.0243686
383.9 0.07 383.9 1.29803 0.0241895
384 0.07 384 1.29803 0.0239606
384.1 0.07 384.1 1.29805 0.0235587
384.2 0.07 384.2 1.29802 0.0229469
384.3 0.07 384.3 1.29804 0.022099
384.4 0.07 384.4 1.29806 0.0209369
384.5 0.07 384.5 1.29802 0.0194028
384.6 0.07 384.6 1.29804 0.0173379
384.7 0.07 384.7 1.29802 0.0144294
384.8 0.07 384.8 1.298 0.0112917
384.9 0.07 384.9 1.29806 0.0116551
385 0.07 385 1.29808 0.0161527
385.1 0.07 385.1 1.29808 0.0213741
385.2 0.07 385.2 1.29806 0.0290296
385.3 0.07 385.3 1.29802 0.0502713
385.4 0.07 385.4 1.29803 0.15115
385.5 0.07 385.5 1.29806 0.249873
385.6 0.07 385.6 1.29804 0.448486
385.7 0.07 385.7 1.29804 0.539287
385.8 0.07 385.8 1.29806 0.548386
385.9 0.07 385.9 1.29805 0.527833
386 0.07 386 1.29804 0.474731
386.1 0.07 386.1 1.29804 0.310511
386.2 0.07 386.2 1.29803 0.133598
386.3 0.07 386.3 1.29806 0.0466717
386.4 0.07 386.4 1.29805 0.0371009
386.5 0.07 386.5 1.29804 0.0319366
386.6 0.07 386.6 1.29806 0.0288512
386.7 0.07 386.7 1.29804 0.0271469
386.8 0.07 386.8 1.29804 0.0263836
386.9 0.07 386.9 1.29807 0.0260512
387 0.07 387 1.29803 0.0258703
387.1 0.07 387.1 1.29805 0.0257673
387.2 0.07 387.2 1.29805 0.0256916
387.3 0.07 387.3 1.29801 0.0255897
387.4 0.07 387.4 1.29803 0.0254975
387.5 0.07 387.5 1.29806 0.025391
387.6 0.07 387.6 1.29803 0.025247
387.7 0.07 387.7 1.29806 0.0251286
387.8 0.07 387.8 1.29804 0.02496
387.9 0.07 387.9 1.29802 0.0248329
388 0.07 388 1.29808 0.0247283
388.1 0.07 388.1 1.29804 0.0245918
388.2 0.07 388.2 1.29804 0.0245201
388.3 0.07 388.3 1.29806 0.0244158
388.4 0.07 388.4 1.29801 0.0242504
388.5 0.07 388.5 1.29806 0.0240519
388.6 0.07 388.6 1.29807 0.0236972
388.7 0.07 388.7 1.29803 0.0231401
388.8 0.07 388.8 1.29806 0.0223783
388.9 0.07 388.9 1.29804 0.0212839
389 0.07 389 1.29802 0.0198495
389.1 0.07 389.1 1.29805 0.0179401
389.2 0.07 389.2 1.29805 0.015277
389.3 0.07 389.3 1.29802 0.0119405
389.4 0.07 389.4 1.29804 0.0109859
389.5 0.07 389.5 1.29802 0.0147913
389.6 0.07 389.6 1.29803 0.0200374
389.7 0.07 389.7 1.29804 0.026601
389.8 0.07 389.8 1.298 0.0422457
389.9 0.07 389.9 1.29804 0.112241
390 0.07 390 1.29806 0.237521
390.1 0.07 390.1 1.29801 0.389033
390.2 0.07 390.2 1.29806 0.528766
390.3 0.07 390.3 1.29805 0.549185
390.4 0.07 390.4 1.29802 0.534571
390.5 0.07 390.5 1.29806 0.493221
390.6 0.07 390.6 1.29804 0.357151
390.7 0.07 390.7 1.29804 0.176562
390.8 0.07 390.8 1.29805 0.0526967
390.9 0.07 390.9 1.29801 0.0387478
391 0.07 391 1.29803 0.0329423
391.1 0.07 391.1 1.29804 0.0294352
391.2 0.07 391.2 1.29803 0.0274362
391.3 0.07 391.3 1.29806 0.0265113
391.4 0.07 391.4 1.29806 0.0261184
391.5 0.07 391.5 1.29802 0.0259116
391.6 0.07 391.6 1.29805 0.0257994
391.7 0.07 391.7 1.29804 0.0257148
391.8 0.07 391.8 1.29803 0.0256205
391.9 0.07 391.9 1.29805 0.025547
392 0.07 392 1.29803 0.0254239
392.1 0.07 392.1 1.29803 0.0253023
392.2 0.07 392.2 1.29806 0.0251649
392.3 0.07 392.3 1.29805 0.0250272
392.4 0.07 392.4 1.29803 0.0248794
392.5 0.07 392.5 1.29806 0.0247522
392.6 0.07 392.6 1.29802 0.0246371
392.7 0.07 392.7 1.29804 0.0245597
392.8 0.07 392.8 1.29805 0.0244542
392.9 0.07 392.9 1.29803 0.0243198
393 0.07 393 1.29806 0.0241243
393.1 0.07 393.1 1.29805 0.0237973
393.2 0.07 393.2 1.29804 0.0232833
393.3 0.07 393.3 1.29806 0.0225375
393.4 0.07 393.4 1.29805 0.0214998
393.5 0.07 393.5 1.29804 0.0201332
393.6 0.07 393.6 1.29807 0.0183204
393.7 0.07 393.7 1.29804 0.0157892
393.8 0.07 393.8 1.29806 0.0124438
393.9 0.07 393.9 1.29808 0.0107194
394 0.07 394 1.29804 0.013896
394.1 0.07 394.1 1.29807 0.019151
394.2 0.07 394.2 1.29807 0.0252832
394.3 0.07 394.3 1.29805 0.0385072
394.4 0.07 394.4 1.29806 0.0926136
394.5 0.07 394.5 1.29806 0.227616
394.6 0.07 394.6 1.29804 0.351581
394.7 0.07 394.7 1.29806 0.519138
394.8 0.07 394.8 1.29805 0.548503
394.9 0.07 394.9 1.29807 0.538045
395 0.07 395 1.29808 0.502283
395.1 0.07 395.1 1.29805 0.388825
395.2 0.07 395.2 1.29804 0.202404
395.3 0.07 395.3 1.29806 0.0593615
395.4 0.07 395.4 1.29804 0.0399788
395.5 0.07 395.5 1.29806 0.0336732
395.6 0.07 395.6 1.29806 0.0298407
395.7 0.07 395.7 1.29803 0.0276645
395.8 0.07 395.8 1.29806 0.0266146
395.9 0.07 395.9 1.29805 0.0261518
396 0.07 396 1.29803 0.0259516
396.1 0.07 396.1 1.29806 0.0258204
396.2 0.07 396.2 1.29803 0.0257159
396.3 0.07 396.3 1.29803 0.0256476
396.4 0.07 396.4 1.29807 0.0255725
396.5 0.07 396.5 1.29801 0.0254544
396.6 0.07 396.6 1.29804 0.02534
396.7 0.07 396.7 1.29807 0.0251958
396.8 0.07 396.8 1.29803 0.0250379
396.9 0.07 396.9 1.29805 0.024887
397 0.07 397 1.29804 0.0247523
397.1 0.07 397.1 1.29802 0.0246417
397.2 0.07 397.2 1.29802 0.0245691
397.3 0.07 397.3 1.29804 0.0244532
397.4 0.07 397.4 1.29803 0.0243333
397.5 0.07 397.5 1.29807 0.0241385
397.6 0.07 397.6 1.29802 0.0237984
397.7 0.07 397.7 1.29803 0.023322
397.8 0.07 397.8 1.29806 0.0225864
397.9 0.07 397.9 1.29802 0.0215568
398 0.07 398 1.29805 0.0202089
398.1 0.07 398.1 1.29805 0.0184087
398.2 0.07 398.2 1.29802 0.0159105
398.3 0.07 398.3 1.29805 0.0125374
398.4 0.07 398.4 1.29805 0.0105493
398.5 0.07 398.5 1.29802 0.0135481
398.6 0.07 398.6 1.29808 0.0188591
398.7 0.07 398.7 1.29806 0.0249748
398.8 0.07 398.8 1.29805 0.0377747
398.9 0.07 398.9 1.29807 0.0891793
399 0.07 399 1.29804 0.225096
399.1 0.07 399.1 1.29806 0.344508
399.2 0.07 399.2 1.29808 0.517126
399.3 0.07 399.3 1.29803 0.548318
399.4 0.07 399.4 1.29806 0.538731
399.5 0.07 399.5 1.29807 0.504135
399.6 0.07 399.6 1.29803 0.396087
399.7 0.07 399.7 1.29805 0.208652
399.8 0.07 399.8 1.29804 0.0614347
399.9 0.07 399.9 1.29802 0.0402692
400 0.07 400 1.29805 0.0338423
400.1 0.07 400.1 1.29804 0.0299422
400.2 0.07 400.2 1.29804 0.0277274
400.3 0.07 400.3 1.29806 0.0266456
400.4 0.07 400.4 1.29804 0.0261929
400.5 0.07 400.5 1.29803 0.0259854
400.6 0.07 400.6 1.29805 0.0258496
400.7 0.07 400.7 1.29801 0.0257622
400.8 0.07 400.8 1.29803 0.0257145
400.9 0.07 400.9 1.29805 0.0256358
401 0.07 401 1.29804 0.0255399
401.1 0.07 401.1 1.29806 0.025432
401.2 0.07 401.2 1.29803 0.0252656
401.3 0.07 401.3 1.29802 0.0251359
401.4 0.07 401.4 1.29805 0.0250092
401.5 0.07 401.5 1.29804 0.0248737
401.6 0.07 401.6 1.29804 0.0247617
401.7 0.07 401.7 1.29805 0.0246609
401.8 0.07 401.8 1.29803 0.0245494
401.9 0.07 401.9 1.29804 0.0244319
402 0.07 402 1.29805 0.0242588
402.1 0.07 402.1 1.29803 0.0239399
402.2 0.07 402.2 1.29804 0.0234872
402.3 0.07 402.3 1.29805 0.0228005
402.4 0.07 402.4 1.29803 0.0218271
402.5 0.07 402.5 1.29807 0.0205395
402.6 0.07 402.6 1.29803 0.018841
402.7 0.07 402.7 1.29805 0.0164961
402.8 0.07 402.8 1.2981 0.0132279
402.9 0.07 402.9 1.29809 0.0104785
403 0.07 403 1.29808 0.0124919
403.1 0.07 403.1 1.29807 0.01768
403.2 0.07 403.2 1.29805 0.0235314
403.3 0.07 403.3 1.29809 0.0341882
403.4 0.07 403.4 1.29807 0.0712734
403.5 0.07 403.5 1.29803 0.205342
403.6 0.07 403.6 1.29806 0.302316
403.7 0.07 403.7 1.29806 0.500336
403.8 0.07 403.8 1.29802 0.546049
403.9 0.07 403.9 1.29807 0.542477
404 0.07 404 1.29803 0.513665
404.1 0.07 404.1 1.29804 0.432516
404.2 0.07 404.2 1.29806 0.246821
404.3 0.07 404.3 1.29804 0.0786354
404.4 0.07 404.4 1.29803 0.0421728
404.5 0.07 404.5 1.29807 0.0349866
404.6 0.07 404.6 1.29803 0.0306112
404.7 0.07 404.7 1.29804 0.0280903
404.8 0.07 404.8 1.29805 0.0267897
404.9 0.07 404.9 1.29803 0.0262438
405 0.07 405 1.29807 0.0260291
405.1 0.07 405.1 1.29806 0.0258788
405.2 0.07 405.2 1.29802 0.025789
405.3 0.07 405.3 1.29806 0.0257401
405.4 0.07 405.4 1.29805 0.0256555
405.5 0.07 405.5 1.29802 0.0255688
405.6 0.07 405.6 1.29808 0.0254549
405.7 0.07 405.7 1.29804 0.0253143
405.8 0.07 405.8 1.29805 0.0251742
405.9 0.07 405.9 1.29806 0.0250238
406 0.07 406 1.29802 0.0248913
406.1 0.07 406.1 1.29806 0.0247832
406.2 0.07 406.2 1.29807 0.0246891
406.3 0.07 406.3 1.29803 0.0245833
406.4 0.07 406.4 1.29807 0.0244932
406.5 0.07 406.5 1.29807 0.0243136
406.6 0.07 406.6 1.29804 0.0240435
406.7 0.07 406.7 1.29806 0.0236462
406.8 0.07 406.8 1.29805 0.0229893
406.9 0.07 406.9 1.29806 0.0221007
407 0.07 407 1.29808 0.0209188
407.1 0.07 407.1 1.29804 0.0193381
407.2 0.07 407.2 1.29805 0.0172027
407.3 0.07 407.3 1.29807 0.0141695
407.4 0.07 407.4 1.29803 0.0108452
407.5 0.07 407.5 1.29807 0.0114212
407.6 0.07 407.6 1.29807 0.0162317
407.7 0.07 407.7 1.29803 0.0218717
407.8 0.07 407.8 1.29807 0.0304782
407.9 0.07 407.9 1.29805 0.0553417
408 0.07 408 1.29803 0.17011
408.1 0.07 408.1 1.29809 0.25903
408.2 0.07 408.2 1.29803 0.465532
408.3 0.07 408.3 1.29806 0.540555
408.4 0.07 408.4 1.29809 0.545906
408.5 0.07 408.5 1.29803 0.523391
408.6 0.07 408.6 1.29805 0.464845
408.7 0.07 408.7 1.29805 0.293435
408.8 0.07 408.8 1.29803 0.117578
408.9 0.07 408.9 1.29806 0.0451971
409 0.07 409 1.29805 0.0365402
409.1 0.07 409.1 1.29803 0.0315613
409.2 0.07 409.2 1.29807 0.0286168
409.3 0.07 409.3 1.29804 0.027042
409.4 0.07 409.4 1.29804 0.0263442
409.5 0.07 409.5 1.29806 0.0260634
409.6 0.07 409.6 1.29802 0.0258897
409.7 0.07 409.7 1.29804 0.0258153
409.8 0.07 409.8 1.29806 0.0257426
409.9 0.07 409.9 1.29803 0.0256495
410 0.07 410 1.29804 0.025585
410.1 0.07 410.1 1.29808 0.0254736
410.2 0.07 410.2 1.29804 0.0253479
410.3 0.07 410.3 1.29806 0.0252155
410.4 0.07 410.4 1.29805 0.0250385
410.5 0.07 410.5 1.29802 0.0249102
410.6 0.07 410.6 1.29807 0.0248031
410.7 0.07 410.7 1.29806 0.0246786
410.8 0.07 410.8 1.29804 0.0245849
410.9 0.07 410.9 1.29807 0.024489
411 0.07 411 1.29803 0.0243217
411.1 0.07 411.1 1.29805 0.0240925
411.2 0.07 411.2 1.29806 0.0236796
411.3 0.07 411.3 1.29802 0.0230702
411.4 0.07 411.4 1.29806 0.0222301
411.5 0.07 411.5 1.29805 0.0210477
411.6 0.07 411.6 1.29804 0.0195105
411.7 0.07 411.7 1.29808 0.0174463
411.8 0.07 411.8 1.29807 0.0144703
411.9 0.07 411.9 1.29805 0.0110158
412 0.07 412 1.29808 0.0110612
412.1 0.07 412.1 1.29806 0.0156901
412.2 0.07 412.2 1.29805 0.0213845
412.3 0.07 412.3 1.29808 0.0295442
412.4 0.07 412.4 1.29805 0.0520365
412.5 0.07 412.5 1.29805 0.159076
412.6 0.07 412.6 1.29805 0.251309
412.7 0.07 412.7 1.29804 0.453299
412.8 0.07 412.8 1.29807 0.538805
412.9 0.07 412.9 1.2981 0.546754
413 0.07 413 1.29804 0.525939
413.1 0.07 413.1 1.29807 0.472379
413.2 0.07 413.2 1.29805 0.30688
413.3 0.07 413.3 1.29802 0.131922
413.4 0.07 413.4 1.29807 0.0464233
413.5 0.07 413.5 1.29803 0.0370447
413.6 0.07 413.6 1.29805 0.0318754
413.7 0.07 413.7 1.29809 0.028797
413.8 0.07 413.8 1.29804 0.0271318
413.9 0.07 413.9 1.29803 0.0264105
414 0.07 414 1.29805 0.026113
414.1 0.07 414.1 1.29803 0.0259557
414.2 0.07 414.2 1.29806 0.0258729
414.3 0.07 414.3 1.29804 0.025793
414.4 0.07 414.4 1.29803 0.0257343
414.5 0.07 414.5 1.29805 0.0256724
414.6 0.07 414.6 1.29805 0.025562
414.7 0.07 414.7 1.29802 0.025429
414.8 0.07 414.8 1.29807 0.0253117
414.9 0.07 414.9 1.29803 0.0251464
415 0.07 415 1.29805 0.0250203
415.1 0.07 415.1 1.29807 0.0248895
415.2 0.07 415.2 1.29802 0.0247776
415.3 0.07 415.3 1.29804 0.0247016
415.4 0.07 415.4 1.29807 0.0245859
415.5 0.07 415.5 1.29802 0.0244218
415.6 0.07 415.6 1.29805 0.0242125
415.7 0.07 415.7 1.29804 0.0238348
415.8 0.07 415.8 1.29803 0.0232761
415.9 0.07 415.9 1.29806 0.0224596
416 0.07 416 1.29802 0.0213464
416.1 0.07 416.1 1.29805 0.0199144
416.2 0.07 416.2 1.29807 0.0179496
416.3 0.07 416.3 1.29804 0.0151816
416.4 0.07 416.4 1.29806 0.011591
416.5 0.07 416.5 1.29805 0.0103835
416.6 0.07 416.6 1.29803 0.0143505
416.7 0.07 416.7 1.29806 0.0199929
416.8 0.07 416.8 1.29806 0.0272033
416.9 0.07 416.9 1.29804 0.0444171
417 0.07 417 1.29807 0.124555
417.1 0.07 417.1 1.29805 0.24063
417.2 0.07 417.2 1.29803 0.404522
417.3 0.07 417.3 1.29807 0.530707
417.4 0.07 417.4 1.29806 0.547852
417.5 0.07 417.5 1.29806 0.532125
417.6 0.07 417.6 1.29808 0.489697
417.7 0.07 417.7 1.29804 0.349114
417.8 0.07 417.8 1.29806 0.172231
417.9 0.07 417.9 1.29806 0.0517343
418 0.07 418 1.29804 0.0386358
418.1 0.07 418.1 1.29806 0.0328292
418.2 0.07 418.2 1.29805 0.0293336
418.3 0.07 418.3 1.29803 0.0274082
418.4 0.07 418.4 1.29806 0.0265228
418.5 0.07 418.5 1.29804 0.0261562
418.6 0.07 418.6 1.29803 0.0259872
418.7 0.07 418.7 1.29807 0.0259153
418.8 0.07 418.8 1.29804 0.0258215
418.9 0.07 418.9 1.29806 0.0257923
419 0.07 419 1.29807 0.0257218
419.1 0.07 419.1 1.29805 0.0256109
419.2 0.07 419.2 1.29806 0.0255121
419.3 0.07 419.3 1.29805 0.0253642
419.4 0.07 419.4 1.29803 0.0252225
419.5 0.07 419.5 1.29806 0.0250939
419.6 0.07 419.6 1.29805 0.024947
419.7 0.07 419.7 1.29802 0.0248446
419.8 0.07 419.8 1.29806 0.024757
419.9 0.07 419.9 1.29804 0.0246418
420 0.07 420 1.29804 0.0245034
420.1 0.07 420.1 1.29806 0.0243102
420.2 0.07 420.2 1.29804 0.0239807
420.3 0.07 420.3 1.29806 0.0234649
420.4 0.07 420.4 1.29806 0.0226877
420.5 0.07 420.5 1.29802 0.0216343
420.6 0.07 420.6 1.29806 0.0202672
420.7 0.07 420.7 1.29805 0.0184349
420.8 0.07 420.8 1.29801 0.0158754
420.9 0.07 420.9 1.29806 0.0123359
421 0.07 421 1.29803 0.0100634
421.1 0.07 421.1 1.29803 0.013107
421.2 0.07 421.2 1.29805 0.0186892
421.3 0.07 421.3 1.29804 0.0252888
421.4 0.07 421.4 1.29804 0.0389297
421.5 0.07 421.5 1.29807 0.0956924
421.6 0.07 421.6 1.29804 0.229591
421.7 0.07 421.7 1.29804 0.354127
421.8 0.07 421.8 1.29805 0.518934
421.9 0.07 421.9 1.29803 0.547453
422 0.07 422 1.29806 0.537069
422.1 0.07 422.1 1.29805 0.502259
422.2 0.07 422.2 1.29804 0.392548
422.3 0.07 422.3 1.29805 0.207462
422.4 0.07 422.4 1.29804 0.0608958
422.5 0.07 422.5 1.29802 0.0402839
422.6 0.07 422.6 1.29806 0.0338209
422.7 0.07 422.7 1.29804 0.0299062
422.8 0.07 422.8 1.29805 0.0277215
422.9 0.07 422.9 1.29807 0.0266727
423 0.07 423 1.29802 0.0262328
423.1 0.07 423.1 1.29805 0.0260465
423.2 0.07 423.2 1.29804 0.0259342
423.3 0.07 423.3 1.298 0.025854
423.4 0.07 423.4 1.29804 0.0258149
423.5 0.07 423.5 1.29805 0.025762
423.6 0.07 423.6 1.29803 0.0256749
423.7 0.07 423.7 1.29806 0.0255691
423.8 0.07 423.8 1.29804 0.02543
423.9 0.07 423.9 1.29805 0.0252993
424 0.07 424 1.29807 0.0251595
424.1 0.07 424.1 1.29805 0.0250171
424.2 0.07 424.2 1.29807 0.0249168
424.3 0.07 424.3 1.29807 0.0248286
424.4 0.07 424.4 1.29804 0.024716
424.5 0.07 424.5 1.29805 0.0245912
424.6 0.07 424.6 1.29807 0.0244014
424.7 0.07 424.7 1.29803 0.0240736
424.8 0.07 424.8 1.29807 0.0236044
424.9 0.07 424.9 1.29804 0.0228632
425 0.07 425 1.29801 0.0218765
425.1 0.07 425.1 1.29806 0.0205717
425.2 0.07 425.2 1.29807 0.0188288
425.3 0.07 425.3 1.29805 0.0164097
425.4 0.07 425.4 1.29808 0.0129631
425.5 0.07 425.5 1.29804 0.0100243
425.6 0.07 425.6 1.29805 0.0122131
425.7 0.07 425.7 1.29807 0.0176712
425.8 0.07 425.8 1.29804 0.0240243
425.9 0.07 425.9 1.29806 0.0357489
426 0.07 426 1.29806 0.079539
426.1 0.07 426.1 1.29804 0.216517
426.2 0.07 426.2 1.29808 0.320529
426.3 0.07 426.3 1.29805 0.507853
426.4 0.07 426.4 1.29806 0.546275
426.5 0.07 426.5 1.29807 0.540118
426.6 0.07 426.6 1.29805 0.509743
426.7 0.07 426.7 1.29806 0.421105
426.8 0.07 426.8 1.29807 0.234474
426.9 0.07 426.9 1.29804 0.0720655
427 0.07 427 1.29807 0.0415975
427.1 0.07 427.1 1.29806 0.0346054
427.2 0.07 427.2 1.29805 0.0303665
427.3 0.07 427.3 1.29806 0.0279641
427.4 0.07 427.4 1.29805 0.0267737
427.5 0.07 427.5 1.29802 0.0262815
427.6 0.07 427.6 1.29807 0.0260999
427.7 0.07 427.7 1.29805 0.0259735
427.8 0.07 427.8 1.29803 0.0259145
427.9 0.07 427.9 1.29805 0.0258679
428 0.07 428 1.29803 0.0258113
428.1 0.07 428.1 1.29803 0.0257258
428.2 0.07 428.2 1.29807 0.0256316
428.3 0.07 428.3 1.29804 0.0254874
428.4 0.07 428.4 1.29806 0.0253724
428.5 0.07 428.5 1.29806 0.0252208
428.6 0.07 428.6 1.29802 0.0250707
428.7 0.07 428.7 1.29808 0.0249834
428.8 0.07 428.8 1.29805 0.0248642
428.9 0.07 428.9 1.29804 0.0247635
429 0.07 429 1.29807 0.0246562
429.1 0.07 429.1 1.29804 0.0244542
429.2 0.07 429.2 1.29805 0.02418
429.3 0.07 429.3 1.29807 0.0237373
429.4 0.07 429.4 1.29804 0.0230562
429.5 0.07 429.5 1.29804 0.0221185
429.6 0.07 429.6 1.29808 0.0208607
429.7 0.07 429.7 1.29803 0.0191925
429.8 0.07 429.8 1.29806 0.0169407
429.9 0.07 429.9 1.29806 0.0136729
430 0.07 430 1.29804 0.0102412
430.1 0.07 430.1 1.29806 0.011266
430.2 0.07 430.2 1.29807 0.0164625
430.3 0.07 430.3 1.29806 0.0226323
430.4 0.07 430.4 1.29807 0.0325647
430.5 0.07 430.5 1.29805 0.0644767
430.6 0.07 430.6 1.29805 0.194028
430.7 0.07 430.7 1.29809 0.282456
430.8 0.07 430.8 1.29804 0.487828
430.9 0.07 430.9 1.29806 0.54325
431 0.07 431 1.29808 0.543281
431.1 0.07 431.1 1.29801 0.517829
431.2 0.07 431.2 1.29806 0.450034
431.3 0.07 431.3 1.29806 0.271676
431.4 0.07 431.4 1.29805 0.0965209
431.5 0.07 431.5 1.29806 0.0436235
431.6 0.07 431.6 1.29804 0.0357772
431.7 0.07 431.7 1.29804 0.0310829
431.8 0.07 431.8 1.29806 0.0283451
431.9 0.07 431.9 1.29806 0.0269497
432 0.07 432 1.29804 0.0263942
432.1 0.07 432.1 1.29807 0.0261704
432.2 0.07 432.2 1.29804 0.0260261
432.3 0.07 432.3 1.29805 0.0259687
432.4 0.07 432.4 1.29808 0.0259287
432.5 0.07 432.5 1.29803 0.0258696
432.6 0.07 432.6 1.29809 0.0258233
432.7 0.07 432.7 1.29808 0.0257237
432.8 0.07 432.8 1.29804 0.0255836
432.9 0.07 432.9 1.29808 0.0254603
433 0.07 433 1.29805 0.0252987
433.1 0.07 433.1 1.29803 0.0251659
433.2 0.07 433.2 1.29807 0.0250388
433.3 0.07 433.3 1.29803 0.0249246
433.4 0.07 433.4 1.29804 0.0248415
433.5 0.07 433.5 1.29809 0.0247404
433.6 0.07 433.6 1.29805 0.0245595
433.7 0.07 433.7 1.29807 0.0243143
433.8 0.07 433.8 1.29806 0.0239001
433.9 0.07 433.9 1.29802 0.0232602
434 0.07 434 1.29808 0.0224034
434.1 0.07 434.1 1.29806 0.0211912
434.2 0.07 434.2 1.29805 0.019642
434.3 0.07 434.3 1.29807 0.0175355
434.4 0.07 434.4 1.29805 0.0145018
434.5 0.07 434.5 1.29806 0.0107611
434.6 0.07 434.6 1.29808 0.0103887
434.7 0.07 434.7 1.29803 0.015044
434.8 0.07 434.8 1.29803 0.0210905
434.9 0.07 434.9 1.29807 0.029593
435 0.07 435 1.29803 0.0527715
435.1 0.07 435.1 1.29805 0.163125
435.2 0.07 435.2 1.29806 0.252124
435.3 0.07 435.3 1.29803 0.455019
435.4 0.07 435.4 1.29808 0.538109
435.5 0.07 435.5 1.29805 0.545819
435.6 0.07 435.6 1.29804 0.525402
435.7 0.07 435.7 1.29805 0.4736
435.8 0.07 435.8 1.29803 0.310759
435.9 0.07 435.9 1.29805 0.137578
436 0.07 436 1.29807 0.0469328
436.1 0.07 436.1 1.29802 0.0372844
436.2 0.07 436.2 1.29805 0.0319748
436.3 0.07 436.3 1.29807 0.0288445
436.4 0.07 436.4 1.29801 0.0271859
436.5 0.07 436.5 1.29805 0.0264935
436.6 0.07 436.6 1.29806 0.026211
436.7 0.07 436.7 1.29803 0.0260705
436.8 0.07 436.8 1.29808 0.0260179
436.9 0.07 436.9 1.29804 0.0259506
437 0.07 437 1.29804 0.0259138
437.1 0.07 437.1 1.29805 0.0258583
437.2 0.07 437.2 1.29803 0.0257549
437.3 0.07 437.3 1.29804 0.0256608
437.4 0.07 437.4 1.29806 0.0255208
437.5 0.07 437.5 1.29803 0.0253783
437.6 0.07 437.6 1.29806 0.025246
437.7 0.07 437.7 1.29806 0.0251235
437.8 0.07 437.8 1.29801 0.0249982
437.9 0.07 437.9 1.29806 0.024921
438 0.07 438 1.29805 0.0248095
438.1 0.07 438.1 1.29802 0.0246529
438.2 0.07 438.2 1.29805 0.0244356
438.3 0.07 438.3 1.29803 0.0240655
438.4 0.07 438.4 1.29802 0.0235286
438.5 0.07 438.5 1.29805 0.0227146
438.6 0.07 438.6 1.29802 0.0216088
438.7 0.07 438.7 1.29804 0.020188
438.8 0.07 438.8 1.29804 0.0183013
438.9 0.07 438.9 1.29802 0.0156359
439 0.07 439 1.29804 0.0119171
439.1 0.07 439.1 1.29804 0.00974787
439.2 0.07 439.2 1.29803 0.0131395
439.3 0.07 439.3 1.29805 0.0189931
439.4 0.07 439.4 1.29803 0.026114
439.5 0.07 439.5 1.29801 0.0413654
439.6 0.07 439.6 1.29805 0.108989
439.7 0.07 439.7 1.29803 0.235813
439.8 0.07 439.8 1.29803 0.37504
439.9 0.07 439.9 1.29806 0.523143
440 0.07 440 1.29803 0.546633
440.1 0.07 440.1 1.29805 0.534337
440.2 0.07 440.2 1.29807 0.497886
440.3 0.07 440.3 1.29803 0.379999
440.4 0.07 440.4 1.29806 0.198918
440.5 0.07 440.5 1.29806 0.0580189
440.6 0.07 440.6 1.29803 0.0398864
440.7 0.07 440.7 1.29807 0.0335827
440.8 0.07 440.8 1.29803 0.0297399
440.9 0.07 440.9 1.29802 0.0276346
441 0.07 441 1.29807 0.0266688
441.1 0.07 441.1 1.29802 0.026256
441.2 0.07 441.2 1.29805 0.0261026
441.3 0.07 441.3 1.29806 0.0260071
441.4 0.07 441.4 1.29803 0.025943
441.5 0.07 441.5 1.29806 0.0259121
441.6 0.07 441.6 1.29806 0.0258642
441.7 0.07 441.7 1.29802 0.0257699
441.8 0.07 441.8 1.29805 0.0256877
441.9 0.07 441.9 1.29804 0.0255336
442 0.07 442 1.29801 0.0253906
442.1 0.07 442.1 1.29806 0.0252645
442.2 0.07 442.2 1.29804 0.0251274
442.3 0.07 442.3 1.29803 0.0250274
442.4 0.07 442.4 1.29804 0.0249188
442.5 0.07 442.5 1.29803 0.0248022
442.6 0.07 442.6 1.29803 0.0246801
442.7 0.07 442.7 1.29804 0.024487
442.8 0.07 442.8 1.29801 0.0241673
442.9 0.07 442.9 1.29804 0.0236561
443 0.07 443 1.29802 0.022905
443.1 0.07 443.1 1.298 0.021869
443.2 0.07 443.2 1.29804 0.0205386
443.3 0.07 443.3 1.29802 0.018719
443.4 0.07 443.4 1.29804 0.016257
443.5 0.07 443.5 1.29806 0.0126873
443.6 0.07 443.6 1.29802 0.00971375
443.7 0.07 443.7 1.29801 0.012062
443.8 0.07 443.8 1.29805 0.0177828
443.9 0.07 443.9 1.29801 0.0245352
444 0.07 444 1.29803 0.037252
444.1 0.07 444.1 1.29804 0.0872968
444.2 0.07 444.2 1.29802 0.223822
444.3 0.07 444.3 1.29803 0.334889
444.4 0.07 444.4 1.29804 0.512093
444.5 0.07 444.5 1.29802 0.545902
444.6 0.07 444.6 1.29805 0.538254
444.7 0.07 444.7 1.29803 0.507112
444.8 0.07 444.8 1.29803 0.414788
444.9 0.07 444.9 1.29805 0.229121
445 0.07 445 1.29802 0.069558
445.1 0.07 445.1 1.29802 0.0413699
445.2 0.07 445.2 1.29805 0.0344476
445.3 0.07 445.3 1.29801 0.0302414
445.4 0.07 445.4 1.29804 0.0279047
445.5 0.07 445.5 1.29803 0.0267704
445.6 0.07 445.6 1.298 0.0263311
445.7 0.07 445.7 1.29804 0.0261545
445.8 0.07 445.8 1.29803 0.0260405
445.9 0.07 445.9 1.29801 0.0259974
446 0.07 446 1.29804 0.0259642
446.1 0.07 446.1 1.29801 0.0259066
446.2 0.07 446.2 1.29802 0.0258435
446.3 0.07 446.3 1.29804 0.0257565
446.4 0.07 446.4 1.298 0.0256045
446.5 0.07 446.5 1.29802 0.0254863
446.6 0.07 446.6 1.29803 0.025338
446.7 0.07 446.7 1.29802 0.0251985
446.8 0.07 446.8 1.29804 0.0251079
446.9 0.07 446.9 1.29803 0.0249883
447 0.07 447 1.29801 0.0248862
447.1 0.07 447.1 1.29804 0.0247869
447.2 0.07 447.2 1.29803 0.0245955
447.3 0.07 447.3 1.29802 0.0242924
447.4 0.07 447.4 1.29804 0.02382
447.5 0.07 447.5 1.29802 0.0231329
447.6 0.07 447.6 1.29802 0.0221801
447.7 0.07 447.7 1.29804 0.0208859
447.8 0.07 447.8 1.29802 0.0192101
447.9 0.07 447.9 1.29805 0.0169094
448 0.07 448 1.29804 0.0135837
448.1 0.07 448.1 1.29802 0.00996068
448.2 0.07 448.2 1.29807 0.0109184
448.3 0.07 448.3 1.29804 0.0162849
448.4 0.07 448.4 1.29801 0.0227813
448.5 0.07 448.5 1.29807 0.0332283
448.6 0.07 448.6 1.29803 0.0676433
448.7 0.07 448.7 1.29802 0.200221
448.8 0.07 448.8 1.29807 0.288961
448.9 0.07 448.9 1.29804 0.491146
449 0.07 449 1.29804 0.542668
449.1 0.07 449.1 1.29807 0.541824
449.2 0.07 449.2 1.29802 0.516325
449.3 0.07 449.3 1.29805 0.448562
449.4 0.07 449.4 1.29805 0.271089
449.5 0.07 449.5 1.29801 0.0966953
449.6 0.07 449.6 1.29805 0.0436252
449.7 0.07 449.7 1.29804 0.035779
449.8 0.07 449.8 1.29802 0.0310251
449.9 0.07 449.9 1.29808 0.0283229
450 0.07 450 1.29804 0.0269404
450.1 0.07 450.1 1.29804 0.0263862
450.2 0.07 450.2 1.29806 0.026158
450.3 0.07 450.3 1.29803 0.0260351
450.4 0.07 450.4 1.29805 0.0259929
450.5 0.07 450.5 1.29807 0.0259489
450.6 0.07 450.6 1.29802 0.0258845
450.7 0.07 450.7 1.29807 0.0258348
450.8 0.07 450.8 1.29805 0.025731
450.9 0.07 450.9 1.29803 0.0256081
451 0.07 451 1.29806 0.025478
451.1 0.07 451.1 1.29804 0.0253169
451.2 0.07 451.2 1.29804 0.0252068
451.3 0.07 451.3 1.29807 0.025087
451.4 0.07 451.4 1.29805 0.0249707
451.5 0.07 451.5 1.29804 0.0248887
451.6 0.07 451.6 1.29807 0.0247643
451.7 0.07 451.7 1.29803 0.0245759
451.8 0.07 451.8 1.29805 0.0243223
451.9 0.07 451.9 1.29806 0.0238908
452 0.07 452 1.29802 0.0232183
452.1 0.07 452.1 1.29806 0.0223157
452.2 0.07 452.2 1.29806 0.0210574
452.3 0.07 452.3 1.29802 0.0194436
452.4 0.07 452.4 1.29807 0.0172471
452.5 0.07 452.5 1.29805 0.0140698
452.6 0.07 452.6 1.29804 0.0102811
452.7 0.07 452.7 1.29806 0.0105094
452.8 0.07 452.8 1.29803 0.0156028
452.9 0.07 452.9 1.29805 0.0220576
453 0.07 453 1.29808 0.0315856
453.1 0.07 453.1 1.29802 0.0600283
453.2 0.07 453.2 1.29805 0.184226
453.3 0.07 453.3 1.29806 0.267936
453.4 0.07 453.4 1.29803 0.47443
453.5 0.07 453.5 1.29807 0.539672
453.6 0.07 453.6 1.29807 0.543094
453.7 0.07 453.7 1.29804 0.520386
453.8 0.07 453.8 1.29807 0.462027
453.9 0.07 453.9 1.29804 0.291339
454 0.07 454 1.29804 0.117787
454.1 0.07 454.1 1.29808 0.0451716
454.2 0.07 454.2 1.29804 0.0365624
454.3 0.07 454.3 1.29807 0.0315071
454.4 0.07 454.4 1.29806 0.0285747
454.5 0.07 454.5 1.298 0.0270543
454.6 0.07 454.6 1.29805 0.0264497
454.7 0.07 454.7 1.29806 0.0262075
454.8 0.07 454.8 1.29805 0.0260776
454.9 0.07 454.9 1.29808 0.0260232
455 0.07 455 1.29804 0.0259661
455.1 0.07 455.1 1.29804 0.0259441
455.2 0.07 455.2 1.29806 0.0258912
455.3 0.07 455.3 1.29803 0.0257818
455.4 0.07 455.4 1.29804 0.0256668
455.5 0.07 455.5 1.29804 0.0255416
455.6 0.07 455.6 1.29801 0.0253928
455.7 0.07 455.7 1.29803 0.0252588
455.8 0.07 455.8 1.29805 0.0251279
455.9 0.07 455.9 1.29802 0.0250182
456 0.07 456 1.29806 0.0249523
456.1 0.07 456.1 1.29805 0.0248284
456.2 0.07 456.2 1.29803 0.0246534
456.3 0.07 456.3 1.29807 0.0244127
456.4 0.07 456.4 1.29804 0.0239886
456.5 0.07 456.5 1.29802 0.0233734
456.6 0.07 456.6 1.29807 0.0225069
456.7 0.07 456.7 1.29803 0.0213176
456.8 0.07 456.8 1.29802 0.0197746
456.9 0.07 456.9 1.29804 0.0177012
457 0.07 457 1.29801 0.0147247
457.1 0.07 457.1 1.29805 0.0108603
457.2 0.07 457.2 1.29804 0.0099584
457.3 0.07 457.3 1.29802 0.0145243
457.4 0.07 457.4 1.29806 0.0208684
457.5 0.07 457.5 1.29804 0.0293968
457.6 0.07 457.6 1.29804 0.0514662
457.7 0.07 457.7 1.29806 0.157643
457.8 0.07 457.8 1.29804 0.24742
457.9 0.07 457.9 1.29805 0.443504
458 0.07 458 1.29807 0.534476
458.1 0.07 458.1 1.29803 0.544465
458.2 0.07 458.2 1.29803 0.525573
458.3 0.07 458.3 1.29806 0.477425
458.4 0.07 458.4 1.29802 0.321103
458.5 0.07 458.5 1.29803 0.149014
458.6 0.07 458.6 1.29805 0.0480452
458.7 0.07 458.7 1.29803 0.0376796
458.8 0.07 458.8 1.29805 0.0321729
458.9 0.07 458.9 1.29804 0.0289198
459 0.07 459 1.29804 0.0272432
459.1 0.07 459.1 1.29805 0.0265273
459.2 0.07 459.2 1.29803 0.0262461
459.3 0.07 459.3 1.29803 0.026095
459.4 0.07 459.4 1.29804 0.0260321
459.5 0.07 459.5 1.29801 0.0259734
459.6 0.07 459.6 1.29804 0.0259653
459.7 0.07 459.7 1.29802 0.0259091
459.8 0.07 459.8 1.29801 0.0257943
459.9 0.07 459.9 1.29804 0.0257156
460 0.07 460 1.29802 0.0255638
460.1 0.07 460.1 1.29802 0.0254234
460.2 0.07 460.2 1.29806 0.025294
460.3 0.07 460.3 1.29805 0.0251599
460.4 0.07 460.4 1.29805 0.025067
460.5 0.07 460.5 1.29804 0.0249764
460.6 0.07 460.6 1.29803 0.0248463
460.7 0.07 460.7 1.29804 0.0246983
460.8 0.07 460.8 1.29806 0.0244447
460.9 0.07 460.9 1.29803 0.0240346
461 0.07 461 1.29806 0.0234613
461.1 0.07 461.1 1.29805 0.0225904
461.2 0.07 461.2 1.29804 0.0214148
461.3 0.07 461.3 1.29805 0.0199163
461.4 0.07 461.4 1.29805 0.0178634
461.5 0.07 461.5 1.29804 0.0149567
461.6 0.07 461.6 1.29806 0.0110474
461.7 0.07 461.7 1.29804 0.00977296
461.8 0.07 461.8 1.29802 0.014153
461.9 0.07 461.9 1.29805 0.0205099
462 0.07 462 1.29802 0.0288655
462.1 0.07 462.1 1.29804 0.0497493
462.2 0.07 462.2 1.29804 0.150747
462.3 0.07 462.3 1.29801 0.24491
462.4 0.07 462.4 1.29806 0.434652
462.5 0.07 462.5 1.29805 0.532858
462.6 0.07 462.6 1.29803 0.544502
462.7 0.07 462.7 1.29807 0.526466
462.8 0.07 462.8 1.29804 0.480116
462.9 0.07 462.9 1.29802 0.327576
463 0.07 463 1.29807 0.15507
463.1 0.07 463.1 1.29807 0.0487406
463.2 0.07 463.2 1.29809 0.0378849
463.3 0.07 463.3 1.29812 0.0322735
463.4 0.07 463.4 1.29802 0.0289766
463.5 0.07 463.5 1.29805 0.0272803
463.6 0.07 463.6 1.29805 0.0265709
463.7 0.07 463.7 1.29804 0.026269
463.8 0.07 463.8 1.29807 0.0261438
463.9 0.07 463.9 1.29803 0.0260661
464 0.07 464 1.29804 0.026053
464.1 0.07 464.1 1.29806 0.0260239
464.2 0.07 464.2 1.29801 0.0259388
464.3 0.07 464.3 1.29802 0.0258801
464.4 0.07 464.4 1.29807 0.0257714
464.5 0.07 464.5 1.29802 0.025622
464.6 0.07 464.6 1.29806 0.0255059
464.7 0.07 464.7 1.29806 0.0253511
464.8 0.07 464.8 1.29801 0.0251967
464.9 0.07 464.9 1.29804 0.0251135
465 0.07 465 1.29805 0.0250043
465.1 0.07 465.1 1.29802 0.0248835
465.2 0.07 465.2 1.29806 0.0247527
465.3 0.07 465.3 1.29804 0.0244891
465.4 0.07 465.4 1.29804 0.0240999
465.5 0.07 465.5 1.29807 0.023501
465.6 0.07 465.6 1.29802 0.022629
465.7 0.07 465.7 1.29806 0.0214813
465.8 0.07 465.8 1.29807 0.0199413
465.9 0.07 465.9 1.29803 0.017899
466 0.07 466 1.29805 0.0150083
466.1 0.07 466.1 1.29806 0.0110533
466.2 0.07 466.2 1.29803 0.00964395
466.3 0.07 466.3 1.29804 0.0139829
466.4 0.07 466.4 1.29804 0.0203966
466.5 0.07 466.5 1.29803 0.0288476
466.6 0.07 466.6 1.29807 0.0498943
466.7 0.07 466.7 1.29804 0.15212
466.8 0.07 466.8 1.29804 0.245288
466.9 0.07 466.9 1.29807 0.436381
467 0.07 467 1.29803 0.532941
467.1 0.07 467.1 1.29804 0.544248
467.2 0.07 467.2 1.29807 0.526085
467.3 0.07 467.3 1.29803 0.479514
467.4 0.07 467.4 1.29806 0.326424
467.5 0.07 467.5 1.29804 0.154052
467.6 0.07 467.6 1.29802 0.0485845
467.7 0.07 467.7 1.29806 0.0378392
467.8 0.07 467.8 1.29804 0.0322208
467.9 0.07 467.9 1.29805 0.0289552
468 0.07 468 1.29807 0.0272627
468.1 0.07 468.1 1.29805 0.0265462
468.2 0.07 468.2 1.29806 0.0262784
468.3 0.07 468.3 1.29808 0.0261419
468.4 0.07 468.4 1.29807 0.0260645
468.5 0.07 468.5 1.29807 0.0260425
468.6 0.07 468.6 1.29807 0.0259926
468.7 0.07 468.7 1.29803 0.0259324
468.8 0.07 468.8 1.29808 0.0258796
468.9 0.07 468.9 1.29806 0.0257519
469 0.07 469 1.29804 0.0256097
469.1 0.07 469.1 1.29808 0.0254793
469.2 0.07 469.2 1.29805 0.0253197
469.3 0.07 469.3 1.29804 0.0252081
469.4 0.07 469.4 1.29806 0.0251026
469.5 0.07 469.5 1.29804 0.0249845
469.6 0.07 469.6 1.29804 0.0248787
469.7 0.07 469.7 1.29806 0.0247314
469.8 0.07 469.8 1.29804 0.0244695
469.9 0.07 469.9 1.29805 0.0240684
470 0.07 470 1.29807 0.0234456
470.1 0.07 470.1 1.29804 0.0225655
470.2 0.07 470.2 1.29805 0.0213859
470.3 0.07 470.3 1.29806 0.0198198
470.4 0.07 470.4 1.29805 0.0177144
470.5 0.07 470.5 1.29809 0.0147444
470.6 0.07 470.6 1.29804 0.0107432
470.7 0.07 470.7 1.29804 0.00979277
470.8 0.07 470.8 1.29806 0.0144573
470.9 0.07 470.9 1.29804 0.0210115
471 0.07 471 1.29806 0.0299338
471.1 0.07 471.1 1.29805 0.0535392
471.2 0.07 471.2 1.29801 0.165984
471.3 0.07 471.3 1.29804 0.251811
471.4 0.07 471.4 1.29806 0.452595
471.5 0.07 471.5 1.29802 0.53528
471.6 0.07 471.6 1.29806 0.543392
471.7 0.07 471.7 1.29805 0.523422
471.8 0.07 471.8 1.29805 0.47244
471.9 0.07 471.9 1.29808 0.310734
472 0.07 472 1.29804 0.138427
472.1 0.07 472.1 1.29805 0.0468066
472.2 0.07 472.2 1.29805 0.0372193
472.3 0.07 472.3 1.29801 0.0318381
472.4 0.07 472.4 1.29803 0.0287342
472.5 0.07 472.5 1.29806 0.0271624
472.6 0.07 472.6 1.29802 0.0265273
472.7 0.07 472.7 1.29805 0.0262857
472.8 0.07 472.8 1.29805 0.0261662
472.9 0.07 472.9 1.29803 0.0261093
473 0.07 473 1.29805 0.0260755
473.1 0.07 473.1 1.29804 0.0260326
473.2 0.07 473.2 1.29805 0.0259964
473.3 0.07 473.3 1.29807 0.02593
473.4 0.07 473.4 1.29803 0.0257874
473.5 0.07 473.5 1.29803 0.0256697
473.6 0.07 473.6 1.29807 0.0255296
473.7 0.07 473.7 1.29802 0.0253735
473.8 0.07 473.8 1.29804 0.0252659
473.9 0.07 473.9 1.29805 0.0251554
474 0.07 474 1.298 0.0250443
474.1 0.07 474.1 1.29804 0.0249337
474.2 0.07 474.2 1.29804 0.0247584
474.3 0.07 474.3 1.29802 0.0244948
474.4 0.07 474.4 1.29805 0.0240847
474.5 0.07 474.5 1.29802 0.0234417
474.6 0.07 474.6 1.29804 0.0225595
474.7 0.07 474.7 1.29803 0.0213435
474.8 0.07 474.8 1.29802 0.0197602
474.9 0.07 474.9 1.29803 0.0176402
475 0.07 475 1.29805 0.0146059
475.1 0.07 475.1 1.29804 0.0106039
475.2 0.07 475.2 1.29804 0.00979817
475.3 0.07 475.3 1.29805 0.0145904
475.4 0.07 475.4 1.29803 0.0212258
475.5 0.07 475.5 1.29806 0.0304443
475.6 0.07 475.6 1.29804 0.0555616
475.7 0.07 475.7 1.29804 0.172719
475.8 0.07 475.8 1.29806 0.256489
475.9 0.07 475.9 1.29806 0.459945
476 0.07 476 1.29804 0.536157
476.1 0.07 476.1 1.29807 0.542626
476.2 0.07 476.2 1.29803 0.52174
476.3 0.07 476.3 1.29804 0.468278
476.4 0.07 476.4 1.29806 0.302977
476.5 0.07 476.5 1.29802 0.130261
476.6 0.07 476.6 1.29805 0.0460311
476.7 0.07 476.7 1.29805 0.0369051
476.8 0.07 476.8 1.29802 0.031643
476.9 0.07 476.9 1.29805 0.0286211
477 0.07 477 1.29805 0.0271094
477.1 0.07 477.1 1.29802 0.0265021
477.2 0.07 477.2 1.29805 0.0262557
477.3 0.07 477.3 1.29802 0.0261367
477.4 0.07 477.4 1.29805 0.0260916
477.5 0.07 477.5 1.29807 0.0260756
477.6 0.07 477.6 1.29803 0.0260122
477.7 0.07 477.7 1.29803 0.0259592
477.8 0.07 477.8 1.29805 0.0258671
477.9 0.07 477.9 1.29801 0.0257627
478 0.07 478 1.29805 0.0256411
478.1 0.07 478.1 1.29805 0.0254983
478.2 0.07 478.2 1.29802 0.0253487
478.3 0.07 478.3 1.29807 0.0252482
478.4 0.07 478.4 1.29804 0.0251197
478.5 0.07 478.5 1.29803 0.0250149
478.6 0.07 478.6 1.29805 0.024911
478.7 0.07 478.7 1.29802 0.0247147
478.8 0.07 478.8 1.29802 0.0244284
478.9 0.07 478.9 1.29807 0.0240004
479 0.07 479 1.29804 0.0233034
479.1 0.07 479.1 1.29802 0.0223722
479.2 0.07 479.2 1.29804 0.0211001
479.3 0.07 479.3 1.29802 0.0194362
479.4 0.07 479.4 1.29805 0.0171965
479.5 0.07 479.5 1.29805 0.0139293
479.6 0.07 479.6 1.29802 0.0100173
479.7 0.07 479.7 1.29805 0.0102858
479.8 0.07 479.8 1.29805 0.0156599
479.9 0.07 479.9 1.29802 0.0225691
480 0.07 480 1.29805 0.0330346
480.1 0.07 480.1 1.29804 0.0662988
480.2 0.07 480.2 1.29805 0.198201
480.3 0.07 480.3 1.29806 0.283139
480.4 0.07 480.4 1.29801 0.485226
480.5 0.07 480.5 1.29805 0.539852
480.6 0.07 480.6 1.29806 0.540117
480.7 0.07 480.7 1.29803 0.515325
480.8 0.07 480.8 1.29806 0.448823
480.9 0.07 480.9 1.29807 0.272508
481 0.07 481 1.29802 0.0972102
481.1 0.07 481.1 1.29806 0.0435758
481.2 0.07 481.2 1.29802 0.0356904
481.3 0.07 481.3 1.29802 0.0309289
481.4 0.07 481.4 1.29806 0.0282679
481.5 0.07 481.5 1.29803 0.0269743
481.6 0.07 481.6 1.29803 0.026491
481.7 0.07 481.7 1.29804 0.0262837
481.8 0.07 481.8 1.29801 0.0261695
481.9 0.07 481.9 1.29804 0.0261281
482 0.07 482 1.29804 0.0261031
482.1 0.07 482.1 1.29802 0.0260669
482.2 0.07 482.2 1.29804 0.026024
482.3 0.07 482.3 1.29802 0.0259231
482.4 0.07 482.4 1.29801 0.0258036
482.5 0.07 482.5 1.29805 0.0256734
482.6 0.07 482.6 1.29801 0.0255048
482.7 0.07 482.7 1.29803 0.0253925
482.8 0.07 482.8 1.29806 0.0252762
482.9 0.07 482.9 1.29801 0.0251499
483 0.07 483 1.29804 0.025061
483.1 0.07 483.1 1.29804 0.0249213
483.2 0.07 483.2 1.29801 0.0247337
483.3 0.07 483.3 1.29804 0.0244426
483.4 0.07 483.4 1.29804 0.0239668
483.5 0.07 483.5 1.29799 0.023235
483.6 0.07 483.6 1.29806 0.0222482
483.7 0.07 483.7 1.29804 0.0209186
483.8 0.07 483.8 1.29801 0.0191823
483.9 0.07 483.9 1.29805 0.0168262
484 0.07 484 1.29803 0.0133683
484.1 0.07 484.1 1.29802 0.00960029
484.2 0.07 484.2 1.29804 0.0106903
484.3 0.07 484.3 1.29801 0.016421
484.4 0.07 484.4 1.29804 0.0235983
484.5 0.07 484.5 1.29804 0.0353881
484.6 0.07 484.6 1.29801 0.0778446
484.7 0.07 484.7 1.29804 0.21516
484.8 0.07 484.8 1.29805 0.310601
484.9 0.07 484.9 1.29801 0.499983
485 0.07 485 1.29806 0.541915
485.1 0.07 485.1 1.29804 0.537713
485.2 0.07 485.2 1.29804 0.509769
485.3 0.07 485.3 1.29805 0.430406
485.4 0.07 485.4 1.29803 0.248327
485.5 0.07 485.5 1.29802 0.0790164
485.6 0.07 485.6 1.29806 0.0422053
485.7 0.07 485.7 1.29802 0.0348804
485.8 0.07 485.8 1.29803 0.0304426
485.9 0.07 485.9 1.29805 0.0280068
486 0.07 486 1.29799 0.0268716
486.1 0.07 486.1 1.29807 0.0264756
486.2 0.07 486.2 1.29805 0.0262808
486.3 0.07 486.3 1.29802 0.0261851
486.4 0.07 486.4 1.29806 0.0261561
486.5 0.07 486.5 1.29804 0.0261309
486.6 0.07 486.6 1.29802 0.0260975
486.7 0.07 486.7 1.29805 0.0260435
486.8 0.07 486.8 1.29802 0.0259339
486.9 0.07 486.9 1.29803 0.0258361
487 0.07 487 1.29805 0.0257001
487.1 0.07 487.1 1.29804 0.025558
487.2 0.07 487.2 1.29804 0.0254182
487.3 0.07 487.3 1.29805 0.0252894
487.4 0.07 487.4 1.29803 0.0251959
487.5 0.07 487.5 1.29805 0.0250948
487.6 0.07 487.6 1.29804 0.0249532
487.7 0.07 487.7 1.29801 0.0247591
487.8 0.07 487.8 1.29805 0.0244513
487.9 0.07 487.9 1.29803 0.023934
488 0.07 488 1.29803 0.0231908
488.1 0.07 488.1 1.29806 0.0221939
488.2 0.07 488.2 1.29802 0.0208048
488.3 0.07 488.3 1.29804 0.0190627
488.4 0.07 488.4 1.29805 0.016625
488.5 0.07 488.5 1.29801 0.013059
488.6 0.07 488.6 1.29805 0.00941496
488.7 0.07 488.7 1.29806 0.0108758
488.8 0.07 488.8 1.298 0.0167901
488.9 0.07 488.9 1.29805 0.0241554
489 0.07 489 1.29804 0.0367495
489.1 0.07 489.1 1.29802 0.0851335
489.2 0.07 489.2 1.29806 0.22239
489.3 0.07 489.3 1.29804 0.325744
489.4 0.07 489.4 1.29803 0.505692
489.5 0.07 489.5 1.29808 0.542355
489.6 0.07 489.6 1.29805 0.536111
489.7 0.07 489.7 1.29804 0.50662
489.8 0.07 489.8 1.29806 0.420204
489.9 0.07 489.9 1.29802 0.236962
490 0.07 490 1.29807 0.0728694
490.1 0.07 490.1 1.29805 0.0416536
490.2 0.07 490.2 1.298 0.0345381
490.3 0.07 490.3 1.29804 0.0302419
490.4 0.07 490.4 1.29803 0.0278942
490.5 0.07 490.5 1.29802 0.0268366
490.6 0.07 490.6 1.29806 0.0264456
490.7 0.07 490.7 1.29803 0.0262524
490.8 0.07 490.8 1.29804 0.0261636
490.9 0.07 490.9 1.29805 0.0261452
491 0.07 491 1.29804 0.0261046
491.1 0.07 491.1 1.29804 0.0260823
491.2 0.07 491.2 1.29805 0.026014
491.3 0.07 491.3 1.29801 0.0259136
491.4 0.07 491.4 1.29805 0.0258022
491.5 0.07 491.5 1.29805 0.0256494
491.6 0.07 491.6 1.29803 0.0255053
491.7 0.07 491.7 1.29804 0.0253855
491.8 0.07 491.8 1.29803 0.0252581
491.9 0.07 491.9 1.29801 0.0251585
492 0.07 492 1.29807 0.0250567
492.1 0.07 492.1 1.29803 0.0249072
492.2 0.07 492.2 1.29804 0.0247089
492.3 0.07 492.3 1.29808 0.0243637
492.4 0.07 492.4 1.29802 0.0238031
492.5 0.07 492.5 1.29805 0.0230455
492.6 0.07 492.6 1.29805 0.0219528
492.7 0.07 492.7 1.29802 0.0205303
492.8 0.07 492.8 1.29801 0.0186827
492.9 0.07 492.9 1.29802 0.0160733
493 0.07 493 1.29801 0.0122871
493.1 0.07 493.1 1.29803 0.00911493
493.2 0.07 493.2 1.29802 0.011711
493.3 0.07 493.3 1.29801 0.0180002
493.4 0.07 493.4 1.29804 0.0258302
493.5 0.07 493.5 1.29802 0.041072
493.6 0.07 493.6 1.29804 0.108792
493.7 0.07 493.7 1.29805 0.235629
493.8 0.07 493.8 1.29801 0.369022
493.9 0.07 493.9 1.29803 0.518272
494 0.07 494 1.29805 0.54325
494.1 0.07 494.1 1.29802 0.532015
494.2 0.07 494.2 1.29804 0.497515
494.3 0.07 494.3 1.29803 0.386455
494.4 0.07 494.4 1.29802 0.205991
494.5 0.07 494.5 1.29805 0.0597092
494.6 0.07 494.6 1.29803 0.040114
494.7 0.07 494.7 1.29801 0.0335749
494.8 0.07 494.8 1.29804 0.0296756
494.9 0.07 494.9 1.29799 0.0276034
495 0.07 495 1.29801 0.026724
495.1 0.07 495.1 1.29805 0.0263711
495.2 0.07 495.2 1.29802 0.0262052
495.3 0.07 495.3 1.29804 0.0261446
495.4 0.07 495.4 1.29803 0.0261087
495.5 0.07 495.5 1.29801 0.0260737
495.6 0.07 495.6 1.29805 0.0260553
495.7 0.07 495.7 1.29802 0.0259637
495.8 0.07 495.8 1.29801 0.0258532
495.9 0.07 495.9 1.29804 0.0257501
496 0.07 496 1.29802 0.025596
496.1 0.07 496.1 1.29801 0.0254686
496.2 0.07 496.2 1.29806 0.0253435
496.3 0.07 496.3 1.29803 0.0252172
496.4 0.07 496.4 1.29803 0.0251216
496.5 0.07 496.5 1.29806 0.0250094
496.6 0.07 496.6 1.29801 0.0248377
496.7 0.07 496.7 1.29802 0.0246132
496.8 0.07 496.8 1.29803 0.0242441
496.9 0.07 496.9 1.298 0.0236695
497 0.07 497 1.29805 0.0228335
497.1 0.07 497.1 1.29802 0.0216649
497.2 0.07 497.2 1.298 0.0201806
497.3 0.07 497.3 1.29802 0.0181988
497.4 0.07 497.4 1.29802 0.015389
497.5 0.07 497.5 1.29801 0.0113821
497.6 0.07 497.6 1.29806 0.00908309
497.7 0.07 497.7 1.29802 0.0128386
497.8 0.07 497.8 1.29804 0.0194807
497.9 0.07 497.9 1.29807 0.0280355
498 0.07 498 1.29801 0.0476359
498.1 0.07 498.1 1.29804 0.143525
498.2 0.07 498.2 1.29804 0.242524
498.3 0.07 498.3 1.29801 0.420378
498.4 0.07 498.4 1.29805 0.528426
498.5 0.07 498.5 1.29804 0.542853
498.6 0.07 498.6 1.29802 0.52675
498.7 0.07 498.7 1.29805 0.484909
498.8 0.07 498.8 1.29803 0.344521
498.9 0.07 498.9 1.29802 0.172566
499 0.07 499 1.29805 0.0512816
499.1 0.07 499.1 1.29802 0.0385839
499.2 0.07 499.2 1.29803 0.0326399
499.3 0.07 499.3 1.29805 0.0291701
499.4 0.07 499.4 1.29801 0.0273777
499.5 0.07 499.5 1.29804 0.0266575
499.6 0.07 499.6 1.29804 0.0263526
499.7 0.07 499.7 1.29802 0.0262188
499.8 0.07 499.8 1.29806 0.0261722
499.9 0.07 499.9 1.29804 0.0261536
500 0.07 500 1.29802 0.0261131
500.1 0.07 500.1 1.29807 0.026085
500.2 0.07 500.2 1.29801 0.0259964
500.3 0.07 500.3 1.29802 0.025906
500.4 0.07 500.4 1.29806 0.0257878
500.5 0.07 500.5 1.29803 0.0256332
500.6 0.07 500.6 1.29805 0.0255068
500.7 0.07 500.7 1.29807 0.0253675
500.8 0.07 500.8 1.29801 0.0252424
500.9 0.07 500.9 1.29805 0.0251693
501 0.07 501 1.29803 0.0250482
501.1 0.07 501.1 1.29803 0.024885
501.2 0.07 501.2 1.29804 0.0246467
501.3 0.07 501.3 1.29804 0.0242229
501.4 0.07 501.4 1.29801 0.0236121
501.5 0.07 501.5 1.29805 0.0227745
501.6 0.07 501.6 1.29803 0.0215961
501.7 0.07 501.7 1.29802 0.0200754
501.8 0.07 501.8 1.29805 0.0180413
501.9 0.07 501.9 1.29802 0.0151595
502 0.07 502 1.29804 0.0111022
502.1 0.07 502.1 1.29805 0.0090943
502.2 0.07 502.2 1.29801 0.0131609
502.3 0.07 502.3 1.29805 0.0199501
502.4 0.07 502.4 1.29805 0.0288109
502.5 0.07 502.5 1.29804 0.0502769
502.6 0.07 502.6 1.29807 0.155089
502.7 0.07 502.7 1.29804 0.24487
502.8 0.07 502.8 1.29803 0.434442
502.9 0.07 502.9 1.29805 0.53028
503 0.07 503 1.29803 0.542144
503.1 0.07 503.1 1.29805 0.524791
503.2 0.07 503.2 1.29807 0.480521
503.3 0.07 503.3 1.29801 0.333166
503.4 0.07 503.4 1.29805 0.162936
503.5 0.07 503.5 1.29805 0.0497104
503.6 0.07 503.6 1.29803 0.0381811
503.7 0.07 503.7 1.29805 0.0323954
503.8 0.07 503.8 1.29804 0.0290199
503.9 0.07 503.9 1.29801 0.0273195
504 0.07 504 1.29808 0.0266537
504.1 0.07 504.1 1.29803 0.0263499
504.2 0.07 504.2 1.29802 0.0262234
504.3 0.07 504.3 1.29804 0.0261594
504.4 0.07 504.4 1.29802 0.0261226
504.5 0.07 504.5 1.29804 0.0261251
504.6 0.07 504.6 1.29806 0.0260852
504.7 0.07 504.7 1.29804 0.0259942
504.8 0.07 504.8 1.29806 0.025908
504.9 0.07 504.9 1.29805 0.0257764
505 0.07 505 1.29804 0.0256245
505.1 0.07 505.1 1.29807 0.025487
505.2 0.07 505.2 1.29804 0.0253535
505.3 0.07 505.3 1.29803 0.0252432
505.4 0.07 505.4 1.29806 0.0251448
505.5 0.07 505.5 1.29803 0.025003
505.6 0.07 505.6 1.29803 0.024861
505.7 0.07 505.7 1.29808 0.0246183
505.8 0.07 505.8 1.29803 0.0241962
505.9 0.07 505.9 1.29806 0.0235965
506 0.07 506 1.29807 0.0227073
506.1 0.07 506.1 1.29803 0.0215196
506.2 0.07 506.2 1.29805 0.0200016
506.3 0.07 506.3 1.29805 0.0179063
506.4 0.07 506.4 1.29802 0.0149522
506.5 0.07 506.5 1.29805 0.0108632
506.6 0.07 506.6 1.29804 0.00917913
506.7 0.07 506.7 1.29802 0.0135641
506.8 0.07 506.8 1.29806 0.0204747
506.9 0.07 506.9 1.29802 0.0297098
507 0.07 507 1.29804 0.0532504
507.1 0.07 507.1 1.29806 0.166036
507.2 0.07 507.2 1.29802 0.249752
507.3 0.07 507.3 1.29806 0.446734
507.4 0.07 507.4 1.29806 0.531701
507.5 0.07 507.5 1.29803 0.541021
507.6 0.07 507.6 1.29806 0.522291
507.7 0.07 507.7 1.29806 0.474516
507.8 0.07 507.8 1.29804 0.319036
507.9 0.07 507.9 1.29806 0.14952
508 0.07 508 1.29802 0.047912
508.1 0.07 508.1 1.29804 0.0376236
508.2 0.07 508.2 1.29807 0.0320415
508.3 0.07 508.3 1.29804 0.0288193
508.4 0.07 508.4 1.29804 0.0272432
508.5 0.07 508.5 1.29807 0.0266005
508.6 0.07 508.6 1.29802 0.0263198
508.7 0.07 508.7 1.29805 0.0261991
508.8 0.07 508.8 1.29804 0.0261345
508.9 0.07 508.9 1.29802 0.0261049
509 0.07 509 1.29807 0.0260911
509.1 0.07 509.1 1.29807 0.0260229
509.2 0.07 509.2 1.29808 0.0259434
509.3 0.07 509.3 1.2981 0.0258443
509.4 0.07 509.4 1.29806 0.0256956
509.5 0.07 509.5 1.29807 0.025553
509.6 0.07 509.6 1.29811 0.0254263
509.7 0.07 509.7 1.29809 0.0252938
509.8 0.07 509.8 1.2981 0.0251784
509.9 0.07 509.9 1.2981 0.0250791
510 0.07 510 1.29806 0.0249553
510.1 0.07 510.1 1.29807 0.0247854
510.2 0.07 510.2 1.29806 0.0244944
510.3 0.07 510.3 1.29804 0.0240448
510.4 0.07 510.4 1.29809 0.0233761
510.5 0.07 510.5 1.29809 0.0224268
510.6 0.07 510.6 1.29805 0.0211531
510.7 0.07 510.7 1.29806 0.0195176
510.8 0.07 510.8 1.29803 0.0172571
510.9 0.07 510.9 1.29804 0.0140086
511 0.07 511 1.29806 0.00992594
511.1 0.07 511.1 1.29801 0.00976716
511.2 0.07 511.2 1.29803 0.0151663
511.3 0.07 511.3 1.29805 0.0224891
511.4 0.07 511.4 1.29802 0.0334487
511.5 0.07 511.5 1.29804 0.0687791
511.6 0.07 511.6 1.29803 0.202926
511.7 0.07 511.7 1.29802 0.286772
511.8 0.07 511.8 1.29805 0.485549
511.9 0.07 511.9 1.29801 0.53792
512 0.07 512 1.29803 0.538015
512.1 0.07 512.1 1.29804 0.513687
512.2 0.07 512.2 1.29802 0.448819
512.3 0.07 512.3 1.29802 0.27496
512.4 0.07 512.4 1.29807 0.101168
512.5 0.07 512.5 1.29802 0.0438006
512.6 0.07 512.6 1.29803 0.0358348
512.7 0.07 512.7 1.29804 0.0309574
512.8 0.07 512.8 1.298 0.0282413
512.9 0.07 512.9 1.29803 0.0270004
513 0.07 513 1.29804 0.0265018
513.1 0.07 513.1 1.29802 0.0262932
513.2 0.07 513.2 1.29805 0.0262052
513.3 0.07 513.3 1.29803 0.0261558
513.4 0.07 513.4 1.29803 0.0261296
513.5 0.07 513.5 1.29806 0.0261065
513.6 0.07 513.6 1.29803 0.0260404
513.7 0.07 513.7 1.29804 0.0259528
513.8 0.07 513.8 1.29807 0.025828
513.9 0.07 513.9 1.29801 0.0256777
514 0.07 514 1.29805 0.0255511
514.1 0.07 514.1 1.29806 0.0254207
514.2 0.07 514.2 1.29804 0.025283
514.3 0.07 514.3 1.29807 0.025184
514.4 0.07 514.4 1.29803 0.0250606
514.5 0.07 514.5 1.29802 0.0249275
514.6 0.07 514.6 1.29806 0.0247374
514.7 0.07 514.7 1.29803 0.0243954
514.8 0.07 514.8 1.29804 0.0238931
514.9 0.07 514.9 1.29807 0.0231532
515 0.07 515 1.29804 0.022107
515.1 0.07 515.1 1.29805 0.0207405
515.2 0.07 515.2 1.29805 0.0189296
515.3 0.07 515.3 1.29804 0.0164232
515.4 0.07 515.4 1.29808 0.0127671
515.5 0.07 515.5 1.29805 0.00913713
515.6 0.07 515.6 1.29804 0.0110189
515.7 0.07 515.7 1.29806 0.0172788
515.8 0.07 515.8 1.29805 0.0252094
515.9 0.07 515.9 1.29805 0.039681
516 0.07 516 1.29807 0.101252
516.1 0.07 516.1 1.29803 0.232595
516.2 0.07 516.2 1.29804 0.352879
516.3 0.07 516.3 1.29807 0.512269
516.4 0.07 516.4 1.29803 0.541213
516.5 0.07 516.5 1.29805 0.531983
516.6 0.07 516.6 1.29808 0.499852
516.7 0.07 516.7 1.29804 0.399751
516.8 0.07 516.8 1.29808 0.218493
516.9 0.07 516.9 1.29806 0.0643691
517 0.07 517 1.29804 0.0407358
517.1 0.07 517.1 1.29807 0.0339421
517.2 0.07 517.2 1.29803 0.0298545
517.3 0.07 517.3 1.29802 0.02772
517.4 0.07 517.4 1.29808 0.0268031
517.5 0.07 517.5 1.29804 0.0264242
517.6 0.07 517.6 1.29804 0.0262593
517.7 0.07 517.7 1.29806 0.0261717
517.8 0.07 517.8 1.29803 0.0261357
517.9 0.07 517.9 1.29804 0.0261163
518 0.07 518 1.29805 0.0260714
518.1 0.07 518.1 1.29803 0.0259932
518.2 0.07 518.2 1.29807 0.0258974
518.3 0.07 518.3 1.29805 0.0257687
518.4 0.07 518.4 1.29805 0.0256334
518.5 0.07 518.5 1.29808 0.0254985
518.6 0.07 518.6 1.29807 0.0253562
518.7 0.07 518.7 1.29803 0.0252379
518.8 0.07 518.8 1.29808 0.0251403
518.9 0.07 518.9 1.29804 0.0250157
519 0.07 519 1.29807 0.0248618
519.1 0.07 519.1 1.29806 0.0246204
519.2 0.07 519.2 1.29803 0.024205
519.3 0.07 519.3 1.29804 0.0236226
519.4 0.07 519.4 1.29806 0.0227554
519.5 0.07 519.5 1.29804 0.0215816
519.6 0.07 519.6 1.29807 0.020068
519.7 0.07 519.7 1.29805 0.0180199
519.8 0.07 519.8 1.29803 0.0151097
519.9 0.07 519.9 1.29807 0.011021
520 0.07 520 1.29804 0.009058
520.1 0.00120415 520.1 0.00120415 0.014766
520.2 0.000824468 520.2 0.000824468 0.0256655
520.3 0.000794082 520.3 0.000794082 0.0328512
520.4 0.000810986 520.4 0.000810986 0.0365107
520.5 0.000809742 520.5 0.000809742 0.0380517
520.6 0.000790141 520.6 0.000790141 0.0388783
520.7 0.000807253 520.7 0.000807253 0.0393903
520.8 0.00079906 520.8 0.00079906 0.0395401
520.9 0.000783918 520.9 0.000783918 0.0394658
521 0.000807979 521 0.000807979 0.0395204
521.1 0.000795326 521.1 0.000795326 0.0392829
521.2 0.000789415 521.2 0.000789415 0.0390415
521.3 0.000836706 521.3 0.000836706 0.0388673
521.4 0.000793874 521.4 0.000793874 0.0387739
521.5 0.000780392 521.5 0.000780392 0.0387448
521.6 0.000815549 521.6 0.000815549 0.0387371
521.7 0.00079626 521.7 0.00079626 0.038727
521.8 0.000812127 521.8 0.000812127 0.0387115
521.9 0.000794289 521.9 0.000794289 0.0386454
522 0.000792422 522 0.000792422 0.0385609
522.1 0.000817105 522.1 0.000817105 0.0384481
522.2 0.000813268 522.2 0.000813268 0.0383047
522.3 0.000799578 522.3 0.000799578 0.038107
522.4 0.00082312 522.4 0.00082312 0.0378858
522.5 0.000800615 522.5 0.000800615 0.0375859
522.6 0.000785785 522.6 0.000785785 0.037283
522.7 0.000828824 522.7 0.000828824 0.0369319
522.8 0.000785266 522.8 0.000785266 0.0365387
522.9 0.0007974 522.9 0.0007974 0.0361313
523 0.000828098 523 0.000828098 0.0357056
523.1 0.000777385 523.1 0.000777385 0.0352364
523.2 0.000813683 523.2 0.000813683 0.0348107
523.3 0.000818764 523.3 0.000818764 0.0343455
523.4 0.000823016 523.4 0.000823016 0.0338971
523.5 0.000860559 523.5 0.000860559 0.0334557
523.6 0.0008617 523.6 0.0008617 0.0330215
523.7 0.000807771 523.7 0.000807771 0.0326154
523.8 0.000803934 523.8 0.000803934 0.0322344
523.9 0.000788585 523.9 0.000788585 0.0318557
524 0.000798645 524 0.000798645 0.0314821
524.1 0.000822187 524.1 0.000822187 0.031121
524.2 0.000790245 524.2 0.000790245 0.0307463
524.3 0.000810156 524.3 0.000810156 0.0303856
524.4 0.000825505 524.4 0.000825505 0.0300185
524.5 0.000775621 524.5 0.000775621 0.0296352
524.6 0.000799267 524.6 0.000799267 0.0292825
524.7 0.000809534 524.7 0.000809534 0.0289152
524.8 0.000780288 524.8 0.000780288 0.0285316
524.9 0.000812542 524.9 0.000812542 0.0281827
525 0.000789518 525 0.000789518 0.0278288
525.1 0.000769088 525.1 0.000769088 0.027455
525.2 0.000809845 525.2 0.000809845 0.0271127
525.3 0.000776866 525.3 0.000776866 0.0267511
525.4 0.000784748 525.4 0.000784748 0.0264333
525.5 0.000820216 525.5 0.000820216 0.0261263
525.6 0.00078983 525.6 0.00078983 0.0257802
525.7 0.000808705 525.7 0.000808705 0.025485
525.8 0.000800097 525.8 0.000800097 0.0252065
525.9 0.000776866 525.9 0.000776866 0.0249186
526 0.000798023 526 0.000798023 0.0246984
526.1 0.000804556 526.1 0.000804556 0.0244219
526.2 0.000779044 526.2 0.000779044 0.024197
526.3 0.000822187 526.3 0.000822187 0.0240247
526.4 0.000783815 526.4 0.000783815 0.0238216
526.5 0.000788585 526.5 0.000788585 0.0236747
526.6 0.000826854 526.6 0.000826854 0.0235357
526.7 0.000772821 526.7 0.000772821 0.0233973
526.8 0.000798126 526.8 0.000798126 0.0233042
526.9 0.000829239 526.9 0.000829239 0.0232184
527 0.000773236 527 0.000773236 0.023132
527.1 0.0007918 527.1 0.0007918 0.0230967
527.2 0.000806734 527.2 0.000806734 0.0230308
527.3 0.00077251 527.3 0.00077251 0.0229829
527.4 0.000792733 527.4 0.000792733 0.0229896
527.5 0.000785578 527.5 0.000785578 0.0229519
527.6 0.00075208 527.6 0.00075208 0.0229566
527.7 0.000800097 527.7 0.000800097 0.022979
527.8 0.000773755 527.8 0.000773755 0.0229626
527.9 0.000765977 527.9 0.000765977 0.0230055
528 0.000780185 528 0.000780185 0.0230255
528.1 0.000758406 528.1 0.000758406 0.0230459
528.2 0.000768569 528.2 0.000768569 0.0230822
528.3 0.000779977 528.3 0.000779977 0.0231333
528.4 0.000744405 528.4 0.000744405 0.0231771
528.5 0.00077894 528.5 0.00077894 0.0232349
528.6 0.000793045 528.6 0.000793045 0.0232999
528.7 0.000767947 528.7 0.000767947 0.0233515
528.8 0.000774688 528.8 0.000774688 0.0234287
528.9 0.000795845 528.9 0.000795845 0.0235012
529 0.000765251 529 0.000765251 0.0235937
529.1 0.000783711 529.1 0.000783711 0.0236892
529.2 0.000757472 529.2 0.000757472 0.0237531
529.3 0.000755813 529.3 0.000755813 0.0238741
529.4 0.000797711 529.4 0.000797711 0.0239924
529.5 0.000777074 529.5 0.000777074 0.0240974
529.6 0.000774688 529.6 0.000774688 0.0242225
529.7 0.000804349 529.7 0.000804349 0.0243499
529.8 0.000761206 529.8 0.000761206 0.0244656
529.9 0.00077137 529.9 0.00077137 0.0246139
530 0.000777281 530 0.000777281 0.0247572
530.1 0.000756021 530.1 0.000756021 0.0249114
530.2 0.000785163 530.2 0.000785163 0.0250805
530.3 0.000764214 530.3 0.000764214 0.0252362
530.4 0.000775103 530.4 0.000775103 0.0254187
530.5 0.000774999 530.5 0.000774999 0.0256042
530.6 0.00075405 530.6 0.00075405 0.0257821
530.7 0.000775725 530.7 0.000775725 0.0259779
530.8 0.000799474 530.8 0.000799474 0.0261952
530.9 0.000751354 530.9 0.000751354 0.0263887
531 0.000775933 531 0.000775933 0.0266253
531.1 0.000791593 531.1 0.000791593 0.0268591
531.2 0.000759339 531.2 0.000759339 0.0270803
531.3 0.000773029 531.3 0.000773029 0.0273332
531.4 0.000792526 531.4 0.000792526 0.0275742
531.5 0.000769192 531.5 0.000769192 0.0278487
531.6 0.000803623 531.6 0.000803623 0.0281229
531.7 0.000793563 531.7 0.000793563 0.028372
531.8 0.000763073 531.8 0.000763073 0.0286652
531.9 0.000784437 531.9 0.000784437 0.0289396
532 0.000764836 532 0.000764836 0.0292213
532.1 0.00075965 532.1 0.00075965 0.0295408
532.2 0.000792941 532.2 0.000792941 0.0298503
532.3 0.000763902 532.3 0.000763902 0.0301637
532.4 0.000779459 532.4 0.000779459 0.0305056
532.5 0.00082115 532.5 0.00082115 0.030828
532.6 0.000769192 532.6 0.000769192 0.0311517
532.7 0.000810675 532.7 0.000810675 0.0315104
532.8 0.000802067 532.8 0.000802067 0.0318446
532.9 0.000780911 532.9 0.000780911 0.0322156
533 0.000800512 533 0.000800512 0.0325686
533.1 0.000769918 533.1 0.000769918 0.0329337
533.2 0.000768362 533.2 0.000768362 0.0333245
533.3 0.000793148 533.3 0.000793148 0.0337356
533.4 0.000766288 533.4 0.000766288 0.0341156
533.5 0.00077137 533.5 0.00077137 0.0345178
533.6 0.000789 533.6 0.000789 0.0349204
533.7 0.000755813 533.7 0.000755813 0.0353175
533.8 0.000765977 533.8 0.000765977 0.0357362
533.9 0.000770955 533.9 0.000770955 0.0361358
534 0.000743265 534 0.000743265 0.0365496
534.1 0.000800512 534.1 0.000800512 0.0370025
534.2 0.000764421 534.2 0.000764421 0.0374199
534.3 0.000767532 534.3 0.000767532 0.0378607
534.4 0.000784437 534.4 0.000784437 0.0382992
534.5 0.000750317 534.5 0.000750317 0.0387319
534.6 0.000771473 534.6 0.000771473 0.0392013
534.7 0.000790556 534.7 0.000790556 0.0396596
534.8 0.000739324 534.8 0.000739324 0.0400976
534.9 0.00076328 534.9 0.00076328 0.0405607
535 0.000787652 535 0.000787652 0.0410206
535.1 0.000733205 535.1 0.000733205 0.0414651
535.2 0.00076131 535.2 0.00076131 0.0419528
535.3 0.000762139 535.3 0.000762139 0.0424115
535.4 0.000736109 535.4 0.000736109 0.0428782
535.5 0.0007862 535.5 0.0007862 0.0433794
535.6 0.000760584 535.6 0.000760584 0.0438428
535.7 0.000759962 535.7 0.000759962 0.044315
535.8 0.00078174 535.8 0.00078174 0.0448052
535.9 0.00075685 535.9 0.00075685 0.0452789
536 0.000748968 536 0.000748968 0.0457463
536.1 0.000791696 536.1 0.000791696 0.0462329
536.2 0.000744924 536.2 0.000744924 0.0467034
536.3 0.000774584 536.3 0.000774584 0.0471879
536.4 0.000779874 536.4 0.000779874 0.0476805
536.5 0.000751146 536.5 0.000751146 0.0481384
536.6 0.000779666 536.6 0.000779666 0.048632
536.7 0.000784852 536.7 0.000784852 0.0490983
536.8 0.000735175 536.8 0.000735175 0.0495664
536.9 0.000777799 536.9 0.000777799 0.0500476
537 0.00076774 537 0.00076774 0.0505058
537.1 0.000750213 537.1 0.000750213 0.0509766
537.2 0.0007862 537.2 0.0007862 0.0514545
537.3 0.000742331 537.3 0.000742331 0.0518933
537.4 0.00075405 537.4 0.00075405 0.0523662
537.5 0.000783192 537.5 0.000783192 0.0528252
537.6 0.00075208 537.6 0.00075208 0.053291
537.7 0.000770955 537.7 0.000770955 0.0537548
537.8 0.000769192 537.8 0.000769192 0.0542056
537.9 0.000740049 537.9 0.000740049 0.0546633
538 0.000775725 538 0.000775725 0.0551205
538.1 0.00077614 538.1 0.00077614 0.0555639
538.2 0.000749487 538.2 0.000749487 0.0559914
538.3 0.000768258 538.3 0.000768258 0.0564359
538.4 0.000754258 538.4 0.000754258 0.0568424
538.5 0.000746583 538.5 0.000746583 0.0572826
538.6 0.000774792 538.6 0.000774792 0.0577105
538.7 0.000769606 538.7 0.000769606 0.0581269
538.8 0.000768155 538.8 0.000768155 0.0585573
538.9 0.000783607 538.9 0.000783607 0.0589645
539 0.000741709 539 0.000741709 0.059367
539.1 0.000762036 539.1 0.000762036 0.0597791
539.2 0.000757887 539.2 0.000757887 0.0601638
539.3 0.000751043 539.3 0.000751043 0.0605571
539.4 0.000771058 539.4 0.000771058 0.0609558
539.5 0.000761414 539.5 0.000761414 0.0613293
539.6 0.00074928 539.6 0.00074928 0.0617055
539.7 0.000781844 539.7 0.000781844 0.0621024
539.8 0.000753532 539.8 0.000753532 0.0624645
539.9 0.000745961 539.9 0.000745961 0.0628327
540 0.000772614 540 0.000772614 0.0632079
