# Supplementary material for: A modular organic neuromorphic spiking circuit for retina-inspired sensory coding and neurotransmitter-mediated neural pathways
Source: Nat Commun. 2024 Apr 3;15:2868. doi: 10.1038/s41467-024-47226-3 (PMC10991258; doi:10.1038/s41467-024-47226-3)
Supplement: Supplementary file 3 — Source Data [file 41467_2024_47226_MOESM3_ESM.zip › DATA_Feb/SI/SI_12.txt]

Time__s_0 Voltage_ch_1D__V_0 Voltage_ch_3D__V_00 Time__s_0 Voltage_ch_1D__V_00 Voltage_ch_3D__V_000
140.1 0.00399397 0.020523 240.1 0.00309982 0.0234081
140.2 0.00399604 0.0205604 240.2 0.00310114 0.0234381
140.3 0.00398394 0.0205486 240.3 0.0030937 0.0234205
140.4 0.00397443 0.0205442 240.4 0.00309694 0.023433
140.5 0.00398999 0.0205649 240.5 0.00309466 0.0234385
140.6 0.00397754 0.0205371 240.6 0.00307761 0.0234267
140.7 0.00397235 0.0205376 240.7 0.00307184 0.0234254
140.8 0.00397408 0.0205786 240.8 0.00307905 0.0234505
140.9 0.00398549 0.0205729 240.9 0.00306704 0.0234458
141 0.00395541 0.0205401 241 0.00306332 0.0234606
141.1 0.00396319 0.0205382 241.1 0.00306632 0.0234733
141.2 0.00396941 0.0205981 241.2 0.00306308 0.0234849
141.3 0.00397546 0.0205467 241.3 0.00305588 0.0234529
141.4 0.00396647 0.0205786 241.4 0.00307004 0.0234785
141.5 0.0039708 0.0205859 241.5 0.00305996 0.0234688
141.6 0.0039746 0.0205813 241.6 0.00305431 0.0234609
141.7 0.00396371 0.0206053 241.7 0.00306572 0.023495
141.8 0.00398705 0.0206239 241.8 0.00307256 0.023499
141.9 0.00396353 0.0205732 241.9 0.00305996 0.0234819
142 0.00398013 0.020584 242 0.00306524 0.0234917
142.1 0.00396855 0.0205998 242.1 0.00307232 0.0234978
142.2 0.00395938 0.0205954 242.2 0.00306332 0.0234986
142.3 0.00396111 0.0205825 242.3 0.00306644 0.0235134
142.4 0.00397529 0.0206187 242.4 0.00308625 0.0235222
142.5 0.00398013 0.0206351 242.5 0.00310919 0.0234626
142.6 0.00396042 0.0206077 242.6 0.00310606 0.0235068
142.7 0.00396509 0.0206368 242.7 0.00310943 0.0235106
142.8 0.00397875 0.0206305 242.8 0.00309514 0.0235049
142.9 0.00396768 0.0206204 242.9 0.00310018 0.0234946
143 0.00398186 0.020633 243 0.0031057 0.0235304
143.1 0.00397356 0.020632 243.1 0.00309298 0.0235128
143.2 0.0039618 0.020641 243.2 0.00311003 0.0235113
143.3 0.00396353 0.02063 243.3 0.00312179 0.0235424
143.4 0.00395714 0.0206449 243.4 0.00311099 0.0235205
143.5 0.00395368 0.020626 243.5 0.00310991 0.0235233
143.6 0.0039516 0.0206609 243.6 0.00311843 0.0235433
143.7 0.00395696 0.0206731 243.7 0.00313632 0.0235465
143.8 0.00394555 0.0206452 243.8 0.00311963 0.0235066
143.9 0.00394469 0.0206594 243.9 0.00311219 0.0235594
144 0.003944 0.0206694 244 0.00312408 0.0235772
144.1 0.00395351 0.0206474 244.1 0.00311111 0.0235411
144.2 0.00394849 0.020664 244.2 0.00313332 0.0235604
144.3 0.00396267 0.0206782 244.3 0.00314113 0.0235697
144.4 0.0039516 0.020663 244.4 0.00310306 0.0235656
144.5 0.00395385 0.0206449 244.5 0.00309286 0.0235696
144.6 0.00395852 0.0206937 244.6 0.0031063 0.0235817
144.7 0.00394694 0.0206863 244.7 0.00308998 0.0235527
144.8 0.00395506 0.0206844 244.8 0.00307677 0.0235696
144.9 0.00395126 0.0206988 244.9 0.00310234 0.0235896
145 0.00395472 0.0207039 245 0.0030937 0.0235849
145.1 0.00393812 0.0206799 245.1 0.00308181 0.0235755
145.2 0.0039497 0.0207008 245.2 0.00307413 0.0235963
145.3 0.00396838 0.0207329 245.3 0.00306212 0.0236368
145.4 0.00394365 0.0206996 245.4 0.00305984 0.0235943
145.5 0.00395143 0.0207228 245.5 0.00305239 0.0236092
145.6 0.00396319 0.0207184 245.6 0.00303919 0.0236162
145.7 0.00394866 0.0207126 245.7 0.00310642 0.0236051
145.8 0.00394486 0.0207289 245.8 0.00440068 0.0236347
145.9 0.00395904 0.0207159 245.9 0.0945409 0.0236377
146 0.00394244 0.0207272 246 0.315276 0.0236227
146.1 0.00394106 0.0207184 246.1 0.315276 0.0235896
146.2 0.00395731 0.0207373 246.2 0.167481 0.0235345
146.3 0.00395679 0.0207226 246.3 0.2397 0.023452
146.4 0.00393189 0.0206973 246.4 0.315276 0.0234495
146.5 0.00396907 0.0207448 246.5 0.308688 0.0234128
146.6 0.00395662 0.0207644 246.6 0.307805 0.0233374
146.7 0.00394573 0.0207466 246.7 0.306578 0.0233394
146.8 0.00395143 0.020766 246.8 0.306324 0.0233147
146.9 0.00395074 0.0207843 246.9 0.307251 0.023266
147 0.00395575 0.0207461 247 0.309138 0.0232252
147.1 0.00395212 0.0207669 247.1 0.312278 0.0232102
147.2 0.00394797 0.0207635 247.2 0.314295 0.0231619
147.3 0.00393639 0.020762 247.3 0.315004 0.0231284
147.4 0.0039433 0.0207639 247.4 0.315285 0.0230913
147.5 0.00394486 0.0207789 247.5 0.315384 0.0230788
147.6 0.00393258 0.0207568 247.6 0.315522 0.0230422
147.7 0.00393725 0.020762 247.7 0.315662 0.0230132
147.8 0.00395126 0.02081 247.8 0.315693 0.022978
147.9 0.00393414 0.0207706 247.9 0.315702 0.022931
148 0.00392982 0.0207669 248 0.31571 0.0229428
148.1 0.00393518 0.0208081 248.1 0.315656 0.0229158
148.2 0.00394365 0.0207843 248.2 0.315381 0.0228634
148.3 0.00394106 0.0208002 248.3 0.314997 0.0228533
148.4 0.00394486 0.0207887 248.4 0.314606 0.0228072
148.5 0.00394123 0.0208424 248.5 0.314384 0.0227619
148.6 0.00393501 0.0208049 248.6 0.314437 0.022746
148.7 0.00394936 0.0208325 248.7 0.314668 0.0227097
148.8 0.0039459 0.0208078 248.8 0.314839 0.0226477
148.9 0.00395316 0.020814 248.9 0.314873 0.0226108
149 0.00395489 0.020835 249 0.314782 0.0226048
149.1 0.00395679 0.0208176 249.1 0.314678 0.0225419
149.2 0.0039293 0.0208247 249.2 0.314541 0.0225213
149.3 0.00394434 0.020809 249.3 0.314504 0.0225054
149.4 0.00396526 0.0208478 249.4 0.314431 0.0224112
149.5 0.00395454 0.0208338 249.5 0.314401 0.0223756
149.6 0.00395368 0.0208478 249.6 0.314476 0.0223816
149.7 0.0039497 0.0208575 249.7 0.314546 0.022299
149.8 0.00393535 0.0208402 249.8 0.314616 0.0222425
149.9 0.00394694 0.0208629 249.9 0.314688 0.0221974
150 0.00396215 0.0208734 250 0.314783 0.0221483
150.1 0.00395074 0.0208632 250.1 0.314332 0.0220899
150.2 0.0039497 0.020874 250.2 0.314705 0.0220814
150.3 0.00395074 0.0208778 250.3 0.314768 0.0220137
150.4 0.0039625 0.0208659 250.4 0.314718 0.0219174
150.5 0.00394988 0.0208681 250.5 0.314725 0.0218992
150.6 0.00396198 0.0208757 250.6 0.314781 0.0218088
150.7 0.00395973 0.0208931 250.7 0.314848 0.0217479
150.8 0.00395454 0.0208718 250.8 0.31499 0.0216927
150.9 0.00395281 0.0208962 250.9 0.314975 0.0216412
151 0.00394936 0.0208931 251 0.31498 0.0215493
151.1 0.00394918 0.0208913 251.1 0.315005 0.0214877
151.2 0.00395541 0.020908 251.2 0.315088 0.0214388
151.3 0.00397719 0.0209293 251.3 0.31504 0.021348
151.4 0.00395178 0.0208928 251.4 0.315094 0.0212701
151.5 0.00394936 0.0209215 251.5 0.315141 0.0211927
151.6 0.00396025 0.0209268 251.6 0.31516 0.0211115
151.7 0.0039459 0.020911 251.7 0.315225 0.0210083
151.8 0.00395091 0.0209209 251.8 0.315274 0.0209718
151.9 0.0039618 0.0209279 251.9 0.315312 0.0208731
152 0.00394728 0.020909 252 0.315349 0.0207701
152.1 0.00394797 0.0209236 252.1 0.315375 0.0206961
152.2 0.00395869 0.0209469 252.2 0.315427 0.0206257
152.3 0.00395645 0.0209325 252.3 0.315439 0.0205098
152.4 0.00393224 0.0209268 252.4 0.315458 0.0204265
152.5 0.00396596 0.0209379 252.5 0.315532 0.0203823
152.6 0.003958 0.0209508 252.6 0.315581 0.0202645
152.7 0.00393535 0.0209406 252.7 0.315626 0.0201703
152.8 0.00396267 0.0209817 252.8 0.315637 0.0201095
152.9 0.00396042 0.0209606 252.9 0.315593 0.0199917
153 0.00392636 0.0209601 253 0.315601 0.0199333
153.1 0.00395904 0.0209585 253.1 0.315627 0.0198408
153.2 0.0039523 0.0209839 253.2 0.315575 0.0197138
153.3 0.00394123 0.0209607 253.3 0.315582 0.0196511
153.4 0.00394884 0.0209798 253.4 0.315572 0.0196052
153.5 0.00395437 0.0209884 253.5 0.315552 0.0195179
153.6 0.00394849 0.0209972 253.6 0.315558 0.0194691
153.7 0.00394988 0.0209905 253.7 0.315626 0.0195009
153.8 0.00396371 0.0210185 253.8 0.315671 0.0194943
153.9 0.00394988 0.0210026 253.9 0.315635 0.0195406
154 0.00394002 0.0209829 254 0.315632 0.0196859
154.1 0.00396232 0.0210324 254.1 0.315657 0.0198713
154.2 0.00393881 0.0210033 254.2 0.315646 0.0201447
154.3 0.00394209 0.0209966 254.3 0.315688 0.0204892
154.4 0.0039523 0.0210195 254.4 0.315646 0.0209486
154.5 0.00394123 0.0210168 254.5 0.315633 0.0214716
154.6 0.00393552 0.0210072 254.6 0.315694 0.0221404
154.7 0.00396059 0.0210385 254.7 0.315815 0.022838
154.8 0.0039516 0.0210339 254.8 0.315865 0.0235557
154.9 0.00394832 0.0210153 254.9 0.315912 0.0243221
155 0.00394815 0.0210393 255 0.315944 0.0251936
155.1 0.00396423 0.0210393 255.1 0.315999 0.0260289
155.2 0.00393639 0.0210319 255.2 0.31605 0.0269866
155.3 0.00395178 0.0210537 255.3 0.316021 0.0279706
155.4 0.00394573 0.0210484 255.4 0.316093 0.0290001
155.5 0.00394002 0.0210295 255.5 0.316169 0.0300689
155.6 0.00394071 0.0210479 255.6 0.3162 0.0312198
155.7 0.00394019 0.0210545 255.7 0.316234 0.0324388
155.8 0.00391772 0.0210483 255.8 0.3163 0.033726
155.9 0.00393829 0.0210471 255.9 0.316395 0.0352754
156 0.0039516 0.0210513 256 0.316453 0.0370732
156.1 0.00395402 0.0210586 256.1 0.316524 0.0394427
156.2 0.0039459 0.0210576 256.2 0.316584 0.0426994
156.3 0.00395316 0.0210858 256.3 0.316532 0.04723
156.4 0.00390509 0.0210802 256.4 0.316535 0.053677
156.5 0.0038655 0.0210584 256.5 0.316521 0.0636778
156.6 0.00395178 0.0210939 256.6 0.316466 0.0792263
156.7 0.0039433 0.0210775 256.7 0.316499 0.102267
156.8 0.00393552 0.0210762 256.8 0.31657 0.133871
156.9 0.00395212 0.0210976 256.9 0.316544 0.174602
157 0.00394452 0.0211032 257 0.316479 0.224128
157.1 0.00393414 0.0211088 257.1 0.316484 0.28193
157.2 0.00396596 0.0211198 257.2 0.316202 0.345607
157.3 0.00395091 0.0211122 257.3 0.313774 0.405782
157.4 0.00393673 0.0211039 257.4 0.311874 0.448404
157.5 0.00394936 0.0211372 257.5 0.31179 0.473976
157.6 0.00394659 0.0211289 257.6 0.311795 0.484009
157.7 0.00393155 0.021102 257.7 0.311701 0.481254
157.8 0.00394884 0.0211093 257.8 0.311632 0.466505
157.9 0.00395351 0.0211177 257.9 0.311632 0.43786
158 0.00394469 0.0211177 258 0.311666 0.390889
158.1 0.00394365 0.0211091 258.1 0.311741 0.319024
158.2 0.00395524 0.0211438 258.2 0.311889 0.21946
158.3 0.00394538 0.0211267 258.3 0.312095 0.107175
158.4 0.00392653 0.0211179 258.4 0.312267 0.049411
158.5 0.00395489 0.0211515 258.5 0.312336 0.0369706
158.6 0.00393345 0.0211493 258.6 0.312357 0.0332944
158.7 0.00394227 0.0211382 258.7 0.312456 0.0314979
158.8 0.00395575 0.0211735 258.8 0.312516 0.0302766
158.9 0.00394953 0.0211713 258.9 0.312604 0.0293967
159 0.00392325 0.0211487 259 0.312679 0.0287363
159.1 0.00395869 0.0211911 259.1 0.312795 0.0281801
159.2 0.00395714 0.0211613 259.2 0.312846 0.0277433
159.3 0.00393051 0.0211532 259.3 0.31292 0.0273682
159.4 0.00395039 0.0211801 259.4 0.312996 0.0270463
159.5 0.00394209 0.0211759 259.5 0.312977 0.0267429
159.6 0.00393293 0.0211818 259.6 0.313041 0.0264785
159.7 0.00394106 0.0211939 259.7 0.31314 0.026286
159.8 0.00394503 0.021219 259.8 0.313207 0.0260535
159.9 0.0039357 0.0211857 259.9 0.313326 0.0258479
160 0.00392671 0.0211885 260 0.313515 0.0257061
160.1 0.00393016 0.0211897 260.1 0.313683 0.0255254
160.2 0.00391374 0.0211906 260.2 0.313872 0.0253777
160.3 0.00389057 0.0212114 260.3 0.314083 0.0253003
160.4 0.00391011 0.021219 260.4 0.314216 0.0251754
160.5 0.00390112 0.0212014 260.5 0.314587 0.0250695
160.6 0.00387189 0.021221 260.6 0.314176 0.0249953
160.7 0.00384924 0.0212293 260.7 0.314276 0.024914
160.8 0.00380585 0.0212301 260.8 0.314316 0.0248446
160.9 0.00375069 0.0212222 260.9 0.314472 0.0247702
161 0.00373029 0.0212117 261 0.314719 0.0247732
161.1 0.00373271 0.0212178 261.1 0.314856 0.0246893
161.2 0.00372078 0.0211838 261.2 0.314943 0.0246912
161.3 0.00373841 0.0212406 261.3 0.315061 0.0246848
161.4 0.00373738 0.0212651 261.4 0.315129 0.0246159
161.5 0.00371801 0.0212171 261.5 0.315211 0.0245798
161.6 0.00374585 0.0212519 261.6 0.315311 0.0245886
161.7 0.00424537 0.0212438 261.7 0.315417 0.0245543
161.8 0.0093652 0.0212479 261.8 0.315528 0.0245631
161.9 0.273602 0.0212588 261.9 0.31563 0.0245583
162 0.687069 0.0212494 262 0.315707 0.0245504
162.1 0.804711 0.0211762 262.1 0.315798 0.0245493
162.2 1.18681 0.0211334 262.2 0.315895 0.0245777
162.3 1.2894 0.0211084 262.3 0.315974 0.0245929
162.4 1.29223 0.0210456 262.4 0.316074 0.0246221
162.5 1.29174 0.0209687 262.5 0.316108 0.0246641
162.6 1.29002 0.0209136 262.6 0.316187 0.0246994
162.7 1.28789 0.0207851 262.7 0.316266 0.0247141
162.8 1.28756 0.0206523 262.8 0.316401 0.0248079
162.9 1.28855 0.0205181 262.9 0.316477 0.0249165
163 1.28967 0.0203412 263 0.316487 0.0249599
163.1 1.29015 0.0201005 263.1 0.316585 0.0250932
163.2 1.29034 0.0199271 263.2 0.316708 0.0251977
163.3 1.29049 0.0196471 263.3 0.316762 0.0253219
163.4 1.29058 0.0193637 263.4 0.316744 0.025461
163.5 1.29054 0.019068 263.5 0.316807 0.0256131
163.6 1.29057 0.0187808 263.6 0.316814 0.0257718
163.7 1.29059 0.0183874 263.7 0.316911 0.0259737
163.8 1.29047 0.0180089 263.8 0.316937 0.026202
163.9 1.29039 0.0175918 263.9 0.31699 0.0264448
164 1.29042 0.0170951 264 0.317061 0.0266606
164.1 1.29041 0.0165744 264.1 0.317139 0.0269875
164.2 1.29037 0.0159633 264.2 0.317226 0.0272549
164.3 1.29027 0.0152449 264.3 0.317235 0.0276133
164.4 1.29018 0.0143709 264.4 0.317294 0.0279689
164.5 1.29046 0.0134649 264.5 0.317336 0.0283367
164.6 1.29046 0.0125711 264.6 0.317392 0.0287162
164.7 1.29028 0.0120806 264.7 0.317451 0.0291761
164.8 1.29042 0.0124573 264.8 0.317496 0.0295993
164.9 1.29056 0.0139366 264.9 0.317595 0.0300875
165 1.29073 0.0164228 265 0.317661 0.0306448
165.1 1.29075 0.0203873 265.1 0.317631 0.0312221
165.2 1.2907 0.0274409 265.2 0.317632 0.0317836
165.3 1.29055 0.0469744 265.3 0.317662 0.0324302
165.4 1.29042 0.102206 265.4 0.317696 0.0330931
165.5 1.29029 0.204909 265.5 0.317679 0.0338273
165.6 1.28994 0.349801 265.6 0.317683 0.0346192
165.7 1.28741 0.468638 265.7 0.317743 0.0355952
165.8 1.28705 0.517144 265.8 0.317767 0.036661
165.9 1.28704 0.532085 265.9 0.317739 0.0379917
166 1.28708 0.533588 266 0.31773 0.0397215
166.1 1.28724 0.528069 266.1 0.317775 0.041821
166.2 1.28743 0.517533 266.2 0.317894 0.0445394
166.3 1.28772 0.502254 266.3 0.318051 0.0481904
166.4 1.28786 0.480722 266.4 0.318181 0.0530742
166.5 1.28785 0.449176 266.5 0.318254 0.0599202
166.6 1.28785 0.400736 266.6 0.318285 0.0701113
166.7 1.28774 0.325923 266.7 0.318322 0.085121
166.8 1.28806 0.216293 266.8 0.318366 0.106131
166.9 1.28835 0.0924911 266.9 0.318422 0.134146
167 1.28861 0.0400727 267 0.318475 0.169542
167.1 1.28881 0.030882 267.1 0.318482 0.212234
167.2 1.28902 0.0281421 267.2 0.318445 0.26213
167.3 1.28914 0.0267575 267.3 0.318313 0.317858
167.4 1.28927 0.0258872 267.4 0.317079 0.375033
167.5 1.28947 0.0252524 267.5 0.314418 0.42214
167.6 1.2896 0.0248365 267.6 0.313941 0.454308
167.7 1.2898 0.0245107 267.7 0.313885 0.471011
167.8 1.29004 0.0242465 267.8 0.31379 0.473914
167.9 1.29007 0.0240557 267.9 0.313732 0.464456
168 1.29018 0.023855 268 0.313674 0.441906
168.1 1.29025 0.0236932 268.1 0.31363 0.402993
168.2 1.2903 0.0235156 268.2 0.313703 0.342046
168.3 1.29033 0.0234107 268.3 0.313943 0.254673
168.4 1.29048 0.0232855 268.4 0.314227 0.146123
168.5 1.29063 0.0232427 268.5 0.314427 0.0636117
168.6 1.29091 0.0232849 268.6 0.314592 0.0406419
168.7 1.29092 0.0233843 268.7 0.314651 0.0351295
168.8 1.29095 0.0236397 268.8 0.314664 0.0328813
168.9 1.29103 0.0240307 268.9 0.314792 0.0315344
169 1.29119 0.0245707 269 0.314804 0.0305509
169.1 1.29117 0.0253127 269.1 0.314827 0.0297714
169.2 1.29129 0.0263879 269.2 0.314805 0.0292108
169.3 1.2913 0.027794 269.3 0.314777 0.0287149
169.4 1.29121 0.0296919 269.4 0.314881 0.028309
169.5 1.29123 0.0324385 269.5 0.315012 0.0279916
169.6 1.2913 0.0375182 269.6 0.315116 0.0276899
169.7 1.29132 0.0488685 269.7 0.3152 0.0274562
169.8 1.29136 0.0758924 269.8 0.315291 0.027259
169.9 1.29156 0.126933 269.9 0.315376 0.0270356
170 1.29155 0.204948 270 0.315577 0.0268471
170.1 1.29157 0.309588 270.1 0.315714 0.0267534
170.2 1.28951 0.414257 270.2 0.315764 0.0265703
170.3 1.28879 0.475308 270.3 0.315769 0.0264548
170.4 1.28876 0.503456 270.4 0.315694 0.0263961
170.5 1.28885 0.512846 270.5 0.315794 0.0262604
170.6 1.28882 0.511607 270.6 0.315871 0.0261984
170.7 1.28895 0.503203 270.7 0.316019 0.0261518
170.8 1.28889 0.488385 270.8 0.316101 0.026102
170.9 1.28903 0.4654 270.9 0.316178 0.0260349
171 1.28903 0.429756 271 0.316286 0.0260441
171.1 1.28913 0.37369 271.1 0.316376 0.0259876
171.2 1.28916 0.287673 271.2 0.316547 0.0259731
171.3 1.2893 0.169885 271.3 0.316662 0.0259988
171.4 1.28956 0.0655759 271.4 0.316759 0.0259634
171.5 1.28964 0.0361813 271.5 0.31679 0.0259383
171.6 1.28976 0.0304852 271.6 0.316829 0.0259464
171.7 1.28989 0.0284566 271.7 0.31688 0.0259658
171.8 1.28996 0.0272741 271.8 0.316964 0.0259445
171.9 1.28998 0.0265304 271.9 0.317027 0.0259681
172 1.29023 0.026022 272 0.317061 0.0260108
172.1 1.29054 0.0256294 272.1 0.317137 0.026016
172.2 1.29088 0.0253318 272.2 0.317247 0.0260273
172.3 1.2911 0.0251196 272.3 0.317322 0.0260994
172.4 1.29134 0.0249753 272.4 0.317372 0.0261214
172.5 1.29168 0.0248274 272.5 0.317334 0.026181
172.6 1.29179 0.0246863 272.6 0.31743 0.0262761
172.7 1.29183 0.0245668 272.7 0.317539 0.0263231
172.8 1.29194 0.0244831 272.8 0.317573 0.0263613
172.9 1.29205 0.0244657 272.9 0.317529 0.0264967
173 1.29214 0.0245788 273 0.317577 0.0265875
173.1 1.29216 0.0246942 273.1 0.317666 0.0267137
173.2 1.29229 0.0249813 273.2 0.317637 0.0268493
173.3 1.29235 0.0254354 273.3 0.317647 0.027007
173.4 1.29233 0.0260594 273.4 0.317662 0.027147
173.5 1.29233 0.0269197 273.5 0.317684 0.0273345
173.6 1.29239 0.0281171 273.6 0.317741 0.0275504
173.7 1.29256 0.0296745 273.7 0.317748 0.0277009
173.8 1.29253 0.0319053 273.8 0.317748 0.0279402
173.9 1.29257 0.0355482 273.9 0.317782 0.0282365
174 1.29269 0.0431252 274 0.317901 0.0284529
174.1 1.29269 0.0611973 274.1 0.318025 0.0287726
174.2 1.29262 0.0996007 274.2 0.318117 0.0290849
174.3 1.29254 0.163569 274.3 0.318163 0.0294355
174.4 1.29255 0.254474 274.4 0.318181 0.0297778
174.5 1.29177 0.364974 274.5 0.318217 0.0301965
174.6 1.28974 0.448488 274.6 0.318312 0.030617
174.7 1.28963 0.49262 274.7 0.318388 0.0310526
174.8 1.28947 0.511034 274.8 0.318363 0.0315571
174.9 1.28969 0.515096 274.9 0.318333 0.0320705
175 1.28959 0.510513 275 0.318342 0.0326139
175.1 1.28971 0.499467 275.1 0.318346 0.0332199
175.2 1.28952 0.481668 275.2 0.318262 0.0338522
175.3 1.28935 0.454231 275.3 0.31825 0.0345443
175.4 1.28911 0.41119 275.4 0.318264 0.035443
175.5 1.28919 0.343377 275.5 0.318167 0.0363876
175.6 1.28925 0.242633 275.6 0.31807 0.0375095
175.7 1.28957 0.11865 275.7 0.318016 0.0389075
175.8 1.28993 0.0469874 275.8 0.317983 0.0406612
175.9 1.29031 0.0330749 275.9 0.317957 0.0428475
176 1.29056 0.0296313 276 0.317864 0.0457558
176.1 1.29084 0.0281277 276.1 0.317791 0.0495228
176.2 1.29108 0.027134 276.2 0.317756 0.0546479
176.3 1.29123 0.0264964 276.3 0.317631 0.0618738
176.4 1.29098 0.0260562 276.4 0.31759 0.0726104
176.5 1.29034 0.0257604 276.5 0.317485 0.0881669
176.6 1.28997 0.0254968 276.6 0.317453 0.109744
176.7 1.28986 0.0253274 276.7 0.317476 0.138168
176.8 1.29024 0.025186 276.8 0.317423 0.173771
176.9 1.29132 0.0250352 276.9 0.317438 0.216547
177 1.29229 0.0249078 277 0.317454 0.266167
177.1 1.29252 0.024823 277.1 0.317295 0.321365
177.2 1.29229 0.0247801 277.2 0.315926 0.377351
177.3 1.28905 0.0248341 277.3 0.313376 0.422957
177.4 1.00251 0.0249643 277.4 0.313067 0.454103
177.5 0.422952 0.0253682 277.5 0.313044 0.46998
177.6 0.0705623 0.0259196 277.6 0.3131 0.47222
177.7 0.0360664 0.0264477 277.7 0.313189 0.462082
177.8 0.0264767 0.0267825 277.8 0.313303 0.438687
177.9 0.0118393 0.026951 277.9 0.313387 0.39868
178 0.00797039 0.0270977 278 0.313529 0.336311
178.1 0.00774631 0.0271396 278.1 0.313729 0.247713
178.2 0.00754263 0.0271558 278.2 0.314025 0.139566
178.3 0.00736609 0.0271869 278.3 0.314219 0.0613907
178.4 0.00720737 0.0271884 278.4 0.314346 0.0403674
178.5 0.00701786 0.0271641 278.5 0.314469 0.0352192
178.6 0.00686813 0.0271303 278.6 0.314558 0.0330307
178.7 0.00674295 0.0271421 278.7 0.314538 0.0316996
178.8 0.00660203 0.0271403 278.8 0.314027 0.0307395
178.9 0.00650037 0.0271227 278.9 0.313138 0.03001
179 0.00639853 0.0270975 279 0.312444 0.029431
179.1 0.00630585 0.0270727 279.1 0.311908 0.0289524
179.2 0.0062296 0.027045 279.2 0.311508 0.028578
179.3 0.0061715 0.0270341 279.3 0.310952 0.0282247
179.4 0.00608782 0.0269948 279.4 0.310358 0.0279719
179.5 0.00603664 0.0269589 279.5 0.309876 0.0277463
179.6 0.00598736 0.0269723 279.6 0.309393 0.027544
179.7 0.00592737 0.0269344 279.7 0.308957 0.0273214
179.8 0.00587273 0.0268817 279.8 0.308435 0.0271888
179.9 0.0058423 0.0268907 279.9 0.304761 0.027068
180 0.00581999 0.0268614 280 0.296997 0.0268948
180.1 0.0057759 0.0268109 280.1 0.246473 0.0268049
180.2 0.00574288 0.0268046 280.2 0.116401 0.0267328
180.3 0.00573977 0.0267881 280.3 0.04828 0.0266328
180.4 0.00569741 0.0267406 280.4 0.0285074 0.0265873
180.5 0.00566836 0.0267152 280.5 0.0105086 0.0265774
180.6 0.00565539 0.026689 280.6 0.00431242 0.026477
180.7 0.00562773 0.0266206 280.7 0.00292668 0.0264229
180.8 0.00559799 0.0266409 280.8 0.0029238 0.0263653
180.9 0.00559729 0.0266027 280.9 0.00292572 0.0262581
181 0.0055641 0.0265344 281 0.00293328 0.026196
181.1 0.00553885 0.0264969 281.1 0.00294241 0.0260885
181.2 0.00554439 0.0264893 281.2 0.00292584 0.0259947
181.3 0.00551897 0.0264541 281.3 0.00293256 0.0259057
181.4 0.00549649 0.0263933 281.4 0.00293748 0.0258232
181.5 0.00549857 0.0263894 281.5 0.00292512 0.0256777
181.6 0.00548871 0.0263394 281.6 0.00291347 0.0255737
181.7 0.0054607 0.0262664 281.7 0.00291335 0.0254863
181.8 0.00546796 0.0263046 281.8 0.00292091 0.0254037
181.9 0.00546191 0.0262542 281.9 0.00291791 0.0252638
182 0.00544618 0.0261939 282 0.002931 0.0251749
182.1 0.00543321 0.0261374 282.1 0.0029232 0.0250829
182.2 0.0054199 0.0261114 282.2 0.00291071 0.024956
182.3 0.00540762 0.0260499 282.3 0.00291827 0.0248841
182.4 0.00539517 0.0260176 282.4 0.0029274 0.0247914
182.5 0.00540382 0.0259901 282.5 0.00291047 0.0246925
182.6 0.00538065 0.0259517 282.6 0.00291779 0.0245685
182.7 0.00537304 0.0259336 282.7 0.002925 0.0245109
182.8 0.00538497 0.0258719 282.8 0.00290158 0.0243598
182.9 0.00535402 0.0258351 282.9 0.00291335 0.0242819
183 0.00533984 0.0257874 283 0.00291095 0.0242184
183.1 0.00533275 0.0257457 283.1 0.0029226 0.0241356
183.2 0.00533587 0.0257062 283.2 0.00291755 0.0240118
183.3 0.00531857 0.0256475 283.3 0.00291707 0.0239817
183.4 0.00531719 0.0256173 283.4 0.00292007 0.0239192
183.5 0.00529333 0.0255916 283.5 0.00291311 0.0238096
183.6 0.00528399 0.0255247 283.6 0.00291359 0.0237699
183.7 0.00528711 0.0254638 283.7 0.00290434 0.0236701
183.8 0.00529143 0.0254364 283.8 0.00290362 0.0235997
183.9 0.00526117 0.0253854 283.9 0.00290506 0.0235482
184 0.00527293 0.0253629 284 0.00291251 0.0235003
184.1 0.00525114 0.0252911 284.1 0.00290266 0.0234256
184.2 0.00525443 0.0252386 284.2 0.00290651 0.0233834
184.3 0.00524405 0.0252041 284.3 0.00291155 0.0233477
184.4 0.00523524 0.0251985 284.4 0.00290567 0.0232632
184.5 0.00522503 0.0251157 284.5 0.00291023 0.0232394
184.6 0.00521397 0.025042 284.6 0.0029047 0.0231842
184.7 0.00522244 0.0250204 284.7 0.00289282 0.0231271
184.8 0.00521829 0.0249649 284.8 0.00289498 0.0230799
184.9 0.00519253 0.0249232 284.9 0.00290735 0.0230926
185 0.00520238 0.0248771 285 0.00289294 0.023023
185.1 0.00519651 0.024809 285.1 0.00289654 0.0229722
185.2 0.0051704 0.0247412 285.2 0.00290026 0.0229662
185.3 0.00518406 0.0247153 285.3 0.00289894 0.0229132
185.4 0.00517195 0.0246601 285.4 0.00290218 0.0229029
185.5 0.00515864 0.0245888 285.5 0.00290338 0.0228717
185.6 0.00517178 0.0245754 285.6 0.0028951 0.022846
185.7 0.00514826 0.0245061 285.7 0.00289534 0.0227973
185.8 0.00515363 0.0244514 285.8 0.0028885 0.0227999
185.9 0.00515829 0.0244321 285.9 0.0028963 0.0227612
186 0.00515034 0.0243655 286 0.00289006 0.0227087
186.1 0.00512527 0.0242526 286.1 0.00289702 0.0226947
186.2 0.00512994 0.0242225 286.2 0.00289426 0.0226696
186.3 0.00514014 0.0241732 286.3 0.00287949 0.0226393
186.4 0.00512769 0.0240936 286.4 0.00289078 0.022649
186.5 0.00511628 0.0240534 286.5 0.00289834 0.0226265
186.6 0.00512821 0.0239924 286.6 0.00287265 0.0225878
186.7 0.00511109 0.0239349 286.7 0.00288573 0.0225893
186.8 0.00511541 0.0238736 286.8 0.00288045 0.0225863
186.9 0.00509225 0.0238453 286.9 0.00288201 0.022537
187 0.00509899 0.0237495 287 0.00287721 0.0225271
187.1 0.00508135 0.0236616 287.1 0.00287745 0.0225176
187.2 0.00508982 0.0236231 287.2 0.00287301 0.0224971
187.3 0.00508913 0.0235474 287.3 0.00287721 0.0224597
187.4 0.0050798 0.023467 287.4 0.0028909 0.0224908
187.5 0.00506959 0.0234377 287.5 0.00288009 0.0224625
187.6 0.00506579 0.0233732 287.6 0.00287048 0.0224765
187.7 0.00505576 0.0232834 287.7 0.00288417 0.0224588
187.8 0.00506389 0.0232336 287.8 0.00287517 0.0224207
187.9 0.00505334 0.0231616 287.9 0.00286724 0.0224251
188 0.00504418 0.0231136 288 0.00287012 0.0224496
188.1 0.00504107 0.0230303 288.1 0.00287012 0.0223852
188.2 0.00504279 0.022999 288.2 0.00286076 0.0223854
188.3 0.00503519 0.02289 288.3 0.00287565 0.0223861
188.4 0.00502257 0.022839 288.4 0.00287169 0.0223805
188.5 0.00503156 0.0228048 288.5 0.00287048 0.0223831
188.6 0.00502481 0.0227262 288.6 0.00286544 0.0223676
188.7 0.0050134 0.0226505 288.7 0.00286964 0.0223752
188.8 0.00503467 0.0225917 288.8 0.00286292 0.0223417
188.9 0.00500977 0.0225268 288.9 0.00286124 0.0223281
189 0.00500666 0.0224677 289 0.00287193 0.0223483
189.1 0.00501513 0.0224466 289.1 0.00286244 0.0223301
189.2 0.00500545 0.0223685 289.2 0.002864 0.0223256
189.3 0.00498107 0.022263 289.3 0.0028646 0.0223395
189.4 0.00498677 0.0222221 289.4 0.0028634 0.0223174
189.5 0.00498418 0.0221716 289.5 0.00285331 0.0222912
189.6 0.00496361 0.0221261 289.6 0.00285896 0.0223194
189.7 0.00497969 0.0220673 289.7 0.00286448 0.0223086
189.8 0.00497346 0.0220148 289.8 0.00286712 0.0222955
189.9 0.00494632 0.0219678 289.9 0.00286496 0.022323
190 0.00495686 0.0219048 290 0.00286376 0.0222829
190.1 0.00494355 0.0218669 290.1 0.00285704 0.0222891
190.2 0.00494528 0.0217856 290.2 0.00286148 0.0222979
190.3 0.00494147 0.0217418 290.3 0.00286376 0.0222899
190.4 0.00494977 0.0216724 290.4 0.00284803 0.0222754
190.5 0.00493836 0.0216276 290.5 0.00285824 0.022287
190.6 0.00494493 0.0215764 290.6 0.00285019 0.0222797
190.7 0.00493508 0.0215475 290.7 0.00284551 0.0222488
190.8 0.00492626 0.0214878 290.8 0.00285596 0.0222947
190.9 0.00492488 0.0214461 290.9 0.00285992 0.0222781
191 0.00493767 0.0214507 291 0.00284311 0.0222651
191.1 0.00491882 0.0213608 291.1 0.00285007 0.0222674
191.2 0.00487093 0.0213172 291.2 0.00285259 0.0222689
191.3 0.00489496 0.0212962 291.3 0.00284659 0.0222584
191.4 0.00486557 0.0212504 291.4 0.00284023 0.0222758
191.5 0.00486246 0.0211896 291.5 0.00285067 0.0222848
191.6 0.00485156 0.0211912 291.6 0.00284407 0.022256
191.7 0.00485226 0.021164 291.7 0.00283542 0.0222577
191.8 0.00483427 0.021087 291.8 0.00284251 0.0222865
191.9 0.00483376 0.021075 291.9 0.00283975 0.022268
192 0.00484396 0.021042 292 0.00283494 0.0222425
192.1 0.00481923 0.0210033 292.1 0.00284887 0.0222657
192.2 0.0048258 0.0209758 292.2 0.0028353 0.022244
192.3 0.00483341 0.0209383 292.3 0.00284167 0.0222653
192.4 0.00482027 0.020916 292.4 0.00283638 0.0222638
192.5 0.0048175 0.020898 292.5 0.00283674 0.0222421
192.6 0.00482632 0.020849 292.6 0.00282666 0.0222045
192.7 0.0048239 0.0208316 292.7 0.00284347 0.0222702
192.8 0.00482061 0.0207978 292.8 0.00284347 0.0222631
192.9 0.00481214 0.020822 292.9 0.00283266 0.022261
193 0.00480799 0.0207628 293 0.00283951 0.0222696
193.1 0.00478966 0.0207319 293.1 0.00284659 0.0222569
193.2 0.00481525 0.0207204 293.2 0.00282846 0.0222438
193.3 0.00481197 0.0206917 293.3 0.0028347 0.0222627
193.4 0.00479935 0.020641 293.4 0.00283867 0.0222854
193.5 0.00480453 0.020653 293.5 0.00283026 0.0222623
193.6 0.00478102 0.0206133 293.6 0.00283554 0.0222636
193.7 0.00478776 0.0205759 293.7 0.00283602 0.0222745
193.8 0.0048009 0.02058 293.8 0.00282618 0.0222314
193.9 0.00477843 0.0205766 293.9 0.00282642 0.0222432
194 0.00476546 0.0205332 294 0.00283434 0.022288
194.1 0.00476615 0.0205075 294.1 0.00283074 0.0222749
194.2 0.00476096 0.0205083 294.2 0.00282822 0.0222719
194.3 0.00475612 0.0204634 294.3 0.00282594 0.022268
194.4 0.00474021 0.0204877 294.4 0.0028257 0.0222415
194.5 0.00474903 0.0204522 294.5 0.00281285 0.0222399
194.6 0.00474177 0.0204375 294.6 0.00283506 0.0222769
194.7 0.004739 0.0204345 294.7 0.00282414 0.0222415
194.8 0.00476096 0.0204142 294.8 0.00281537 0.0222264
194.9 0.00475716 0.0204015 294.9 0.00281729 0.0222552
195 0.00476044 0.0203797 295 0.00281153 0.0222562
195.1 0.00476165 0.0204186 295.1 0.00280997 0.0222509
195.2 0.00473883 0.0203662 295.2 0.00282246 0.0223048
195.3 0.00472241 0.0203496 295.3 0.00281681 0.0222779
195.4 0.00470425 0.0203278 295.4 0.00282053 0.0222646
195.5 0.00468367 0.0203165 295.5 0.00281873 0.0222788
195.6 0.00469457 0.0202778 295.6 0.00281381 0.0222857
195.7 0.00471203 0.0203243 295.7 0.00279388 0.0222599
195.8 0.00469664 0.0202706 295.8 0.00281417 0.0222826
195.9 0.00467244 0.0202763 295.9 0.00280889 0.0222839
196 0.00470218 0.0202722 296 0.00280096 0.0222788
196.1 0.00469595 0.0202591 296.1 0.00280132 0.0222665
196.2 0.00467676 0.020228 296.2 0.00280685 0.0222867
196.3 0.0046854 0.0202214 296.3 0.00280541 0.0222852
196.4 0.00470512 0.0202425 296.4 0.00280012 0.0222882
196.5 0.00468558 0.0202018 296.5 0.00280805 0.0223144
196.6 0.00470131 0.0202057 296.6 0.00280745 0.0222938
196.7 0.00469872 0.0201898 296.7 0.00279796 0.0222874
196.8 0.00469405 0.0201899 296.8 0.00279568 0.0223196
196.9 0.0046982 0.0201764 296.9 0.00279472 0.022287
197 0.00471324 0.0202285 297 0.00278307 0.0222743
197.1 0.00470218 0.0201673 297.1 0.00279772 0.022302
197.2 0.00468904 0.0201421 297.2 0.00278824 0.0222897
197.3 0.00471583 0.0201769 297.3 0.00278583 0.022252
197.4 0.00470719 0.0201548 297.4 0.00279976 0.0223075
197.5 0.00472379 0.0201337 297.5 0.00279556 0.0223103
197.6 0.00472517 0.020149 297.6 0.00279076 0.0223075
197.7 0.00474004 0.0201348 297.7 0.00281057 0.0223142
197.8 0.00472777 0.0201306 297.8 0.00280673 0.0223408
197.9 0.00472569 0.0201414 297.9 0.00280469 0.0223292
198 0.00472949 0.0201345 298 0.00280096 0.0223069
198.1 0.00470684 0.0200816 298.1 0.00280877 0.0223442
198.2 0.00472206 0.0201168 298.2 0.00279976 0.0223135
198.3 0.00473537 0.0200997 298.3 0.00279508 0.0223253
198.4 0.00470045 0.0200836 298.4 0.0028024 0.0223138
198.5 0.00470512 0.0200973 298.5 0.0027988 0.0223129
198.6 0.00471583 0.0201156 298.6 0.00278007 0.0223043
198.7 0.00470131 0.0200529 298.7 0.00278451 0.0223322
198.8 0.0046963 0.0200644 298.8 0.00277491 0.0223142
198.9 0.00470563 0.0200967 298.9 0.00277599 0.0223354
199 0.00470183 0.0200842 299 0.00278992 0.022343
199.1 0.00467641 0.0200647 299.1 0.00277731 0.0223412
199.2 0.00468195 0.0200921 299.2 0.00277275 0.0223161
199.3 0.00467538 0.0200752 299.3 0.00277611 0.0223342
199.4 0.00467244 0.0200514 299.4 0.00277863 0.0223297
199.5 0.00469682 0.0200853 299.5 0.00277239 0.0223483
199.6 0.00468661 0.0200502 299.6 0.00277203 0.0223638
199.7 0.00467676 0.0200509 299.7 0.00279184 0.0223741
199.8 0.00470581 0.0200627 299.8 0.00277251 0.0223391
199.9 0.00469111 0.0200907 299.9 0.00277707 0.0223215
200 0.00470512 0.0200558 300 0.00278379 0.0223603
200.1 0.00471826 0.020072 300.1 0.00277299 0.0223702
200.2 0.00470027 0.0200698 300.2 0.00277431 0.0223541
200.3 0.00468938 0.0200586 300.3 0.00277887 0.022367
200.4 0.0046861 0.0200644 300.4 0.00277671 0.0223488
200.5 0.00469318 0.0200618 300.5 0.00277959 0.0223588
200.6 0.00466587 0.0200319 300.6 0.00278091 0.0223957
200.7 0.00468921 0.0200385 300.7 0.00278223 0.0223663
200.8 0.00469094 0.0200569 300.8 0.00278451 0.0223972
200.9 0.00467417 0.0200216 300.9 0.00278487 0.0223927
201 0.00468437 0.0200564 301 0.00277899 0.0224144
201.1 0.00470391 0.02005 301.1 0.00276446 0.0223696
201.2 0.00469889 0.0200497 301.2 0.00278235 0.0224164
201.3 0.00470062 0.0200311 301.3 0.0027701 0.0224009
201.4 0.00470546 0.0200525 301.4 0.00276938 0.0223985
201.5 0.00470581 0.0200397 301.5 0.00277959 0.0224539
201.6 0.00469474 0.0200336 301.6 0.00277647 0.0224075
201.7 0.00472016 0.02007 301.7 0.00276842 0.022402
201.8 0.00470494 0.0200537 301.8 0.00278211 0.0224436
201.9 0.00469491 0.0200243 301.9 0.00277107 0.0224176
202 0.00470944 0.0200546 302 0.0027707 0.0224026
202.1 0.00470131 0.0200341 302.1 0.00277119 0.0224301
202.2 0.00468125 0.02004 302.2 0.00277323 0.0224511
202.3 0.00467901 0.0200497 302.3 0.00277046 0.0224297
202.4 0.00469837 0.0200593 302.4 0.00277695 0.0224453
202.5 0.00468074 0.0200301 302.5 0.00278403 0.0224674
202.6 0.00467589 0.0200384 302.6 0.00277323 0.0224224
202.7 0.00470304 0.0200502 302.7 0.00277455 0.0224524
202.8 0.00468817 0.0200373 302.8 0.00278667 0.0224357
202.9 0.00468921 0.0200488 302.9 0.00277203 0.0224462
203 0.00470944 0.0200667 303 0.00277287 0.0224674
203.1 0.00468316 0.0200547 303.1 0.00277587 0.0224412
203.2 0.00468316 0.0200417 303.2 0.00277299 0.0224322
203.3 0.00468661 0.0200654 303.3 0.00277455 0.022473
203.4 0.0046676 0.0200416 303.4 0.00277983 0.0224835
203.5 0.00467347 0.0200525 303.5 0.00278679 0.0225018
203.6 0.00468904 0.0200529 303.6 0.00278031 0.0224859
203.7 0.00467538 0.0200343 303.7 0.00278776 0.0224702
203.8 0.00467451 0.0200274 303.8 0.00277527 0.0224642
203.9 0.00467365 0.0200679 303.9 0.0027653 0.0224754
204 0.00469993 0.0200727 304 0.00277359 0.022485
204.1 0.00468367 0.0200311 304.1 0.00276902 0.0224958
204.2 0.0046816 0.0200571 304.2 0.00276662 0.0224764
204.3 0.00466846 0.0200483 304.3 0.00278127 0.0225228
204.4 0.00466362 0.0200542 304.4 0.00277551 0.0225155
204.5 0.00465999 0.0200564 304.5 0.00277899 0.0225005
204.6 0.00467296 0.0200596 304.6 0.00277623 0.0225138
204.7 0.00466137 0.0200625 304.7 0.00277983 0.0225445
204.8 0.00466431 0.0200507 304.8 0.00277383 0.0224979
204.9 0.00466984 0.0200973 304.9 0.00277563 0.0225168
205 0.00466932 0.0200762 305 0.00277383 0.0225421
205.1 0.0046593 0.0200781 305.1 0.0027689 0.0225277
205.2 0.00466431 0.0200794 305.2 0.00276098 0.0225256
205.3 0.00466103 0.020073 305.3 0.00277671 0.0225546
205.4 0.00465411 0.0200603 305.4 0.00277203 0.0225264
205.5 0.00466016 0.0200943 305.5 0.0027707 0.0225365
205.6 0.00464961 0.0200789 305.6 0.00278115 0.0225406
205.7 0.00464858 0.0200574 305.7 0.00276902 0.0225618
205.8 0.0046771 0.0201005 305.8 0.00276938 0.0225509
205.9 0.00465705 0.0200924 305.9 0.00276566 0.0225561
206 0.00465653 0.0200901 306 0.00276938 0.0225554
206.1 0.00467382 0.0201227 306.1 0.00276902 0.0225511
206.2 0.00466016 0.0201127 306.2 0.00275738 0.0225593
206.3 0.0046446 0.0200772 306.3 0.00276206 0.0225595
206.4 0.00464322 0.0201019 306.4 0.00276086 0.022547
206.5 0.00466396 0.0200994 306.5 0.00276686 0.022596
206.6 0.00463993 0.0200786 306.6 0.00276278 0.0225752
206.7 0.0046382 0.0201087 306.7 0.00275414 0.0225593
206.8 0.00465739 0.0201083 306.8 0.00275702 0.0225874
206.9 0.00464736 0.0201076 306.9 0.00275918 0.0226084
207 0.0046484 0.0200963 307 0.00276014 0.0225696
207.1 0.00465791 0.0200875 307.1 0.00275161 0.0225655
207.2 0.00462731 0.0201038 307.2 0.00275726 0.0225915
207.3 0.00463699 0.0200958 307.3 0.00275101 0.0225758
207.4 0.00464564 0.0201495 307.4 0.00275546 0.0225979
207.5 0.00463682 0.0200806 307.5 0.00275546 0.0226035
207.6 0.00462973 0.0200919 307.6 0.00274993 0.0226219
207.7 0.00464633 0.0201215 307.7 0.00274717 0.022597
207.8 0.00463526 0.020095 307.8 0.00275221 0.0226157
207.9 0.00462212 0.0200956 307.9 0.00275558 0.0226037
208 0.00465134 0.0201335 308 0.00273925 0.0226005
208.1 0.00463336 0.0201264 308.1 0.00275738 0.0226344
208.2 0.00461711 0.0201147 308.2 0.00274849 0.0226329
208.3 0.00462437 0.0201308 308.3 0.00273672 0.0226033
208.4 0.00462229 0.020111 308.4 0.00275474 0.0226492
208.5 0.00461348 0.0201152 308.5 0.00274957 0.0226282
208.6 0.00461884 0.0201112 308.6 0.00275414 0.0226466
208.7 0.00463025 0.0201445 308.7 0.00274753 0.0226513
208.8 0.00460985 0.0201249 308.8 0.00275438 0.0226657
208.9 0.00461175 0.0201249 308.9 0.00274873 0.0226453
209 0.00463007 0.0201333 309 0.00275197 0.0226574
209.1 0.00461244 0.0201026 309.1 0.00275462 0.0226889
209.2 0.00461313 0.0201372 309.2 0.00274417 0.0226797
209.3 0.0046133 0.0201396 309.3 0.00274789 0.0226719
209.4 0.00461157 0.0201147 309.4 0.00275161 0.0226975
209.5 0.00460051 0.0201337 309.5 0.00274825 0.0226829
209.6 0.00461693 0.020144 309.6 0.00275041 0.0226578
209.7 0.00459964 0.0201325 309.7 0.00275474 0.0227101
209.8 0.00460379 0.0201097 309.8 0.00274957 0.0226771
209.9 0.0046242 0.0201604 309.9 0.00273937 0.0226694
210 0.00460829 0.0201447 310 0.00274333 0.0227076
   310.1 0.00275041 0.0227042
