# Supplementary material for: A modular organic neuromorphic spiking circuit for retina-inspired sensory coding and neurotransmitter-mediated neural pathways
Source: Nat Commun. 2024 Apr 3;15:2868. doi: 10.1038/s41467-024-47226-3 (PMC10991258; doi:10.1038/s41467-024-47226-3)
Supplement: Supplementary file 3 — Source Data [file 41467_2024_47226_MOESM3_ESM.zip › DATA_Feb/SI/SI_15_DA.txt]

Time__s_ Voltage_ch_1A__V_ Conductance Conductance Current_ch_1B__A_0 Conductance Time__s_ Conductance Time__s_ Conductance Time__s_ Conductance Time__s_
0.5 0.00169515 0.00136147 0.000817656 0.00100464 0.00135898 0.5 0.00141021 0.5 0.001216 0.5 0.00150879 0.5
1 0.00170798 0.00135368 0.00081015 0.000992814 0.00134641 1 0.00140156 1 0.00120803 1 0.00150305 1
1.5 0.00170599 0.00135138 0.000808864 0.000990533 0.0013433 1.5 0.00139937 1.5 0.00120597 1.5 0.00150182 1.5
2 0.0017133 0.00134969 0.000808061 0.000989166 0.00134109 2 0.00139788 2 0.00120445 2 0.00150102 2
2.5 0.00171502 0.00134803 0.000807108 0.000987924 0.00133901 2.5 0.00139624 2.5 0.00120312 2.5 0.00150033 2.5
3 0.00171389 0.00134674 0.00080642 0.000987011 0.00133765 3 0.00139513 3 0.00120225 3 0.00149974 3
3.5 0.00171639 0.00134549 0.000805757 0.000986091 0.00133605 3.5 0.00139401 3.5 0.00120116 3.5 0.00149938 3.5
4 0.00171156 0.0013445 0.00080526 0.000985458 0.00133478 4 0.00139317 4 0.00120043 4 0.00149908 4
4.5 0.00170118 0.00134356 0.000804627 0.000984677 0.00133348 4.5 0.00139191 4.5 0.00119956 4.5 0.0014989 4.5
5 0.00170028 0.00134274 0.000804138 0.000984093 0.00133263 5 0.00139108 5 0.00119888 5 0.00149869 5
5.5 0.00171646 0.00134207 0.000803577 0.000983426 0.00133147 5.5 0.00139014 5.5 0.00119807 5.5 0.00149833 5.5
6 0.00171317 0.00134127 0.000803232 0.000982958 0.00133068 6 0.00138946 6 0.00119748 6 0.00149818 6
6.5 0.00170912 0.00134044 0.000802689 0.000982464 0.00132966 6.5 0.00138852 6.5 0.00119686 6.5 0.00149799 6.5
7 0.0017135 0.00133992 0.00080231 0.000982028 0.00132895 7 0.00138768 7 0.00119642 7 0.00149791 7
7.5 0.00170524 0.00133925 0.000801847 0.00098151 0.00132797 7.5 0.00138673 7.5 0.00119585 7.5 0.00149779 7.5
8 0.00171122 0.00133851 0.000801381 0.000981223 0.00132725 8 0.00138609 8 0.0011954 8 0.00149761 8
8.5 0.00171112 0.00133785 0.000800905 0.000980668 0.00132635 8.5 0.00138527 8.5 0.00119474 8.5 0.00149758 8.5
9 0.001718 0.00133721 0.000800656 0.000980372 0.00132575 9 0.00138487 9 0.00119422 9 0.00149751 9
9.5 0.00171854 0.00133664 0.000800223 0.000980042 0.00132481 9.5 0.00138416 9.5 0.00119362 9.5 0.0014974 9.5
10 0.00172754 0.0013361 0.000799962 0.000979713 0.00132428 10 0.00138373 10 0.0011933 10 0.00149737 10
10.5 0.300981 0.00125881 0.000697416 0.000844086 0.00119877 10.5 0.00122845 10.5 0.00104776 10.5 0.00144616 10.5
11 0.301019 0.00121705 0.000633682 0.00077937 0.00109165 11 0.00112113 11 0.000947234 11 0.00141278 11
11.5 0.301008 0.00120573 0.00062132 0.000770251 0.00106125 11.5 0.00108929 11.5 0.000917759 11.5 0.00140502 11.5
12 0.301015 0.00119713 0.000613009 0.000764459 0.00103986 12 0.00106712 12 0.000898079 12 0.00139931 12
12.5 0.301018 0.00119022 0.000606323 0.000759785 0.00102264 12.5 0.00104943 12.5 0.000882935 12.5 0.00139465 12.5
13 0.301026 0.00118412 0.000600669 0.000756053 0.00100835 13 0.00103497 13 0.000870738 13 0.00139076 13
13.5 0.00176104 0.00125109 0.000701543 0.000881516 0.00113174 13.5 0.00119171 13.5 0.00101342 13.5 0.00143659 13.5
14 0.00172652 0.00128785 0.000755612 0.000938305 0.00120522 14 0.00126097 14 0.00107821 14 0.00146817 14
14.5 0.0017304 0.00129519 0.000761592 0.000945188 0.00121829 14.5 0.00127268 14.5 0.00108992 14.5 0.00147397 14.5
15 0.00173337 0.00129982 0.000765306 0.000948931 0.00122595 15 0.00128011 15 0.00109713 15 0.00147773 15
15.5 0.00172542 0.00130313 0.000767629 0.000951154 0.00123117 15.5 0.00128467 15.5 0.00110195 15.5 0.00148031 15.5
16 0.00172471 0.00130549 0.000769467 0.000952823 0.00123512 16 0.00128843 16 0.00110569 16 0.00148257 16
16.5 0.00172248 0.00130718 0.000770837 0.000953736 0.0012381 16.5 0.00129129 16.5 0.00110836 16.5 0.00148423 16.5
17 0.00171567 0.00130867 0.000771911 0.000954634 0.00124071 17 0.00129368 17 0.0011106 17 0.0014856 17
17.5 0.00171693 0.00130981 0.000772795 0.00095516 0.00124278 17.5 0.00129552 17.5 0.00111219 17.5 0.00148676 17.5
18 0.00171639 0.00131071 0.000773609 0.000955715 0.00124467 18 0.00129744 18 0.00111379 18 0.00148766 18
18.5 0.00171628 0.00131136 0.000774091 0.000955943 0.00124591 18.5 0.00129868 18.5 0.00111484 18.5 0.0014886 18.5
19 0.00171998 0.00131206 0.000774721 0.000956282 0.00124718 19 0.00130033 19 0.00111616 19 0.00148926 19
19.5 0.00171758 0.00131261 0.000775057 0.000956414 0.00124822 19.5 0.00130131 19.5 0.00111707 19.5 0.00148991 19.5
20 0.0017227 0.0013131 0.000775531 0.000956589 0.00124942 20 0.00130243 20 0.00111806 20 0.00149049 20
20.5 0.00171452 0.00131334 0.000775771 0.000956643 0.00125013 20.5 0.00130335 20.5 0.00111873 20.5 0.00149077 20.5
21 0.00172167 0.00131367 0.000776131 0.0009567 0.00125102 21 0.00130423 21 0.0011195 21 0.00149126 21
21.5 0.00171297 0.00131384 0.0007763 0.000956861 0.00125167 21.5 0.00130504 21.5 0.00112029 21.5 0.00149153 21.5
22 0.00171561 0.00131403 0.00077658 0.000957025 0.00125243 22 0.00130598 22 0.00112105 22 0.00149193 22
22.5 0.00171813 0.00131415 0.000776606 0.000956965 0.00125279 22.5 0.00130641 22.5 0.00112144 22.5 0.00149221 22.5
23 0.00170008 0.00131425 0.00077686 0.000957115 0.00125336 23 0.00130716 23 0.00112202 23 0.00149243 23
23.5 0.30097 0.00123717 0.000674148 0.00082167 0.0011328 23.5 0.00115705 23.5 0.000984396 23.5 0.00144195 23.5
24 0.301009 0.00119559 0.000613019 0.000758091 0.00103408 24 0.00106279 24 0.000899159 24 0.00140879 24
24.5 0.301006 0.00118461 0.000601274 0.000749587 0.00100636 24.5 0.00103571 24.5 0.000874941 24.5 0.00140104 24.5
25 0.301016 0.00117634 0.000593236 0.000744233 0.000987706 25 0.00101753 25 0.000859149 25 0.0013954 25
25.5 0.30102 0.00116953 0.000586929 0.000739999 0.000972945 25.5 0.00100338 25.5 0.000847188 25.5 0.00139078 25.5
26 0.301019 0.00116404 0.000581726 0.000736662 0.000960811 26 0.000992 26 0.000837508 26 0.00138719 26
26.5 0.0017465 0.00123097 0.000682735 0.000863207 0.00108194 26.5 0.00114335 26.5 0.000972708 26.5 0.0014327 26.5
27 0.00171104 0.00126843 0.000736496 0.000919938 0.00115086 27 0.00120807 27 0.00103238 27 0.0014645 27
27.5 0.00171106 0.00127645 0.0007426 0.000926618 0.00116207 27.5 0.00121909 27.5 0.00104281 27.5 0.00147048 27.5
28 0.00170948 0.00128152 0.000746562 0.000930454 0.00116898 28 0.00122611 28 0.00104957 28 0.00147437 28
28.5 0.00171616 0.00128497 0.000749075 0.000932764 0.00117383 28.5 0.00123109 28.5 0.00105429 28.5 0.00147737 28.5
29 0.00171037 0.00128775 0.000751186 0.000934382 0.00117777 29 0.001235 29 0.00105802 29 0.00147968 29
29.5 0.0017238 0.00128993 0.000752793 0.000935521 0.00118079 29.5 0.00123812 29.5 0.0010607 29.5 0.00148148 29.5
30 0.0017189 0.00129175 0.000754115 0.000936455 0.00118345 30 0.00124089 30 0.00106311 30 0.00148294 30
30.5 0.00171973 0.00129316 0.000755137 0.000937057 0.00118545 30.5 0.00124293 30.5 0.00106495 30.5 0.00148396 30.5
31 0.00172141 0.00129445 0.000756089 0.000937703 0.00118729 31 0.00124508 31 0.00106672 31 0.00148518 31
31.5 0.00171967 0.00129553 0.000756741 0.000938048 0.00118897 31.5 0.00124658 31.5 0.00106804 31.5 0.00148613 31.5
32 0.00171556 0.00129647 0.000757456 0.000938494 0.00119052 32 0.00124833 32 0.00106952 32 0.0014869 32
32.5 0.00172503 0.0012971 0.000758062 0.000938763 0.00119158 32.5 0.00124955 32.5 0.0010706 32.5 0.00148766 32.5
33 0.00172391 0.00129786 0.000758655 0.000939248 0.00119285 33 0.00125089 33 0.00107169 33 0.0014883 33
33.5 0.00170925 0.00129849 0.000759062 0.000939386 0.0011939 33.5 0.00125193 33.5 0.0010726 33.5 0.00148889 33.5
34 0.00172402 0.00129895 0.000759552 0.000939615 0.00119498 34 0.00125314 34 0.00107357 34 0.00148939 34
34.5 0.00171296 0.00129931 0.000759909 0.000939705 0.00119566 34.5 0.00125401 34.5 0.0010742 34.5 0.00148969 34.5
35 0.00171312 0.0012997 0.000760253 0.000940012 0.00119638 35 0.00125505 35 0.00107505 35 0.00148998 35
35.5 0.00170964 0.00129997 0.000760505 0.000940098 0.00119717 35.5 0.00125571 35.5 0.00107575 35.5 0.00149039 35.5
36 0.00170774 0.0013003 0.000760898 0.000940381 0.0011979 36 0.00125665 36 0.00107654 36 0.00149071 36
36.5 0.300977 0.00122287 0.00065791 0.000805176 0.00108118 36.5 0.00110984 36.5 0.000943737 36.5 0.00144051 36.5
37 0.301013 0.00118109 0.000598476 0.000742634 0.000992101 37 0.00102512 37 0.000868347 37 0.00140741 37
37.5 0.30101 0.00117019 0.000587067 0.000734357 0.000967014 37.5 0.00100147 37.5 0.000847538 37.5 0.00139977 37.5
38 0.301023 0.00116223 0.000579439 0.000729257 0.000950467 38 0.000986 38 0.00083396 38 0.00139427 38
38.5 0.301016 0.00115553 0.000573304 0.00072538 0.000937588 38.5 0.000973 38.5 0.000823483 38.5 0.00138989 38.5
39 0.301016 0.00114974 0.000568246 0.000722406 0.00092695 39 0.000963 39 0.000815095 39 0.00138609 39
39.5 0.00175931 0.0012171 0.0006694 0.000849683 0.0010448 39.5 0.00111011 39.5 0.000945128 39.5 0.00143141 39.5
40 0.00171862 0.00125503 0.000722959 0.00090623 0.00111 40 0.00117207 40 0.00100181 40 0.00146316 40
40.5 0.00171912 0.00126319 0.000728865 0.000912697 0.00112025 40.5 0.00118249 40.5 0.00101157 40.5 0.00146901 40.5
41 0.00172418 0.00126829 0.000732717 0.000916438 0.00112685 41 0.00118935 41 0.00101785 41 0.00147293 41
41.5 0.00171213 0.0012722 0.00073533 0.000918645 0.00113161 41.5 0.00119411 41.5 0.00102227 41.5 0.0014759 41.5
42 0.0017029 0.00127511 0.000737444 0.000920258 0.00113537 42 0.0011982 42 0.00102579 42 0.00147823 42
42.5 0.00170843 0.00127744 0.000739074 0.000921307 0.00113818 42.5 0.00120113 42.5 0.00102854 42.5 0.00148 42.5
43 0.00171011 0.0012794 0.000740525 0.000922205 0.00114086 43 0.0012039 43 0.001031 43 0.00148153 43
43.5 0.00170865 0.00128095 0.000741472 0.000922848 0.00114267 43.5 0.00120601 43.5 0.00103284 43.5 0.0014828 43.5
44 0.00170629 0.00128227 0.000742729 0.00092348 0.00114457 44 0.00120802 44 0.00103461 44 0.00148394 44
44.5 0.00170901 0.00128354 0.000743383 0.000923795 0.001146 44.5 0.00120977 44.5 0.00103595 44.5 0.00148485 44.5
45 0.00169996 0.00128461 0.000744296 0.000924383 0.00114767 45 0.00121158 45 0.0010375 45 0.00148566 45
45.5 0.00170899 0.00128537 0.000744896 0.000924628 0.00114892 45.5 0.00121286 45.5 0.00103841 45.5 0.00148633 45.5
46 0.00170376 0.00128625 0.000745593 0.000925036 0.0011502 46 0.00121415 46 0.00103964 46 0.00148697 46
46.5 0.00170703 0.00128692 0.000746043 0.000925223 0.00115122 46.5 0.00121516 46.5 0.00104057 46.5 0.00148766 46.5
47 0.00170884 0.00128748 0.000746598 0.000925536 0.00115231 47 0.00121648 47 0.00104165 47 0.00148817 47
47.5 0.00170083 0.00128812 0.000747004 0.000925698 0.00115319 47.5 0.00121742 47.5 0.00104236 47.5 0.00148862 47.5
48 0.00170422 0.00128864 0.00074754 0.000926044 0.00115414 48 0.00121864 48 0.0010433 48 0.0014891 48
48.5 0.00170819 0.00128899 0.000747824 0.00092617 0.00115479 48.5 0.00121954 48.5 0.00104384 48.5 0.00148938 48.5
49 0.00171066 0.00128957 0.000748244 0.000926374 0.00115577 49 0.00122066 49 0.00104478 49 0.00148978 49
49.5 0.00170691 0.00128982 0.00074851 0.000926589 0.00115641 49.5 0.00122138 49.5 0.00104532 49.5 0.00149001 49.5
50 0.00170288 0.00129027 0.000748851 0.00092697 0.00115717 50 0.00122234 50 0.00104609 50 0.00149024 50
50.5 0.00169814 0.00129064 0.000749012 0.000927058 0.00115761 50.5 0.00122295 50.5 0.00104654 50.5 0.00149065 50.5
51 0.00170068 0.00129087 0.000749368 0.000927349 0.00115847 51 0.00122374 51 0.0010471 51 0.00149091 51
51.5 0.00170475 0.00129103 0.000749545 0.000927437 0.00115889 51.5 0.00122441 51.5 0.00104738 51.5 0.00149109 51.5
52 0.00169379 0.00129121 0.000749974 0.000927663 0.00115948 52 0.00122516 52 0.00104769 52 0.00149119 52
52.5 0.00169531 0.00129127 0.000750122 0.000927565 0.00115993 52.5 0.00122575 52.5 0.00104782 52.5 0.00149144 52.5
53 0.00169485 0.00129153 0.000750333 0.000927968 0.00116055 53 0.00122645 53 0.00104824 53 0.00149169 53
53.5 0.00170101 0.00129183 0.000750551 0.000927989 0.00116096 53.5 0.00122688 53.5 0.0010486 53.5 0.00149194 53.5
54 0.00170103 0.00129205 0.000750772 0.000928196 0.0011616 54 0.00122749 54 0.00104904 54 0.00149209 54
54.5 0.00170886 0.00129226 0.000750866 0.000928296 0.0011619 54.5 0.00122793 54.5 0.00104934 54.5 0.00149218 54.5
55 0.001716 0.00129248 0.000751114 0.000928605 0.00116249 55 0.0012286 55 0.00104987 55 0.00149232 55
55.5 0.0017135 0.00129266 0.00075124 0.000928617 0.0011628 55.5 0.00122911 55.5 0.00105031 55.5 0.00149241 55.5
56 0.00171265 0.00129288 0.000751502 0.000928869 0.00116343 56 0.00122984 56 0.00105091 56 0.00149254 56
56.5 0.0017048 0.00129308 0.000751556 0.000928837 0.00116374 56.5 0.00123021 56.5 0.00105125 56.5 0.00149275 56.5
57 0.00169857 0.00129324 0.000751792 0.000929187 0.0011644 57 0.00123074 57 0.00105193 57 0.00149282 57
57.5 0.00170408 0.00129328 0.000751854 0.000929337 0.00116484 57.5 0.00123104 57.5 0.00105228 57.5 0.00149289 57.5
58 0.00170776 0.00129348 0.000752062 0.000929595 0.00116536 58 0.0012316 58 0.00105298 58 0.00149305 58
58.5 0.0016991 0.00129378 0.000752145 0.000929646 0.00116587 58.5 0.00123193 58.5 0.00105348 58.5 0.00149315 58.5
59 0.00171136 0.00129393 0.000752381 0.000929898 0.00116624 59 0.00123268 59 0.00105411 59 0.00149337 59
59.5 0.00171722 0.00129404 0.0007524 0.000929963 0.00116658 59.5 0.00123306 59.5 0.00105453 59.5 0.0014934 59.5
60 0.00171502 0.00129409 0.000752564 0.000930163 0.00116706 60 0.00123369 60 0.0010552 60 0.00149335 60
60.5 0.00171234 0.00129426 0.000752653 0.00093031 0.00116732 60.5 0.00123391 60.5 0.0010556 60.5 0.00149333 60.5
61 0.00170072 0.00129447 0.000752849 0.000930483 0.00116774 61 0.00123428 61 0.00105626 61 0.00149345 61
61.5 0.00171638 0.00129459 0.000752875 0.000930547 0.00116788 61.5 0.00123498 61.5 0.00105665 61.5 0.0014936 61.5
62 0.00171412 0.00129469 0.000753062 0.000930909 0.0011681 62 0.00123566 62 0.00105714 62 0.00149375 62
62.5 0.00170902 0.00129477 0.00075318 0.000930979 0.00116858 62.5 0.00123596 62.5 0.00105737 62.5 0.00149369 62.5
63 0.00171225 0.001295 0.00075333 0.00093122 0.00116899 63 0.00123651 63 0.0010581 63 0.00149389 63
63.5 0.00171415 0.00129524 0.000753334 0.000931389 0.0011693 63.5 0.00123665 63.5 0.00105841 63.5 0.00149394 63.5
64 0.00170192 0.00129548 0.000753583 0.000931639 0.00116974 64 0.00123719 64 0.00105896 64 0.00149406 64
64.5 0.00170021 0.00129543 0.000753589 0.000931624 0.00116999 64.5 0.00123729 64.5 0.00105934 64.5 0.00149404 64.5
65 0.00169491 0.00129557 0.000753641 0.000931795 0.00117042 65 0.00123774 65 0.00105974 65 0.0014943 65
65.5 0.00169926 0.00129578 0.000753647 0.000931813 0.00117059 65.5 0.00123796 65.5 0.00105992 65.5 0.00149411 65.5
66 0.00170604 0.00129585 0.000753868 0.000931999 0.00117102 66 0.00123854 66 0.0010605 66 0.00149424 66
66.5 0.00170965 0.00129583 0.000753904 0.000931973 0.00117118 66.5 0.00123875 66.5 0.00106073 66.5 0.00149412 66.5
67 0.00170295 0.00129602 0.000754173 0.000932122 0.00117163 67 0.00123928 67 0.00106108 67 0.00149424 67
67.5 0.00171095 0.00129614 0.000754109 0.000932285 0.00117173 67.5 0.00123937 67.5 0.00106125 67.5 0.0014942 67.5
68 0.0017259 0.00129627 0.000754259 0.000932478 0.00117222 68 0.00123989 68 0.0010618 68 0.00149424 68
68.5 0.00172142 0.00129645 0.000754327 0.000932503 0.00117251 68.5 0.00124014 68.5 0.00106198 68.5 0.00149423 68.5
69 0.00172153 0.00129661 0.000754419 0.000932704 0.00117284 69 0.00124058 69 0.00106227 69 0.00149446 69
69.5 0.00171702 0.00129659 0.000754403 0.000932717 0.00117292 69.5 0.00124069 69.5 0.00106252 69.5 0.00149439 69.5
70 0.00171045 0.00129682 0.000754577 0.000932926 0.00117333 70 0.00124114 70 0.00106298 70 0.00149454 70
70.5 0.00171722 0.00129697 0.00075464 0.000933007 0.00117342 70.5 0.00124137 70.5 0.00106315 70.5 0.00149454 70.5
71 0.00171711 0.00129719 0.00075476 0.000933221 0.00117382 71 0.00124204 71 0.00106359 71 0.00149474 71
71.5 0.0017252 0.00129725 0.000754824 0.000933249 0.00117399 71.5 0.00124213 71.5 0.00106378 71.5 0.00149473 71.5
72 0.0017143 0.00129727 0.000754947 0.000933422 0.00117434 72 0.00124259 72 0.00106405 72 0.00149482 72
72.5 0.00171032 0.00129721 0.000754975 0.000933491 0.00117464 72.5 0.00124256 72.5 0.00106423 72.5 0.00149463 72.5
73 0.00171743 0.00129738 0.000755081 0.000933703 0.0011749 73 0.00124298 73 0.00106457 73 0.0014947 73
73.5 0.00172589 0.00129734 0.000755153 0.000933764 0.00117513 73.5 0.00124321 73.5 0.00106461 73.5 0.00149467 73.5
74 0.00172607 0.00129758 0.000755249 0.000933914 0.00117537 74 0.0012436 74 0.00106492 74 0.00149476 74
74.5 0.00172301 0.00129755 0.000755282 0.000933985 0.00117551 74.5 0.00124397 74.5 0.00106506 74.5 0.00149457 74.5
75 0.00172497 0.00129764 0.000755441 0.000934139 0.00117587 75 0.00124429 75 0.0010654 75 0.0014947 75
75.5 0.00172721 0.00129779 0.000755374 0.000934317 0.00117606 75.5 0.00124442 75.5 0.00106547 75.5 0.00149478 75.5
76 0.00172939 0.001298 0.000755609 0.000934507 0.00117644 76 0.00124494 76 0.00106581 76 0.00149475 76
76.5 0.00173594 0.00129804 0.00075555 0.000934512 0.00117656 76.5 0.00124493 76.5 0.00106574 76.5 0.0014947 76.5
77 0.00172686 0.00129825 0.000755626 0.000934733 0.00117701 77 0.00124524 77 0.00106603 77 0.00149483 77
77.5 0.00172646 0.00129822 0.000755809 0.000934803 0.00117709 77.5 0.0012452 77.5 0.00106619 77.5 0.00149476 77.5
78 0.00172438 0.00129822 0.00075586 0.000934966 0.00117744 78 0.0012456 78 0.00106649 78 0.00149481 78
78.5 0.00171747 0.00129817 0.000755828 0.00093503 0.00117748 78.5 0.00124601 78.5 0.00106653 78.5 0.00149478 78.5
79 0.00172436 0.00129823 0.000755993 0.000935046 0.0011779 79 0.00124649 79 0.00106679 79 0.00149496 79
79.5 0.00172943 0.00129827 0.000756026 0.000935215 0.00117812 79.5 0.0012467 79.5 0.00106681 79.5 0.00149498 79.5
80 0.00172017 0.00129854 0.000756135 0.000935403 0.0011785 80 0.00124702 80 0.00106715 80 0.00149517 80
80.5 0.00172144 0.00129861 0.000756179 0.000935542 0.00117861 80.5 0.00124732 80.5 0.00106716 80.5 0.0014952 80.5
81 0.00171112 0.00129875 0.000756198 0.000935631 0.00117885 81 0.00124769 81 0.00106738 81 0.00149502 81
81.5 0.00172473 0.00129875 0.000756239 0.000935665 0.00117897 81.5 0.00124771 81.5 0.00106746 81.5 0.00149504 81.5
82 0.00171075 0.00129901 0.000756324 0.000935757 0.00117935 82 0.00124799 82 0.00106771 82 0.00149503 82
82.5 0.00171803 0.00129905 0.000756308 0.000935876 0.00117928 82.5 0.00124816 82.5 0.00106791 82.5 0.00149483 82.5
83 0.00169928 0.00129936 0.00075638 0.000936105 0.00117957 83 0.00124844 83 0.00106805 83 0.00149497 83
83.5 0.00171026 0.00129923 0.000756482 0.000936182 0.00117973 83.5 0.0012488 83.5 0.0010681 83.5 0.00149499 83.5
84 0.00170926 0.0012994 0.000756469 0.000936304 0.00118001 84 0.00124909 84 0.00106835 84 0.00149507 84
84.5 0.0017133 0.00129939 0.000756611 0.000936413 0.00118011 84.5 0.00124926 84.5 0.0010683 84.5 0.00149501 84.5
85 0.00170568 0.00129953 0.000756704 0.000936506 0.00118041 85 0.00124976 85 0.00106857 85 0.0014951 85
85.5 0.00171642 0.00129945 0.000756814 0.000936532 0.00118051 85.5 0.0012499 85.5 0.00106854 85.5 0.00149508 85.5
86 0.00170298 0.00129962 0.000756908 0.000936712 0.00118079 86 0.00125019 86 0.00106896 86 0.00149518 86
86.5 0.00171193 0.00129965 0.000756953 0.000936963 0.00118085 86.5 0.00125034 86.5 0.00106895 86.5 0.00149515 86.5
87 0.00171017 0.00129978 0.000756977 0.000936929 0.00118111 87 0.00125063 87 0.0010691 87 0.00149514 87
87.5 0.00170914 0.00129969 0.000757082 0.000937065 0.00118102 87.5 0.0012508 87.5 0.00106919 87.5 0.00149501 87.5
88 0.00171016 0.00129975 0.000757214 0.000937158 0.00118126 88 0.0012511 88 0.00106942 88 0.00149513 88
88.5 0.00170936 0.00129994 0.000757195 0.000937271 0.00118137 88.5 0.00125134 88.5 0.00106934 88.5 0.00149515 88.5
89 0.00169647 0.00130006 0.000757285 0.000937456 0.00118162 89 0.00125157 89 0.00106949 89 0.00149518 89
89.5 0.00171063 0.00129991 0.000757404 0.000937584 0.00118164 89.5 0.00125169 89.5 0.00106966 89.5 0.001495 89.5
90 0.00169566 0.00130015 0.000757405 0.000937624 0.00118198 90 0.00125204 90 0.00106988 90 0.00149513 90
90.5 0.00169971 0.00130013 0.000757481 0.000937688 0.00118203 90.5 0.00125223 90.5 0.00106974 90.5 0.0014952 90.5
91 0.00169174 0.00130019 0.00075754 0.000937709 0.00118225 91 0.00125247 91 0.00106979 91 0.0014952 91
91.5 0.00168841 0.0013003 0.000757606 0.000937868 0.00118233 91.5 0.00125262 91.5 0.00106994 91.5 0.00149513 91.5
92 0.00169172 0.00130044 0.00075763 0.000937951 0.00118251 92 0.00125277 92 0.00107017 92 0.00149514 92
92.5 0.00169054 0.00130044 0.000757706 0.00093815 0.00118267 92.5 0.00125299 92.5 0.00107011 92.5 0.00149508 92.5
93 0.00169229 0.00130051 0.00075773 0.000938137 0.00118287 93 0.00125323 93 0.00107036 93 0.00149528 93
93.5 0.00170352 0.00130054 0.000757804 0.000938259 0.00118287 93.5 0.00125351 93.5 0.00107036 93.5 0.00149515 93.5
94 0.00169932 0.00130067 0.000758013 0.000938382 0.0011831 94 0.0012537 94 0.00107045 94 0.00149523 94
94.5 0.00170159 0.0013006 0.000758035 0.000938602 0.0011832 94.5 0.00125383 94.5 0.00107047 94.5 0.00149525 94.5
95 0.00169977 0.00130085 0.000758062 0.000938562 0.0011833 95 0.00125403 95 0.00107067 95 0.00149538 95
95.5 0.00170956 0.00130075 0.000758027 0.00093871 0.00118348 95.5 0.00125409 95.5 0.00107073 95.5 0.00149531 95.5
96 0.00170634 0.00130075 0.000758182 0.000938778 0.00118367 96 0.00125431 96 0.00107085 96 0.00149531 96
96.5 0.00171133 0.00130086 0.000758313 0.000938866 0.00118396 96.5 0.00125469 96.5 0.00107097 96.5 0.00149526 96.5
97 0.00172216 0.00130096 0.000758248 0.000938862 0.00118409 97 0.00125482 97 0.0010712 97 0.00149534 97
97.5 0.00171351 0.00130106 0.000758357 0.000939096 0.00118417 97.5 0.00125505 97.5 0.00107117 97.5 0.00149535 97.5
98 0.00171631 0.00130111 0.000758447 0.000939061 0.00118426 98 0.00125526 98 0.00107126 98 0.00149535 98
98.5 0.00171586 0.00130117 0.00075849 0.000939279 0.00118443 98.5 0.00125558 98.5 0.00107134 98.5 0.00149525 98.5
99 0.00170645 0.00130126 0.000758545 0.000939249 0.0011847 99 0.00125571 99 0.0010714 99 0.00149532 99
99.5 0.00171867 0.00130144 0.000758561 0.000939529 0.0011849 99.5 0.00125593 99.5 0.00107146 99.5 0.00149523 99.5
100 0.00171193 0.00130155 0.000758542 0.000939576 0.00118507 100 0.00125603 100 0.00107155 100 0.00149528 100
100.5 0.00171839 0.00130146 0.000758667 0.000939685 0.00118524 100.5 0.00125632 101 0.0010717 100.5 0.00149524 100.5
101 0.00172077 0.00130159 0.000758654 0.000939746 0.00118541 101 0.00125647 101 0.00107189 101 0.00149521 101
101.5 0.00172067 0.00130158 0.000758757 0.000939919 0.00118568 101.5 0.00125658 102 0.00107193 101.5 0.00149525 101.5
102 0.00171159 0.00130175 0.000758845 0.000939845 0.00118576 102 0.00125676 102 0.00107203 102 0.00149523 102
102.5 0.00171672 0.00130179 0.000758899 0.000940024 0.00118584 102.5 0.00125702 103 0.001072 102.5 0.0014952 102.5
103 0.00170789 0.00130183 0.000758901 0.00093988 0.00118595 103 0.00125718 103 0.00107214 103 0.0014951 103
103.5 0.00172303 0.0013017 0.000758913 0.00094024 0.00118617 103.5 0.00125753 104 0.00107227 103.5 0.00149519 103.5
104 0.00171583 0.00130178 0.000758963 0.000940241 0.00118638 104 0.00125783 104 0.00107235 104 0.0014953 104
104.5 0.00170963 0.00130184 0.000759119 0.000940404 0.00118655 104.5 0.00125797 105 0.00107224 104.5 0.00149536 104.5
105 0.00170406 0.00130198 0.000759129 0.000940347 0.00118682 105 0.00125806 105 0.00107242 105 0.0014953 105
105.5 0.00171404 0.00130193 0.000759129 0.00094049 0.00118701 105.5 0.00125822 106 0.0010725 105.5 0.00149518 105.5
106 0.0017044 0.00130203 0.000759233 0.000940475 0.00118729 106 0.00125828 106 0.00107259 106 0.0014953 106
106.5 0.00172951 0.00130201 0.000759257 0.000940773 0.00118754 106.5 0.00125834 107 0.00107278 106.5 0.0014951 106.5
107 0.00171891 0.00130206 0.000759339 0.000940746 0.00118748 107 0.00125844 107 0.00107276 107 0.00149513 107
107.5 0.00172625 0.00130209 0.000759365 0.000940904 0.00118752 107.5 0.00125886 108 0.00107277 107.5 0.00149522 107.5
108 0.00172631 0.00130212 0.000759444 0.000940908 0.00118742 108 0.00125892 108 0.0010729 108 0.00149511 108
108.5 0.00173007 0.00130208 0.000759387 0.000941098 0.00118773 108.5 0.00125918 109 0.00107306 108.5 0.00149517 108.5
109 0.00171521 0.00130228 0.000759491 0.000941063 0.00118834 109 0.00125938 109 0.00107301 109 0.00149513 109
109.5 0.00171801 0.00130226 0.000759597 0.000941197 0.00118869 109.5 0.00125977 110 0.00107323 109.5 0.00149523 109.5
110 0.00170598 0.00130231 0.000759665 0.000941295 0.00118892 110 0.00125979 110 0.00107322 110 0.00149522 110
110.5 0.00170641 0.00130219 0.00075972 0.000941418 0.00118914 110.5 0.00125996 111 0.0010735 110.5 0.00149517 110.5
111 0.00169888 0.00130226 0.00075979 0.000941435 0.00118925 111 0.00126007 111 0.00107348 111 0.0014952 111
111.5 0.00170979 0.00130238 0.000759873 0.000941586 0.00118955 111.5 0.00126037 112 0.00107375 111.5 0.0014952 111.5
112 0.00169714 0.00130256 0.000759942 0.000941642 0.00118956 112 0.00126031 112 0.00107371 112 0.00149521 112
112.5 0.00171656 0.00130254 0.000760017 0.000941801 0.00118985 112.5 0.0012606 113 0.00107387 112.5 0.00149515 112.5
113 0.00170579 0.0013026 0.000760011 0.000941756 0.00118986 113 0.00126068 113 0.00107386 113 0.0014953 113
113.5 0.00170519 0.0013026 0.000760075 0.00094189 0.00119023 113.5 0.001261 114 0.00107394 113.5 0.00149533 113.5
114 0.00169921 0.0013027 0.000760137 0.00094187 0.00119022 114 0.00126106 114 0.00107391 114 0.00149525 114
114.5 0.00169426 0.00130277 0.000760192 0.000942047 0.00119052 114.5 0.00126156 115 0.00107415 114.5 0.00149515 114.5
115 0.00170724 0.00130273 0.000760254 0.000942073 0.00119049 115 0.00126148 115 0.00107404 115 0.00149513 115
115.5 0.00171495 0.00130286 0.000760244 0.000942245 0.00119087 115.5 0.00126175 116 0.00107413 115.5 0.00149516 115.5
116 0.00170671 0.001303 0.00076026 0.000942275 0.00119088 116 0.00126188 116 0.00107413 116 0.0014952 116
116.5 0.00171805 0.00130292 0.000760389 0.000942455 0.00119125 116.5 0.0012621 117 0.00107429 116.5 0.00149522 116.5
117 0.00170255 0.00130305 0.000760402 0.000942411 0.00119142 117 0.00126224 117 0.00107437 117 0.00149512 117
117.5 0.00170995 0.00130301 0.000760439 0.000942555 0.00119167 117.5 0.0012625 118 0.00107454 117.5 0.00149522 117.5
118 0.00171098 0.00130301 0.000760561 0.00094253 0.00119173 118 0.00126247 118 0.00107433 118 0.00149527 118
118.5 0.00171777 0.00130301 0.000760504 0.00094269 0.00119194 118.5 0.00126275 119 0.00107459 118.5 0.00149521 118.5
119 0.00172523 0.00130313 0.00076055 0.000942782 0.00119202 119 0.00126285 119 0.00107449 119 0.00149518 119
119.5 0.0017318 0.00130306 0.000760644 0.000942946 0.00119221 119.5 0.00126321 120 0.00107449 119.5 0.00149517 119.5
120 0.0017128 0.00130311 0.000760625 0.000942866 0.00119211 120 0.00126324 120 0.00107467 120 0.00149527 120
120.5 0.00172477 0.00130319 0.000760706 0.000942979 0.0011925 120.5 0.00126338 121 0.00107489 120.5 0.00149534 120.5
121 0.00172418 0.00130327 0.00076075 0.000942883 0.00119247 121 0.00126337 121 0.00107494 121 0.00149516 121
121.5 0.00171458 0.00130334 0.000760769 0.000943115 0.00119275 121.5 0.00126366 122 0.00107515 121.5 0.00149515 121.5
122 0.00171602 0.00130342 0.000760905 0.000943071 0.00119273 122 0.0012637 122 0.00107505 122 0.0014952 122
122.5 0.00171158 0.00130349 0.000760982 0.000943212 0.001193 122.5 0.00126416 123 0.00107529 122.5 0.00149521 122.5
123 0.00170395 0.00130348 0.000761012 0.000943246 0.00119296 123 0.00126406 123 0.0010752 123 0.00149516 123
123.5 0.00171094 0.00130349 0.000761039 0.000943438 0.00119314 123.5 0.00126439 124 0.0010753 123.5 0.00149519 123.5
124 0.00170401 0.00130373 0.000761088 0.000943389 0.00119313 124 0.0012644 124 0.00107521 124 0.00149517 124
124.5 0.00171901 0.00130369 0.00076108 0.000943503 0.00119342 124.5 0.00126476 125 0.00107542 124.5 0.00149528 124.5
125 0.00172068 0.00130358 0.000761158 0.000943561 0.00119352 125 0.00126479 125 0.00107536 125 0.00149529 125
125.5 0.00170633 0.00130382 0.000761234 0.000943732 0.00119375 125.5 0.00126512 126 0.00107548 125.5 0.00149525 125.5
126 0.00171724 0.00130377 0.000761264 0.000943852 0.00119382 126 0.00126513 126 0.00107553 126 0.0014952 126
126.5 0.00172175 0.00130378 0.000761201 0.000943935 0.0011941 126.5 0.00126528 127 0.00107577 126.5 0.00149521 126.5
127 0.00171741 0.00130381 0.000761109 0.000943846 0.00119397 127 0.00126525 127 0.00107572 127 0.00149519 127
127.5 0.00171415 0.0013038 0.000761465 0.000943943 0.00119423 127.5 0.00126553 128 0.00107581 127.5 0.00149515 127.5
128 0.00171466 0.00130394 0.000761375 0.000943692 0.00119428 128 0.00126563 128 0.00107579 128 0.00149509 128
128.5 0.00171153 0.00130409 0.000761518 0.000943729 0.00119459 128.5 0.00126598 129 0.00107591 128.5 0.00149515 128.5
129 0.00170712 0.0013041 0.000761521 0.000943756 0.00119463 129 0.00126602 129 0.00107592 129 0.00149512 129
129.5 0.00172081 0.00130408 0.00076162 0.000943881 0.00119497 129.5 0.00126631 130 0.00107607 129.5 0.00149515 129.5
130 0.00171971 0.00130417 0.00076158 0.000943986 0.00119491 130 0.00126636 130 0.00107622 130 0.00149519 130
130.5 0.00171622 0.00130411 0.000761706 0.000944526 0.00119527 130.5 0.00126672 131 0.00107624 130.5 0.00149528 130.5
131 0.00172095 0.00130411 0.000761681 0.000944523 0.0011952 131 0.00126661 131 0.00107632 131 0.00149532 131
131.5 0.00171276 0.00130417 0.000761765 0.000944699 0.00119546 131.5 0.00126679 132 0.00107647 131.5 0.00149528 131.5
132 0.0017105 0.0013043 0.000761742 0.00094475 0.00119543 132 0.00126695 132 0.00107639 132 0.00149526 132
132.5 0.00171257 0.00130435 0.000761816 0.000944878 0.0011957 132.5 0.0012673 133 0.00107645 132.5 0.0014952 132.5
133 0.00171021 0.00130432 0.000761857 0.000944808 0.0011957 133 0.00126736 133 0.00107641 133 0.00149517 133
133.5 0.00170494 0.00130441 0.000761895 0.000944885 0.00119597 133.5 0.00126765 134 0.00107661 133.5 0.00149518 133.5
134 0.00171469 0.00130437 0.000761896 0.00094489 0.00119606 134 0.0012677 134 0.00107647 134 0.001495 134
134.5 0.00171408 0.00130434 0.00076202 0.000945098 0.00119613 134.5 0.00126802 135 0.00107675 134.5 0.001495 134.5
135 0.00171397 0.00130428 0.000761956 0.000944982 0.00119628 135 0.00126796 135 0.00107674 135 0.00149495 135
135.5 0.00171764 0.00130436 0.000762093 0.000945096 0.00119645 135.5 0.00126836 136 0.00107677 135.5 0.00149505 135.5
136 0.00170083 0.00130453 0.000762057 0.00094491 0.00119649 136 0.00126837 136 0.00107674 136 0.001495 136
136.5 0.00170365 0.00130452 0.000762168 0.000945086 0.00119677 136.5 0.00126862 137 0.00107696 136.5 0.00149508 136.5
137 0.00170942 0.00130463 0.00076217 0.000945127 0.00119678 137 0.00126846 137 0.0010769 137 0.00149517 137
137.5 0.00170786 0.00130467 0.000762251 0.000945294 0.00119698 137.5 0.00126877 138 0.00107685 137.5 0.00149519 137.5
138 0.0017074 0.00130475 0.000762249 0.000945306 0.00119705 138 0.00126879 138 0.00107687 138 0.00149502 138
138.5 0.00168654 0.00130479 0.000762389 0.000945498 0.0011973 138.5 0.00126903 139 0.00107717 138.5 0.00149511 138.5
139 0.00168793 0.00130489 0.000762404 0.000945443 0.00119732 139 0.00126902 139 0.00107709 139 0.00149502 139
139.5 0.00168961 0.00130495 0.000762448 0.000945618 0.00119772 139.5 0.00126925 140 0.00107723 139.5 0.0014951 139.5
140 0.00171236 0.00130484 0.000762469 0.000945531 0.0011977 140 0.0012691 140 0.00107727 140 0.00149516 140
140.5 0.0017105 0.00130494 0.000762444 0.000945713 0.00119807 140.5 0.00126951 141 0.00107725 140.5 0.00149514 140.5
141 0.00170506 0.00130499 0.000762449 0.000945683 0.00119803 141 0.00126934 141 0.00107722 141 0.00149498 141
141.5 0.00170629 0.00130505 0.000762652 0.000945828 0.00119807 141.5 0.00126966 142 0.00107755 141.5 0.00149514 141.5
142 0.00171574 0.00130502 0.000762724 0.000945759 0.00119808 142 0.00126991 142 0.00107736 142 0.00149522 142
142.5 0.00171007 0.00130506 0.000762815 0.000945861 0.0011984 142.5 0.00127 143 0.00107738 142.5 0.00149516 142.5
143 0.0017158 0.00130519 0.000762742 0.000945981 0.00119845 143 0.00127012 143 0.00107739 143 0.00149497 143
143.5 0.0017147 0.00130511 0.000762847 0.000946075 0.00119867 143.5 0.0012705 144 0.00107764 143.5 0.00149505 143.5
144 0.00170812 0.00130514 0.000762812 0.000946028 0.00119875 144 0.00127042 144 0.00107757 144 0.001495 144
144.5 0.00170143 0.00130515 0.000762974 0.000946242 0.00119897 144.5 0.00127055 145 0.00107773 144.5 0.00149501 144.5
145 0.00171325 0.00130511 0.000762864 0.000946226 0.00119902 145 0.00127075 145 0.00107773 145 0.0014949 145
145.5 0.00172077 0.00130509 0.000762924 0.000946332 0.00119927 145.5 0.00127104 146 0.00107773 145.5 0.00149491 145.5
146 0.00172084 0.0013052 0.000762931 0.000946458 0.00119923 146 0.00127102 146 0.00107766 146 0.00149485 146
146.5 0.00172304 0.00130532 0.000763044 0.00094655 0.00119955 146.5 0.00127111 147 0.00107774 146.5 0.00149506 146.5
147 0.00171874 0.00130542 0.000763009 0.000946574 0.00119948 147 0.00127105 147 0.00107775 147 0.00149505 147
147.5 0.0017079 0.00130541 0.000763103 0.000946764 0.00119975 147.5 0.00127127 148 0.0010779 147.5 0.00149499 147.5
148 0.00170553 0.00130543 0.00076304 0.000946756 0.00119964 148 0.00127144 148 0.00107791 148 0.00149497 148
148.5 0.00171192 0.00130546 0.000763169 0.000946873 0.00119983 148.5 0.00127182 149 0.0010781 148.5 0.00149498 148.5
149 0.00171894 0.00130546 0.000763108 0.00094686 0.00119999 149 0.00127177 149 0.00107815 149 0.00149506 149
149.5 0.00173611 0.00130549 0.000763211 0.000947007 0.00120033 149.5 0.00127187 150 0.00107813 149.5 0.00149506 149.5
150 0.0017236 0.00130558 0.000763091 0.000947038 0.00120021 150 0.00127194 150 0.00107811 150 0.00149492 150
150.5 0.00171364 0.00130567 0.000763321 0.000947092 0.00120046 150.5 0.00127225 151 0.00107822 150.5 0.001495 150.5
151 0.00172345 0.00130571 0.000763283 0.000947168 0.00120046 151 0.00127242 151 0.00107828 151 0.00149497 151
151.5 0.00171494 0.00130578 0.000763383 0.00094731 0.0012007 151.5 0.00127254 152 0.00107829 151.5 0.00149498 151.5
152 0.00170698 0.00130586 0.000763377 0.000947052 0.00120069 152 0.0012726 152 0.00107823 152 0.00149497 152
152.5 0.00171327 0.00130591 0.000763576 0.000947386 0.00120098 152.5 0.00127282 153 0.00107855 152.5 0.00149508 152.5
153 0.00171235 0.00130594 0.000763466 0.00094742 0.00120099 153 0.00127305 153 0.00107842 153 0.00149504 153
153.5 0.00171536 0.00130597 0.000763542 0.000947588 0.00120112 153.5 0.00127331 154 0.00107863 153.5 0.00149504 153.5
154 0.00171117 0.00130595 0.000763566 0.000947536 0.00120119 154 0.00127317 154 0.00107868 154 0.00149506 154
154.5 0.00170026 0.00130597 0.000763677 0.000947637 0.00120135 154.5 0.00127343 155 0.00107876 154.5 0.0014951 154.5
155 0.00169309 0.00130597 0.000763645 0.000947515 0.00120136 155 0.00127334 155 0.00107877 155 0.00149509 155
155.5 0.00169998 0.00130614 0.000763774 0.00094769 0.00120169 155.5 0.00127358 156 0.00107898 155.5 0.00149505 155.5
156 0.00169528 0.00130622 0.000763719 0.000947779 0.00120162 156 0.00127376 156 0.001079 156 0.00149509 156
156.5 0.00170802 0.00130615 0.000763767 0.000947995 0.00120198 156.5 0.00127406 157 0.00107906 156.5 0.00149511 156.5
157 0.00170349 0.0013063 0.000763763 0.000947856 0.00120185 157 0.00127402 157 0.00107904 157 0.00149506 157
157.5 0.00169646 0.00130645 0.000763843 0.000948044 0.00120209 157.5 0.00127432 158 0.00107922 157.5 0.00149508 157.5
158 0.00170597 0.00130651 0.000763815 0.000947996 0.00120213 158 0.0012743 158 0.00107918 158 0.00149504 158
158.5 0.00169979 0.00130644 0.000763981 0.00094817 0.00120234 158.5 0.00127454 159 0.00107922 158.5 0.00149504 158.5
159 0.00169873 0.00130634 0.000763941 0.000948066 0.00120226 159 0.00127465 159 0.00107922 159 0.00149484 159
159.5 0.00170469 0.00130641 0.000764024 0.000948215 0.00120257 159.5 0.00127488 160 0.00107921 159.5 0.00149494 159.5
160 0.00169783 0.0013065 0.000763973 0.000948098 0.00120263 160 0.00127491 160 0.00107914 160 0.00149509 160
160.5 0.00169968 0.00130643 0.000764027 0.000948276 0.00120282 160.5 0.00127507 161 0.00107919 160.5 0.00149508 160.5
161 0.00170616 0.00130648 0.000764067 0.000948329 0.00120284 161 0.00127488 161 0.00107928 161 0.00149499 161
161.5 0.00169798 0.00130664 0.000764199 0.000948417 0.00120317 161.5 0.00127505 162 0.00107937 161.5 0.00149507 161.5
162 0.0016986 0.00130657 0.000764151 0.000948487 0.00120328 162 0.001275 162 0.00107929 162 0.00149492 162
162.5 0.00170756 0.00130665 0.000764297 0.000948624 0.00120346 162.5 0.00127537 163 0.00107951 162.5 0.00149503 162.5
163 0.00169501 0.00130678 0.000764274 0.000948529 0.00120343 163 0.0012754 163 0.00107948 163 0.00149504 163
163.5 0.00170732 0.00130682 0.000764361 0.000948601 0.0012037 163.5 0.00127566 164 0.00107961 163.5 0.00149512 163.5
164 0.00169861 0.00130685 0.000764169 0.000948649 0.00120361 164 0.00127567 164 0.00107965 164 0.00149513 164
164.5 0.00169546 0.00130676 0.000764342 0.000948916 0.00120394 164.5 0.00127578 165 0.0010796 164.5 0.00149505 164.5
165 0.00169537 0.0013069 0.000764314 0.000948828 0.00120385 165 0.0012758 165 0.00107955 165 0.00149512 165
165.5 0.00170304 0.00130687 0.00076445 0.00094902 0.00120413 165.5 0.00127602 166 0.00107972 165.5 0.00149518 165.5
166 0.00170515 0.00130685 0.000764384 0.000949016 0.00120412 166 0.0012761 166 0.00107963 166 0.00149526 166
166.5 0.00171124 0.00130704 0.000764489 0.000949096 0.00120436 166.5 0.00127622 167 0.00107977 166.5 0.00149517 166.5
167 0.00171117 0.00130709 0.000764529 0.000949072 0.00120437 167 0.00127609 167 0.0010797 167 0.00149505 167
167.5 0.00170938 0.00130713 0.000764634 0.000949264 0.00120456 167.5 0.00127636 168 0.00107997 167.5 0.00149505 167.5
168 0.00170691 0.00130714 0.000764583 0.000949257 0.00120466 168 0.00127637 168 0.00107991 168 0.00149499 168
168.5 0.001708 0.00130703 0.000764625 0.000949365 0.00120484 168.5 0.00127662 169 0.00108003 168.5 0.00149504 168.5
169 0.00170232 0.00130717 0.000764585 0.000949388 0.00120479 169 0.00127673 169 0.00107995 169 0.00149505 169
169.5 0.101616 0.00129397 0.000737761 0.000911325 0.00117765 169.5 0.00124262 170 0.00104703 169.5 0.00148117 169.5
170 0.101626 0.00128327 0.000722837 0.0008952 0.00116244 170 0.00122683 170 0.00103166 170 0.00147022 170
170.5 0.101618 0.00127969 0.000721132 0.000893842 0.00116037 170.5 0.00122418 171 0.00102887 170.5 0.00146764 170.5
171 0.101632 0.00127711 0.000719748 0.000892989 0.00115864 171 0.00122202 171 0.00102663 171 0.00146566 171
171.5 0.101629 0.00127493 0.000718765 0.000892548 0.00115745 171.5 0.00122037 172 0.00102508 171.5 0.00146424 171.5
172 0.101624 0.00127325 0.000717742 0.000892047 0.00115613 172 0.00121855 172 0.00102362 172 0.0014629 172
172.5 0.00170878 0.00128509 0.000743758 0.000929826 0.00118212 172.5 0.0012515 173 0.00105501 172.5 0.00147559 172.5
173 0.00169364 0.00129428 0.000757926 0.000945853 0.00119661 173 0.00126632 173 0.00106935 173 0.00148566 173
173.5 0.201444 0.00126859 0.000701764 0.000868637 0.00114081 173.5 0.00119599 174 0.00100218 173.5 0.00145708 173.5
174 0.201477 0.00124845 0.000671749 0.000837114 0.00111106 174 0.00116463 174 0.00097215 174 0.001436 174
174.5 0.201462 0.00124207 0.000668592 0.000834944 0.00110731 174.5 0.00115966 175 0.000967143 174.5 0.00143167 174.5
175 0.201466 0.00123757 0.000666293 0.000833703 0.00110444 175 0.0011558 175 0.000963298 175 0.00142833 175
175.5 0.201467 0.00123383 0.000664477 0.000833135 0.00110242 175.5 0.00115284 176 0.000960386 175.5 0.00142611 175.5
176 0.201469 0.00123064 0.000662783 0.000832703 0.00110044 176 0.00115021 176 0.000957849 176 0.00142385 176
176.5 0.00173106 0.00125657 0.000717853 0.000909423 0.00115439 176.5 0.00121976 177 0.00102365 176.5 0.00145176 176.5
177 0.00170973 0.00127557 0.000747358 0.00094153 0.00118399 177 0.00125033 177 0.00105324 177 0.00147272 177
177.5 0.300954 0.00123671 0.000659028 0.000824144 0.00109848 177.5 0.00114039 178 0.000949105 177.5 0.0014276 177.5
178 0.300997 0.00120693 0.000613889 0.000778087 0.00105465 178 0.00109362 178 0.00090378 178 0.00139662 178
178.5 0.301007 0.00119794 0.000609679 0.000775373 0.00104969 178.5 0.00108668 179 0.000896635 178.5 0.00139041 178.5
179 0.301003 0.00119164 0.000606625 0.000773921 0.00104611 179 0.00108164 179 0.000891676 179 0.00138584 179
179.5 0.301003 0.00118635 0.000604263 0.000773176 0.00104326 179.5 0.00107779 180 0.000887726 179.5 0.00138233 179.5
180 0.301006 0.00118202 0.000602149 0.000772677 0.00104065 180 0.00107437 180 0.000884409 180 0.00137936 180
180.5 0.00174689 0.00122387 0.000688547 0.000888412 0.00112395 180.5 0.00118308 181 0.00098707 180.5 0.00142452 180.5
181 0.0017135 0.00125316 0.000734262 0.000936617 0.00116854 181 0.00123021 181 0.00103254 181 0.00145686 181
181.5 0.400748 0.00119989 0.000611369 0.000778238 0.00105194 181.5 0.0010787 182 0.00088996 181.5 0.00139297 181.5
182 0.400796 0.00116059 0.000550832 0.000717628 0.000994847 182 0.00101686 182 0.000830428 182 0.00135155 182
182.5 0.400791 0.00114891 0.000545886 0.000714286 0.000989207 182.5 0.00100838 183 0.000822134 182.5 0.00134342 182.5
183 0.400791 0.0011406 0.000542391 0.000712559 0.000985036 183 0.00100217 183 0.000816221 183 0.0013375 183
183.5 0.400795 0.00113403 0.000539621 0.000711668 0.000981732 183.5 0.000998 184 0.000811737 183.5 0.00133304 183.5
184 0.4008 0.00112838 0.000537228 0.000711141 0.0009788 184 0.000993 184 0.000807913 184 0.00132913 184
184.5 0.00175209 0.00118724 0.000656168 0.000866247 0.00109094 184.5 0.00114273 185 0.000947368 184.5 0.0013939 184.5
185 0.00171296 0.00122717 0.000718935 0.000930779 0.00115103 185 0.00120707 185 0.00100926 185 0.00143864 185
185.5 0.500677 0.00115871 0.000561175 0.000730913 0.00100302 185.5 0.00101307 186 0.000829287 185.5 0.00135304 185.5
186 0.500731 0.00110894 0.000485534 0.000656177 0.000932944 186 0.000936 186 0.000756382 186 0.00130084 186
186.5 0.500729 0.00109445 0.000480077 0.000652262 0.000926491 186.5 0.000927 187 0.000747229 186.5 0.00129087 186.5
187 0.500731 0.0010843 0.000476205 0.000650302 0.000921728 187 0.00092 187 0.000740821 187 0.0012835 187
187.5 0.50074 0.00107628 0.000473199 0.000649258 0.000918095 187.5 0.000915 188 0.000736041 187.5 0.00127786 187.5
188 0.500742 0.00106969 0.000470653 0.000648634 0.000914717 188 0.00091 188 0.000732049 188 0.00127316 188
188.5 0.00176895 0.00114749 0.000621011 0.000842472 0.00105535 188.5 0.00109978 189 0.000905806 188.5 0.00135995 188.5
189 0.00170499 0.00119827 0.000701371 0.000924057 0.00113102 189 0.00118176 189 0.000984378 189 0.00141754 189
189.5 0.600543 0.0011129 0.000511905 0.000683184 0.000952541 189.5 0.000946 190 0.00076969 189.5 0.0013075 189.5
190 0.600611 0.00105265 0.000421614 0.000594365 0.000869671 190 0.000855 190 0.000684174 190 0.00124413 190
190.5 0.600616 0.00103536 0.000416007 0.000589895 0.000862716 190.5 0.000844 191 0.000674652 190.5 0.0012319 190.5
191 0.60063 0.00102316 0.000412249 0.000587706 0.000857581 191 0.000837 191 0.000668326 191 0.00122302 191
191.5 0.60063 0.00101384 0.000409368 0.000586612 0.00085356 191.5 0.000831 192 0.00066364 191.5 0.00121623 191.5
192 0.600634 0.00100618 0.000407071 0.000585854 0.00084998 192 0.000827 192 0.000659891 192 0.00121046 192
192.5 0.00180264 0.0011047 0.000584196 0.000816858 0.00101771 192.5 0.00105467 193 0.000863676 192.5 0.00132159 192.5
193 0.00173343 0.00116672 0.000683006 0.000915928 0.00110892 193 0.00115463 193 0.000959095 193 0.00139331 193
193.5 0.700147 0.00106323 0.000467361 0.000635929 0.000901788 193.5 0.00088 194 0.000714266 193.5 0.00125517 193.5
194 0.700235 0.000992334 0.000363098 0.000533324 0.000806942 194 0.000776 194 0.00061768 194 0.00118028 194
194.5 0.700234 0.000972318 0.000357998 0.000528485 0.000799194 194.5 0.000765 195 0.000608387 194.5 0.00116592 194.5
195 0.700232 0.000958415 0.000354814 0.000526208 0.000793828 195 0.000758 195 0.000602657 195 0.00115567 195
195.5 0.700208 0.000947849 0.000352528 0.000524916 0.000789699 195.5 0.000752 196 0.000598633 195.5 0.0011476 195.5
196 0.700221 0.000939029 0.000350807 0.000524276 0.000785885 196 0.000748 196 0.00059545 196 0.00114069 196
196.5 0.00180438 0.00105831 0.000548161 0.000789557 0.000978128 196.5 0.00100979 197 0.000823649 196.5 0.0012784 196.5
197 0.00172276 0.00113237 0.000665436 0.000906663 0.00108546 197 0.00112822 197 0.000935646 197 0.00136537 197
197.5 0.799663 0.00101041 0.000430592 0.000590007 0.000851587 197.5 0.000819 198 0.00066591 197.5 0.00119442 197.5
198 0.799752 0.000928751 0.000313624 0.000473954 0.000744591 198 0.000702 198 0.000559482 198 0.00110703 198
198.5 0.799736 0.00090606 0.000309516 0.000468843 0.000736915 198.5 0.000692 199 0.000551345 198.5 0.00108966 198.5
199 0.799736 0.000890624 0.000307458 0.000466447 0.000731361 199 0.000685 199 0.000546824 199 0.00107709 199
199.5 0.79973 0.00087876 0.000306164 0.000465209 0.000727012 199.5 0.000681 200 0.000543905 199.5 0.00106729 199.5
200 0.799741 0.000868995 0.000305366 0.000464589 0.000723379 200 0.000677 200 0.00054178 200 0.00105889 200
200.5 0.00181908 0.00100915 0.000516273 0.00076036 0.000937625 200.5 0.000967 201 0.000788735 200.5 0.00122788 200.5
201 0.0017221 0.00109531 0.000651831 0.000896172 0.001061 201 0.00110429 201 0.000916805 201 0.00133126 201
201.5 0.00172018 0.00112294 0.000673732 0.000911338 0.00108088 201.5 0.001131 202 0.000942524 201.5 0.00135707 201.5
202 0.00173747 0.00114224 0.000688624 0.000919608 0.00109487 202 0.00114972 202 0.000960333 202 0.00137466 202
202.5 0.00172357 0.0011573 0.000699593 0.000924581 0.00110588 202.5 0.0011641 203 0.000974023 202.5 0.00138769 202.5
203 0.00173345 0.00116906 0.000708207 0.000927938 0.00111483 203 0.00117555 203 0.000984867 203 0.00139811 203
203.5 0.00173039 0.00117918 0.00071509 0.000930192 0.00112242 203.5 0.00118507 204 0.000993827 203.5 0.00140658 203.5
204 0.00173077 0.00118788 0.000720965 0.000931864 0.00112884 204 0.00119318 204 0.00100146 204 0.00141359 204
204.5 0.00172564 0.00119552 0.000725727 0.000932951 0.00113467 204.5 0.00120026 205 0.00100814 204.5 0.00141962 204.5
205 0.00173414 0.0012022 0.000729942 0.000933968 0.00113962 205 0.00120642 205 0.0010139 205 0.0014247 205
205.5 0.00172173 0.00120823 0.000733517 0.000934595 0.0011441 205.5 0.00121191 206 0.00101897 205.5 0.00142916 205.5
206 0.00172452 0.00121329 0.000736722 0.000935336 0.001148 206 0.00121679 206 0.00102354 206 0.00143324 206
206.5 0.00172116 0.00121821 0.000739491 0.000935683 0.00115154 206.5 0.00122126 207 0.0010277 206.5 0.00143669 206.5
207 0.0017214 0.00122258 0.000742079 0.000936209 0.00115483 207 0.00122541 207 0.00103142 207 0.0014397 207
207.5 0.00171901 0.00122663 0.000744203 0.00093642 0.00115792 207.5 0.001229 208 0.00103464 207.5 0.00144251 207.5
208 0.0017292 0.0012301 0.000746323 0.000936836 0.00116033 208 0.00123221 208 0.00103793 208 0.00144483 208
208.5 0.00172719 0.00123352 0.000748024 0.000936951 0.00116293 208.5 0.00123527 209 0.00104085 208.5 0.00144719 208.5
209 0.00172017 0.00123653 0.000749719 0.00093718 0.00116514 209 0.00123823 209 0.0010437 209 0.00144918 209
209.5 0.00171816 0.00123951 0.000751166 0.000937244 0.00116699 209.5 0.00124077 210 0.00104622 209.5 0.00145115 209.5
210 0.00172733 0.00124212 0.000752574 0.000937546 0.00116872 210 0.00124329 210 0.00104855 210 0.00145276 210
210.5 0.0017222 0.00124483 0.000753842 0.000937593 0.0011705 210.5 0.00124559 211 0.00105065 210.5 0.00145448 210.5
211 0.00172973 0.00124701 0.000755069 0.000937778 0.0011721 211 0.00124778 211 0.00105268 211 0.00145586 211
211.5 0.00172528 0.00124928 0.000756135 0.000937712 0.00117359 211.5 0.0012498 212 0.00105455 211.5 0.00145742 211.5
212 0.00173089 0.00125139 0.000757253 0.000937951 0.00117512 212 0.00125167 212 0.00105643 212 0.00145862 212
212.5 0.00171777 0.00125342 0.000758139 0.00093801 0.00117639 212.5 0.00125348 213 0.00105814 212.5 0.0014596 212.5
213 0.00172259 0.00125519 0.000759115 0.000938183 0.00117765 213 0.00125533 213 0.00105979 213 0.00146061 213
213.5 0.00171648 0.00125691 0.00075988 0.000938129 0.00117885 213.5 0.00125682 214 0.00106126 213.5 0.00146169 213.5
214 0.00171824 0.0012586 0.000760743 0.000938494 0.00118001 214 0.0012584 214 0.00106271 214 0.00146263 214
214.5 0.00170616 0.00126018 0.000761387 0.000938411 0.00118107 214.5 0.00125978 215 0.001064 214.5 0.00146363 214.5
215 0.00171362 0.00126171 0.000762087 0.00093861 0.00118206 215 0.00126119 215 0.0010654 215 0.00146445 215
215.5 0.00171771 0.00126331 0.000762731 0.000938626 0.00118299 215.5 0.00126235 216 0.00106655 215.5 0.00146514 215.5
216 0.00172747 0.00126459 0.00076335 0.00093882 0.00118392 216 0.0012637 216 0.00106787 216 0.00146586 216
216.5 0.00171928 0.00126578 0.000763892 0.000938897 0.00118474 216.5 0.00126463 217 0.00106892 216.5 0.00146662 216.5
217 0.00171536 0.00126698 0.000764533 0.000939092 0.0011857 217 0.00126587 217 0.00107008 217 0.00146737 217
217.5 0.00172527 0.00126827 0.000764981 0.000939129 0.00118641 217.5 0.00126691 218 0.00107106 217.5 0.00146797 217.5
218 0.00172132 0.00126941 0.000765556 0.000939263 0.00118731 218 0.00126801 218 0.00107222 218 0.00146866 218
218.5 0.00171155 0.00127051 0.000765971 0.000939364 0.00118796 218.5 0.00126889 219 0.00107299 218.5 0.0014692 218.5
219 0.00173555 0.00127134 0.000766526 0.000939608 0.00118869 219 0.00126994 219 0.00107394 219 0.00146959 219
219.5 0.0017132 0.0012724 0.000766765 0.000939549 0.00118928 219.5 0.0012707 220 0.00107471 219.5 0.00147009 219.5
220 0.00171852 0.00127341 0.000767173 0.000939733 0.00118998 220 0.00127172 220 0.00107567 220 0.00147054 220
220.5 0.00171225 0.00127447 0.000767465 0.000939746 0.00119055 220.5 0.00127244 221 0.00107635 220.5 0.0014711 220.5
221 0.00171453 0.00127516 0.000767972 0.000939875 0.00119122 221 0.00127338 221 0.00107722 221 0.00147157 221
221.5 0.00170783 0.00127604 0.000768232 0.000939894 0.0011917 221.5 0.00127419 222 0.00107796 221.5 0.00147207 221.5
222 0.00171308 0.00127686 0.000768682 0.000940079 0.00119227 222 0.00127497 222 0.00107877 222 0.00147236 222
222.5 0.00171213 0.00127771 0.000768981 0.00094013 0.00119264 222.5 0.00127547 223 0.00107932 222.5 0.00147283 222.5
223 0.0017199 0.00127845 0.000769312 0.000940372 0.00119332 223 0.00127626 223 0.00108023 223 0.0014732 223
223.5 0.00171506 0.0012792 0.000769554 0.000940209 0.00119377 223.5 0.00127692 224 0.00108072 223.5 0.00147358 223.5
224 0.00171898 0.00127986 0.0007698 0.000940376 0.00119442 224 0.00127752 224 0.00108137 224 0.00147392 224
224.5 0.00173241 0.0012806 0.000770159 0.00094047 0.00119469 224.5 0.00127822 225 0.00108182 224.5 0.00147438 224.5
225 0.00172839 0.00128115 0.000770537 0.000940672 0.00119525 225 0.00127891 225 0.00108236 225 0.00147469 225
225.5 0.00171761 0.00128189 0.000770817 0.000940674 0.00119568 225.5 0.00127946 226 0.00108295 225.5 0.001475 225.5
226 0.00173336 0.00128239 0.000771055 0.000940943 0.00119613 226 0.00128012 226 0.00108357 226 0.00147528 226
226.5 0.00172877 0.00128322 0.00077122 0.000940958 0.00119643 226.5 0.00128041 227 0.00108402 226.5 0.0014755 226.5
227 0.00172521 0.00128373 0.000771528 0.000941048 0.00119695 227 0.00128108 227 0.0010846 227 0.00147571 227
227.5 0.00172022 0.00128431 0.000771652 0.000941122 0.00119727 227.5 0.00128143 228 0.00108499 227.5 0.00147598 227.5
228 0.00172031 0.00128482 0.000771956 0.00094128 0.00119776 228 0.00128192 228 0.00108566 228 0.00147623 228
228.5 0.00172726 0.00128533 0.000772176 0.000941298 0.001198 228.5 0.00128238 229 0.00108595 228.5 0.00147654 228.5
229 0.00173053 0.00128579 0.000772458 0.000941496 0.00119859 229 0.00128297 229 0.00108657 229 0.00147686 229
229.5 0.00172098 0.00128631 0.000772578 0.000941578 0.00119865 229.5 0.00128324 230 0.0010869 229.5 0.0014771 229.5
230 0.00171571 0.00128692 0.000772821 0.000941697 0.00119906 230 0.00128365 230 0.00108743 230 0.00147722 230
230.5 0.00172996 0.00128724 0.000772975 0.000941623 0.00119935 230.5 0.00128408 231 0.00108782 230.5 0.00147735 230.5
231 0.00172429 0.00128769 0.000773162 0.000941815 0.00119968 231 0.00128449 231 0.00108828 231 0.00147761 231
231.5 0.0017298 0.0012881 0.000773289 0.000941819 0.00119992 231.5 0.00128469 232 0.00108852 231.5 0.00147772 231.5
232 0.00173438 0.00128857 0.000773464 0.00094205 0.00120043 232 0.00128527 232 0.00108904 232 0.00147802 232
232.5 0.00172095 0.00128912 0.000773563 0.000942053 0.00120059 232.5 0.00128552 233 0.00108929 232.5 0.00147817 232.5
233 0.0017222 0.00128965 0.000773837 0.000942229 0.00120104 233 0.001286 233 0.00108977 233 0.00147825 233
233.5 0.00171669 0.00129011 0.00077398 0.000942265 0.00120123 233.5 0.00128637 234 0.00108993 233.5 0.00147843 233.5
234 0.0017212 0.00129049 0.000774244 0.000942434 0.00120165 234 0.00128687 234 0.00109027 234 0.00147862 234
234.5 0.0017265 0.00129093 0.000774313 0.000942499 0.00120183 234.5 0.00128708 235 0.0010906 234.5 0.00147875 234.5
235 0.00173086 0.00129116 0.00077454 0.000942669 0.00120224 235 0.00128756 235 0.00109095 235 0.00147894 235
235.5 0.00172057 0.00129164 0.000774611 0.000942642 0.00120236 235.5 0.00128778 236 0.00109122 235.5 0.00147912 235.5
236 0.00171448 0.00129202 0.000774819 0.000942813 0.00120281 236 0.00128825 236 0.00109159 236 0.00147928 236
236.5 0.00172587 0.00129238 0.000774824 0.000942844 0.00120286 236.5 0.00128834 237 0.00109173 236.5 0.00147943 236.5
237 0.0017293 0.00129268 0.000775085 0.000942934 0.00120335 237 0.00128879 237 0.00109218 237 0.00147959 237
237.5 0.00171764 0.00129302 0.000775101 0.000942972 0.0012034 237.5 0.00128921 238 0.00109239 237.5 0.0014797 237.5
238 0.00171243 0.00129334 0.000775393 0.000943217 0.00120377 238 0.00128958 238 0.00109276 238 0.00147991 238
238.5 0.0017301 0.00129355 0.000775392 0.000943195 0.00120392 238.5 0.00128962 239 0.00109314 238.5 0.00148 238.5
239 0.00171664 0.00129389 0.000775595 0.000943369 0.00120427 239 0.00129011 239 0.00109331 239 0.00148017 239
239.5 0.00171726 0.00129415 0.000775654 0.00094338 0.0012044 239.5 0.00129032 240 0.00109342 239.5 0.00148026 239.5
240 0.00171742 0.0012944 0.000775802 0.00094359 0.00120476 240 0.00129064 240 0.00109385 240 0.00148033 240
240.5 0.00171132 0.00129482 0.000775823 0.000943627 0.00120491 240.5 0.00129083 241 0.00109408 240.5 0.00148051 240.5
241 0.00171457 0.00129493 0.000776133 0.000943863 0.0012052 241 0.0012913 241 0.00109444 241 0.00148059 241
241.5 0.00173208 0.0012952 0.000776076 0.000943851 0.00120521 241.5 0.00129111 242 0.00109452 241.5 0.00148066 241.5
242 0.00172917 0.00129557 0.000776191 0.000943931 0.00120561 242 0.00129168 242 0.00109488 242 0.00148079 242
242.5 0.00172365 0.0012958 0.000776305 0.00094394 0.00120571 242.5 0.0012919 243 0.00109502 242.5 0.00148076 242.5
243 0.00173007 0.0012959 0.000776381 0.000944141 0.00120602 243 0.00129216 243 0.00109527 243 0.00148096 243
243.5 0.00172491 0.00129621 0.000776466 0.000944072 0.00120615 243.5 0.00129241 244 0.00109534 243.5 0.00148116 243.5
244 0.00173526 0.00129646 0.000776706 0.000944275 0.00120638 244 0.00129281 244 0.00109568 244 0.00148117 244
244.5 0.00173642 0.00129664 0.000776657 0.000944227 0.00120648 244.5 0.00129303 245 0.00109579 244.5 0.00148122 244.5
245 0.00172698 0.00129689 0.000776814 0.000944434 0.00120685 245 0.0012933 245 0.001096 245 0.00148133 245
245.5 0.00173285 0.00129709 0.000776895 0.000944492 0.00120687 245.5 0.00129354 246 0.00109613 245.5 0.00148136 245.5
246 0.00173024 0.0012973 0.000777022 0.000944634 0.00120728 246 0.00129387 246 0.00109646 246 0.00148146 246
246.5 0.00172125 0.00129751 0.000777025 0.00094466 0.00120741 246.5 0.00129405 247 0.00109649 246.5 0.00148156 246.5
247 0.00173132 0.00129769 0.000777219 0.000944853 0.00120766 247 0.00129443 247 0.00109689 247 0.00148171 247
247.5 0.00173422 0.00129791 0.00077728 0.000944872 0.00120776 247.5 0.00129446 248 0.00109698 247.5 0.00148154 247.5
248 0.00173506 0.00129816 0.000777516 0.000945097 0.00120802 248 0.0012947 248 0.00109722 248 0.00148174 248
248.5 0.00172434 0.00129849 0.000777432 0.000945162 0.00120817 248.5 0.0012948 249 0.00109732 248.5 0.00148191 248.5
249 0.0017249 0.00129863 0.000777487 0.000945188 0.00120847 249 0.0012953 249 0.00109767 249 0.00148203 249
249.5 0.00171399 0.00129877 0.000777534 0.000945298 0.00120847 249.5 0.00129525 250 0.00109768 249.5 0.00148194 249.5
250 0.00171325 0.00129904 0.000777725 0.000945555 0.0012089 250 0.00129543 250 0.00109782 250 0.00148199 250
250.5 0.0017197 0.00129922 0.000777742 0.000945471 0.00120883 250.5 0.00129532 251 0.00109802 250.5 0.001482 250.5
251 0.0017205 0.00129938 0.00077797 0.000945701 0.00120919 251 0.00129581 251 0.00109821 251 0.00148199 251
251.5 0.00171646 0.00129952 0.00077792 0.000945697 0.0012092 251.5 0.00129606 252 0.00109826 251.5 0.00148214 251.5
252 0.00170799 0.00129978 0.000778064 0.000945766 0.00120943 252 0.00129632 252 0.00109854 252 0.00148216 252
252.5 0.00171423 0.00129977 0.000778052 0.000945797 0.00120948 252.5 0.00129627 253 0.00109872 252.5 0.00148208 252.5
253 0.00172823 0.00129991 0.000778196 0.000946019 0.00120976 253 0.00129658 253 0.00109888 253 0.00148216 253
253.5 0.00172328 0.0013001 0.000778211 0.00094595 0.00120978 253.5 0.00129666 254 0.00109899 253.5 0.00148221 253.5
254 0.00172778 0.00130032 0.000778381 0.000946084 0.00121011 254 0.00129684 254 0.0010993 254 0.00148225 254
254.5 0.00172227 0.00130047 0.000778318 0.000946126 0.00121023 254.5 0.00129694 255 0.00109931 254.5 0.00148229 254.5
255 0.00171097 0.00130064 0.00077855 0.000946219 0.00121016 255 0.00129712 255 0.00109953 255 0.00148248 255
255.5 0.00170564 0.00130082 0.000778483 0.000946247 0.00121036 255.5 0.00129731 256 0.00109961 255.5 0.00148237 255.5
256 0.00170744 0.00130105 0.000778614 0.000946432 0.00121079 256 0.0012977 256 0.00109989 256 0.00148242 256
256.5 0.00169681 0.00130136 0.000778717 0.000946418 0.00121075 256.5 0.00129757 257 0.0010999 256.5 0.00148251 256.5
257 0.00169934 0.00130148 0.000778791 0.000946597 0.00121114 257 0.00129778 257 0.00110009 257 0.00148258 257
257.5 0.00169047 0.00130156 0.000778877 0.000946662 0.00121118 257.5 0.00129802 258 0.00110013 257.5 0.0014826 257.5
258 0.00168244 0.00130162 0.000778943 0.000946744 0.00121134 258 0.00129852 258 0.00110033 258 0.0014827 258
258.5 0.00168673 0.00130172 0.000779012 0.000946813 0.00121141 258.5 0.00129843 259 0.00110037 258.5 0.00148272 258.5
259 0.00167774 0.00130188 0.000779129 0.000947012 0.00121167 259 0.00129871 259 0.00110058 259 0.00148289 259
259.5 0.00169129 0.00130188 0.000779164 0.000946998 0.00121179 259.5 0.00129881 260 0.00110062 259.5 0.00148285 259.5
260 0.00169632 0.00130202 0.000779249 0.000947078 0.00121205 260 0.00129889 260 0.0011009 260 0.00148299 260
260.5 0.0016965 0.00130221 0.000779223 0.000947069 0.00121197 260.5 0.00129892 261 0.00110083 260.5 0.00148308 260.5
261 0.00170773 0.00130239 0.000779369 0.0009473 0.00121228 261 0.00129925 261 0.00110105 261 0.00148298 261
261.5 0.00170182 0.00130244 0.000779326 0.000947315 0.00121237 261.5 0.00129948 262 0.00110112 261.5 0.00148292 261.5
262 0.00169998 0.00130247 0.000779497 0.000947421 0.00121263 262 0.00129972 262 0.00110119 262 0.00148299 262
262.5 0.00171065 0.00130258 0.000779505 0.000947421 0.00121268 262.5 0.00129976 263 0.00110123 262.5 0.00148297 262.5
263 0.00169773 0.00130283 0.000779593 0.000947556 0.00121288 263 0.00129994 263 0.00110152 263 0.00148312 263
263.5 0.00169582 0.00130295 0.000779597 0.000947565 0.00121287 263.5 0.00130003 264 0.00110143 263.5 0.0014833 263.5
264 0.00169502 0.00130316 0.000779827 0.000947596 0.0012132 264 0.00130038 264 0.00110158 264 0.00148336 264
264.5 0.00168719 0.00130324 0.000779669 0.000947633 0.0012133 264.5 0.00130027 265 0.00110163 264.5 0.00148342 264.5
265 0.00168756 0.00130341 0.000779687 0.000947827 0.00121344 265 0.00130045 265 0.00110194 265 0.00148341 265
265.5 0.00168861 0.00130347 0.000779732 0.00094777 0.00121349 265.5 0.00130029 266 0.00110199 265.5 0.00148337 265.5
266 0.00168961 0.00130363 0.000779825 0.000947909 0.00121364 266 0.0013005 266 0.00110217 266 0.00148342 266
266.5 0.00169594 0.00130378 0.000779816 0.000947967 0.00121352 266.5 0.00130041 267 0.00110213 266.5 0.00148339 266.5
267 0.00169488 0.00130387 0.000779996 0.00094805 0.00121399 267 0.00130099 267 0.00110232 267 0.00148348 267
267.5 0.00170959 0.00130392 0.000779895 0.000948007 0.00121406 267.5 0.00130089 268 0.00110226 267.5 0.00148352 267.5
268 0.00170818 0.00130399 0.000780043 0.000948195 0.00121433 268 0.00130106 268 0.00110244 268 0.00148348 268
268.5 0.00169544 0.0013042 0.000780058 0.000948278 0.0012144 268.5 0.00130113 269 0.00110247 268.5 0.00148355 268.5
269 0.00169798 0.00130436 0.000780164 0.000948367 0.00121452 269 0.00130129 269 0.00110259 269 0.00148361 269
269.5 0.00169691 0.00130448 0.000780151 0.000948361 0.00121461 269.5 0.00130139 270 0.00110253 269.5 0.00148373 269.5
270 0.00168783 0.00130458 0.000780249 0.000948527 0.00121483 270 0.00130157 270 0.00110278 270 0.00148363 270
270.5 0.00169416 0.00130463 0.000780216 0.000948454 0.00121492 270.5 0.00130157 271 0.00110271 270.5 0.0014835 270.5
271 0.00170486 0.00130466 0.000780404 0.000948648 0.00121523 271 0.0013018 271 0.00110292 271 0.00148354 271
271.5 0.00169768 0.00130477 0.000780317 0.00094874 0.00121522 271.5 0.00130186 272 0.00110293 271.5 0.00148358 271.5
272 0.00169939 0.00130481 0.00078042 0.000948817 0.00121547 272 0.00130213 272 0.00110319 272 0.00148376 272
272.5 0.00169382 0.00130487 0.000780367 0.000948804 0.00121552 272.5 0.00130212 273 0.00110322 272.5 0.00148385 272.5
273 0.00170076 0.00130508 0.000780518 0.000948971 0.00121567 273 0.00130244 273 0.00110352 273 0.00148391 273
273.5 0.00170784 0.00130503 0.000780418 0.000948842 0.00121575 273.5 0.00130238 274 0.00110349 273.5 0.00148393 273.5
274 0.00170443 0.0013051 0.000780549 0.000949123 0.00121596 274 0.00130283 274 0.00110356 274 0.00148391 274
274.5 0.0016969 0.00130524 0.000780649 0.000949133 0.00121594 274.5 0.00130279 275 0.00110357 274.5 0.00148389 274.5
275 0.00170976 0.00130529 0.000780646 0.000949201 0.00121629 275 0.00130304 275 0.0011038 275 0.00148391 275
275.5 0.00169691 0.00130538 0.000780643 0.000949176 0.00121623 275.5 0.00130288 276 0.00110374 275.5 0.00148384 275.5
276 0.00170264 0.00130548 0.000780771 0.000949312 0.00121636 276 0.00130323 276 0.00110385 276 0.001484 276
276.5 0.00170435 0.00130542 0.000780749 0.000949263 0.00121629 276.5 0.0013031 277 0.00110393 276.5 0.00148389 276.5
277 0.00171532 0.00130558 0.000780825 0.000949363 0.00121648 277 0.00130329 277 0.00110406 277 0.00148399 277
277.5 0.00170771 0.0013057 0.000780871 0.000949447 0.00121657 277.5 0.00130336 278 0.00110402 277.5 0.00148382 277.5
278 0.00170596 0.00130584 0.000780991 0.000949563 0.00121675 278 0.00130376 278 0.00110413 278 0.00148385 278
278.5 0.00169475 0.00130591 0.000780989 0.0009496 0.00121683 278.5 0.00130364 279 0.0011042 278.5 0.00148391 278.5
279 0.00169651 0.00130594 0.000781094 0.000949658 0.00121684 279 0.001304 279 0.00110434 279 0.0014839 279
279.5 0.00170839 0.00130587 0.000781082 0.000949809 0.00121685 279.5 0.001304 280 0.00110448 279.5 0.00148401 279.5
280 0.00169817 0.00130604 0.000781174 0.000949931 0.00121725 280 0.00130414 280 0.00110469 280 0.00148394 280
280.5 0.0017067 0.0013061 0.000781256 0.0009499 0.00121715 280.5 0.00130404 281 0.00110458 280.5 0.00148397 280.5
281 0.00169892 0.00130608 0.000781188 0.00094998 0.00121744 281 0.00130422 281 0.00110475 281 0.00148392 281
281.5 0.00170004 0.0013062 0.000781176 0.000949963 0.0012173 281.5 0.00130412 282 0.00110478 281.5 0.00148393 281.5
282 0.00169368 0.00130638 0.000781312 0.000950115 0.00121751 282 0.00130432 282 0.00110485 282 0.00148412 282
282.5 0.00169856 0.00130631 0.000781348 0.000950125 0.00121767 282.5 0.00130434 283 0.00110489 282.5 0.00148408 282.5
283 0.00169815 0.0013064 0.00078146 0.000950255 0.00121787 283 0.00130457 283 0.00110511 283 0.00148428 283
283.5 0.00169984 0.00130646 0.000781469 0.00095007 0.0012179 283.5 0.00130461 284 0.00110497 283.5 0.00148427 283.5
284 0.00169659 0.00130637 0.000781409 0.000950282 0.00121813 284 0.0013048 284 0.00110501 284 0.00148425 284
284.5 0.00170193 0.00130641 0.000781333 0.000950287 0.00121806 284.5 0.00130472 285 0.00110517 284.5 0.0014843 284.5
285 0.00170591 0.00130663 0.000781482 0.00095048 0.00121845 285 0.00130513 285 0.00110498 285 0.00148431 285
285.5 0.00171662 0.00130667 0.000781551 0.000950452 0.00121845 285.5 0.00130513 286 0.00110517 285.5 0.00148431 285.5
286 0.00170553 0.00130678 0.000781584 0.000950565 0.00121865 286 0.00130535 286 0.00110537 286 0.0014843 286
286.5 0.00170406 0.0013069 0.00078157 0.000950508 0.00121873 286.5 0.00130525 287 0.00110538 286.5 0.00148417 286.5
287 0.00170975 0.00130696 0.000781549 0.000950741 0.00121891 287 0.0013054 287 0.00110555 287 0.00148428 287
287.5 0.00171535 0.00130702 0.000781668 0.000950614 0.00121891 287.5 0.00130533 288 0.0011051 287.5 0.0014842 287.5
288 0.00172316 0.00130702 0.000781638 0.000950826 0.00121912 288 0.00130546 288 0.00110543 288 0.00148426 288
288.5 0.00172018 0.00130697 0.00078178 0.000950824 0.001219 288.5 0.00130536 289 0.00110559 288.5 0.00148426 288.5
289 0.00172576 0.00130718 0.000781777 0.000950932 0.00121924 289 0.00130554 289 0.00110566 289 0.00148434 289
289.5 0.00172276 0.0013072 0.000781884 0.000950848 0.00121928 289.5 0.00130543 290 0.00110571 289.5 0.00148432 289.5
290 0.00171904 0.00130722 0.000781877 0.000951031 0.00121945 290 0.00130569 290 0.00110584 290 0.00148459 290
290.5 0.0017196 0.00130728 0.000781921 0.000951015 0.00121948 290.5 0.00130559 291 0.0011056 290.5 0.00148444 290.5
291 0.00170955 0.00130732 0.000781929 0.000951089 0.00121989 291 0.00130565 291 0.00110578 291 0.00148443 291
291.5 0.00172234 0.00130735 0.000781981 0.000951155 0.00121989 291.5 0.00130581 292 0.0011058 291.5 0.00148452 291.5
292 0.00171957 0.00130751 0.000781973 0.000951236 0.00122005 292 0.0013061 292 0.00110598 292 0.00148448 292
292.5 0.0017129 0.00130746 0.000782079 0.000951348 0.00122003 292.5 0.00130608 293 0.00110592 292.5 0.00148432 292.5
293 0.00172299 0.00130748 0.000781998 0.000951357 0.00122025 293 0.00130636 293 0.00110602 293 0.00148451 293
293.5 0.0017096 0.00130759 0.000782083 0.000951342 0.00122042 293.5 0.00130611 294 0.00110607 293.5 0.0014844 293.5
294 0.00171419 0.00130756 0.000782034 0.000951388 0.00122051 294 0.00130629 294 0.00110615 294 0.00148455 294
294.5 0.00171537 0.00130761 0.00078216 0.000951407 0.00122049 294.5 0.00130614 295 0.0011062 294.5 0.00148442 294.5
295 0.00173365 0.00130771 0.000782086 0.000951543 0.00122066 295 0.00130648 295 0.0011063 295 0.00148458 295
295.5 0.00173085 0.00130772 0.000782193 0.000951608 0.00122064 295.5 0.00130641 296 0.00110631 295.5 0.00148457 295.5
296 0.00171348 0.00130789 0.000782063 0.000951657 0.00122074 296 0.00130676 296 0.00110644 296 0.00148465 296
296.5 0.00171433 0.00130788 0.000782208 0.000951699 0.00122086 296.5 0.00130669 297 0.00110634 296.5 0.00148455 296.5
297 0.00172195 0.00130795 0.000782254 0.00095172 0.00122117 297 0.00130692 297 0.00110649 297 0.00148466 297
297.5 0.0017211 0.00130802 0.000782311 0.000951806 0.0012211 297.5 0.0013069 298 0.00110654 297.5 0.00148452 297.5
298 0.00172497 0.00130796 0.000782328 0.000951918 0.00122137 298 0.001307 298 0.00110666 298 0.00148466 298
298.5 0.00173012 0.001308 0.000782408 0.000952009 0.00122133 298.5 0.00130691 299 0.00110666 298.5 0.00148453 298.5
299 0.0017153 0.00130816 0.000782373 0.000951976 0.0012215 299 0.0013072 299 0.00110682 299 0.00148467 299
299.5 0.00171805 0.00130818 0.000782567 0.000952047 0.00122146 299.5 0.00130728 300 0.00110674 299.5 0.00148458 299.5
300 0.00172387 0.00130832 0.000782427 0.000952023 0.00122164 300 0.00130746 300 0.0011069 300 0.00148472 300
300.5 0.00171921 0.0013083 0.000782516 0.000952112 0.0012216 300.5 0.00130737 301 0.00110678 300.5 0.00148462 300.5
301 0.00172427 0.00130834 0.000782431 0.000952165 0.00122191 301 0.00130754 301 0.00110698 301 0.00148478 301
301.5 0.00173395 0.00130838 0.000782595 0.000952282 0.00122184 301.5 0.0013075 302 0.00110691 301.5 0.00148476 301.5
302 0.00173336 0.00130848 0.000782553 0.0009523 0.00122204 302 0.00130772 302 0.00110707 302 0.00148485 302
302.5 0.00172718 0.00130844 0.000782673 0.000952358 0.00122207 302.5 0.00130794 303 0.0011072 302.5 0.00148462 302.5
303 0.00171982 0.00130864 0.000782611 0.000952398 0.0012222 303 0.00130807 303 0.00110712 303 0.0014847 303
303.5 0.0017206 0.00130859 0.000782636 0.000952391 0.00122212 303.5 0.00130795 304 0.00110711 303.5 0.00148449 303.5
304 0.00172304 0.00130861 0.000782562 0.000952505 0.00122234 304 0.00130813 304 0.00110724 304 0.00148448 304
304.5 0.00172576 0.00130871 0.000782684 0.000952581 0.00122233 304.5 0.00130809 305 0.00110724 304.5 0.00148437 304.5
305 0.00171432 0.00130887 0.000782674 0.000952625 0.00122247 305 0.00130836 305 0.00110736 305 0.00148464 305
305.5 0.00172149 0.00130866 0.000782878 0.000952761 0.0012225 305.5 0.00130825 306 0.00110714 305.5 0.00148455 305.5
306 0.00171956 0.00130885 0.000782726 0.000952733 0.00122262 306 0.00130857 306 0.00110729 306 0.00148463 306
306.5 0.00171419 0.00130891 0.000782862 0.000952832 0.00122265 306.5 0.00130846 307 0.00110735 306.5 0.00148454 306.5
307 0.00171901 0.00130903 0.000782836 0.000952851 0.00122276 307 0.00130867 307 0.00110753 307 0.00148467 307
307.5 0.00171126 0.00130914 0.000782899 0.000952958 0.0012228 307.5 0.00130851 308 0.00110742 307.5 0.00148457 307.5
308 0.00171708 0.0013092 0.000782829 0.000953002 0.00122294 308 0.00130883 308 0.0011075 308 0.00148466 308
308.5 0.00172289 0.00130918 0.000783003 0.000953123 0.00122292 308.5 0.00130868 309 0.00110753 308.5 0.00148458 308.5
309 0.00170753 0.0013093 0.000782891 0.000953057 0.00122319 309 0.0013088 309 0.00110756 309 0.00148472 309
309.5 0.00171881 0.00130925 0.00078308 0.000953123 0.00122317 309.5 0.00130884 310 0.0011075 309.5 0.00148462 309.5
310 0.00172311 0.00130937 0.00078297 0.000953028 0.00122352 310 0.00130901 310 0.00110766 310 0.0014847 310
310.5 0.00170235 0.00130946 0.000783066 0.000953227 0.00122358 310.5 0.00130932 311 0.00110752 310.5 0.00148473 310.5
311 0.00169702 0.00130957 0.000782979 0.000953204 0.0012236 311 0.0013094 311 0.00110779 311 0.00148488 311
311.5 0.00171576 0.00130935 0.000783042 0.000953369 0.00122369 311.5 0.0013095 312 0.00110786 311.5 0.00148472 311.5
312 0.00171121 0.00130947 0.000782962 0.000953268 0.00122392 312 0.00130967 312 0.00110789 312 0.00148482 312
312.5 0.00171314 0.00130939 0.000783079 0.000953457 0.00122392 312.5 0.00130963 313 0.00110791 312.5 0.00148466 312.5
313 0.00170452 0.00130957 0.000782998 0.000953434 0.00122398 313 0.00130977 313 0.00110791 313 0.00148472 313
313.5 0.00170559 0.00130958 0.00078315 0.000953578 0.00122411 313.5 0.00130977 314 0.00110798 313.5 0.00148467 313.5
314 0.00169466 0.0013097 0.000783008 0.000953488 0.00122419 314 0.00130986 314 0.00110803 314 0.00148488 314
314.5 0.00170584 0.00130986 0.000783154 0.000953665 0.00122426 314.5 0.00130981 315 0.00110804 314.5 0.00148474 314.5
315 0.00171439 0.00130988 0.000783169 0.000953622 0.00122417 315 0.0013098 315 0.00110811 315 0.0014848 315
315.5 0.00171885 0.00130977 0.000783243 0.000953705 0.00122444 315.5 0.00130981 316 0.00110813 315.5 0.00148473 315.5
316 0.00171893 0.00130986 0.000783132 0.000953735 0.00122463 316 0.00130993 316 0.00110808 316 0.00148489 316
316.5 0.00171909 0.00130978 0.000783204 0.000953938 0.00122458 316.5 0.00131004 317 0.00110812 316.5 0.00148475 316.5
317 0.00171532 0.00130979 0.000783066 0.000953801 0.00122462 317 0.00131002 317 0.00110819 317 0.00148473 317
317.5 0.00171879 0.00130975 0.000783263 0.000953926 0.00122478 317.5 0.00131015 318 0.00110825 317.5 0.00148456 317.5
318 0.00171772 0.00131005 0.000783191 0.0009538 0.00122478 318 0.00131026 318 0.00110831 318 0.00148474 318
318.5 0.00171943 0.00130997 0.000783252 0.000953965 0.00122485 318.5 0.00131039 319 0.00110844 318.5 0.00148462 318.5
319 0.00170914 0.00131013 0.000783266 0.000953864 0.00122512 319 0.00131047 319 0.00110848 319 0.00148476 319
319.5 0.00171567 0.00131012 0.000783418 0.000953984 0.00122525 319.5 0.00131048 320 0.00110861 319.5 0.00148476 319.5
320 0.00171595 0.00131007 0.000783349 0.000954004 0.00122524 320 0.00131043 320 0.00110846 320 0.0014849 320
320.5 0.101643 0.00129722 0.000758319 0.00091645 0.00119844 320.5 0.00127864 321 0.00107704 320.5 0.00147048 320.5
321 0.10166 0.00128695 0.00074376 0.00090062 0.00118325 321 0.00126336 321 0.00106197 321 0.00145968 321
321.5 0.101653 0.00128331 0.000742075 0.000899558 0.00118126 321.5 0.00126084 322 0.00105917 321.5 0.00145691 321.5
322 0.10164 0.00128081 0.000740798 0.000898776 0.00117953 322 0.00125865 322 0.00105699 322 0.00145502 322
322.5 0.101644 0.00127871 0.000739782 0.000898568 0.00117834 322.5 0.00125695 323 0.0010553 322.5 0.00145359 322.5
323 0.10164 0.00127686 0.0007389 0.000898187 0.00117716 323 0.00125562 323 0.00105392 323 0.00145226 323
323.5 0.00173607 0.00128836 0.000763188 0.000935418 0.00120265 323.5 0.00128601 324 0.00108383 323.5 0.00146529 323.5
324 0.00172084 0.00129735 0.000776975 0.000951099 0.00121706 324 0.00130012 324 0.00109777 324 0.00147545 324
324.5 0.201469 0.00127253 0.000724297 0.000875005 0.00116325 324.5 0.00123439 325 0.00103359 324.5 0.00144608 324.5
325 0.201489 0.00125301 0.000695456 0.000844235 0.00113376 325 0.00120418 325 0.00100417 325 0.00142517 325
325.5 0.201494 0.0012468 0.000692602 0.000842378 0.00113029 325.5 0.00119953 326 0.000999288 325.5 0.00142071 325.5
326 0.201499 0.00124231 0.000690389 0.000841284 0.00112752 326 0.00119592 326 0.000995674 326 0.00141746 326
326.5 0.201508 0.00123866 0.000688739 0.000840787 0.00112543 326.5 0.00119306 327 0.000992935 326.5 0.00141469 326.5
327 0.201505 0.00123569 0.000687194 0.00084042 0.00112348 327 0.00119037 327 0.000990459 327 0.00141265 327
327.5 0.00175575 0.00126074 0.000739006 0.000916004 0.0011756 327.5 0.0012566 328 0.00105333 327.5 0.00144093 327.5
328 0.00171831 0.0012795 0.000767415 0.000947414 0.00120489 328 0.00128658 328 0.00108227 328 0.00146204 328
328.5 0.300988 0.00124174 0.000684461 0.00083194 0.00112228 328.5 0.00118318 329 0.000982768 328.5 0.00141601 328.5
329 0.301014 0.00121284 0.000640876 0.000786639 0.00107922 329 0.00113796 329 0.000938994 329 0.00138481 329
329.5 0.301016 0.00120391 0.000637087 0.000784089 0.00107458 329.5 0.00113134 330 0.000932329 329.5 0.00137848 329.5
330 0.301022 0.00119769 0.000634053 0.000782736 0.00107101 330 0.00112643 330 0.000927501 330 0.00137403 330
330.5 0.301023 0.00119258 0.000631835 0.000782149 0.00106829 330.5 0.00112276 331 0.000923844 330.5 0.0013704 330.5
331 0.301018 0.00118841 0.000629731 0.00078164 0.00106583 331 0.0011192 331 0.000920648 331 0.00136741 331
331.5 0.00176857 0.00122877 0.000711169 0.000895757 0.00114602 331.5 0.00122203 332 0.00101881 331.5 0.00141333 331.5
332 0.00173794 0.00125766 0.000755217 0.000943276 0.00119012 332 0.00126708 332 0.0010632 332 0.00144594 332
332.5 0.400772 0.00120599 0.000639271 0.000787228 0.00107755 332.5 0.00112417 333 0.000926769 332.5 0.00138061 332.5
333 0.400801 0.00116768 0.000580584 0.000727337 0.00102121 333 0.00106436 333 0.000868963 333 0.0013392 333
333.5 0.400809 0.00115641 0.000575779 0.000724259 0.00101562 333.5 0.00105617 334 0.000860992 333.5 0.00133103 333.5
334 0.400805 0.00114841 0.000572256 0.000722617 0.00101141 334 0.00105022 334 0.000855232 334 0.00132518 334
334.5 0.400814 0.00114187 0.000569573 0.000721882 0.00100822 334.5 0.00104568 335 0.000851027 334.5 0.00132069 334.5
335 0.4008 0.0011366 0.000567138 0.000721289 0.00100529 335 0.00104165 335 0.00084738 335 0.00131682 335
335.5 0.00177369 0.00119337 0.000680021 0.000874289 0.00111423 335.5 0.00118362 336 0.000981229 335.5 0.00138253 335.5
336 0.00173854 0.00123256 0.000740636 0.000938073 0.00117294 336 0.00124556 336 0.00104155 336 0.00142735 336
336.5 0.500703 0.00116611 0.000590265 0.000741022 0.00102994 336.5 0.00106077 337 0.000868274 336.5 0.0013403 336.5
337 0.50076 0.00111743 0.000516442 0.000666885 0.000960681 337 0.000986 337 0.000796972 337 0.00128795 337
337.5 0.50077 0.00110328 0.000510906 0.000663185 0.0009542 337.5 0.000976 338 0.000787923 337.5 0.00127784 337.5
338 0.500762 0.00109339 0.000506973 0.000661259 0.000949473 338 0.000969 338 0.000781624 338 0.00127061 338
338.5 0.500765 0.00108551 0.000503918 0.000660384 0.000945838 338.5 0.000964 339 0.000776821 338.5 0.00126494 338.5
339 0.500764 0.001079 0.000501259 0.000659821 0.000942604 339 0.00096 339 0.000772779 339 0.00126012 339
339.5 0.00180511 0.00115442 0.000645663 0.000851163 0.00107962 339.5 0.00114138 340 0.000941217 339.5 0.00134795 339.5
340 0.00173172 0.0012044 0.000723532 0.000931767 0.00115425 340 0.00122057 340 0.00101777 340 0.00140604 340
340.5 0.600572 0.0011217 0.000540206 0.000694061 0.000980169 340.5 0.000994 341 0.000809002 340.5 0.00129417 340.5
341 0.600626 0.00106267 0.000451452 0.00060577 0.000898275 341 0.000905 341 0.000724955 341 0.00123085 341
341.5 0.600645 0.00104554 0.000445638 0.00060153 0.000891273 341.5 0.000894 342 0.000715054 341.5 0.00121866 341.5
342 0.600645 0.00103371 0.000441534 0.000599472 0.000886026 342 0.000886 342 0.000708366 342 0.00120982 342
342.5 0.600632 0.00102456 0.000438399 0.00059837 0.000881909 342.5 0.000881 343 0.000703408 342.5 0.00120306 342.5
343 0.60063 0.00101692 0.000435777 0.000597786 0.000878311 343 0.000876 343 0.000699339 343 0.00119746 343
343.5 0.00180032 0.00111249 0.000608624 0.000826439 0.0010427 343.5 0.00109679 344 0.0008993 343.5 0.00130957 343.5
344 0.00173077 0.00117334 0.000704664 0.000924327 0.00113307 344 0.00119391 344 0.000992495 344 0.00138153 344
344.5 0.700164 0.00107328 0.000492886 0.000647386 0.000929642 344.5 0.000927 345 0.000751583 344.5 0.00124161 344.5
345 0.700237 0.00100371 0.000389735 0.000545248 0.000835345 345 0.000824 345 0.000655617 345 0.0011672 345
345.5 0.70024 0.000983998 0.000384058 0.000540564 0.000827798 345.5 0.000812 346 0.000645513 345.5 0.00115293 345.5
346 0.700234 0.000970491 0.000380259 0.000538249 0.000822217 346 0.000804 346 0.000639213 346 0.00114264 346
346.5 0.700232 0.000959915 0.000377429 0.000537141 0.000817953 346.5 0.000799 347 0.000634497 346.5 0.0011347 346.5
347 0.70022 0.000951245 0.000375063 0.000536453 0.000814158 347 0.000794 347 0.000630692 347 0.00112788 347
347.5 0.00180272 0.00106723 0.000570723 0.000799683 0.00100375 347.5 0.00105005 348 0.000857554 347.5 0.00126639 347.5
348 0.00171812 0.00114004 0.000685215 0.000915682 0.00110988 348 0.00116553 348 0.000967477 348 0.00135325 348
348.5 0.799654 0.00102147 0.000451256 0.000601583 0.000878911 348.5 0.000862 349 0.00069879 348.5 0.00118143 348.5
349 0.799748 0.000941167 0.000334778 0.000485882 0.000772263 349 0.000745 349 0.000592049 349 0.00109472 349
349.5 0.799755 0.000918752 0.000329871 0.000480911 0.000764298 349.5 0.000734 350 0.000582756 349.5 0.0010777 349.5
350 0.799758 0.000903436 0.000326898 0.000478467 0.000758484 350 0.000726 350 0.000577101 350 0.00106541 350
350.5 0.799751 0.000891671 0.000324867 0.000477235 0.000754021 350.5 0.000721 351 0.000573191 350.5 0.00105565 350.5
351 0.79975 0.00088196 0.000323327 0.000476466 0.000750142 351 0.000716 351 0.000570234 351 0.00104753 351
351.5 0.00182899 0.00101865 0.0005348 0.000770863 0.000963029 351.5 0.0010043 352 0.000818348 351.5 0.00121632 351.5
352 0.00172657 0.00110334 0.000667895 0.000905556 0.00108535 352 0.0011382 352 0.000944767 352 0.00131965 352
352.5 0.00173002 0.00113035 0.000689059 0.000920524 0.00110477 352.5 0.00116408 353 0.000970045 352.5 0.00134573 352.5
353 0.00172062 0.00114935 0.000703255 0.000928322 0.0011182 353 0.00118174 353 0.000987354 353 0.00136339 353
353.5 0.00171824 0.00116383 0.000713765 0.000933158 0.00112907 353.5 0.00119551 354 0.00100063 353.5 0.00137685 353.5
354 0.00171707 0.00117535 0.000721975 0.00093628 0.0011377 354 0.00120651 354 0.00101114 354 0.00138728 354
354.5 0.00171769 0.00118526 0.0007287 0.000938639 0.00114512 354.5 0.00121578 355 0.00101993 354.5 0.00139588 354.5
355 0.0017293 0.00119375 0.000734127 0.000940146 0.00115145 355 0.0012235 355 0.00102723 355 0.001403 355
355.5 0.00172542 0.00120122 0.000738806 0.000941363 0.0011571 355.5 0.00123025 356 0.00103369 355.5 0.00140923 355.5
356 0.00172472 0.0012077 0.000742742 0.000942196 0.00116174 356 0.00123608 356 0.00103934 356 0.00141439 356
356.5 0.00171983 0.00121342 0.00074637 0.000942994 0.0011661 356.5 0.00124143 357 0.00104431 356.5 0.00141899 356.5
357 0.00172552 0.00121863 0.00074925 0.000943477 0.00116962 357 0.00124605 357 0.00104874 357 0.001423 357
357.5 0.00170831 0.00122334 0.000752113 0.000944001 0.00117303 357.5 0.0012505 358 0.00105299 357.5 0.00142656 357.5
358 0.0017142 0.00122759 0.000754413 0.000944278 0.00117606 358 0.00125424 358 0.00105664 358 0.00142964 358
358.5 0.00171529 0.00123145 0.000756531 0.000944667 0.001179 358.5 0.00125789 359 0.00106007 358.5 0.00143266 358.5
359 0.00171479 0.00123502 0.00075843 0.00094467 0.00118132 359 0.001261 359 0.00106298 359 0.00143516 359
359.5 0.00170385 0.00123838 0.000760213 0.000944975 0.00118389 359.5 0.00126419 360 0.00106591 359.5 0.00143754 359.5
360 0.00171316 0.00124131 0.000761717 0.000945074 0.00118596 360 0.00126669 360 0.00106848 360 0.00143972 360
360.5 0.00170916 0.00124408 0.000763335 0.000945317 0.00118791 360.5 0.00126948 361 0.00107106 360.5 0.00144156 360.5
361 0.0017121 0.00124656 0.000764586 0.000945329 0.00118973 361 0.00127188 361 0.00107325 361 0.00144327 361
361.5 0.00171898 0.00124899 0.00076588 0.000945572 0.00119163 361.5 0.00127414 362 0.00107548 361.5 0.00144494 361.5
362 0.00171361 0.00125118 0.000767027 0.000945535 0.00119296 362 0.00127586 362 0.00107734 362 0.00144639 362
362.5 0.00170524 0.00125343 0.000768074 0.000945774 0.00119461 362.5 0.00127803 363 0.00107926 362.5 0.00144795 362.5
363 0.00170268 0.00125537 0.000768948 0.000945796 0.00119589 363 0.00127976 363 0.00108094 363 0.00144912 363
363.5 0.00171323 0.00125714 0.000769995 0.000945963 0.00119726 363.5 0.00128156 364 0.00108262 363.5 0.00145039 363.5
364 0.00171212 0.00125884 0.000770769 0.000945844 0.00119835 364 0.00128306 364 0.0010841 364 0.00145162 364
364.5 0.00171492 0.00126052 0.000771604 0.000946074 0.00119964 364.5 0.00128462 365 0.00108581 364.5 0.00145283 364.5
365 0.0017088 0.00126209 0.000772305 0.000946013 0.00120037 365 0.00128569 365 0.00108702 365 0.00145373 365
365.5 0.00170744 0.00126362 0.000773096 0.00094624 0.00120154 365.5 0.00128711 366 0.00108841 365.5 0.00145466 365.5
366 0.0017205 0.00126504 0.000773697 0.000946205 0.00120247 366 0.00128834 366 0.00108957 366 0.00145565 366
366.5 0.00171734 0.00126648 0.00077438 0.000946293 0.00120353 366.5 0.00128965 367 0.0010909 366.5 0.00145646 366.5
367 0.00172739 0.00126768 0.000774861 0.000946391 0.00120447 367 0.00129067 367 0.00109188 367 0.00145714 367
367.5 0.00171747 0.00126907 0.000775552 0.000946565 0.00120539 367.5 0.00129176 368 0.00109301 367.5 0.00145789 367.5
368 0.0017125 0.00127018 0.000775962 0.000946627 0.00120606 368 0.00129276 368 0.00109394 368 0.00145863 368
368.5 0.00170885 0.00127126 0.00077623 0.000946727 0.00120694 368.5 0.0012938 369 0.00109508 368.5 0.00145928 368.5
369 0.00172127 0.00127241 0.000776935 0.000946755 0.00120739 369 0.00129468 369 0.00109586 369 0.00145991 369
369.5 0.00171367 0.0012734 0.000777531 0.00094689 0.0012083 369.5 0.00129573 370 0.00109692 369.5 0.0014606 369.5
370 0.0017067 0.00127453 0.000777824 0.000946939 0.00120887 370 0.00129661 370 0.00109776 370 0.00146112 370
370.5 0.00171676 0.00127545 0.000778363 0.000947082 0.00120959 370.5 0.00129768 371 0.00109856 370.5 0.00146156 370.5
371 0.00171492 0.00127643 0.000778638 0.000947079 0.00121009 371 0.0012984 371 0.00109924 371 0.00146209 371
371.5 0.00170508 0.00127743 0.000779149 0.000947275 0.0012108 371.5 0.00129929 372 0.00110025 371.5 0.00146275 371.5
372 0.00170432 0.0012782 0.000779459 0.000947267 0.00121124 372 0.00130012 372 0.00110085 372 0.00146315 372
372.5 0.00170003 0.00127898 0.000779867 0.000947435 0.00121203 372.5 0.00130103 373 0.00110166 372.5 0.00146368 372.5
373 0.00169592 0.00127986 0.000780179 0.000947334 0.00121229 373 0.00130165 373 0.00110239 373 0.00146402 373
373.5 0.00169707 0.00128073 0.000780625 0.000947476 0.00121306 373.5 0.00130231 374 0.00110311 373.5 0.00146458 373.5
374 0.00168764 0.00128142 0.000780738 0.000947552 0.00121335 374 0.00130284 374 0.0011036 374 0.00146502 374
374.5 0.0016881 0.00128216 0.00078109 0.000947772 0.00121384 374.5 0.00130374 375 0.00110436 374.5 0.0014654 374.5
375 0.00168927 0.00128287 0.00078124 0.000947758 0.00121407 375 0.00130443 375 0.00110487 375 0.0014657 375
375.5 0.0016916 0.00128354 0.000781656 0.000947912 0.0012146 375.5 0.001305 376 0.00110546 375.5 0.00146607 375.5
376 0.00169662 0.00128426 0.000781917 0.000947952 0.00121507 376 0.00130518 376 0.00110598 376 0.00146629 376
376.5 0.00169659 0.00128487 0.000782143 0.000948126 0.00121565 376.5 0.00130599 377 0.00110667 376.5 0.00146664 376.5
377 0.00169117 0.00128551 0.000782331 0.00094817 0.00121591 377 0.00130648 377 0.0011071 377 0.00146693 377
377.5 0.00170366 0.00128613 0.000782589 0.000948356 0.00121642 377.5 0.0013072 378 0.00110775 377.5 0.00146726 377.5
378 0.00171028 0.00128664 0.000782695 0.000948358 0.00121673 378 0.0013076 378 0.00110815 378 0.00146749 378
378.5 0.00170891 0.00128713 0.000783074 0.000948538 0.00121717 378.5 0.00130823 379 0.00110866 378.5 0.00146788 378.5
379 0.00170669 0.00128768 0.000783147 0.000948454 0.00121744 379 0.0013086 379 0.00110899 379 0.001468 379
379.5 0.00171398 0.0012882 0.000783414 0.000948642 0.00121791 379.5 0.00130927 380 0.00110969 379.5 0.00146835 379.5
380 0.00170701 0.00128875 0.000783563 0.000948688 0.001218 380 0.00130967 380 0.00110998 380 0.00146861 380
380.5 0.00170861 0.00128926 0.000783881 0.000948866 0.00121853 380.5 0.00131029 381 0.00111031 380.5 0.00146901 380.5
381 0.00171605 0.00128964 0.000783934 0.000948751 0.00121865 381 0.00131064 381 0.00111063 381 0.00146936 381
381.5 0.00170666 0.00129021 0.000784199 0.000948986 0.0012192 381.5 0.00131118 382 0.00111117 381.5 0.00146947 381.5
382 0.00170949 0.00129068 0.000784289 0.000949026 0.00121945 382 0.00131136 382 0.00111145 382 0.00146945 382
382.5 0.00171573 0.00129111 0.00078449 0.00094919 0.00121985 382.5 0.00131208 383 0.0011118 382.5 0.00146983 382.5
383 0.00172973 0.00129152 0.000784661 0.000949232 0.00121992 383 0.00131218 383 0.00111216 383 0.00147 383
383.5 0.00170842 0.00129205 0.000784765 0.000949405 0.00122039 383.5 0.00131281 384 0.00111261 383.5 0.00147026 383.5
384 0.001711 0.00129228 0.000784701 0.000949406 0.00122043 384 0.00131294 384 0.00111291 384 0.00147045 384
384.5 0.00170607 0.00129274 0.000785152 0.000949629 0.00122093 384.5 0.0013135 385 0.00111332 384.5 0.00147062 384.5
385 0.00169826 0.0012932 0.000785172 0.000949587 0.00122122 385 0.0013137 385 0.00111367 385 0.0014708 385
385.5 0.00169581 0.00129355 0.000785375 0.000949689 0.00122139 385.5 0.00131415 386 0.00111403 385.5 0.00147102 385.5
386 0.00169842 0.00129386 0.000785423 0.000949776 0.00122158 386 0.00131411 386 0.0011142 386 0.00147098 386
386.5 0.00169871 0.00129419 0.000785731 0.00094993 0.00122197 386.5 0.00131448 387 0.00111462 386.5 0.00147118 386.5
387 0.00169743 0.00129462 0.000785763 0.000949931 0.0012221 387 0.00131478 387 0.00111474 387 0.00147129 387
387.5 0.00170712 0.00129489 0.000785993 0.000950079 0.00122237 387.5 0.00131539 388 0.0011151 387.5 0.00147159 387.5
388 0.00170379 0.00129522 0.000786051 0.000950117 0.00122269 388 0.0013156 388 0.00111528 388 0.00147179 388
388.5 0.00170215 0.00129563 0.000786158 0.000950226 0.00122296 388.5 0.00131599 389 0.00111569 388.5 0.00147193 388.5
389 0.00170874 0.00129592 0.000786194 0.000950228 0.001223 389 0.00131625 389 0.00111572 389 0.00147214 389
389.5 0.0016948 0.00129627 0.000786482 0.000950377 0.00122336 389.5 0.00131651 390 0.00111608 389.5 0.0014723 389.5
390 0.00169382 0.00129656 0.000786556 0.000950328 0.00122346 390 0.00131669 390 0.00111633 390 0.00147245 390
390.5 0.0016901 0.00129668 0.000786676 0.000950512 0.00122381 390.5 0.00131643 391 0.00111657 390.5 0.00147263 390.5
391 0.00169387 0.001297 0.00078675 0.000950512 0.00122394 391 0.00131692 391 0.0011165 391 0.00147261 391
391.5 0.00169483 0.0012974 0.000786841 0.000950757 0.00122423 391.5 0.00131735 392 0.001117 391.5 0.00147274 391.5
392 0.00169361 0.00129766 0.000786898 0.000950739 0.00122441 392 0.00131764 392 0.00111712 392 0.00147284 392
392.5 0.00169274 0.00129784 0.000787075 0.000950969 0.00122485 392.5 0.00131807 393 0.00111745 392.5 0.00147294 392.5
393 0.00169321 0.00129814 0.000787065 0.000951077 0.00122482 393 0.00131821 393 0.00111756 393 0.00147297 393
393.5 0.00168957 0.00129843 0.000787262 0.000951208 0.00122495 393.5 0.00131875 394 0.00111795 393.5 0.00147322 393.5
394 0.00169392 0.00129868 0.00078728 0.000951175 0.00122511 394 0.00131883 394 0.00111801 394 0.00147321 394
394.5 0.00169196 0.00129902 0.000787349 0.000951296 0.00122544 394.5 0.00131916 395 0.00111831 394.5 0.0014732 394.5
395 0.00169194 0.00129919 0.000787388 0.000951377 0.00122548 395 0.00131922 395 0.00111857 395 0.00147332 395
395.5 0.00170129 0.0012993 0.000787518 0.000951457 0.0012258 395.5 0.00131954 396 0.00111878 395.5 0.00147344 395.5
396 0.00169678 0.00129964 0.000787616 0.000951472 0.00122574 396 0.00131962 396 0.00111886 396 0.00147345 396
396.5 0.00169058 0.00129996 0.000787878 0.000951673 0.00122611 396.5 0.00131998 397 0.00111908 396.5 0.00147378 396.5
397 0.00169195 0.00130022 0.000787849 0.00095165 0.00122615 397 0.00132011 397 0.00111913 397 0.00147388 397
397.5 0.00170042 0.00130045 0.000787961 0.000951714 0.0012263 397.5 0.00132023 398 0.00111945 397.5 0.00147391 397.5
398 0.00169724 0.00130058 0.000788028 0.000951589 0.00122649 398 0.00132052 398 0.00111954 398 0.00147404 398
398.5 0.00169714 0.00130083 0.000787996 0.000951413 0.00122678 398.5 0.00132091 399 0.00111995 398.5 0.00147423 398.5
399 0.00169 0.00130105 0.000788162 0.000951796 0.00122684 399 0.001321 399 0.00111982 399 0.00147417 399
399.5 0.00169369 0.00130116 0.000788233 0.000951954 0.00122713 399.5 0.00132142 400 0.00112018 399.5 0.00147422 399.5
400 0.00169089 0.00130148 0.000788293 0.000952014 0.00122713 400 0.00132148 400 0.00112025 400 0.00147427 400
400.5 0.0017021 0.00130172 0.00078835 0.000952127 0.00122734 400.5 0.00132155 401 0.00112052 400.5 0.00147439 400.5
401 0.00171128 0.00130182 0.000788409 0.000952144 0.00122738 401 0.00132157 401 0.00112059 401 0.00147446 401
401.5 0.00170126 0.00130224 0.000788463 0.000952223 0.00122763 401.5 0.00132195 402 0.00112083 401.5 0.00147451 401.5
402 0.00170097 0.00130251 0.000788564 0.000952234 0.00122778 402 0.00132198 402 0.00112075 402 0.0014745 402
402.5 0.00171145 0.00130251 0.000788556 0.000952451 0.00122808 402.5 0.00132216 403 0.00112105 402.5 0.00147457 402.5
403 0.00171096 0.0013027 0.00078857 0.000952436 0.00122813 403 0.00132216 403 0.00112113 403 0.00147455 403
403.5 0.00170073 0.00130293 0.000788721 0.000952504 0.00122845 403.5 0.00132244 404 0.0011214 403.5 0.00147472 403.5
404 0.00170145 0.00130296 0.000788728 0.0009524 0.00122831 404 0.00132237 404 0.00112152 404 0.00147474 404
404.5 0.00169876 0.00130311 0.000788906 0.000952747 0.0012286 404.5 0.00132266 405 0.00112187 404.5 0.00147491 404.5
405 0.00168852 0.00130333 0.000788797 0.000952744 0.00122862 405 0.00132276 405 0.00112189 405 0.00147509 405
405.5 0.00169966 0.00130345 0.000788866 0.000952744 0.00122887 405.5 0.00132314 406 0.00112189 405.5 0.00147506 405.5
406 0.00170179 0.00130361 0.000788932 0.000952879 0.00122892 406 0.0013232 406 0.00112206 406 0.00147509 406
406.5 0.00170248 0.00130396 0.000788952 0.000952964 0.00122915 406.5 0.00132353 407 0.00112224 406.5 0.0014752 406.5
407 0.00170175 0.00130399 0.000789183 0.000953064 0.0012293 407 0.00132335 407 0.00112226 407 0.00147525 407
407.5 0.00169957 0.00130416 0.00078922 0.000953199 0.00122948 407.5 0.0013236 408 0.00112251 407.5 0.0014753 407.5
408 0.00170536 0.00130428 0.000789276 0.000953234 0.0012295 408 0.00132363 408 0.00112251 408 0.00147533 408
408.5 0.00169735 0.00130448 0.000789366 0.000953328 0.00122979 408.5 0.0013238 409 0.0011227 408.5 0.00147536 408.5
409 0.00169051 0.00130462 0.000789468 0.000953333 0.00122979 409 0.0013238 409 0.0011227 409 0.00147547 409
409.5 0.00169879 0.00130485 0.000789454 0.000953475 0.00123001 409.5 0.0013241 410 0.00112293 409.5 0.00147553 409.5
410 0.00171351 0.001305 0.000789513 0.000953522 0.00123005 410 0.00132396 410 0.00112298 410 0.00147553 410
410.5 0.0017066 0.00130515 0.000789524 0.000953677 0.00123032 410.5 0.00132437 411 0.00112317 410.5 0.00147546 410.5
411 0.00170955 0.00130526 0.000789648 0.000953687 0.0012304 411 0.00132451 411 0.00112329 411 0.00147558 411
411.5 0.00171692 0.00130533 0.000789707 0.000953691 0.00123054 411.5 0.00132471 412 0.00112347 411.5 0.0014756 411.5
412 0.00170718 0.00130549 0.000789751 0.000953718 0.00123068 412 0.00132476 412 0.0011234 412 0.00147547 412
412.5 0.00172371 0.0013056 0.000789763 0.000953719 0.00123084 412.5 0.0013249 413 0.00112362 412.5 0.00147579 412.5
413 0.00172114 0.00130563 0.000789843 0.000953819 0.00123084 413 0.00132494 413 0.00112354 413 0.00147553 413
413.5 0.00170378 0.00130592 0.000789842 0.000953934 0.00123114 413.5 0.00132537 414 0.00112373 413.5 0.00147577 413.5
414 0.00172007 0.00130591 0.000789931 0.00095402 0.00123101 414 0.00132518 414 0.00112387 414 0.00147564 414
414.5 0.00171601 0.00130595 0.000789909 0.000954075 0.00123138 414.5 0.00132546 415 0.00112393 414.5 0.0014757 414.5
415 0.00170876 0.00130609 0.000790069 0.000954161 0.0012314 415 0.00132548 415 0.00112397 415 0.00147573 415
415.5 0.00171817 0.00130607 0.000790075 0.000954119 0.00123153 415.5 0.00132585 416 0.00112426 415.5 0.0014759 415.5
416 0.0017052 0.00130628 0.000790218 0.000954275 0.00123163 416 0.00132591 416 0.00112414 416 0.0014759 416
416.5 0.00170031 0.00130647 0.00079009 0.000954371 0.00123175 416.5 0.00132599 417 0.00112429 416.5 0.00147598 416.5
417 0.00169094 0.00130648 0.000790166 0.000954353 0.00123172 417 0.00132598 417 0.00112436 417 0.00147579 417
417.5 0.00167214 0.00130672 0.000790155 0.000954475 0.00123208 417.5 0.00132627 418 0.00112441 417.5 0.00147589 417.5
418 0.00169662 0.00130667 0.000790269 0.000954571 0.00123212 418 0.00132632 418 0.00112451 418 0.00147576 418
418.5 0.00170875 0.0013068 0.000790277 0.000954539 0.00123236 418.5 0.00132655 419 0.00112473 418.5 0.00147609 418.5
419 0.00170651 0.00130695 0.000790388 0.000954743 0.00123246 419 0.00132671 419 0.00112464 419 0.00147618 419
419.5 0.00171174 0.00130701 0.000790376 0.000954707 0.00123264 419.5 0.00132685 420 0.00112481 419.5 0.00147617 419.5
420 0.00170242 0.00130702 0.000790373 0.000954797 0.00123254 420 0.00132691 420 0.00112471 420 0.00147612 420
420.5 0.00169224 0.00130725 0.000790371 0.000954871 0.00123274 420.5 0.00132697 421 0.00112501 420.5 0.00147612 420.5
421 0.00170341 0.00130728 0.000790456 0.000954982 0.00123272 421 0.00132688 421 0.00112504 421 0.00147601 421
421.5 0.00169483 0.00130736 0.000790426 0.000954915 0.00123294 421.5 0.00132697 422 0.00112526 421.5 0.00147614 421.5
422 0.00170962 0.00130747 0.000790532 0.000955103 0.00123305 422 0.00132702 422 0.00112513 422 0.00147606 422
422.5 0.00170115 0.00130746 0.000790498 0.000955032 0.00123316 422.5 0.00132705 423 0.00112525 422.5 0.00147634 422.5
423 0.00170067 0.00130759 0.000790581 0.000955199 0.00123332 423 0.00132742 423 0.00112543 423 0.00147625 423
423.5 0.0016975 0.00130766 0.000790544 0.000955243 0.00123338 423.5 0.00132757 424 0.00112559 423.5 0.00147647 423.5
424 0.00170064 0.0013078 0.000790628 0.000955279 0.00123347 424 0.00132758 424 0.00112553 424 0.00147649 424
424.5 0.00170069 0.00130785 0.000790603 0.000955203 0.00123371 424.5 0.00132759 425 0.00112562 424.5 0.00147659 424.5
425 0.00171468 0.00130786 0.000790675 0.000955392 0.00123375 425 0.00132757 425 0.00112568 425 0.00147652 425
425.5 0.00169738 0.00130797 0.000790648 0.000955369 0.00123398 425.5 0.0013278 426 0.00112578 425.5 0.00147655 425.5
426 0.00170059 0.00130803 0.000790679 0.00095552 0.00123403 426 0.00132781 426 0.0011259 426 0.00147644 426
426.5 0.00169313 0.00130822 0.000790667 0.000955502 0.00123416 426.5 0.00132794 427 0.00112609 426.5 0.00147654 426.5
427 0.00169574 0.00130825 0.000790788 0.000955653 0.0012341 427 0.00132816 427 0.00112604 427 0.00147651 427
427.5 0.00170755 0.00130841 0.000790779 0.000955544 0.00123442 427.5 0.00132811 428 0.00112624 427.5 0.00147661 427.5
428 0.00170448 0.00130845 0.000790873 0.00095571 0.00123435 428 0.00132833 428 0.00112616 428 0.00147654 428
428.5 0.00170812 0.00130846 0.000790844 0.000955683 0.00123441 428.5 0.00132838 429 0.00112626 428.5 0.00147668 428.5
429 0.00172475 0.00130848 0.000790978 0.000955949 0.00123439 429 0.0013286 429 0.00112633 429 0.00147654 429
429.5 0.00172609 0.00130855 0.000790922 0.000955859 0.00123436 429.5 0.00132866 430 0.00112655 429.5 0.00147671 429.5
430 0.0017216 0.0013085 0.00079113 0.000956062 0.00123455 430 0.00132864 430 0.00112653 430 0.00147676 430
430.5 0.00171392 0.00130866 0.000791053 0.000955981 0.00123461 430.5 0.00132887 431 0.00112667 430.5 0.00147665 430.5
431 0.00171896 0.00130874 0.000791135 0.000956076 0.0012347 431 0.00132915 431 0.0011267 431 0.00147657 431
431.5 0.00170886 0.0013088 0.000791073 0.000956116 0.00123467 431.5 0.00132908 432 0.00112678 431.5 0.00147666 431.5
432 0.00171529 0.00130889 0.000791205 0.000956281 0.00123492 432 0.00132933 432 0.00112677 432 0.00147653 432
432.5 0.00170632 0.00130905 0.000791097 0.000956089 0.00123491 432.5 0.00132929 433 0.00112683 432.5 0.0014766 432.5
433 0.0017212 0.00130897 0.000791247 0.000956231 0.00123501 433 0.00132964 433 0.00112686 433 0.00147716 433
433.5 0.00170799 0.0013091 0.000791203 0.000956206 0.00123527 433.5 0.00132951 434 0.00112699 433.5 0.00147733 433.5
434 0.00171921 0.00130905 0.000791271 0.000956357 0.00123533 434 0.00132955 434 0.00112706 434 0.0014773 434
434.5 0.00171968 0.00130922 0.000791326 0.000956283 0.00123545 434.5 0.00132959 435 0.00112712 434.5 0.00147738 434.5
435 0.00171509 0.00130926 0.000791308 0.000956492 0.00123549 435 0.00132983 435 0.00112726 435 0.00147725 435
435.5 0.00171113 0.00130932 0.000791347 0.000956397 0.00123534 435.5 0.00132985 436 0.00112734 435.5 0.00147732 435.5
436 0.00172804 0.00130942 0.000791349 0.000956516 0.00123579 436 0.00132991 436 0.00112735 436 0.00147745 436
436.5 0.00171159 0.00130956 0.000791334 0.000956512 0.00123579 436.5 0.00132999 437 0.00112736 436.5 0.00147757 436.5
437 0.00171151 0.00130952 0.000791331 0.000956659 0.00123592 437 0.00133015 437 0.00112753 437 0.00147754 437
437.5 0.00170224 0.00130957 0.000791301 0.000956608 0.00123614 437.5 0.00133015 438 0.00112746 437.5 0.00147764 437.5
438 0.00171695 0.00130961 0.000791418 0.000956754 0.00123622 438 0.00133038 438 0.00112756 438 0.0014776 438
438.5 0.00170478 0.00130976 0.000791404 0.000956724 0.00123624 438.5 0.00133028 439 0.00112773 438.5 0.00147786 438.5
439 0.00170541 0.00130977 0.000791513 0.000956857 0.00123646 439 0.00133046 439 0.00112781 439 0.00147807 439
439.5 0.00169278 0.00130989 0.00079137 0.000956829 0.00123644 439.5 0.0013304 440 0.0011278 439.5 0.00147806 439.5
440 0.00170214 0.0013098 0.00079156 0.000956975 0.00123669 440 0.00133024 440 0.00112804 440 0.00147802 440
440.5 0.00169903 0.00130997 0.000791571 0.000956889 0.00123667 440.5 0.00133038 441 0.00112788 440.5 0.00147811 440.5
441 0.00170331 0.00130995 0.000791603 0.000957032 0.0012368 441 0.00133071 441 0.00112803 441 0.00147811 441
441.5 0.00170701 0.00131003 0.000791606 0.000957073 0.00123697 441.5 0.00133067 442 0.00112797 441.5 0.00147828 441.5
442 0.00170624 0.00131015 0.000791727 0.000957154 0.00123703 442 0.00133094 442 0.00112818 442 0.00147824 442
442.5 0.00169694 0.00131025 0.000791609 0.000957133 0.00123702 442.5 0.00133085 443 0.00112816 442.5 0.00147816 442.5
443 0.00169817 0.00131019 0.000791752 0.000957265 0.00123735 443 0.00133103 443 0.00112827 443 0.00147829 443
443.5 0.00169016 0.00131036 0.000791602 0.000957259 0.0012373 443.5 0.00133103 444 0.00112831 443.5 0.00147836 443.5
444 0.00170116 0.00131033 0.000791725 0.00095745 0.00123743 444 0.0013313 444 0.0011284 444 0.00147843 444
444.5 0.00170086 0.00131038 0.000791682 0.000957379 0.0012375 444.5 0.00133125 445 0.00112833 444.5 0.00147857 444.5
445 0.00169981 0.00131033 0.00079163 0.000957493 0.00123767 445 0.00133129 445 0.00112852 445 0.00147838 445
445.5 0.00168242 0.00131042 0.000791627 0.000957385 0.00123761 445.5 0.00133121 446 0.00112846 445.5 0.00147844 445.5
446 0.00169778 0.00131046 0.000791718 0.000957539 0.00123784 446 0.00133136 446 0.00112858 446 0.00147852 446
446.5 0.0016863 0.00131067 0.000791674 0.000957479 0.00123778 446.5 0.00133123 447 0.00112856 446.5 0.00147856 446.5
447 0.00171036 0.00131062 0.000791766 0.000957617 0.00123804 447 0.00133151 447 0.00112879 447 0.00147866 447
447.5 0.00171168 0.00131065 0.000791707 0.000957611 0.00123805 447.5 0.00133125 448 0.00112876 447.5 0.00147855 447.5
448 0.00170016 0.00131066 0.000791809 0.000957794 0.00123829 448 0.00133145 448 0.00112891 448 0.00147858 448
448.5 0.0016999 0.0013107 0.000791706 0.000957595 0.00123819 448.5 0.00133153 449 0.00112879 448.5 0.00147865 448.5
449 0.00170637 0.00131075 0.000791829 0.000957744 0.00123841 449 0.00133153 449 0.00112884 449 0.00147866 449
449.5 0.00169609 0.00131089 0.000791801 0.000957714 0.00123845 449.5 0.00133153 450 0.00112878 449.5 0.00147852 449.5
450 0.00171576 0.00131078 0.000791917 0.000957913 0.00123857 450 0.00133174 450 0.00112896 450 0.00147857 450
450.5 0.00170615 0.00131082 0.000791823 0.000957879 0.00123857 450.5 0.00133179 451 0.00112891 450.5 0.0014786 450.5
451 0.00170426 0.00131091 0.000791871 0.00095806 0.00123879 451 0.00133212 451 0.00112906 451 0.00147877 451
451.5 0.00169978 0.00131105 0.000791849 0.000957678 0.00123878 451.5 0.0013321 452 0.00112899 451.5 0.00147875 451.5
452 0.00170217 0.00131117 0.000791876 0.000957805 0.00123892 452 0.00133233 452 0.00112905 452 0.00147855 452
452.5 0.00170437 0.00131123 0.000791875 0.000958115 0.00123883 452.5 0.00133232 453 0.00112897 452.5 0.0014786 452.5
453 0.00170338 0.0013112 0.000791985 0.000958143 0.00123906 453 0.00133251 453 0.00112917 453 0.00147858 453
453.5 0.00169936 0.00131124 0.000791878 0.000958213 0.0012391 453.5 0.00133249 454 0.00112915 453.5 0.00147848 453.5
454 0.00169333 0.00131134 0.00079199 0.000958374 0.00123934 454 0.00133251 454 0.00112936 454 0.00147851 454
454.5 0.00170009 0.00131141 0.000791951 0.000958167 0.00123937 454.5 0.00133255 455 0.00112933 454.5 0.00147852 454.5
455 0.00170533 0.00131137 0.000791952 0.000958235 0.00123948 455 0.00133273 455 0.00112942 455 0.00147883 455
455.5 0.00169384 0.00131149 0.000791933 0.000958185 0.00123937 455.5 0.00133273 456 0.0011292 455.5 0.00147886 455.5
456 0.00170084 0.00131151 0.000791964 0.000958367 0.00123965 456 0.00133301 456 0.00112934 456 0.00147891 456
456.5 0.0016959 0.0013115 0.000791841 0.000958318 0.00123956 456.5 0.0013329 457 0.00112939 456.5 0.00147892 456.5
457 0.00169998 0.00131146 0.000791841 0.000958443 0.00123994 457 0.00133317 457 0.00112952 457 0.00147901 457
457.5 0.00169425 0.00131161 0.000791844 0.000958471 0.00123984 457.5 0.00133325 458 0.00112951 457.5 0.00147898 457.5
458 0.00169163 0.00131165 0.000791942 0.000958539 0.00124001 458 0.00133341 458 0.00112969 458 0.00147897 458
458.5 0.00168882 0.0013117 0.000791845 0.000958549 0.00123999 458.5 0.00133349 459 0.00112954 458.5 0.00147895 458.5
459 0.00168961 0.00131179 0.000791976 0.000958661 0.00124018 459 0.00133364 459 0.0011297 459 0.00147899 459
459.5 0.00168013 0.00131175 0.000791863 0.000958725 0.00124018 459.5 0.00133364 460 0.00112966 459.5 0.001479 459.5
460 0.00168627 0.00131171 0.000791982 0.000958839 0.00124031 460 0.00133389 460 0.00112981 460 0.00147916 460
460.5 0.00168608 0.0013119 0.000791912 0.000958792 0.00124029 460.5 0.00133378 461 0.00112959 460.5 0.00147925 460.5
461 0.00167833 0.00131203 0.000792054 0.00095892 0.00124051 461 0.00133388 461 0.00112979 461 0.00147926 461
461.5 0.00167688 0.00131196 0.000792043 0.000958844 0.00124044 461.5 0.00133388 462 0.00112973 461.5 0.00147924 461.5
462 0.00167143 0.00131203 0.0007922 0.000958944 0.00124065 462 0.00133409 462 0.00112978 462 0.00147918 462
462.5 0.00168019 0.00131203 0.000792063 0.000958983 0.00124066 462.5 0.00133397 463 0.00112973 462.5 0.00147909 462.5
463 0.00169055 0.00131211 0.000792128 0.000959067 0.00124092 463 0.00133415 463 0.00112987 463 0.00147927 463
463.5 0.00168491 0.00131213 0.000792081 0.000958951 0.00124091 463.5 0.00133403 464 0.00112974 463.5 0.00147928 463.5
464 0.00168596 0.0013121 0.000792185 0.000959203 0.00124107 464 0.00133426 464 0.00112983 464 0.00147927 464
464.5 0.00168261 0.00131208 0.000792099 0.000958973 0.00124104 464.5 0.00133428 465 0.00112978 464.5 0.00147922 464.5
465 0.00168228 0.00131213 0.000792165 0.000959261 0.00124124 465 0.00133435 465 0.00112999 465 0.00147926 465
465.5 0.00168807 0.00131223 0.000792131 0.000959262 0.00124124 465.5 0.00133429 466 0.00112989 465.5 0.00147913 465.5
466 0.00170013 0.00131224 0.000792227 0.000959363 0.00124146 466 0.00133458 466 0.00112993 466 0.00147916 466
466.5 0.00169756 0.00131231 0.000792138 0.000959275 0.00124132 466.5 0.00133438 467 0.00113006 466.5 0.00147918 466.5
467 0.0016928 0.00131233 0.00079214 0.000959445 0.00124152 467 0.00133457 467 0.00113026 467 0.00147922 467
467.5 0.00169043 0.00131232 0.000792103 0.000959465 0.00124153 467.5 0.00133451 468 0.00113009 467.5 0.00147913 467.5
468 0.00169448 0.00131243 0.000792182 0.000959567 0.00124182 468 0.00133472 468 0.00113022 468 0.00147922 468
468.5 0.0016983 0.00131244 0.000792082 0.00095944 0.00124165 468.5 0.00133461 469 0.0011301 468.5 0.00147929 468.5
469 0.00170774 0.0013124 0.000792157 0.000959569 0.00124166 469 0.00133476 469 0.00113009 469 0.00147913 469
469.5 0.00170789 0.0013125 0.000792147 0.0009595 0.00124172 469.5 0.0013348 470 0.00113022 469.5 0.00147914 469.5
470 0.00170769 0.0013125 0.000792233 0.000959669 0.00124191 470 0.00133486 470 0.00113041 470 0.00147921 470
470.5 0.00170246 0.0013125 0.000792234 0.000959582 0.00124181 470.5 0.0013348 471 0.00113039 470.5 0.00147919 470.5
471 0.00170147 0.00131265 0.00079224 0.000959611 0.00124201 471 0.00133506 471 0.00113048 471 0.00147933 471
471.5 0.101609 0.00130003 0.000767752 0.000922347 0.00121575 471.5 0.00130362 472 0.00109985 471.5 0.0014647 471.5
472 0.101626 0.00128983 0.000753582 0.000906853 0.00120083 472 0.00128852 472 0.00108494 472 0.00145358 472
472.5 0.101623 0.00128637 0.000751864 0.000905562 0.00119853 472.5 0.00128562 473 0.00108205 472.5 0.0014509 472.5
473 0.101628 0.00128369 0.000750682 0.000905032 0.00119696 473 0.00128395 473 0.00107997 473 0.00144894 473
473.5 0.101627 0.00128161 0.000749682 0.000904545 0.00119557 473.5 0.00128247 474 0.00107816 473.5 0.00144739 473.5
474 0.101623 0.00127993 0.000748821 0.000904378 0.0011948 474 0.00128105 474 0.00107695 474 0.00144605 474
474.5 0.00170916 0.00129131 0.000772274 0.00094105 0.00121931 474.5 0.00131061 475 0.00110593 474.5 0.00145922 474.5
475 0.00170033 0.00130017 0.000786045 0.000956838 0.00123393 475 0.00132474 475 0.00111996 475 0.00146943 475
475.5 0.201429 0.00127571 0.000734684 0.000881409 0.00118111 475.5 0.00126061 476 0.00105725 475.5 0.00143961 475.5
476 0.201457 0.0012563 0.000706227 0.000851182 0.00115216 476 0.00123135 476 0.00102815 476 0.0014186 476
476.5 0.201467 0.00125022 0.000703396 0.000849321 0.00114839 476.5 0.0012265 477 0.00102313 476.5 0.00141416 476.5
477 0.201473 0.00124577 0.00070138 0.00084863 0.00114579 477 0.00122308 477 0.00101987 477 0.00141089 477
477.5 0.201463 0.00124211 0.000699648 0.000848221 0.00114359 477.5 0.00122017 478 0.0010169 477.5 0.00140826 477.5
478 0.201463 0.00123914 0.000698317 0.000848136 0.0011419 478 0.0012179 478 0.00101454 478 0.00140612 478
478.5 0.00170467 0.001264 0.000748494 0.000922664 0.00119275 478.5 0.00128076 479 0.00107588 478.5 0.00143505 478.5
479 0.00168397 0.00128243 0.000776667 0.00095422 0.00122191 479 0.00130979 479 0.00110448 479 0.00145607 479
479.5 0.300957 0.00124521 0.000695817 0.000840017 0.00114104 479.5 0.00120971 480 0.00100748 479.5 0.00140924 479.5
480 0.30099 0.00121646 0.000652949 0.000795097 0.00109858 480 0.00116588 480 0.000964566 480 0.00137799 480
480.5 0.300987 0.00120789 0.000649001 0.000792498 0.00109373 480.5 0.00115927 481 0.000957818 480.5 0.00137158 480.5
481 0.300988 0.00120164 0.000646206 0.000791376 0.00109048 481 0.00115461 481 0.000953277 481 0.00136697 481
481.5 0.30099 0.00119663 0.000643892 0.000790585 0.00108764 481.5 0.00115074 482 0.000949525 481.5 0.00136327 481.5
482 0.300994 0.00119251 0.000641982 0.00079029 0.00108531 482 0.00114758 482 0.000946473 482 0.00136037 482
482.5 0.00174189 0.00123231 0.000721163 0.000902997 0.00116352 482.5 0.00124664 483 0.00104185 482.5 0.0014071 482.5
483 0.00170535 0.00126079 0.000764717 0.000950316 0.00120754 483 0.00129118 483 0.00108581 483 0.00143976 483
483.5 0.400743 0.00120989 0.000651582 0.000795937 0.00109709 483.5 0.00115253 484 0.000952629 483.5 0.00137361 483.5
484 0.400789 0.00117158 0.000593654 0.00073651 0.00104141 484 0.00109396 484 0.000895759 484 0.00133188 484
484.5 0.400779 0.00116071 0.000588766 0.000733261 0.00103571 484.5 0.00108556 485 0.000887667 484.5 0.00132355 484.5
485 0.400787 0.00115262 0.000585446 0.000731865 0.00103165 485 0.00107983 485 0.000882214 485 0.00131767 485
485.5 0.400774 0.00114629 0.000582609 0.000730915 0.00102832 485.5 0.00107503 486 0.000877727 485.5 0.00131299 485.5
486 0.40077 0.00114098 0.00058031 0.000730563 0.00102554 486 0.00107121 486 0.00087417 486 0.00130915 486
486.5 0.00174173 0.00119698 0.000690643 0.000881788 0.00113176 486.5 0.00120891 487 0.00100511 486.5 0.00137597 486.5
487 0.00169563 0.0012359 0.000750388 0.000945356 0.00119068 487 0.00126979 487 0.00106476 487 0.00142099 487
487.5 0.500658 0.00117048 0.000603095 0.000750165 0.0010502 487.5 0.00108989 488 0.000894516 487.5 0.00133261 487.5
488 0.500715 0.00112216 0.000530097 0.000676492 0.00098149 488 0.00101638 488 0.000824202 488 0.00128013 488
488.5 0.500722 0.00110814 0.000524487 0.000672637 0.00097487 488.5 0.00100658 489 0.000814988 488.5 0.00126978 488.5
489 0.500721 0.00109831 0.000520668 0.000670897 0.000970443 489 0.001 489 0.000808767 489 0.00126251 489
489.5 0.500724 0.00109044 0.000517446 0.000669827 0.000966593 489.5 0.000994 490 0.000803808 489.5 0.00125672 489.5
490 0.500718 0.001084 0.00051482 0.000669356 0.000963505 490 0.00099 490 0.000799801 490 0.00125202 490
490.5 0.00176761 0.00115843 0.000656629 0.000858864 0.00109804 490.5 0.00116735 491 0.000965339 490.5 0.00134102 490.5
491 0.00170826 0.00120797 0.000733625 0.000939248 0.00117187 491 0.00124541 491 0.00104109 491 0.00139943 491
491.5 0.600545 0.00112643 0.000552981 0.000703365 0.00100077 491.5 0.00102347 492 0.000835012 491.5 0.00128591 491.5
492 0.600612 0.00106768 0.000464899 0.000615486 0.000919504 492 0.000935 492 0.000751679 492 0.00122238 492
492.5 0.600612 0.00105083 0.000458911 0.00061114 0.000912156 492.5 0.000924 493 0.000741535 492.5 0.00121013 492.5
493 0.600609 0.00103913 0.000454812 0.000609221 0.000907133 493 0.000917 493 0.000734879 493 0.00120141 493
493.5 0.600612 0.00102988 0.000451549 0.000608114 0.000902925 493.5 0.000911 494 0.000729693 493.5 0.00119451 493.5
494 0.600613 0.00102223 0.000448834 0.00060754 0.000899464 494 0.000906 494 0.000725531 494 0.00118885 494
494.5 0.00178172 0.00111678 0.000619748 0.000834284 0.00106142 494.5 0.00112297 495 0.000923492 494.5 0.00130242 494.5
495 0.00171378 0.00117719 0.000714747 0.000931854 0.00115119 495 0.00121864 495 0.00101585 495 0.00137475 495
495.5 0.700126 0.00107847 0.000504722 0.000656659 0.000950115 495.5 0.000956 496 0.000776545 495.5 0.00123303 495.5
496 0.70021 0.00100922 0.000402115 0.000554865 0.000856312 496 0.000854 496 0.000680962 496 0.00115872 496
496.5 0.700209 0.000989663 0.000396114 0.000550108 0.000848512 496.5 0.000842 497 0.000670503 496.5 0.0011442 496.5
497 0.700206 0.000976206 0.000392035 0.000547931 0.000843056 497 0.000834 497 0.000663871 497 0.00113404 497
497.5 0.700211 0.000965736 0.000388951 0.00054674 0.000838506 497.5 0.000828 498 0.000658703 497.5 0.00112587 497.5
498 0.700213 0.0009571 0.00038645 0.000546082 0.000834798 498 0.000822 498 0.000654634 498 0.00111925 498
498.5 0.00179276 0.00107196 0.000581095 0.000807721 0.00102264 498.5 0.00107598 499 0.000880995 498.5 0.00125888 498.5
499 0.00171406 0.0011441 0.000694677 0.000923337 0.00112839 499 0.00118983 499 0.000990052 499 0.00134633 499
499.5 0.799637 0.00102692 0.000461134 0.000610598 0.000898889 499.5 0.000889 500 0.00072139 499.5 0.00117258 499.5
500 0.79973 0.000947162 0.000344789 0.000495197 0.000792606 500 0.000773 500 0.000614661 500 0.00108595 500
500.5 0.799727 0.000924761 0.000339456 0.000490111 0.00078435 500.5 0.000761 501 0.000604533 500.5 0.00106902 500.5
501 0.799726 0.000909472 0.000336163 0.000487774 0.000778534 501 0.000753 501 0.000598347 501 0.00105702 501
501.5 0.799731 0.00089769 0.000333832 0.000486479 0.000773752 501.5 0.000747 502 0.000593826 501.5 0.00104734 501.5
502 0.799734 0.000887975 0.000332039 0.000485793 0.000769879 502 0.000742 502 0.000590399 502 0.00103935 502
502.5 0.00181137 0.00102343 0.000543781 0.000779063 0.000981661 502.5 0.00102849 503 0.000839896 502.5 0.00120897 502.5
503 0.00172091 0.00110762 0.000675934 0.000913283 0.00110358 503 0.00116134 503 0.000965665 503 0.0013127 503
503.5 0.00173254 0.00113429 0.000696552 0.00092795 0.00112256 503.5 0.00118642 504 0.000990354 503.5 0.00133874 503.5
504 0.00172919 0.00115329 0.000710488 0.000935688 0.001136 504 0.00120413 504 0.00100749 504 0.00135671 504
504.5 0.00172603 0.00116752 0.000720852 0.000940227 0.00114636 504.5 0.00121738 505 0.00102037 504.5 0.00137013 504.5
505 0.00171576 0.00117908 0.000728887 0.000943404 0.00115518 505 0.00122826 505 0.00103081 505 0.00138069 505
505.5 0.0017147 0.00118883 0.000735369 0.000945545 0.00116209 505.5 0.00123707 506 0.00103932 505.5 0.00138931 505.5
506 0.0017178 0.00119712 0.000740693 0.000947218 0.00116814 506 0.00124477 506 0.00104676 506 0.00139656 506
506.5 0.00171432 0.00120453 0.000745281 0.000948296 0.00117303 506.5 0.00125118 507 0.00105299 506.5 0.00140281 506.5
507 0.0017193 0.0012108 0.000749131 0.000949315 0.00117789 507 0.0012571 507 0.00105858 507 0.00140813 507
507.5 0.00171837 0.00121643 0.000752582 0.000949787 0.00118209 507.5 0.00126226 508 0.00106336 507.5 0.00141267 507.5
508 0.00171402 0.00122153 0.000755475 0.000950327 0.00118593 508 0.00126691 508 0.00106787 508 0.00141679 508
508.5 0.00171021 0.00122606 0.000758175 0.000950619 0.00118928 508.5 0.00127092 509 0.0010717 508.5 0.0014203 508.5
509 0.00172349 0.00123001 0.000760542 0.000951043 0.00119244 509 0.00127475 509 0.00107544 509 0.00142359 509
509.5 0.00171812 0.00123379 0.000762724 0.000951258 0.00119514 509.5 0.001278 510 0.00107862 509.5 0.00142649 509.5
510 0.00171067 0.00123718 0.000764625 0.000951524 0.00119769 510 0.00128117 510 0.00108175 510 0.00142902 510
510.5 0.00171685 0.00124024 0.000766388 0.000951648 0.00119992 510.5 0.00128375 511 0.00108435 510.5 0.00143144 510.5
511 0.00172594 0.00124322 0.000767903 0.000951871 0.00120211 511 0.00128634 511 0.00108696 511 0.00143378 511
511.5 0.00172774 0.00124596 0.000769403 0.000951891 0.00120396 511.5 0.00128852 512 0.00108934 511.5 0.00143564 511.5
512 0.00172518 0.00124847 0.00077065 0.000952058 0.00120593 512 0.00129095 512 0.00109161 512 0.00143774 512
512.5 0.00172643 0.00125088 0.000771942 0.000952145 0.00120738 512.5 0.00129302 513 0.00109359 512.5 0.00143932 512.5
513 0.00171964 0.00125319 0.000773048 0.000952265 0.00120897 513 0.00129512 513 0.00109564 513 0.00144081 513
513.5 0.0017257 0.00125515 0.000774029 0.000952297 0.00121031 513.5 0.00129689 514 0.00109739 513.5 0.00144221 513.5
514 0.00173177 0.00125715 0.000774915 0.000952436 0.00121179 514 0.00129886 514 0.0010992 514 0.00144375 514
514.5 0.00171636 0.00125896 0.000775955 0.000952462 0.00121303 514.5 0.00130045 515 0.00110077 514.5 0.00144507 514.5
515 0.00171889 0.00126083 0.000776679 0.000952621 0.00121442 515 0.0013021 515 0.00110232 515 0.00144634 515
515.5 0.00172181 0.00126256 0.000777509 0.000952647 0.00121544 515.5 0.0013035 516 0.00110367 515.5 0.00144733 515.5
516 0.00172426 0.00126407 0.000778175 0.000952701 0.00121659 516 0.00130497 516 0.00110508 516 0.00144855 516
516.5 0.00172385 0.00126557 0.000779005 0.000952742 0.00121745 516.5 0.00130627 517 0.00110641 516.5 0.00144949 516.5
517 0.00172827 0.00126714 0.000779665 0.000952899 0.0012185 517 0.00130772 517 0.00110761 517 0.00145034 517
517.5 0.0017257 0.00126846 0.000780393 0.000952943 0.00121926 517.5 0.00130884 518 0.00110856 517.5 0.00145109 517.5
518 0.0017316 0.00126977 0.000780826 0.000952938 0.00122032 518 0.00131011 518 0.00110979 518 0.00145192 518
518.5 0.00172607 0.00127111 0.000781419 0.000952997 0.00122091 518.5 0.00131102 519 0.00111084 518.5 0.00145268 518.5
519 0.00172644 0.00127228 0.000781805 0.000953133 0.00122182 519 0.00131215 519 0.00111202 519 0.00145341 519
519.5 0.00172481 0.00127353 0.000782452 0.000953249 0.00122245 519.5 0.00131295 520 0.00111276 519.5 0.00145405 519.5
520 0.00173189 0.00127452 0.000782784 0.000953375 0.00122323 520 0.00131397 520 0.00111381 520 0.00145498 520
520.5 0.0017312 0.00127555 0.000783263 0.000953361 0.00122386 520.5 0.00131474 521 0.0011146 520.5 0.00145558 520.5
521 0.00173162 0.00127663 0.000783674 0.000953496 0.00122453 521 0.00131571 521 0.00111565 521 0.00145619 521
521.5 0.00174544 0.00127756 0.000784139 0.000953534 0.0012251 521.5 0.00131655 522 0.00111641 521.5 0.00145674 521.5
522 0.00174 0.00127853 0.000784428 0.000953673 0.00122585 522 0.00131732 522 0.00111733 522 0.00145725 522
522.5 0.00173163 0.00127956 0.000784908 0.000953782 0.00122617 522.5 0.00131806 523 0.00111802 522.5 0.00145762 522.5
523 0.00172971 0.0012803 0.000785106 0.000953946 0.0012268 523 0.00131891 523 0.00111888 523 0.00145823 523
523.5 0.00173281 0.00128115 0.00078555 0.000954005 0.00122738 523.5 0.00131941 524 0.00111945 523.5 0.00145861 523.5
524 0.00173859 0.00128199 0.000785815 0.000954061 0.00122784 524 0.00132021 524 0.00112012 524 0.00145906 524
524.5 0.00173185 0.00128267 0.000786203 0.000953951 0.00122815 524.5 0.00132078 525 0.00112074 524.5 0.00145951 524.5
525 0.00173338 0.00128343 0.000786354 0.000954129 0.0012287 525 0.00132173 525 0.00112142 525 0.00146014 525
525.5 0.00173017 0.00128425 0.000786765 0.000954258 0.00122895 525.5 0.00132228 526 0.00112191 525.5 0.00146047 525.5
526 0.00172071 0.00128486 0.000787024 0.000954385 0.00122964 526 0.00132283 526 0.00112231 526 0.00146093 526
526.5 0.0017212 0.00128559 0.000787401 0.000954412 0.00122987 526.5 0.00132317 527 0.00112299 526.5 0.00146116 526.5
527 0.00172768 0.00128621 0.000787555 0.000954487 0.00123044 527 0.00132383 527 0.00112364 527 0.00146154 527
527.5 0.00171176 0.00128673 0.000787825 0.000954569 0.00123077 527.5 0.00132437 528 0.00112404 527.5 0.00146173 527.5
528 0.00171367 0.00128741 0.000787997 0.00095465 0.00123117 528 0.00132508 528 0.00112479 528 0.00146218 528
528.5 0.00171769 0.00128796 0.000788243 0.000954822 0.00123146 528.5 0.00132535 529 0.00112516 528.5 0.00146243 528.5
529 0.00171986 0.0012886 0.000788416 0.000954879 0.0012319 529 0.00132586 529 0.0011257 529 0.00146278 529
529.5 0.00171678 0.00128926 0.000788824 0.000955025 0.00123211 529.5 0.00132632 530 0.00112625 529.5 0.00146307 529.5
530 0.00171683 0.00128977 0.000788941 0.000955001 0.0012324 530 0.00132701 530 0.00112671 530 0.00146334 530
530.5 0.00171778 0.00129046 0.000789229 0.000955042 0.00123279 530.5 0.00132734 531 0.00112694 530.5 0.00146365 530.5
531 0.00171291 0.00129088 0.000789269 0.000955101 0.00123308 531 0.00132777 531 0.00112745 531 0.00146389 531
531.5 0.00171367 0.0012914 0.000789474 0.00095532 0.00123343 531.5 0.00132809 532 0.00112791 531.5 0.00146411 531.5
532 0.00172102 0.00129191 0.000789713 0.000955258 0.00123382 532 0.00132859 532 0.0011283 532 0.00146435 532
532.5 0.00172532 0.00129223 0.000789885 0.000955348 0.00123403 532.5 0.00132907 533 0.00112845 532.5 0.00146457 532.5
533 0.00171057 0.00129278 0.000789969 0.0009554 0.00123438 533 0.00132947 533 0.00112901 533 0.00146494 533
533.5 0.00172102 0.00129335 0.000790206 0.000955473 0.0012347 533.5 0.00132962 534 0.00112917 533.5 0.00146512 533.5
534 0.00171249 0.00129378 0.000790259 0.000955463 0.00123485 534 0.00133025 534 0.00112965 534 0.00146525 534
534.5 0.00172249 0.00129411 0.000790454 0.000955593 0.00123514 534.5 0.00133035 535 0.00112993 534.5 0.00146539 534.5
535 0.00171049 0.00129467 0.00079058 0.000955565 0.00123557 535 0.00133097 535 0.00113029 535 0.00146554 535
535.5 0.00171274 0.00129508 0.000790719 0.000955682 0.00123574 535.5 0.00133129 536 0.0011305 535.5 0.00146582 535.5
536 0.00171832 0.00129547 0.000790881 0.000955749 0.0012359 536 0.00133176 536 0.00113099 536 0.00146597 536
536.5 0.00172752 0.00129586 0.000791106 0.000955945 0.00123633 536.5 0.00133222 537 0.00113107 536.5 0.00146598 536.5
537 0.00172204 0.00129616 0.00079105 0.000955894 0.00123644 537 0.00133238 537 0.00113159 537 0.00146609 537
537.5 0.00171938 0.00129652 0.000791289 0.000956092 0.00123656 537.5 0.00133278 538 0.00113181 537.5 0.00146637 537.5
538 0.00171798 0.00129696 0.000791364 0.000956106 0.00123682 538 0.00133318 538 0.00113216 538 0.00146653 538
538.5 0.00172269 0.00129717 0.000791535 0.000956234 0.00123714 538.5 0.00133349 539 0.00113226 538.5 0.00146673 538.5
539 0.00172823 0.00129761 0.000791626 0.000956322 0.00123743 539 0.0013339 539 0.00113263 539 0.00146692 539
539.5 0.00173224 0.00129792 0.000791739 0.00095638 0.0012378 539.5 0.0013341 540 0.00113306 539.5 0.00146706 539.5
540 0.00172484 0.00129824 0.000791809 0.00095637 0.00123785 540 0.00133437 540 0.00113339 540 0.00146738 540
540.5 0.00173369 0.00129848 0.000792015 0.000956522 0.00123813 540.5 0.00133448 541 0.00113349 540.5 0.00146746 540.5
541 0.00172768 0.00129882 0.000791933 0.000956501 0.00123829 541 0.00133462 541 0.00113385 541 0.00146753 541
541.5 0.00173651 0.001299 0.000792148 0.000956683 0.00123852 541.5 0.00133489 542 0.00113402 541.5 0.0014675 541.5
542 0.0017151 0.00129946 0.000792299 0.000956721 0.00123859 542 0.00133515 542 0.00113418 542 0.00146772 542
542.5 0.00171974 0.00129965 0.000792401 0.00095701 0.0012389 542.5 0.00133531 543 0.00113429 542.5 0.00146786 542.5
543 0.00172178 0.00129998 0.000792363 0.000957031 0.00123892 543 0.0013354 543 0.00113461 543 0.00146806 543
543.5 0.00171908 0.00130026 0.000792572 0.000957323 0.00123921 543.5 0.0013358 544 0.00113475 543.5 0.00146795 543.5
544 0.00171527 0.0013007 0.000792594 0.000957269 0.00123935 544 0.00133604 544 0.00113494 544 0.00146821 544
544.5 0.00171204 0.00130083 0.000792799 0.000957309 0.00123954 544.5 0.00133632 545 0.0011352 544.5 0.00146813 544.5
545 0.00171268 0.00130122 0.000792823 0.000957279 0.00123979 545 0.00133639 545 0.00113553 545 0.00146831 545
545.5 0.00171091 0.00130142 0.000792912 0.000957491 0.00124007 545.5 0.00133673 546 0.00113566 545.5 0.0014683 545.5
546 0.00171464 0.00130176 0.000793042 0.000957506 0.00124015 546 0.00133688 546 0.00113576 546 0.00146863 546
546.5 0.00172271 0.00130189 0.000793177 0.000957577 0.00124031 546.5 0.00133713 547 0.00113589 546.5 0.00146865 546.5
547 0.0017215 0.00130213 0.000793132 0.000957587 0.00124047 547 0.00133729 547 0.00113614 547 0.00146869 547
547.5 0.00172214 0.00130229 0.000793347 0.000957727 0.00124078 547.5 0.00133751 548 0.0011363 547.5 0.00146869 547.5
548 0.00171711 0.00130246 0.000793342 0.000957674 0.00124087 548 0.00133758 548 0.00113649 548 0.00146865 548
548.5 0.00173448 0.00130263 0.00079343 0.000957746 0.00124115 548.5 0.00133798 549 0.00113682 548.5 0.00146874 548.5
549 0.00173421 0.00130303 0.000793521 0.000957703 0.0012411 549 0.00133819 549 0.00113696 549 0.00146908 549
549.5 0.00172291 0.00130316 0.000793513 0.000957969 0.00124135 549.5 0.00133838 550 0.00113714 549.5 0.001469 549.5
550 0.00171802 0.00130351 0.000793505 0.000957954 0.00124142 550 0.00133844 550 0.00113722 550 0.00146918 550
550.5 0.00172436 0.00130361 0.000793698 0.000958108 0.00124167 550.5 0.00133863 551 0.00113745 550.5 0.00146933 550.5
551 0.00171489 0.00130387 0.00079364 0.000958015 0.0012416 551 0.00133871 551 0.00113757 551 0.00146941 551
551.5 0.00171132 0.00130387 0.000793834 0.000958207 0.00124189 551.5 0.00133899 552 0.00113765 551.5 0.00146946 551.5
552 0.00171457 0.0013042 0.000793719 0.00095813 0.00124188 552 0.00133898 552 0.00113776 552 0.00146957 552
552.5 0.00171897 0.00130436 0.000793874 0.000958355 0.00124216 552.5 0.00133917 553 0.00113803 552.5 0.0014695 552.5
553 0.00171864 0.00130464 0.000793828 0.000958298 0.00124214 553 0.00133911 553 0.00113804 553 0.00146969 553
553.5 0.00172385 0.00130482 0.000793926 0.000958465 0.0012424 553.5 0.00133917 554 0.00113831 553.5 0.00146977 553.5
554 0.00171386 0.00130506 0.000793922 0.000958469 0.00124241 554 0.00133926 554 0.00113852 554 0.00147005 554
554.5 0.00172662 0.00130513 0.000793983 0.000958612 0.00124284 554.5 0.00133954 555 0.00113867 554.5 0.00147009 554.5
555 0.00171249 0.00130531 0.000794015 0.000958621 0.0012429 555 0.00133942 555 0.00113864 555 0.00147013 555
555.5 0.00170775 0.00130546 0.000794142 0.00095881 0.00124307 555.5 0.00133989 556 0.00113883 555.5 0.00147011 555.5
556 0.00170923 0.00130574 0.000794136 0.00095881 0.00124291 556 0.00133998 556 0.00113905 556 0.00147013 556
556.5 0.00171054 0.00130584 0.000794237 0.000958952 0.00124337 556.5 0.00134035 557 0.00113928 556.5 0.00147008 556.5
557 0.00170548 0.00130607 0.000794162 0.000958894 0.00124346 557 0.00134023 557 0.00113926 557 0.00147021 557
557.5 0.00169488 0.00130613 0.000794404 0.000959036 0.00124377 557.5 0.00134034 558 0.00113951 557.5 0.00147021 557.5
558 0.00169457 0.00130642 0.00079436 0.000959163 0.00124358 558 0.0013404 558 0.00113951 558 0.0014703 558
558.5 0.00171102 0.00130646 0.000794466 0.000959228 0.00124378 558.5 0.0013408 559 0.00113967 558.5 0.00147027 558.5
559 0.00171919 0.00130672 0.000794451 0.000959112 0.00124389 559 0.00134085 559 0.00113962 559 0.00147042 559
559.5 0.00171934 0.0013067 0.000794558 0.000959317 0.00124417 559.5 0.00134117 560 0.00113971 559.5 0.00147026 559.5
560 0.00172272 0.00130692 0.000794594 0.000959238 0.00124424 560 0.00134112 560 0.00113969 560 0.00147046 560
560.5 0.00172378 0.00130699 0.000794704 0.000959353 0.00124447 560.5 0.00134132 561 0.00113987 560.5 0.00147035 560.5
561 0.00171201 0.00130712 0.000794622 0.000959288 0.00124436 561 0.00134116 561 0.00113994 561 0.00147054 561
561.5 0.00171165 0.00130721 0.000794665 0.000959478 0.00124458 561.5 0.0013415 562 0.00114015 561.5 0.00147063 561.5
562 0.00170662 0.00130739 0.000794597 0.000959438 0.00124448 562 0.0013416 562 0.00114017 562 0.0014707 562
562.5 0.00170885 0.00130746 0.000794709 0.000959649 0.00124465 562.5 0.00134189 563 0.00114033 562.5 0.00147058 562.5
563 0.00170851 0.00130759 0.000794783 0.00095957 0.00124477 563 0.00134187 563 0.00114042 563 0.00147057 563
563.5 0.00170446 0.00130778 0.000794811 0.000959762 0.00124485 563.5 0.00134217 564 0.00114058 563.5 0.00147065 563.5
564 0.00171075 0.00130778 0.000794877 0.000959667 0.0012448 564 0.00134223 564 0.00114056 564 0.00147069 564
564.5 0.00171897 0.00130792 0.000794921 0.000959795 0.00124516 564.5 0.00134254 565 0.00114067 564.5 0.00147069 564.5
565 0.0017108 0.00130804 0.000794877 0.000959778 0.00124523 565 0.00134243 565 0.00114064 565 0.00147072 565
565.5 0.0017138 0.00130802 0.000795019 0.000959922 0.00124553 565.5 0.00134279 566 0.00114092 565.5 0.00147074 565.5
566 0.00171007 0.00130828 0.00079499 0.000959933 0.00124549 566 0.00134288 566 0.001141 566 0.00147103 566
566.5 0.001719 0.0013083 0.000795029 0.000959979 0.00124566 566.5 0.00134306 567 0.00114118 566.5 0.00147089 566.5
567 0.00171647 0.00130852 0.000794984 0.000959958 0.00124569 567 0.00134302 567 0.00114117 567 0.00147096 567
567.5 0.00171889 0.00130856 0.000795161 0.000960055 0.00124595 567.5 0.00134312 568 0.00114125 567.5 0.00147099 567.5
568 0.00170883 0.00130877 0.000795158 0.00096004 0.00124583 568 0.00134307 568 0.00114123 568 0.00147103 568
568.5 0.00171413 0.00130878 0.000795335 0.000960189 0.00124609 568.5 0.00134327 569 0.00114155 568.5 0.00147093 568.5
569 0.00171289 0.00130889 0.000795219 0.000960162 0.00124621 569 0.00134319 569 0.00114147 569 0.00147094 569
569.5 0.00171835 0.00130889 0.000795255 0.000960348 0.00124632 569.5 0.00134344 570 0.00114161 569.5 0.00147095 569.5
570 0.00171588 0.00130915 0.000795262 0.000960309 0.00124635 570 0.00134317 570 0.00114169 570 0.00147108 570
570.5 0.0017108 0.0013091 0.000795435 0.000960425 0.00124668 570.5 0.00134368 571 0.00114182 570.5 0.00147102 570.5
571 0.00171054 0.0013093 0.000795355 0.00096046 0.00124662 571 0.00134354 571 0.00114174 571 0.00147104 571
571.5 0.00171678 0.00130942 0.000795446 0.000960636 0.00124682 571.5 0.00134392 572 0.00114196 571.5 0.00147103 571.5
572 0.00171081 0.00130959 0.000795517 0.000960543 0.00124685 572 0.00134389 572 0.00114199 572 0.00147124 572
572.5 0.00170885 0.00130971 0.000795611 0.000960745 0.00124689 572.5 0.00134418 573 0.00114214 572.5 0.00147114 572.5
573 0.00171268 0.00130972 0.000795557 0.000960606 0.00124699 573 0.00134426 573 0.00114212 573 0.00147128 573
573.5 0.00171691 0.00130978 0.000795621 0.000960807 0.00124729 573.5 0.00134443 574 0.00114231 573.5 0.0014714 573.5
574 0.00171227 0.00130991 0.000795602 0.000960807 0.00124723 574 0.00134453 574 0.0011422 574 0.00147126 574
574.5 0.00171232 0.00130991 0.000795669 0.000960962 0.00124746 574.5 0.00134484 575 0.0011425 574.5 0.00147144 574.5
575 0.00170817 0.00131011 0.000795647 0.000960885 0.00124753 575 0.0013446 575 0.00114242 575 0.00147147 575
575.5 0.00171289 0.00131008 0.000795712 0.000960969 0.00124779 575.5 0.00134448 576 0.00114248 575.5 0.00147138 575.5
576 0.00170906 0.00131017 0.000795661 0.000960962 0.00124764 576 0.00134464 576 0.00114231 576 0.00147141 576
576.5 0.00172389 0.00131017 0.000795773 0.000961103 0.00124784 576.5 0.00134502 577 0.0011426 576.5 0.00147153 576.5
577 0.0017188 0.00131019 0.000795699 0.000961078 0.00124795 577 0.00134473 577 0.00114242 577 0.00147154 577
577.5 0.00172124 0.00131025 0.000795776 0.000961117 0.00124799 577.5 0.00134491 578 0.00114265 577.5 0.00147144 577.5
578 0.00171013 0.00131043 0.000795723 0.000961146 0.00124788 578 0.00134474 578 0.00114279 578 0.00147154 578
578.5 0.00171408 0.00131049 0.000795801 0.00096124 0.0012481 578.5 0.00134514 579 0.00114294 578.5 0.00147157 578.5
579 0.00171141 0.00131054 0.000795764 0.000961307 0.00124819 579 0.00134503 579 0.00114289 579 0.00147178 579
579.5 0.00171861 0.00131058 0.000795845 0.000961477 0.00124838 579.5 0.00134526 580 0.00114308 579.5 0.00147174 579.5
580 0.00172106 0.00131068 0.000795843 0.000961414 0.00124839 580 0.00134523 580 0.0011432 580 0.00147174 580
580.5 0.00171565 0.00131081 0.00079589 0.000961569 0.00124859 580.5 0.00134535 581 0.0011432 580.5 0.00147173 580.5
581 0.00172649 0.00131097 0.000795938 0.000961536 0.00124852 581 0.00134543 581 0.00114318 581 0.00147173 581
581.5 0.00172725 0.00131097 0.000795951 0.000961632 0.00124877 581.5 0.00134582 582 0.00114326 581.5 0.00147186 581.5
582 0.00172693 0.00131112 0.000795913 0.000961518 0.00124884 582 0.00134575 582 0.00114317 582 0.00147186 582
582.5 0.00174211 0.0013111 0.00079605 0.000961738 0.00124913 582.5 0.00134582 583 0.00114327 582.5 0.00147186 582.5
583 0.00174405 0.00131107 0.000795998 0.000961669 0.00124916 583 0.00134574 583 0.0011434 583 0.00147183 583
583.5 0.00173373 0.00131121 0.000796106 0.000961876 0.00124932 583.5 0.00134613 584 0.00114365 583.5 0.00147196 583.5
584 0.00173074 0.00131131 0.000796101 0.000961873 0.00124933 584 0.00134609 584 0.00114355 584 0.00147202 584
584.5 0.00173047 0.00131135 0.000796195 0.00096193 0.0012494 584.5 0.00134636 585 0.00114378 584.5 0.00147202 584.5
585 0.00172619 0.00131143 0.000796144 0.000961843 0.00124945 585 0.00134619 585 0.00114364 585 0.00147202 585
585.5 0.0017327 0.00131157 0.000796037 0.00096214 0.00124949 585.5 0.00134646 586 0.0011437 585.5 0.00147195 585.5
586 0.00172244 0.0013117 0.000796065 0.000962096 0.00124959 586 0.00134641 586 0.00114367 586 0.00147197 586
586.5 0.00173781 0.00131173 0.000796235 0.000962219 0.00124976 586.5 0.00134672 587 0.00114377 586.5 0.00147205 586.5
587 0.00172591 0.0013117 0.000796134 0.000962094 0.0012497 587 0.00134689 587 0.00114387 587 0.00147209 587
587.5 0.00172183 0.00131179 0.000796203 0.000962126 0.00124992 587.5 0.00134696 588 0.00114403 587.5 0.00147215 587.5
588 0.00172413 0.00131172 0.000796123 0.000962154 0.00124989 588 0.00134695 588 0.00114409 588 0.0014722 588
588.5 0.00171951 0.00131179 0.000796251 0.000962347 0.00125019 588.5 0.0013472 589 0.0011441 588.5 0.00147224 588.5
589 0.00172545 0.00131192 0.00079614 0.000962239 0.00125019 589 0.00134692 589 0.00114417 589 0.00147225 589
589.5 0.00172441 0.00131196 0.000796293 0.000962342 0.00125038 589.5 0.0013471 590 0.00114436 589.5 0.00147222 589.5
590 0.00172201 0.00131204 0.000796199 0.000962306 0.00125017 590 0.00134724 590 0.00114431 590 0.00147224 590
590.5 0.00173423 0.00131197 0.000796278 0.000962463 0.0012504 590.5 0.00134753 591 0.00114456 590.5 0.00147227 590.5
591 0.00173212 0.00131209 0.000796248 0.000962465 0.00125045 591 0.00134732 591 0.00114445 591 0.00147222 591
591.5 0.00172348 0.00131216 0.000796288 0.000962536 0.00125075 591.5 0.00134746 592 0.00114454 591.5 0.00147224 591.5
592 0.00172859 0.00131229 0.000796297 0.000962572 0.00125065 592 0.00134749 592 0.00114457 592 0.00147228 592
592.5 0.00174044 0.00131238 0.000796386 0.000962628 0.00125084 592.5 0.00134755 593 0.00114474 592.5 0.00147227 592.5
593 0.00173343 0.00131251 0.000796232 0.000962624 0.00125087 593 0.00134734 593 0.00114466 593 0.00147222 593
593.5 0.00173683 0.00131252 0.000796353 0.000962646 0.00125097 593.5 0.00134779 594 0.00114481 593.5 0.00147226 593.5
594 0.001734 0.00131249 0.000796266 0.000962687 0.00125074 594 0.0013478 594 0.00114479 594 0.00147221 594
594.5 0.00172541 0.00131258 0.000796423 0.000962892 0.00125109 594.5 0.00134786 595 0.00114484 594.5 0.00147238 594.5
595 0.00172793 0.00131266 0.000796364 0.000962756 0.00125104 595 0.00134759 595 0.00114493 595 0.00147246 595
595.5 0.00172968 0.00131266 0.000796368 0.000962856 0.00125119 595.5 0.00134791 596 0.00114509 595.5 0.00147249 595.5
596 0.0017287 0.00131271 0.000796361 0.000962857 0.00125137 596 0.0013478 596 0.00114507 596 0.00147253 596
596.5 0.00173429 0.00131283 0.000796384 0.000962959 0.00125154 596.5 0.00134814 597 0.00114519 596.5 0.00147259 596.5
597 0.00172371 0.00131292 0.000796276 0.000962947 0.00125148 597 0.00134818 597 0.00114519 597 0.00147251 597
597.5 0.00172242 0.001313 0.000796427 0.000963036 0.00125166 597.5 0.00134855 598 0.0011453 597.5 0.00147255 597.5
598 0.00172394 0.00131307 0.0007964 0.000962987 0.00125151 598 0.0013486 598 0.00114516 598 0.00147242 598
598.5 0.00172594 0.0013131 0.000796482 0.000963088 0.00125176 598.5 0.00134867 599 0.00114544 598.5 0.0014725 598.5
599 0.00173088 0.00131298 0.000796452 0.000963023 0.00125182 599 0.00134859 599 0.00114533 599 0.0014725 599
599.5 0.00172918 0.00131307 0.000796521 0.000963234 0.00125201 599.5 0.00134867 600 0.00114545 599.5 0.00147243 599.5
600 0.0017312 0.00131308 0.000796486 0.000963276 0.00125201 600 0.00134848 600 0.0011454 600 0.00147242 600
600.5 0.00172685 0.0013132 0.000796516 0.000963276 0.00125213 600.5 0.00134867 601 0.00114558 600.5 0.0014725 600.5
601 0.00173096 0.00131323 0.000796489 0.000963315 0.00125195 601 0.00134856 601 0.00114544 601 0.00147255 601
601.5 0.00172775 0.00131325 0.00079655 0.000963402 0.00125212 601.5 0.00134873 602 0.00114561 601.5 0.00147243 601.5
602 0.00172386 0.00131337 0.000796423 0.000963308 0.00125202 602 0.0013486 602 0.00114559 602 0.00147242 602
602.5 0.00171473 0.00131332 0.000796461 0.000963519 0.00125214 602.5 0.00134883 603 0.00114564 602.5 0.0014725 602.5
603 0.00172877 0.00131335 0.00079648 0.000963443 0.00125227 603 0.00134873 603 0.00114567 603 0.00147245 603
603.5 0.00171984 0.00131346 0.000796492 0.000963521 0.00125234 603.5 0.00134889 604 0.00114594 603.5 0.0014726 603.5
604 0.00172635 0.00131349 0.000796413 0.000963543 0.00125238 604 0.00134875 604 0.00114572 604 0.00147252 604
604.5 0.00172422 0.00131364 0.000796446 0.000963629 0.00125263 604.5 0.00134901 605 0.00114592 604.5 0.00147252 604.5
605 0.00172256 0.00131362 0.0007964 0.000963535 0.0012526 605 0.00134867 605 0.0011459 605 0.0014726 605
605.5 0.00172164 0.00131367 0.000796473 0.000963732 0.0012528 605.5 0.00134892 606 0.00114601 605.5 0.00147264 605.5
606 0.00172992 0.0013138 0.000796361 0.000963614 0.00125286 606 0.00134897 606 0.00114597 606 0.00147261 606
606.5 0.00172146 0.0013138 0.000796448 0.000963771 0.00125305 606.5 0.00134905 607 0.0011462 606.5 0.00147273 606.5
607 0.00172829 0.00131375 0.00079642 0.000963677 0.00125293 607 0.00134897 607 0.00114614 607 0.0014728 607
607.5 0.00173062 0.0013138 0.000796458 0.000963761 0.00125314 607.5 0.00134912 608 0.00114631 607.5 0.00147278 607.5
608 0.00171704 0.00131382 0.00079645 0.000963737 0.00125309 608 0.00134918 608 0.00114626 608 0.00147277 608
608.5 0.00172199 0.00131383 0.000796508 0.000963857 0.00125329 608.5 0.00134918 609 0.00114641 608.5 0.00147284 608.5
609 0.00171544 0.00131392 0.000796498 0.000963877 0.00125323 609 0.00134915 609 0.00114623 609 0.00147297 609
609.5 0.00171991 0.00131394 0.000796562 0.000963917 0.00125348 609.5 0.00134929 610 0.00114633 609.5 0.00147294 609.5
610 0.00171986 0.00131405 0.00079653 0.000963923 0.00125335 610 0.00134929 610 0.00114638 610 0.00147271 610
610.5 0.00171923 0.00131404 0.000796502 0.000964086 0.00125362 610.5 0.00134934 611 0.0011465 610.5 0.00147278 610.5
611 0.00172293 0.00131407 0.000796529 0.000964046 0.00125356 611 0.00134928 611 0.00114646 611 0.00147274 611
611.5 0.00171795 0.00131417 0.000796564 0.000964161 0.00125371 611.5 0.00134929 612 0.00114663 611.5 0.00147282 611.5
612 0.00171325 0.00131432 0.000796424 0.000964132 0.00125366 612 0.00134941 612 0.00114646 612 0.00147266 612
612.5 0.0017067 0.00131435 0.000796408 0.000964327 0.00125385 612.5 0.00134943 613 0.00114643 612.5 0.00147274 612.5
613 0.00170941 0.00131436 0.000796555 0.000964203 0.00125391 613 0.00134946 613 0.00114649 613 0.00147278 613
613.5 0.00170758 0.00131439 0.00079658 0.000964264 0.0012541 613.5 0.00134954 614 0.00114659 613.5 0.00147283 613.5
614 0.00172015 0.00131429 0.000796587 0.000964334 0.00125403 614 0.00134956 614 0.00114648 614 0.00147279 614
614.5 0.00171201 0.00131442 0.000796663 0.00096446 0.00125433 614.5 0.00134966 615 0.00114661 614.5 0.0014727 614.5
615 0.00171353 0.00131445 0.000796588 0.000964288 0.00125417 615 0.00134971 615 0.00114662 615 0.00147267 615
615.5 0.00171571 0.0013145 0.000796719 0.000964499 0.00125436 615.5 0.00134984 616 0.00114673 615.5 0.00147276 615.5
616 0.00171024 0.00131448 0.000796736 0.000964447 0.00125412 616 0.00134981 616 0.00114675 616 0.00147281 616
616.5 0.0017091 0.00131452 0.000796726 0.000964489 0.00125444 616.5 0.00134987 617 0.00114686 616.5 0.00147282 616.5
617 0.0017143 0.00131457 0.000796744 0.000964466 0.00125439 617 0.00134984 617 0.00114669 617 0.00147291 617
617.5 0.00170828 0.00131462 0.000796725 0.000964561 0.00125468 617.5 0.00134997 618 0.00114682 617.5 0.00147304 617.5
618 0.00171091 0.00131469 0.000796693 0.000964535 0.00125455 618 0.00134995 618 0.00114677 618 0.00147296 618
618.5 0.00171332 0.00131475 0.000796681 0.000964551 0.00125471 618.5 0.0013501 619 0.00114694 618.5 0.00147304 618.5
619 0.00170601 0.00131476 0.000796728 0.000964553 0.00125475 619 0.00135011 619 0.00114694 619 0.00147295 619
619.5 0.00170944 0.00131475 0.000796726 0.000964709 0.00125495 619.5 0.00135009 620 0.001147 619.5 0.00147291 619.5
620 0.00170614 0.00131479 0.000796827 0.000964573 0.001255 620 0.0013501 620 0.00114699 620 0.00147289 620
620.5 0.00172221 0.00131491 0.000796799 0.000964677 0.00125525 620.5 0.00135022 621 0.0011471 620.5 0.00147287 620.5
621 0.00172423 0.00131481 0.000796822 0.000964547 0.00125513 621 0.00135017 621 0.0011471 621 0.00147274 621
621.5 0.00171587 0.00131484 0.00079682 0.000964782 0.00125542 621.5 0.00135025 622 0.00114724 621.5 0.00147286 621.5
622 0.00173039 0.00131473 0.000796801 0.000964839 0.00125541 622 0.00135031 622 0.00114711 622 0.00147281 622
622.5 0.00173509 0.00131476 0.00079677 0.000964856 0.00125555 622.5 0.00135037 623 0.00114719 622.5 0.00147301 622.5
623 0.00172191 0.00131487 0.000796887 0.000964867 0.00125543 623 0.0013503 623 0.0011471 623 0.00147301 623
623.5 0.00171031 0.00131503 0.000796846 0.000964959 0.00125568 623.5 0.00135043 624 0.00114729 623.5 0.0014731 623.5
624 0.00172877 0.00131491 0.000796895 0.000964871 0.00125559 624 0.00135043 624 0.00114722 624 0.00147308 624
624.5 0.00170019 0.00131504 0.000796794 0.000964927 0.00125572 624.5 0.00135048 625 0.00114743 624.5 0.00147328 624.5
625 0.00171574 0.00131507 0.000796943 0.000964967 0.00125582 625 0.00135049 625 0.00114745 625 0.00147307 625
625.5 0.00171463 0.00131513 0.000796832 0.000965041 0.00125596 625.5 0.00135066 626 0.00114751 625.5 0.00147319 625.5
626 0.00171089 0.00131523 0.000796819 0.000964921 0.00125587 626 0.00135058 626 0.00114738 626 0.00147303 626
626.5 0.00170564 0.00131515 0.000796704 0.000965072 0.00125602 626.5 0.0013506 627 0.00114741 626.5 0.00147307 626.5
627 0.00170171 0.00131509 0.000796891 0.000965076 0.00125591 627 0.0013506 627 0.0011474 627 0.001473 627
627.5 0.00171485 0.00131511 0.000796782 0.000965196 0.00125623 627.5 0.00135057 628 0.00114762 627.5 0.00147299 627.5
628 0.00171311 0.00131503 0.000796881 0.000965125 0.00125617 628 0.00135062 628 0.00114751 628 0.00147295 628
628.5 0.0016989 0.00131518 0.000796843 0.000965275 0.00125618 628.5 0.0013507 629 0.00114771 628.5 0.00147307 628.5
629 0.0016972 0.00131512 0.000796859 0.000965245 0.00125622 629 0.00135082 629 0.00114749 629 0.00147322 629
629.5 0.00169656 0.00131522 0.000796767 0.000965283 0.00125638 629.5 0.00135075 630 0.00114759 629.5 0.00147326 629.5
630 0.00170758 0.00131532 0.000796798 0.000965256 0.00125638 630 0.00135083 630 0.00114743 630 0.00147324 630
630.5 0.00170346 0.00131528 0.000796743 0.000965295 0.00125665 630.5 0.00135076 631 0.00114757 630.5 0.00147322 630.5
631 0.00170437 0.00131529 0.000796867 0.000965337 0.00125644 631 0.00135084 631 0.00114759 631 0.00147318 631
631.5 0.00171627 0.00131521 0.000796793 0.000965417 0.00125664 631.5 0.00135087 632 0.00114781 631.5 0.00147324 631.5
632 0.00170126 0.00131536 0.000796857 0.000965328 0.00125657 632 0.0013509 632 0.0011477 632 0.00147324 632
632.5 0.00170333 0.0013154 0.00079673 0.000965446 0.00125674 632.5 0.001351 633 0.00114791 632.5 0.00147329 632.5
633 0.00171393 0.00131553 0.000796758 0.000965371 0.00125673 633 0.00135109 633 0.00114772 633 0.0014734 633
633.5 0.00172225 0.00131553 0.000796783 0.000965465 0.00125696 633.5 0.00135102 634 0.00114785 633.5 0.00147319 633.5
634 0.00171944 0.00131543 0.000796863 0.000965499 0.00125685 634 0.0013511 634 0.00114781 634 0.00147325 634
634.5 0.00171342 0.00131555 0.000796764 0.000965601 0.00125707 634.5 0.0013511 635 0.00114801 634.5 0.0014734 634.5
635 0.0017117 0.0013157 0.000796888 0.0009656 0.00125689 635 0.00135114 635 0.00114797 635 0.00147332 635
635.5 0.00171588 0.00131573 0.00079679 0.00096569 0.00125717 635.5 0.0013511 636 0.00114796 635.5 0.00147344 635.5
636 0.00170613 0.00131577 0.000796848 0.00096571 0.00125705 636 0.00135118 636 0.00114773 636 0.00147337 636
636.5 0.00170659 0.0013157 0.000796778 0.000965851 0.00125719 636.5 0.00135117 637 0.00114797 636.5 0.00147334 636.5
637 0.0017007 0.00131559 0.000796813 0.000965793 0.00125707 637 0.00135119 637 0.00114794 637 0.00147339 637
637.5 0.00170447 0.00131568 0.00079681 0.000965901 0.00125732 637.5 0.00135117 638 0.00114809 637.5 0.0014735 637.5
638 0.00170612 0.00131556 0.000796932 0.000965863 0.00125743 638 0.00135125 638 0.00114788 638 0.00147339 638
638.5 0.00170873 0.00131567 0.000796829 0.000965947 0.00125734 638.5 0.00135135 639 0.00114798 638.5 0.00147367 638.5
639 0.00170015 0.00131581 0.000796784 0.000966029 0.00125726 639 0.00135135 639 0.00114801 639 0.00147365 639
639.5 0.00169043 0.00131575 0.000796733 0.000965973 0.00125763 639.5 0.00135139 640 0.00114817 639.5 0.00147359 639.5
640 0.00169538 0.00131584 0.000796791 0.000966074 0.00125749 640 0.00135131 640 0.00114782 640 0.00147354 640
640.5 0.00169839 0.00131574 0.000796695 0.000966165 0.00125775 640.5 0.00135132 641 0.001148 640.5 0.00147356 640.5
641 0.00169974 0.0013158 0.000796847 0.000965917 0.0012578 641 0.00135132 641 0.00114792 641 0.00147343 641
641.5 0.00170533 0.00131597 0.000796646 0.000966102 0.00125789 641.5 0.00135141 642 0.001148 641.5 0.0014735 641.5
642 0.00170957 0.00131596 0.000796778 0.000966176 0.00125774 642 0.00135138 642 0.00114798 642 0.00147349 642
642.5 0.00170551 0.00131595 0.000796723 0.000966203 0.00125798 642.5 0.00135144 643 0.00114813 642.5 0.00147345 642.5
643 0.00171205 0.00131599 0.000796764 0.0009663 0.001258 643 0.00135149 643 0.00114813 643 0.00147341 643
643.5 0.00171026 0.0013159 0.000796696 0.000966302 0.00125826 643.5 0.00135168 644 0.00114815 643.5 0.00147352 643.5
644 0.0017108 0.00131603 0.000796791 0.000966347 0.00125825 644 0.00135165 644 0.00114808 644 0.00147359 644
644.5 0.00171176 0.00131606 0.00079663 0.000966411 0.00125839 644.5 0.00135156 645 0.00114824 644.5 0.00147365 644.5
645 0.00171511 0.00131606 0.000796755 0.000966197 0.00125836 645 0.00135164 645 0.00114821 645 0.00147372 645
645.5 0.00171613 0.00131615 0.000796558 0.00096641 0.00125849 645.5 0.00135158 646 0.00114813 645.5 0.0014737 645.5
646 0.00170395 0.00131603 0.000796735 0.000966455 0.00125846 646 0.00135171 646 0.0011482 646 0.00147362 646
646.5 0.00171532 0.00131611 0.000796705 0.000966419 0.00125877 646.5 0.00135168 647 0.0011482 646.5 0.00147368 646.5
647 0.00171162 0.00131617 0.000796711 0.000966531 0.00125848 647 0.00135173 647 0.00114833 647 0.00147365 647
647.5 0.00170467 0.00131627 0.000796634 0.000966612 0.00125867 647.5 0.00135186 648 0.00114833 647.5 0.00147378 647.5
648 0.00170287 0.00131629 0.00079673 0.000966647 0.00125877 648 0.00135189 648 0.0011483 648 0.00147355 648
648.5 0.00171064 0.0013162 0.000796663 0.000966566 0.00125872 648.5 0.00135192 649 0.00114826 648.5 0.00147365 648.5
649 0.00170469 0.00131629 0.000796794 0.00096658 0.00125885 649 0.00135193 649 0.00114827 649 0.00147351 649
649.5 0.00171063 0.00131629 0.000796706 0.00096656 0.00125888 649.5 0.00135189 650 0.0011484 649.5 0.00147363 649.5
650 0.00171412 0.00131638 0.00079675 0.000966661 0.00125892 650 0.00135193 650 0.00114835 650 0.00147355 650
650.5 0.00170692 0.00131642 0.000796702 0.000966591 0.001259 650.5 0.00135199 651 0.00114835 650.5 0.00147357 650.5
651 0.0017206 0.00131651 0.000796777 0.000966738 0.00125897 651 0.00135202 651 0.00114826 651 0.00147363 651
651.5 0.00170928 0.00131659 0.000796604 0.000966702 0.00125904 651.5 0.00135206 652 0.00114832 651.5 0.00147351 651.5
652 0.00170821 0.00131644 0.000796691 0.000966878 0.00125914 652 0.00135211 652 0.00114831 652 0.0014736 652
652.5 0.00171371 0.00131651 0.000796636 0.000966816 0.00125915 652.5 0.00135207 653 0.0011483 652.5 0.00147367 652.5
653 0.00171281 0.00131657 0.000796734 0.000966904 0.00125917 653 0.00135234 653 0.00114818 653 0.00147368 653
653.5 0.00171259 0.00131646 0.000796637 0.000966789 0.00125944 653.5 0.00135204 654 0.0011483 653.5 0.00147369 653.5
654 0.00171573 0.00131644 0.000796726 0.000966968 0.00125951 654 0.00135222 654 0.00114837 654 0.00147363 654
654.5 0.00170839 0.0013166 0.000796559 0.000966865 0.00125967 654.5 0.00135214 655 0.00114833 654.5 0.00147373 654.5
655 0.00171176 0.00131663 0.000796589 0.000966981 0.00125967 655 0.00135234 655 0.00114834 655 0.0014736 655
655.5 0.00170625 0.00131669 0.000796551 0.000966888 0.00125969 655.5 0.00135222 656 0.00114834 655.5 0.00147373 655.5
656 0.00171608 0.00131669 0.000796622 0.000966971 0.00125982 656 0.00135241 656 0.0011485 656 0.00147363 656
656.5 0.00172568 0.0013168 0.000796554 0.000966937 0.0012598 656.5 0.00135224 657 0.00114837 656.5 0.00147365 656.5
657 0.00171644 0.00131687 0.000796772 0.000967069 0.00125975 657 0.00135234 657 0.00114835 657 0.00147356 657
657.5 0.00171722 0.00131696 0.000796587 0.00096696 0.00125997 657.5 0.0013523 658 0.00114847 657.5 0.00147366 657.5
658 0.00172457 0.00131675 0.000796662 0.000967145 0.00126011 658 0.00135235 658 0.00114859 658 0.00147366 658
658.5 0.00170764 0.00131679 0.000796641 0.000967064 0.00126006 658.5 0.00135237 659 0.00114851 658.5 0.00147379 658.5
659 0.00171868 0.0013168 0.000796701 0.000967169 0.00126019 659 0.00135242 659 0.00114865 659 0.00147376 659
659.5 0.00170814 0.00131692 0.000796664 0.00096714 0.00126016 659.5 0.00135239 660 0.0011486 659.5 0.0014738 659.5
660 0.0017001 0.00131691 0.000796686 0.000967281 0.00126012 660 0.0013524 660 0.00114867 660 0.00147364 660
660.5 0.00171164 0.00131687 0.000796554 0.000967177 0.00126028 660.5 0.00135235 661 0.00114864 660.5 0.00147371 660.5
661 0.0017141 0.00131686 0.000796626 0.00096724 0.00126036 661 0.00135247 661 0.00114869 661 0.00147371 661
661.5 0.00171213 0.00131697 0.000796621 0.000967227 0.00126036 661.5 0.00135251 662 0.00114864 661.5 0.00147372 661.5
662 0.00171326 0.00131687 0.000796652 0.000967387 0.00126061 662 0.00135252 662 0.0011487 662 0.00147361 662
662.5 0.00171051 0.00131698 0.000796601 0.000967294 0.00126054 662.5 0.00135262 663 0.00114856 662.5 0.00147377 662.5
663 0.00171483 0.00131693 0.000796614 0.000967307 0.00126074 663 0.00135272 663 0.00114875 663 0.00147364 663
663.5 0.00171244 0.00131705 0.000796613 0.000967163 0.00126066 663.5 0.00135263 664 0.00114868 663.5 0.00147371 663.5
664 0.00170651 0.00131704 0.000796595 0.000967374 0.00126079 664 0.00135274 664 0.00114883 664 0.00147366 664
664.5 0.00170059 0.00131709 0.000796576 0.000967311 0.00126074 664.5 0.00135274 665 0.00114886 664.5 0.00147376 664.5
665 0.00169848 0.00131713 0.000796666 0.000967399 0.00126091 665 0.00135277 665 0.0011488 665 0.00147372 665
665.5 0.00170911 0.00131718 0.00079662 0.000967281 0.00126085 665.5 0.00135254 666 0.00114875 665.5 0.00147369 665.5
666 0.00171486 0.00131714 0.000796632 0.00096739 0.00126112 666 0.00135285 666 0.0011489 666 0.00147355 666
666.5 0.00170201 0.00131727 0.00079655 0.000967333 0.00126092 666.5 0.00135285 667 0.00114877 666.5 0.0014737 666.5
667 0.00171558 0.00131721 0.000796574 0.000967567 0.00126123 667 0.00135296 667 0.00114889 667 0.00147356 667
667.5 0.00171602 0.00131728 0.000796469 0.000967458 0.00126106 667.5 0.00135291 668 0.00114894 667.5 0.00147358 667.5
668 0.00171118 0.0013172 0.000796556 0.00096764 0.00126125 668 0.00135293 668 0.00114914 668 0.00147351 668
668.5 0.00171581 0.0013173 0.00079648 0.000967532 0.00126133 668.5 0.00135286 669 0.00114886 668.5 0.00147358 668.5
669 0.00171959 0.00131723 0.000796539 0.000967565 0.00126148 669 0.00135296 669 0.00114909 669 0.00147363 669
669.5 0.00170564 0.00131742 0.000796533 0.000967517 0.0012615 669.5 0.00135302 670 0.00114895 669.5 0.00147359 669.5
670 0.00170582 0.00131732 0.000796567 0.000967667 0.00126169 670 0.00135299 670 0.0011491 670 0.0014735 670
670.5 0.00171066 0.00131744 0.000796535 0.000967579 0.00126153 670.5 0.00135296 671 0.00114894 670.5 0.00147366 670.5
671 0.00171078 0.00131738 0.000796569 0.000967676 0.00126165 671 0.00135311 671 0.00114907 671 0.00147358 671
671.5 0.00170279 0.00131729 0.000796429 0.000967588 0.00126159 671.5 0.00135308 672 0.00114905 671.5 0.00147363 671.5
672 0.00169714 0.00131728 0.000796574 0.000967691 0.00126174 672 0.00135322 672 0.00114906 672 0.00147357 672
672.5 0.0016918 0.00131736 0.000796448 0.00096757 0.00126166 672.5 0.0013531 673 0.00114892 672.5 0.00147382 672.5
673 0.00171466 0.00131735 0.000796415 0.00096777 0.00126187 673 0.00135318 673 0.0011491 673 0.00147364 673
673.5 0.00170072 0.00131749 0.000796414 0.00096771 0.00126193 673.5 0.00135323 674 0.00114902 673.5 0.00147366 673.5
674 0.00170114 0.00131738 0.000796417 0.000967916 0.00126209 674 0.00135331 674 0.00114913 674 0.00147362 674
674.5 0.00170899 0.00131741 0.000796333 0.000967852 0.00126196 674.5 0.00135323 675 0.00114892 674.5 0.00147381 674.5
675 0.0017046 0.00131746 0.000796369 0.000968018 0.00126202 675 0.0013533 675 0.00114905 675 0.0014736 675
675.5 0.00169333 0.00131752 0.000796271 0.000967979 0.00126198 675.5 0.00135329 676 0.00114893 675.5 0.00147364 675.5
676 0.00170281 0.00131748 0.000796429 0.000968071 0.00126223 676 0.00135335 676 0.00114909 676 0.00147361 676
676.5 0.00169402 0.00131757 0.000796302 0.000967946 0.00126193 676.5 0.00135336 677 0.00114916 676.5 0.00147372 676.5
677 0.00169864 0.00131762 0.000796317 0.000968038 0.00126239 677 0.0013535 677 0.00114921 677 0.0014737 677
677.5 0.00168772 0.00131763 0.000796322 0.000967971 0.00126242 677.5 0.00135345 678 0.00114913 677.5 0.00147386 677.5
678 0.00169209 0.00131754 0.000796384 0.000968141 0.00126262 678 0.00135346 678 0.00114928 678 0.00147377 678
678.5 0.00168994 0.00131768 0.000796319 0.00096811 0.00126255 678.5 0.00135342 679 0.00114912 678.5 0.00147373 678.5
679 0.00170527 0.00131763 0.00079638 0.000968203 0.0012627 679 0.00135352 679 0.00114927 679 0.00147368 679
679.5 0.00170808 0.0013177 0.000796277 0.000968117 0.00126271 679.5 0.00135343 680 0.00114919 679.5 0.00147373 679.5
680 0.00171757 0.00131759 0.000796405 0.000968169 0.00126287 680 0.00135355 680 0.00114936 680 0.00147372 680
680.5 0.00171681 0.0013177 0.000796347 0.000968099 0.0012628 680.5 0.00135342 681 0.00114924 680.5 0.00147376 680.5
681 0.00170458 0.0013176 0.000796403 0.000968274 0.00126302 681 0.00135352 681 0.00114941 681 0.00147367 681
681.5 0.00170998 0.00131777 0.00079629 0.000968276 0.00126299 681.5 0.00135356 682 0.00114937 681.5 0.00147373 681.5
682 0.00171631 0.00131778 0.000796433 0.000968388 0.00126303 682 0.00135361 682 0.00114942 682 0.00147374 682
682.5 0.00171275 0.00131775 0.00079632 0.000968261 0.00126306 682.5 0.00135359 683 0.00114942 682.5 0.00147368 682.5
683 0.00171534 0.00131769 0.000796413 0.000968378 0.00126323 683 0.00135361 683 0.00114959 683 0.00147357 683
683.5 0.00170217 0.0013177 0.000796411 0.000968392 0.00126326 683.5 0.00135365 684 0.00114946 683.5 0.00147352 683.5
684 0.00170222 0.00131765 0.000796451 0.000968445 0.00126338 684 0.00135375 684 0.00114947 684 0.00147355 684
684.5 0.0017135 0.00131771 0.000796354 0.000968484 0.00126325 684.5 0.00135363 685 0.00114952 684.5 0.00147357 684.5
685 0.00171586 0.00131769 0.000796397 0.000968565 0.00126357 685 0.00135371 685 0.00114968 685 0.0014735 685
685.5 0.00171371 0.0013178 0.000796319 0.000968447 0.00126343 685.5 0.00135368 686 0.00114953 685.5 0.00147356 685.5
686 0.00173377 0.00131765 0.000796409 0.000968517 0.00126358 686 0.00135384 686 0.00114957 686 0.00147359 686
686.5 0.00172382 0.00131777 0.000796372 0.000968456 0.00126352 686.5 0.00135376 687 0.00114951 686.5 0.00147367 686.5
687 0.0017263 0.00131778 0.000796279 0.000968662 0.00126371 687 0.00135393 687 0.00114963 687 0.00147371 687
687.5 0.00172429 0.00131777 0.000796343 0.00096852 0.00126364 687.5 0.00135386 688 0.00114966 687.5 0.00147375 687.5
688 0.00172638 0.00131775 0.000796321 0.000968653 0.00126384 688 0.00135386 688 0.00114972 688 0.0014738 688
688.5 0.00171629 0.00131799 0.000796191 0.000968599 0.00126387 688.5 0.00135377 689 0.00114973 688.5 0.00147372 688.5
689 0.00171119 0.00131795 0.000796305 0.000968647 0.00126401 689 0.00135403 689 0.00114977 689 0.00147368 689
689.5 0.0017178 0.00131808 0.00079619 0.000968584 0.0012639 689.5 0.00135391 690 0.00114974 689.5 0.0014737 689.5
690 0.00171061 0.00131789 0.000796311 0.000968633 0.0012641 690 0.00135405 690 0.00114996 690 0.00147371 690
690.5 0.00169658 0.00131806 0.000796234 0.000968669 0.00126407 690.5 0.00135402 691 0.00114984 690.5 0.00147363 690.5
691 0.00170505 0.00131804 0.00079638 0.000968686 0.00126431 691 0.00135411 691 0.00114982 691 0.00147355 691
691.5 0.00169953 0.00131805 0.000796227 0.000968667 0.00126418 691.5 0.0013541 692 0.0011498 691.5 0.00147365 691.5
692 0.00171439 0.00131807 0.000796276 0.000968708 0.0012643 692 0.0013542 692 0.00114997 692 0.00147368 692
692.5 0.00171483 0.0013182 0.000796162 0.000968757 0.00126432 692.5 0.00135416 693 0.00114988 692.5 0.00147369 692.5
693 0.00170923 0.0013182 0.000796254 0.000968914 0.00126441 693 0.00135422 693 0.00115004 693 0.00147363 693
693.5 0.001712 0.00131819 0.00079618 0.000968794 0.00126441 693.5 0.00135412 694 0.00114986 693.5 0.00147357 693.5
694 0.00171724 0.0013182 0.000796317 0.000968895 0.00126449 694 0.00135424 694 0.00114991 694 0.00147354 694
694.5 0.00170827 0.00131824 0.000796182 0.000968837 0.0012644 694.5 0.00135412 695 0.00114991 694.5 0.00147354 694.5
695 0.00171056 0.00131818 0.000796403 0.000968993 0.00126468 695 0.00135431 695 0.00115011 695 0.00147344 695
695.5 0.00171747 0.00131836 0.000796268 0.000968961 0.00126463 695.5 0.0013542 696 0.00114998 695.5 0.00147343 695.5
696 0.00172356 0.00131827 0.000796264 0.000969098 0.00126476 696 0.00135432 696 0.0011501 696 0.00147364 696
696.5 0.00172499 0.00131839 0.000796214 0.000968949 0.00126475 696.5 0.00135417 697 0.00115006 696.5 0.00147365 696.5
697 0.00172041 0.0013184 0.000796238 0.000969057 0.00126478 697 0.00135434 697 0.00115021 697 0.00147364 697
697.5 0.00171666 0.00131847 0.000796109 0.000969019 0.00126478 697.5 0.00135432 698 0.00115001 697.5 0.00147355 697.5
698 0.00173673 0.00131836 0.000796184 0.000969072 0.00126493 698 0.00135445 698 0.00115031 698 0.0014734 698
698.5 0.00172271 0.00131836 0.000796065 0.000969011 0.00126475 698.5 0.00135442 699 0.00115017 698.5 0.00147347 698.5
699 0.00171442 0.0013183 0.000796159 0.000969217 0.00126501 699 0.00135447 699 0.00115021 699 0.00147353 699
699.5 0.00170838 0.0013184 0.000796047 0.000969086 0.00126498 699.5 0.00135443 700 0.00115016 699.5 0.00147356 699.5
700 0.00172278 0.00131835 0.000796137 0.000969175 0.00126509 700 0.00135444 700 0.00115039 700 0.00147371 700
700.5 0.00171739 0.00131842 0.000796123 0.000969129 0.00126499 700.5 0.00135445 701 0.0011501 700.5 0.00147356 700.5
701 0.00172702 0.00131832 0.000796126 0.000969223 0.00126519 701 0.00135455 701 0.00115024 701 0.00147358 701
701.5 0.00171563 0.00131845 0.000796066 0.000969112 0.00126506 701.5 0.00135455 702 0.00115019 701.5 0.00147358 701.5
702 0.0017228 0.00131848 0.00079622 0.000969226 0.00126521 702 0.00135455 702 0.00115023 702 0.00147364 702
702.5 0.0017228 0.00131855 0.000796078 0.000969154 0.00126525 702.5 0.00135444 703 0.00115024 702.5 0.00147354 702.5
703 0.00171952 0.00131842 0.000796146 0.000969288 0.00126552 703 0.00135455 703 0.00115041 703 0.00147362 703
703.5 0.00171433 0.00131845 0.000796147 0.000969224 0.00126532 703.5 0.00135437 704 0.0011504 703.5 0.00147365 703.5
704 0.00171344 0.00131845 0.000796176 0.000969369 0.00126565 704 0.00135457 704 0.00115033 704 0.00147369 704
704.5 0.0017132 0.00131847 0.000796076 0.000969332 0.00126546 704.5 0.00135444 705 0.00115028 704.5 0.00147356 704.5
705 0.00171741 0.00131845 0.000796221 0.000969446 0.00126563 705 0.00135464 705 0.00115039 705 0.00147358 705
705.5 0.0017155 0.00131851 0.000796056 0.000969352 0.00126558 705.5 0.0013546 706 0.00115026 705.5 0.00147356 705.5
706 0.00171273 0.00131846 0.000796056 0.000969488 0.0012657 706 0.00135477 706 0.00115049 706 0.00147349 706
706.5 0.00172051 0.00131847 0.000796084 0.000969468 0.0012657 706.5 0.00135462 707 0.00115035 706.5 0.00147349 706.5
707 0.00170719 0.00131843 0.000796064 0.000969581 0.00126592 707 0.00135482 707 0.00115051 707 0.00147364 707
707.5 0.00171364 0.0013185 0.000796044 0.000969424 0.00126586 707.5 0.00135474 708 0.00115038 707.5 0.00147354 707.5
708 0.00172671 0.00131844 0.000795964 0.000969577 0.00126607 708 0.00135488 708 0.00115042 708 0.00147359 708
708.5 0.00171873 0.00131856 0.000795943 0.000969473 0.00126581 708.5 0.00135473 709 0.00115042 708.5 0.00147363 708.5
709 0.00172822 0.00131858 0.000796007 0.000969664 0.00126598 709 0.00135496 709 0.00115061 709 0.00147369 709
709.5 0.00171909 0.00131857 0.000795916 0.000969513 0.00126602 709.5 0.00135478 710 0.00115043 709.5 0.00147368 709.5
710 0.0017095 0.00131858 0.000796011 0.00096965 0.00126608 710 0.00135503 710 0.00115045 710 0.00147355 710
710.5 0.00172289 0.00131856 0.000795916 0.000969647 0.00126599 710.5 0.00135488 711 0.00115036 710.5 0.0014736 710.5
711 0.00172139 0.00131866 0.000795892 0.000969671 0.00126627 711 0.001355 711 0.00115043 711 0.00147357 711
711.5 0.0017185 0.00131863 0.000795865 0.000969686 0.00126622 711.5 0.00135489 712 0.00115036 711.5 0.00147361 711.5
712 0.00172031 0.00131867 0.000795871 0.000969747 0.00126637 712 0.00135499 712 0.00115054 712 0.00147369 712
712.5 0.00171653 0.00131859 0.00079575 0.000969666 0.00126641 712.5 0.00135484 713 0.00115033 712.5 0.00147361 712.5
713 0.00170828 0.0013187 0.000795904 0.000969738 0.00126656 713 0.00135504 713 0.00115044 713 0.00147365 713
713.5 0.00170693 0.00131875 0.000795795 0.000969682 0.00126655 713.5 0.00135486 714 0.00115051 713.5 0.00147366 713.5
714 0.00170603 0.00131881 0.000795833 0.000969779 0.00126669 714 0.00135505 714 0.0011506 714 0.00147364 714
714.5 0.00169976 0.00131878 0.000795861 0.000969675 0.00126661 714.5 0.00135486 715 0.00115051 714.5 0.00147357 714.5
715 0.00170693 0.00131874 0.000795907 0.000969843 0.00126673 715 0.00135498 715 0.00115059 715 0.00147364 715
715.5 0.00169892 0.0013188 0.000795835 0.000969809 0.00126664 715.5 0.00135499 716 0.00115047 715.5 0.0014735 715.5
716 0.00170214 0.00131876 0.00079584 0.000969925 0.00126667 716 0.00135518 716 0.0011507 716 0.00147353 716
716.5 0.00169459 0.00131877 0.000795743 0.000969836 0.00126672 716.5 0.0013551 717 0.00115054 716.5 0.00147354 716.5
717 0.00169634 0.00131876 0.000795768 0.000970033 0.0012669 717 0.00135526 717 0.0011508 717 0.00147357 717
717.5 0.00169739 0.00131883 0.000795719 0.000969936 0.00126673 717.5 0.00135516 718 0.0011507 717.5 0.00147372 717.5
718 0.00169097 0.00131894 0.000795711 0.000970069 0.00126699 718 0.0013553 718 0.00115078 718 0.00147375 718
718.5 0.00169255 0.00131899 0.000795817 0.00096997 0.00126692 718.5 0.00135522 719 0.00115059 718.5 0.00147378 718.5
719 0.00170273 0.00131892 0.000795784 0.000970062 0.001267 719 0.00135538 719 0.00115084 719 0.00147375 719
719.5 0.0016897 0.00131901 0.000795833 0.000970066 0.0012671 719.5 0.00135521 720 0.00115073 719.5 0.00147373 719.5
720 0.00170082 0.00131891 0.000795784 0.000970192 0.0012673 720 0.00135511 720 0.00115086 720 0.00147373 720
720.5 0.00170104 0.00131893 0.000795793 0.000970097 0.00126702 720.5 0.00135534 721 0.00115071 720.5 0.00147367 720.5
721 0.00170039 0.00131897 0.00079574 0.000970179 0.00126751 721 0.00135548 721 0.00115082 721 0.00147367 721
721.5 0.00171201 0.00131888 0.000795751 0.0009702 0.00126735 721.5 0.00135535 722 0.00115073 721.5 0.00147368 721.5
722 0.0017104 0.00131893 0.000795673 0.000970281 0.00126754 722 0.00135534 722 0.00115086 722 0.00147368 722
722.5 0.00170838 0.00131892 0.000795697 0.000970204 0.00126756 722.5 0.00135536 723 0.0011509 722.5 0.0014739 722.5
723 0.00171312 0.00131893 0.000795631 0.000970217 0.00126765 723 0.00135534 723 0.00115107 723 0.0014738 723
723.5 0.00169728 0.00131896 0.000795715 0.000970155 0.00126751 723.5 0.00135534 724 0.00115091 723.5 0.00147373 723.5
724 0.00171418 0.001319 0.000795766 0.000970315 0.00126762 724 0.00135535 724 0.00115095 724 0.00147389 724
724.5 0.00172458 0.00131898 0.000795769 0.000970267 0.00126754 724.5 0.00135536 725 0.0011508 724.5 0.00147388 724.5
725 0.00171273 0.00131902 0.000795743 0.000970399 0.00126771 725 0.00135542 725 0.00115097 725 0.00147385 725
725.5 0.00170696 0.0013191 0.000795773 0.000970292 0.00126774 725.5 0.00135546 726 0.00115084 725.5 0.00147367 725.5
726 0.00171772 0.00131888 0.00079562 0.000970413 0.00126786 726 0.00135551 726 0.00115097 726 0.00147372 726
726.5 0.00172128 0.00131902 0.000795674 0.000970349 0.00126786 726.5 0.00135551 727 0.00115099 726.5 0.00147367 726.5
727 0.00171818 0.00131906 0.000795681 0.000970397 0.00126797 727 0.00135556 727 0.00115123 727 0.00147367 727
727.5 0.00172183 0.00131915 0.000795748 0.000970358 0.0012679 727.5 0.00135548 728 0.00115113 727.5 0.00147362 727.5
728 0.00171289 0.00131918 0.000795668 0.000970441 0.00126822 728 0.0013555 728 0.001151 728 0.00147367 728
728.5 0.00171784 0.00131912 0.000795742 0.000970353 0.00126806 728.5 0.00135547 729 0.00115094 728.5 0.00147378 728.5
729 0.00170032 0.00131914 0.000795574 0.000970466 0.00126819 729 0.0013555 729 0.00115122 729 0.00147375 729
729.5 0.00170406 0.00131918 0.000795661 0.000970455 0.00126811 729.5 0.00135546 730 0.00115105 729.5 0.00147367 729.5
730 0.00170395 0.00131907 0.000795606 0.000970447 0.00126834 730 0.00135558 730 0.00115116 730 0.00147362 730
730.5 0.00170331 0.00131907 0.000795598 0.000970409 0.00126827 730.5 0.00135552 731 0.00115105 730.5 0.00147367 730.5
731 0.00171209 0.00131911 0.000795556 0.000970562 0.00126849 731 0.00135558 731 0.00115112 731 0.00147375 731
731.5 0.00171384 0.00131906 0.000795603 0.000970534 0.00126832 731.5 0.00135555 732 0.00115103 731.5 0.00147373 731.5
732 0.00170882 0.00131905 0.000795517 0.000970606 0.00126853 732 0.00135566 732 0.00115114 732 0.00147373 732
732.5 0.00171461 0.00131895 0.000795678 0.000970581 0.00126849 732.5 0.00135567 733 0.00115107 732.5 0.00147378 732.5
733 0.00172122 0.00131894 0.000795556 0.000970674 0.00126862 733 0.00135578 733 0.00115122 733 0.00147378 733
733.5 0.00170385 0.001319 0.00079561 0.00097059 0.00126844 733.5 0.00135577 734 0.00115111 733.5 0.00147385 733.5
734 0.00171219 0.00131894 0.000795553 0.000970635 0.00126872 734 0.00135573 734 0.00115109 734 0.00147375 734
734.5 0.00171171 0.001319 0.000795615 0.000970522 0.00126863 734.5 0.00135567 735 0.00115107 734.5 0.00147371 734.5
735 0.00170963 0.00131898 0.000795506 0.000970667 0.00126871 735 0.00135566 735 0.00115108 735 0.00147383 735
735.5 0.00172188 0.00131898 0.000795604 0.000970596 0.00126867 735.5 0.0013557 736 0.001151 735.5 0.00147378 735.5
736 0.00171611 0.00131911 0.00079551 0.000970748 0.00126885 736 0.00135577 736 0.00115117 736 0.00147382 736
736.5 0.00172605 0.00131917 0.000795582 0.000970659 0.00126871 736.5 0.00135571 737 0.00115112 736.5 0.00147397 736.5
737 0.00171762 0.0013192 0.000795396 0.000970827 0.00126878 737 0.00135587 737 0.00115132 737 0.00147402 737
737.5 0.00171246 0.0013192 0.000795485 0.00097086 0.0012689 737.5 0.00135582 738 0.00115103 737.5 0.001474 737.5
738 0.00170658 0.00131922 0.000795399 0.000970945 0.00126908 738 0.00135588 738 0.00115112 738 0.00147394 738
738.5 0.00170766 0.00131919 0.000795461 0.000970853 0.00126899 738.5 0.00135595 739 0.00115102 738.5 0.00147391 738.5
739 0.00171175 0.00131915 0.000795427 0.000970932 0.00126915 739 0.00135598 739 0.00115108 739 0.00147389 739
739.5 0.00172183 0.00131923 0.000795541 0.000970845 0.00126906 739.5 0.00135595 740 0.00115092 739.5 0.00147395 739.5
740 0.00172207 0.00131914 0.000795413 0.00097096 0.00126928 740 0.00135597 740 0.001151 740 0.00147386 740
740.5 0.0017125 0.00131913 0.000795516 0.000970968 0.00126933 740.5 0.00135595 741 0.00115092 740.5 0.00147377 740.5
741 0.00171067 0.00131916 0.000795422 0.000971141 0.00126949 741 0.001356 741 0.00115113 741 0.00147394 741
741.5 0.00171179 0.00131914 0.000795451 0.000970971 0.00126943 741.5 0.00135592 742 0.0011511 741.5 0.00147384 741.5
742 0.00171874 0.00131924 0.0007954 0.000971089 0.00126956 742 0.00135616 742 0.00115133 742 0.00147376 742
742.5 0.0017096 0.00131926 0.000795535 0.000971001 0.00126956 742.5 0.00135613 743 0.00115125 742.5 0.00147372 742.5
743 0.00170367 0.00131919 0.000795456 0.000971121 0.00126962 743 0.00135625 743 0.00115136 743 0.00147391 743
743.5 0.00170028 0.00131931 0.000795485 0.000970994 0.00126965 743.5 0.00135617 744 0.00115127 743.5 0.00147358 743.5
744 0.00170927 0.00131932 0.000795445 0.000971045 0.00126978 744 0.00135624 744 0.00115134 744 0.00147368 744
744.5 0.00170687 0.00131929 0.000795512 0.000971119 0.00126957 744.5 0.00135616 745 0.00115125 744.5 0.00147376 744.5
745 0.00170016 0.00131956 0.0007954 0.000971224 0.00126982 745 0.00135622 745 0.00115135 745 0.0014738 745
745.5 0.00170714 0.00131942 0.000795445 0.000971115 0.00126967 745.5 0.00135622 746 0.00115131 745.5 0.00147379 745.5
746 0.00170084 0.00131951 0.000795324 0.000971287 0.00126992 746 0.00135633 746 0.0011513 746 0.00147387 746
746.5 0.00169905 0.00131949 0.000795313 0.000971228 0.00126976 746.5 0.00135637 747 0.0011513 746.5 0.0014739 746.5
747 0.00169136 0.00131953 0.000795346 0.000971308 0.00127004 747 0.00135646 747 0.00115141 747 0.00147382 747
747.5 0.00169235 0.0013196 0.000795384 0.000971156 0.00127 747.5 0.00135641 748 0.00115131 747.5 0.00147372 747.5
748 0.00170275 0.00131956 0.000795363 0.000971263 0.00127019 748 0.00135642 748 0.00115139 748 0.00147391 748
748.5 0.00170601 0.00131943 0.00079547 0.000971157 0.00127024 748.5 0.00135637 749 0.00115122 748.5 0.00147385 748.5
749 0.00171461 0.00131953 0.000795382 0.000971179 0.00127029 749 0.00135645 749 0.00115136 749 0.00147394 749
749.5 0.00170748 0.00131947 0.000795442 0.000971266 0.0012701 749.5 0.00135647 750 0.00115123 749.5 0.00147387 749.5
750 0.00170767 0.00131949 0.000795264 0.000971288 0.00127034 750 0.00135654 750 0.0011514 750 0.00147382 750
750.5 0.00172109 0.00131952 0.000795317 0.000971266 0.00127016 750.5 0.00135651 751 0.00115121 750.5 0.00147377 750.5
751 0.00171605 0.00131951 0.000795282 0.000971384 0.00127037 751 0.00135652 751 0.00115142 751 0.00147379 751
751.5 0.00170578 0.00131963 0.000795337 0.000971398 0.0012703 751.5 0.0013565 752 0.00115134 751.5 0.00147375 751.5
752 0.00170316 0.00131966 0.000795299 0.000971393 0.00127046 752 0.00135668 752 0.00115141 752 0.00147381 752
752.5 0.00171716 0.00131956 0.000795374 0.000971421 0.00127043 752.5 0.00135671 753 0.0011514 752.5 0.00147378 752.5
753 0.00170725 0.00131954 0.000795292 0.000971441 0.00127043 753 0.00135681 753 0.00115153 753 0.00147372 753
753.5 0.00170791 0.00131959 0.000795345 0.000971488 0.00127049 753.5 0.00135674 754 0.00115154 753.5 0.00147379 753.5
754 0.00171527 0.00131951 0.000795202 0.000971506 0.00127053 754 0.00135679 754 0.00115135 754 0.00147384 754
754.5 0.00171661 0.00131964 0.000795348 0.000971432 0.00127059 754.5 0.0013568 755 0.00115149 754.5 0.00147375 754.5
755 0.0017186 0.00131955 0.00079522 0.000971404 0.00127078 755 0.00135671 755 0.00115163 755 0.00147388 755
755.5 0.00171378 0.00131961 0.000795332 0.000971455 0.00127067 755.5 0.00135678 756 0.00115164 755.5 0.00147391 755.5
756 0.00172142 0.0013196 0.000795244 0.000971554 0.0012709 756 0.00135693 756 0.00115182 756 0.00147392 756
756.5 0.00173366 0.00131965 0.000795217 0.000971525 0.00127097 756.5 0.00135683 757 0.00115164 756.5 0.00147378 756.5
757 0.00173244 0.00131973 0.000795159 0.000971594 0.00127101 757 0.00135682 757 0.00115176 757 0.00147392 757
757.5 0.00171669 0.00131976 0.000795217 0.000971717 0.00127111 757.5 0.00135675 758 0.00115173 757.5 0.00147398 757.5
758 0.00172114 0.00131968 0.000795221 0.000971748 0.00127128 758 0.00135677 758 0.0011518 758 0.00147391 758
758.5 0.00171949 0.00131969 0.000795313 0.000971714 0.00127116 758.5 0.00135671 759 0.00115163 758.5 0.00147384 758.5
759 0.00172204 0.00131972 0.000795132 0.000971844 0.00127119 759 0.00135683 759 0.00115187 759 0.00147393 759
759.5 0.00171228 0.00131974 0.000795264 0.000971841 0.00127115 759.5 0.00135684 760 0.00115174 759.5 0.0014738 759.5
760 0.0017324 0.00131969 0.000795096 0.000971835 0.00127135 760 0.00135689 760 0.00115177 760 0.00147379 760
760.5 0.0017285 0.00131972 0.000795146 0.000971863 0.00127124 760.5 0.00135687 761 0.00115167 760.5 0.00147366 760.5
761 0.00171916 0.0013199 0.000795095 0.000971915 0.00127138 761 0.00135683 761 0.00115189 761 0.00147383 761
761.5 0.00172123 0.00131998 0.000795131 0.000971952 0.00127161 761.5 0.00135694 762 0.00115181 761.5 0.00147385 761.5
762 0.00172193 0.00131996 0.000795023 0.00097197 0.00127165 762 0.00135695 762 0.0011518 762 0.00147391 762
762.5 0.00172381 0.00131979 0.000795202 0.000972074 0.00127163 762.5 0.00135702 763 0.00115184 762.5 0.0014738 762.5
763 0.00172352 0.00131984 0.000795073 0.000971965 0.00127161 763 0.00135703 763 0.00115204 763 0.00147382 763
763.5 0.00171637 0.00131981 0.000795117 0.000971962 0.00127159 763.5 0.00135707 764 0.00115201 763.5 0.00147374 763.5
764 0.00171389 0.00131988 0.000795132 0.000971973 0.00127164 764 0.00135704 764 0.00115197 764 0.00147389 764
764.5 0.00171878 0.00131986 0.000795114 0.000972043 0.00127174 764.5 0.00135705 765 0.00115189 764.5 0.00147374 764.5
765 0.0017218 0.00131991 0.000795054 0.000971985 0.00127169 765 0.00135705 765 0.00115189 765 0.00147383 765
765.5 0.00172717 0.00131983 0.000795177 0.000971926 0.00127174 765.5 0.00135706 766 0.00115177 765.5 0.0014738 765.5
766 0.0017353 0.00131986 0.000794972 0.00097192 0.00127175 766 0.00135719 766 0.00115195 766 0.00147381 766
766.5 0.00172475 0.00131986 0.000795179 0.000972137 0.00127173 766.5 0.00135717 767 0.00115187 766.5 0.00147369 766.5
767 0.00172153 0.00131976 0.000795058 0.000972017 0.00127187 767 0.00135716 767 0.0011518 767 0.00147382 767
767.5 0.00172685 0.00131989 0.000795031 0.000972051 0.00127202 767.5 0.00135713 768 0.00115183 767.5 0.00147373 767.5
768 0.00172934 0.00131982 0.000795007 0.000972028 0.00127208 768 0.0013571 768 0.00115176 768 0.00147372 768
768.5 0.00172741 0.00131986 0.000795021 0.000972157 0.00127217 768.5 0.00135711 769 0.00115182 768.5 0.00147366 768.5
769 0.00171202 0.00131983 0.000794944 0.000972072 0.00127221 769 0.00135709 769 0.00115177 769 0.00147372 769
769.5 0.00171685 0.00131978 0.000794996 0.000972232 0.00127231 769.5 0.00135712 770 0.00115181 769.5 0.00147363 769.5
770 0.00171821 0.00131974 0.000794881 0.000972162 0.00127239 770 0.00135714 770 0.00115172 770 0.00147375 770
770.5 0.00171205 0.00131988 0.000794975 0.000972253 0.00127234 770.5 0.00135723 771 0.00115175 770.5 0.00147361 770.5
771 0.00171417 0.00131986 0.000794907 0.00097222 0.00127233 771 0.00135714 771 0.00115171 771 0.00147358 771
771.5 0.00170767 0.00131984 0.000795014 0.000972411 0.00127254 771.5 0.00135719 772 0.00115174 771.5 0.00147343 771.5
772 0.00170652 0.00131993 0.000794982 0.00097233 0.00127235 772 0.00135709 772 0.00115179 772 0.00147366 772
772.5 0.00171102 0.00131984 0.000794932 0.000972397 0.0012725 772.5 0.00135728 773 0.00115167 772.5 0.00147357 772.5
773 0.0017003 0.00131993 0.000794898 0.000972418 0.00127246 773 0.00135726 773 0.00115195 773 0.0014737 773
773.5 0.00170958 0.00131979 0.000794957 0.00097254 0.00127263 773.5 0.00135732 774 0.00115203 773.5 0.00147351 773.5
774 0.00171294 0.00131992 0.000794869 0.000972442 0.00127267 774 0.00135726 774 0.00115203 774 0.00147372 774
774.5 0.00171568 0.00131994 0.000794876 0.000972478 0.00127283 774.5 0.00135725 775 0.00115201 774.5 0.00147361 774.5
775 0.00170047 0.00131993 0.000794847 0.000972461 0.00127276 775 0.00135723 775 0.0011519 775 0.0014736 775
775.5 0.0017133 0.00131988 0.000794856 0.000972605 0.00127285 775.5 0.00135727 776 0.00115197 775.5 0.0014736 775.5
776 0.00170729 0.00131999 0.000794788 0.000972517 0.00127286 776 0.00135736 776 0.00115193 776 0.0014737 776
776.5 0.00170982 0.00131992 0.000794896 0.000972592 0.00127305 776.5 0.00135735 777 0.00115191 776.5 0.0014737 776.5
777 0.00171016 0.00132003 0.000794871 0.000972472 0.00127299 777 0.00135732 777 0.00115194 777 0.00147368 777
777.5 0.00170112 0.00132011 0.000794849 0.000972598 0.00127303 777.5 0.00135735 778 0.00115198 777.5 0.00147371 777.5
778 0.00170058 0.00131993 0.000794766 0.00097245 0.00127304 778 0.00135734 778 0.00115186 778 0.00147366 778
778.5 0.00170467 0.00131981 0.00079491 0.000972568 0.0012732 778.5 0.00135737 779 0.00115194 778.5 0.00147344 778.5
779 0.00170095 0.00131996 0.000794727 0.000972503 0.00127307 779 0.00135736 779 0.001152 779 0.00147354 779
779.5 0.0017118 0.00131999 0.000794817 0.000972604 0.00127323 779.5 0.00135745 780 0.00115199 779.5 0.00147351 779.5
780 0.00170729 0.00132001 0.000794788 0.00097256 0.00127318 780 0.00135741 780 0.00115187 780 0.00147356 780
780.5 0.00170571 0.00132001 0.000794804 0.000972741 0.00127325 780.5 0.00135735 781 0.00115197 780.5 0.00147348 780.5
781 0.00171117 0.00131996 0.000794786 0.000972609 0.00127321 781 0.00135749 781 0.00115195 781 0.00147353 781
781.5 0.00171096 0.00132006 0.000794795 0.000972787 0.00127344 781.5 0.00135744 782 0.00115209 781.5 0.00147363 781.5
782 0.00171332 0.00132001 0.000794632 0.000972674 0.00127344 782 0.0013574 782 0.00115203 782 0.00147354 782
782.5 0.00170982 0.00131988 0.000794764 0.00097275 0.00127363 782.5 0.00135739 783 0.00115211 782.5 0.00147335 782.5
783 0.00168598 0.0013201 0.000794654 0.000972655 0.00127359 783 0.00135746 783 0.00115194 783 0.00147344 783
783.5 0.00169974 0.00132009 0.00079473 0.000972764 0.00127369 783.5 0.00135751 784 0.00115217 783.5 0.00147344 783.5
784 0.00169592 0.00132009 0.000794786 0.000972746 0.00127359 784 0.00135745 784 0.00115202 784 0.00147364 784
784.5 0.00169345 0.00132013 0.000794736 0.000972816 0.00127373 784.5 0.00135753 785 0.00115223 784.5 0.00147353 784.5
785 0.0016999 0.0013202 0.000794646 0.000972773 0.00127365 785 0.00135735 785 0.00115212 785 0.00147373 785
785.5 0.0017068 0.00132015 0.000794709 0.000972812 0.00127393 785.5 0.00135746 786 0.0011523 785.5 0.00147375 785.5
786 0.00170326 0.0013202 0.000794622 0.000972746 0.00127375 786 0.0013572 786 0.00115212 786 0.00147378 786
786.5 0.00171547 0.00132015 0.000794685 0.000972951 0.00127383 786.5 0.00135748 787 0.00115232 786.5 0.00147379 786.5
787 0.00171876 0.00132018 0.000794669 0.000972854 0.00127392 787 0.00135754 787 0.00115206 787 0.00147373 787
787.5 0.00171606 0.00132007 0.000794724 0.000972907 0.001274 787.5 0.00135753 788 0.00115224 787.5 0.00147356 787.5
788 0.00171393 0.0013201 0.000794707 0.000972787 0.00127393 788 0.00135753 788 0.00115218 788 0.00147373 788
788.5 0.00171339 0.00132016 0.000794767 0.000972918 0.00127427 788.5 0.00135757 789 0.00115226 788.5 0.00147378 788.5
789 0.00170712 0.0013202 0.000794686 0.000972898 0.00127407 789 0.00135756 789 0.00115225 789 0.00147379 789
789.5 0.00171848 0.00132029 0.0007947 0.000973053 0.00127418 789.5 0.00135757 790 0.00115235 789.5 0.00147368 789.5
790 0.00171243 0.00132033 0.00079459 0.00097305 0.00127416 790 0.00135755 790 0.00115235 790 0.00147368 790
790.5 0.00171377 0.00132026 0.000794578 0.000973127 0.00127421 790.5 0.00135765 791 0.00115241 790.5 0.00147349 790.5
791 0.00172098 0.00132027 0.000794461 0.000972947 0.00127423 791 0.00135762 791 0.00115227 791 0.00147366 791
791.5 0.00171871 0.00132029 0.000794616 0.000973109 0.00127444 791.5 0.00135778 792 0.00115249 791.5 0.00147358 791.5
792 0.00171442 0.00132039 0.000794458 0.000973077 0.00127418 792 0.00135777 792 0.00115237 792 0.00147377 792
792.5 0.00171804 0.00132029 0.000794612 0.000973271 0.00127441 792.5 0.00135781 793 0.00115253 792.5 0.00147374 792.5
793 0.00170819 0.00132039 0.00079446 0.000973191 0.00127434 793 0.00135768 793 0.00115233 793 0.00147383 793
793.5 0.00172494 0.00132027 0.000794578 0.000973237 0.00127448 793.5 0.00135781 794 0.00115244 793.5 0.00147378 793.5
794 0.00172128 0.00132042 0.000794559 0.000973162 0.00127444 794 0.00135774 794 0.00115243 794 0.00147371 794
794.5 0.00171477 0.00132031 0.000794599 0.000973318 0.00127464 794.5 0.0013579 795 0.00115249 794.5 0.00147375 794.5
795 0.00171393 0.00132044 0.000794479 0.000973293 0.00127449 795 0.00135789 795 0.0011525 795 0.00147373 795
795.5 0.00171871 0.0013204 0.000794603 0.000973391 0.00127473 795.5 0.0013579 796 0.00115261 795.5 0.00147363 795.5
796 0.00170391 0.00132052 0.000794503 0.000973298 0.00127465 796 0.0013579 796 0.00115251 796 0.0014738 796
796.5 0.00172241 0.00132041 0.000794615 0.000973408 0.00127481 796.5 0.00135792 797 0.00115255 796.5 0.00147375 796.5
797 0.00171856 0.00132048 0.000794449 0.000973349 0.00127458 797 0.00135796 797 0.00115263 797 0.00147383 797
797.5 0.00171865 0.00132042 0.000794556 0.000973441 0.0012749 797.5 0.001358 798 0.0011526 797.5 0.00147383 797.5
798 0.00171669 0.00132043 0.000794442 0.000973402 0.00127493 798 0.001358 798 0.00115242 798 0.00147388 798
798.5 0.00170719 0.00132034 0.000794592 0.000973564 0.00127503 798.5 0.00135804 799 0.00115245 798.5 0.00147366 798.5
799 0.00171173 0.00132046 0.000794439 0.000973394 0.00127485 799 0.00135802 799 0.00115242 799 0.00147368 799
799.5 0.00170794 0.00132047 0.000794522 0.000973545 0.00127514 799.5 0.00135803 800 0.00115256 799.5 0.00147363 799.5
800 0.00171199 0.00132055 0.000794374 0.000973491 0.00127495 800 0.00135801 800 0.00115251 800 0.00147362 800
800.5 0.00171918 0.00132054 0.000794403 0.000973577 0.00127514 800.5 0.00135815 801 0.00115265 800.5 0.00147358 800.5
801 0.0017199 0.00132056 0.000794358 0.000973457 0.00127513 801 0.00135813 801 0.00115258 801 0.00147378 801
801.5 0.00171941 0.00132046 0.000794398 0.000973605 0.00127518 801.5 0.00135816 802 0.00115266 801.5 0.00147368 801.5
802 0.0017186 0.00132063 0.000794378 0.000973468 0.00127529 802 0.00135809 802 0.00115261 802 0.00147369 802
802.5 0.00171689 0.00132047 0.00079449 0.000973705 0.00127556 802.5 0.00135823 803 0.00115281 802.5 0.00147369 802.5
803 0.00170866 0.0013206 0.00079438 0.000973765 0.00127537 803 0.00135815 803 0.00115259 803 0.00147377 803
803.5 0.00171328 0.00132055 0.000794434 0.000973912 0.00127552 803.5 0.00135818 804 0.00115272 803.5 0.00147362 803.5
804 0.00170112 0.00132062 0.000794307 0.000973828 0.00127547 804 0.00135807 804 0.0011527 804 0.0014734 804
804.5 0.00171024 0.00132066 0.000794324 0.000974061 0.00127559 804.5 0.00135824 805 0.0011529 804.5 0.00147338 804.5
805 0.00171705 0.00132051 0.000794302 0.000973934 0.0012755 805 0.00135813 805 0.0011527 805 0.00147349 805
805.5 0.00170815 0.00132054 0.000794418 0.000974029 0.00127569 805.5 0.00135829 806 0.00115271 805.5 0.00147354 805.5
806 0.00170984 0.00132057 0.000794349 0.000973937 0.00127544 806 0.00135812 806 0.00115276 806 0.00147353 806
806.5 0.00170937 0.0013206 0.000794348 0.000974058 0.00127568 806.5 0.00135825 807 0.00115279 806.5 0.00147356 806.5
807 0.00169468 0.00132072 0.000794362 0.000973983 0.00127568 807 0.0013583 807 0.0011527 807 0.00147355 807
807.5 0.0016996 0.00132079 0.000794444 0.000974084 0.00127571 807.5 0.00135832 808 0.00115285 807.5 0.0014735 807.5
808 0.00170304 0.00132083 0.000794369 0.000974051 0.00127565 808 0.00135824 808 0.00115282 808 0.00147363 808
808.5 0.00171201 0.00132074 0.000794408 0.000974032 0.0012758 808.5 0.00135828 809 0.00115294 808.5 0.00147349 808.5
809 0.0017071 0.00132083 0.000794275 0.000974005 0.00127567 809 0.00135827 809 0.0011528 809 0.00147345 809
809.5 0.00170458 0.00132078 0.000794301 0.000974154 0.00127589 809.5 0.00135836 810 0.00115291 809.5 0.00147355 809.5
810 0.00171439 0.00132087 0.000794195 0.000974047 0.00127586 810 0.00135827 810 0.00115278 810 0.00147363 810
810.5 0.00172108 0.00132085 0.000794238 0.00097409 0.00127606 810.5 0.00135831 811 0.00115281 810.5 0.00147352 810.5
811 0.00171553 0.00132081 0.000794252 0.000974091 0.00127599 811 0.00135827 811 0.00115281 811 0.00147351 811
811.5 0.00173153 0.00132069 0.000794269 0.000974201 0.00127612 811.5 0.00135839 812 0.0011529 811.5 0.00147357 811.5
812 0.00171563 0.00132079 0.00079429 0.000974105 0.00127619 812 0.00135838 812 0.00115265 812 0.00147362 812
812.5 0.00171343 0.00132065 0.000794294 0.000974301 0.00127645 812.5 0.00135853 813 0.00115291 812.5 0.00147354 812.5
813 0.00169924 0.00132071 0.000794258 0.000974147 0.0012763 813 0.00135833 813 0.00115289 813 0.00147345 813
813.5 0.00170587 0.00132069 0.000794276 0.000974244 0.00127659 813.5 0.0013585 814 0.00115309 813.5 0.00147355 813.5
814 0.00169958 0.00132075 0.000794259 0.000974234 0.00127648 814 0.0013584 814 0.00115279 814 0.0014736 814
814.5 0.00171478 0.00132077 0.00079418 0.000974271 0.00127662 814.5 0.00135845 815 0.00115286 814.5 0.00147359 814.5
815 0.00170773 0.00132084 0.000794243 0.000974129 0.00127666 815 0.00135845 815 0.00115284 815 0.00147363 815
815.5 0.00170653 0.00132078 0.000794278 0.000974296 0.0012768 815.5 0.00135848 816 0.00115312 815.5 0.00147367 815.5
816 0.00170956 0.00132081 0.000794207 0.00097427 0.00127665 816 0.00135852 816 0.00115291 816 0.00147372 816
816.5 0.00171608 0.00132087 0.000794328 0.000974384 0.00127689 816.5 0.00135851 817 0.00115294 816.5 0.00147384 816.5
817 0.00170203 0.00132093 0.000794322 0.000974333 0.00127671 817 0.00135849 817 0.00115289 817 0.0014737 817
817.5 0.00169958 0.00132094 0.000794258 0.000974469 0.00127693 817.5 0.00135855 818 0.00115302 817.5 0.00147376 817.5
818 0.00170409 0.00132087 0.000794257 0.000974358 0.00127692 818 0.00135858 818 0.0011528 818 0.00147377 818
818.5 0.00171077 0.00132077 0.000794312 0.000974471 0.00127708 818.5 0.00135855 819 0.00115298 818.5 0.00147374 818.5
819 0.00169892 0.00132091 0.000794306 0.000974372 0.0012769 819 0.0013585 819 0.00115295 819 0.0014736 819
819.5 0.00170596 0.00132096 0.000794311 0.000974492 0.00127702 819.5 0.00135864 820 0.00115297 819.5 0.00147362 819.5
820 0.00170915 0.00132096 0.000794198 0.000974416 0.00127684 820 0.00135862 820 0.00115281 820 0.00147383 820
820.5 0.00171104 0.00132093 0.000794228 0.000974513 0.0012771 820.5 0.00135873 821 0.00115291 820.5 0.00147374 820.5
821 0.00170619 0.00132094 0.000794314 0.00097433 0.001277 821 0.0013587 821 0.00115271 821 0.0014737 821
821.5 0.00171483 0.00132089 0.000794319 0.000974449 0.00127718 821.5 0.00135881 822 0.0011528 821.5 0.00147378 821.5
822 0.00170669 0.0013208 0.000794184 0.000974396 0.0012771 822 0.00135875 822 0.00115277 822 0.00147375 822
822.5 0.00170873 0.00132086 0.000794234 0.000974535 0.0012772 822.5 0.00135881 823 0.00115292 822.5 0.00147371 822.5
823 0.00170695 0.00132099 0.0007942 0.000974497 0.00127718 823 0.00135873 823 0.0011528 823 0.00147357 823
823.5 0.00170907 0.00132087 0.000794214 0.000974556 0.00127738 823.5 0.00135876 824 0.00115298 823.5 0.00147364 823.5
824 0.00171484 0.00132094 0.000794176 0.00097441 0.00127722 824 0.00135878 824 0.00115287 824 0.00147361 824
824.5 0.00170672 0.00132094 0.000794145 0.000974525 0.00127732 824.5 0.00135876 825 0.00115302 824.5 0.00147367 824.5
825 0.00170333 0.00132095 0.000794205 0.000974463 0.0012772 825 0.00135878 825 0.00115249 825 0.0014736 825
825.5 0.00170672 0.001321 0.000794244 0.000974443 0.00127741 825.5 0.00135883 826 0.00115293 825.5 0.0014736 825.5
826 0.00170532 0.00132099 0.000794186 0.000974475 0.00127743 826 0.00135877 826 0.00115286 826 0.00147361 826
826.5 0.00170764 0.00132105 0.000794182 0.000974578 0.00127758 826.5 0.00135879 827 0.00115305 826.5 0.00147357 826.5
827 0.00171162 0.00132095 0.000794294 0.000974562 0.00127745 827 0.00135881 827 0.00115277 827 0.00147362 827
827.5 0.00171315 0.00132096 0.000794188 0.000974675 0.00127777 827.5 0.00135878 828 0.00115309 827.5 0.00147364 827.5
828 0.00171036 0.00132103 0.00079425 0.000974588 0.00127764 828 0.00135886 828 0.00115293 828 0.00147356 828
828.5 0.00171568 0.00132106 0.000794155 0.000974705 0.00127783 828.5 0.00135878 829 0.00115314 828.5 0.00147371 828.5
829 0.00171306 0.00132108 0.000794223 0.000974726 0.00127768 829 0.00135878 829 0.00115301 829 0.00147368 829
829.5 0.00171493 0.00132099 0.00079418 0.000974881 0.00127786 829.5 0.00135877 830 0.00115306 829.5 0.0014737 829.5
830 0.00170627 0.00132114 0.000794234 0.000974759 0.00127788 830 0.00135874 830 0.00115304 830 0.00147363 830
830.5 0.00170769 0.00132107 0.00079413 0.000974796 0.00127797 830.5 0.00135889 831 0.00115315 830.5 0.00147351 830.5
831 0.00170744 0.00132098 0.000794294 0.000974768 0.00127786 831 0.00135886 831 0.00115308 831 0.00147352 831
831.5 0.00170705 0.00132104 0.000794157 0.000974925 0.0012781 831.5 0.00135889 832 0.00115315 831.5 0.00147357 831.5
832 0.00170615 0.00132101 0.000794284 0.000974838 0.00127798 832 0.00135886 832 0.00115304 832 0.00147361 832
832.5 0.00170683 0.0013211 0.0007942 0.000974961 0.00127832 832.5 0.00135897 833 0.00115325 832.5 0.00147363 832.5
833 0.00170197 0.0013211 0.000794292 0.000974758 0.00127826 833 0.00135878 833 0.00115313 833 0.00147353 833
833.5 0.00169729 0.00132114 0.000794236 0.000974885 0.00127842 833.5 0.00135882 834 0.00115313 833.5 0.00147354 833.5
834 0.00170554 0.00132124 0.000794362 0.000974856 0.00127837 834 0.00135882 834 0.00115321 834 0.0014735 834
834.5 0.00170203 0.00132128 0.000794269 0.00097496 0.00127844 834.5 0.00135894 835 0.00115329 834.5 0.00147352 834.5
835 0.00170318 0.00132122 0.000794343 0.000974899 0.00127827 835 0.00135879 835 0.00115331 835 0.00147364 835
835.5 0.00169603 0.00132127 0.000794245 0.000974905 0.0012786 835.5 0.00135889 836 0.00115333 835.5 0.00147349 835.5
836 0.00168848 0.00132122 0.000794343 0.000974937 0.00127849 836 0.00135876 836 0.00115314 836 0.00147344 836
836.5 0.00169646 0.00132107 0.00079431 0.00097505 0.00127864 836.5 0.00135878 837 0.00115316 836.5 0.00147343 836.5
837 0.00170914 0.00132112 0.000794332 0.000974943 0.00127847 837 0.00135875 837 0.0011532 837 0.0014735 837
837.5 0.00170823 0.00132133 0.000794219 0.000975062 0.0012787 837.5 0.00135884 838 0.00115338 837.5 0.00147364 837.5
838 0.00171404 0.00132128 0.000794409 0.000974993 0.00127862 838 0.00135881 838 0.00115319 838 0.00147366 838
838.5 0.00170889 0.00132131 0.000794299 0.000975102 0.00127866 838.5 0.00135886 839 0.00115335 838.5 0.00147362 838.5
839 0.00171397 0.00132132 0.00079436 0.00097503 0.00127854 839 0.00135895 839 0.00115334 839 0.0014736 839
839.5 0.0017097 0.00132146 0.000794303 0.00097522 0.00127871 839.5 0.00135904 840 0.00115332 839.5 0.00147358 839.5
840 0.00171242 0.00132147 0.000794336 0.000975149 0.00127862 840 0.00135896 840 0.0011532 840 0.00147352 840
840.5 0.00171101 0.00132147 0.000794244 0.000975213 0.00127891 840.5 0.00135904 841 0.00115342 840.5 0.00147349 840.5
841 0.00171558 0.00132138 0.000794405 0.000975149 0.00127894 841 0.001359 841 0.0011533 841 0.00147338 841
841.5 0.001698 0.00132157 0.000794249 0.000975318 0.00127904 841.5 0.00135903 842 0.00115339 841.5 0.00147343 841.5
842 0.00170313 0.00132153 0.000794361 0.000975241 0.00127888 842 0.0013589 842 0.00115333 842 0.00147342 842
842.5 0.00169847 0.00132144 0.00079432 0.000975229 0.00127919 842.5 0.00135906 843 0.00115351 842.5 0.00147341 842.5
843 0.00169719 0.00132152 0.000794363 0.000975305 0.00127903 843 0.00135896 843 0.00115339 843 0.00147332 843
843.5 0.00170396 0.00132145 0.000794308 0.000975418 0.00127929 843.5 0.00135903 844 0.00115341 843.5 0.00147329 843.5
844 0.00169608 0.00132139 0.000794397 0.000975271 0.00127924 844 0.00135903 844 0.00115331 844 0.00147331 844
844.5 0.00168874 0.00132151 0.000794284 0.000975369 0.00127939 844.5 0.00135909 845 0.00115349 844.5 0.00147338 844.5
845 0.00169005 0.00132151 0.000794325 0.000975365 0.00127926 845 0.00135906 845 0.00115345 845 0.00147348 845
845.5 0.00170525 0.0013215 0.000794369 0.000975536 0.00127944 845.5 0.00135918 846 0.00115365 845.5 0.00147362 845.5
846 0.00169688 0.00132161 0.000794358 0.000975474 0.00127922 846 0.00135918 846 0.00115358 846 0.00147351 846
846.5 0.001705 0.00132164 0.000794261 0.000975554 0.00127951 846.5 0.00135911 847 0.00115363 846.5 0.00147352 846.5
847 0.00170421 0.00132154 0.000794394 0.000975421 0.0012795 847 0.00135914 847 0.00115359 847 0.00147339 847
847.5 0.00169921 0.00132168 0.00079433 0.000975505 0.0012796 847.5 0.00135922 848 0.00115375 847.5 0.00147345 847.5
848 0.00169932 0.00132156 0.000794412 0.000975486 0.00127954 848 0.00135919 848 0.00115368 848 0.00147344 848
848.5 0.00168574 0.0013216 0.000794368 0.000975548 0.00127966 848.5 0.0013593 849 0.00115373 848.5 0.00147336 848.5
849 0.0016877 0.00132157 0.000794358 0.000975486 0.00127957 849 0.00135924 849 0.00115357 849 0.00147343 849
849.5 0.00168961 0.0013217 0.000794332 0.000975637 0.00127975 849.5 0.0013593 850 0.00115386 849.5 0.00147346 849.5
850 0.0016927 0.00132164 0.000794415 0.00097556 0.00127967 850 0.00135914 850 0.00115368 850 0.0014734 850
850.5 0.00170634 0.00132176 0.00079432 0.000975772 0.00127982 850.5 0.00135922 851 0.00115386 850.5 0.00147337 850.5
851 0.00170346 0.00132174 0.000794434 0.00097572 0.00127968 851 0.00135922 851 0.00115376 851 0.00147329 851
851.5 0.00169386 0.00132165 0.000794309 0.000975736 0.00127991 851.5 0.00135937 852 0.00115382 851.5 0.00147335 851.5
852 0.00170522 0.00132167 0.000794349 0.00097563 0.00127979 852 0.00135939 852 0.00115372 852 0.00147328 852
852.5 0.00170143 0.00132175 0.00079432 0.000975774 0.00127993 852.5 0.00135954 853 0.00115388 852.5 0.00147345 852.5
853 0.0017057 0.00132157 0.000794428 0.000975751 0.0012799 853 0.00135946 853 0.00115373 853 0.00147333 853
853.5 0.00170481 0.00132151 0.000794267 0.000975825 0.00127981 853.5 0.00135956 854 0.00115359 853.5 0.00147329 853.5
854 0.00171 0.00132153 0.000794316 0.000975787 0.00127972 854 0.00135949 854 0.00115374 854 0.00147335 854
854.5 0.00170116 0.00132157 0.0007943 0.000975911 0.00127975 854.5 0.00135965 855 0.00115407 854.5 0.00147325 854.5
855 0.00169616 0.00132165 0.000794272 0.000975796 0.00127961 855 0.00135962 855 0.00115382 855 0.00147331 855
855.5 0.00169973 0.00132161 0.000794385 0.000975856 0.00127985 855.5 0.00135967 856 0.00115364 855.5 0.00147335 855.5
856 0.0017044 0.00132159 0.000794395 0.000975768 0.00127965 856 0.00135965 856 0.00115372 856 0.0014733 856
856.5 0.00170409 0.00132181 0.000794347 0.000975871 0.00127951 856.5 0.0013598 857 0.00115376 856.5 0.00147342 856.5
857 0.0017053 0.00132184 0.000794427 0.00097578 0.00127953 857 0.00135971 857 0.00115368 857 0.00147335 857
857.5 0.00171651 0.00132181 0.00079433 0.000975929 0.00127962 857.5 0.00135968 858 0.00115394 857.5 0.00147323 857.5
858 0.00170535 0.00132176 0.00079438 0.000975904 0.0012797 858 0.00135957 858 0.00115385 858 0.00147325 858
858.5 0.00170078 0.00132179 0.000794353 0.000975944 0.00127979 858.5 0.00135975 859 0.00115408 858.5 0.0014732 858.5
859 0.00170889 0.00132169 0.000794384 0.000975843 0.0012799 859 0.00135972 859 0.00115404 859 0.00147333 859
859.5 0.00169053 0.00132188 0.000794283 0.000975944 0.00127995 859.5 0.00135979 860 0.00115412 859.5 0.00147345 859.5
860 0.001697 0.00132188 0.000794448 0.000975866 0.00128005 860 0.00135972 860 0.00115391 860 0.00147353 860
860.5 0.00169836 0.00132188 0.000794325 0.000975912 0.00128027 860.5 0.00135978 861 0.00115382 860.5 0.00147354 860.5
861 0.00170383 0.00132197 0.000794388 0.000975905 0.00128017 861 0.00135978 861 0.00115352 861 0.00147359 861
861.5 0.00170392 0.00132195 0.000794405 0.000976116 0.00128042 861.5 0.00135992 862 0.0011538 861.5 0.0014734 861.5
862 0.00169659 0.00132201 0.000794407 0.000976157 0.00128028 862 0.00135987 862 0.00115387 862 0.00147343 862
