# Supplementary material for: A modular organic neuromorphic spiking circuit for retina-inspired sensory coding and neurotransmitter-mediated neural pathways
Source: Nat Commun. 2024 Apr 3;15:2868. doi: 10.1038/s41467-024-47226-3 (PMC10991258; doi:10.1038/s41467-024-47226-3)
Supplement: Supplementary file 3 — Source Data [file 41467_2024_47226_MOESM3_ESM.zip › DATA_Feb/SI/SI_31_switch.txt]

Drain_Current Drain_Current_Time_ fit_Drain_Current Gate_Voltage Gate_Voltage_Time_ M_Covar[][0] M_Covar[][1] M_Covar[][2] TimeW W_fitConstants W_coef Time_Time_ W_sigma
     0 1 2     
2.7902e-07 0 -7.19394e-06 -0.000608691 0 4.45245e-14 -2.16143e-15 1.66484e-12 0 1.0016 0.00186552 0 2.11008e-07
-6.97261e-07 1 5.06212e-05 -0.000930799 1 -2.16143e-15 4.18474e-13 3.93524e-12 1e-05  -0.00187272 1 6.46895e-07
1.56985e-07 2 0.000106652 -0.00125291 2 1.66484e-12 3.93524e-12 1.39378e-10 2e-05  0.0179715 2 1.18058e-05
-5.75226e-07 3 0.000160952 -0.000608691 3    3e-05   3 
-8.70854e-08 4 0.000213576 3.5527e-05 4    4e-05   4 
-8.19297e-07 5 0.000264576 3.5527e-05 5    5e-05   5 
5.2309e-07 6 0.000314001 -0.000286582 6    6e-05   6 
-4.53191e-07 7 0.0003619 -0.000608691 7    7e-05   7 
1.01123e-06 8 0.00040832 3.5527e-05 8    8e-05   8 
-1.1854e-06 9 0.000453308 -0.000930799 9    9e-05   9 
4.01056e-07 10 0.000496906 3.5527e-05 10    0.0001   10 
6.45125e-07 11 0.000539158 -0.000608691 11    0.00011   11 
-8.19297e-07 12 0.000580106 3.5527e-05 12    0.00012   12 
-2.0912e-07 13 0.00061979 -0.000286582 13    0.00013   13 
-8.70854e-08 14 0.000658249 -0.000286582 14    0.00014   14 
-3.31156e-07 15 0.00069552 -0.000608691 15    0.00015   15 
7.6716e-07 16 0.000731641 -0.000286582 16    0.00016   16 
-1.61253e-06 17 0.000766647 -0.000286582 17    0.00017   17 
5.2309e-07 18 0.000800572 -0.000930799 18    0.00018   18 
-7.58279e-07 19 0.000833449 -0.000930799 19    0.00019   19 
9.59678e-08 20 0.000865312 3.5527e-05 20    0.0002   20 
-2.0912e-07 21 0.000896191 0.00293451 21    0.00021   21 
1.2553e-06 22 0.000926116 3.5527e-05 22    0.00022   22 
-1.91761e-06 23 0.000955118 -0.000286582 23    0.00023   23 
-5.75226e-07 24 0.000983224 -0.000286582 24    0.00024   24 
-8.70854e-08 25 0.00101046 -0.000608691 25    0.00025   25 
7.6716e-07 26 0.00103686 -0.000286582 26    0.00026   26 
-1.1854e-06 27 0.00106244 -0.000930799 27    0.00027   27 
6.45125e-07 28 0.00108724 3.5527e-05 28    0.00028   28 
4.01056e-07 29 0.00111126 -0.000930799 29    0.00029   29 
-1.42947e-06 30 0.00113455 -0.000286582 30    0.0003   30 
-4.53191e-07 31 0.00115712 3.5527e-05 31    0.00031   31 
6.45125e-07 32 0.00117899 -0.000608691 32    0.00032   32 
-2.16168e-06 33 0.00120018 -0.000930799 33    0.00033   33 
1.2553e-06 34 0.00122072 -0.000608691 34    0.00034   34 
-1.1854e-06 35 0.00124063 -0.000608691 35    0.00035   35 
-3.31156e-07 36 0.00125992 3.5527e-05 36    0.00036   36 
-8.70854e-08 37 0.00127862 -0.000930799 37    0.00037   37 
3.49494e-08 38 0.00129674 3.5527e-05 38    0.00038   38 
-1.06337e-06 39 0.0013143 -0.000286582 39    0.00039   39 
-4.53191e-07 40 0.00133131 -0.000608691 40    0.0004   40 
8.28177e-07 41 0.00134781 -0.000930799 41    0.00041   41 
2.18003e-07 42 0.00136379 -0.000286582 42    0.00042   42 
-1.12438e-06 43 0.00137928 -0.000286582 43    0.00043   43 
5.2309e-07 44 0.00139429 -0.000608691 44    0.00044   44 
-4.53191e-07 45 0.00140884 -0.000608691 45    0.00045   45 
-6.97261e-07 46 0.00142294 -0.000286582 46    0.00046   46 
1.2553e-06 47 0.0014366 -0.000286582 47    0.00047   47 
-4.53191e-07 48 0.00144984 -0.000286582 48    0.00048   48 
-1.91761e-06 49 0.00146268 -0.000608691 49    0.00049   49 
1.49937e-06 50 0.00147511 3.5527e-05 50    0.0005   50 
-1.30744e-06 51 0.00148717 0.000357636 51    0.00051   51 
1.37734e-06 52 0.00149885 3.5527e-05 52    0.00052   52 
-5.75226e-07 53 0.00151017 -0.000286582 53    0.00053   53 
-1.42947e-06 54 0.00152114 0.000679745 54    0.00054   54 
-8.70854e-08 55 0.00153177 -0.000930799 55    0.00055   55 
-8.70854e-08 56 0.00154207 -0.000286582 56    0.00056   56 
3.49494e-08 57 0.00155206 0.000357636 57    0.00057   57 
-1.06337e-06 58 0.00156174 -0.000608691 58    0.00058   58 
-5.75226e-07 59 0.00157112 -0.000608691 59    0.00059   59 
1.01123e-06 60 0.0015802 3.5527e-05 60    0.0006   60 
-1.91761e-06 61 0.00158901 -0.000608691 61    0.00061   61 
-3.31156e-07 62 0.00159755 3.5527e-05 62    0.00062   62 
6.45125e-07 63 0.00160582 -0.000930799 63    0.00063   63 
-5.75226e-07 64 0.00161384 -0.000608691 64    0.00064   64 
-1.49049e-06 65 0.00162161 -0.000930799 65    0.00065   65 
3.49494e-08 66 0.00162914 -0.000286582 66    0.00066   66 
-1.00235e-06 67 0.00163644 -0.000286582 67    0.00067   67 
9.59678e-08 68 0.00164351 -0.000608691 68    0.00068   68 
5.2309e-07 69 0.00165036 -0.000286582 69    0.00069   69 
-8.70854e-08 70 0.00165701 -0.000286582 70    0.0007   70 
-1.1854e-06 71 0.00166344 -0.000608691 71    0.00071   71 
-8.70854e-08 72 0.00166968 3.5527e-05 72    0.00072   72 
5.2309e-07 73 0.00167573 -0.000608691 73    0.00073   73 
3.49494e-08 74 0.00168159 3.5527e-05 74    0.00074   74 
-1.06337e-06 75 0.00168727 3.5527e-05 75    0.00075   75 
5.2309e-07 76 0.00169277 -0.000286582 76    0.00076   76 
-4.53191e-07 77 0.0016981 3.5527e-05 77    0.00077   77 
6.45125e-07 78 0.00170327 -0.000608691 78    0.00078   78 
-2.0912e-07 79 0.00170828 -0.000608691 79    0.00079   79 
1.13327e-06 80 0.00171314 -0.000286582 80    0.0008   80 
-1.30744e-06 81 0.00171784 -0.000930799 81    0.00081   81 
-6.97261e-07 82 0.0017224 -0.000286582 82    0.00082   82 
-4.53191e-07 83 0.00172682 -0.000608691 83    0.00083   83 
1.37734e-06 84 0.0017311 -0.000608691 84    0.00084   84 
-1.55151e-06 85 0.00173525 -0.000608691 85    0.00085   85 
1.49937e-06 86 0.00173927 -0.000286582 86    0.00086   86 
-9.41332e-07 87 0.00174317 3.5527e-05 87    0.00087   87 
3.49494e-08 88 0.00174695 -0.000930799 88    0.00088   88 
-5.14209e-07 89 0.00175061 -0.000608691 89    0.00089   89 
4.01056e-07 90 0.00175416 3.5527e-05 90    0.0009   90 
-1.1854e-06 91 0.00175759 -0.00157502 91    0.00091   91 
-2.0912e-07 92 0.00176093 0.000357636 92    0.00092   92 
-3.31156e-07 93 0.00176416 -0.000608691 93    0.00093   93 
1.49937e-06 94 0.00176728 -0.000286582 94    0.00094   94 
-2.52779e-06 95 0.00177032 -0.000930799 95    0.00095   95 
4.01056e-07 96 0.00177326 -0.000286582 96    0.00096   96 
-8.70854e-08 97 0.00177611 -0.000608691 97    0.00097   97 
-1.1854e-06 98 0.00177887 3.5527e-05 98    0.00098   98 
-6.97261e-07 99 0.00178154 -0.000286582 99    0.00099   99 
5.2309e-07 100 0.00178413 0.00454505 100    0.001   100 
-8.70854e-08 101 0.00178665 -0.000608691 101    0.00101   101 
-5.75226e-07 102 0.00178908 -0.000286582 102    0.00102   102 
-5.75226e-07 103 0.00179144 0.000357636 103    0.00103   103 
1.56985e-07 104 0.00179373 -0.000930799 104    0.00104   104 
2.7902e-07 105 0.00179595 -0.000608691 105    0.00105   105 
3.49494e-08 106 0.00179809 -0.000608691 106    0.00106   106 
2.7902e-07 107 0.00180018 -0.000930799 107    0.00107   107 
-4.53191e-07 108 0.00180219 -0.000930799 108    0.00108   108 
-1.67354e-06 109 0.00180415 -0.000608691 109    0.00109   109 
1.86548e-06 110 0.00180604 -0.000608691 110    0.0011   110 
-1.1854e-06 111 0.00180788 -0.000286582 111    0.00111   111 
2.18003e-07 112 0.00180966 -0.000608691 112    0.00112   112 
2.18003e-07 113 0.00181138 -0.000930799 113    0.00113   113 
-3.31156e-07 114 0.00181305 -0.000286582 114    0.00114   114 
5.84108e-07 115 0.00181467 -0.000286582 115    0.00115   115 
-2.0912e-07 116 0.00181624 -0.000608691 116    0.00116   116 
-4.53191e-07 117 0.00181777 -0.000608691 117    0.00117   117 
6.45125e-07 118 0.00181924 -0.000930799 118    0.00118   118 
-5.75226e-07 119 0.00182067 -0.000608691 119    0.00119   119 
4.01056e-07 120 0.00182205 -0.000608691 120    0.0012   120 
1.56985e-07 121 0.0018234 -0.00125291 121    0.00121   121 
-1.42947e-06 122 0.0018247 -0.000930799 122    0.00122   122 
8.89196e-07 123 0.00182596 0.00196818 123    0.00123   123 
3.49494e-08 124 0.00182718 -0.000286582 124    0.00124   124 
-9.41332e-07 125 0.00182836 -0.000608691 125    0.00125   125 
2.7902e-07 126 0.00182951 -0.000286582 126    0.00126   126 
-1.1854e-06 127 0.00183062 -0.000608691 127    0.00127   127 
8.89196e-07 128 0.0018317 -0.000930799 128    0.00128   128 
-5.75226e-07 129 0.00183274 -0.000608691 129    0.00129   129 
5.2309e-07 130 0.00183376 3.5527e-05 130    0.0013   130 
-5.75226e-07 131 0.00183474 3.5527e-05 131    0.00131   131 
-1.42947e-06 132 0.00183569 -0.00125291 132    0.00132   132 
1.37734e-06 133 0.00183661 -0.000286582 133    0.00133   133 
-3.31156e-07 134 0.0018375 3.5527e-05 134    0.00134   134 
7.6716e-07 135 0.00183837 -0.000608691 135    0.00135   135 
-7.58279e-07 136 0.0018392 -0.000286582 136    0.00136   136 
-1.30744e-06 137 0.00184002 -0.000608691 137    0.00137   137 
6.45125e-07 138 0.0018408 -0.000286582 138    0.00138   138 
-1.42947e-06 139 0.00184157 3.5527e-05 139    0.00139   139 
1.01123e-06 140 0.00184231 -0.000286582 140    0.0014   140 
-5.75226e-07 141 0.00184302 -0.000608691 141    0.00141   141 
6.45125e-07 142 0.00184372 -0.000286582 142    0.00142   142 
-6.97261e-07 143 0.00184439 -0.000286582 143    0.00143   143 
1.2553e-06 144 0.00184504 -0.000286582 144    0.00144   144 
-9.41332e-07 145 0.00184568 3.5527e-05 145    0.00145   145 
1.2553e-06 146 0.00184629 3.5527e-05 146    0.00146   146 
-8.19297e-07 147 0.00184688 -0.000286582 147    0.00147   147 
-6.97261e-07 148 0.00184746 -0.000608691 148    0.00148   148 
-4.53191e-07 149 0.00184802 3.5527e-05 149    0.00149   149 
7.6716e-07 150 0.00184856 -0.000286582 150    0.0015   150 
-1.42947e-06 151 0.00184908 -0.000608691 151    0.00151   151 
1.37734e-06 152 0.00184959 0.000357636 152    0.00152   152 
-8.19297e-07 153 0.00185008 3.5527e-05 153    0.00153   153 
-8.70854e-08 154 0.00185056 -0.000608691 154    0.00154   154 
-8.19297e-07 155 0.00185102 -0.000286582 155    0.00155   155 
7.6716e-07 156 0.00185147 -0.000286582 156    0.00156   156 
-1.00235e-06 157 0.0018519 3.5527e-05 157    0.00157   157 
3.49494e-08 158 0.00185232 -0.000930799 158    0.00158   158 
-8.19297e-07 159 0.00185273 -0.000608691 159    0.00159   159 
4.01056e-07 160 0.00185312 -0.000608691 160    0.0016   160 
7.6716e-07 161 0.00185351 -0.000608691 161    0.00161   161 
-3.31156e-07 162 0.00185388 -0.000608691 162    0.00162   162 
2.7902e-07 163 0.00185424 -0.000930799 163    0.00163   163 
3.49494e-08 164 0.00185459 -0.000608691 164    0.00164   164 
-9.41332e-07 165 0.00185492 -0.000608691 165    0.00165   165 
-3.31156e-07 166 0.00185525 -0.000608691 166    0.00166   166 
5.2309e-07 167 0.00185557 -0.000608691 167    0.00167   167 
-2.0912e-07 168 0.00185588 -0.000286582 168    0.00168   168 
-1.91761e-06 169 0.00185617 -0.000608691 169    0.00169   169 
1.49937e-06 170 0.00185646 -0.000608691 170    0.0017   170 
-9.41332e-07 171 0.00185674 -0.000286582 171    0.00171   171 
-2.0912e-07 172 0.00185701 3.5527e-05 172    0.00172   172 
-2.0912e-07 173 0.00185728 -0.000608691 173    0.00173   173 
-2.0912e-07 174 0.00185753 -0.000930799 174    0.00174   174 
-1.55151e-06 175 0.00185778 -0.000608691 175    0.00175   175 
2.7902e-07 176 0.00185802 -0.000286582 176    0.00176   176 
-2.0912e-07 177 0.00185825 -0.000286582 177    0.00177   177 
-2.0912e-07 178 0.00185847 -0.000608691 178    0.00178   178 
-6.97261e-07 179 0.00185869 -0.000608691 179    0.00179   179 
2.17056e-06 180 0.0018589 3.5527e-05 180    0.0018   180 
3.49494e-08 181 0.00185911 -0.000930799 181    0.00181   181 
-8.70854e-08 182 0.0018593 -0.000608691 182    0.00182   182 
5.2309e-07 183 0.0018595 -0.000286582 183    0.00183   183 
-1.06337e-06 184 0.00185968 -0.000608691 184    0.00184   184 
-9.41332e-07 185 0.00185986 -0.000286582 185    0.00185   185 
-6.97261e-07 186 0.00186004 -0.000286582 186    0.00186   186 
1.74344e-06 187 0.00186021 -0.00157502 187    0.00187   187 
3.49494e-08 188 0.00186037 -0.000608691 188    0.00188   188 
-8.19297e-07 189 0.00186053 -0.000930799 189    0.00189   189 
3.49494e-08 190 0.00186068 -0.000286582 190    0.0019   190 
4.01056e-07 191 0.00186083 -0.000608691 191    0.00191   191 
-2.0912e-07 192 0.00186098 0.000679745 192    0.00192   192 
-6.97261e-07 193 0.00186112 -0.000608691 193    0.00193   193 
1.2553e-06 194 0.00186125 -0.000608691 194    0.00194   194 
-2.03965e-06 195 0.00186139 -0.00157502 195    0.00195   195 
-8.70854e-08 196 0.00186151 -0.00125291 196    0.00196   196 
-1.30744e-06 197 0.00186164 -0.000608691 197    0.00197   197 
2.23158e-06 198 0.00186176 -0.000930799 198    0.00198   198 
-6.97261e-07 199 0.00186187 -0.000608691 199    0.00199   199 
-5.75226e-07 200  -0.000286582 200    0.002   200 
-8.70854e-08 201  -0.000286582 201    0.00201   201 
5.2309e-07 202  -0.000608691 202    0.00202   202 
3.40038e-07 203  -0.000608691 203    0.00203   203 
4.62073e-07 204  3.5527e-05 204    0.00204   204 
-1.8566e-06 205  -0.000608691 205    0.00205   205 
1.07225e-06 206  -0.000286582 206    0.00206   206 
3.40038e-07 207  -0.000930799 207    0.00207   207 
-1.1854e-06 208  -0.000286582 208    0.00208   208 
6.45125e-07 209  -0.000286582 209    0.00209   209 
4.01056e-07 210  -0.000286582 210    0.0021   210 
-8.19297e-07 211  -0.000608691 211    0.00211   211 
1.2553e-06 212  3.5527e-05 212    0.00212   212 
-4.53191e-07 213  -0.000930799 213    0.00213   213 
3.49494e-08 214  -0.000608691 214    0.00214   214 
-4.53191e-07 215  0.00132396 215    0.00215   215 
-4.53191e-07 216  -0.000286582 216    0.00216   216 
-1.67354e-06 217  -0.000930799 217    0.00217   217 
7.6716e-07 218  -0.000286582 218    0.00218   218 
3.49494e-08 219  -0.000608691 219    0.00219   219 
-6.97261e-07 220  -0.000930799 220    0.0022   220 
3.49494e-08 221  -0.000608691 221    0.00221   221 
-8.70854e-08 222  -0.000286582 222    0.00222   222 
-8.70854e-08 223  -0.000286582 223    0.00223   223 
1.56985e-07 224  -0.000286582 224    0.00224   224 
-1.06337e-06 225  -0.000608691 225    0.00225   225 
-4.53191e-07 226  0.000357636 226    0.00226   226 
-1.36846e-06 227  -0.000608691 227    0.00227   227 
9.50213e-07 228  -0.000608691 228    0.00228   228 
-2.70139e-07 229  -0.000608691 229    0.00229   229 
-2.0912e-07 230  -0.000608691 230    0.0023   230 
-5.75226e-07 231  -0.000930799 231    0.00231   231 
3.49494e-08 232  -0.000286582 232    0.00232   232 
1.13327e-06 233  -0.000930799 233    0.00233   233 
-6.97261e-07 234  3.5527e-05 234    0.00234   234 
-1.91761e-06 235  -0.000286582 235    0.00235   235 
5.2309e-07 236  -0.000286582 236    0.00236   236 
-3.31156e-07 237  -0.000608691 237    0.00237   237 
-8.70854e-08 238  0.000357636 238    0.00238   238 
1.56985e-07 239  -0.000608691 239    0.00239   239 
1.13327e-06 240  -0.00125291 240    0.0024   240 
-1.42947e-06 241  -0.000930799 241    0.00241   241 
8.89196e-07 242  -0.000286582 242    0.00242   242 
-1.55151e-06 243  -0.000608691 243    0.00243   243 
1.62141e-06 244  -0.000286582 244    0.00244   244 
-1.1854e-06 245  -0.000930799 245    0.00245   245 
1.56985e-07 246  -0.000286582 246    0.00246   246 
1.56985e-07 247  -0.00125291 247    0.00247   247 
-1.1854e-06 248  -0.000930799 248    0.00248   248 
9.50213e-07 249  -0.000608691 249    0.00249   249 
1.62141e-06 250  -0.000608691 250    0.0025   250 
-1.97863e-06 251  -0.000286582 251    0.00251   251 
6.45125e-07 252  -0.000608691 252    0.00252   252 
-2.10067e-06 253  -0.000286582 253    0.00253   253 
1.49937e-06 254  -0.000608691 254    0.00254   254 
-1.1854e-06 255  -0.000608691 255    0.00255   255 
-8.70854e-08 256  -0.000608691 256    0.00256   256 
3.49494e-08 257  -0.000608691 257    0.00257   257 
-5.75226e-07 258  0.000357636 258    0.00258   258 
-2.0912e-07 259  -0.000608691 259    0.00259   259 
1.98751e-06 260  -0.000930799 260    0.0026   260 
-1.55151e-06 261  -0.000608691 261    0.00261   261 
-3.31156e-07 262  -0.000286582 262    0.00262   262 
-8.70854e-08 263  -0.000608691 263    0.00263   263 
-2.03965e-06 264  -0.000286582 264    0.00264   264 
-8.70854e-08 265  -0.000608691 265    0.00265   265 
6.45125e-07 266  -0.000608691 266    0.00266   266 
-9.41332e-07 267  -0.000608691 267    0.00267   267 
1.2553e-06 268  -0.000286582 268    0.00268   268 
-1.55151e-06 269  -0.000930799 269    0.00269   269 
2.47565e-06 270  -0.000286582 270    0.0027   270 
-3.31156e-07 271  -0.000608691 271    0.00271   271 
1.56985e-07 272  0.000679745 272    0.00272   272 
-2.70139e-07 273  -0.000608691 273    0.00273   273 
6.45125e-07 274  -0.000286582 274    0.00274   274 
-5.75226e-07 275  -0.000608691 275    0.00275   275 
-9.41332e-07 276  -0.000286582 276    0.00276   276 
1.56985e-07 277  -0.000930799 277    0.00277   277 
-3.31156e-07 278  -0.000286582 278    0.00278   278 
-2.0912e-07 279  -0.000930799 279    0.00279   279 
1.49937e-06 280  -0.000286582 280    0.0028   280 
-2.16168e-06 281  -0.000608691 281    0.00281   281 
1.13327e-06 282  -0.000608691 282    0.00282   282 
-2.16168e-06 283  -0.000608691 283    0.00283   283 
-2.0912e-07 284  -0.000286582 284    0.00284   284 
6.45125e-07 285  -0.000608691 285    0.00285   285 
1.56985e-07 286  3.5527e-05 286    0.00286   286 
-1.1854e-06 287  -0.000286582 287    0.00287   287 
8.89196e-07 288  -0.000608691 288    0.00288   288 
-5.75226e-07 289  0.000357636 289    0.00289   289 
-5.75226e-07 290  -0.000608691 290    0.0029   290 
-6.97261e-07 291  3.5527e-05 291    0.00291   291 
6.45125e-07 292  -0.000608691 292    0.00292   292 
-1.30744e-06 293  -0.000608691 293    0.00293   293 
1.49937e-06 294  -0.000286582 294    0.00294   294 
-1.67354e-06 295  -0.000608691 295    0.00295   295 
8.28177e-07 296  -0.000608691 296    0.00296   296 
-8.70854e-08 297  -0.000930799 297    0.00297   297 
2.18003e-07 298  -0.000286582 298    0.00298   298 
-2.6068e-08 299  -0.000930799 299    0.00299   299 
-8.70854e-08 300  3.5527e-05 300    0.003   300 
1.56985e-07 301  0.00132396 301    0.00301   301 
7.6716e-07 302  -0.000930799 302    0.00302   302 
-2.03965e-06 303  -0.000286582 303    0.00303   303 
4.01056e-07 304  -0.00125291 304    0.00304   304 
-8.70854e-08 305  -0.000608691 305    0.00305   305 
1.62141e-06 306  -0.000286582 306    0.00306   306 
-1.1854e-06 307  -0.000286582 307    0.00307   307 
1.56985e-07 308  -0.000608691 308    0.00308   308 
3.49494e-08 309  -0.000608691 309    0.00309   309 
-8.19297e-07 310  0.000357636 310    0.0031   310 
-2.0912e-07 311  -0.000608691 311    0.00311   311 
3.49494e-08 312  0.000357636 312    0.00312   312 
-5.75226e-07 313  -0.000608691 313    0.00313   313 
-8.70854e-08 314  -0.000608691 314    0.00314   314 
-3.31156e-07 315  -0.000286582 315    0.00315   315 
-4.53191e-07 316  3.5527e-05 316    0.00316   316 
-8.70854e-08 317  -0.000608691 317    0.00317   317 
7.6716e-07 318  3.5527e-05 318    0.00318   318 
-2.0912e-07 319  -0.000286582 319    0.00319   319 
-2.6068e-08 320  -0.00125291 320    0.0032   320 
-6.36244e-07 321  -0.000930799 321    0.00321   321 
-8.70854e-08 322  -0.00125291 322    0.00322   322 
5.2309e-07 323  -0.00125291 323    0.00323   323 
-2.70139e-07 324  -0.000608691 324    0.00324   324 
-1.55151e-06 325  -0.000930799 325    0.00325   325 
1.13327e-06 326  3.5527e-05 326    0.00326   326 
-1.30744e-06 327  3.5527e-05 327    0.00327   327 
1.37734e-06 328  -0.00125291 328    0.00328   328 
-6.97261e-07 329  -0.000608691 329    0.00329   329 
3.49494e-08 330  -0.000286582 330    0.0033   330 
-8.19297e-07 331  -0.000608691 331    0.00331   331 
-4.53191e-07 332  3.5527e-05 332    0.00332   332 
-2.0912e-07 333  -0.000286582 333    0.00333   333 
1.37734e-06 334  -0.000608691 334    0.00334   334 
-1.91761e-06 335  -0.000286582 335    0.00335   335 
2.7902e-07 336  -0.000608691 336    0.00336   336 
-6.97261e-07 337  3.5527e-05 337    0.00337   337 
3.49494e-08 338  -0.000286582 338    0.00338   338 
-9.41332e-07 339  0.00132396 339    0.00339   339 
-5.75226e-07 340  -0.000608691 340    0.0034   340 
-4.53191e-07 341  -0.000608691 341    0.00341   341 
1.80446e-06 342  -0.000930799 342    0.00342   342 
-1.73456e-06 343  -0.000608691 343    0.00343   343 
6.45125e-07 344  -0.000608691 344    0.00344   344 
-1.91761e-06 345  -0.000608691 345    0.00345   345 
1.56039e-06 346  -0.00125291 346    0.00346   346 
-1.42947e-06 347  -0.000286582 347    0.00347   347 
1.56985e-07 348  3.5527e-05 348    0.00348   348 
-2.03965e-06 349  -0.000608691 349    0.00349   349 
1.86548e-06 350  -0.000930799 350    0.0035   350 
-1.1854e-06 351  3.5527e-05 351    0.00351   351 
1.2553e-06 352  -0.000930799 352    0.00352   352 
-1.91761e-06 353  0.000357636 353    0.00353   353 
3.49494e-08 354  -0.000286582 354    0.00354   354 
5.2309e-07 355  -0.000286582 355    0.00355   355 
-8.19297e-07 356  -0.000608691 356    0.00356   356 
1.49937e-06 357  -0.000930799 357    0.00357   357 
7.6716e-07 358  -0.000608691 358    0.00358   358 
-1.79558e-06 359  -0.000608691 359    0.00359   359 
1.98751e-06 360  -0.000608691 360    0.0036   360 
-5.75226e-07 361  -0.000286582 361    0.00361   361 
-1.42947e-06 362  -0.00125291 362    0.00362   362 
1.2553e-06 363  -0.000930799 363    0.00363   363 
1.2553e-06 364  -0.000286582 364    0.00364   364 
-4.53191e-07 365  -0.000608691 365    0.00365   365 
-1.30744e-06 366  -0.000286582 366    0.00366   366 
4.01056e-07 367  -0.000930799 367    0.00367   367 
8.28177e-07 368  -0.000286582 368    0.00368   368 
-1.30744e-06 369  3.5527e-05 369    0.00369   369 
4.01056e-07 370  -0.000286582 370    0.0037   370 
-6.97261e-07 371  -0.00189713 371    0.00371   371 
-3.31156e-07 372  0.000357636 372    0.00372   372 
-6.97261e-07 373  -0.000930799 373    0.00373   373 
2.7902e-07 374  3.5527e-05 374    0.00374   374 
-2.0912e-07 375  -0.000608691 375    0.00375   375 
-9.41332e-07 376  -0.000930799 376    0.00376   376 
-9.41332e-07 377  -0.000608691 377    0.00377   377 
7.6716e-07 378  -0.000930799 378    0.00378   378 
-4.53191e-07 379  -0.000930799 379    0.00379   379 
2.7902e-07 380  -0.000286582 380    0.0038   380 
-4.53191e-07 381  -0.000608691 381    0.00381   381 
4.01056e-07 382  -0.000608691 382    0.00382   382 
-1.55151e-06 383  -0.000930799 383    0.00383   383 
3.49494e-08 384  -0.000608691 384    0.00384   384 
-5.75226e-07 385  -0.000930799 385    0.00385   385 
-2.0912e-07 386  -0.000286582 386    0.00386   386 
-1.06337e-06 387  -0.000608691 387    0.00387   387 
7.6716e-07 388  -0.00125291 388    0.00388   388 
2.18003e-07 389  0.000357636 389    0.00389   389 
-1.1854e-06 390  -0.000608691 390    0.0039   390 
-8.80314e-07 391  -0.000608691 391    0.00391   391 
1.07225e-06 392  -0.000608691 392    0.00392   392 
-8.19297e-07 393  3.5527e-05 393    0.00393   393 
-4.53191e-07 394  -0.000286582 394    0.00394   394 
-6.97261e-07 395  3.5527e-05 395    0.00395   395 
6.45125e-07 396  -0.000286582 396    0.00396   396 
-1.67354e-06 397  -0.000608691 397    0.00397   397 
1.37734e-06 398  -0.000608691 398    0.00398   398 
-1.1854e-06 399  -0.000930799 399    0.00399   399 
-5.75226e-07 400  3.5527e-05 400    0.004   400 
-1.42947e-06 401  -0.000608691 401    0.00401   401 
4.01056e-07 402  -0.000608691 402    0.00402   402 
7.6716e-07 403  -0.000608691 403    0.00403   403 
-1.55151e-06 404  -0.000608691 404    0.00404   404 
-8.19297e-07 405  -0.000608691 405    0.00405   405 
1.49937e-06 406  -0.000608691 406    0.00406   406 
-5.75226e-07 407  -0.000608691 407    0.00407   407 
6.45125e-07 408  -0.000286582 408    0.00408   408 
-1.67354e-06 409  3.5527e-05 409    0.00409   409 
1.01123e-06 410  -0.000286582 410    0.0041   410 
-4.53191e-07 411  -0.00125291 411    0.00411   411 
1.2553e-06 412  -0.000930799 412    0.00412   412 
-1.91761e-06 413  -0.000608691 413    0.00413   413 
3.49494e-08 414  -0.000286582 414    0.00414   414 
9.50213e-07 415  -0.000286582 415    0.00415   415 
-8.19297e-07 416  -0.000286582 416    0.00416   416 
9.50213e-07 417  -0.000930799 417    0.00417   417 
8.28177e-07 418  -0.000286582 418    0.00418   418 
-1.06337e-06 419  3.5527e-05 419    0.00419   419 
1.01123e-06 420  3.5527e-05 420    0.0042   420 
7.6716e-07 421  -0.000286582 421    0.00421   421 
-1.91761e-06 422  -0.000608691 422    0.00422   422 
7.6716e-07 423  3.5527e-05 423    0.00423   423 
-3.31156e-07 424  -0.000286582 424    0.00424   424 
-1.42947e-06 425  -0.000286582 425    0.00425   425 
1.13327e-06 426  -0.000608691 426    0.00426   426 
-3.31156e-07 427  -0.000286582 427    0.00427   427 
8.89196e-07 428  -0.000286582 428    0.00428   428 
-6.97261e-07 429  -0.000930799 429    0.00429   429 
2.7902e-07 430  0.000679745 430    0.0043   430 
5.2309e-07 431  -0.000286582 431    0.00431   431 
1.56985e-07 432  -0.000608691 432    0.00432   432 
-4.53191e-07 433  -0.000286582 433    0.00433   433 
2.7902e-07 434  -0.000286582 434    0.00434   434 
-6.97261e-07 435  -0.000608691 435    0.00435   435 
9.50213e-07 436  -0.000608691 436    0.00436   436 
-1.55151e-06 437  -0.000930799 437    0.00437   437 
3.49494e-08 438  -0.000608691 438    0.00438   438 
-8.70854e-08 439  -0.000930799 439    0.00439   439 
2.7902e-07 440  -0.000608691 440    0.0044   440 
-6.97261e-07 441  3.5527e-05 441    0.00441   441 
8.89196e-07 442  3.5527e-05 442    0.00442   442 
-2.0912e-07 443  -0.000608691 443    0.00443   443 
-2.0912e-07 444  -0.000286582 444    0.00444   444 
3.49494e-08 445  -0.000608691 445    0.00445   445 
3.49494e-08 446  -0.000608691 446    0.00446   446 
5.2309e-07 447  -0.000608691 447    0.00447   447 
-3.31156e-07 448  -0.000608691 448    0.00448   448 
5.2309e-07 449  -0.000286582 449    0.00449   449 
-4.53191e-07 450  0.000679745 450    0.0045   450 
2.7902e-07 451  -0.000608691 451    0.00451   451 
3.49494e-08 452  -0.000930799 452    0.00452   452 
-5.75226e-07 453  -0.000286582 453    0.00453   453 
7.6716e-07 454  -0.000608691 454    0.00454   454 
-8.19297e-07 455  -0.000930799 455    0.00455   455 
1.56985e-07 456  -0.000286582 456    0.00456   456 
-4.53191e-07 457  -0.000608691 457    0.00457   457 
1.56039e-06 458  -0.000608691 458    0.00458   458 
-2.2227e-06 459  -0.000930799 459    0.00459   459 
5.2309e-07 460  -0.000608691 460    0.0046   460 
-1.48103e-07 461  3.5527e-05 461    0.00461   461 
6.45125e-07 462  -0.00221923 462    0.00462   462 
-1.06337e-06 463  -0.000608691 463    0.00463   463 
2.7902e-07 464  -0.000608691 464    0.00464   464 
-1.1854e-06 465  -0.000286582 465    0.00465   465 
-2.0912e-07 466  -0.000930799 466    0.00466   466 
-9.41332e-07 467  -0.00157502 467    0.00467   467 
-3.31156e-07 468  -0.000286582 468    0.00468   468 
1.49937e-06 469  -0.000608691 469    0.00469   469 
-8.19297e-07 470  -0.000286582 470    0.0047   470 
1.01123e-06 471  -0.000286582 471    0.00471   471 
-8.19297e-07 472  -0.000608691 472    0.00472   472 
7.6716e-07 473  -0.000608691 473    0.00473   473 
-1.06337e-06 474  -0.000930799 474    0.00474   474 
-9.41332e-07 475  -0.000286582 475    0.00475   475 
7.6716e-07 476  -0.000608691 476    0.00476   476 
-2.0912e-07 477  -0.000608691 477    0.00477   477 
1.98751e-06 478  -0.000608691 478    0.00478   478 
-6.97261e-07 479  -0.000286582 479    0.00479   479 
-1.1854e-06 480  -0.000608691 480    0.0048   480 
5.2309e-07 481  3.5527e-05 481    0.00481   481 
4.01056e-07 482  0.000357636 482    0.00482   482 
-1.1854e-06 483  -0.000930799 483    0.00483   483 
1.43835e-06 484  0.000357636 484    0.00484   484 
-1.36846e-06 485  -0.000930799 485    0.00485   485 
2.04853e-06 486  -0.000930799 486    0.00486   486 
-2.16168e-06 487  -0.000286582 487    0.00487   487 
-8.70854e-08 488  -0.000286582 488    0.00488   488 
-2.0912e-07 489  -0.000930799 489    0.00489   489 
1.37734e-06 490  -0.000286582 490    0.0049   490 
-2.28372e-06 491  -0.000286582 491    0.00491   491 
2.23158e-06 492  -0.000608691 492    0.00492   492 
-1.42947e-06 493  -0.000930799 493    0.00493   493 
4.01056e-07 494  -0.000930799 494    0.00494   494 
-8.70854e-08 495  -0.000930799 495    0.00495   495 
4.01056e-07 496  -0.000286582 496    0.00496   496 
-6.97261e-07 497  -0.000286582 497    0.00497   497 
3.49494e-08 498  3.5527e-05 498    0.00498   498 
2.7902e-07 499  -0.000608691 499    0.00499   499 
4.01056e-07 500  -0.000930799 500    0.005   500 
-6.97261e-07 501  -0.000608691 501    0.00501   501 
1.56985e-07 502  -0.000608691 502    0.00502   502 
-2.16168e-06 503  -0.000286582 503    0.00503   503 
1.86548e-06 504  3.5527e-05 504    0.00504   504 
-5.14209e-07 505  -0.000608691 505    0.00505   505 
1.43835e-06 506  -0.000930799 506    0.00506   506 
-1.00235e-06 507  -0.000608691 507    0.00507   507 
-2.6068e-08 508  -0.000608691 508    0.00508   508 
1.43835e-06 509  -0.000608691 509    0.00509   509 
2.7902e-07 510  -0.000286582 510    0.0051   510 
1.01123e-06 511  -0.000930799 511    0.00511   511 
-3.31156e-07 512  -0.000608691 512    0.00512   512 
-5.75226e-07 513  -0.000608691 513    0.00513   513 
1.2553e-06 514  -0.000608691 514    0.00514   514 
-4.53191e-07 515  -0.000930799 515    0.00515   515 
-8.70854e-08 516  -0.000930799 516    0.00516   516 
4.01056e-07 517  -0.00221923 517    0.00517   517 
-8.70854e-08 518  3.5527e-05 518    0.00518   518 
-2.0912e-07 519  -0.00125291 519    0.00519   519 
-4.53191e-07 520  -0.000930799 520    0.0052   520 
1.56985e-07 521  -0.000286582 521    0.00521   521 
-3.31156e-07 522  -0.000930799 522    0.00522   522 
1.13327e-06 523  -0.00125291 523    0.00523   523 
1.56985e-07 524  -0.000608691 524    0.00524   524 
-9.41332e-07 525  -0.000286582 525    0.00525   525 
-2.0912e-07 526  3.5527e-05 526    0.00526   526 
2.7902e-07 527  -0.000286582 527    0.00527   527 
2.7902e-07 528  -0.000286582 528    0.00528   528 
4.62073e-07 529  -0.000608691 529    0.00529   529 
2.18003e-07 530  -0.000608691 530    0.0053   530 
-1.48103e-07 531  -0.000608691 531    0.00531   531 
4.62073e-07 532  -0.000286582 532    0.00532   532 
1.31632e-06 533  -0.000930799 533    0.00533   533 
1.56985e-07 534  -0.000608691 534    0.00534   534 
-1.06337e-06 535  -0.000286582 535    0.00535   535 
4.01056e-07 536  -0.000286582 536    0.00536   536 
6.45125e-07 537  3.5527e-05 537    0.00537   537 
7.6716e-07 538  -0.000608691 538    0.00538   538 
-1.30744e-06 539  -0.000608691 539    0.00539   539 
1.37734e-06 540  -0.000286582 540    0.0054   540 
-5.75226e-07 541  -0.000286582 541    0.00541   541 
1.74344e-06 542  3.5527e-05 542    0.00542   542 
-1.55151e-06 543  -0.000930799 543    0.00543   543 
3.49494e-08 544  -0.00125291 544    0.00544   544 
8.89196e-07 545  -0.000930799 545    0.00545   545 
-1.06337e-06 546  -0.000608691 546    0.00546   546 
-8.70854e-08 547  -0.000608691 547    0.00547   547 
1.56985e-07 548  3.5527e-05 548    0.00548   548 
3.49494e-08 549  -0.000286582 549    0.00549   549 
-4.53191e-07 550  -0.000286582 550    0.0055   550 
-2.70139e-07 551  -0.000286582 551    0.00551   551 
2.53667e-06 552  -0.000608691 552    0.00552   552 
-2.16168e-06 553  -0.000608691 553    0.00553   553 
1.74344e-06 554  -0.000286582 554    0.00554   554 
-1.12438e-06 555  -0.000608691 555    0.00555   555 
7.6716e-07 556  0.000357636 556    0.00556   556 
6.45125e-07 557  -0.000930799 557    0.00557   557 
3.49494e-08 558  -0.000286582 558    0.00558   558 
-4.53191e-07 559  3.5527e-05 559    0.00559   559 
1.49937e-06 560  -0.000608691 560    0.0056   560 
-4.53191e-07 561  -0.000286582 561    0.00561   561 
1.2553e-06 562  -0.000286582 562    0.00562   562 
-2.0912e-07 563  0.000357636 563    0.00563   563 
6.45125e-07 564  0.000357636 564    0.00564   564 
-1.67354e-06 565  3.5527e-05 565    0.00565   565 
1.01123e-06 566  -0.000286582 566    0.00566   566 
3.49494e-08 567  -0.000930799 567    0.00567   567 
7.6716e-07 568  -0.000608691 568    0.00568   568 
-1.67354e-06 569  -0.000608691 569    0.00569   569 
2.10955e-06 570  3.5527e-05 570    0.0057   570 
-1.06337e-06 571  -0.000286582 571    0.00571   571 
2.7902e-07 572  -0.000286582 572    0.00572   572 
4.01056e-07 573  -0.000608691 573    0.00573   573 
1.2553e-06 574  -0.000286582 574    0.00574   574 
-6.97261e-07 575  -0.000608691 575    0.00575   575 
4.01056e-07 576  -0.000608691 576    0.00576   576 
-5.14209e-07 577  0.000357636 577    0.00577   577 
1.2553e-06 578  -0.000608691 578    0.00578   578 
7.6716e-07 579  -0.000286582 579    0.00579   579 
-1.1854e-06 580  -0.000608691 580    0.0058   580 
1.86548e-06 581  -0.000930799 581    0.00581   581 
-1.1854e-06 582  -0.000608691 582    0.00582   582 
6.45125e-07 583  -0.000608691 583    0.00583   583 
5.2309e-07 584  -0.000608691 584    0.00584   584 
2.7902e-07 585  -0.00125291 585    0.00585   585 
-3.31156e-07 586  -0.000608691 586    0.00586   586 
4.01056e-07 587  3.5527e-05 587    0.00587   587 
-8.70854e-08 588  -0.000286582 588    0.00588   588 
-2.0912e-07 589  3.5527e-05 589    0.00589   589 
8.89196e-07 590  -0.000286582 590    0.0059   590 
-2.40575e-06 591  -0.000608691 591    0.00591   591 
2.23158e-06 592  -0.000930799 592    0.00592   592 
-3.31156e-07 593  -0.000608691 593    0.00593   593 
1.13327e-06 594  -0.000608691 594    0.00594   594 
-1.67354e-06 595  -0.000608691 595    0.00595   595 
4.01056e-07 596  3.5527e-05 596    0.00596   596 
-8.19297e-07 597  -0.00125291 597    0.00597   597 
4.62073e-07 598  -0.000930799 598    0.00598   598 
2.7902e-07 599  -0.000608691 599    0.00599   599 
5.84108e-07 600  -0.000608691 600    0.006   600 
-8.80314e-07 601  -0.000286582 601    0.00601   601 
1.13327e-06 602  -0.000930799 602    0.00602   602 
4.01056e-07 603  -0.000286582 603    0.00603   603 
5.2309e-07 604  -0.000930799 604    0.00604   604 
-1.55151e-06 605  -0.000608691 605    0.00605   605 
3.49494e-08 606  -0.000286582 606    0.00606   606 
-4.53191e-07 607  -0.000286582 607    0.00607   607 
7.6716e-07 608  -0.000608691 608    0.00608   608 
1.56985e-07 609  -0.000930799 609    0.00609   609 
1.56985e-07 610  -0.000608691 610    0.0061   610 
2.7902e-07 611  3.5527e-05 611    0.00611   611 
5.2309e-07 612  -0.000286582 612    0.00612   612 
3.49494e-08 613  -0.000930799 613    0.00613   613 
6.45125e-07 614  -0.000286582 614    0.00614   614 
-1.79558e-06 615  -0.000608691 615    0.00615   615 
2.23158e-06 616  -0.000608691 616    0.00616   616 
-1.55151e-06 617  -0.000608691 617    0.00617   617 
1.13327e-06 618  -0.000930799 618    0.00618   618 
5.2309e-07 619  -0.000286582 619    0.00619   619 
-2.0912e-07 620  3.5527e-05 620    0.0062   620 
1.43835e-06 621  -0.000608691 621    0.00621   621 
-8.19297e-07 622  -0.000930799 622    0.00622   622 
-5.14209e-07 623  -0.000608691 623    0.00623   623 
8.28177e-07 624  -0.000286582 624    0.00624   624 
1.74344e-06 625  -0.000608691 625    0.00625   625 
-1.1854e-06 626  3.5527e-05 626    0.00626   626 
1.13327e-06 627  -0.000608691 627    0.00627   627 
-8.19297e-07 628  -0.000608691 628    0.00628   628 
1.56985e-07 629  -0.000930799 629    0.00629   629 
1.2553e-06 630  -0.000286582 630    0.0063   630 
-1.91761e-06 631  -0.000608691 631    0.00631   631 
1.49937e-06 632  -0.000608691 632    0.00632   632 
-2.52779e-06 633  -0.000608691 633    0.00633   633 
1.01123e-06 634  0.000357636 634    0.00634   634 
7.6716e-07 635  -0.000286582 635    0.00635   635 
8.89196e-07 636  -0.000608691 636    0.00636   636 
-2.0912e-07 637  -0.00157502 637    0.00637   637 
1.62141e-06 638  -0.000286582 638    0.00638   638 
-2.40575e-06 639  -0.000930799 639    0.00639   639 
1.01123e-06 640  -0.000930799 640    0.0064   640 
-8.19297e-07 641  -0.000930799 641    0.00641   641 
1.37734e-06 642  3.5527e-05 642    0.00642   642 
-1.42947e-06 643  0.000679745 643    0.00643   643 
2.2926e-06 644  -0.000286582 644    0.00644   644 
-2.2227e-06 645  -0.00125291 645    0.00645   645 
1.43835e-06 646  -0.00286345 646    0.00646   646 
-8.19297e-07 647  -0.000286582 647    0.00647   647 
8.89196e-07 648  0.000357636 648    0.00648   648 
-5.75226e-07 649  3.5527e-05 649    0.00649   649 
7.6716e-07 650  -0.000286582 650    0.0065   650 
-3.31156e-07 651  -0.000286582 651    0.00651   651 
-1.55151e-06 652  -0.000286582 652    0.00652   652 
1.2553e-06 653  -0.000608691 653    0.00653   653 
2.7902e-07 654  -0.000286582 654    0.00654   654 
-9.41332e-07 655  -0.000286582 655    0.00655   655 
7.6716e-07 656  -0.000930799 656    0.00656   656 
-4.53191e-07 657  -0.000930799 657    0.00657   657 
6.45125e-07 658  -0.000608691 658    0.00658   658 
-2.0912e-07 659  -0.000608691 659    0.00659   659 
-8.70854e-08 660  -0.000608691 660    0.0066   660 
1.2553e-06 661  -0.000930799 661    0.00661   661 
-1.06337e-06 662  -0.000930799 662    0.00662   662 
4.01056e-07 663  -0.000608691 663    0.00663   663 
-2.0912e-07 664  -0.000286582 664    0.00664   664 
6.45125e-07 665  -0.000930799 665    0.00665   665 
1.98751e-06 666  -0.00125291 666    0.00666   666 
-7.58279e-07 667  -0.000286582 667    0.00667   667 
-3.92173e-07 668  3.5527e-05 668    0.00668   668 
5.84108e-07 669  -0.000286582 669    0.00669   669 
-4.53191e-07 670  -0.000608691 670    0.0067   670 
9.59678e-08 671  3.5527e-05 671    0.00671   671 
-1.48103e-07 672  3.5527e-05 672    0.00672   672 
-5.75226e-07 673  -0.000930799 673    0.00673   673 
4.01056e-07 674  -0.000608691 674    0.00674   674 
2.7902e-07 675  -0.000930799 675    0.00675   675 
-3.31156e-07 676  -0.000286582 676    0.00676   676 
-9.41332e-07 677  -0.000608691 677    0.00677   677 
3.49494e-08 678  -0.000930799 678    0.00678   678 
-8.19297e-07 679  -0.000608691 679    0.00679   679 
4.01056e-07 680  -0.00125291 680    0.0068   680 
6.45125e-07 681  -0.000286582 681    0.00681   681 
1.56985e-07 682  -0.000286582 682    0.00682   682 
-6.97261e-07 683  -0.000608691 683    0.00683   683 
1.2553e-06 684  0.000357636 684    0.00684   684 
-3.31156e-07 685  -0.000608691 685    0.00685   685 
1.01123e-06 686  -0.000930799 686    0.00686   686 
-2.0912e-07 687  -0.000286582 687    0.00687   687 
-1.06337e-06 688  -0.000286582 688    0.00688   688 
1.01123e-06 689  -0.000608691 689    0.00689   689 
-9.41332e-07 690  -0.000608691 690    0.0069   690 
5.84108e-07 691  -0.00125291 691    0.00691   691 
3.49494e-08 692  -0.000608691 692    0.00692   692 
-5.75226e-07 693  -0.000608691 693    0.00693   693 
2.10955e-06 694  -0.000608691 694    0.00694   694 
-2.40575e-06 695  -0.000930799 695    0.00695   695 
8.89196e-07 696  -0.000286582 696    0.00696   696 
-6.97261e-07 697  -0.000608691 697    0.00697   697 
6.45125e-07 698  -0.000608691 698    0.00698   698 
-1.55151e-06 699  -0.00125291 699    0.00699   699 
6.45125e-07 700  -0.000930799 700    0.007   700 
-8.70854e-08 701  3.5527e-05 701    0.00701   701 
5.2309e-07 702  -0.000286582 702    0.00702   702 
3.49494e-08 703  -0.000608691 703    0.00703   703 
-4.53191e-07 704  -0.000286582 704    0.00704   704 
-6.97261e-07 705  -0.000608691 705    0.00705   705 
4.01056e-07 706  3.5527e-05 706    0.00706   706 
3.49494e-08 707  -0.000286582 707    0.00707   707 
1.74344e-06 708  -0.000286582 708    0.00708   708 
-2.0912e-07 709  -0.000930799 709    0.00709   709 
-9.41332e-07 710  3.5527e-05 710    0.0071   710 
1.74344e-06 711  -0.000608691 711    0.00711   711 
-1.30744e-06 712  -0.000286582 712    0.00712   712 
5.2309e-07 713  -0.000930799 713    0.00713   713 
5.2309e-07 714  -0.000286582 714    0.00714   714 
3.49494e-08 715  -0.000608691 715    0.00715   715 
-1.00235e-06 716  -0.000930799 716    0.00716   716 
-5.14209e-07 717  -0.000608691 717    0.00717   717 
1.43835e-06 718  -0.000286582 718    0.00718   718 
7.6716e-07 719  -0.000608691 719    0.00719   719 
4.01056e-07 720  -0.000286582 720    0.0072   720 
-6.97261e-07 721  -0.000608691 721    0.00721   721 
1.56985e-07 722  0.00100185 722    0.00722   722 
8.89196e-07 723  -0.000608691 723    0.00723   723 
3.49494e-08 724  -0.000930799 724    0.00724   724 
-2.03965e-06 725  0.000679745 725    0.00725   725 
7.6716e-07 726  -0.000608691 726    0.00726   726 
-1.1854e-06 727  -0.000930799 727    0.00727   727 
2.47565e-06 728  -0.00189713 728    0.00728   728 
2.7902e-07 729  -0.000608691 729    0.00729   729 
5.2309e-07 730  3.5527e-05 730    0.0073   730 
-1.55151e-06 731  -0.00350767 731    0.00731   731 
1.49937e-06 732  -0.000608691 732    0.00732   732 
-2.0912e-07 733  -0.000286582 733    0.00733   733 
1.56985e-07 734  -0.000608691 734    0.00734   734 
2.7902e-07 735  -0.000608691 735    0.00735   735 
-4.53191e-07 736  -0.000286582 736    0.00736   736 
-2.0912e-07 737  -0.000286582 737    0.00737   737 
3.40038e-07 738  -0.000608691 738    0.00738   738 
-9.41332e-07 739  -0.000286582 739    0.00739   739 
5.2309e-07 740  -0.000286582 740    0.0074   740 
-4.53191e-07 741  3.5527e-05 741    0.00741   741 
5.2309e-07 742  3.5527e-05 742    0.00742   742 
-2.0912e-07 743  -0.000930799 743    0.00743   743 
-2.0912e-07 744  -0.000608691 744    0.00744   744 
-1.06337e-06 745  -0.000930799 745    0.00745   745 
2.7902e-07 746  -0.000608691 746    0.00746   746 
-4.53191e-07 747  -0.000608691 747    0.00747   747 
1.2553e-06 748  -0.000608691 748    0.00748   748 
-8.70854e-08 749  -0.000286582 749    0.00749   749 
4.01056e-07 750  3.5527e-05 750    0.0075   750 
-2.0912e-07 751  -0.000930799 751    0.00751   751 
2.7902e-07 752  0.000357636 752    0.00752   752 
-2.0912e-07 753  -0.000286582 753    0.00753   753 
1.13327e-06 754  -0.000286582 754    0.00754   754 
-4.53191e-07 755  -0.000608691 755    0.00755   755 
1.01123e-06 756  -0.000286582 756    0.00756   756 
-5.75226e-07 757  -0.000286582 757    0.00757   757 
3.49494e-08 758  3.5527e-05 758    0.00758   758 
-2.0912e-07 759  -0.000286582 759    0.00759   759 
7.06143e-07 760  3.5527e-05 760    0.0076   760 
-1.97863e-06 761  -0.000930799 761    0.00761   761 
4.62073e-07 762  0.000357636 762    0.00762   762 
-4.53191e-07 763  -0.000286582 763    0.00763   763 
8.89196e-07 764  -0.000608691 764    0.00764   764 
-4.53191e-07 765  -0.000930799 765    0.00765   765 
3.49494e-08 766  -0.000286582 766    0.00766   766 
-4.53191e-07 767  -0.000608691 767    0.00767   767 
1.01123e-06 768  3.5527e-05 768    0.00768   768 
-9.41332e-07 769  -0.000930799 769    0.00769   769 
1.01123e-06 770  -0.000286582 770    0.0077   770 
-4.53191e-07 771  -0.000608691 771    0.00771   771 
-4.53191e-07 772  -0.000608691 772    0.00772   772 
2.7902e-07 773  -0.000286582 773    0.00773   773 
2.7902e-07 774  -0.000286582 774    0.00774   774 
-1.67354e-06 775  -0.000930799 775    0.00775   775 
1.49937e-06 776  3.5527e-05 776    0.00776   776 
-1.42947e-06 777  -0.000286582 777    0.00777   777 
7.6716e-07 778  -0.000286582 778    0.00778   778 
-6.97261e-07 779  -0.000930799 779    0.00779   779 
1.37734e-06 780  3.5527e-05 780    0.0078   780 
-2.0912e-07 781  -0.000608691 781    0.00781   781 
-6.97261e-07 782  0.00164607 782    0.00782   782 
-3.31156e-07 783  -0.000608691 783    0.00783   783 
1.13327e-06 784  -0.000608691 784    0.00784   784 
-8.80314e-07 785  -0.000930799 785    0.00785   785 
-9.41332e-07 786  -0.000286582 786    0.00786   786 
1.07225e-06 787  -0.000608691 787    0.00787   787 
-1.00235e-06 788  -0.000286582 788    0.00788   788 
-8.70854e-08 789  -0.000608691 789    0.00789   789 
1.86548e-06 790  -0.000286582 790    0.0079   790 
-8.70854e-08 791  3.5527e-05 791    0.00791   791 
1.62141e-06 792  -0.000608691 792    0.00792   792 
-9.41332e-07 793  -0.000286582 793    0.00793   793 
2.7902e-07 794  0.000357636 794    0.00794   794 
-1.1854e-06 795  -0.000286582 795    0.00795   795 
-4.53191e-07 796  -0.000286582 796    0.00796   796 
3.49494e-08 797  -0.000286582 797    0.00797   797 
4.01056e-07 798  -0.000286582 798    0.00798   798 
-5.75226e-07 799  -0.000930799 799    0.00799   799 
-8.70854e-08 800  -0.000286582 800    0.008   800 
1.62141e-06 801  -0.000608691 801    0.00801   801 
-5.75226e-07 802  -0.000286582 802    0.00802   802 
-6.97261e-07 803  -0.000608691 803    0.00803   803 
6.45125e-07 804  -0.000286582 804    0.00804   804 
-2.28372e-06 805  3.5527e-05 805    0.00805   805 
3.49494e-08 806  -0.000930799 806    0.00806   806 
2.18003e-07 807  -0.000286582 807    0.00807   807 
3.49494e-08 808  -0.000286582 808    0.00808   808 
6.45125e-07 809  -0.000930799 809    0.00809   809 
-2.0912e-07 810  -0.000286582 810    0.0081   810 
5.2309e-07 811  -0.000608691 811    0.00811   811 
-8.70854e-08 812  -0.000286582 812    0.00812   812 
1.56985e-07 813  -0.000286582 813    0.00813   813 
1.56985e-07 814  -0.000286582 814    0.00814   814 
6.45125e-07 815  0.000357636 815    0.00815   815 
-6.97261e-07 816  -0.000286582 816    0.00816   816 
8.89196e-07 817  -0.000286582 817    0.00817   817 
6.45125e-07 818  -0.000286582 818    0.00818   818 
-1.42947e-06 819  -0.000930799 819    0.00819   819 
-6.97261e-07 820  -0.000286582 820    0.0082   820 
2.7902e-07 821  -0.000286582 821    0.00821   821 
-2.0912e-07 822  0.00100185 822    0.00822   822 
-8.70854e-08 823  -0.000286582 823    0.00823   823 
-4.53191e-07 824  -0.000286582 824    0.00824   824 
-2.0912e-07 825  -0.00221923 825    0.00825   825 
8.89196e-07 826  -0.000286582 826    0.00826   826 
4.01056e-07 827  -0.000608691 827    0.00827   827 
6.45125e-07 828  0.0026124 828    0.00828   828 
-5.75226e-07 829  -0.000608691 829    0.00829   829 
3.49494e-08 830  -0.000286582 830    0.0083   830 
1.56985e-07 831  0.00164607 831    0.00831   831 
-2.6068e-08 832  -0.000286582 832    0.00832   832 
2.7902e-07 833  -0.000930799 833    0.00833   833 
-1.12438e-06 834  -0.000608691 834    0.00834   834 
-1.00235e-06 835  -0.000608691 835    0.00835   835 
2.7902e-07 836  -0.000286582 836    0.00836   836 
-3.31156e-07 837  -0.000608691 837    0.00837   837 
-3.31156e-07 838  0.000357636 838    0.00838   838 
4.01056e-07 839  -0.000608691 839    0.00839   839 
-4.53191e-07 840  -0.000608691 840    0.0084   840 
-9.41332e-07 841  -0.000930799 841    0.00841   841 
7.6716e-07 842  3.5527e-05 842    0.00842   842 
-8.70854e-08 843  3.5527e-05 843    0.00843   843 
-9.41332e-07 844  3.5527e-05 844    0.00844   844 
5.2309e-07 845  -0.000608691 845    0.00845   845 
-8.19297e-07 846  -0.00221923 846    0.00846   846 
1.2553e-06 847  -0.000608691 847    0.00847   847 
-8.19297e-07 848  -0.000286582 848    0.00848   848 
1.49937e-06 849  3.5527e-05 849    0.00849   849 
6.45125e-07 850  -0.000286582 850    0.0085   850 
-8.19297e-07 851  -0.000608691 851    0.00851   851 
2.7902e-07 852  3.5527e-05 852    0.00852   852 
3.40038e-07 853  -0.000608691 853    0.00853   853 
1.07225e-06 854  -0.000608691 854    0.00854   854 
-2.58881e-06 855  -0.000608691 855    0.00855   855 
1.86548e-06 856  -0.000608691 856    0.00856   856 
-5.75226e-07 857  -0.000286582 857    0.00857   857 
6.45125e-07 858  3.5527e-05 858    0.00858   858 
-1.1854e-06 859  -0.00125291 859    0.00859   859 
1.2553e-06 860  -0.000608691 860    0.0086   860 
-5.75226e-07 861  -0.000608691 861    0.00861   861 
-6.97261e-07 862  -0.000286582 862    0.00862   862 
8.89196e-07 863  -0.000608691 863    0.00863   863 
2.7902e-07 864  -0.000930799 864    0.00864   864 
-1.30744e-06 865  -0.00157502 865    0.00865   865 
-2.0912e-07 866  -0.000286582 866    0.00866   866 
7.6716e-07 867  -0.000286582 867    0.00867   867 
-5.75226e-07 868  -0.00125291 868    0.00868   868 
-2.03965e-06 869  -0.000930799 869    0.00869   869 
1.2553e-06 870  -0.000608691 870    0.0087   870 
-5.75226e-07 871  0.00164607 871    0.00871   871 
-2.03965e-06 872  3.5527e-05 872    0.00872   872 
5.2309e-07 873  -0.000608691 873    0.00873   873 
2.10955e-06 874  -0.000930799 874    0.00874   874 
-9.41332e-07 875  -0.000930799 875    0.00875   875 
-8.19297e-07 876  3.5527e-05 876    0.00876   876 
2.18003e-07 877  -0.000286582 877    0.00877   877 
7.6716e-07 878  -0.000286582 878    0.00878   878 
-1.30744e-06 879  -0.00125291 879    0.00879   879 
8.89196e-07 880  3.5527e-05 880    0.0088   880 
-1.49049e-06 881  -0.000608691 881    0.00881   881 
9.59678e-08 882  3.5527e-05 882    0.00882   882 
-9.41332e-07 883  3.5527e-05 883    0.00883   883 
-8.70854e-08 884  -0.000608691 884    0.00884   884 
-9.41332e-07 885  -0.000608691 885    0.00885   885 
6.45125e-07 886  -0.000608691 886    0.00886   886 
-3.31156e-07 887  -0.000286582 887    0.00887   887 
-4.53191e-07 888  -0.000608691 888    0.00888   888 
-8.70854e-08 889  -0.000286582 889    0.00889   889 
-4.53191e-07 890  3.5527e-05 890    0.0089   890 
5.2309e-07 891  -0.000930799 891    0.00891   891 
4.01056e-07 892  -0.000608691 892    0.00892   892 
-5.75226e-07 893  -0.000930799 893    0.00893   893 
-4.53191e-07 894  -0.000930799 894    0.00894   894 
1.13327e-06 895  -0.000608691 895    0.00895   895 
-1.1854e-06 896  -0.000286582 896    0.00896   896 
-1.1854e-06 897  -0.000930799 897    0.00897   897 
2.7902e-07 898  -0.000608691 898    0.00898   898 
-5.75226e-07 899  -0.000930799 899    0.00899   899 
2.7902e-07 900  3.5527e-05 900    0.009   900 
-2.0912e-07 901  -0.000608691 901    0.00901   901 
3.49494e-08 902  -0.00157502 902    0.00902   902 
-5.14209e-07 903  -0.000930799 903    0.00903   903 
-2.70139e-07 904  3.5527e-05 904    0.00904   904 
4.62073e-07 905  -0.00286345 905    0.00905   905 
-3.31156e-07 906  -0.000286582 906    0.00906   906 
3.49494e-08 907  -0.000608691 907    0.00907   907 
-8.70854e-08 908  0.00229029 908    0.00908   908 
-4.53191e-07 909  -0.000608691 909    0.00909   909 
3.49494e-08 910  3.5527e-05 910    0.0091   910 
-4.53191e-07 911  -0.000286582 911    0.00911   911 
1.13327e-06 912  -0.000286582 912    0.00912   912 
-3.31156e-07 913  -0.000608691 913    0.00913   913 
-9.41332e-07 914  -0.000286582 914    0.00914   914 
-8.70854e-08 915  -0.000286582 915    0.00915   915 
1.2553e-06 916  -0.000608691 916    0.00916   916 
-2.0912e-07 917  -0.00125291 917    0.00917   917 
-3.31156e-07 918  -0.000608691 918    0.00918   918 
1.56985e-07 919  3.5527e-05 919    0.00919   919 
-6.97261e-07 920  -0.000930799 920    0.0092   920 
-5.75226e-07 921  -0.000286582 921    0.00921   921 
5.2309e-07 922  -0.000608691 922    0.00922   922 
-1.12438e-06 923  -0.000286582 923    0.00923   923 
2.7902e-07 924  3.5527e-05 924    0.00924   924 
-1.12438e-06 925  -0.000286582 925    0.00925   925 
2.18003e-07 926  0.000357636 926    0.00926   926 
3.49494e-08 927  -0.000608691 927    0.00927   927 
-1.79558e-06 928  -0.000608691 928    0.00928   928 
1.01123e-06 929  -0.000608691 929    0.00929   929 
-1.30744e-06 930  -0.000286582 930    0.0093   930 
4.01056e-07 931  -0.000608691 931    0.00931   931 
-4.53191e-07 932  -0.000930799 932    0.00932   932 
-8.70854e-08 933  -0.000286582 933    0.00933   933 
-9.41332e-07 934  -0.000286582 934    0.00934   934 
2.7902e-07 935  -0.000286582 935    0.00935   935 
-4.53191e-07 936  -0.000608691 936    0.00936   936 
8.89196e-07 937  -0.000286582 937    0.00937   937 
2.7902e-07 938  -0.000930799 938    0.00938   938 
-3.31156e-07 939  3.5527e-05 939    0.00939   939 
-1.67354e-06 940  -0.00125291 940    0.0094   940 
1.49937e-06 941  -0.000286582 941    0.00941   941 
-1.42947e-06 942  0.00229029 942    0.00942   942 
3.49494e-08 943  -0.000608691 943    0.00943   943 
-2.0912e-07 944  -0.000286582 944    0.00944   944 
-9.41332e-07 945  0.0026124 945    0.00945   945 
2.7902e-07 946  -0.000608691 946    0.00946   946 
1.86548e-06 947  -0.000286582 947    0.00947   947 
-1.8566e-06 948  -0.000608691 948    0.00948   948 
-8.70854e-08 949  -0.000608691 949    0.00949   949 
1.2553e-06 950  -0.000286582 950    0.0095   950 
-6.97261e-07 951  -0.000930799 951    0.00951   951 
-3.31156e-07 952  -0.000286582 952    0.00952   952 
-1.30744e-06 953  -0.000930799 953    0.00953   953 
-8.70854e-08 954  -0.000608691 954    0.00954   954 
-1.91761e-06 955  -0.000930799 955    0.00955   955 
8.89196e-07 956  -0.000608691 956    0.00956   956 
-1.67354e-06 957  0.000357636 957    0.00957   957 
5.2309e-07 958  -0.000608691 958    0.00958   958 
-1.06337e-06 959  -0.000608691 959    0.00959   959 
-4.53191e-07 960  -0.000286582 960    0.0096   960 
-3.31156e-07 961  -0.000286582 961    0.00961   961 
1.13327e-06 962  -0.000608691 962    0.00962   962 
-1.06337e-06 963  -0.000930799 963    0.00963   963 
-1.1854e-06 964  -0.000286582 964    0.00964   964 
3.49494e-08 965  3.5527e-05 965    0.00965   965 
-3.31156e-07 966  0.000679745 966    0.00966   966 
-6.97261e-07 967  -0.000286582 967    0.00967   967 
1.49937e-06 968  -0.000286582 968    0.00968   968 
-2.95491e-06 969  -0.000930799 969    0.00969   969 
1.49937e-06 970  3.5527e-05 970    0.0097   970 
-2.10067e-06 971  -0.000608691 971    0.00971   971 
5.2309e-07 972  -0.000286582 972    0.00972   972 
9.59678e-08 973  -0.000608691 973    0.00973   973 
-4.53191e-07 974  -0.000608691 974    0.00974   974 
-2.0912e-07 975  -0.000608691 975    0.00975   975 
-4.53191e-07 976  3.5527e-05 976    0.00976   976 
-3.31156e-07 977  -0.00125291 977    0.00977   977 
2.7902e-07 978  -0.000286582 978    0.00978   978 
1.56985e-07 979  -0.000930799 979    0.00979   979 
-1.67354e-06 980  -0.000608691 980    0.0098   980 
-8.19297e-07 981  -0.000286582 981    0.00981   981 
2.7902e-07 982  -0.00189713 982    0.00982   982 
-3.31156e-07 983  -0.000608691 983    0.00983   983 
-1.06337e-06 984  -0.000286582 984    0.00984   984 
-5.75226e-07 985  -0.000608691 985    0.00985   985 
-2.0912e-07 986  -0.000286582 986    0.00986   986 
-8.19297e-07 987  -0.00125291 987    0.00987   987 
5.2309e-07 988  -0.000608691 988    0.00988   988 
-5.75226e-07 989  -0.000286582 989    0.00989   989 
-2.0912e-07 990  -0.000608691 990    0.0099   990 
-6.97261e-07 991  -0.000286582 991    0.00991   991 
-8.19297e-07 992  -0.000286582 992    0.00992   992 
-3.92173e-07 993  -0.000286582 993    0.00993   993 
8.89196e-07 994  -0.000286582 994    0.00994   994 
-5.75226e-07 995  -0.000608691 995    0.00995   995 
-4.53191e-07 996  -0.000608691 996    0.00996   996 
-6.36244e-07 997  -0.000930799 997    0.00997   997 
-2.70139e-07 998  -0.000286582 998    0.00998   998 
3.49494e-08 999  -0.000930799 999    0.00999   999 
7.6716e-07 1000  3.5527e-05 1000    0.01   1000 
-1.1854e-06 1001  -0.000930799 1001    0.01001   1001 
-1.30744e-06 1002  -0.000608691 1002    0.01002   1002 
8.89196e-07 1003  -0.00125291 1003    0.01003   1003 
-2.0912e-07 1004  -0.000608691 1004    0.01004   1004 
-4.53191e-07 1005  -0.000608691 1005    0.01005   1005 
-6.97261e-07 1006  3.5527e-05 1006    0.01006   1006 
-8.19297e-07 1007  -0.000608691 1007    0.01007   1007 
2.10955e-06 1008  -0.000286582 1008    0.01008   1008 
-1.91761e-06 1009  -0.000930799 1009    0.01009   1009 
8.89196e-07 1010  0.000357636 1010    0.0101   1010 
-1.1854e-06 1011  3.5527e-05 1011    0.01011   1011 
7.6716e-07 1012  3.5527e-05 1012    0.01012   1012 
-1.1854e-06 1013  -0.000608691 1013    0.01013   1013 
3.49494e-08 1014  -0.000286582 1014    0.01014   1014 
-1.30744e-06 1015  -0.000608691 1015    0.01015   1015 
2.7902e-07 1016  -0.000286582 1016    0.01016   1016 
7.6716e-07 1017  -0.000286582 1017    0.01017   1017 
-2.34474e-06 1018  -0.000286582 1018    0.01018   1018 
1.13327e-06 1019  -0.000608691 1019    0.01019   1019 
1.19428e-06 1020  -0.000608691 1020    0.0102   1020 
-1.97863e-06 1021  -0.000286582 1021    0.01021   1021 
-9.41332e-07 1022  -0.000608691 1022    0.01022   1022 
2.7902e-07 1023  -0.000930799 1023    0.01023   1023 
-3.31156e-07 1024  0.000357636 1024    0.01024   1024 
-6.97261e-07 1025  -0.00125291 1025    0.01025   1025 
2.7902e-07 1026  -0.000608691 1026    0.01026   1026 
-1.67354e-06 1027  -0.000608691 1027    0.01027   1027 
-1.42947e-06 1028  -0.000286582 1028    0.01028   1028 
1.13327e-06 1029  3.5527e-05 1029    0.01029   1029 
-4.53191e-07 1030  -0.000286582 1030    0.0103   1030 
-1.06337e-06 1031  -0.000930799 1031    0.01031   1031 
-6.97261e-07 1032  0.000357636 1032    0.01032   1032 
-1.42947e-06 1033  -0.00125291 1033    0.01033   1033 
-8.70854e-08 1034  3.5527e-05 1034    0.01034   1034 
-1.1854e-06 1035  -0.000608691 1035    0.01035   1035 
1.37734e-06 1036  -0.000930799 1036    0.01036   1036 
-6.97261e-07 1037  -0.000286582 1037    0.01037   1037 
-8.70854e-08 1038  -0.000286582 1038    0.01038   1038 
-2.28372e-06 1039  -0.000608691 1039    0.01039   1039 
7.06143e-07 1040  -0.00157502 1040    0.0104   1040 
1.01123e-06 1041  -0.000930799 1041    0.01041   1041 
-1.42947e-06 1042  3.5527e-05 1042    0.01042   1042 
2.7902e-07 1043  -0.00189713 1043    0.01043   1043 
-3.31156e-07 1044  -0.000930799 1044    0.01044   1044 
-5.75226e-07 1045  -0.000608691 1045    0.01045   1045 
6.45125e-07 1046  -0.00125291 1046    0.01046   1046 
-8.19297e-07 1047  -0.000286582 1047    0.01047   1047 
4.01056e-07 1048  3.5527e-05 1048    0.01048   1048 
-3.31156e-07 1049  -0.000930799 1049    0.01049   1049 
-9.41332e-07 1050  3.5527e-05 1050    0.0105   1050 
-8.19297e-07 1051  -0.000286582 1051    0.01051   1051 
-9.41332e-07 1052  3.5527e-05 1052    0.01052   1052 
-9.41332e-07 1053  -0.000608691 1053    0.01053   1053 
8.89196e-07 1054  3.5527e-05 1054    0.01054   1054 
-6.97261e-07 1055  -0.000930799 1055    0.01055   1055 
1.56985e-07 1056  0.000357636 1056    0.01056   1056 
-3.31156e-07 1057  -0.000930799 1057    0.01057   1057 
-8.70854e-08 1058  -0.000608691 1058    0.01058   1058 
-8.19297e-07 1059  -0.000608691 1059    0.01059   1059 
-5.75226e-07 1060  -0.000608691 1060    0.0106   1060 
-5.75226e-07 1061  -0.000930799 1061    0.01061   1061 
-5.75226e-07 1062  -0.000608691 1062    0.01062   1062 
-1.49049e-06 1063  -0.000608691 1063    0.01063   1063 
1.13327e-06 1064  -0.000608691 1064    0.01064   1064 
-1.30744e-06 1065  0.000357636 1065    0.01065   1065 
7.6716e-07 1066  3.5527e-05 1066    0.01066   1066 
-1.42947e-06 1067  -0.000608691 1067    0.01067   1067 
-8.70854e-08 1068  -0.000286582 1068    0.01068   1068 
4.01056e-07 1069  -0.000608691 1069    0.01069   1069 
2.7902e-07 1070  -0.00157502 1070    0.0107   1070 
-5.75226e-07 1071  -0.000286582 1071    0.01071   1071 
8.89196e-07 1072  -0.000286582 1072    0.01072   1072 
-2.64982e-06 1073  -0.000608691 1073    0.01073   1073 
1.2553e-06 1074  3.5527e-05 1074    0.01074   1074 
-5.75226e-07 1075  3.5527e-05 1075    0.01075   1075 
-4.53191e-07 1076  -0.000286582 1076    0.01076   1076 
-2.03965e-06 1077  -0.000286582 1077    0.01077   1077 
1.01123e-06 1078  -0.000608691 1078    0.01078   1078 
-8.19297e-07 1079  -0.000608691 1079    0.01079   1079 
3.49494e-08 1080  -0.000286582 1080    0.0108   1080 
-1.06337e-06 1081  -0.000608691 1081    0.01081   1081 
-2.0912e-07 1082  -0.000608691 1082    0.01082   1082 
-8.19297e-07 1083  -0.000286582 1083    0.01083   1083 
1.01123e-06 1084  -0.000286582 1084    0.01084   1084 
-1.91761e-06 1085  -0.00189713 1085    0.01085   1085 
8.89196e-07 1086  0.000357636 1086    0.01086   1086 
-1.61253e-06 1087  -0.000608691 1087    0.01087   1087 
8.89196e-07 1088  -0.000608691 1088    0.01088   1088 
-1.79558e-06 1089  -0.000608691 1089    0.01089   1089 
8.28177e-07 1090  -0.000286582 1090    0.0109   1090 
-1.8566e-06 1091  -0.000608691 1091    0.01091   1091 
3.49494e-08 1092  -0.000608691 1092    0.01092   1092 
5.2309e-07 1093  -0.000608691 1093    0.01093   1093 
-8.70854e-08 1094  0.000357636 1094    0.01094   1094 
-1.30744e-06 1095  -0.000930799 1095    0.01095   1095 
6.45125e-07 1096  -0.000286582 1096    0.01096   1096 
-1.1854e-06 1097  -0.00125291 1097    0.01097   1097 
-6.97261e-07 1098  -0.000286582 1098    0.01098   1098 
2.7902e-07 1099  -0.000286582 1099    0.01099   1099 
-5.75226e-07 1100  -0.000608691 1100    0.011   1100 
-1.30744e-06 1101  -0.00125291 1101    0.01101   1101 
6.45125e-07 1102  -0.000608691 1102    0.01102   1102 
-2.0912e-07 1103  -0.000286582 1103    0.01103   1103 
1.56985e-07 1104  -0.00125291 1104    0.01104   1104 
-2.52779e-06 1105  -0.000286582 1105    0.01105   1105 
1.01123e-06 1106  -0.000286582 1106    0.01106   1106 
-1.42947e-06 1107  -0.000286582 1107    0.01107   1107 
-5.75226e-07 1108  -0.000930799 1108    0.01108   1108 
2.7902e-07 1109  -0.000286582 1109    0.01109   1109 
-1.97863e-06 1110  -0.000286582 1110    0.0111   1110 
-8.70854e-08 1111  -0.000930799 1111    0.01111   1111 
1.07225e-06 1112  -0.000608691 1112    0.01112   1112 
-1.91761e-06 1113  -0.000608691 1113    0.01113   1113 
-1.48103e-07 1114  -0.000286582 1114    0.01114   1114 
-2.03965e-06 1115  -0.000608691 1115    0.01115   1115 
-4.53191e-07 1116  -0.000286582 1116    0.01116   1116 
-2.0912e-07 1117  -0.000930799 1117    0.01117   1117 
5.2309e-07 1118  -0.000608691 1118    0.01118   1118 
-1.30744e-06 1119  -0.00125291 1119    0.01119   1119 
5.2309e-07 1120  -0.000930799 1120    0.0112   1120 
-1.42947e-06 1121  -0.000286582 1121    0.01121   1121 
-2.0912e-07 1122  0.000357636 1122    0.01122   1122 
-2.0912e-07 1123  -0.000608691 1123    0.01123   1123 
1.62141e-06 1124  -0.000608691 1124    0.01124   1124 
-1.67354e-06 1125  3.5527e-05 1125    0.01125   1125 
-8.70854e-08 1126  3.5527e-05 1126    0.01126   1126 
-8.70854e-08 1127  -0.000608691 1127    0.01127   1127 
1.56985e-07 1128  3.5527e-05 1128    0.01128   1128 
-1.06337e-06 1129  -0.000608691 1129    0.01129   1129 
1.01123e-06 1130  -0.000286582 1130    0.0113   1130 
-2.03965e-06 1131  -0.000286582 1131    0.01131   1131 
-8.70854e-08 1132  -0.000286582 1132    0.01132   1132 
-6.36244e-07 1133  -0.000608691 1133    0.01133   1133 
3.40038e-07 1134  -0.000930799 1134    0.01134   1134 
-1.24642e-06 1135  -0.000286582 1135    0.01135   1135 
-8.19297e-07 1136  3.5527e-05 1136    0.01136   1136 
2.18003e-07 1137  3.5527e-05 1137    0.01137   1137 
-3.92173e-07 1138  -0.000608691 1138    0.01138   1138 
-8.19297e-07 1139  -0.000608691 1139    0.01139   1139 
2.7902e-07 1140  -0.000286582 1140    0.0114   1140 
-5.75226e-07 1141  -0.000286582 1141    0.01141   1141 
1.56985e-07 1142  -0.000286582 1142    0.01142   1142 
-1.55151e-06 1143  0.000679745 1143    0.01143   1143 
1.56985e-07 1144  -0.000286582 1144    0.01144   1144 
4.01056e-07 1145  -0.000930799 1145    0.01145   1145 
-9.41332e-07 1146  -0.000608691 1146    0.01146   1146 
-9.41332e-07 1147  -0.000608691 1147    0.01147   1147 
2.7902e-07 1148  -0.000608691 1148    0.01148   1148 
-8.19297e-07 1149  -0.000930799 1149    0.01149   1149 
-1.30744e-06 1150  3.5527e-05 1150    0.0115   1150 
-2.0912e-07 1151  -0.000286582 1151    0.01151   1151 
-3.31156e-07 1152  -0.000286582 1152    0.01152   1152 
-1.55151e-06 1153  -0.000608691 1153    0.01153   1153 
7.6716e-07 1154  -0.000608691 1154    0.01154   1154 
-8.19297e-07 1155  -0.000608691 1155    0.01155   1155 
3.40038e-07 1156  -0.000286582 1156    0.01156   1156 
-1.91761e-06 1157  -0.00189713 1157    0.01157   1157 
1.74344e-06 1158  -0.000286582 1158    0.01158   1158 
-8.80314e-07 1159  -0.000286582 1159    0.01159   1159 
2.18003e-07 1160  -0.000286582 1160    0.0116   1160 
2.7902e-07 1161  3.5527e-05 1161    0.01161   1161 
-1.55151e-06 1162  -0.000608691 1162    0.01162   1162 
7.6716e-07 1163  -0.000286582 1163    0.01163   1163 
-5.75226e-07 1164  -0.000286582 1164    0.01164   1164 
-9.41332e-07 1165  -0.000930799 1165    0.01165   1165 
1.74344e-06 1166  -0.000286582 1166    0.01166   1166 
-2.0912e-07 1167  -0.000286582 1167    0.01167   1167 
-2.0912e-07 1168  -0.000930799 1168    0.01168   1168 
-3.31156e-07 1169  0.000357636 1169    0.01169   1169 
-2.03965e-06 1170  -0.000286582 1170    0.0117   1170 
-1.1854e-06 1171  -0.000930799 1171    0.01171   1171 
1.62141e-06 1172  3.5527e-05 1172    0.01172   1172 
-1.30744e-06 1173  -0.00125291 1173    0.01173   1173 
-1.91761e-06 1174  -0.000930799 1174    0.01174   1174 
8.89196e-07 1175  -0.000286582 1175    0.01175   1175 
-8.19297e-07 1176  -0.000608691 1176    0.01176   1176 
-8.19297e-07 1177  -0.000286582 1177    0.01177   1177 
4.01056e-07 1178  -0.000608691 1178    0.01178   1178 
-5.14209e-07 1179  -0.000286582 1179    0.01179   1179 
-1.1854e-06 1180  -0.000608691 1180    0.0118   1180 
-2.6068e-08 1181  -0.000608691 1181    0.01181   1181 
-5.14209e-07 1182  3.5527e-05 1182    0.01182   1182 
-4.53191e-07 1183  3.5527e-05 1183    0.01183   1183 
3.49494e-08 1184  -0.00157502 1184    0.01184   1184 
-2.0912e-07 1185  -0.000608691 1185    0.01185   1185 
-4.53191e-07 1186  -0.000286582 1186    0.01186   1186 
-8.70854e-08 1187  -0.000608691 1187    0.01187   1187 
-2.0912e-07 1188  0.000357636 1188    0.01188   1188 
-1.79558e-06 1189  -0.000608691 1189    0.01189   1189 
1.13327e-06 1190  -0.000286582 1190    0.0119   1190 
-3.31156e-07 1191  -0.000608691 1191    0.01191   1191 
-6.97261e-07 1192  -0.000608691 1192    0.01192   1192 
2.7902e-07 1193  -0.000608691 1193    0.01193   1193 
3.49494e-08 1194  -0.000608691 1194    0.01194   1194 
-1.67354e-06 1195  -0.000930799 1195    0.01195   1195 
-2.0912e-07 1196  -0.000930799 1196    0.01196   1196 
1.13327e-06 1197  -0.000608691 1197    0.01197   1197 
-2.89389e-06 1198  -0.000286582 1198    0.01198   1198 
-2.0912e-07 1199  -0.000608691 1199    0.01199   1199 
2.7902e-07 1200  -0.000930799 1200    0.012   1200 
-6.97261e-07 1201  -0.000930799 1201    0.01201   1201 
3.40038e-07 1202  -0.000930799 1202    0.01202   1202 
-1.12438e-06 1203  -0.000286582 1203    0.01203   1203 
-1.48103e-07 1204  3.5527e-05 1204    0.01204   1204 
-1.30744e-06 1205  -0.000286582 1205    0.01205   1205 
3.49494e-08 1206  3.5527e-05 1206    0.01206   1206 
-8.70854e-08 1207  -0.000930799 1207    0.01207   1207 
-1.06337e-06 1208  0.000357636 1208    0.01208   1208 
-4.53191e-07 1209  -0.000286582 1209    0.01209   1209 
-8.70854e-08 1210  -0.000608691 1210    0.0121   1210 
-6.97261e-07 1211  -0.000608691 1211    0.01211   1211 
3.49494e-08 1212  -0.000286582 1212    0.01212   1212 
3.49494e-08 1213  -0.000608691 1213    0.01213   1213 
-3.31156e-07 1214  -0.000286582 1214    0.01214   1214 
-9.41332e-07 1215  -0.000286582 1215    0.01215   1215 
1.37734e-06 1216  -0.000286582 1216    0.01216   1216 
-1.30744e-06 1217  -0.000608691 1217    0.01217   1217 
1.01123e-06 1218  -0.000286582 1218    0.01218   1218 
-2.52779e-06 1219  -0.000608691 1219    0.01219   1219 
-2.0912e-07 1220  -0.000608691 1220    0.0122   1220 
-3.31156e-07 1221  -0.000286582 1221    0.01221   1221 
-4.53191e-07 1222  -0.000286582 1222    0.01222   1222 
-1.06337e-06 1223  -0.000286582 1223    0.01223   1223 
-2.0912e-07 1224  0.000679745 1224    0.01224   1224 
4.01056e-07 1225  3.5527e-05 1225    0.01225   1225 
5.84108e-07 1226  -0.000286582 1226    0.01226   1226 
-1.30744e-06 1227  -0.000286582 1227    0.01227   1227 
4.01056e-07 1228  -0.000930799 1228    0.01228   1228 
-7.58279e-07 1229  -0.000286582 1229    0.01229   1229 
-3.92173e-07 1230  3.5527e-05 1230    0.0123   1230 
-1.30744e-06 1231  -0.000608691 1231    0.01231   1231 
7.6716e-07 1232  -0.00125291 1232    0.01232   1232 
-2.64982e-06 1233  -0.000608691 1233    0.01233   1233 
3.49494e-08 1234  -0.000930799 1234    0.01234   1234 
2.7902e-07 1235  -0.000608691 1235    0.01235   1235 
-8.19297e-07 1236  3.5527e-05 1236    0.01236   1236 
7.6716e-07 1237  -0.000608691 1237    0.01237   1237 
-1.06337e-06 1238  -0.000286582 1238    0.01238   1238 
-4.53191e-07 1239  3.5527e-05 1239    0.01239   1239 
1.56985e-07 1240  -0.000286582 1240    0.0124   1240 
-9.41332e-07 1241  -0.000930799 1241    0.01241   1241 
-8.19297e-07 1242  -0.000286582 1242    0.01242   1242 
-3.31156e-07 1243  -0.000608691 1243    0.01243   1243 
2.7902e-07 1244  3.5527e-05 1244    0.01244   1244 
-2.52779e-06 1245  -0.000608691 1245    0.01245   1245 
1.13327e-06 1246  0.000357636 1246    0.01246   1246 
-1.91761e-06 1247  -0.000608691 1247    0.01247   1247 
3.49494e-08 1248  -0.000286582 1248    0.01248   1248 
1.56039e-06 1249  -0.000286582 1249    0.01249   1249 
-1.55151e-06 1250  -0.000286582 1250    0.0125   1250 
-5.14209e-07 1251  -0.000930799 1251    0.01251   1251 
7.06143e-07 1252  -0.000286582 1252    0.01252   1252 
-5.75226e-07 1253  -0.000930799 1253    0.01253   1253 
-4.53191e-07 1254  3.5527e-05 1254    0.01254   1254 
-6.97261e-07 1255  -0.000608691 1255    0.01255   1255 
3.49494e-08 1256  -0.000608691 1256    0.01256   1256 
-9.41332e-07 1257  -0.00125291 1257    0.01257   1257 
-3.31156e-07 1258  -0.000608691 1258    0.01258   1258 
-1.1854e-06 1259  -0.000608691 1259    0.01259   1259 
-8.70854e-08 1260  -0.000286582 1260    0.0126   1260 
-1.42947e-06 1261  -0.00157502 1261    0.01261   1261 
4.01056e-07 1262  -0.000608691 1262    0.01262   1262 
7.6716e-07 1263  -0.000930799 1263    0.01263   1263 
-9.41332e-07 1264  -0.00286345 1264    0.01264   1264 
-8.19297e-07 1265  -0.00157502 1265    0.01265   1265 
1.56985e-07 1266  -0.000608691 1266    0.01266   1266 
-9.41332e-07 1267  -0.000286582 1267    0.01267   1267 
-9.41332e-07 1268  0.000357636 1268    0.01268   1268 
-1.30744e-06 1269  -0.000608691 1269    0.01269   1269 
1.62141e-06 1270  3.5527e-05 1270    0.0127   1270 
-1.91761e-06 1271  -0.000608691 1271    0.01271   1271 
-4.53191e-07 1272  -0.000608691 1272    0.01272   1272 
-1.1854e-06 1273  -0.000608691 1273    0.01273   1273 
3.40038e-07 1274  -0.000608691 1274    0.01274   1274 
-3.31156e-07 1275  -0.000930799 1275    0.01275   1275 
4.01056e-07 1276  -0.000608691 1276    0.01276   1276 
-1.12438e-06 1277  -0.000608691 1277    0.01277   1277 
-3.92173e-07 1278  -0.000286582 1278    0.01278   1278 
-8.19297e-07 1279  3.5527e-05 1279    0.01279   1279 
7.6716e-07 1280  -0.000608691 1280    0.0128   1280 
-1.55151e-06 1281  -0.000608691 1281    0.01281   1281 
7.6716e-07 1282  -0.000608691 1282    0.01282   1282 
-1.1854e-06 1283  -0.000286582 1283    0.01283   1283 
7.6716e-07 1284  -0.000608691 1284    0.01284   1284 
-9.41332e-07 1285  -0.000608691 1285    0.01285   1285 
-6.97261e-07 1286  3.5527e-05 1286    0.01286   1286 
-8.19297e-07 1287  -0.000930799 1287    0.01287   1287 
-8.70854e-08 1288  0.000357636 1288    0.01288   1288 
-4.53191e-07 1289  -0.000930799 1289    0.01289   1289 
5.2309e-07 1290  -0.000608691 1290    0.0129   1290 
-8.70854e-08 1291  -0.000930799 1291    0.01291   1291 
-1.06337e-06 1292  3.5527e-05 1292    0.01292   1292 
-9.41332e-07 1293  -0.000286582 1293    0.01293   1293 
1.49937e-06 1294  3.5527e-05 1294    0.01294   1294 
-2.10067e-06 1295  -0.000608691 1295    0.01295   1295 
-1.00235e-06 1296  -0.000608691 1296    0.01296   1296 
-1.24642e-06 1297  -0.000608691 1297    0.01297   1297 
3.40038e-07 1298  3.5527e-05 1298    0.01298   1298 
2.18003e-07 1299  -0.000930799 1299    0.01299   1299 
-2.77186e-06 1300  3.5527e-05 1300    0.013   1300 
4.01056e-07 1301  -0.000608691 1301    0.01301   1301 
-9.41332e-07 1302  -0.000286582 1302    0.01302   1302 
-1.1854e-06 1303  -0.00125291 1303    0.01303   1303 
-3.31156e-07 1304  -0.000286582 1304    0.01304   1304 
-6.97261e-07 1305  -0.000930799 1305    0.01305   1305 
-1.30744e-06 1306  -0.000608691 1306    0.01306   1306 
-2.0912e-07 1307  -0.000608691 1307    0.01307   1307 
-9.41332e-07 1308  -0.000286582 1308    0.01308   1308 
-1.42947e-06 1309  -0.000930799 1309    0.01309   1309 
7.6716e-07 1310  0.00132396 1310    0.0131   1310 
-8.70854e-08 1311  -0.000608691 1311    0.01311   1311 
-2.0912e-07 1312  0.000679745 1312    0.01312   1312 
-1.79558e-06 1313  -0.00254134 1313    0.01313   1313 
1.49937e-06 1314  -0.000608691 1314    0.01314   1314 
-1.79558e-06 1315  -0.000608691 1315    0.01315   1315 
-5.75226e-07 1316  0.000357636 1316    0.01316   1316 
1.56985e-07 1317  -0.000608691 1317    0.01317   1317 
-1.67354e-06 1318  -0.000286582 1318    0.01318   1318 
-3.92173e-07 1319  -0.000286582 1319    0.01319   1319 
-8.70854e-08 1320  3.5527e-05 1320    0.0132   1320 
-2.83288e-06 1321  -0.000930799 1321    0.01321   1321 
2.65871e-06 1322  3.5527e-05 1322    0.01322   1322 
-2.16168e-06 1323  -0.000286582 1323    0.01323   1323 
-2.0912e-07 1324  -0.000286582 1324    0.01324   1324 
1.56985e-07 1325  -0.000608691 1325    0.01325   1325 
-6.97261e-07 1326  -0.000286582 1326    0.01326   1326 
-8.70854e-08 1327  -0.000608691 1327    0.01327   1327 
2.7902e-07 1328  -0.000608691 1328    0.01328   1328 
-3.31156e-07 1329  3.5527e-05 1329    0.01329   1329 
-2.52779e-06 1330  -0.000608691 1330    0.0133   1330 
-8.70854e-08 1331  -0.000930799 1331    0.01331   1331 
-2.0912e-07 1332  -0.000286582 1332    0.01332   1332 
-5.75226e-07 1333  -0.000286582 1333    0.01333   1333 
4.01056e-07 1334  3.5527e-05 1334    0.01334   1334 
-6.97261e-07 1335  -0.000608691 1335    0.01335   1335 
-2.0912e-07 1336  -0.000608691 1336    0.01336   1336 
-3.31156e-07 1337  -0.000286582 1337    0.01337   1337 
-1.06337e-06 1338  -0.000286582 1338    0.01338   1338 
1.56985e-07 1339  3.5527e-05 1339    0.01339   1339 
-9.41332e-07 1340  -0.000286582 1340    0.0134   1340 
4.01056e-07 1341  -0.000608691 1341    0.01341   1341 
2.18003e-07 1342  0.000357636 1342    0.01342   1342 
-5.14209e-07 1343  -0.000608691 1343    0.01343   1343 
-1.48103e-07 1344  3.5527e-05 1344    0.01344   1344 
-8.19297e-07 1345  -0.000930799 1345    0.01345   1345 
-3.31156e-07 1346  -0.000286582 1346    0.01346   1346 
-1.1854e-06 1347  -0.000608691 1347    0.01347   1347 
7.6716e-07 1348  -0.000608691 1348    0.01348   1348 
-1.30744e-06 1349  3.5527e-05 1349    0.01349   1349 
-1.1854e-06 1350  -0.000608691 1350    0.0135   1350 
5.2309e-07 1351  -0.000608691 1351    0.01351   1351 
-2.0912e-07 1352  -0.000286582 1352    0.01352   1352 
-5.75226e-07 1353  -0.000286582 1353    0.01353   1353 
-1.42947e-06 1354  -0.000286582 1354    0.01354   1354 
-1.30744e-06 1355  0.000357636 1355    0.01355   1355 
1.49937e-06 1356  -0.000286582 1356    0.01356   1356 
-1.91761e-06 1357  -0.00125291 1357    0.01357   1357 
5.2309e-07 1358  -0.000286582 1358    0.01358   1358 
-1.30744e-06 1359  -0.00157502 1359    0.01359   1359 
4.01056e-07 1360  3.5527e-05 1360    0.0136   1360 
-8.19297e-07 1361  -0.000608691 1361    0.01361   1361 
2.7902e-07 1362  -0.000930799 1362    0.01362   1362 
3.49494e-08 1363  -0.000286582 1363    0.01363   1363 
-2.0912e-07 1364  -0.000286582 1364    0.01364   1364 
3.49494e-08 1365  -0.000286582 1365    0.01365   1365 
-5.14209e-07 1366  -0.000286582 1366    0.01366   1366 
-9.41332e-07 1367  -0.000930799 1367    0.01367   1367 
-8.70854e-08 1368  0.00132396 1368    0.01368   1368 
5.2309e-07 1369  -0.000608691 1369    0.01369   1369 
-9.41332e-07 1370  -0.000608691 1370    0.0137   1370 
-1.00235e-06 1371  0.0026124 1371    0.01371   1371 
3.40038e-07 1372  -0.000608691 1372    0.01372   1372 
-8.19297e-07 1373  -0.000286582 1373    0.01373   1373 
4.01056e-07 1374  -0.00189713 1374    0.01374   1374 
-1.55151e-06 1375  -0.000930799 1375    0.01375   1375 
2.7902e-07 1376  -0.000608691 1376    0.01376   1376 
-2.03965e-06 1377  -0.00286345 1377    0.01377   1377 
1.2553e-06 1378  -0.000286582 1378    0.01378   1378 
-1.67354e-06 1379  -0.000608691 1379    0.01379   1379 
1.98751e-06 1380  -0.00511821 1380    0.0138   1380 
-8.19297e-07 1381  -0.000608691 1381    0.01381   1381 
-2.0912e-07 1382  3.5527e-05 1382    0.01382   1382 
-9.41332e-07 1383  -0.00576243 1383    0.01383   1383 
1.13327e-06 1384  3.5527e-05 1384    0.01384   1384 
-1.30744e-06 1385  -0.000608691 1385    0.01385   1385 
3.49494e-08 1386  -0.00544032 1386    0.01386   1386 
4.01056e-07 1387  -0.000286582 1387    0.01387   1387 
2.7902e-07 1388  -0.000286582 1388    0.01388   1388 
-2.46677e-06 1389  -0.000930799 1389    0.01389   1389 
6.45125e-07 1390  -0.000286582 1390    0.0139   1390 
-9.41332e-07 1391  -0.000930799 1391    0.01391   1391 
1.56985e-07 1392  0.00325662 1392    0.01392   1392 
-4.53191e-07 1393  -0.000608691 1393    0.01393   1393 
-9.41332e-07 1394  -0.000608691 1394    0.01394   1394 
1.56985e-07 1395  0.0026124 1395    0.01395   1395 
1.01123e-06 1396  -0.000286582 1396    0.01396   1396 
-1.79558e-06 1397  -0.000930799 1397    0.01397   1397 
6.45125e-07 1398  0.00229029 1398    0.01398   1398 
-1.1854e-06 1399  -0.000608691 1399    0.01399   1399 
-5.75226e-07 1400  -0.000286582 1400    0.014   1400 
-5.75226e-07 1401  0.00229029 1401    0.01401   1401 
2.7902e-07 1402  3.5527e-05 1402    0.01402   1402 
-2.03965e-06 1403  -0.000286582 1403    0.01403   1403 
6.45125e-07 1404  0.00100185 1404    0.01404   1404 
-1.79558e-06 1405  -0.000608691 1405    0.01405   1405 
5.2309e-07 1406  -0.000608691 1406    0.01406   1406 
-1.30744e-06 1407  3.5527e-05 1407    0.01407   1407 
4.01056e-07 1408  3.5527e-05 1408    0.01408   1408 
-1.42947e-06 1409  -0.000930799 1409    0.01409   1409 
-1.1854e-06 1410  3.5527e-05 1410    0.0141   1410 
-5.75226e-07 1411  -0.000608691 1411    0.01411   1411 
-2.0912e-07 1412  -0.000286582 1412    0.01412   1412 
-1.00235e-06 1413  -0.000286582 1413    0.01413   1413 
-2.70139e-07 1414  -0.00125291 1414    0.01414   1414 
-1.61253e-06 1415  -0.000608691 1415    0.01415   1415 
-5.75226e-07 1416  -0.000286582 1416    0.01416   1416 
-6.97261e-07 1417  -0.000930799 1417    0.01417   1417 
3.49494e-08 1418  3.5527e-05 1418    0.01418   1418 
3.49494e-08 1419  -0.000286582 1419    0.01419   1419 
6.45125e-07 1420  -0.000608691 1420    0.0142   1420 
-4.53191e-07 1421  -0.000608691 1421    0.01421   1421 
-6.97261e-07 1422  0.000357636 1422    0.01422   1422 
4.01056e-07 1423  -0.000930799 1423    0.01423   1423 
-8.19297e-07 1424  0.000357636 1424    0.01424   1424 
-1.06337e-06 1425  -0.000286582 1425    0.01425   1425 
1.2553e-06 1426  -0.000286582 1426    0.01426   1426 
-2.28372e-06 1427  -0.000608691 1427    0.01427   1427 
3.49494e-08 1428  0.00164607 1428    0.01428   1428 
-2.0912e-07 1429  -0.000286582 1429    0.01429   1429 
2.7902e-07 1430  0.000679745 1430    0.0143   1430 
-8.19297e-07 1431  0.00196818 1431    0.01431   1431 
-6.97261e-07 1432  3.5527e-05 1432    0.01432   1432 
-5.75226e-07 1433  -0.000286582 1433    0.01433   1433 
-1.42947e-06 1434  0.0026124 1434    0.01434   1434 
2.18003e-07 1435  -0.000608691 1435    0.01435   1435 
1.68242e-06 1436  -0.000930799 1436    0.01436   1436 
-2.40575e-06 1437  0.00229029 1437    0.01437   1437 
-5.75226e-07 1438  -0.000286582 1438    0.01438   1438 
-5.75226e-07 1439  -0.000608691 1439    0.01439   1439 
1.43835e-06 1440  0.000679745 1440    0.0144   1440 
-3.31156e-07 1441  -0.000930799 1441    0.01441   1441 
-1.1854e-06 1442  -0.000930799 1442    0.01442   1442 
-3.31156e-07 1443  -0.00576243 1443    0.01443   1443 
-5.75226e-07 1444  3.5527e-05 1444    0.01444   1444 
1.56985e-07 1445  -0.000286582 1445    0.01445   1445 
-5.75226e-07 1446  0.00164607 1446    0.01446   1446 
4.01056e-07 1447  -0.000930799 1447    0.01447   1447 
-1.30744e-06 1448  3.5527e-05 1448    0.01448   1448 
1.01123e-06 1449  0.00164607 1449    0.01449   1449 
-5.75226e-07 1450  -0.000608691 1450    0.0145   1450 
3.49494e-08 1451  -0.000930799 1451    0.01451   1451 
-3.31156e-07 1452  -0.000608691 1452    0.01452   1452 
-2.28372e-06 1453  -0.000286582 1453    0.01453   1453 
-2.0912e-07 1454  3.5527e-05 1454    0.01454   1454 
-5.75226e-07 1455  -0.00189713 1455    0.01455   1455 
7.6716e-07 1456  -0.000608691 1456    0.01456   1456 
-2.0912e-07 1457  -0.000608691 1457    0.01457   1457 
-2.0912e-07 1458  0.00100185 1458    0.01458   1458 
-2.16168e-06 1459  -0.000286582 1459    0.01459   1459 
1.13327e-06 1460  3.5527e-05 1460    0.0146   1460 
-2.0912e-07 1461  0.00164607 1461    0.01461   1461 
-1.48103e-07 1462  3.5527e-05 1462    0.01462   1462 
-7.58279e-07 1463  -0.000608691 1463    0.01463   1463 
8.28177e-07 1464  0.00164607 1464    0.01464   1464 
-1.1854e-06 1465  -0.000286582 1465    0.01465   1465 
-8.70854e-08 1466  -0.000286582 1466    0.01466   1466 
-8.19297e-07 1467  -0.000608691 1467    0.01467   1467 
1.01123e-06 1468  -0.000286582 1468    0.01468   1468 
-1.79558e-06 1469  -0.000608691 1469    0.01469   1469 
5.2309e-07 1470  3.5527e-05 1470    0.0147   1470 
-1.06337e-06 1471  -0.000608691 1471    0.01471   1471 
6.45125e-07 1472  -0.000286582 1472    0.01472   1472 
-1.1854e-06 1473  -0.000608691 1473    0.01473   1473 
3.49494e-08 1474  -0.000608691 1474    0.01474   1474 
2.7902e-07 1475  -0.000608691 1475    0.01475   1475 
-9.41332e-07 1476  -0.000286582 1476    0.01476   1476 
-3.31156e-07 1477  -0.000608691 1477    0.01477   1477 
1.98751e-06 1478  -0.000286582 1478    0.01478   1478 
-6.97261e-07 1479  -0.00125291 1479    0.01479   1479 
1.56985e-07 1480  -0.000286582 1480    0.0148   1480 
-5.75226e-07 1481  -0.000286582 1481    0.01481   1481 
5.84108e-07 1482  -0.000286582 1482    0.01482   1482 
-4.53191e-07 1483  -0.000608691 1483    0.01483   1483 
7.06143e-07 1484  -0.000608691 1484    0.01484   1484 
-1.00235e-06 1485  -0.000286582 1485    0.01485   1485 
-2.0912e-07 1486  0.000357636 1486    0.01486   1486 
-9.41332e-07 1487  -0.000608691 1487    0.01487   1487 
3.49494e-08 1488  3.5527e-05 1488    0.01488   1488 
-5.75226e-07 1489  -0.000608691 1489    0.01489   1489 
-3.31156e-07 1490  -0.000608691 1490    0.0149   1490 
-2.0912e-07 1491  -0.000286582 1491    0.01491   1491 
-1.1854e-06 1492  -0.000286582 1492    0.01492   1492 
-4.53191e-07 1493  -0.000930799 1493    0.01493   1493 
-5.75226e-07 1494  -0.000608691 1494    0.01494   1494 
-8.19297e-07 1495  -0.000286582 1495    0.01495   1495 
-8.70854e-08 1496  0.000357636 1496    0.01496   1496 
-5.75226e-07 1497  -0.000930799 1497    0.01497   1497 
-1.30744e-06 1498  -0.000286582 1498    0.01498   1498 
2.23158e-06 1499  -0.00125291 1499    0.01499   1499 
-8.19297e-07 1500  -0.000608691 1500    0.015   1500 
-1.1854e-06 1501  -0.000286582 1501    0.01501   1501 
8.89196e-07 1502  -0.000286582 1502    0.01502   1502 
-1.06337e-06 1503  -0.000930799 1503    0.01503   1503 
1.56985e-07 1504  -0.000286582 1504    0.01504   1504 
-9.41332e-07 1505  -0.000608691 1505    0.01505   1505 
-1.48103e-07 1506  0.000357636 1506    0.01506   1506 
-5.75226e-07 1507  -0.000286582 1507    0.01507   1507 
-8.70854e-08 1508  3.5527e-05 1508    0.01508   1508 
1.13327e-06 1509  -0.000930799 1509    0.01509   1509 
-2.16168e-06 1510  -0.000286582 1510    0.0151   1510 
-1.1854e-06 1511  -0.000608691 1511    0.01511   1511 
2.35362e-06 1512  0.000357636 1512    0.01512   1512 
-1.79558e-06 1513  -0.000930799 1513    0.01513   1513 
2.7902e-07 1514  -0.000608691 1514    0.01514   1514 
-8.70854e-08 1515  3.5527e-05 1515    0.01515   1515 
1.56985e-07 1516  -0.000286582 1516    0.01516   1516 
-2.0912e-07 1517  -0.00544032 1517    0.01517   1517 
-8.70854e-08 1518  -0.000286582 1518    0.01518   1518 
1.13327e-06 1519  -0.000608691 1519    0.01519   1519 
-2.0912e-07 1520  0.00132396 1520    0.0152   1520 
-1.30744e-06 1521  -0.000286582 1521    0.01521   1521 
-2.0912e-07 1522  3.5527e-05 1522    0.01522   1522 
-2.0912e-07 1523  -0.000608691 1523    0.01523   1523 
5.2309e-07 1524  -0.000608691 1524    0.01524   1524 
-8.19297e-07 1525  -0.000286582 1525    0.01525   1525 
8.89196e-07 1526  0.000357636 1526    0.01526   1526 
-8.19297e-07 1527  -0.000286582 1527    0.01527   1527 
2.7902e-07 1528  3.5527e-05 1528    0.01528   1528 
4.62073e-07 1529  -0.000930799 1529    0.01529   1529 
3.49494e-08 1530  -0.000286582 1530    0.0153   1530 
-8.19297e-07 1531  -0.000608691 1531    0.01531   1531 
-1.06337e-06 1532  -0.000286582 1532    0.01532   1532 
-1.67354e-06 1533  3.5527e-05 1533    0.01533   1533 
6.45125e-07 1534  -0.000286582 1534    0.01534   1534 
-2.16168e-06 1535  -0.000608691 1535    0.01535   1535 
1.98751e-06 1536  -0.000286582 1536    0.01536   1536 
-3.26e-06 1537  -0.000286582 1537    0.01537   1537 
1.13327e-06 1538  -0.000608691 1538    0.01538   1538 
-4.53191e-07 1539  -0.000608691 1539    0.01539   1539 
4.01056e-07 1540  -0.000608691 1540    0.0154   1540 
-6.97261e-07 1541  -0.000608691 1541    0.01541   1541 
-4.53191e-07 1542  -0.000608691 1542    0.01542   1542 
-6.97261e-07 1543  -0.000608691 1543    0.01543   1543 
-1.30744e-06 1544  3.5527e-05 1544    0.01544   1544 
1.56985e-07 1545  -0.000608691 1545    0.01545   1545 
1.56985e-07 1546  -0.000286582 1546    0.01546   1546 
-8.19297e-07 1547  -0.000608691 1547    0.01547   1547 
-3.31156e-07 1548  3.5527e-05 1548    0.01548   1548 
-3.31156e-07 1549  -0.000930799 1549    0.01549   1549 
-8.19297e-07 1550  -0.000286582 1550    0.0155   1550 
1.2553e-06 1551  -0.000608691 1551    0.01551   1551 
-1.12438e-06 1552  0.000357636 1552    0.01552   1552 
-1.55151e-06 1553  -0.000286582 1553    0.01553   1553 
7.06143e-07 1554  0.000357636 1554    0.01554   1554 
-1.12438e-06 1555  -0.00125291 1555    0.01555   1555 
7.06143e-07 1556  -0.000286582 1556    0.01556   1556 
8.28177e-07 1557  -0.000286582 1557    0.01557   1557 
-9.41332e-07 1558  0.000357636 1558    0.01558   1558 
-1.06337e-06 1559  -0.00125291 1559    0.01559   1559 
1.13327e-06 1560  -0.000286582 1560    0.0156   1560 
-5.75226e-07 1561  -0.000608691 1561    0.01561   1561 
1.56985e-07 1562  -0.000286582 1562    0.01562   1562 
-1.91761e-06 1563  -0.000608691 1563    0.01563   1563 
8.89196e-07 1564  -0.00415189 1564    0.01564   1564 
-1.30744e-06 1565  -0.000286582 1565    0.01565   1565 
7.6716e-07 1566  3.5527e-05 1566    0.01566   1566 
-1.1854e-06 1567  -0.000608691 1567    0.01567   1567 
-6.97261e-07 1568  3.5527e-05 1568    0.01568   1568 
-8.19297e-07 1569  -0.000608691 1569    0.01569   1569 
-2.0912e-07 1570  -0.000930799 1570    0.0157   1570 
-8.70854e-08 1571  -0.000286582 1571    0.01571   1571 
-8.19297e-07 1572  3.5527e-05 1572    0.01572   1572 
-1.06337e-06 1573  -0.000286582 1573    0.01573   1573 
1.56985e-07 1574  -0.000286582 1574    0.01574   1574 
-9.41332e-07 1575  -0.000608691 1575    0.01575   1575 
5.2309e-07 1576  -0.000608691 1576    0.01576   1576 
-1.61253e-06 1577  -0.000608691 1577    0.01577   1577 
-8.70854e-08 1578  -0.000286582 1578    0.01578   1578 
-5.14209e-07 1579  -0.000930799 1579    0.01579   1579 
-3.92173e-07 1580  -0.000286582 1580    0.0158   1580 
-1.42947e-06 1581  -0.000608691 1581    0.01581   1581 
1.86548e-06 1582  0.000357636 1582    0.01582   1582 
-1.67354e-06 1583  -0.000286582 1583    0.01583   1583 
-8.19297e-07 1584  -0.000286582 1584    0.01584   1584 
-2.0912e-07 1585  -0.000608691 1585    0.01585   1585 
8.89196e-07 1586  -0.000608691 1586    0.01586   1586 
-1.06337e-06 1587  -0.000608691 1587    0.01587   1587 
2.7902e-07 1588  -0.000608691 1588    0.01588   1588 
-1.42947e-06 1589  -0.000608691 1589    0.01589   1589 
-1.1854e-06 1590  0.00357872 1590    0.0159   1590 
3.49494e-08 1591  -0.000608691 1591    0.01591   1591 
-3.31156e-07 1592  -0.000608691 1592    0.01592   1592 
1.13327e-06 1593  0.000357636 1593    0.01593   1593 
-2.28372e-06 1594  -0.000286582 1594    0.01594   1594 
-5.75226e-07 1595  -0.000286582 1595    0.01595   1595 
1.62141e-06 1596  0.000357636 1596    0.01596   1596 
-2.03965e-06 1597  -0.000930799 1597    0.01597   1597 
7.06143e-07 1598  3.5527e-05 1598    0.01598   1598 
-1.73456e-06 1599  -0.000286582 1599    0.01599   1599 
5.84108e-07 1600  -0.000286582 1600    0.016   1600 
1.56985e-07 1601  -0.000930799 1601    0.01601   1601 
3.49494e-08 1602  -0.000930799 1602    0.01602   1602 
8.89196e-07 1603  -0.000608691 1603    0.01603   1603 
-2.64982e-06 1604  -0.000286582 1604    0.01604   1604 
4.01056e-07 1605  -0.000286582 1605    0.01605   1605 
6.45125e-07 1606  -0.000930799 1606    0.01606   1606 
-2.40575e-06 1607  -0.000608691 1607    0.01607   1607 
5.2309e-07 1608  3.5527e-05 1608    0.01608   1608 
1.13327e-06 1609  -0.000286582 1609    0.01609   1609 
-1.67354e-06 1610  -0.000286582 1610    0.0161   1610 
-1.06337e-06 1611  3.5527e-05 1611    0.01611   1611 
1.62141e-06 1612  -0.000286582 1612    0.01612   1612 
-8.19297e-07 1613  -0.000286582 1613    0.01613   1613 
-4.53191e-07 1614  -0.000608691 1614    0.01614   1614 
-3.31156e-07 1615  -0.000930799 1615    0.01615   1615 
4.01056e-07 1616  -0.000286582 1616    0.01616   1616 
3.49494e-08 1617  -0.000608691 1617    0.01617   1617 
7.6716e-07 1618  -0.000286582 1618    0.01618   1618 
-9.41332e-07 1619  -0.00189713 1619    0.01619   1619 
-1.79558e-06 1620  -0.000930799 1620    0.0162   1620 
1.01123e-06 1621  -0.000930799 1621    0.01621   1621 
4.62073e-07 1622  -0.000286582 1622    0.01622   1622 
-2.0912e-07 1623  -0.000930799 1623    0.01623   1623 
6.45125e-07 1624  -0.000286582 1624    0.01624   1624 
-2.16168e-06 1625  -0.000286582 1625    0.01625   1625 
-4.53191e-07 1626  -0.000608691 1626    0.01626   1626 
7.6716e-07 1627  -0.000608691 1627    0.01627   1627 
-8.19297e-07 1628  -0.000608691 1628    0.01628   1628 
-5.75226e-07 1629  -0.000608691 1629    0.01629   1629 
7.6716e-07 1630  -0.000286582 1630    0.0163   1630 
-8.70854e-08 1631  -0.000286582 1631    0.01631   1631 
-1.42947e-06 1632  3.5527e-05 1632    0.01632   1632 
-8.70854e-08 1633  -0.000286582 1633    0.01633   1633 
3.49494e-08 1634  -0.000286582 1634    0.01634   1634 
-6.97261e-07 1635  -0.000608691 1635    0.01635   1635 
-8.70854e-08 1636  -0.000608691 1636    0.01636   1636 
-8.19297e-07 1637  -0.000286582 1637    0.01637   1637 
1.13327e-06 1638  -0.000608691 1638    0.01638   1638 
-1.30744e-06 1639  -0.000286582 1639    0.01639   1639 
3.49494e-08 1640  -0.000286582 1640    0.0164   1640 
-2.0912e-07 1641  -0.000286582 1641    0.01641   1641 
-2.0912e-07 1642  -0.000286582 1642    0.01642   1642 
-5.75226e-07 1643  -0.000286582 1643    0.01643   1643 
1.86548e-06 1644  -0.000608691 1644    0.01644   1644 
-1.1854e-06 1645  0.00229029 1645    0.01645   1645 
-8.19297e-07 1646  -0.000608691 1646    0.01646   1646 
-8.70854e-08 1647  -0.000286582 1647    0.01647   1647 
2.17056e-06 1648  -0.000930799 1648    0.01648   1648 
-1.91761e-06 1649  -0.00125291 1649    0.01649   1649 
-9.41332e-07 1650  -0.000286582 1650    0.0165   1650 
-2.0912e-07 1651  -0.000608691 1651    0.01651   1651 
3.49494e-08 1652  0.000357636 1652    0.01652   1652 
-1.06337e-06 1653  -0.000608691 1653    0.01653   1653 
1.56985e-07 1654  -0.000608691 1654    0.01654   1654 
3.49494e-08 1655  -0.000930799 1655    0.01655   1655 
-2.0912e-07 1656  -0.000608691 1656    0.01656   1656 
-8.19297e-07 1657  -0.000608691 1657    0.01657   1657 
3.49494e-08 1658  3.5527e-05 1658    0.01658   1658 
-6.97261e-07 1659  -0.00157502 1659    0.01659   1659 
1.56985e-07 1660  -0.000286582 1660    0.0166   1660 
5.2309e-07 1661  -0.000930799 1661    0.01661   1661 
-5.75226e-07 1662  -0.000286582 1662    0.01662   1662 
-1.42947e-06 1663  -0.000608691 1663    0.01663   1663 
2.7902e-07 1664  -0.000608691 1664    0.01664   1664 
-8.70854e-08 1665  -0.000286582 1665    0.01665   1665 
-6.97261e-07 1666  -0.000286582 1666    0.01666   1666 
-2.0912e-07 1667  -0.000608691 1667    0.01667   1667 
-5.14209e-07 1668  0.00486716 1668    0.01668   1668 
2.18003e-07 1669  -0.000930799 1669    0.01669   1669 
-3.92173e-07 1670  -0.000286582 1670    0.0167   1670 
-8.19297e-07 1671  3.5527e-05 1671    0.01671   1671 
-3.31156e-07 1672  -0.000608691 1672    0.01672   1672 
-1.06337e-06 1673  -0.000608691 1673    0.01673   1673 
8.89196e-07 1674  -0.000286582 1674    0.01674   1674 
-2.0912e-07 1675  -0.000608691 1675    0.01675   1675 
1.37734e-06 1676  -0.000286582 1676    0.01676   1676 
-9.41332e-07 1677  -0.000608691 1677    0.01677   1677 
-4.53191e-07 1678  -0.000930799 1678    0.01678   1678 
-2.0912e-07 1679  -0.000930799 1679    0.01679   1679 
-1.42947e-06 1680  -0.000286582 1680    0.0168   1680 
6.45125e-07 1681  3.5527e-05 1681    0.01681   1681 
7.6716e-07 1682  -0.000286582 1682    0.01682   1682 
-1.79558e-06 1683  -0.000608691 1683    0.01683   1683 
1.13327e-06 1684  -0.000286582 1684    0.01684   1684 
-1.79558e-06 1685  -0.000608691 1685    0.01685   1685 
1.37734e-06 1686  3.5527e-05 1686    0.01686   1686 
-1.42947e-06 1687  -0.000608691 1687    0.01687   1687 
-2.0912e-07 1688  -0.000608691 1688    0.01688   1688 
-6.97261e-07 1689  -0.000286582 1689    0.01689   1689 
2.7902e-07 1690  -0.000286582 1690    0.0169   1690 
-7.58279e-07 1691  -0.00640665 1691    0.01691   1691 
1.31632e-06 1692  -0.000286582 1692    0.01692   1692 
-2.10067e-06 1693  -0.000286582 1693    0.01693   1693 
1.98751e-06 1694  -0.00157502 1694    0.01694   1694 
-1.67354e-06 1695  -0.000608691 1695    0.01695   1695 
8.89196e-07 1696  -0.000608691 1696    0.01696   1696 
-6.97261e-07 1697  -0.00157502 1697    0.01697   1697 
-8.70854e-08 1698  -0.000286582 1698    0.01698   1698 
-1.30744e-06 1699  -0.000286582 1699    0.01699   1699 
1.56985e-07 1700  -0.000286582 1700    0.017   1700 
-2.0912e-07 1701  -0.00125291 1701    0.01701   1701 
-9.41332e-07 1702  -0.000286582 1702    0.01702   1702 
7.6716e-07 1703  -0.000286582 1703    0.01703   1703 
3.49494e-08 1704  -0.000608691 1704    0.01704   1704 
-5.75226e-07 1705  -0.000608691 1705    0.01705   1705 
-3.31156e-07 1706  -0.000608691 1706    0.01706   1706 
-8.70854e-08 1707  -0.000286582 1707    0.01707   1707 
-9.41332e-07 1708  -0.000286582 1708    0.01708   1708 
7.6716e-07 1709  -0.000608691 1709    0.01709   1709 
-3.31156e-07 1710  -0.000608691 1710    0.0171   1710 
-3.31156e-07 1711  -0.000608691 1711    0.01711   1711 
-4.53191e-07 1712  -0.000930799 1712    0.01712   1712 
-1.1854e-06 1713  -0.000930799 1713    0.01713   1713 
2.7902e-07 1714  -0.000286582 1714    0.01714   1714 
-6.36244e-07 1715  -0.000286582 1715    0.01715   1715 
1.49937e-06 1716  -0.000608691 1716    0.01716   1716 
-1.06337e-06 1717  -0.00415189 1717    0.01717   1717 
-6.36244e-07 1718  3.5527e-05 1718    0.01718   1718 
-3.92173e-07 1719  -0.000286582 1719    0.01719   1719 
1.56985e-07 1720  -0.00157502 1720    0.0172   1720 
-9.41332e-07 1721  -0.000608691 1721    0.01721   1721 
5.2309e-07 1722  -0.000608691 1722    0.01722   1722 
-5.75226e-07 1723  -0.00125291 1723    0.01723   1723 
-5.75226e-07 1724  -0.000608691 1724    0.01724   1724 
1.56985e-07 1725  -0.000608691 1725    0.01725   1725 
-2.0912e-07 1726  0.000357636 1726    0.01726   1726 
-8.70854e-08 1727  -0.000930799 1727    0.01727   1727 
-3.31156e-07 1728  3.5527e-05 1728    0.01728   1728 
-3.31156e-07 1729  -0.000930799 1729    0.01729   1729 
1.49937e-06 1730  -0.000286582 1730    0.0173   1730 
-2.0912e-07 1731  -0.000608691 1731    0.01731   1731 
-2.16168e-06 1732  -0.000286582 1732    0.01732   1732 
-2.0912e-07 1733  -0.000608691 1733    0.01733   1733 
5.2309e-07 1734  -0.000286582 1734    0.01734   1734 
-8.19297e-07 1735  -0.000608691 1735    0.01735   1735 
7.6716e-07 1736  -0.000608691 1736    0.01736   1736 
-6.97261e-07 1737  -0.000930799 1737    0.01737   1737 
-2.0912e-07 1738  -0.000930799 1738    0.01738   1738 
-8.70854e-08 1739  -0.000608691 1739    0.01739   1739 
-7.58279e-07 1740  -0.000286582 1740    0.0174   1740 
-3.31156e-07 1741  -0.000286582 1741    0.01741   1741 
2.7902e-07 1742  0.000357636 1742    0.01742   1742 
1.2553e-06 1743  -0.00415189 1743    0.01743   1743 
-4.53191e-07 1744  0.000357636 1744    0.01744   1744 
-4.53191e-07 1745  -0.00125291 1745    0.01745   1745 
-3.31156e-07 1746  0.000679745 1746    0.01746   1746 
1.56985e-07 1747  -0.000286582 1747    0.01747   1747 
-2.0912e-07 1748  -0.000608691 1748    0.01748   1748 
-5.75226e-07 1749  0.00196818 1749    0.01749   1749 
4.01056e-07 1750  -0.000286582 1750    0.0175   1750 
-9.41332e-07 1751  -0.00125291 1751    0.01751   1751 
-8.19297e-07 1752  -0.000286582 1752    0.01752   1752 
-1.42947e-06 1753  -0.000608691 1753    0.01753   1753 
1.62141e-06 1754  -0.000608691 1754    0.01754   1754 
-1.06337e-06 1755  -0.000608691 1755    0.01755   1755 
4.01056e-07 1756  -0.000286582 1756    0.01756   1756 
-1.67354e-06 1757  -0.000608691 1757    0.01757   1757 
1.56985e-07 1758  -0.000930799 1758    0.01758   1758 
2.7902e-07 1759  -0.00125291 1759    0.01759   1759 
-3.31156e-07 1760  3.5527e-05 1760    0.0176   1760 
-1.49049e-06 1761  -0.00221923 1761    0.01761   1761 
9.50213e-07 1762  -0.000930799 1762    0.01762   1762 
3.40038e-07 1763  -0.000608691 1763    0.01763   1763 
-1.42947e-06 1764  -0.000286582 1764    0.01764   1764 
-8.19297e-07 1765  -0.000286582 1765    0.01765   1765 
1.56985e-07 1766  -0.000608691 1766    0.01766   1766 
-5.75226e-07 1767  -0.000608691 1767    0.01767   1767 
-2.0912e-07 1768  -0.000608691 1768    0.01768   1768 
-8.19297e-07 1769  -0.000286582 1769    0.01769   1769 
1.13327e-06 1770  0.000357636 1770    0.0177   1770 
-9.41332e-07 1771  -0.000608691 1771    0.01771   1771 
-1.67354e-06 1772  3.5527e-05 1772    0.01772   1772 
7.6716e-07 1773  -0.000608691 1773    0.01773   1773 
-4.53191e-07 1774  -0.000286582 1774    0.01774   1774 
-4.53191e-07 1775  -0.000286582 1775    0.01775   1775 
-4.53191e-07 1776  -0.000608691 1776    0.01776   1776 
-1.91761e-06 1777  -0.000286582 1777    0.01777   1777 
5.2309e-07 1778  -0.000608691 1778    0.01778   1778 
-6.97261e-07 1779  -0.000608691 1779    0.01779   1779 
6.45125e-07 1780  -0.00125291 1780    0.0178   1780 
-1.55151e-06 1781  -0.000608691 1781    0.01781   1781 
6.45125e-07 1782  -0.000286582 1782    0.01782   1782 
2.7902e-07 1783  0.0026124 1783    0.01783   1783 
-1.00235e-06 1784  -0.000286582 1784    0.01784   1784 
-7.58279e-07 1785  -0.000930799 1785    0.01785   1785 
-3.92173e-07 1786  -0.000608691 1786    0.01786   1786 
1.56985e-07 1787  -0.000286582 1787    0.01787   1787 
3.40038e-07 1788  3.5527e-05 1788    0.01788   1788 
2.18003e-07 1789  -0.000608691 1789    0.01789   1789 
1.2553e-06 1790  -0.000608691 1790    0.0179   1790 
-1.30744e-06 1791  -0.000608691 1791    0.01791   1791 
3.49494e-08 1792  -0.000930799 1792    0.01792   1792 
-1.06337e-06 1793  -0.000286582 1793    0.01793   1793 
5.2309e-07 1794  -0.000286582 1794    0.01794   1794 
-2.0912e-07 1795  0.000679745 1795    0.01795   1795 
-2.0912e-07 1796  -0.000286582 1796    0.01796   1796 
-6.97261e-07 1797  -0.000286582 1797    0.01797   1797 
-3.31156e-07 1798  3.5527e-05 1798    0.01798   1798 
7.6716e-07 1799  -0.00125291 1799    0.01799   1799 
-3.31156e-07 1800  0.000357636 1800    0.018   1800 
-1.67354e-06 1801  -0.000930799 1801    0.01801   1801 
2.7902e-07 1802  -0.000286582 1802    0.01802   1802 
1.01123e-06 1803  -0.000608691 1803    0.01803   1803 
-3.31156e-07 1804  0.000357636 1804    0.01804   1804 
2.7902e-07 1805  -0.000930799 1805    0.01805   1805 
1.56985e-07 1806  -0.000608691 1806    0.01806   1806 
-1.30744e-06 1807  3.5527e-05 1807    0.01807   1807 
-3.92173e-07 1808  -0.000286582 1808    0.01808   1808 
-6.97261e-07 1809  -0.000286582 1809    0.01809   1809 
3.49494e-08 1810  -0.000608691 1810    0.0181   1810 
1.01123e-06 1811  3.5527e-05 1811    0.01811   1811 
-1.1854e-06 1812  -0.000286582 1812    0.01812   1812 
-1.1854e-06 1813  -0.000930799 1813    0.01813   1813 
8.89196e-07 1814  -0.000930799 1814    0.01814   1814 
-2.03965e-06 1815  -0.00125291 1815    0.01815   1815 
4.01056e-07 1816  -0.000608691 1816    0.01816   1816 
-8.70854e-08 1817  -0.00221923 1817    0.01817   1817 
-3.31156e-07 1818  -0.000930799 1818    0.01818   1818 
-6.97261e-07 1819  -0.000608691 1819    0.01819   1819 
2.7902e-07 1820  -0.000608691 1820    0.0182   1820 
1.13327e-06 1821  -0.000930799 1821    0.01821   1821 
-1.30744e-06 1822  -0.000286582 1822    0.01822   1822 
-8.70854e-08 1823  -0.000930799 1823    0.01823   1823 
-9.41332e-07 1824  -0.000608691 1824    0.01824   1824 
2.7902e-07 1825  -0.000286582 1825    0.01825   1825 
-6.97261e-07 1826  -0.000286582 1826    0.01826   1826 
8.89196e-07 1827  -0.000286582 1827    0.01827   1827 
-9.41332e-07 1828  -0.000286582 1828    0.01828   1828 
-1.30744e-06 1829  -0.000930799 1829    0.01829   1829 
7.6716e-07 1830  3.5527e-05 1830    0.0183   1830 
3.49494e-08 1831  -0.000286582 1831    0.01831   1831 
1.49937e-06 1832  -0.000286582 1832    0.01832   1832 
-1.36846e-06 1833  -0.00125291 1833    0.01833   1833 
4.01056e-07 1834  -0.000608691 1834    0.01834   1834 
-2.34474e-06 1835  -0.000286582 1835    0.01835   1835 
2.41464e-06 1836  3.5527e-05 1836    0.01836   1836 
-2.64982e-06 1837  -0.000608691 1837    0.01837   1837 
1.49937e-06 1838  -0.000286582 1838    0.01838   1838 
-4.53191e-07 1839  -0.000608691 1839    0.01839   1839 
-2.03965e-06 1840  -0.000286582 1840    0.0184   1840 
-1.42947e-06 1841  -0.000608691 1841    0.01841   1841 
2.96379e-06 1842  -0.000286582 1842    0.01842   1842 
-1.55151e-06 1843  -0.000930799 1843    0.01843   1843 
-1.42947e-06 1844  -0.000286582 1844    0.01844   1844 
-2.0912e-07 1845  3.5527e-05 1845    0.01845   1845 
1.01123e-06 1846  -0.000286582 1846    0.01846   1846 
-4.53191e-07 1847  -0.000286582 1847    0.01847   1847 
-6.97261e-07 1848  -0.000286582 1848    0.01848   1848 
-5.75226e-07 1849  -0.000930799 1849    0.01849   1849 
1.49937e-06 1850  3.5527e-05 1850    0.0185   1850 
-4.53191e-07 1851  -0.00157502 1851    0.01851   1851 
1.13327e-06 1852  -0.000608691 1852    0.01852   1852 
-1.06337e-06 1853  -0.000286582 1853    0.01853   1853 
-5.75226e-07 1854  -0.00189713 1854    0.01854   1854 
-7.58279e-07 1855  -0.000608691 1855    0.01855   1855 
7.06143e-07 1856  -0.000286582 1856    0.01856   1856 
-1.8566e-06 1857  -0.000608691 1857    0.01857   1857 
5.2309e-07 1858  -0.000930799 1858    0.01858   1858 
3.49494e-08 1859  -0.000930799 1859    0.01859   1859 
-1.06337e-06 1860  -0.000286582 1860    0.0186   1860 
3.49494e-08 1861  -0.000286582 1861    0.01861   1861 
-8.70854e-08 1862  3.5527e-05 1862    0.01862   1862 
3.49494e-08 1863  -0.000286582 1863    0.01863   1863 
4.01056e-07 1864  -0.000286582 1864    0.01864   1864 
-8.19297e-07 1865  -0.000608691 1865    0.01865   1865 
-8.70854e-08 1866  -0.000608691 1866    0.01866   1866 
1.56985e-07 1867  -0.000608691 1867    0.01867   1867 
-5.75226e-07 1868  -0.000286582 1868    0.01868   1868 
3.49494e-08 1869  0.000357636 1869    0.01869   1869 
-8.70854e-08 1870  -0.000608691 1870    0.0187   1870 
-3.31156e-07 1871  -0.000608691 1871    0.01871   1871 
-2.0912e-07 1872  -0.000286582 1872    0.01872   1872 
1.2553e-06 1873  -0.000930799 1873    0.01873   1873 
-1.06337e-06 1874  -0.000930799 1874    0.01874   1874 
-4.53191e-07 1875  -0.000608691 1875    0.01875   1875 
-3.31156e-07 1876  -0.000930799 1876    0.01876   1876 
3.40038e-07 1877  -0.000608691 1877    0.01877   1877 
-6.36244e-07 1878  -0.000930799 1878    0.01878   1878 
-6.97261e-07 1879  -0.000930799 1879    0.01879   1879 
2.7902e-07 1880  -0.000608691 1880    0.0188   1880 
-7.58279e-07 1881  -0.000286582 1881    0.01881   1881 
5.2309e-07 1882  -0.000286582 1882    0.01882   1882 
1.56985e-07 1883  -0.000930799 1883    0.01883   1883 
8.89196e-07 1884  -0.000286582 1884    0.01884   1884 
-1.42947e-06 1885  3.5527e-05 1885    0.01885   1885 
3.49494e-08 1886  -0.000608691 1886    0.01886   1886 
1.56985e-07 1887  -0.000286582 1887    0.01887   1887 
7.6716e-07 1888  -0.000608691 1888    0.01888   1888 
-3.31156e-07 1889  -0.000608691 1889    0.01889   1889 
1.56985e-07 1890  -0.000286582 1890    0.0189   1890 
-5.75226e-07 1891  -0.000286582 1891    0.01891   1891 
1.56985e-07 1892  -0.000608691 1892    0.01892   1892 
-8.19297e-07 1893  -0.000608691 1893    0.01893   1893 
1.62141e-06 1894  0.00100185 1894    0.01894   1894 
-1.42947e-06 1895  -0.000608691 1895    0.01895   1895 
3.49494e-08 1896  -0.000608691 1896    0.01896   1896 
-8.70854e-08 1897  -0.000286582 1897    0.01897   1897 
-6.97261e-07 1898  -0.000608691 1898    0.01898   1898 
-6.97261e-07 1899  -0.000286582 1899    0.01899   1899 
1.86548e-06 1900  -0.000608691 1900    0.019   1900 
-1.06337e-06 1901  -0.000930799 1901    0.01901   1901 
7.6716e-07 1902  3.5527e-05 1902    0.01902   1902 
-6.36244e-07 1903  -0.000608691 1903    0.01903   1903 
3.49494e-08 1904  -0.000930799 1904    0.01904   1904 
1.2553e-06 1905  -0.00125291 1905    0.01905   1905 
-1.1854e-06 1906  -0.000286582 1906    0.01906   1906 
-8.19297e-07 1907  -0.000608691 1907    0.01907   1907 
3.49494e-08 1908  -0.000286582 1908    0.01908   1908 
1.37734e-06 1909  -0.000286582 1909    0.01909   1909 
-6.97261e-07 1910  -0.000286582 1910    0.0191   1910 
-1.67354e-06 1911  -0.000608691 1911    0.01911   1911 
1.13327e-06 1912  -0.000286582 1912    0.01912   1912 
7.6716e-07 1913  -0.000286582 1913    0.01913   1913 
-8.19297e-07 1914  -0.000286582 1914    0.01914   1914 
1.62141e-06 1915  -0.000930799 1915    0.01915   1915 
-2.0912e-07 1916  -0.000286582 1916    0.01916   1916 
3.49494e-08 1917  -0.000608691 1917    0.01917   1917 
4.01056e-07 1918  -0.000608691 1918    0.01918   1918 
-8.70854e-08 1919  -0.000608691 1919    0.01919   1919 
-1.1854e-06 1920  3.5527e-05 1920    0.0192   1920 
1.13327e-06 1921  -0.00125291 1921    0.01921   1921 
-6.97261e-07 1922  -0.000608691 1922    0.01922   1922 
5.2309e-07 1923  -0.000608691 1923    0.01923   1923 
-1.67354e-06 1924  -0.000286582 1924    0.01924   1924 
7.06143e-07 1925  -0.000930799 1925    0.01925   1925 
-5.75226e-07 1926  -0.000286582 1926    0.01926   1926 
-3.31156e-07 1927  -0.000930799 1927    0.01927   1927 
5.84108e-07 1928  -0.000286582 1928    0.01928   1928 
-2.70139e-07 1929  -0.000608691 1929    0.01929   1929 
-2.0912e-07 1930  -0.000608691 1930    0.0193   1930 
6.45125e-07 1931  -0.00157502 1931    0.01931   1931 
2.7902e-07 1932  -0.000930799 1932    0.01932   1932 
-1.55151e-06 1933  -0.000608691 1933    0.01933   1933 
1.01123e-06 1934  -0.000286582 1934    0.01934   1934 
-3.31156e-07 1935  -0.000286582 1935    0.01935   1935 
1.2553e-06 1936  -0.000930799 1936    0.01936   1936 
-3.38204e-06 1937  3.5527e-05 1937    0.01937   1937 
1.13327e-06 1938  -0.000608691 1938    0.01938   1938 
5.2309e-07 1939  -0.000930799 1939    0.01939   1939 
-4.53191e-07 1940  0.000679745 1940    0.0194   1940 
-9.41332e-07 1941  -0.000608691 1941    0.01941   1941 
-2.0912e-07 1942  -0.000608691 1942    0.01942   1942 
-5.75226e-07 1943  -0.000930799 1943    0.01943   1943 
-6.97261e-07 1944  -0.000608691 1944    0.01944   1944 
4.01056e-07 1945  -0.000608691 1945    0.01945   1945 
1.98751e-06 1946  -0.000608691 1946    0.01946   1946 
-2.03965e-06 1947  -0.00157502 1947    0.01947   1947 
4.62073e-07 1948  3.5527e-05 1948    0.01948   1948 
5.84108e-07 1949  -0.000608691 1949    0.01949   1949 
-1.06337e-06 1950  -0.000286582 1950    0.0195   1950 
4.62073e-07 1951  -0.00125291 1951    0.01951   1951 
-1.55151e-06 1952  -0.000608691 1952    0.01952   1952 
3.49494e-08 1953  -0.000608691 1953    0.01953   1953 
-3.31156e-07 1954  -0.000286582 1954    0.01954   1954 
-2.0912e-07 1955  -0.000608691 1955    0.01955   1955 
-2.0912e-07 1956  3.5527e-05 1956    0.01956   1956 
-1.06337e-06 1957  -0.000608691 1957    0.01957   1957 
1.74344e-06 1958  3.5527e-05 1958    0.01958   1958 
-1.67354e-06 1959  -0.000286582 1959    0.01959   1959 
1.56985e-07 1960  -0.000608691 1960    0.0196   1960 
-8.19297e-07 1961  -0.00157502 1961    0.01961   1961 
1.74344e-06 1962  -0.000286582 1962    0.01962   1962 
-1.30744e-06 1963  -0.000608691 1963    0.01963   1963 
4.01056e-07 1964  -0.000608691 1964    0.01964   1964 
-5.75226e-07 1965  -0.000608691 1965    0.01965   1965 
-1.06337e-06 1966  -0.000930799 1966    0.01966   1966 
4.01056e-07 1967  -0.000608691 1967    0.01967   1967 
-1.67354e-06 1968  -0.000286582 1968    0.01968   1968 
-6.97261e-07 1969  -0.000930799 1969    0.01969   1969 
1.37734e-06 1970  -0.000608691 1970    0.0197   1970 
-7.58279e-07 1971  -0.000930799 1971    0.01971   1971 
-3.92173e-07 1972  -0.000286582 1972    0.01972   1972 
-4.53191e-07 1973  -0.000286582 1973    0.01973   1973 
3.40038e-07 1974  -0.000286582 1974    0.01974   1974 
-1.06337e-06 1975  -0.000930799 1975    0.01975   1975 
3.49494e-08 1976  -0.000608691 1976    0.01976   1976 
-2.0912e-07 1977  -0.000286582 1977    0.01977   1977 
1.13327e-06 1978  0.000357636 1978    0.01978   1978 
-2.28372e-06 1979  -0.00125291 1979    0.01979   1979 
2.35362e-06 1980  -0.000608691 1980    0.0198   1980 
-1.79558e-06 1981  -0.000608691 1981    0.01981   1981 
1.49937e-06 1982  -0.000608691 1982    0.01982   1982 
-8.19297e-07 1983  -0.000930799 1983    0.01983   1983 
3.49494e-08 1984  0.000357636 1984    0.01984   1984 
-8.19297e-07 1985  -0.000608691 1985    0.01985   1985 
-3.31156e-07 1986  -0.000608691 1986    0.01986   1986 
-5.75226e-07 1987  -0.000930799 1987    0.01987   1987 
1.2553e-06 1988  -0.000286582 1988    0.01988   1988 
-9.41332e-07 1989  3.5527e-05 1989    0.01989   1989 
2.7902e-07 1990  -0.000286582 1990    0.0199   1990 
-1.67354e-06 1991  -0.000286582 1991    0.01991   1991 
1.2553e-06 1992  3.5527e-05 1992    0.01992   1992 
-9.41332e-07 1993  -0.000286582 1993    0.01993   1993 
-2.0912e-07 1994  -0.000286582 1994    0.01994   1994 
-7.58279e-07 1995  -0.000608691 1995    0.01995   1995 
-1.24642e-06 1996  -0.000286582 1996    0.01996   1996 
4.62073e-07 1997  -0.000286582 1997    0.01997   1997 
4.62073e-07 1998  -0.000286582 1998    0.01998   1998 
-5.14209e-07 1999  -0.000608691 1999    0.01999   1999 
5.2309e-07 2000  -0.000608691 2000    0.02   2000 
1.56985e-07 2001  -0.000608691 2001    0.02001   2001 
7.6716e-07 2002  -0.000608691 2002    0.02002   2002 
-6.97261e-07 2003  -0.000608691 2003    0.02003   2003 
1.2553e-06 2004  -0.000286582 2004    0.02004   2004 
-1.30744e-06 2005  3.5527e-05 2005    0.02005   2005 
4.01056e-07 2006  -0.000608691 2006    0.02006   2006 
-8.19297e-07 2007  -0.000608691 2007    0.02007   2007 
-8.19297e-07 2008  -0.000608691 2008    0.02008   2008 
3.49494e-08 2009  -0.000608691 2009    0.02009   2009 
-3.31156e-07 2010  0.000357636 2010    0.0201   2010 
1.56985e-07 2011  -0.000930799 2011    0.02011   2011 
1.01123e-06 2012  -0.000286582 2012    0.02012   2012 
-9.41332e-07 2013  -0.000286582 2013    0.02013   2013 
-5.75226e-07 2014  -0.000286582 2014    0.02014   2014 
3.49494e-08 2015  -0.000286582 2015    0.02015   2015 
5.2309e-07 2016  -0.000286582 2016    0.02016   2016 
-1.12438e-06 2017  -0.000930799 2017    0.02017   2017 
8.28177e-07 2018  -0.000286582 2018    0.02018   2018 
2.18003e-07 2019  -0.000286582 2019    0.02019   2019 
-2.0912e-07 2020  3.5527e-05 2020    0.0202   2020 
-1.30744e-06 2021  -0.000608691 2021    0.02021   2021 
8.89196e-07 2022  3.5527e-05 2022    0.02022   2022 
-1.06337e-06 2023  -0.000930799 2023    0.02023   2023 
7.6716e-07 2024  -0.000930799 2024    0.02024   2024 
-8.19297e-07 2025  -0.000608691 2025    0.02025   2025 
1.01123e-06 2026  -0.000608691 2026    0.02026   2026 
-1.1854e-06 2027  -0.000930799 2027    0.02027   2027 
1.01123e-06 2028  -0.000286582 2028    0.02028   2028 
3.49494e-08 2029  -0.000608691 2029    0.02029   2029 
-5.75226e-07 2030  -0.000608691 2030    0.0203   2030 
4.01056e-07 2031  -0.000286582 2031    0.02031   2031 
-4.53191e-07 2032  -0.000608691 2032    0.02032   2032 
5.2309e-07 2033  -0.000286582 2033    0.02033   2033 
-8.70854e-08 2034  -0.000286582 2034    0.02034   2034 
1.56985e-07 2035  -0.000608691 2035    0.02035   2035 
-8.70854e-08 2036  -0.000608691 2036    0.02036   2036 
-1.67354e-06 2037  -0.000608691 2037    0.02037   2037 
1.56985e-07 2038  -0.000286582 2038    0.02038   2038 
-4.53191e-07 2039  -0.000930799 2039    0.02039   2039 
2.04853e-06 2040  -0.000608691 2040    0.0204   2040 
-2.46677e-06 2041  -0.000608691 2041    0.02041   2041 
1.56039e-06 2042  0.000357636 2042    0.02042   2042 
-8.19297e-07 2043  -0.000608691 2043    0.02043   2043 
-4.53191e-07 2044  -0.000286582 2044    0.02044   2044 
-1.1854e-06 2045  -0.00221923 2045    0.02045   2045 
5.2309e-07 2046  -0.000930799 2046    0.02046   2046 
-1.30744e-06 2047  -0.000608691 2047    0.02047   2047 
6.45125e-07 2048  -0.000286582 2048    0.02048   2048 
-9.41332e-07 2049  -0.000286582 2049    0.02049   2049 
1.62141e-06 2050  -0.000286582 2050    0.0205   2050 
-5.75226e-07 2051  -0.000608691 2051    0.02051   2051 
3.49494e-08 2052  -0.000608691 2052    0.02052   2052 
-1.30744e-06 2053  -0.000286582 2053    0.02053   2053 
5.2309e-07 2054  3.5527e-05 2054    0.02054   2054 
-1.67354e-06 2055  -0.000608691 2055    0.02055   2055 
7.6716e-07 2056  -0.000286582 2056    0.02056   2056 
-1.1854e-06 2057  -0.000286582 2057    0.02057   2057 
1.49937e-06 2058  -0.000286582 2058    0.02058   2058 
-1.06337e-06 2059  -0.000930799 2059    0.02059   2059 
6.45125e-07 2060  -0.000286582 2060    0.0206   2060 
1.37734e-06 2061  -0.000608691 2061    0.02061   2061 
2.7902e-07 2062  -0.000286582 2062    0.02062   2062 
-8.70854e-08 2063  -0.000608691 2063    0.02063   2063 
-1.73456e-06 2064  3.5527e-05 2064    0.02064   2064 
2.10955e-06 2065  -0.000608691 2065    0.02065   2065 
-5.75226e-07 2066  -0.000286582 2066    0.02066   2066 
4.01056e-07 2067  -0.000286582 2067    0.02067   2067 
-1.06337e-06 2068  -0.000608691 2068    0.02068   2068 
1.49937e-06 2069  -0.000608691 2069    0.02069   2069 
-1.06337e-06 2070  -0.000608691 2070    0.0207   2070 
4.01056e-07 2071  -0.000930799 2071    0.02071   2071 
-8.70854e-08 2072  -0.000286582 2072    0.02072   2072 
-8.19297e-07 2073  -0.000930799 2073    0.02073   2073 
7.6716e-07 2074  0.000679745 2074    0.02074   2074 
-1.79558e-06 2075  -0.000608691 2075    0.02075   2075 
1.49937e-06 2076  3.5527e-05 2076    0.02076   2076 
3.49494e-08 2077  -0.000930799 2077    0.02077   2077 
2.7902e-07 2078  -0.000608691 2078    0.02078   2078 
-3.31156e-07 2079  -0.000930799 2079    0.02079   2079 
4.01056e-07 2080  0.000679745 2080    0.0208   2080 
4.01056e-07 2081  -0.000608691 2081    0.02081   2081 
6.45125e-07 2082  0.000357636 2082    0.02082   2082 
-4.53191e-07 2083  -0.000286582 2083    0.02083   2083 
-8.19297e-07 2084  3.5527e-05 2084    0.02084   2084 
1.56985e-07 2085  -0.000286582 2085    0.02085   2085 
-8.70854e-08 2086  3.5527e-05 2086    0.02086   2086 
-6.97261e-07 2087  -0.000608691 2087    0.02087   2087 
1.07225e-06 2088  -0.000930799 2088    0.02088   2088 
-8.80314e-07 2089  -0.000608691 2089    0.02089   2089 
7.06143e-07 2090  3.5527e-05 2090    0.0209   2090 
7.6716e-07 2091  -0.000608691 2091    0.02091   2091 
-1.42947e-06 2092  3.5527e-05 2092    0.02092   2092 
-4.53191e-07 2093  -0.00157502 2093    0.02093   2093 
7.6716e-07 2094  -0.000608691 2094    0.02094   2094 
4.01056e-07 2095  -0.000286582 2095    0.02095   2095 
-8.70854e-08 2096  -0.000286582 2096    0.02096   2096 
-4.53191e-07 2097  3.5527e-05 2097    0.02097   2097 
1.37734e-06 2098  -0.000286582 2098    0.02098   2098 
-3.31156e-07 2099  -0.000608691 2099    0.02099   2099 
4.01056e-07 2100  3.5527e-05 2100    0.021   2100 
-5.75226e-07 2101  -0.000286582 2101    0.02101   2101 
1.49937e-06 2102  -0.000930799 2102    0.02102   2102 
-1.1854e-06 2103  0.000357636 2103    0.02103   2103 
1.56985e-07 2104  -0.000608691 2104    0.02104   2104 
-3.31156e-07 2105  -0.000608691 2105    0.02105   2105 
4.01056e-07 2106  -0.000608691 2106    0.02106   2106 
-5.75226e-07 2107  -0.000608691 2107    0.02107   2107 
2.7902e-07 2108  3.5527e-05 2108    0.02108   2108 
-2.0912e-07 2109  -0.000608691 2109    0.02109   2109 
1.2553e-06 2110  -0.000608691 2110    0.0211   2110 
-6.97261e-07 2111  -0.000608691 2111    0.02111   2111 
1.07225e-06 2112  -0.000286582 2112    0.02112   2112 
-4.53191e-07 2113  -0.000608691 2113    0.02113   2113 
-1.06337e-06 2114  -0.000286582 2114    0.02114   2114 
1.13327e-06 2115  -0.000930799 2115    0.02115   2115 
-5.75226e-07 2116  3.5527e-05 2116    0.02116   2116 
-2.0912e-07 2117  -0.000930799 2117    0.02117   2117 
2.7902e-07 2118  -0.000608691 2118    0.02118   2118 
-8.70854e-08 2119  -0.000286582 2119    0.02119   2119 
3.49494e-08 2120  -0.000608691 2120    0.0212   2120 
-1.06337e-06 2121  -0.000608691 2121    0.02121   2121 
7.6716e-07 2122  -0.000286582 2122    0.02122   2122 
3.49494e-08 2123  -0.000930799 2123    0.02123   2123 
4.01056e-07 2124  -0.000608691 2124    0.02124   2124 
-1.91761e-06 2125  -0.000286582 2125    0.02125   2125 
7.6716e-07 2126  -0.000930799 2126    0.02126   2126 
1.2553e-06 2127  -0.000930799 2127    0.02127   2127 
-1.91761e-06 2128  -0.000608691 2128    0.02128   2128 
5.2309e-07 2129  -0.000930799 2129    0.02129   2129 
-1.1854e-06 2130  -0.000608691 2130    0.0213   2130 
-8.70854e-08 2131  -0.000930799 2131    0.02131   2131 
-3.31156e-07 2132  -0.000286582 2132    0.02132   2132 
-2.0912e-07 2133  -0.000286582 2133    0.02133   2133 
1.49937e-06 2134  -0.000286582 2134    0.02134   2134 
-1.24642e-06 2135  -0.000608691 2135    0.02135   2135 
1.01123e-06 2136  -0.000286582 2136    0.02136   2136 
4.01056e-07 2137  -0.000930799 2137    0.02137   2137 
-8.70854e-08 2138  -0.000608691 2138    0.02138   2138 
6.45125e-07 2139  -0.000930799 2139    0.02139   2139 
-1.55151e-06 2140  -0.000286582 2140    0.0214   2140 
4.01056e-07 2141  -0.000608691 2141    0.02141   2141 
8.89196e-07 2142  3.5527e-05 2142    0.02142   2142 
-1.91761e-06 2143  3.5527e-05 2143    0.02143   2143 
1.86548e-06 2144  -0.000286582 2144    0.02144   2144 
-1.06337e-06 2145  -0.000608691 2145    0.02145   2145 
4.01056e-07 2146  3.5527e-05 2146    0.02146   2146 
1.13327e-06 2147  3.5527e-05 2147    0.02147   2147 
-1.1854e-06 2148  3.5527e-05 2148    0.02148   2148 
-2.0912e-07 2149  -0.000286582 2149    0.02149   2149 
3.49494e-08 2150  -0.000286582 2150    0.0215   2150 
-1.06337e-06 2151  -0.000608691 2151    0.02151   2151 
-1.06337e-06 2152  -0.000286582 2152    0.02152   2152 
1.86548e-06 2153  -0.000608691 2153    0.02153   2153 
-4.53191e-07 2154  -0.000286582 2154    0.02154   2154 
-3.31156e-07 2155  -0.000608691 2155    0.02155   2155 
1.56985e-07 2156  -0.000608691 2156    0.02156   2156 
-2.70139e-07 2157  -0.000930799 2157    0.02157   2157 
-2.70139e-07 2158  -0.000930799 2158    0.02158   2158 
-5.14209e-07 2159  -0.000286582 2159    0.02159   2159 
5.2309e-07 2160  -0.000608691 2160    0.0216   2160 
-1.30744e-06 2161  -0.000286582 2161    0.02161   2161 
1.13327e-06 2162  3.5527e-05 2162    0.02162   2162 
3.49494e-08 2163  -0.000930799 2163    0.02163   2163 
-6.97261e-07 2164  3.5527e-05 2164    0.02164   2164 
2.59769e-06 2165  -0.000286582 2165    0.02165   2165 
-9.41332e-07 2166  -0.000286582 2166    0.02166   2166 
7.6716e-07 2167  -0.000286582 2167    0.02167   2167 
2.7902e-07 2168  0.000357636 2168    0.02168   2168 
-5.75226e-07 2169  -0.000608691 2169    0.02169   2169 
5.2309e-07 2170  3.5527e-05 2170    0.0217   2170 
-8.70854e-08 2171  -0.000930799 2171    0.02171   2171 
-3.31156e-07 2172  -0.000286582 2172    0.02172   2172 
-9.41332e-07 2173  -0.000930799 2173    0.02173   2173 
3.49494e-08 2174  -0.000286582 2174    0.02174   2174 
1.37734e-06 2175  -0.000608691 2175    0.02175   2175 
-6.97261e-07 2176  3.5527e-05 2176    0.02176   2176 
-2.0912e-07 2177  -0.000930799 2177    0.02177   2177 
-2.0912e-07 2178  -0.000930799 2178    0.02178   2178 
1.13327e-06 2179  -0.000930799 2179    0.02179   2179 
1.31632e-06 2180  -0.000930799 2180    0.0218   2180 
-8.80314e-07 2181  -0.000286582 2181    0.02181   2181 
5.2309e-07 2182  -0.000286582 2182    0.02182   2182 
3.40038e-07 2183  -0.000608691 2183    0.02183   2183 
-2.0912e-07 2184  -0.000286582 2184    0.02184   2184 
1.2553e-06 2185  -0.000608691 2185    0.02185   2185 
-3.31156e-07 2186  3.5527e-05 2186    0.02186   2186 
-1.06337e-06 2187  -0.000608691 2187    0.02187   2187 
4.01056e-07 2188  3.5527e-05 2188    0.02188   2188 
1.01123e-06 2189  -0.000608691 2189    0.02189   2189 
-5.75226e-07 2190  -0.000608691 2190    0.0219   2190 
-3.31156e-07 2191  -0.000608691 2191    0.02191   2191 
1.2553e-06 2192  -0.000286582 2192    0.02192   2192 
-3.31156e-07 2193  -0.000608691 2193    0.02193   2193 
1.74344e-06 2194  -0.000286582 2194    0.02194   2194 
-6.97261e-07 2195  -0.000608691 2195    0.02195   2195 
1.62141e-06 2196  -0.000286582 2196    0.02196   2196 
-1.79558e-06 2197  -0.000608691 2197    0.02197   2197 
1.62141e-06 2198  -0.000608691 2198    0.02198   2198 
-1.1854e-06 2199  -0.000608691 2199    0.02199   2199 
-3.31156e-07 2200  -0.000608691 2200    0.022   2200 
1.2553e-06 2201  -0.000930799 2201    0.02201   2201 
-1.30744e-06 2202  -0.000286582 2202    0.02202   2202 
1.07225e-06 2203  -0.000608691 2203    0.02203   2203 
-6.97261e-07 2204  -0.000608691 2204    0.02204   2204 
4.01056e-07 2205  -0.000930799 2205    0.02205   2205 
1.31632e-06 2206  -0.000608691 2206    0.02206   2206 
-3.92173e-07 2207  -0.000286582 2207    0.02207   2207 
-6.97261e-07 2208  -0.000286582 2208    0.02208   2208 
-5.75226e-07 2209  -0.00125291 2209    0.02209   2209 
1.49937e-06 2210  -0.000608691 2210    0.0221   2210 
5.2309e-07 2211  -0.000608691 2211    0.02211   2211 
-6.97261e-07 2212  3.5527e-05 2212    0.02212   2212 
-1.1854e-06 2213  -0.000608691 2213    0.02213   2213 
1.37734e-06 2214  -0.000286582 2214    0.02214   2214 
5.2309e-07 2215  -0.00125291 2215    0.02215   2215 
-5.75226e-07 2216  -0.000286582 2216    0.02216   2216 
1.37734e-06 2217  -0.000930799 2217    0.02217   2217 
-2.0912e-07 2218  -0.000608691 2218    0.02218   2218 
2.7902e-07 2219  -0.000608691 2219    0.02219   2219 
6.45125e-07 2220  3.5527e-05 2220    0.0222   2220 
-3.31156e-07 2221  -0.000930799 2221    0.02221   2221 
-3.31156e-07 2222  -0.000286582 2222    0.02222   2222 
2.7902e-07 2223  -0.000930799 2223    0.02223   2223 
2.7902e-07 2224  -0.000608691 2224    0.02224   2224 
-1.79558e-06 2225  -0.000286582 2225    0.02225   2225 
1.43835e-06 2226  -0.000608691 2226    0.02226   2226 
-5.75226e-07 2227  -0.000286582 2227    0.02227   2227 
1.74344e-06 2228  -0.000286582 2228    0.02228   2228 
3.49494e-08 2229  -0.000286582 2229    0.02229   2229 
7.6716e-07 2230  3.5527e-05 2230    0.0223   2230 
-4.53191e-07 2231  -0.000286582 2231    0.02231   2231 
4.01056e-07 2232  3.5527e-05 2232    0.02232   2232 
-3.31156e-07 2233  3.5527e-05 2233    0.02233   2233 
-2.0912e-07 2234  -0.000608691 2234    0.02234   2234 
7.6716e-07 2235  -0.00125291 2235    0.02235   2235 
2.7902e-07 2236  0.00196818 2236    0.02236   2236 
-1.55151e-06 2237  -0.000608691 2237    0.02237   2237 
1.13327e-06 2238  3.5527e-05 2238    0.02238   2238 
-8.70854e-08 2239  -0.000930799 2239    0.02239   2239 
2.7902e-07 2240  -0.000608691 2240    0.0224   2240 
-9.41332e-07 2241  3.5527e-05 2241    0.02241   2241 
6.45125e-07 2242  3.5527e-05 2242    0.02242   2242 
3.49494e-08 2243  -0.000286582 2243    0.02243   2243 
2.7902e-07 2244  -0.000608691 2244    0.02244   2244 
4.01056e-07 2245  -0.000930799 2245    0.02245   2245 
4.01056e-07 2246  -0.000286582 2246    0.02246   2246 
-1.42947e-06 2247  -0.000930799 2247    0.02247   2247 
3.08583e-06 2248  -0.000930799 2248    0.02248   2248 
-1.24642e-06 2249  -0.000930799 2249    0.02249   2249 
3.49494e-08 2250  0.000679745 2250    0.0225   2250 
-3.92173e-07 2251  -0.000930799 2251    0.02251   2251 
-2.70139e-07 2252  3.5527e-05 2252    0.02252   2252 
2.7902e-07 2253  -0.000930799 2253    0.02253   2253 
6.45125e-07 2254  -0.000930799 2254    0.02254   2254 
-8.70854e-08 2255  -0.000608691 2255    0.02255   2255 
-3.31156e-07 2256  -0.000286582 2256    0.02256   2256 
4.01056e-07 2257  -0.000286582 2257    0.02257   2257 
1.2553e-06 2258  -0.000608691 2258    0.02258   2258 
-2.16168e-06 2259  -0.00286345 2259    0.02259   2259 
5.2309e-07 2260  3.5527e-05 2260    0.0226   2260 
1.13327e-06 2261  -0.000286582 2261    0.02261   2261 
-4.53191e-07 2262  3.5527e-05 2262    0.02262   2262 
8.89196e-07 2263  -0.000286582 2263    0.02263   2263 
-3.31156e-07 2264  -0.000286582 2264    0.02264   2264 
-8.19297e-07 2265  -0.000286582 2265    0.02265   2265 
2.7902e-07 2266  -0.000286582 2266    0.02266   2266 
1.2553e-06 2267  -0.000286582 2267    0.02267   2267 
-1.1854e-06 2268  3.5527e-05 2268    0.02268   2268 
5.2309e-07 2269  -0.000608691 2269    0.02269   2269 
-5.75226e-07 2270  3.5527e-05 2270    0.0227   2270 
-4.53191e-07 2271  -0.000608691 2271    0.02271   2271 
-1.06337e-06 2272  -0.000930799 2272    0.02272   2272 
8.28177e-07 2273  -0.000608691 2273    0.02273   2273 
-5.14209e-07 2274  3.5527e-05 2274    0.02274   2274 
-2.6068e-08 2275  -0.000286582 2275    0.02275   2275 
4.01056e-07 2276  -0.000608691 2276    0.02276   2276 
7.6716e-07 2277  -0.000930799 2277    0.02277   2277 
5.2309e-07 2278  3.5527e-05 2278    0.02278   2278 
-5.75226e-07 2279  -0.000608691 2279    0.02279   2279 
5.2309e-07 2280  -0.000608691 2280    0.0228   2280 
-2.28372e-06 2281  -0.000608691 2281    0.02281   2281 
5.2309e-07 2282  -0.00157502 2282    0.02282   2282 
1.01123e-06 2283  3.5527e-05 2283    0.02283   2283 
-8.19297e-07 2284  0.000679745 2284    0.02284   2284 
6.45125e-07 2285  3.5527e-05 2285    0.02285   2285 
-9.41332e-07 2286  -0.000608691 2286    0.02286   2286 
2.7902e-07 2287  -0.000286582 2287    0.02287   2287 
1.49937e-06 2288  0.000357636 2288    0.02288   2288 
-8.70854e-08 2289  -0.000930799 2289    0.02289   2289 
1.86548e-06 2290  3.5527e-05 2290    0.0229   2290 
-1.67354e-06 2291  -0.000930799 2291    0.02291   2291 
8.89196e-07 2292  -0.000286582 2292    0.02292   2292 
5.2309e-07 2293  -0.000608691 2293    0.02293   2293 
-5.75226e-07 2294  -0.000286582 2294    0.02294   2294 
4.62073e-07 2295  -0.000608691 2295    0.02295   2295 
1.80446e-06 2296  -0.000608691 2296    0.02296   2296 
-6.36244e-07 2297  -0.000608691 2297    0.02297   2297 
-1.1854e-06 2298  -0.000930799 2298    0.02298   2298 
1.01123e-06 2299  -0.000286582 2299    0.02299   2299 
6.45125e-07 2300  -0.000286582 2300    0.023   2300 
3.49494e-08 2301  -0.000608691 2301    0.02301   2301 
-1.06337e-06 2302  -0.00189713 2302    0.02302   2302 
1.01123e-06 2303  -0.000286582 2303    0.02303   2303 
2.7902e-07 2304  0.000357636 2304    0.02304   2304 
-1.1854e-06 2305  -0.000608691 2305    0.02305   2305 
1.49937e-06 2306  -0.000286582 2306    0.02306   2306 
-2.28372e-06 2307  -0.000608691 2307    0.02307   2307 
2.84176e-06 2308  -0.000608691 2308    0.02308   2308 
-5.75226e-07 2309  -0.000930799 2309    0.02309   2309 
8.89196e-07 2310  3.5527e-05 2310    0.0231   2310 
3.49494e-08 2311  -0.000608691 2311    0.02311   2311 
-4.53191e-07 2312  -0.000608691 2312    0.02312   2312 
-2.0912e-07 2313  0.000679745 2313    0.02313   2313 
4.01056e-07 2314  3.5527e-05 2314    0.02314   2314 
-9.41332e-07 2315  -0.000608691 2315    0.02315   2315 
2.7902e-07 2316  3.5527e-05 2316    0.02316   2316 
3.49494e-08 2317  -0.000286582 2317    0.02317   2317 
-1.30744e-06 2318  -0.000286582 2318    0.02318   2318 
2.18003e-07 2319  -0.000608691 2319    0.02319   2319 
1.56985e-07 2320  -0.000286582 2320    0.0232   2320 
-8.19297e-07 2321  -0.000286582 2321    0.02321   2321 
3.49494e-08 2322  -0.000286582 2322    0.02322   2322 
3.49494e-08 2323  -0.000286582 2323    0.02323   2323 
-8.70854e-08 2324  -0.000286582 2324    0.02324   2324 
-3.31156e-07 2325  -0.000930799 2325    0.02325   2325 
4.01056e-07 2326  3.5527e-05 2326    0.02326   2326 
-1.30744e-06 2327  -0.000608691 2327    0.02327   2327 
7.6716e-07 2328  -0.000608691 2328    0.02328   2328 
6.45125e-07 2329  -0.000286582 2329    0.02329   2329 
-8.19297e-07 2330  -0.000608691 2330    0.0233   2330 
1.01123e-06 2331  -0.000608691 2331    0.02331   2331 
-1.1854e-06 2332  -0.000608691 2332    0.02332   2332 
-1.55151e-06 2333  -0.000930799 2333    0.02333   2333 
1.49937e-06 2334  -0.000286582 2334    0.02334   2334 
-4.53191e-07 2335  -0.000930799 2335    0.02335   2335 
1.56985e-07 2336  -0.000608691 2336    0.02336   2336 
-8.19297e-07 2337  -0.000930799 2337    0.02337   2337 
7.6716e-07 2338  -0.000286582 2338    0.02338   2338 
1.56985e-07 2339  -0.000608691 2339    0.02339   2339 
-8.70854e-08 2340  0.000357636 2340    0.0234   2340 
-8.19297e-07 2341  -0.000608691 2341    0.02341   2341 
2.53667e-06 2342  -0.000608691 2342    0.02342   2342 
-1.79558e-06 2343  -0.000930799 2343    0.02343   2343 
-2.6068e-08 2344  -0.000608691 2344    0.02344   2344 
1.19428e-06 2345  -0.000930799 2345    0.02345   2345 
-3.31156e-07 2346  -0.000286582 2346    0.02346   2346 
2.7902e-07 2347  -0.000286582 2347    0.02347   2347 
4.01056e-07 2348  3.5527e-05 2348    0.02348   2348 
-3.31156e-07 2349  -0.000608691 2349    0.02349   2349 
5.2309e-07 2350  -0.000286582 2350    0.0235   2350 
-3.31156e-07 2351  -0.000286582 2351    0.02351   2351 
2.10955e-06 2352  -0.000286582 2352    0.02352   2352 
-8.19297e-07 2353  -0.000608691 2353    0.02353   2353 
2.7902e-07 2354  0.000357636 2354    0.02354   2354 
-5.75226e-07 2355  -0.000286582 2355    0.02355   2355 
1.2553e-06 2356  -0.000286582 2356    0.02356   2356 
1.56985e-07 2357  -0.000608691 2357    0.02357   2357 
-2.03965e-06 2358  3.5527e-05 2358    0.02358   2358 
-2.0912e-07 2359  -0.000930799 2359    0.02359   2359 
-4.53191e-07 2360  3.5527e-05 2360    0.0236   2360 
-2.0912e-07 2361  -0.00286345 2361    0.02361   2361 
6.45125e-07 2362  -0.000608691 2362    0.02362   2362 
-4.53191e-07 2363  -0.000930799 2363    0.02363   2363 
-8.19297e-07 2364  0.00390083 2364    0.02364   2364 
7.06143e-07 2365  -0.000930799 2365    0.02365   2365 
-1.55151e-06 2366  -0.000286582 2366    0.02366   2366 
8.28177e-07 2367  -0.00221923 2367    0.02367   2367 
9.59678e-08 2368  -0.000286582 2368    0.02368   2368 
-3.31156e-07 2369  -0.00125291 2369    0.02369   2369 
-1.30744e-06 2370  -0.00157502 2370    0.0237   2370 
7.6716e-07 2371  -0.000608691 2371    0.02371   2371 
6.45125e-07 2372  -0.000608691 2372    0.02372   2372 
5.2309e-07 2373  0.000357636 2373    0.02373   2373 
4.01056e-07 2374  3.5527e-05 2374    0.02374   2374 
1.56985e-07 2375  -0.000286582 2375    0.02375   2375 
3.49494e-08 2376  -0.00125291 2376    0.02376   2376 
-8.70854e-08 2377  -0.000608691 2377    0.02377   2377 
-8.70854e-08 2378  3.5527e-05 2378    0.02378   2378 
-5.75226e-07 2379  -0.000286582 2379    0.02379   2379 
1.01123e-06 2380  -0.000608691 2380    0.0238   2380 
-2.03965e-06 2381  -0.000608691 2381    0.02381   2381 
2.96379e-06 2382  -0.000286582 2382    0.02382   2382 
3.49494e-08 2383  -0.00157502 2383    0.02383   2383 
-9.41332e-07 2384  -0.000286582 2384    0.02384   2384 
3.49494e-08 2385  -0.000286582 2385    0.02385   2385 
7.6716e-07 2386  -0.00125291 2386    0.02386   2386 
1.56985e-07 2387  -0.000930799 2387    0.02387   2387 
-8.70854e-08 2388  -0.000608691 2388    0.02388   2388 
2.18003e-07 2389  -0.000286582 2389    0.02389   2389 
4.62073e-07 2390  -0.000608691 2390    0.0239   2390 
-1.30744e-06 2391  -0.000286582 2391    0.02391   2391 
2.7902e-07 2392  -0.000608691 2392    0.02392   2392 
-8.80314e-07 2393  -0.000930799 2393    0.02393   2393 
1.49937e-06 2394  -0.000608691 2394    0.02394   2394 
-2.16168e-06 2395  -0.000608691 2395    0.02395   2395 
-1.1854e-06 2396  -0.000286582 2396    0.02396   2396 
-8.70854e-08 2397  -0.000286582 2397    0.02397   2397 
5.2309e-07 2398  -0.000286582 2398    0.02398   2398 
-5.75226e-07 2399  3.5527e-05 2399    0.02399   2399 
-2.0912e-07 2400  -0.000608691 2400    0.024   2400 
-2.0912e-07 2401  -0.000286582 2401    0.02401   2401 
8.89196e-07 2402  -0.000608691 2402    0.02402   2402 
-2.0912e-07 2403  -0.000930799 2403    0.02403   2403 
8.89196e-07 2404  -0.000286582 2404    0.02404   2404 
-1.42947e-06 2405  -0.000608691 2405    0.02405   2405 
1.01123e-06 2406  -0.000608691 2406    0.02406   2406 
-1.1854e-06 2407  -0.00157502 2407    0.02407   2407 
-3.31156e-07 2408  -0.000608691 2408    0.02408   2408 
-4.53191e-07 2409  -0.000608691 2409    0.02409   2409 
5.2309e-07 2410  -0.000930799 2410    0.0241   2410 
-6.36244e-07 2411  -0.000608691 2411    0.02411   2411 
4.62073e-07 2412  -0.000286582 2412    0.02412   2412 
4.01056e-07 2413  -0.000608691 2413    0.02413   2413 
1.49937e-06 2414  -0.000286582 2414    0.02414   2414 
-2.10067e-06 2415  -0.000608691 2415    0.02415   2415 
1.2553e-06 2416  0.000357636 2416    0.02416   2416 
-5.75226e-07 2417  -0.000286582 2417    0.02417   2417 
1.56985e-07 2418  -0.000286582 2418    0.02418   2418 
-2.0912e-07 2419  -0.000608691 2419    0.02419   2419 
1.62141e-06 2420  -0.000286582 2420    0.0242   2420 
-8.19297e-07 2421  -0.000286582 2421    0.02421   2421 
-3.31156e-07 2422  3.5527e-05 2422    0.02422   2422 
-6.97261e-07 2423  -0.000608691 2423    0.02423   2423 
4.01056e-07 2424  -0.000930799 2424    0.02424   2424 
5.2309e-07 2425  -0.000608691 2425    0.02425   2425 
-6.97261e-07 2426  -0.000608691 2426    0.02426   2426 
-6.97261e-07 2427  -0.000608691 2427    0.02427   2427 
4.01056e-07 2428  3.5527e-05 2428    0.02428   2428 
1.56985e-07 2429  -0.000286582 2429    0.02429   2429 
4.01056e-07 2430  -0.00125291 2430    0.0243   2430 
-1.91761e-06 2431  -0.000930799 2431    0.02431   2431 
1.98751e-06 2432  -0.000608691 2432    0.02432   2432 
-2.03965e-06 2433  -0.000930799 2433    0.02433   2433 
2.7902e-07 2434  -0.000930799 2434    0.02434   2434 
4.01056e-07 2435  -0.000608691 2435    0.02435   2435 
1.2553e-06 2436  0.00229029 2436    0.02436   2436 
-1.97863e-06 2437  -0.000608691 2437    0.02437   2437 
1.01123e-06 2438  -0.000608691 2438    0.02438   2438 
-1.67354e-06 2439  -0.000930799 2439    0.02439   2439 
-5.75226e-07 2440  -0.000286582 2440    0.0244   2440 
2.7902e-07 2441  -0.000608691 2441    0.02441   2441 
-1.79558e-06 2442  -0.00254134 2442    0.02442   2442 
1.49937e-06 2443  -0.000608691 2443    0.02443   2443 
-1.1854e-06 2444  -0.000608691 2444    0.02444   2444 
-1.42947e-06 2445  0.00164607 2445    0.02445   2445 
1.2553e-06 2446  -0.000286582 2446    0.02446   2446 
-1.42947e-06 2447  -0.000608691 2447    0.02447   2447 
1.56985e-07 2448  0.00164607 2448    0.02448   2448 
-4.53191e-07 2449  -0.000286582 2449    0.02449   2449 
-8.19297e-07 2450  -0.000608691 2450    0.0245   2450 
-1.1854e-06 2451  -0.000608691 2451    0.02451   2451 
1.13327e-06 2452  -0.000608691 2452    0.02452   2452 
-8.70854e-08 2453  -0.000930799 2453    0.02453   2453 
-1.06337e-06 2454  -0.000286582 2454    0.02454   2454 
4.01056e-07 2455  -0.000286582 2455    0.02455   2455 
-6.97261e-07 2456  -0.00125291 2456    0.02456   2456 
-1.30744e-06 2457  -0.000608691 2457    0.02457   2457 
7.06143e-07 2458  3.5527e-05 2458    0.02458   2458 
-6.97261e-07 2459  -0.000286582 2459    0.02459   2459 
3.40038e-07 2460  -0.000608691 2460    0.0246   2460 
-6.36244e-07 2461  -0.000608691 2461    0.02461   2461 
1.01123e-06 2462  -0.000286582 2462    0.02462   2462 
-8.70854e-08 2463  -0.000608691 2463    0.02463   2463 
-8.70854e-08 2464  -0.000608691 2464    0.02464   2464 
-5.75226e-07 2465  -0.000608691 2465    0.02465   2465 
7.6716e-07 2466  -0.000608691 2466    0.02466   2466 
-1.06337e-06 2467  -0.000286582 2467    0.02467   2467 
-6.97261e-07 2468  -0.000286582 2468    0.02468   2468 
-4.53191e-07 2469  0.00132396 2469    0.02469   2469 
1.01123e-06 2470  -0.000608691 2470    0.0247   2470 
-9.41332e-07 2471  -0.000608691 2471    0.02471   2471 
-5.75226e-07 2472  -0.000930799 2472    0.02472   2472 
-8.70854e-08 2473  -0.000286582 2473    0.02473   2473 
-1.30744e-06 2474  3.5527e-05 2474    0.02474   2474 
4.01056e-07 2475  -0.000930799 2475    0.02475   2475 
7.6716e-07 2476  -0.000608691 2476    0.02476   2476 
2.7902e-07 2477  -0.00125291 2477    0.02477   2477 
1.13327e-06 2478  -0.000608691 2478    0.02478   2478 
-1.55151e-06 2479  -0.000286582 2479    0.02479   2479 
6.45125e-07 2480  -0.000286582 2480    0.0248   2480 
-7.58279e-07 2481  -0.000930799 2481    0.02481   2481 
-2.6068e-08 2482  0.000679745 2482    0.02482   2482 
-7.58279e-07 2483  3.5527e-05 2483    0.02483   2483 
4.01056e-07 2484  0.000679745 2484    0.02484   2484 
-1.42947e-06 2485  -0.000608691 2485    0.02485   2485 
4.01056e-07 2486  -0.000286582 2486    0.02486   2486 
4.01056e-07 2487  -0.000930799 2487    0.02487   2487 
-1.06337e-06 2488  -0.00125291 2488    0.02488   2488 
6.45125e-07 2489  -0.000930799 2489    0.02489   2489 
-6.97261e-07 2490  -0.000286582 2490    0.0249   2490 
5.2309e-07 2491  -0.00415189 2491    0.02491   2491 
4.01056e-07 2492  3.5527e-05 2492    0.02492   2492 
-1.06337e-06 2493  -0.000608691 2493    0.02493   2493 
6.45125e-07 2494  -0.000930799 2494    0.02494   2494 
2.7902e-07 2495  -0.000930799 2495    0.02495   2495 
6.45125e-07 2496  -0.000608691 2496    0.02496   2496 
-1.1854e-06 2497  -0.000286582 2497    0.02497   2497 
2.35362e-06 2498  -0.000286582 2498    0.02498   2498 
-2.64982e-06 2499  -0.000286582 2499    0.02499   2499 
-4.53191e-07 2500  -0.000286582 2500    0.025   2500 
6.45125e-07 2501  -0.000286582 2501    0.02501   2501 
-1.42947e-06 2502  -0.000286582 2502    0.02502   2502 
-1.30744e-06 2503  -0.000930799 2503    0.02503   2503 
1.74344e-06 2504  -0.000286582 2504    0.02504   2504 
-1.97863e-06 2505  -0.000286582 2505    0.02505   2505 
1.13327e-06 2506  3.5527e-05 2506    0.02506   2506 
-1.30744e-06 2507  -0.000286582 2507    0.02507   2507 
1.01123e-06 2508  3.5527e-05 2508    0.02508   2508 
-1.55151e-06 2509  -0.000608691 2509    0.02509   2509 
9.59678e-08 2510  0.000357636 2510    0.0251   2510 
4.62073e-07 2511  -0.000608691 2511    0.02511   2511 
-1.06337e-06 2512  -0.000286582 2512    0.02512   2512 
-8.19297e-07 2513  -0.000930799 2513    0.02513   2513 
5.2309e-07 2514  -0.000286582 2514    0.02514   2514 
-8.19297e-07 2515  -0.000930799 2515    0.02515   2515 
-8.19297e-07 2516  -0.000608691 2516    0.02516   2516 
1.74344e-06 2517  -0.000286582 2517    0.02517   2517 
-8.19297e-07 2518  -0.000286582 2518    0.02518   2518 
-5.75226e-07 2519  -0.00125291 2519    0.02519   2519 
-6.97261e-07 2520  -0.000608691 2520    0.0252   2520 
-2.0912e-07 2521  -0.000608691 2521    0.02521   2521 
5.2309e-07 2522  3.5527e-05 2522    0.02522   2522 
-8.19297e-07 2523  -0.000608691 2523    0.02523   2523 
3.49494e-08 2524  -0.00254134 2524    0.02524   2524 
1.56985e-07 2525  -0.000608691 2525    0.02525   2525 
-2.0912e-07 2526  -0.000608691 2526    0.02526   2526 
-1.42947e-06 2527  -0.000286582 2527    0.02527   2527 
-5.75226e-07 2528  -0.000286582 2528    0.02528   2528 
-5.75226e-07 2529  -0.000286582 2529    0.02529   2529 
5.84108e-07 2530  3.5527e-05 2530    0.0253   2530 
-8.19297e-07 2531  -0.000286582 2531    0.02531   2531 
1.56985e-07 2532  3.5527e-05 2532    0.02532   2532 
-5.75226e-07 2533  -0.000286582 2533    0.02533   2533 
3.49494e-08 2534  3.5527e-05 2534    0.02534   2534 
-4.53191e-07 2535  -0.000930799 2535    0.02535   2535 
-3.31156e-07 2536  -0.000286582 2536    0.02536   2536 
2.7902e-07 2537  -0.000286582 2537    0.02537   2537 
-9.41332e-07 2538  -0.000286582 2538    0.02538   2538 
-2.0912e-07 2539  -0.000930799 2539    0.02539   2539 
5.2309e-07 2540  -0.000608691 2540    0.0254   2540 
-9.41332e-07 2541  -0.000608691 2541    0.02541   2541 
1.37734e-06 2542  -0.000608691 2542    0.02542   2542 
-8.70854e-08 2543  -0.000930799 2543    0.02543   2543 
-9.41332e-07 2544  -0.000286582 2544    0.02544   2544 
3.49494e-08 2545  -0.000608691 2545    0.02545   2545 
6.45125e-07 2546  -0.000286582 2546    0.02546   2546 
-6.97261e-07 2547  0.00132396 2547    0.02547   2547 
8.89196e-07 2548  3.5527e-05 2548    0.02548   2548 
-5.75226e-07 2549  -0.000930799 2549    0.02549   2549 
-1.1854e-06 2550  -0.00157502 2550    0.0255   2550 
-6.97261e-07 2551  -0.000286582 2551    0.02551   2551 
4.01056e-07 2552  3.5527e-05 2552    0.02552   2552 
-3.92173e-07 2553  -0.000608691 2553    0.02553   2553 
-3.31156e-07 2554  -0.000286582 2554    0.02554   2554 
-3.31156e-07 2555  -0.000608691 2555    0.02555   2555 
-6.97261e-07 2556  3.5527e-05 2556    0.02556   2556 
-8.70854e-08 2557  -0.000930799 2557    0.02557   2557 
-2.0912e-07 2558  -0.000286582 2558    0.02558   2558 
-3.31156e-07 2559  -0.000286582 2559    0.02559   2559 
5.2309e-07 2560  -0.000608691 2560    0.0256   2560 
-1.30744e-06 2561  -0.000608691 2561    0.02561   2561 
2.96379e-06 2562  -0.000608691 2562    0.02562   2562 
-1.67354e-06 2563  -0.000608691 2563    0.02563   2563 
4.01056e-07 2564  -0.000608691 2564    0.02564   2564 
-1.06337e-06 2565  -0.000608691 2565    0.02565   2565 
-8.70854e-08 2566  -0.000286582 2566    0.02566   2566 
-9.41332e-07 2567  -0.000608691 2567    0.02567   2567 
7.6716e-07 2568  3.5527e-05 2568    0.02568   2568 
-5.75226e-07 2569  -0.000286582 2569    0.02569   2569 
5.2309e-07 2570  0.000357636 2570    0.0257   2570 
-1.1854e-06 2571  -0.000608691 2571    0.02571   2571 
2.7902e-07 2572  -0.000608691 2572    0.02572   2572 
6.45125e-07 2573  0.00100185 2573    0.02573   2573 
3.40038e-07 2574  -0.000930799 2574    0.02574   2574 
-1.97863e-06 2575  -0.000608691 2575    0.02575   2575 
2.04853e-06 2576  3.5527e-05 2576    0.02576   2576 
-2.16168e-06 2577  -0.000286582 2577    0.02577   2577 
-8.70854e-08 2578  -0.000286582 2578    0.02578   2578 
1.13327e-06 2579  -0.000930799 2579    0.02579   2579 
-1.1854e-06 2580  -0.000608691 2580    0.0258   2580 
1.13327e-06 2581  -0.000930799 2581    0.02581   2581 
-2.0912e-07 2582  -0.000286582 2582    0.02582   2582 
-1.55151e-06 2583  -0.000286582 2583    0.02583   2583 
4.01056e-07 2584  3.5527e-05 2584    0.02584   2584 
-3.31156e-07 2585  0.000357636 2585    0.02585   2585 
5.2309e-07 2586  -0.000608691 2586    0.02586   2586 
-1.30744e-06 2587  -0.000608691 2587    0.02587   2587 
-8.19297e-07 2588  -0.000608691 2588    0.02588   2588 
1.74344e-06 2589  -0.000286582 2589    0.02589   2589 
-6.97261e-07 2590  -0.000608691 2590    0.0259   2590 
-4.53191e-07 2591  -0.000286582 2591    0.02591   2591 
-4.53191e-07 2592  3.5527e-05 2592    0.02592   2592 
8.89196e-07 2593  -0.000608691 2593    0.02593   2593 
-6.97261e-07 2594  -0.000286582 2594    0.02594   2594 
-1.79558e-06 2595  3.5527e-05 2595    0.02595   2595 
1.37734e-06 2596  0.00164607 2596    0.02596   2596 
-7.58279e-07 2597  -0.000930799 2597    0.02597   2597 
-7.58279e-07 2598  -0.000286582 2598    0.02598   2598 
-2.70139e-07 2599  -0.000286582 2599    0.02599   2599 
9.59678e-08 2600  -0.000286582 2600    0.026   2600 
-1.36846e-06 2601  -0.000608691 2601    0.02601   2601 
1.2553e-06 2602  -0.000608691 2602    0.02602   2602 
-4.53191e-07 2603  -0.000930799 2603    0.02603   2603 
1.56985e-07 2604  -0.000930799 2604    0.02604   2604 
-1.06337e-06 2605  -0.00125291 2605    0.02605   2605 
2.7902e-07 2606  -0.000286582 2606    0.02606   2606 
-8.19297e-07 2607  -0.000608691 2607    0.02607   2607 
1.56985e-07 2608  -0.000286582 2608    0.02608   2608 
-1.30744e-06 2609  -0.000286582 2609    0.02609   2609 
-3.31156e-07 2610  -0.000608691 2610    0.0261   2610 
-9.41332e-07 2611  -0.000286582 2611    0.02611   2611 
3.49494e-08 2612  -0.000608691 2612    0.02612   2612 
-1.30744e-06 2613  -0.000608691 2613    0.02613   2613 
-5.75226e-07 2614  -0.000286582 2614    0.02614   2614 
1.56985e-07 2615  -0.000286582 2615    0.02615   2615 
3.49494e-08 2616  3.5527e-05 2616    0.02616   2616 
-9.41332e-07 2617  -0.000286582 2617    0.02617   2617 
1.01123e-06 2618  3.5527e-05 2618    0.02618   2618 
-2.77186e-06 2619  -0.000608691 2619    0.02619   2619 
4.01056e-07 2620  -0.000608691 2620    0.0262   2620 
1.01123e-06 2621  -0.000608691 2621    0.02621   2621 
7.6716e-07 2622  -0.000286582 2622    0.02622   2622 
-1.61253e-06 2623  -0.000930799 2623    0.02623   2623 
-2.0912e-07 2624  -0.000286582 2624    0.02624   2624 
-4.53191e-07 2625  -0.000286582 2625    0.02625   2625 
-1.1854e-06 2626  3.5527e-05 2626    0.02626   2626 
-9.41332e-07 2627  -0.00125291 2627    0.02627   2627 
6.45125e-07 2628  -0.000286582 2628    0.02628   2628 
-1.55151e-06 2629  -0.000930799 2629    0.02629   2629 
5.2309e-07 2630  -0.000930799 2630    0.0263   2630 
-8.19297e-07 2631  -0.000608691 2631    0.02631   2631 
3.49494e-08 2632  -0.000608691 2632    0.02632   2632 
1.56985e-07 2633  -0.000286582 2633    0.02633   2633 
6.45125e-07 2634  -0.000286582 2634    0.02634   2634 
-2.89389e-06 2635  -0.000608691 2635    0.02635   2635 
-2.0912e-07 2636  0.000357636 2636    0.02636   2636 
2.7902e-07 2637  -0.000608691 2637    0.02637   2637 
1.62141e-06 2638  0.000679745 2638    0.02638   2638 
-2.52779e-06 2639  3.5527e-05 2639    0.02639   2639 
-8.70854e-08 2640  -0.000608691 2640    0.0264   2640 
-2.0912e-07 2641  -0.000286582 2641    0.02641   2641 
-4.53191e-07 2642  -0.000930799 2642    0.02642   2642 
8.89196e-07 2643  -0.000608691 2643    0.02643   2643 
-2.0912e-07 2644  3.5527e-05 2644    0.02644   2644 
-2.71084e-06 2645  -0.000286582 2645    0.02645   2645 
1.07225e-06 2646  -0.000286582 2646    0.02646   2646 
-6.36244e-07 2647  -0.000286582 2647    0.02647   2647 
-4.53191e-07 2648  -0.000286582 2648    0.02648   2648 
-6.97261e-07 2649  -0.000608691 2649    0.02649   2649 
1.2553e-06 2650  3.5527e-05 2650    0.0265   2650 
-4.53191e-07 2651  -0.000930799 2651    0.02651   2651 
1.2553e-06 2652  -0.000930799 2652    0.02652   2652 
-1.06337e-06 2653  -0.000286582 2653    0.02653   2653 
-8.70854e-08 2654  -0.000286582 2654    0.02654   2654 
-6.97261e-07 2655  -0.00125291 2655    0.02655   2655 
-2.0912e-07 2656  -0.000286582 2656    0.02656   2656 
-1.06337e-06 2657  -0.000608691 2657    0.02657   2657 
5.2309e-07 2658  -0.000286582 2658    0.02658   2658 
-2.03965e-06 2659  -0.000930799 2659    0.02659   2659 
4.01056e-07 2660  -0.000608691 2660    0.0266   2660 
-1.30744e-06 2661  -0.000608691 2661    0.02661   2661 
8.89196e-07 2662  -0.000286582 2662    0.02662   2662 
-2.0912e-07 2663  -0.000608691 2663    0.02663   2663 
3.49494e-08 2664  3.5527e-05 2664    0.02664   2664 
-1.79558e-06 2665  -0.000930799 2665    0.02665   2665 
-2.0912e-07 2666  -0.000286582 2666    0.02666   2666 
-3.31156e-07 2667  -0.000608691 2667    0.02667   2667 
3.40038e-07 2668  -0.000286582 2668    0.02668   2668 
-3.01593e-06 2669  -0.000608691 2669    0.02669   2669 
1.74344e-06 2670  -0.000930799 2670    0.0267   2670 
-1.42947e-06 2671  -0.000608691 2671    0.02671   2671 
1.49937e-06 2672  3.5527e-05 2672    0.02672   2672 
-1.1854e-06 2673  -0.000286582 2673    0.02673   2673 
-1.42947e-06 2674  -0.000286582 2674    0.02674   2674 
4.01056e-07 2675  -0.000286582 2675    0.02675   2675 
-3.31156e-07 2676  -0.000608691 2676    0.02676   2676 
-1.30744e-06 2677  -0.000286582 2677    0.02677   2677 
4.01056e-07 2678  3.5527e-05 2678    0.02678   2678 
-5.75226e-07 2679  0.00164607 2679    0.02679   2679 
-2.0912e-07 2680  -0.000286582 2680    0.0268   2680 
-6.97261e-07 2681  -0.000930799 2681    0.02681   2681 
-2.0912e-07 2682  -0.000286582 2682    0.02682   2682 
-3.31156e-07 2683  -0.000608691 2683    0.02683   2683 
-1.30744e-06 2684  -0.000286582 2684    0.02684   2684 
-8.70854e-08 2685  -0.00189713 2685    0.02685   2685 
7.6716e-07 2686  -0.000608691 2686    0.02686   2686 
-1.79558e-06 2687  -0.000286582 2687    0.02687   2687 
8.89196e-07 2688  -0.000930799 2688    0.02688   2688 
-6.97261e-07 2689  3.5527e-05 2689    0.02689   2689 
7.6716e-07 2690  -0.000286582 2690    0.0269   2690 
-5.75226e-07 2691  3.5527e-05 2691    0.02691   2691 
-5.75226e-07 2692  -0.000608691 2692    0.02692   2692 
-1.48103e-07 2693  -0.00125291 2693    0.02693   2693 
7.6716e-07 2694  -0.000286582 2694    0.02694   2694 
-2.64982e-06 2695  -0.000286582 2695    0.02695   2695 
-3.31156e-07 2696  -0.000286582 2696    0.02696   2696 
-8.70854e-08 2697  0.000357636 2697    0.02697   2697 
1.62141e-06 2698  -0.000608691 2698    0.02698   2698 
-2.16168e-06 2699  -0.000608691 2699    0.02699   2699 
-5.75226e-07 2700  -0.000286582 2700    0.027   2700 
3.49494e-08 2701  -0.000608691 2701    0.02701   2701 
-8.70854e-08 2702  3.5527e-05 2702    0.02702   2702 
-8.19297e-07 2703  -0.000608691 2703    0.02703   2703 
3.49494e-08 2704  -0.000286582 2704    0.02704   2704 
3.49494e-08 2705  -0.00125291 2705    0.02705   2705 
-4.53191e-07 2706  -0.000286582 2706    0.02706   2706 
-1.42947e-06 2707  -0.000930799 2707    0.02707   2707 
7.6716e-07 2708  -0.000286582 2708    0.02708   2708 
-1.1854e-06 2709  -0.000930799 2709    0.02709   2709 
-2.0912e-07 2710  0.000357636 2710    0.0271   2710 
1.56985e-07 2711  -0.000608691 2711    0.02711   2711 
-8.70854e-08 2712  -0.00125291 2712    0.02712   2712 
-9.41332e-07 2713  -0.000930799 2713    0.02713   2713 
9.59678e-08 2714  -0.00125291 2714    0.02714   2714 
-3.31156e-07 2715  -0.000608691 2715    0.02715   2715 
2.18003e-07 2716  3.5527e-05 2716    0.02716   2716 
-1.8566e-06 2717  -0.000608691 2717    0.02717   2717 
1.01123e-06 2718  -0.000608691 2718    0.02718   2718 
6.45125e-07 2719  -0.000286582 2719    0.02719   2719 
-1.06337e-06 2720  -0.000286582 2720    0.0272   2720 
-1.55151e-06 2721  -0.000930799 2721    0.02721   2721 
-2.0912e-07 2722  -0.000608691 2722    0.02722   2722 
1.56985e-07 2723  0.000357636 2723    0.02723   2723 
-8.19297e-07 2724  0.000357636 2724    0.02724   2724 
8.89196e-07 2725  -0.000286582 2725    0.02725   2725 
-3.31156e-07 2726  3.5527e-05 2726    0.02726   2726 
-2.03965e-06 2727  -0.000608691 2727    0.02727   2727 
8.89196e-07 2728  -0.000286582 2728    0.02728   2728 
-6.97261e-07 2729  -0.000608691 2729    0.02729   2729 
-2.0912e-07 2730  -0.000286582 2730    0.0273   2730 
-2.52779e-06 2731  -0.000608691 2731    0.02731   2731 
7.6716e-07 2732  -0.000286582 2732    0.02732   2732 
-8.19297e-07 2733  -0.000608691 2733    0.02733   2733 
-1.42947e-06 2734  3.5527e-05 2734    0.02734   2734 
-2.0912e-07 2735  -0.000286582 2735    0.02735   2735 
4.01056e-07 2736  -0.000930799 2736    0.02736   2736 
2.7902e-07 2737  -0.000608691 2737    0.02737   2737 
9.59678e-08 2738  -0.000608691 2738    0.02738   2738 
-2.16168e-06 2739  -0.000608691 2739    0.02739   2739 
1.07225e-06 2740  -0.000286582 2740    0.0274   2740 
-8.80314e-07 2741  -0.000930799 2741    0.02741   2741 
-3.31156e-07 2742  3.5527e-05 2742    0.02742   2742 
-8.19297e-07 2743  -0.000608691 2743    0.02743   2743 
7.6716e-07 2744  0.00100185 2744    0.02744   2744 
-1.79558e-06 2745  -0.000608691 2745    0.02745   2745 
1.13327e-06 2746  -0.000608691 2746    0.02746   2746 
1.74344e-06 2747  -0.000286582 2747    0.02747   2747 
-1.1854e-06 2748  3.5527e-05 2748    0.02748   2748 
-2.0912e-07 2749  -0.000286582 2749    0.02749   2749 
-9.41332e-07 2750  -0.000286582 2750    0.0275   2750 
2.7902e-07 2751  -0.000930799 2751    0.02751   2751 
1.2553e-06 2752  -0.000608691 2752    0.02752   2752 
-2.40575e-06 2753  -0.000608691 2753    0.02753   2753 
1.2553e-06 2754  -0.000608691 2754    0.02754   2754 
-1.1854e-06 2755  -0.000286582 2755    0.02755   2755 
2.7902e-07 2756  -0.000608691 2756    0.02756   2756 
-4.53191e-07 2757  -0.000608691 2757    0.02757   2757 
3.49494e-08 2758  -0.000286582 2758    0.02758   2758 
-1.67354e-06 2759  -0.000286582 2759    0.02759   2759 
2.2926e-06 2760  -0.000286582 2760    0.0276   2760 
-8.19297e-07 2761  -0.000608691 2761    0.02761   2761 
-5.14209e-07 2762  -0.000608691 2762    0.02762   2762 
-2.70139e-07 2763  -0.000608691 2763    0.02763   2763 
5.2309e-07 2764  -0.000608691 2764    0.02764   2764 
-2.10067e-06 2765  -0.000608691 2765    0.02765   2765 
-7.58279e-07 2766  0.000357636 2766    0.02766   2766 
-4.53191e-07 2767  -0.000608691 2767    0.02767   2767 
6.45125e-07 2768  -0.000286582 2768    0.02768   2768 
-1.55151e-06 2769  -0.000608691 2769    0.02769   2769 
7.6716e-07 2770  -0.000286582 2770    0.0277   2770 
-1.42947e-06 2771  -0.000286582 2771    0.02771   2771 
-2.0912e-07 2772  3.5527e-05 2772    0.02772   2772 
-3.31156e-07 2773  0.000357636 2773    0.02773   2773 
1.56985e-07 2774  3.5527e-05 2774    0.02774   2774 
-1.1854e-06 2775  -0.000286582 2775    0.02775   2775 
5.2309e-07 2776  -0.000608691 2776    0.02776   2776 
-2.03965e-06 2777  -0.000286582 2777    0.02777   2777 
1.01123e-06 2778  -0.000286582 2778    0.02778   2778 
-6.97261e-07 2779  -0.000608691 2779    0.02779   2779 
-5.75226e-07 2780  -0.000286582 2780    0.0278   2780 
-3.31156e-07 2781  -0.000286582 2781    0.02781   2781 
-5.75226e-07 2782  0.000357636 2782    0.02782   2782 
-1.1854e-06 2783  -0.000608691 2783    0.02783   2783 
-5.75226e-07 2784  -0.000286582 2784    0.02784   2784 
-3.31156e-07 2785  -0.000608691 2785    0.02785   2785 
-8.80314e-07 2786  -0.000608691 2786    0.02786   2786 
-1.30744e-06 2787  -0.00125291 2787    0.02787   2787 
1.56985e-07 2788  -0.000608691 2788    0.02788   2788 
7.6716e-07 2789  -0.000608691 2789    0.02789   2789 
-5.75226e-07 2790  -0.000608691 2790    0.0279   2790 
-4.53191e-07 2791  3.5527e-05 2791    0.02791   2791 
-1.1854e-06 2792  -0.000930799 2792    0.02792   2792 
-8.19297e-07 2793  -0.000286582 2793    0.02793   2793 
-3.31156e-07 2794  -0.000608691 2794    0.02794   2794 
3.49494e-08 2795  -0.000286582 2795    0.02795   2795 
1.13327e-06 2796  -0.000286582 2796    0.02796   2796 
-8.70854e-08 2797  -0.00157502 2797    0.02797   2797 
3.49494e-08 2798  -0.000930799 2798    0.02798   2798 
1.56985e-07 2799  -0.000930799 2799    0.02799   2799 
-8.70854e-08 2800  3.5527e-05 2800    0.028   2800 
-2.40575e-06 2801  -0.000286582 2801    0.02801   2801 
1.86548e-06 2802  -0.000608691 2802    0.02802   2802 
-2.64982e-06 2803  -0.000286582 2803    0.02803   2803 
2.7902e-07 2804  -0.000608691 2804    0.02804   2804 
6.45125e-07 2805  -0.000930799 2805    0.02805   2805 
-1.67354e-06 2806  -0.000286582 2806    0.02806   2806 
-2.0912e-07 2807  -0.000286582 2807    0.02807   2807 
-5.75226e-07 2808  -0.000286582 2808    0.02808   2808 
-1.24642e-06 2809  3.5527e-05 2809    0.02809   2809 
2.35362e-06 2810  -0.000286582 2810    0.0281   2810 
-2.40575e-06 2811  -0.000286582 2811    0.02811   2811 
5.2309e-07 2812  3.5527e-05 2812    0.02812   2812 
-3.31156e-07 2813  -0.00125291 2813    0.02813   2813 
1.56985e-07 2814  -0.000286582 2814    0.02814   2814 
-9.41332e-07 2815  -0.000286582 2815    0.02815   2815 
-2.0912e-07 2816  -0.000286582 2816    0.02816   2816 
-2.40575e-06 2817  -0.000286582 2817    0.02817   2817 
1.62141e-06 2818  -0.000608691 2818    0.02818   2818 
-1.55151e-06 2819  -0.000608691 2819    0.02819   2819 
6.45125e-07 2820  -0.000930799 2820    0.0282   2820 
-2.0912e-07 2821  -0.000930799 2821    0.02821   2821 
-2.0912e-07 2822  -0.000930799 2822    0.02822   2822 
-1.91761e-06 2823  -0.000608691 2823    0.02823   2823 
4.01056e-07 2824  -0.000286582 2824    0.02824   2824 
-1.79558e-06 2825  -0.000286582 2825    0.02825   2825 
1.62141e-06 2826  -0.000930799 2826    0.02826   2826 
-2.28372e-06 2827  -0.000286582 2827    0.02827   2827 
2.35362e-06 2828  -0.000286582 2828    0.02828   2828 
-2.0912e-07 2829  -0.000930799 2829    0.02829   2829 
3.49494e-08 2830  -0.000286582 2830    0.0283   2830 
-1.48103e-07 2831  -0.000286582 2831    0.02831   2831 
-5.14209e-07 2832  -0.000608691 2832    0.02832   2832 
-5.75226e-07 2833  -0.000608691 2833    0.02833   2833 
-1.48103e-07 2834  0.000357636 2834    0.02834   2834 
-1.30744e-06 2835  3.5527e-05 2835    0.02835   2835 
6.45125e-07 2836  -0.000608691 2836    0.02836   2836 
-1.91761e-06 2837  -0.000608691 2837    0.02837   2837 
6.45125e-07 2838  -0.000608691 2838    0.02838   2838 
-9.41332e-07 2839  -0.000286582 2839    0.02839   2839 
2.7902e-07 2840  -0.000286582 2840    0.0284   2840 
-1.79558e-06 2841  -0.000608691 2841    0.02841   2841 
5.2309e-07 2842  -0.000608691 2842    0.02842   2842 
-8.19297e-07 2843  -0.000286582 2843    0.02843   2843 
-2.0912e-07 2844  -0.000608691 2844    0.02844   2844 
-1.30744e-06 2845  -0.000930799 2845    0.02845   2845 
2.7902e-07 2846  3.5527e-05 2846    0.02846   2846 
-1.55151e-06 2847  -0.00125291 2847    0.02847   2847 
3.49494e-08 2848  -0.000930799 2848    0.02848   2848 
-9.41332e-07 2849  0.00132396 2849    0.02849   2849 
1.56985e-07 2850  -0.000608691 2850    0.0285   2850 
-3.31156e-07 2851  -0.000286582 2851    0.02851   2851 
6.45125e-07 2852  -0.000930799 2852    0.02852   2852 
-2.64982e-06 2853  -0.000608691 2853    0.02853   2853 
1.37734e-06 2854  -0.000286582 2854    0.02854   2854 
-1.61253e-06 2855  -0.000286582 2855    0.02855   2855 
-1.49049e-06 2856  -0.000930799 2856    0.02856   2856 
2.18003e-07 2857  -0.000286582 2857    0.02857   2857 
5.2309e-07 2858  -0.000286582 2858    0.02858   2858 
-1.42947e-06 2859  -0.000608691 2859    0.02859   2859 
-2.0912e-07 2860  0.000679745 2860    0.0286   2860 
1.56985e-07 2861  -0.000930799 2861    0.02861   2861 
-1.06337e-06 2862  3.5527e-05 2862    0.02862   2862 
-6.97261e-07 2863  -0.000930799 2863    0.02863   2863 
-8.19297e-07 2864  -0.000608691 2864    0.02864   2864 
-1.06337e-06 2865  -0.000930799 2865    0.02865   2865 
-8.70854e-08 2866  -0.000286582 2866    0.02866   2866 
2.7902e-07 2867  -0.000608691 2867    0.02867   2867 
-3.31156e-07 2868  -0.000608691 2868    0.02868   2868 
-4.53191e-07 2869  -0.000930799 2869    0.02869   2869 
-8.70854e-08 2870  -0.000930799 2870    0.0287   2870 
2.7902e-07 2871  -0.00125291 2871    0.02871   2871 
7.6716e-07 2872  -0.00125291 2872    0.02872   2872 
-1.91761e-06 2873  -0.000286582 2873    0.02873   2873 
-9.41332e-07 2874  -0.000608691 2874    0.02874   2874 
8.89196e-07 2875  -0.000608691 2875    0.02875   2875 
-1.67354e-06 2876  -0.000286582 2876    0.02876   2876 
-1.24642e-06 2877  -0.000930799 2877    0.02877   2877 
9.50213e-07 2878  -0.000608691 2878    0.02878   2878 
-5.14209e-07 2879  -0.000286582 2879    0.02879   2879 
-1.24642e-06 2880  -0.000608691 2880    0.0288   2880 
4.62073e-07 2881  3.5527e-05 2881    0.02881   2881 
-1.8566e-06 2882  -0.000286582 2882    0.02882   2882 
1.31632e-06 2883  -0.000286582 2883    0.02883   2883 
-1.06337e-06 2884  -0.000930799 2884    0.02884   2884 
-2.0912e-07 2885  -0.000608691 2885    0.02885   2885 
6.45125e-07 2886  -0.000286582 2886    0.02886   2886 
-9.41332e-07 2887  -0.000608691 2887    0.02887   2887 
-9.41332e-07 2888  -0.000286582 2888    0.02888   2888 
-8.19297e-07 2889  -0.000608691 2889    0.02889   2889 
2.7902e-07 2890  3.5527e-05 2890    0.0289   2890 
-5.75226e-07 2891  -0.000608691 2891    0.02891   2891 
-8.19297e-07 2892  -0.000286582 2892    0.02892   2892 
-3.31156e-07 2893  -0.000608691 2893    0.02893   2893 
5.2309e-07 2894  -0.000286582 2894    0.02894   2894 
-1.06337e-06 2895  -0.000608691 2895    0.02895   2895 
1.56985e-07 2896  3.5527e-05 2896    0.02896   2896 
-2.16168e-06 2897  -0.000286582 2897    0.02897   2897 
8.89196e-07 2898  -0.000608691 2898    0.02898   2898 
-3.31156e-07 2899  -0.000930799 2899    0.02899   2899 
3.49494e-08 2900  -0.000286582 2900    0.029   2900 
-1.91761e-06 2901  -0.000608691 2901    0.02901   2901 
3.49494e-08 2902  -0.000286582 2902    0.02902   2902 
-7.58279e-07 2903  3.5527e-05 2903    0.02903   2903 
1.62141e-06 2904  3.5527e-05 2904    0.02904   2904 
-1.30744e-06 2905  3.5527e-05 2905    0.02905   2905 
1.37734e-06 2906  -0.000286582 2906    0.02906   2906 
-2.77186e-06 2907  -0.00125291 2907    0.02907   2907 
1.13327e-06 2908  -0.000286582 2908    0.02908   2908 
-8.19297e-07 2909  -0.000286582 2909    0.02909   2909 
-6.97261e-07 2910  -0.000286582 2910    0.0291   2910 
-1.67354e-06 2911  -0.000608691 2911    0.02911   2911 
6.45125e-07 2912  -0.000608691 2912    0.02912   2912 
-1.1854e-06 2913  -0.000930799 2913    0.02913   2913 
-3.31156e-07 2914  -0.000608691 2914    0.02914   2914 
-9.41332e-07 2915  -0.000286582 2915    0.02915   2915 
4.01056e-07 2916  -0.000608691 2916    0.02916   2916 
1.56985e-07 2917  -0.00125291 2917    0.02917   2917 
-8.19297e-07 2918  3.5527e-05 2918    0.02918   2918 
6.45125e-07 2919  -0.000608691 2919    0.02919   2919 
-3.31156e-07 2920  -0.000286582 2920    0.0292   2920 
-5.75226e-07 2921  3.5527e-05 2921    0.02921   2921 
1.56985e-07 2922  -0.000608691 2922    0.02922   2922 
-3.31156e-07 2923  3.5527e-05 2923    0.02923   2923 
-1.24642e-06 2924  3.5527e-05 2924    0.02924   2924 
-8.70854e-08 2925  -0.000930799 2925    0.02925   2925 
-6.97261e-07 2926  -0.000608691 2926    0.02926   2926 
5.84108e-07 2927  -0.000608691 2927    0.02927   2927 
-1.73456e-06 2928  -0.000608691 2928    0.02928   2928 
-8.19297e-07 2929  -0.000608691 2929    0.02929   2929 
-8.70854e-08 2930  3.5527e-05 2930    0.0293   2930 
-5.75226e-07 2931  -0.000286582 2931    0.02931   2931 
6.45125e-07 2932  -0.000286582 2932    0.02932   2932 
-1.30744e-06 2933  -0.000286582 2933    0.02933   2933 
6.45125e-07 2934  -0.000286582 2934    0.02934   2934 
-1.42947e-06 2935  -0.000286582 2935    0.02935   2935 
7.6716e-07 2936  -0.000608691 2936    0.02936   2936 
4.01056e-07 2937  -0.000930799 2937    0.02937   2937 
-1.30744e-06 2938  -0.000286582 2938    0.02938   2938 
-4.53191e-07 2939  -0.000608691 2939    0.02939   2939 
7.6716e-07 2940  -0.000286582 2940    0.0294   2940 
-1.79558e-06 2941  3.5527e-05 2941    0.02941   2941 
-2.0912e-07 2942  -0.000286582 2942    0.02942   2942 
-1.06337e-06 2943  -0.000286582 2943    0.02943   2943 
4.01056e-07 2944  -0.000286582 2944    0.02944   2944 
1.56985e-07 2945  -0.000286582 2945    0.02945   2945 
-2.16168e-06 2946  -0.000286582 2946    0.02946   2946 
9.50213e-07 2947  -0.000286582 2947    0.02947   2947 
-1.79558e-06 2948  3.5527e-05 2948    0.02948   2948 
-5.14209e-07 2949  -0.000930799 2949    0.02949   2949 
-2.6068e-08 2950  3.5527e-05 2950    0.0295   2950 
-1.91761e-06 2951  3.5527e-05 2951    0.02951   2951 
1.37734e-06 2952  -0.000930799 2952    0.02952   2952 
-1.79558e-06 2953  -0.000286582 2953    0.02953   2953 
1.56985e-07 2954  -0.000930799 2954    0.02954   2954 
-2.0912e-07 2955  -0.000608691 2955    0.02955   2955 
1.56985e-07 2956  -0.000286582 2956    0.02956   2956 
-8.70854e-08 2957  -0.000608691 2957    0.02957   2957 
-9.41332e-07 2958  -0.000286582 2958    0.02958   2958 
-2.0912e-07 2959  -0.000286582 2959    0.02959   2959 
-5.75226e-07 2960  -0.000608691 2960    0.0296   2960 
-9.41332e-07 2961  -0.000286582 2961    0.02961   2961 
-8.70854e-08 2962  3.5527e-05 2962    0.02962   2962 
7.6716e-07 2963  -0.000608691 2963    0.02963   2963 
-1.91761e-06 2964  3.5527e-05 2964    0.02964   2964 
-6.97261e-07 2965  -0.000608691 2965    0.02965   2965 
1.49937e-06 2966  -0.000286582 2966    0.02966   2966 
-1.30744e-06 2967  -0.000608691 2967    0.02967   2967 
1.56985e-07 2968  3.5527e-05 2968    0.02968   2968 
-8.70854e-08 2969  -0.000930799 2969    0.02969   2969 
2.18003e-07 2970  3.5527e-05 2970    0.0297   2970 
-5.75226e-07 2971  -0.000608691 2971    0.02971   2971 
-9.41332e-07 2972  -0.000608691 2972    0.02972   2972 
-8.19297e-07 2973  -0.000930799 2973    0.02973   2973 
4.01056e-07 2974  -0.000930799 2974    0.02974   2974 
5.2309e-07 2975  -0.000286582 2975    0.02975   2975 
3.49494e-08 2976  -0.000608691 2976    0.02976   2976 
-1.42947e-06 2977  -0.000930799 2977    0.02977   2977 
1.56985e-07 2978  -0.000608691 2978    0.02978   2978 
-1.67354e-06 2979  -0.000286582 2979    0.02979   2979 
3.49494e-08 2980  3.5527e-05 2980    0.0298   2980 
-6.97261e-07 2981  -0.000286582 2981    0.02981   2981 
-8.70854e-08 2982  -0.000286582 2982    0.02982   2982 
-1.30744e-06 2983  -0.000930799 2983    0.02983   2983 
-4.53191e-07 2984  -0.000286582 2984    0.02984   2984 
-1.55151e-06 2985  3.5527e-05 2985    0.02985   2985 
-6.97261e-07 2986  -0.000286582 2986    0.02986   2986 
-3.31156e-07 2987  -0.000930799 2987    0.02987   2987 
-3.31156e-07 2988  3.5527e-05 2988    0.02988   2988 
-9.41332e-07 2989  -0.000608691 2989    0.02989   2989 
1.56985e-07 2990  3.5527e-05 2990    0.0299   2990 
-1.1854e-06 2991  -0.000286582 2991    0.02991   2991 
8.89196e-07 2992  -0.000608691 2992    0.02992   2992 
-1.00235e-06 2993  -0.000608691 2993    0.02993   2993 
1.56985e-07 2994  3.5527e-05 2994    0.02994   2994 
-1.73456e-06 2995  3.5527e-05 2995    0.02995   2995 
-5.75226e-07 2996  3.5527e-05 2996    0.02996   2996 
1.43835e-06 2997  -0.00125291 2997    0.02997   2997 
-1.30744e-06 2998  -0.000608691 2998    0.02998   2998 
-6.97261e-07 2999  -0.000930799 2999    0.02999   2999 
-5.75226e-07 3000  -0.000930799 3000    0.03   3000 
-8.19297e-07 3001  -0.000286582 3001    0.03001   3001 
6.45125e-07 3002  -0.000286582 3002    0.03002   3002 
-1.30744e-06 3003  -0.000930799 3003    0.03003   3003 
5.2309e-07 3004  -0.000608691 3004    0.03004   3004 
-5.75226e-07 3005  -0.000608691 3005    0.03005   3005 
-4.53191e-07 3006  -0.000286582 3006    0.03006   3006 
-1.06337e-06 3007  -0.000286582 3007    0.03007   3007 
4.01056e-07 3008  3.5527e-05 3008    0.03008   3008 
-2.16168e-06 3009  -0.000608691 3009    0.03009   3009 
-8.70854e-08 3010  -0.000608691 3010    0.0301   3010 
6.45125e-07 3011  0.000357636 3011    0.03011   3011 
-5.75226e-07 3012  -0.000286582 3012    0.03012   3012 
-2.28372e-06 3013  -0.000608691 3013    0.03013   3013 
-8.70854e-08 3014  3.5527e-05 3014    0.03014   3014 
-8.70854e-08 3015  -0.000286582 3015    0.03015   3015 
-1.1854e-06 3016  0.000357636 3016    0.03016   3016 
-8.80314e-07 3017  -0.00157502 3017    0.03017   3017 
1.13327e-06 3018  -0.000608691 3018    0.03018   3018 
-3.01593e-06 3019  -0.000930799 3019    0.03019   3019 
1.37734e-06 3020  -0.00125291 3020    0.0302   3020 
-2.40575e-06 3021  -0.000608691 3021    0.03021   3021 
-1.1854e-06 3022  -0.000608691 3022    0.03022   3022 
-8.70854e-08 3023  -0.000286582 3023    0.03023   3023 
3.49494e-08 3024  -0.000286582 3024    0.03024   3024 
-1.67354e-06 3025  -0.000608691 3025    0.03025   3025 
-2.0912e-07 3026  -0.000286582 3026    0.03026   3026 
-6.97261e-07 3027  -0.000930799 3027    0.03027   3027 
6.45125e-07 3028  -0.000608691 3028    0.03028   3028 
-8.19297e-07 3029  -0.000608691 3029    0.03029   3029 
5.2309e-07 3030  -0.000608691 3030    0.0303   3030 
-1.55151e-06 3031  -0.000608691 3031    0.03031   3031 
-4.53191e-07 3032  -0.000608691 3032    0.03032   3032 
1.56985e-07 3033  3.5527e-05 3033    0.03033   3033 
-3.31156e-07 3034  3.5527e-05 3034    0.03034   3034 
-1.67354e-06 3035  -0.000608691 3035    0.03035   3035 
-9.41332e-07 3036  -0.000286582 3036    0.03036   3036 
1.98751e-06 3037  0.000679745 3037    0.03037   3037 
-8.19297e-07 3038  3.5527e-05 3038    0.03038   3038 
4.01056e-07 3039  -0.00125291 3039    0.03039   3039 
3.49494e-08 3040  -0.00221923 3040    0.0304   3040 
-5.14209e-07 3041  -0.000608691 3041    0.03041   3041 
-7.58279e-07 3042  3.5527e-05 3042    0.03042   3042 
2.18003e-07 3043  -0.000286582 3043    0.03043   3043 
4.01056e-07 3044  3.5527e-05 3044    0.03044   3044 
-1.06337e-06 3045  3.5527e-05 3045    0.03045   3045 
-1.30744e-06 3046  -0.000608691 3046    0.03046   3046 
-8.70854e-08 3047  -0.000608691 3047    0.03047   3047 
5.2309e-07 3048  -0.000286582 3048    0.03048   3048 
-1.1854e-06 3049  3.5527e-05 3049    0.03049   3049 
3.49494e-08 3050  -0.000608691 3050    0.0305   3050 
-1.06337e-06 3051  -0.000286582 3051    0.03051   3051 
-9.41332e-07 3052  3.5527e-05 3052    0.03052   3052 
-6.97261e-07 3053  -0.000930799 3053    0.03053   3053 
-8.70854e-08 3054  0.000357636 3054    0.03054   3054 
-2.0912e-07 3055  -0.000930799 3055    0.03055   3055 
-1.55151e-06 3056  3.5527e-05 3056    0.03056   3056 
4.01056e-07 3057  -0.000286582 3057    0.03057   3057 
-1.1854e-06 3058  -0.000608691 3058    0.03058   3058 
-8.19297e-07 3059  -0.000608691 3059    0.03059   3059 
-2.0912e-07 3060  0.000679745 3060    0.0306   3060 
-2.03965e-06 3061  -0.000930799 3061    0.03061   3061 
-3.31156e-07 3062  -0.000608691 3062    0.03062   3062 
-2.70139e-07 3063  -0.000930799 3063    0.03063   3063 
-1.12438e-06 3064  -0.000930799 3064    0.03064   3064 
-5.14209e-07 3065  -0.000286582 3065    0.03065   3065 
3.49494e-08 3066  3.5527e-05 3066    0.03066   3066 
-1.1854e-06 3067  -0.000608691 3067    0.03067   3067 
-1.1854e-06 3068  -0.000286582 3068    0.03068   3068 
2.7902e-07 3069  -0.000930799 3069    0.03069   3069 
-9.41332e-07 3070  -0.000286582 3070    0.0307   3070 
-5.75226e-07 3071  -0.000608691 3071    0.03071   3071 
5.2309e-07 3072  -0.000286582 3072    0.03072   3072 
-5.75226e-07 3073  -0.000286582 3073    0.03073   3073 
5.2309e-07 3074  3.5527e-05 3074    0.03074   3074 
-1.42947e-06 3075  -0.000608691 3075    0.03075   3075 
1.56985e-07 3076  3.5527e-05 3076    0.03076   3076 
-1.30744e-06 3077  -0.000608691 3077    0.03077   3077 
1.56985e-07 3078  3.5527e-05 3078    0.03078   3078 
-1.91761e-06 3079  -0.000286582 3079    0.03079   3079 
4.01056e-07 3080  -0.000608691 3080    0.0308   3080 
-4.53191e-07 3081  -0.000608691 3081    0.03081   3081 
1.56985e-07 3082  3.5527e-05 3082    0.03082   3082 
-2.03965e-06 3083  -0.000608691 3083    0.03083   3083 
1.2553e-06 3084  0.000357636 3084    0.03084   3084 
-1.91761e-06 3085  -0.000608691 3085    0.03085   3085 
-1.30744e-06 3086  -0.000286582 3086    0.03086   3086 
-4.53191e-07 3087  3.5527e-05 3087    0.03087   3087 
-8.70854e-08 3088  -0.000608691 3088    0.03088   3088 
-2.70139e-07 3089  -0.00125291 3089    0.03089   3089 
-8.70854e-08 3090  -0.00125291 3090    0.0309   3090 
-2.0912e-07 3091  -0.000608691 3091    0.03091   3091 
-1.67354e-06 3092  -0.000286582 3092    0.03092   3092 
1.01123e-06 3093  -0.000608691 3093    0.03093   3093 
-1.42947e-06 3094  -0.000608691 3094    0.03094   3094 
-1.79558e-06 3095  -0.000608691 3095    0.03095   3095 
1.01123e-06 3096  -0.000930799 3096    0.03096   3096 
1.56985e-07 3097  3.5527e-05 3097    0.03097   3097 
-2.0912e-07 3098  -0.000608691 3098    0.03098   3098 
-3.31156e-07 3099  3.5527e-05 3099    0.03099   3099 
-8.70854e-08 3100  -0.000286582 3100    0.031   3100 
-8.70854e-08 3101  3.5527e-05 3101    0.03101   3101 
3.49494e-08 3102  -0.000930799 3102    0.03102   3102 
-8.70854e-08 3103  -0.000930799 3103    0.03103   3103 
-4.53191e-07 3104  0.000357636 3104    0.03104   3104 
5.2309e-07 3105  -0.000608691 3105    0.03105   3105 
-2.0912e-07 3106  -0.000608691 3106    0.03106   3106 
-6.97261e-07 3107  -0.000608691 3107    0.03107   3107 
-1.42947e-06 3108  -0.000286582 3108    0.03108   3108 
-1.79558e-06 3109  3.5527e-05 3109    0.03109   3109 
-6.36244e-07 3110  -0.000608691 3110    0.0311   3110 
7.06143e-07 3111  -0.000286582 3111    0.03111   3111 
-1.48103e-07 3112  -0.000608691 3112    0.03112   3112 
-1.12438e-06 3113  -0.000930799 3113    0.03113   3113 
-1.67354e-06 3114  -0.000286582 3114    0.03114   3114 
7.06143e-07 3115  -0.000608691 3115    0.03115   3115 
-1.06337e-06 3116  -0.000930799 3116    0.03116   3116 
6.45125e-07 3117  -0.000608691 3117    0.03117   3117 
2.7902e-07 3118  -0.000608691 3118    0.03118   3118 
-1.1854e-06 3119  -0.000286582 3119    0.03119   3119 
-4.53191e-07 3120  -0.000286582 3120    0.0312   3120 
-1.06337e-06 3121  -0.000608691 3121    0.03121   3121 
5.2309e-07 3122  -0.000286582 3122    0.03122   3122 
-1.1854e-06 3123  3.5527e-05 3123    0.03123   3123 
-2.03965e-06 3124  -0.000608691 3124    0.03124   3124 
4.01056e-07 3125  -0.000608691 3125    0.03125   3125 
6.45125e-07 3126  -0.000930799 3126    0.03126   3126 
-1.67354e-06 3127  -0.000608691 3127    0.03127   3127 
3.49494e-08 3128  3.5527e-05 3128    0.03128   3128 
-8.19297e-07 3129  -0.00125291 3129    0.03129   3129 
-8.70854e-08 3130  -0.000608691 3130    0.0313   3130 
-8.19297e-07 3131  -0.000930799 3131    0.03131   3131 
6.45125e-07 3132  -0.000286582 3132    0.03132   3132 
-6.36244e-07 3133  -0.000608691 3133    0.03133   3133 
-6.36244e-07 3134  -0.000608691 3134    0.03134   3134 
-2.70139e-07 3135  -0.000608691 3135    0.03135   3135 
-8.19297e-07 3136  -0.00125291 3136    0.03136   3136 
3.49494e-08 3137  3.5527e-05 3137    0.03137   3137 
-6.97261e-07 3138  0.000679745 3138    0.03138   3138 
-5.75226e-07 3139  -0.000608691 3139    0.03139   3139 
-3.31156e-07 3140  -0.000608691 3140    0.0314   3140 
-8.19297e-07 3141  -0.00189713 3141    0.03141   3141 
1.98751e-06 3142  -0.000286582 3142    0.03142   3142 
-6.97261e-07 3143  -0.000608691 3143    0.03143   3143 
-9.41332e-07 3144  0.000357636 3144    0.03144   3144 
-8.70854e-08 3145  -0.000286582 3145    0.03145   3145 
5.2309e-07 3146  -0.000608691 3146    0.03146   3146 
-9.41332e-07 3147  -0.00157502 3147    0.03147   3147 
-2.0912e-07 3148  -0.000286582 3148    0.03148   3148 
-9.41332e-07 3149  -0.000608691 3149    0.03149   3149 
-4.53191e-07 3150  0.000357636 3150    0.0315   3150 
-1.06337e-06 3151  -0.000286582 3151    0.03151   3151 
6.45125e-07 3152  -0.000930799 3152    0.03152   3152 
8.89196e-07 3153  -0.00125291 3153    0.03153   3153 
-1.1854e-06 3154  -0.000286582 3154    0.03154   3154 
-2.0912e-07 3155  -0.000608691 3155    0.03155   3155 
2.18003e-07 3156  0.00100185 3156    0.03156   3156 
-4.53191e-07 3157  -0.000608691 3157    0.03157   3157 
1.49937e-06 3158  3.5527e-05 3158    0.03158   3158 
-1.91761e-06 3159  -0.000608691 3159    0.03159   3159 
2.7902e-07 3160  -0.000608691 3160    0.0316   3160 
-4.53191e-07 3161  -0.000286582 3161    0.03161   3161 
-5.75226e-07 3162  0.000679745 3162    0.03162   3162 
2.7902e-07 3163  -0.000286582 3163    0.03163   3163 
-6.97261e-07 3164  -0.000286582 3164    0.03164   3164 
-1.06337e-06 3165  0.000357636 3165    0.03165   3165 
3.49494e-08 3166  -0.000286582 3166    0.03166   3166 
-1.42947e-06 3167  -0.000286582 3167    0.03167   3167 
1.56985e-07 3168  0.00164607 3168    0.03168   3168 
-2.0912e-07 3169  -0.000286582 3169    0.03169   3169 
-1.30744e-06 3170  3.5527e-05 3170    0.0317   3170 
-4.53191e-07 3171  -0.000608691 3171    0.03171   3171 
-2.0912e-07 3172  -0.000608691 3172    0.03172   3172 
2.7902e-07 3173  -0.000608691 3173    0.03173   3173 
8.89196e-07 3174  -0.00318556 3174    0.03174   3174 
-9.41332e-07 3175  -0.000608691 3175    0.03175   3175 
-8.19297e-07 3176  -0.000286582 3176    0.03176   3176 
-3.31156e-07 3177  0.00196818 3177    0.03177   3177 
1.62141e-06 3178  -0.000608691 3178    0.03178   3178 
-2.52779e-06 3179  -0.000608691 3179    0.03179   3179 
2.17056e-06 3180  -0.00254134 3180    0.0318   3180 
-8.70854e-08 3181  -0.000608691 3181    0.03181   3181 
-1.12438e-06 3182  -0.000286582 3182    0.03182   3182 
-2.6068e-08 3183  3.5527e-05 3183    0.03183   3183 
4.01056e-07 3184  -0.000286582 3184    0.03184   3184 
1.56985e-07 3185  -0.000286582 3185    0.03185   3185 
1.56985e-07 3186  -0.00254134 3186    0.03186   3186 
-8.70854e-08 3187  -0.00125291 3187    0.03187   3187 
-2.0912e-07 3188  3.5527e-05 3188    0.03188   3188 
1.01123e-06 3189  -0.00157502 3189    0.03189   3189 
-3.31156e-07 3190  3.5527e-05 3190    0.0319   3190 
1.56985e-07 3191  -0.000286582 3191    0.03191   3191 
-4.53191e-07 3192  0.00132396 3192    0.03192   3192 
-2.77186e-06 3193  -0.000608691 3193    0.03193   3193 
5.2309e-07 3194  -0.000286582 3194    0.03194   3194 
3.49494e-08 3195  -0.00189713 3195    0.03195   3195 
-1.55151e-06 3196  3.5527e-05 3196    0.03196   3196 
-4.53191e-07 3197  -0.000930799 3197    0.03197   3197 
2.7902e-07 3198  0.000357636 3198    0.03198   3198 
-2.0912e-07 3199  -0.000286582 3199    0.03199   3199 
1.56985e-07 3200  -0.000608691 3200    0.032   3200 
3.49494e-08 3201  -0.00221923 3201    0.03201   3201 
-1.79558e-06 3202  -0.000608691 3202    0.03202   3202 
1.98751e-06 3203  -0.000608691 3203    0.03203   3203 
3.40038e-07 3204  0.00100185 3204    0.03204   3204 
-1.24642e-06 3205  -0.000930799 3205    0.03205   3205 
9.59678e-08 3206  -0.000286582 3206    0.03206   3206 
-1.30744e-06 3207  -0.000608691 3207    0.03207   3207 
9.59678e-08 3208  -0.000286582 3208    0.03208   3208 
-7.58279e-07 3209  3.5527e-05 3209    0.03209   3209 
2.7902e-07 3210  -0.000286582 3210    0.0321   3210 
-3.31156e-07 3211  -0.000608691 3211    0.03211   3211 
5.2309e-07 3212  -0.000286582 3212    0.03212   3212 
-9.41332e-07 3213  -0.000286582 3213    0.03213   3213 
-2.0912e-07 3214  -0.000286582 3214    0.03214   3214 
-4.53191e-07 3215  -0.000930799 3215    0.03215   3215 
-4.53191e-07 3216  3.5527e-05 3216    0.03216   3216 
-5.75226e-07 3217  -0.000286582 3217    0.03217   3217 
2.7902e-07 3218  -0.000286582 3218    0.03218   3218 
-8.19297e-07 3219  -0.00157502 3219    0.03219   3219 
1.56985e-07 3220  -0.000286582 3220    0.0322   3220 
-1.42947e-06 3221  -0.000930799 3221    0.03221   3221 
2.7902e-07 3222  -0.000286582 3222    0.03222   3222 
-2.0912e-07 3223  3.5527e-05 3223    0.03223   3223 
5.2309e-07 3224  3.5527e-05 3224    0.03224   3224 
-1.30744e-06 3225  -0.000930799 3225    0.03225   3225 
2.65871e-06 3226  -0.000608691 3226    0.03226   3226 
-2.71084e-06 3227  -0.000930799 3227    0.03227   3227 
-2.0912e-07 3228  0.000357636 3228    0.03228   3228 
7.06143e-07 3229  -0.000930799 3229    0.03229   3229 
-2.6068e-08 3230  3.5527e-05 3230    0.0323   3230 
-1.48103e-07 3231  -0.000930799 3231    0.03231   3231 
-9.41332e-07 3232  -0.000286582 3232    0.03232   3232 
-2.16168e-06 3233  3.5527e-05 3233    0.03233   3233 
7.6716e-07 3234  3.5527e-05 3234    0.03234   3234 
-1.67354e-06 3235  -0.000930799 3235    0.03235   3235 
8.89196e-07 3236  -0.000286582 3236    0.03236   3236 
-2.40575e-06 3237  -0.000930799 3237    0.03237   3237 
-8.70854e-08 3238  -0.000608691 3238    0.03238   3238 
1.62141e-06 3239  -0.000608691 3239    0.03239   3239 
-6.97261e-07 3240  -0.000286582 3240    0.0324   3240 
4.01056e-07 3241  3.5527e-05 3241    0.03241   3241 
-8.19297e-07 3242  3.5527e-05 3242    0.03242   3242 
3.49494e-08 3243  -0.000286582 3243    0.03243   3243 
5.2309e-07 3244  -0.000286582 3244    0.03244   3244 
-1.79558e-06 3245  -0.000930799 3245    0.03245   3245 
1.56985e-07 3246  -0.000930799 3246    0.03246   3246 
5.2309e-07 3247  -0.000286582 3247    0.03247   3247 
-9.41332e-07 3248  3.5527e-05 3248    0.03248   3248 
2.7902e-07 3249  -0.000930799 3249    0.03249   3249 
-1.36846e-06 3250  -0.000608691 3250    0.0325   3250 
1.2553e-06 3251  -0.000608691 3251    0.03251   3251 
-1.42947e-06 3252  -0.000608691 3252    0.03252   3252 
5.84108e-07 3253  -0.000608691 3253    0.03253   3253 
-6.36244e-07 3254  0.000357636 3254    0.03254   3254 
3.49494e-08 3255  -0.000286582 3255    0.03255   3255 
1.56985e-07 3256  -0.000286582 3256    0.03256   3256 
5.2309e-07 3257  -0.000608691 3257    0.03257   3257 
4.01056e-07 3258  -0.000608691 3258    0.03258   3258 
-3.31156e-07 3259  -0.000930799 3259    0.03259   3259 
-8.70854e-08 3260  0.000357636 3260    0.0326   3260 
-2.0912e-07 3261  -0.000608691 3261    0.03261   3261 
-9.41332e-07 3262  3.5527e-05 3262    0.03262   3262 
-3.31156e-07 3263  -0.000286582 3263    0.03263   3263 
3.49494e-08 3264  -0.000286582 3264    0.03264   3264 
-1.06337e-06 3265  -0.000608691 3265    0.03265   3265 
1.56985e-07 3266  -0.000608691 3266    0.03266   3266 
2.7902e-07 3267  -0.000608691 3267    0.03267   3267 
-8.70854e-08 3268  -0.000286582 3268    0.03268   3268 
-1.42947e-06 3269  -0.000608691 3269    0.03269   3269 
6.45125e-07 3270  -0.000608691 3270    0.0327   3270 
-8.19297e-07 3271  -0.000608691 3271    0.03271   3271 
1.56985e-07 3272  -0.000286582 3272    0.03272   3272 
9.59678e-08 3273  -0.000608691 3273    0.03273   3273 
-4.53191e-07 3274  -0.000286582 3274    0.03274   3274 
3.40038e-07 3275  3.5527e-05 3275    0.03275   3275 
-3.92173e-07 3276  -0.000930799 3276    0.03276   3276 
3.49494e-08 3277  -0.000930799 3277    0.03277   3277 
3.49494e-08 3278  0.000357636 3278    0.03278   3278 
-3.31156e-07 3279  -0.000608691 3279    0.03279   3279 
-2.0912e-07 3280  3.5527e-05 3280    0.0328   3280 
-8.19297e-07 3281  -0.000930799 3281    0.03281   3281 
2.7902e-07 3282  -0.000608691 3282    0.03282   3282 
-1.1854e-06 3283  -0.000608691 3283    0.03283   3283 
3.49494e-08 3284  -0.000286582 3284    0.03284   3284 
-2.0912e-07 3285  -0.000286582 3285    0.03285   3285 
1.2553e-06 3286  -0.000930799 3286    0.03286   3286 
-9.41332e-07 3287  -0.000608691 3287    0.03287   3287 
-8.70854e-08 3288  0.000679745 3288    0.03288   3288 
-9.41332e-07 3289  -0.000286582 3289    0.03289   3289 
7.6716e-07 3290  -0.000286582 3290    0.0329   3290 
-4.53191e-07 3291  -0.000608691 3291    0.03291   3291 
1.56985e-07 3292  -0.000286582 3292    0.03292   3292 
3.49494e-08 3293  -0.000286582 3293    0.03293   3293 
-5.75226e-07 3294  0.000357636 3294    0.03294   3294 
-5.75226e-07 3295  3.5527e-05 3295    0.03295   3295 
1.56985e-07 3296  -0.000286582 3296    0.03296   3296 
-2.70139e-07 3297  -0.00157502 3297    0.03297   3297 
-1.24642e-06 3298  -0.000608691 3298    0.03298   3298 
4.62073e-07 3299  0.000357636 3299    0.03299   3299 
-1.30744e-06 3300  0.000679745 3300    0.033   3300 
-9.41332e-07 3301  -0.000286582 3301    0.03301   3301 
-3.31156e-07 3302  -0.000930799 3302    0.03302   3302 
-5.75226e-07 3303  -0.00254134 3303    0.03303   3303 
5.2309e-07 3304  -0.000286582 3304    0.03304   3304 
-2.0912e-07 3305  -0.000930799 3305    0.03305   3305 
3.49494e-08 3306  -0.00221923 3306    0.03306   3306 
-8.19297e-07 3307  -0.000930799 3307    0.03307   3307 
2.7902e-07 3308  0.000357636 3308    0.03308   3308 
2.7902e-07 3309  -0.000930799 3309    0.03309   3309 
-6.97261e-07 3310  -0.000286582 3310    0.0331   3310 
-6.97261e-07 3311  -0.000930799 3311    0.03311   3311 
-6.97261e-07 3312  -0.000286582 3312    0.03312   3312 
-5.75226e-07 3313  -0.000286582 3313    0.03313   3313 
-1.06337e-06 3314  3.5527e-05 3314    0.03314   3314 
-4.53191e-07 3315  -0.000608691 3315    0.03315   3315 
6.45125e-07 3316  -0.000930799 3316    0.03316   3316 
-4.53191e-07 3317  -0.000286582 3317    0.03317   3317 
-8.70854e-08 3318  0.000679745 3318    0.03318   3318 
-2.70139e-07 3319  -0.000286582 3319    0.03319   3319 
9.50213e-07 3320  -0.000608691 3320    0.0332   3320 
-2.03965e-06 3321  -0.000608691 3321    0.03321   3321 
5.2309e-07 3322  -0.000286582 3322    0.03322   3322 
6.45125e-07 3323  -0.000286582 3323    0.03323   3323 
-6.36244e-07 3324  3.5527e-05 3324    0.03324   3324 
3.49494e-08 3325  -0.000608691 3325    0.03325   3325 
-3.31156e-07 3326  3.5527e-05 3326    0.03326   3326 
3.49494e-08 3327  -0.000608691 3327    0.03327   3327 
6.45125e-07 3328  0.000357636 3328    0.03328   3328 
-1.42947e-06 3329  -0.000608691 3329    0.03329   3329 
1.13327e-06 3330  -0.000608691 3330    0.0333   3330 
-5.75226e-07 3331  -0.00157502 3331    0.03331   3331 
-9.41332e-07 3332  3.5527e-05 3332    0.03332   3332 
6.45125e-07 3333  -0.000608691 3333    0.03333   3333 
-9.41332e-07 3334  -0.000286582 3334    0.03334   3334 
-4.53191e-07 3335  -0.000930799 3335    0.03335   3335 
1.01123e-06 3336  -0.000608691 3336    0.03336   3336 
-2.03965e-06 3337  -0.00286345 3337    0.03337   3337 
6.45125e-07 3338  3.5527e-05 3338    0.03338   3338 
6.45125e-07 3339  -0.000286582 3339    0.03339   3339 
4.01056e-07 3340  0.000357636 3340    0.0334   3340 
-8.70854e-08 3341  -0.000608691 3341    0.03341   3341 
-1.91761e-06 3342  3.5527e-05 3342    0.03342   3342 
-4.53191e-07 3343  -0.000608691 3343    0.03343   3343 
1.01123e-06 3344  -0.000286582 3344    0.03344   3344 
-1.8566e-06 3345  3.5527e-05 3345    0.03345   3345 
8.89196e-07 3346  -0.000608691 3346    0.03346   3346 
-1.06337e-06 3347  -0.000608691 3347    0.03347   3347 
4.01056e-07 3348  -0.000930799 3348    0.03348   3348 
-1.67354e-06 3349  3.5527e-05 3349    0.03349   3349 
1.56985e-07 3350  -0.000286582 3350    0.0335   3350 
1.56985e-07 3351  -0.000286582 3351    0.03351   3351 
4.01056e-07 3352  -0.000608691 3352    0.03352   3352 
-2.03965e-06 3353  -0.000608691 3353    0.03353   3353 
-2.0912e-07 3354  -0.000930799 3354    0.03354   3354 
3.49494e-08 3355  -0.000286582 3355    0.03355   3355 
-2.0912e-07 3356  -0.000608691 3356    0.03356   3356 
-3.31156e-07 3357  -0.000608691 3357    0.03357   3357 
-1.79558e-06 3358  -0.000286582 3358    0.03358   3358 
-2.0912e-07 3359  -0.000608691 3359    0.03359   3359 
1.13327e-06 3360  3.5527e-05 3360    0.0336   3360 
1.56985e-07 3361  -0.000286582 3361    0.03361   3361 
-1.67354e-06 3362  -0.00125291 3362    0.03362   3362 
-8.70854e-08 3363  -0.000608691 3363    0.03363   3363 
-2.0912e-07 3364  3.5527e-05 3364    0.03364   3364 
-8.19297e-07 3365  -0.000286582 3365    0.03365   3365 
8.28177e-07 3366  -0.000286582 3366    0.03366   3366 
-1.79558e-06 3367  -0.00125291 3367    0.03367   3367 
-2.6068e-08 3368  0.000679745 3368    0.03368   3368 
-2.70139e-07 3369  -0.000930799 3369    0.03369   3369 
-5.75226e-07 3370  -0.000286582 3370    0.0337   3370 
3.49494e-08 3371  -0.00157502 3371    0.03371   3371 
5.2309e-07 3372  -0.000286582 3372    0.03372   3372 
-1.30744e-06 3373  -0.000608691 3373    0.03373   3373 
-3.31156e-07 3374  -0.000608691 3374    0.03374   3374 
-2.0912e-07 3375  3.5527e-05 3375    0.03375   3375 
1.56985e-07 3376  -0.000608691 3376    0.03376   3376 
-3.31156e-07 3377  -0.000608691 3377    0.03377   3377 
-2.0912e-07 3378  0.000357636 3378    0.03378   3378 
-6.97261e-07 3379  -0.000608691 3379    0.03379   3379 
-6.97261e-07 3380  -0.000286582 3380    0.0338   3380 
-5.75226e-07 3381  -0.000608691 3381    0.03381   3381 
1.13327e-06 3382  -0.000608691 3382    0.03382   3382 
-1.79558e-06 3383  -0.000608691 3383    0.03383   3383 
-8.70854e-08 3384  -0.000286582 3384    0.03384   3384 
-6.97261e-07 3385  -0.000608691 3385    0.03385   3385 
1.62141e-06 3386  -0.000286582 3386    0.03386   3386 
2.7902e-07 3387  -0.000930799 3387    0.03387   3387 
-1.06337e-06 3388  -0.000286582 3388    0.03388   3388 
-2.6068e-08 3389  -0.000608691 3389    0.03389   3389 
-8.80314e-07 3390  -0.000608691 3390    0.0339   3390 
2.18003e-07 3391  -0.000930799 3391    0.03391   3391 
1.49937e-06 3392  -0.000286582 3392    0.03392   3392 
-5.75226e-07 3393  -0.000608691 3393    0.03393   3393 
-9.41332e-07 3394  -0.000286582 3394    0.03394   3394 
1.62141e-06 3395  -0.000608691 3395    0.03395   3395 
-3.31156e-07 3396  -0.000608691 3396    0.03396   3396 
-9.41332e-07 3397  -0.000286582 3397    0.03397   3397 
-8.70854e-08 3398  0.000357636 3398    0.03398   3398 
-1.91761e-06 3399  -0.000286582 3399    0.03399   3399 
7.6716e-07 3400  -0.000286582 3400    0.034   3400 
-8.70854e-08 3401  -0.000930799 3401    0.03401   3401 
-8.70854e-08 3402  -0.000286582 3402    0.03402   3402 
6.45125e-07 3403  -0.000286582 3403    0.03403   3403 
-1.79558e-06 3404  3.5527e-05 3404    0.03404   3404 
8.89196e-07 3405  -0.000930799 3405    0.03405   3405 
4.01056e-07 3406  -0.000608691 3406    0.03406   3406 
-2.52779e-06 3407  -0.000286582 3407    0.03407   3407 
4.01056e-07 3408  -0.000608691 3408    0.03408   3408 
7.6716e-07 3409  -0.000286582 3409    0.03409   3409 
-8.70854e-08 3410  -0.000608691 3410    0.0341   3410 
-8.19297e-07 3411  -0.000608691 3411    0.03411   3411 
-9.41332e-07 3412  -0.000286582 3412    0.03412   3412 
4.62073e-07 3413  -0.000608691 3413    0.03413   3413 
1.49937e-06 3414  -0.000930799 3414    0.03414   3414 
-2.77186e-06 3415  -0.00125291 3415    0.03415   3415 
1.01123e-06 3416  -0.000608691 3416    0.03416   3416 
-5.75226e-07 3417  3.5527e-05 3417    0.03417   3417 
2.7902e-07 3418  -0.000608691 3418    0.03418   3418 
-4.53191e-07 3419  -0.000930799 3419    0.03419   3419 
4.01056e-07 3420  3.5527e-05 3420    0.0342   3420 
-5.75226e-07 3421  -0.000286582 3421    0.03421   3421 
2.7902e-07 3422  -0.000286582 3422    0.03422   3422 
8.89196e-07 3423  -0.000608691 3423    0.03423   3423 
-3.31156e-07 3424  -0.000286582 3424    0.03424   3424 
-8.19297e-07 3425  -0.000608691 3425    0.03425   3425 
1.13327e-06 3426  -0.000608691 3426    0.03426   3426 
-3.31156e-07 3427  3.5527e-05 3427    0.03427   3427 
-8.19297e-07 3428  0.000357636 3428    0.03428   3428 
-8.70854e-08 3429  -0.000930799 3429    0.03429   3429 
-1.1854e-06 3430  -0.000286582 3430    0.0343   3430 
-3.31156e-07 3431  -0.000930799 3431    0.03431   3431 
2.7902e-07 3432  -0.000608691 3432    0.03432   3432 
-2.0912e-07 3433  -0.000286582 3433    0.03433   3433 
2.10955e-06 3434  -0.000608691 3434    0.03434   3434 
-2.28372e-06 3435  3.5527e-05 3435    0.03435   3435 
-2.70139e-07 3436  3.5527e-05 3436    0.03436   3436 
-4.53191e-07 3437  -0.000286582 3437    0.03437   3437 
7.06143e-07 3438  -0.000286582 3438    0.03438   3438 
-7.58279e-07 3439  -0.000608691 3439    0.03439   3439 
-5.75226e-07 3440  -0.000286582 3440    0.0344   3440 
1.07225e-06 3441  -0.000608691 3441    0.03441   3441 
-1.48103e-07 3442  -0.000608691 3442    0.03442   3442 
-1.06337e-06 3443  -0.000608691 3443    0.03443   3443 
2.7902e-07 3444  -0.000286582 3444    0.03444   3444 
-2.28372e-06 3445  -0.000608691 3445    0.03445   3445 
5.2309e-07 3446  -0.000286582 3446    0.03446   3446 
-1.30744e-06 3447  -0.000608691 3447    0.03447   3447 
-8.70854e-08 3448  -0.000286582 3448    0.03448   3448 
3.49494e-08 3449  -0.00125291 3449    0.03449   3449 
1.2553e-06 3450  -0.000930799 3450    0.0345   3450 
-1.30744e-06 3451  -0.00125291 3451    0.03451   3451 
-9.41332e-07 3452  -0.000608691 3452    0.03452   3452 
1.01123e-06 3453  -0.000930799 3453    0.03453   3453 
3.49494e-08 3454  -0.00125291 3454    0.03454   3454 
4.01056e-07 3455  -0.00125291 3455    0.03455   3455 
-1.67354e-06 3456  -0.000286582 3456    0.03456   3456 
-4.53191e-07 3457  3.5527e-05 3457    0.03457   3457 
7.6716e-07 3458  -0.000286582 3458    0.03458   3458 
-1.12438e-06 3459  -0.000608691 3459    0.03459   3459 
3.49494e-08 3460  -0.000608691 3460    0.0346   3460 
-3.92173e-07 3461  -0.000930799 3461    0.03461   3461 
8.28177e-07 3462  3.5527e-05 3462    0.03462   3462 
-3.31156e-07 3463  -0.000608691 3463    0.03463   3463 
1.56985e-07 3464  0.000357636 3464    0.03464   3464 
1.13327e-06 3465  3.5527e-05 3465    0.03465   3465 
-6.97261e-07 3466  3.5527e-05 3466    0.03466   3466 
-1.67354e-06 3467  3.5527e-05 3467    0.03467   3467 
1.74344e-06 3468  -0.000608691 3468    0.03468   3468 
-1.67354e-06 3469  -0.000930799 3469    0.03469   3469 
8.89196e-07 3470  0.000357636 3470    0.0347   3470 
-5.75226e-07 3471  -0.000930799 3471    0.03471   3471 
4.01056e-07 3472  -0.000286582 3472    0.03472   3472 
-1.42947e-06 3473  3.5527e-05 3473    0.03473   3473 
3.49494e-08 3474  3.5527e-05 3474    0.03474   3474 
-4.53191e-07 3475  0.000357636 3475    0.03475   3475 
1.74344e-06 3476  -0.000608691 3476    0.03476   3476 
-1.79558e-06 3477  -0.000608691 3477    0.03477   3477 
-8.19297e-07 3478  -0.00221923 3478    0.03478   3478 
-1.06337e-06 3479  -0.000608691 3479    0.03479   3479 
-2.0912e-07 3480  -0.000930799 3480    0.0348   3480 
2.7902e-07 3481  0.000679745 3481    0.03481   3481 
1.07225e-06 3482  -0.000286582 3482    0.03482   3482 
-2.2227e-06 3483  -0.000608691 3483    0.03483   3483 
-2.6068e-08 3484  -0.000930799 3484    0.03484   3484 
-1.67354e-06 3485  -0.000930799 3485    0.03485   3485 
1.2553e-06 3486  -0.000286582 3486    0.03486   3486 
-5.75226e-07 3487  -0.000286582 3487    0.03487   3487 
-4.53191e-07 3488  -0.000608691 3488    0.03488   3488 
-2.0912e-07 3489  3.5527e-05 3489    0.03489   3489 
-1.1854e-06 3490  -0.000608691 3490    0.0349   3490 
-8.70854e-08 3491  -0.000608691 3491    0.03491   3491 
1.2553e-06 3492  -0.000286582 3492    0.03492   3492 
-2.40575e-06 3493  -0.000608691 3493    0.03493   3493 
1.49937e-06 3494  -0.000608691 3494    0.03494   3494 
-2.0912e-07 3495  -0.000286582 3495    0.03495   3495 
3.49494e-08 3496  3.5527e-05 3496    0.03496   3496 
6.45125e-07 3497  -0.000608691 3497    0.03497   3497 
-1.1854e-06 3498  -0.000286582 3498    0.03498   3498 
3.49494e-08 3499  -0.000286582 3499    0.03499   3499 
8.89196e-07 3500  -0.000608691 3500    0.035   3500 
-2.0912e-07 3501  -0.00125291 3501    0.03501   3501 
-3.31156e-07 3502  -0.000608691 3502    0.03502   3502 
-1.1854e-06 3503  -0.000286582 3503    0.03503   3503 
1.56985e-07 3504  3.5527e-05 3504    0.03504   3504 
-1.61253e-06 3505  -0.000286582 3505    0.03505   3505 
1.56039e-06 3506  -0.000608691 3506    0.03506   3506 
-1.55151e-06 3507  -0.000608691 3507    0.03507   3507 
5.2309e-07 3508  -0.000286582 3508    0.03508   3508 
-7.58279e-07 3509  -0.000286582 3509    0.03509   3509 
-3.31156e-07 3510  -0.000608691 3510    0.0351   3510 
-8.70854e-08 3511  -0.000608691 3511    0.03511   3511 
5.2309e-07 3512  3.5527e-05 3512    0.03512   3512 
-8.70854e-08 3513  -0.000286582 3513    0.03513   3513 
-2.0912e-07 3514  -0.000608691 3514    0.03514   3514 
-4.53191e-07 3515  -0.000286582 3515    0.03515   3515 
4.01056e-07 3516  -0.000286582 3516    0.03516   3516 
7.6716e-07 3517  -0.000286582 3517    0.03517   3517 
-1.30744e-06 3518  -0.000930799 3518    0.03518   3518 
-1.1854e-06 3519  -0.000608691 3519    0.03519   3519 
5.2309e-07 3520  3.5527e-05 3520    0.0352   3520 
-6.97261e-07 3521  -0.000286582 3521    0.03521   3521 
3.49494e-08 3522  3.5527e-05 3522    0.03522   3522 
-1.06337e-06 3523  -0.000930799 3523    0.03523   3523 
5.2309e-07 3524  -0.000930799 3524    0.03524   3524 
-5.75226e-07 3525  0.00132396 3525    0.03525   3525 
3.49494e-08 3526  -0.000608691 3526    0.03526   3526 
3.49494e-08 3527  -0.000286582 3527    0.03527   3527 
1.13327e-06 3528  -0.00125291 3528    0.03528   3528 
-1.79558e-06 3529  -0.000608691 3529    0.03529   3529 
-8.70854e-08 3530  -0.000608691 3530    0.0353   3530 
-8.80314e-07 3531  -0.000286582 3531    0.03531   3531 
1.74344e-06 3532  -0.000930799 3532    0.03532   3532 
-9.41332e-07 3533  -0.000286582 3533    0.03533   3533 
6.45125e-07 3534  3.5527e-05 3534    0.03534   3534 
-1.06337e-06 3535  -0.000608691 3535    0.03535   3535 
3.49494e-08 3536  0.000679745 3536    0.03536   3536 
-4.53191e-07 3537  -0.000608691 3537    0.03537   3537 
1.62141e-06 3538  -0.000286582 3538    0.03538   3538 
-1.67354e-06 3539  -0.000608691 3539    0.03539   3539 
-1.42947e-06 3540  -0.000286582 3540    0.0354   3540 
-8.70854e-08 3541  -0.000930799 3541    0.03541   3541 
4.01056e-07 3542  -0.000608691 3542    0.03542   3542 
-6.97261e-07 3543  -0.000286582 3543    0.03543   3543 
1.56985e-07 3544  -0.000608691 3544    0.03544   3544 
-6.97261e-07 3545  -0.000608691 3545    0.03545   3545 
2.7902e-07 3546  -0.000286582 3546    0.03546   3546 
2.7902e-07 3547  -0.000930799 3547    0.03547   3547 
-4.53191e-07 3548  -0.000608691 3548    0.03548   3548 
6.45125e-07 3549  -0.000286582 3549    0.03549   3549 
-1.1854e-06 3550  -0.000286582 3550    0.0355   3550 
2.7902e-07 3551  -0.000286582 3551    0.03551   3551 
-2.0912e-07 3552  -0.000286582 3552    0.03552   3552 
1.07225e-06 3553  -0.000930799 3553    0.03553   3553 
-9.41332e-07 3554  -0.000608691 3554    0.03554   3554 
2.7902e-07 3555  -0.000608691 3555    0.03555   3555 
-6.97261e-07 3556  -0.000608691 3556    0.03556   3556 
-4.53191e-07 3557  -0.000608691 3557    0.03557   3557 
1.2553e-06 3558  3.5527e-05 3558    0.03558   3558 
-4.53191e-07 3559  -0.00125291 3559    0.03559   3559 
-2.0912e-07 3560  -0.000286582 3560    0.0356   3560 
-5.75226e-07 3561  -0.000286582 3561    0.03561   3561 
-5.75226e-07 3562  -0.000930799 3562    0.03562   3562 
-8.70854e-08 3563  -0.000286582 3563    0.03563   3563 
-8.70854e-08 3564  3.5527e-05 3564    0.03564   3564 
4.01056e-07 3565  -0.000608691 3565    0.03565   3565 
6.45125e-07 3566  -0.000286582 3566    0.03566   3566 
-1.06337e-06 3567  -0.000286582 3567    0.03567   3567 
6.45125e-07 3568  0.000357636 3568    0.03568   3568 
-1.06337e-06 3569  -0.000930799 3569    0.03569   3569 
5.2309e-07 3570  -0.000286582 3570    0.0357   3570 
-1.67354e-06 3571  -0.00125291 3571    0.03571   3571 
2.23158e-06 3572  -0.000608691 3572    0.03572   3572 
-1.79558e-06 3573  -0.000608691 3573    0.03573   3573 
5.2309e-07 3574  3.5527e-05 3574    0.03574   3574 
5.84108e-07 3575  -0.000608691 3575    0.03575   3575 
-2.70139e-07 3576  -0.000286582 3576    0.03576   3576 
-1.00235e-06 3577  -0.000608691 3577    0.03577   3577 
8.89196e-07 3578  -0.000608691 3578    0.03578   3578 
3.49494e-08 3579  -0.000930799 3579    0.03579   3579 
7.6716e-07 3580  -0.000930799 3580    0.0358   3580 
-1.1854e-06 3581  -0.000608691 3581    0.03581   3581 
2.7902e-07 3582  -0.000286582 3582    0.03582   3582 
-2.0912e-07 3583  -0.000930799 3583    0.03583   3583 
4.01056e-07 3584  -0.000608691 3584    0.03584   3584 
-1.67354e-06 3585  -0.000286582 3585    0.03585   3585 
7.6716e-07 3586  -0.000286582 3586    0.03586   3586 
-5.75226e-07 3587  3.5527e-05 3587    0.03587   3587 
5.2309e-07 3588  -0.000286582 3588    0.03588   3588 
4.01056e-07 3589  -0.00286345 3589    0.03589   3589 
1.01123e-06 3590  -0.000608691 3590    0.0359   3590 
-1.55151e-06 3591  -0.00125291 3591    0.03591   3591 
-9.41332e-07 3592  0.000357636 3592    0.03592   3592 
4.01056e-07 3593  -0.000608691 3593    0.03593   3593 
-3.31156e-07 3594  3.5527e-05 3594    0.03594   3594 
-5.75226e-07 3595  -0.000286582 3595    0.03595   3595 
2.7902e-07 3596  -0.000608691 3596    0.03596   3596 
-8.19297e-07 3597  -0.000930799 3597    0.03597   3597 
1.56985e-07 3598  -0.000286582 3598    0.03598   3598 
-6.97261e-07 3599  -0.000930799 3599    0.03599   3599 
1.80446e-06 3600  -0.000286582 3600    0.036   3600 
-1.1854e-06 3601  -0.000930799 3601    0.03601   3601 
7.06143e-07 3602  -0.000286582 3602    0.03602   3602 
-6.36244e-07 3603  -0.000286582 3603    0.03603   3603 
4.01056e-07 3604  -0.000286582 3604    0.03604   3604 
-1.67354e-06 3605  -0.000286582 3605    0.03605   3605 
2.7902e-07 3606  -0.00125291 3606    0.03606   3606 
-4.53191e-07 3607  -0.000930799 3607    0.03607   3607 
6.45125e-07 3608  -0.000608691 3608    0.03608   3608 
-6.97261e-07 3609  -0.000608691 3609    0.03609   3609 
8.89196e-07 3610  -0.000608691 3610    0.0361   3610 
-8.70854e-08 3611  -0.000608691 3611    0.03611   3611 
-1.1854e-06 3612  -0.000930799 3612    0.03612   3612 
4.01056e-07 3613  -0.000608691 3613    0.03613   3613 
-1.67354e-06 3614  -0.000930799 3614    0.03614   3614 
1.86548e-06 3615  3.5527e-05 3615    0.03615   3615 
-8.19297e-07 3616  -0.000286582 3616    0.03616   3616 
2.7902e-07 3617  -0.000286582 3617    0.03617   3617 
-2.0912e-07 3618  0.000357636 3618    0.03618   3618 
-8.70854e-08 3619  -0.000286582 3619    0.03619   3619 
-4.53191e-07 3620  0.000357636 3620    0.0362   3620 
-4.53191e-07 3621  3.5527e-05 3621    0.03621   3621 
1.62141e-06 3622  3.5527e-05 3622    0.03622   3622 
-1.42947e-06 3623  -0.000286582 3623    0.03623   3623 
1.07225e-06 3624  3.5527e-05 3624    0.03624   3624 
-1.42947e-06 3625  -0.000286582 3625    0.03625   3625 
3.49494e-08 3626  -0.000286582 3626    0.03626   3626 
-1.30744e-06 3627  -0.000608691 3627    0.03627   3627 
1.49937e-06 3628  -0.000930799 3628    0.03628   3628 
-2.77186e-06 3629  -0.000286582 3629    0.03629   3629 
5.2309e-07 3630  -0.000608691 3630    0.0363   3630 
-1.30744e-06 3631  -0.000608691 3631    0.03631   3631 
8.89196e-07 3632  -0.000930799 3632    0.03632   3632 
-1.79558e-06 3633  -0.00125291 3633    0.03633   3633 
8.89196e-07 3634  -0.000930799 3634    0.03634   3634 
-6.97261e-07 3635  -0.000608691 3635    0.03635   3635 
-5.75226e-07 3636  -0.000286582 3636    0.03636   3636 
-8.19297e-07 3637  -0.000286582 3637    0.03637   3637 
1.01123e-06 3638  -0.000608691 3638    0.03638   3638 
3.49494e-08 3639  -0.000286582 3639    0.03639   3639 
-5.75226e-07 3640  3.5527e-05 3640    0.0364   3640 
7.6716e-07 3641  -0.000286582 3641    0.03641   3641 
-8.70854e-08 3642  -0.000286582 3642    0.03642   3642 
-3.31156e-07 3643  -0.000608691 3643    0.03643   3643 
6.45125e-07 3644  -0.000286582 3644    0.03644   3644 
-7.58279e-07 3645  3.5527e-05 3645    0.03645   3645 
-2.6068e-08 3646  0.000357636 3646    0.03646   3646 
3.40038e-07 3647  -0.000930799 3647    0.03647   3647 
-1.48103e-07 3648  -0.000930799 3648    0.03648   3648 
-5.14209e-07 3649  -0.000930799 3649    0.03649   3649 
-7.58279e-07 3650  0.000679745 3650    0.0365   3650 
-1.48103e-07 3651  -0.000286582 3651    0.03651   3651 
-2.0912e-07 3652  -0.000608691 3652    0.03652   3652 
-5.75226e-07 3653  -0.00221923 3653    0.03653   3653 
-8.70854e-08 3654  3.5527e-05 3654    0.03654   3654 
-6.97261e-07 3655  -0.000608691 3655    0.03655   3655 
5.2309e-07 3656  -0.000930799 3656    0.03656   3656 
2.7902e-07 3657  -0.000608691 3657    0.03657   3657 
4.01056e-07 3658  -0.000286582 3658    0.03658   3658 
-1.06337e-06 3659  -0.000286582 3659    0.03659   3659 
4.01056e-07 3660  -0.000286582 3660    0.0366   3660 
-1.06337e-06 3661  -0.00125291 3661    0.03661   3661 
-9.41332e-07 3662  -0.000930799 3662    0.03662   3662 
7.6716e-07 3663  -0.000286582 3663    0.03663   3663 
-8.19297e-07 3664  -0.000286582 3664    0.03664   3664 
-1.1854e-06 3665  -0.000608691 3665    0.03665   3665 
6.45125e-07 3666  -0.000608691 3666    0.03666   3666 
-3.31156e-07 3667  -0.000608691 3667    0.03667   3667 
-4.53191e-07 3668  -0.000286582 3668    0.03668   3668 
1.2553e-06 3669  3.5527e-05 3669    0.03669   3669 
5.2309e-07 3670  -0.000286582 3670    0.0367   3670 
-7.58279e-07 3671  -0.00125291 3671    0.03671   3671 
1.13327e-06 3672  -0.000608691 3672    0.03672   3672 
-5.75226e-07 3673  -0.000286582 3673    0.03673   3673 
1.01123e-06 3674  0.000357636 3674    0.03674   3674 
-2.16168e-06 3675  3.5527e-05 3675    0.03675   3675 
6.45125e-07 3676  3.5527e-05 3676    0.03676   3676 
-6.97261e-07 3677  -0.000930799 3677    0.03677   3677 
-2.0912e-07 3678  -0.000608691 3678    0.03678   3678 
-9.41332e-07 3679  -0.000608691 3679    0.03679   3679 
7.6716e-07 3680  -0.000608691 3680    0.0368   3680 
-1.30744e-06 3681  -0.000608691 3681    0.03681   3681 
1.56985e-07 3682  -0.000608691 3682    0.03682   3682 
-3.31156e-07 3683  -0.000608691 3683    0.03683   3683 
1.13327e-06 3684  -0.000608691 3684    0.03684   3684 
-1.79558e-06 3685  -0.000286582 3685    0.03685   3685 
2.10955e-06 3686  -0.000286582 3686    0.03686   3686 
-2.03965e-06 3687  -0.000608691 3687    0.03687   3687 
1.56985e-07 3688  3.5527e-05 3688    0.03688   3688 
-8.70854e-08 3689  -0.000608691 3689    0.03689   3689 
-4.53191e-07 3690  3.5527e-05 3690    0.0369   3690 
-6.36244e-07 3691  -0.000930799 3691    0.03691   3691 
-2.70139e-07 3692  -0.000286582 3692    0.03692   3692 
2.18003e-07 3693  3.5527e-05 3693    0.03693   3693 
5.84108e-07 3694  -0.000286582 3694    0.03694   3694 
-1.00235e-06 3695  -0.000930799 3695    0.03695   3695 
-9.41332e-07 3696  3.5527e-05 3696    0.03696   3696 
-3.31156e-07 3697  -0.000930799 3697    0.03697   3697 
-2.0912e-07 3698  -0.000608691 3698    0.03698   3698 
-2.0912e-07 3699  -0.000930799 3699    0.03699   3699 
-8.70854e-08 3700  -0.000286582 3700    0.037   3700 
-1.1854e-06 3701  -0.000286582 3701    0.03701   3701 
1.01123e-06 3702  -0.00125291 3702    0.03702   3702 
1.56985e-07 3703  -0.000608691 3703    0.03703   3703 
3.49494e-08 3704  -0.000608691 3704    0.03704   3704 
2.7902e-07 3705  -0.000608691 3705    0.03705   3705 
-8.70854e-08 3706  -0.000286582 3706    0.03706   3706 
1.56985e-07 3707  -0.000286582 3707    0.03707   3707 
-4.53191e-07 3708  -0.00157502 3708    0.03708   3708 
-3.31156e-07 3709  -0.000930799 3709    0.03709   3709 
6.45125e-07 3710  -0.000608691 3710    0.0371   3710 
-1.55151e-06 3711  -0.000608691 3711    0.03711   3711 
8.89196e-07 3712  3.5527e-05 3712    0.03712   3712 
-6.97261e-07 3713  -0.000930799 3713    0.03713   3713 
-8.19297e-07 3714  -0.000286582 3714    0.03714   3714 
1.92649e-06 3715  -0.000608691 3715    0.03715   3715 
4.01056e-07 3716  -0.000930799 3716    0.03716   3716 
-1.42947e-06 3717  -0.000286582 3717    0.03717   3717 
5.84108e-07 3718  -0.000930799 3718    0.03718   3718 
-6.36244e-07 3719  -0.000930799 3719    0.03719   3719 
8.89196e-07 3720  -0.000608691 3720    0.0372   3720 
-8.70854e-08 3721  -0.000608691 3721    0.03721   3721 
-5.75226e-07 3722  -0.000286582 3722    0.03722   3722 
2.7902e-07 3723  -0.000608691 3723    0.03723   3723 
-3.31156e-07 3724  -0.000286582 3724    0.03724   3724 
1.2553e-06 3725  -0.000286582 3725    0.03725   3725 
-3.31156e-07 3726  -0.000608691 3726    0.03726   3726 
-1.30744e-06 3727  -0.000930799 3727    0.03727   3727 
-3.31156e-07 3728  -0.000608691 3728    0.03728   3728 
-4.53191e-07 3729  -0.000930799 3729    0.03729   3729 
4.01056e-07 3730  0.000357636 3730    0.0373   3730 
-5.75226e-07 3731  -0.000608691 3731    0.03731   3731 
1.56985e-07 3732  3.5527e-05 3732    0.03732   3732 
-5.75226e-07 3733  -0.000608691 3733    0.03733   3733 
6.45125e-07 3734  -0.000608691 3734    0.03734   3734 
-8.19297e-07 3735  -0.000608691 3735    0.03735   3735 
-2.0912e-07 3736  -0.000608691 3736    0.03736   3736 
-5.75226e-07 3737  -0.000608691 3737    0.03737   3737 
2.18003e-07 3738  -0.000286582 3738    0.03738   3738 
-5.14209e-07 3739  -0.000930799 3739    0.03739   3739 
5.84108e-07 3740  -0.000286582 3740    0.0374   3740 
-1.49049e-06 3741  -0.000286582 3741    0.03741   3741 
1.07225e-06 3742  -0.000608691 3742    0.03742   3742 
-2.2227e-06 3743  -0.000608691 3743    0.03743   3743 
1.07225e-06 3744  -0.000930799 3744    0.03744   3744 
-4.53191e-07 3745  -0.00125291 3745    0.03745   3745 
1.98751e-06 3746  -0.000286582 3746    0.03746   3746 
-5.75226e-07 3747  -0.000608691 3747    0.03747   3747 
-1.06337e-06 3748  3.5527e-05 3748    0.03748   3748 
-2.0912e-07 3749  -0.000930799 3749    0.03749   3749 
3.49494e-08 3750  -0.000930799 3750    0.0375   3750 
-5.75226e-07 3751  -0.000286582 3751    0.03751   3751 
1.13327e-06 3752  3.5527e-05 3752    0.03752   3752 
-1.06337e-06 3753  -0.000286582 3753    0.03753   3753 
-5.75226e-07 3754  0.000357636 3754    0.03754   3754 
-8.70854e-08 3755  -0.000286582 3755    0.03755   3755 
3.49494e-08 3756  -0.000608691 3756    0.03756   3756 
2.7902e-07 3757  -0.000930799 3757    0.03757   3757 
-6.97261e-07 3758  -0.000286582 3758    0.03758   3758 
-1.67354e-06 3759  -0.000608691 3759    0.03759   3759 
6.45125e-07 3760  -0.000286582 3760    0.0376   3760 
-1.61253e-06 3761  -0.000930799 3761    0.03761   3761 
7.06143e-07 3762  -0.000286582 3762    0.03762   3762 
-8.80314e-07 3763  -0.000608691 3763    0.03763   3763 
3.49494e-08 3764  0.000357636 3764    0.03764   3764 
-5.75226e-07 3765  -0.000286582 3765    0.03765   3765 
2.7902e-07 3766  -0.000930799 3766    0.03766   3766 
8.89196e-07 3767  -0.00125291 3767    0.03767   3767 
-1.67354e-06 3768  3.5527e-05 3768    0.03768   3768 
8.89196e-07 3769  -0.000608691 3769    0.03769   3769 
1.62141e-06 3770  -0.000286582 3770    0.0377   3770 
-3.31156e-07 3771  -0.000286582 3771    0.03771   3771 
-8.70854e-08 3772  3.5527e-05 3772    0.03772   3772 
-8.19297e-07 3773  -0.000286582 3773    0.03773   3773 
3.49494e-08 3774  -0.00125291 3774    0.03774   3774 
-3.31156e-07 3775  -0.000608691 3775    0.03775   3775 
-6.97261e-07 3776  -0.000930799 3776    0.03776   3776 
6.45125e-07 3777  -0.000608691 3777    0.03777   3777 
-2.0912e-07 3778  3.5527e-05 3778    0.03778   3778 
-9.41332e-07 3779  -0.000286582 3779    0.03779   3779 
8.89196e-07 3780  -0.000286582 3780    0.0378   3780 
-8.70854e-08 3781  3.5527e-05 3781    0.03781   3781 
1.56985e-07 3782  -0.000286582 3782    0.03782   3782 
-5.75226e-07 3783  -0.000286582 3783    0.03783   3783 
-5.75226e-07 3784  -0.000286582 3784    0.03784   3784 
-3.92173e-07 3785  -0.000608691 3785    0.03785   3785 
-1.30744e-06 3786  -0.000286582 3786    0.03786   3786 
4.01056e-07 3787  -0.000286582 3787    0.03787   3787 
1.86548e-06 3788  -0.000286582 3788    0.03788   3788 
-2.46677e-06 3789  -0.000608691 3789    0.03789   3789 
8.28177e-07 3790  -0.000930799 3790    0.0379   3790 
-4.53191e-07 3791  -0.000286582 3791    0.03791   3791 
1.37734e-06 3792  -0.000286582 3792    0.03792   3792 
-1.42947e-06 3793  -0.000608691 3793    0.03793   3793 
-8.70854e-08 3794  -0.000930799 3794    0.03794   3794 
-1.06337e-06 3795  -0.000930799 3795    0.03795   3795 
4.01056e-07 3796  -0.000286582 3796    0.03796   3796 
-1.1854e-06 3797  -0.000608691 3797    0.03797   3797 
1.49937e-06 3798  -0.000286582 3798    0.03798   3798 
-1.42947e-06 3799  3.5527e-05 3799    0.03799   3799 
-8.19297e-07 3800  -0.000286582 3800    0.038   3800 
1.56985e-07 3801  -0.000286582 3801    0.03801   3801 
1.01123e-06 3802  -0.000286582 3802    0.03802   3802 
-1.1854e-06 3803  -0.000608691 3803    0.03803   3803 
1.2553e-06 3804  -0.000608691 3804    0.03804   3804 
-2.0912e-07 3805  -0.000608691 3805    0.03805   3805 
-4.53191e-07 3806  3.5527e-05 3806    0.03806   3806 
8.89196e-07 3807  -0.000286582 3807    0.03807   3807 
-1.12438e-06 3808  -0.000286582 3808    0.03808   3808 
1.37734e-06 3809  3.5527e-05 3809    0.03809   3809 
-5.75226e-07 3810  -0.000286582 3810    0.0381   3810 
-1.48103e-07 3811  -0.000286582 3811    0.03811   3811 
1.07225e-06 3812  -0.000286582 3812    0.03812   3812 
-1.30744e-06 3813  -0.000286582 3813    0.03813   3813 
1.2553e-06 3814  -0.000608691 3814    0.03814   3814 
-1.06337e-06 3815  -0.000286582 3815    0.03815   3815 
1.01123e-06 3816  -0.000930799 3816    0.03816   3816 
-1.06337e-06 3817  -0.000930799 3817    0.03817   3817 
1.01123e-06 3818  -0.000608691 3818    0.03818   3818 
-5.75226e-07 3819  -0.000608691 3819    0.03819   3819 
-8.70854e-08 3820  3.5527e-05 3820    0.0382   3820 
-1.55151e-06 3821  -0.000930799 3821    0.03821   3821 
4.01056e-07 3822  -0.000286582 3822    0.03822   3822 
-6.97261e-07 3823  -0.000286582 3823    0.03823   3823 
6.45125e-07 3824  -0.000608691 3824    0.03824   3824 
-3.31156e-07 3825  -0.000286582 3825    0.03825   3825 
4.01056e-07 3826  -0.000608691 3826    0.03826   3826 
-6.97261e-07 3827  -0.000608691 3827    0.03827   3827 
1.13327e-06 3828  3.5527e-05 3828    0.03828   3828 
-4.53191e-07 3829  -0.000930799 3829    0.03829   3829 
-2.0912e-07 3830  -0.000608691 3830    0.0383   3830 
-6.97261e-07 3831  -0.000608691 3831    0.03831   3831 
7.06143e-07 3832  -0.000286582 3832    0.03832   3832 
-1.79558e-06 3833  -0.000608691 3833    0.03833   3833 
6.45125e-07 3834  -0.000608691 3834    0.03834   3834 
3.49494e-08 3835  -0.000608691 3835    0.03835   3835 
4.01056e-07 3836  -0.000608691 3836    0.03836   3836 
-1.91761e-06 3837  -0.000286582 3837    0.03837   3837 
8.89196e-07 3838  -0.000286582 3838    0.03838   3838 
3.49494e-08 3839  -0.000286582 3839    0.03839   3839 
1.13327e-06 3840  0.000357636 3840    0.0384   3840 
-1.42947e-06 3841  -0.000608691 3841    0.03841   3841 
7.6716e-07 3842  -0.000286582 3842    0.03842   3842 
-1.06337e-06 3843  -0.000930799 3843    0.03843   3843 
5.2309e-07 3844  -0.000286582 3844    0.03844   3844 
-1.30744e-06 3845  -0.000608691 3845    0.03845   3845 
1.56985e-07 3846  -0.000608691 3846    0.03846   3846 
4.01056e-07 3847  -0.000608691 3847    0.03847   3847 
2.7902e-07 3848  -0.000608691 3848    0.03848   3848 
1.74344e-06 3849  -0.000608691 3849    0.03849   3849 
1.13327e-06 3850  -0.000930799 3850    0.0385   3850 
-1.1854e-06 3851  -0.000930799 3851    0.03851   3851 
-6.97261e-07 3852  -0.000608691 3852    0.03852   3852 
5.2309e-07 3853  -0.000286582 3853    0.03853   3853 
-1.30744e-06 3854  3.5527e-05 3854    0.03854   3854 
5.84108e-07 3855  -0.000930799 3855    0.03855   3855 
4.01056e-07 3856  -0.000608691 3856    0.03856   3856 
-2.70139e-07 3857  -0.000286582 3857    0.03857   3857 
-3.31156e-07 3858  3.5527e-05 3858    0.03858   3858 
8.28177e-07 3859  -0.000930799 3859    0.03859   3859 
2.7902e-07 3860  -0.000286582 3860    0.0386   3860 
1.2553e-06 3861  -0.000608691 3861    0.03861   3861 
-5.75226e-07 3862  -0.000286582 3862    0.03862   3862 
-9.41332e-07 3863  3.5527e-05 3863    0.03863   3863 
8.89196e-07 3864  -0.000608691 3864    0.03864   3864 
-8.19297e-07 3865  -0.000608691 3865    0.03865   3865 
1.2553e-06 3866  -0.000608691 3866    0.03866   3866 
-1.67354e-06 3867  -0.000286582 3867    0.03867   3867 
2.23158e-06 3868  -0.000608691 3868    0.03868   3868 
-1.91761e-06 3869  -0.00189713 3869    0.03869   3869 
6.45125e-07 3870  -0.000608691 3870    0.0387   3870 
3.49494e-08 3871  -0.000608691 3871    0.03871   3871 
5.2309e-07 3872  -0.000608691 3872    0.03872   3872 
-4.53191e-07 3873  3.5527e-05 3873    0.03873   3873 
-8.70854e-08 3874  -0.000930799 3874    0.03874   3874 
1.56985e-07 3875  -0.00125291 3875    0.03875   3875 
4.01056e-07 3876  -0.000930799 3876    0.03876   3876 
-3.31156e-07 3877  -0.000930799 3877    0.03877   3877 
-2.6068e-08 3878  -0.00125291 3878    0.03878   3878 
3.49494e-08 3879  -0.000286582 3879    0.03879   3879 
1.56985e-07 3880  -0.000930799 3880    0.0388   3880 
6.45125e-07 3881  -0.000608691 3881    0.03881   3881 
-3.31156e-07 3882  -0.000286582 3882    0.03882   3882 
-1.42947e-06 3883  -0.000930799 3883    0.03883   3883 
4.01056e-07 3884  -0.000286582 3884    0.03884   3884 
8.89196e-07 3885  -0.000608691 3885    0.03885   3885 
-2.0912e-07 3886  -0.000608691 3886    0.03886   3886 
-9.41332e-07 3887  -0.000286582 3887    0.03887   3887 
1.37734e-06 3888  -0.000286582 3888    0.03888   3888 
-5.75226e-07 3889  -0.000608691 3889    0.03889   3889 
6.45125e-07 3890  -0.000608691 3890    0.0389   3890 
-2.0912e-07 3891  -0.000286582 3891    0.03891   3891 
2.7902e-07 3892  -0.000286582 3892    0.03892   3892 
-6.97261e-07 3893  -0.00125291 3893    0.03893   3893 
7.6716e-07 3894  -0.000286582 3894    0.03894   3894 
-6.97261e-07 3895  -0.000608691 3895    0.03895   3895 
-8.70854e-08 3896  -0.000608691 3896    0.03896   3896 
5.2309e-07 3897  -0.000286582 3897    0.03897   3897 
1.62141e-06 3898  -0.000930799 3898    0.03898   3898 
-9.41332e-07 3899  3.5527e-05 3899    0.03899   3899 
8.28177e-07 3900  -0.000286582 3900    0.039   3900 
-2.6068e-08 3901  -0.00125291 3901    0.03901   3901 
1.37734e-06 3902  -0.000608691 3902    0.03902   3902 
-5.75226e-07 3903  -0.000608691 3903    0.03903   3903 
-2.70139e-07 3904  -0.000286582 3904    0.03904   3904 
-2.70139e-07 3905  -0.000608691 3905    0.03905   3905 
1.31632e-06 3906  -0.000608691 3906    0.03906   3906 
-1.42947e-06 3907  -0.000930799 3907    0.03907   3907 
5.2309e-07 3908  -0.000286582 3908    0.03908   3908 
-8.70854e-08 3909  -0.000608691 3909    0.03909   3909 
7.6716e-07 3910  -0.000286582 3910    0.0391   3910 
-1.1854e-06 3911  -0.000286582 3911    0.03911   3911 
4.01056e-07 3912  -0.000608691 3912    0.03912   3912 
1.13327e-06 3913  -0.000608691 3913    0.03913   3913 
-1.42947e-06 3914  -0.000286582 3914    0.03914   3914 
4.01056e-07 3915  -0.000286582 3915    0.03915   3915 
2.7902e-07 3916  -0.000286582 3916    0.03916   3916 
6.45125e-07 3917  -0.000608691 3917    0.03917   3917 
-5.75226e-07 3918  3.5527e-05 3918    0.03918   3918 
6.45125e-07 3919  -0.000286582 3919    0.03919   3919 
-2.0912e-07 3920  3.5527e-05 3920    0.0392   3920 
2.7902e-07 3921  0.000679745 3921    0.03921   3921 
3.49494e-08 3922  -0.000286582 3922    0.03922   3922 
1.74344e-06 3923  -0.000608691 3923    0.03923   3923 
3.49494e-08 3924  0.000357636 3924    0.03924   3924 
-3.31156e-07 3925  -0.000286582 3925    0.03925   3925 
-1.97863e-06 3926  -0.000286582 3926    0.03926   3926 
3.40038e-07 3927  -0.000608691 3927    0.03927   3927 
-2.6068e-08 3928  3.5527e-05 3928    0.03928   3928 
3.49494e-08 3929  -0.000286582 3929    0.03929   3929 
3.49494e-08 3930  -0.000286582 3930    0.0393   3930 
8.89196e-07 3931  -0.000286582 3931    0.03931   3931 
-2.0912e-07 3932  -0.000286582 3932    0.03932   3932 
1.13327e-06 3933  -0.000286582 3933    0.03933   3933 
8.89196e-07 3934  -0.000286582 3934    0.03934   3934 
-2.40575e-06 3935  3.5527e-05 3935    0.03935   3935 
1.2553e-06 3936  -0.000608691 3936    0.03936   3936 
5.2309e-07 3937  -0.000286582 3937    0.03937   3937 
3.49494e-08 3938  -0.000608691 3938    0.03938   3938 
-3.31156e-07 3939  -0.000608691 3939    0.03939   3939 
6.45125e-07 3940  -0.000608691 3940    0.0394   3940 
-5.75226e-07 3941  -0.000608691 3941    0.03941   3941 
-4.53191e-07 3942  -0.000930799 3942    0.03942   3942 
1.37734e-06 3943  3.5527e-05 3943    0.03943   3943 
4.01056e-07 3944  -0.00125291 3944    0.03944   3944 
-8.19297e-07 3945  -0.000930799 3945    0.03945   3945 
4.01056e-07 3946  -0.000286582 3946    0.03946   3946 
3.40038e-07 3947  -0.000608691 3947    0.03947   3947 
-3.92173e-07 3948  3.5527e-05 3948    0.03948   3948 
3.40038e-07 3949  -0.000608691 3949    0.03949   3949 
9.50213e-07 3950  3.5527e-05 3950    0.0395   3950 
-1.12438e-06 3951  -0.000608691 3951    0.03951   3951 
-2.0912e-07 3952  -0.000608691 3952    0.03952   3952 
2.7902e-07 3953  -0.000608691 3953    0.03953   3953 
-8.19297e-07 3954  -0.000608691 3954    0.03954   3954 
-2.0912e-07 3955  -0.000286582 3955    0.03955   3955 
5.2309e-07 3956  -0.000286582 3956    0.03956   3956 
-8.70854e-08 3957  0.000357636 3957    0.03957   3957 
1.13327e-06 3958  -0.000608691 3958    0.03958   3958 
-3.31156e-07 3959  -0.000608691 3959    0.03959   3959 
4.01056e-07 3960  -0.000286582 3960    0.0396   3960 
-2.40575e-06 3961  -0.000930799 3961    0.03961   3961 
1.86548e-06 3962  -0.000930799 3962    0.03962   3962 
-5.75226e-07 3963  -0.000286582 3963    0.03963   3963 
1.86548e-06 3964  -0.000608691 3964    0.03964   3964 
-1.30744e-06 3965  -0.000286582 3965    0.03965   3965 
3.49494e-08 3966  0.000357636 3966    0.03966   3966 
-2.0912e-07 3967  3.5527e-05 3967    0.03967   3967 
1.2553e-06 3968  -0.000286582 3968    0.03968   3968 
-3.31156e-07 3969  -0.000286582 3969    0.03969   3969 
-3.31156e-07 3970  -0.000608691 3970    0.0397   3970 
1.56985e-07 3971  -0.000930799 3971    0.03971   3971 
1.19428e-06 3972  -0.000286582 3972    0.03972   3972 
-2.03965e-06 3973  -0.000286582 3973    0.03973   3973 
2.59769e-06 3974  -0.000286582 3974    0.03974   3974 
4.01056e-07 3975  -0.000930799 3975    0.03975   3975 
-6.97261e-07 3976  -0.000286582 3976    0.03976   3976 
-3.31156e-07 3977  -0.000608691 3977    0.03977   3977 
5.2309e-07 3978  -0.000608691 3978    0.03978   3978 
-1.67354e-06 3979  3.5527e-05 3979    0.03979   3979 
1.62141e-06 3980  -0.000608691 3980    0.0398   3980 
-4.53191e-07 3981  -0.000286582 3981    0.03981   3981 
4.01056e-07 3982  -0.000930799 3982    0.03982   3982 
-1.1854e-06 3983  -0.000930799 3983    0.03983   3983 
5.2309e-07 3984  -0.000608691 3984    0.03984   3984 
-4.53191e-07 3985  -0.000286582 3985    0.03985   3985 
1.13327e-06 3986  3.5527e-05 3986    0.03986   3986 
-2.16168e-06 3987  -0.000608691 3987    0.03987   3987 
-4.53191e-07 3988  3.5527e-05 3988    0.03988   3988 
1.37734e-06 3989  -0.000608691 3989    0.03989   3989 
2.7902e-07 3990  -0.000608691 3990    0.0399   3990 
-4.53191e-07 3991  -0.000286582 3991    0.03991   3991 
-3.31156e-07 3992  -0.000286582 3992    0.03992   3992 
-2.6068e-08 3993  -0.000930799 3993    0.03993   3993 
-1.48103e-07 3994  -0.000286582 3994    0.03994   3994 
3.49494e-08 3995  3.5527e-05 3995    0.03995   3995 
1.19428e-06 3996  -0.000286582 3996    0.03996   3996 
-2.46677e-06 3997  3.5527e-05 3997    0.03997   3997 
2.41464e-06 3998  -0.000608691 3998    0.03998   3998 
-8.19297e-07 3999  -0.000608691 3999    0.03999   3999 
3.49494e-08 4000  -0.000608691 4000    0.04   4000 
-3.31156e-07 4001  -0.000608691 4001    0.04001   4001 
2.7902e-07 4002  -0.000930799 4002    0.04002   4002 
3.49494e-08 4003  -0.000608691 4003    0.04003   4003 
1.56985e-07 4004  3.5527e-05 4004    0.04004   4004 
6.45125e-07 4005  -0.000608691 4005    0.04005   4005 
2.23158e-06 4006  -0.000286582 4006    0.04006   4006 
-1.91761e-06 4007  -0.000286582 4007    0.04007   4007 
-3.31156e-07 4008  -0.000608691 4008    0.04008   4008 
1.56985e-07 4009  -0.000930799 4009    0.04009   4009 
1.62141e-06 4010  -0.000608691 4010    0.0401   4010 
-1.55151e-06 4011  -0.000286582 4011    0.04011   4011 
1.98751e-06 4012  -0.000930799 4012    0.04012   4012 
-4.53191e-07 4013  -0.000930799 4013    0.04013   4013 
-3.31156e-07 4014  3.5527e-05 4014    0.04014   4014 
-8.19297e-07 4015  -0.000608691 4015    0.04015   4015 
6.45125e-07 4016  -0.000608691 4016    0.04016   4016 
7.6716e-07 4017  -0.000286582 4017    0.04017   4017 
2.18003e-07 4018  -0.000608691 4018    0.04018   4018 
-1.24642e-06 4019  -0.000286582 4019    0.04019   4019 
-5.14209e-07 4020  0.000679745 4020    0.0402   4020 
6.45125e-07 4021  3.5527e-05 4021    0.04021   4021 
5.2309e-07 4022  -0.000286582 4022    0.04022   4022 
4.01056e-07 4023  -0.000608691 4023    0.04023   4023 
4.01056e-07 4024  -0.000608691 4024    0.04024   4024 
-1.1854e-06 4025  -0.00125291 4025    0.04025   4025 
7.6716e-07 4026  -0.000286582 4026    0.04026   4026 
-8.19297e-07 4027  -0.000930799 4027    0.04027   4027 
6.45125e-07 4028  -0.000608691 4028    0.04028   4028 
-1.30744e-06 4029  -0.000608691 4029    0.04029   4029 
1.86548e-06 4030  3.5527e-05 4030    0.0403   4030 
-1.67354e-06 4031  -0.000608691 4031    0.04031   4031 
1.2553e-06 4032  -0.000608691 4032    0.04032   4032 
-1.30744e-06 4033  -0.000930799 4033    0.04033   4033 
1.56985e-07 4034  -0.000286582 4034    0.04034   4034 
-1.79558e-06 4035  -0.00125291 4035    0.04035   4035 
1.37734e-06 4036  3.5527e-05 4036    0.04036   4036 
8.89196e-07 4037  -0.000930799 4037    0.04037   4037 
1.01123e-06 4038  3.5527e-05 4038    0.04038   4038 
-2.16168e-06 4039  -0.000286582 4039    0.04039   4039 
3.40038e-07 4040  -0.000608691 4040    0.0404   4040 
7.6716e-07 4041  -0.000286582 4041    0.04041   4041 
-6.97261e-07 4042  -0.000286582 4042    0.04042   4042 
-3.31156e-07 4043  -0.000286582 4043    0.04043   4043 
-2.6068e-08 4044  0.000357636 4044    0.04044   4044 
-2.70139e-07 4045  -0.000608691 4045    0.04045   4045 
2.7902e-07 4046  -0.000286582 4046    0.04046   4046 
-2.0912e-07 4047  -0.000286582 4047    0.04047   4047 
1.74344e-06 4048  3.5527e-05 4048    0.04048   4048 
-1.79558e-06 4049  0.000679745 4049    0.04049   4049 
-6.97261e-07 4050  -0.000608691 4050    0.0405   4050 
-2.0912e-07 4051  -0.000930799 4051    0.04051   4051 
2.7902e-07 4052  -0.000286582 4052    0.04052   4052 
-6.97261e-07 4053  -0.000930799 4053    0.04053   4053 
-8.70854e-08 4054  -0.000286582 4054    0.04054   4054 
-8.70854e-08 4055  -0.000608691 4055    0.04055   4055 
1.56985e-07 4056  -0.000930799 4056    0.04056   4056 
-6.97261e-07 4057  -0.000286582 4057    0.04057   4057 
1.62141e-06 4058  -0.000286582 4058    0.04058   4058 
-1.1854e-06 4059  3.5527e-05 4059    0.04059   4059 
3.49494e-08 4060  -0.000286582 4060    0.0406   4060 
-8.70854e-08 4061  -0.000930799 4061    0.04061   4061 
7.6716e-07 4062  -0.000286582 4062    0.04062   4062 
-9.41332e-07 4063  -0.000608691 4063    0.04063   4063 
6.45125e-07 4064  -0.000286582 4064    0.04064   4064 
-1.48103e-07 4065  -0.000608691 4065    0.04065   4065 
8.89196e-07 4066  -0.000286582 4066    0.04066   4066 
-6.97261e-07 4067  3.5527e-05 4067    0.04067   4067 
-4.53191e-07 4068  0.000357636 4068    0.04068   4068 
1.13327e-06 4069  -0.000286582 4069    0.04069   4069 
-9.41332e-07 4070  -0.000608691 4070    0.0407   4070 
3.49494e-08 4071  -0.000608691 4071    0.04071   4071 
-3.31156e-07 4072  -0.000286582 4072    0.04072   4072 
-1.55151e-06 4073  -0.000286582 4073    0.04073   4073 
1.98751e-06 4074  -0.000286582 4074    0.04074   4074 
-2.03965e-06 4075  -0.000930799 4075    0.04075   4075 
1.13327e-06 4076  -0.00125291 4076    0.04076   4076 
-5.75226e-07 4077  -0.000608691 4077    0.04077   4077 
-4.53191e-07 4078  -0.000286582 4078    0.04078   4078 
6.45125e-07 4079  -0.000608691 4079    0.04079   4079 
4.01056e-07 4080  -0.000608691 4080    0.0408   4080 
-6.97261e-07 4081  -0.000930799 4081    0.04081   4081 
1.2553e-06 4082  0.000679745 4082    0.04082   4082 
-2.40575e-06 4083  -0.000286582 4083    0.04083   4083 
2.35362e-06 4084  -0.000608691 4084    0.04084   4084 
-1.1854e-06 4085  -0.000608691 4085    0.04085   4085 
4.62073e-07 4086  -0.000608691 4086    0.04086   4086 
-5.14209e-07 4087  -0.000608691 4087    0.04087   4087 
1.19428e-06 4088  0.000357636 4088    0.04088   4088 
-1.30744e-06 4089  -0.000608691 4089    0.04089   4089 
1.98751e-06 4090  -0.000608691 4090    0.0409   4090 
-5.75226e-07 4091  -0.000286582 4091    0.04091   4091 
6.45125e-07 4092  -0.000608691 4092    0.04092   4092 
-4.53191e-07 4093  -0.000286582 4093    0.04093   4093 
1.37734e-06 4094  -0.000608691 4094    0.04094   4094 
-2.64982e-06 4095  -0.000608691 4095    0.04095   4095 
5.2309e-07 4096  -0.000286582 4096    0.04096   4096 
3.49494e-08 4097  3.5527e-05 4097    0.04097   4097 
1.56985e-07 4098  3.5527e-05 4098    0.04098   4098 
-1.1854e-06 4099  -0.000608691 4099    0.04099   4099 
1.62141e-06 4100  -0.000286582 4100    0.041   4100 
-5.75226e-07 4101  -0.000286582 4101    0.04101   4101 
2.7902e-07 4102  -0.000608691 4102    0.04102   4102 
-6.97261e-07 4103  -0.000608691 4103    0.04103   4103 
7.6716e-07 4104  -0.000286582 4104    0.04104   4104 
-6.97261e-07 4105  0.00100185 4105    0.04105   4105 
5.2309e-07 4106  -0.000608691 4106    0.04106   4106 
-5.75226e-07 4107  -0.000608691 4107    0.04107   4107 
1.01123e-06 4108  -0.000930799 4108    0.04108   4108 
-2.40575e-06 4109  -0.000608691 4109    0.04109   4109 
1.80446e-06 4110  -0.000286582 4110    0.0411   4110 
-1.30744e-06 4111  3.5527e-05 4111    0.04111   4111 
-5.75226e-07 4112  -0.000608691 4112    0.04112   4112 
7.6716e-07 4113  -0.000608691 4113    0.04113   4113 
-4.53191e-07 4114  -0.000286582 4114    0.04114   4114 
1.56985e-07 4115  -0.000286582 4115    0.04115   4115 
8.89196e-07 4116  -0.000608691 4116    0.04116   4116 
-9.41332e-07 4117  -0.000608691 4117    0.04117   4117 
6.45125e-07 4118  -0.000286582 4118    0.04118   4118 
4.01056e-07 4119  -0.000286582 4119    0.04119   4119 
-9.41332e-07 4120  -0.000286582 4120    0.0412   4120 
3.49494e-08 4121  -0.000608691 4121    0.04121   4121 
-9.41332e-07 4122  3.5527e-05 4122    0.04122   4122 
-6.97261e-07 4123  -0.000286582 4123    0.04123   4123 
1.49937e-06 4124  -0.000286582 4124    0.04124   4124 
-9.41332e-07 4125  -0.000608691 4125    0.04125   4125 
2.7902e-07 4126  -0.00125291 4126    0.04126   4126 
3.49494e-08 4127  -0.000608691 4127    0.04127   4127 
-8.70854e-08 4128  -0.000930799 4128    0.04128   4128 
-1.1854e-06 4129  0.000357636 4129    0.04129   4129 
5.2309e-07 4130  3.5527e-05 4130    0.0413   4130 
1.56985e-07 4131  3.5527e-05 4131    0.04131   4131 
3.49494e-08 4132  -0.000930799 4132    0.04132   4132 
-2.70139e-07 4133  -0.000286582 4133    0.04133   4133 
4.01056e-07 4134  3.5527e-05 4134    0.04134   4134 
4.01056e-07 4135  3.5527e-05 4135    0.04135   4135 
-5.14209e-07 4136  -0.000286582 4136    0.04136   4136 
-1.36846e-06 4137  -0.000930799 4137    0.04137   4137 
-2.0912e-07 4138  -0.000608691 4138    0.04138   4138 
1.56985e-07 4139  -0.000930799 4139    0.04139   4139 
-8.70854e-08 4140  -0.000608691 4140    0.0414   4140 
1.62141e-06 4141  -0.000930799 4141    0.04141   4141 
3.49494e-08 4142  -0.000930799 4142    0.04142   4142 
-1.30744e-06 4143  -0.000286582 4143    0.04143   4143 
-1.06337e-06 4144  -0.000608691 4144    0.04144   4144 
1.49937e-06 4145  -0.000930799 4145    0.04145   4145 
-3.31156e-07 4146  -0.000286582 4146    0.04146   4146 
-8.70854e-08 4147  -0.000930799 4147    0.04147   4147 
-5.75226e-07 4148  -0.000286582 4148    0.04148   4148 
-9.41332e-07 4149  -0.000286582 4149    0.04149   4149 
1.62141e-06 4150  -0.000608691 4150    0.0415   4150 
-1.30744e-06 4151  -0.000286582 4151    0.04151   4151 
8.89196e-07 4152  -0.00221923 4152    0.04152   4152 
-2.03965e-06 4153  -0.000286582 4153    0.04153   4153 
1.01123e-06 4154  -0.000286582 4154    0.04154   4154 
-1.06337e-06 4155  0.000679745 4155    0.04155   4155 
1.86548e-06 4156  3.5527e-05 4156    0.04156   4156 
-2.10067e-06 4157  -0.00125291 4157    0.04157   4157 
1.01123e-06 4158  -0.000608691 4158    0.04158   4158 
-1.67354e-06 4159  -0.000608691 4159    0.04159   4159 
-8.19297e-07 4160  -0.000930799 4160    0.0416   4160 
5.2309e-07 4161  3.5527e-05 4161    0.04161   4161 
-8.70854e-08 4162  3.5527e-05 4162    0.04162   4162 
4.01056e-07 4163  -0.000608691 4163    0.04163   4163 
-1.91761e-06 4164  -0.000930799 4164    0.04164   4164 
7.6716e-07 4165  -0.000608691 4165    0.04165   4165 
5.2309e-07 4166  -0.000608691 4166    0.04166   4166 
-6.97261e-07 4167  -0.000608691 4167    0.04167   4167 
-9.41332e-07 4168  -0.000608691 4168    0.04168   4168 
6.45125e-07 4169  -0.000608691 4169    0.04169   4169 
1.56985e-07 4170  -0.000286582 4170    0.0417   4170 
-8.19297e-07 4171  -0.000930799 4171    0.04171   4171 
4.01056e-07 4172  -0.000286582 4172    0.04172   4172 
-6.97261e-07 4173  -0.000608691 4173    0.04173   4173 
1.56985e-07 4174  -0.000608691 4174    0.04174   4174 
1.56985e-07 4175  -0.000608691 4175    0.04175   4175 
-4.53191e-07 4176  3.5527e-05 4176    0.04176   4176 
-8.70854e-08 4177  -0.000286582 4177    0.04177   4177 
-2.0912e-07 4178  3.5527e-05 4178    0.04178   4178 
-5.14209e-07 4179  -0.00125291 4179    0.04179   4179 
-1.97863e-06 4180  3.5527e-05 4180    0.0418   4180 
-1.48103e-07 4181  0.00486716 4181    0.04181   4181 
1.49937e-06 4182  -0.000608691 4182    0.04182   4182 
-3.31156e-07 4183  0.000357636 4183    0.04183   4183 
2.7902e-07 4184  -0.000608691 4184    0.04184   4184 
-8.70854e-08 4185  3.5527e-05 4185    0.04185   4185 
-6.97261e-07 4186  -0.000286582 4186    0.04186   4186 
-1.1854e-06 4187  -0.00157502 4187    0.04187   4187 
-5.75226e-07 4188  -0.000286582 4188    0.04188   4188 
-4.53191e-07 4189  -0.000930799 4189    0.04189   4189 
5.2309e-07 4190  -0.000930799 4190    0.0419   4190 
-8.70854e-08 4191  -0.000286582 4191    0.04191   4191 
8.89196e-07 4192  3.5527e-05 4192    0.04192   4192 
-6.97261e-07 4193  -0.000286582 4193    0.04193   4193 
-6.97261e-07 4194  0.000357636 4194    0.04194   4194 
-2.0912e-07 4195  -0.000286582 4195    0.04195   4195 
-8.70854e-08 4196  -0.000286582 4196    0.04196   4196 
-2.0912e-07 4197  -0.000608691 4197    0.04197   4197 
-2.0912e-07 4198  -0.000608691 4198    0.04198   4198 
-4.53191e-07 4199  -0.000608691 4199    0.04199   4199 
2.7902e-07 4200  -0.000286582 4200    0.042   4200 
-1.67354e-06 4201  -0.000608691 4201    0.04201   4201 
8.28177e-07 4202  -0.000286582 4202    0.04202   4202 
-8.70854e-08 4203  -0.000930799 4203    0.04203   4203 
9.59678e-08 4204  -0.000930799 4204    0.04204   4204 
-1.30744e-06 4205  -0.000286582 4205    0.04205   4205 
7.06143e-07 4206  -0.000608691 4206    0.04206   4206 
-1.30744e-06 4207  -0.000608691 4207    0.04207   4207 
-8.70854e-08 4208  -0.000286582 4208    0.04208   4208 
-8.19297e-07 4209  0.000357636 4209    0.04209   4209 
-4.53191e-07 4210  -0.000286582 4210    0.0421   4210 
-6.97261e-07 4211  -0.000930799 4211    0.04211   4211 
-2.0912e-07 4212  -0.000286582 4212    0.04212   4212 
3.49494e-08 4213  -0.000930799 4213    0.04213   4213 
1.01123e-06 4214  -0.000286582 4214    0.04214   4214 
6.45125e-07 4215  -0.000286582 4215    0.04215   4215 
-1.1854e-06 4216  0.00422294 4216    0.04216   4216 
-1.06337e-06 4217  -0.000608691 4217    0.04217   4217 
1.13327e-06 4218  -0.000608691 4218    0.04218   4218 
-1.30744e-06 4219  -0.00672876 4219    0.04219   4219 
-9.41332e-07 4220  -0.000286582 4220    0.0422   4220 
-5.75226e-07 4221  -0.000608691 4221    0.04221   4221 
5.2309e-07 4222  3.5527e-05 4222    0.04222   4222 
-3.31156e-07 4223  -0.000608691 4223    0.04223   4223 
-8.70854e-08 4224  -0.000608691 4224    0.04224   4224 
6.45125e-07 4225  -0.000286582 4225    0.04225   4225 
-1.00235e-06 4226  -0.000608691 4226    0.04226   4226 
-8.70854e-08 4227  -0.000286582 4227    0.04227   4227 
1.13327e-06 4228  3.5527e-05 4228    0.04228   4228 
-2.70139e-07 4229  -0.000608691 4229    0.04229   4229 
-7.58279e-07 4230  -0.000608691 4230    0.0423   4230 
8.89196e-07 4231  -0.000930799 4231    0.04231   4231 
-5.75226e-07 4232  -0.000608691 4232    0.04232   4232 
-1.30744e-06 4233  -0.000286582 4233    0.04233   4233 
1.74344e-06 4234  -0.000608691 4234    0.04234   4234 
-8.70854e-08 4235  -0.00157502 4235    0.04235   4235 
-1.30744e-06 4236  -0.000286582 4236    0.04236   4236 
3.49494e-08 4237  -0.000608691 4237    0.04237   4237 
-2.0912e-07 4238  -0.000930799 4238    0.04238   4238 
-1.06337e-06 4239  -0.000608691 4239    0.04239   4239 
3.49494e-08 4240  -0.000930799 4240    0.0424   4240 
4.01056e-07 4241  -0.000286582 4241    0.04241   4241 
-3.31156e-07 4242  -0.000608691 4242    0.04242   4242 
-1.06337e-06 4243  -0.000608691 4243    0.04243   4243 
2.7902e-07 4244  -0.000286582 4244    0.04244   4244 
-1.91761e-06 4245  -0.000286582 4245    0.04245   4245 
1.2553e-06 4246  -0.000286582 4246    0.04246   4246 
-1.1854e-06 4247  -0.000608691 4247    0.04247   4247 
3.49494e-08 4248  -0.000286582 4248    0.04248   4248 
-1.1854e-06 4249  -0.000286582 4249    0.04249   4249 
2.7902e-07 4250  -0.000286582 4250    0.0425   4250 
-5.14209e-07 4251  -0.000608691 4251    0.04251   4251 
1.2553e-06 4252  -0.000286582 4252    0.04252   4252 
1.56985e-07 4253  -0.000286582 4253    0.04253   4253 
-8.70854e-08 4254  -0.000286582 4254    0.04254   4254 
-4.53191e-07 4255  -0.000608691 4255    0.04255   4255 
1.56985e-07 4256  -0.000930799 4256    0.04256   4256 
-1.1854e-06 4257  -0.000286582 4257    0.04257   4257 
-4.53191e-07 4258  0.000357636 4258    0.04258   4258 
3.49494e-08 4259  -0.000608691 4259    0.04259   4259 
-3.31156e-07 4260  -0.000608691 4260    0.0426   4260 
2.7902e-07 4261  3.5527e-05 4261    0.04261   4261 
3.49494e-08 4262  0.000357636 4262    0.04262   4262 
-9.41332e-07 4263  -0.000286582 4263    0.04263   4263 
-2.0912e-07 4264  0.00100185 4264    0.04264   4264 
-4.53191e-07 4265  -0.000286582 4265    0.04265   4265 
8.89196e-07 4266  3.5527e-05 4266    0.04266   4266 
-1.79558e-06 4267  -0.00221923 4267    0.04267   4267 
2.7902e-07 4268  -0.000286582 4268    0.04268   4268 
1.56985e-07 4269  -0.000930799 4269    0.04269   4269 
3.49494e-08 4270  -0.000286582 4270    0.0427   4270 
1.56985e-07 4271  -0.000608691 4271    0.04271   4271 
-5.75226e-07 4272  -0.000286582 4272    0.04272   4272 
-1.48103e-07 4273  -0.00125291 4273    0.04273   4273 
9.59678e-08 4274  -0.000286582 4274    0.04274   4274 
-9.41332e-07 4275  -0.000930799 4275    0.04275   4275 
2.7902e-07 4276  -0.000608691 4276    0.04276   4276 
1.19428e-06 4277  -0.000286582 4277    0.04277   4277 
-1.91761e-06 4278  -0.000930799 4278    0.04278   4278 
1.56985e-07 4279  -0.00125291 4279    0.04279   4279 
-5.75226e-07 4280  -0.000608691 4280    0.0428   4280 
-5.75226e-07 4281  3.5527e-05 4281    0.04281   4281 
1.56985e-07 4282  -0.000608691 4282    0.04282   4282 
-8.19297e-07 4283  -0.000286582 4283    0.04283   4283 
1.01123e-06 4284  -0.000286582 4284    0.04284   4284 
-1.30744e-06 4285  3.5527e-05 4285    0.04285   4285 
1.56985e-07 4286  0.000357636 4286    0.04286   4286 
7.6716e-07 4287  -0.000286582 4287    0.04287   4287 
-1.67354e-06 4288  -0.000286582 4288    0.04288   4288 
-5.75226e-07 4289  -0.000608691 4289    0.04289   4289 
2.35362e-06 4290  3.5527e-05 4290    0.0429   4290 
-1.1854e-06 4291  -0.000286582 4291    0.04291   4291 
6.45125e-07 4292  -0.000608691 4292    0.04292   4292 
-1.55151e-06 4293  3.5527e-05 4293    0.04293   4293 
2.7902e-07 4294  3.5527e-05 4294    0.04294   4294 
9.59678e-08 4295  -0.000608691 4295    0.04295   4295 
1.37734e-06 4296  -0.000930799 4296    0.04296   4296 
-2.71084e-06 4297  -0.000930799 4297    0.04297   4297 
7.06143e-07 4298  -0.000930799 4298    0.04298   4298 
-1.1854e-06 4299  -0.000608691 4299    0.04299   4299 
2.18003e-07 4300  3.5527e-05 4300    0.043   4300 
-1.00235e-06 4301  -0.000608691 4301    0.04301   4301 
-5.75226e-07 4302  -0.000608691 4302    0.04302   4302 
2.7902e-07 4303  -0.000608691 4303    0.04303   4303 
-1.06337e-06 4304  3.5527e-05 4304    0.04304   4304 
-1.55151e-06 4305  -0.000608691 4305    0.04305   4305 
7.6716e-07 4306  -0.000608691 4306    0.04306   4306 
-1.30744e-06 4307  -0.000930799 4307    0.04307   4307 
8.89196e-07 4308  -0.000286582 4308    0.04308   4308 
-5.75226e-07 4309  -0.000286582 4309    0.04309   4309 
-6.97261e-07 4310  3.5527e-05 4310    0.0431   4310 
-4.53191e-07 4311  -0.000286582 4311    0.04311   4311 
-1.06337e-06 4312  3.5527e-05 4312    0.04312   4312 
1.01123e-06 4313  -0.000608691 4313    0.04313   4313 
-3.31156e-07 4314  -0.000286582 4314    0.04314   4314 
5.2309e-07 4315  -0.000608691 4315    0.04315   4315 
-5.75226e-07 4316  -0.000608691 4316    0.04316   4316 
-9.41332e-07 4317  -0.000286582 4317    0.04317   4317 
3.49494e-08 4318  -0.000286582 4318    0.04318   4318 
-2.0912e-07 4319  -0.000608691 4319    0.04319   4319 
-3.31156e-07 4320  -0.000608691 4320    0.0432   4320 
-3.92173e-07 4321  -0.000608691 4321    0.04321   4321 
2.18003e-07 4322  -0.000286582 4322    0.04322   4322 
-1.48103e-07 4323  -0.000930799 4323    0.04323   4323 
1.56985e-07 4324  -0.000608691 4324    0.04324   4324 
-4.53191e-07 4325  -0.000286582 4325    0.04325   4325 
2.7902e-07 4326  -0.000608691 4326    0.04326   4326 
-1.79558e-06 4327  -0.000608691 4327    0.04327   4327 
5.2309e-07 4328  -0.000608691 4328    0.04328   4328 
-6.97261e-07 4329  -0.000608691 4329    0.04329   4329 
1.56985e-07 4330  -0.000286582 4330    0.0433   4330 
-3.31156e-07 4331  -0.000286582 4331    0.04331   4331 
3.49494e-08 4332  -0.000286582 4332    0.04332   4332 
4.01056e-07 4333  -0.000286582 4333    0.04333   4333 
-3.31156e-07 4334  3.5527e-05 4334    0.04334   4334 
-1.1854e-06 4335  -0.000286582 4335    0.04335   4335 
6.45125e-07 4336  3.5527e-05 4336    0.04336   4336 
-3.31156e-07 4337  -0.000608691 4337    0.04337   4337 
-4.53191e-07 4338  3.5527e-05 4338    0.04338   4338 
1.2553e-06 4339  -0.000286582 4339    0.04339   4339 
-1.67354e-06 4340  -0.000286582 4340    0.0434   4340 
-1.55151e-06 4341  -0.000608691 4341    0.04341   4341 
-2.6068e-08 4342  -0.000608691 4342    0.04342   4342 
2.7902e-07 4343  -0.000608691 4343    0.04343   4343 
1.01123e-06 4344  3.5527e-05 4344    0.04344   4344 
-1.12438e-06 4345  -0.000286582 4345    0.04345   4345 
1.07225e-06 4346  -0.000286582 4346    0.04346   4346 
-1.30744e-06 4347  -0.000608691 4347    0.04347   4347 
7.6716e-07 4348  -0.000286582 4348    0.04348   4348 
-6.97261e-07 4349  -0.000608691 4349    0.04349   4349 
-9.41332e-07 4350  -0.000608691 4350    0.0435   4350 
-1.30744e-06 4351  -0.000930799 4351    0.04351   4351 
6.45125e-07 4352  -0.000608691 4352    0.04352   4352 
-1.30744e-06 4353  -0.000608691 4353    0.04353   4353 
2.7902e-07 4354  -0.000286582 4354    0.04354   4354 
-8.19297e-07 4355  -0.000286582 4355    0.04355   4355 
6.45125e-07 4356  3.5527e-05 4356    0.04356   4356 
-5.75226e-07 4357  0.000679745 4357    0.04357   4357 
-4.53191e-07 4358  -0.000608691 4358    0.04358   4358 
-1.30744e-06 4359  3.5527e-05 4359    0.04359   4359 
1.01123e-06 4360  0.000357636 4360    0.0436   4360 
-8.70854e-08 4361  3.5527e-05 4361    0.04361   4361 
-1.79558e-06 4362  0.000357636 4362    0.04362   4362 
-1.42947e-06 4363  -0.000286582 4363    0.04363   4363 
1.01123e-06 4364  -0.000286582 4364    0.04364   4364 
-5.75226e-07 4365  -0.000286582 4365    0.04365   4365 
2.7902e-07 4366  -0.00125291 4366    0.04366   4366 
2.7902e-07 4367  -0.000608691 4367    0.04367   4367 
-1.12438e-06 4368  -0.000286582 4368    0.04368   4368 
9.59678e-08 4369  -0.000608691 4369    0.04369   4369 
-2.70139e-07 4370  -0.000286582 4370    0.0437   4370 
-1.48103e-07 4371  -0.000608691 4371    0.04371   4371 
-2.46677e-06 4372  -0.000608691 4372    0.04372   4372 
6.45125e-07 4373  -0.000930799 4373    0.04373   4373 
-2.0912e-07 4374  -0.000608691 4374    0.04374   4374 
-1.30744e-06 4375  -0.000608691 4375    0.04375   4375 
-2.0912e-07 4376  -0.000608691 4376    0.04376   4376 
-1.67354e-06 4377  -0.000286582 4377    0.04377   4377 
1.62141e-06 4378  -0.000286582 4378    0.04378   4378 
-9.41332e-07 4379  3.5527e-05 4379    0.04379   4379 
-5.75226e-07 4380  -0.000286582 4380    0.0438   4380 
1.01123e-06 4381  -0.000286582 4381    0.04381   4381 
-8.19297e-07 4382  -0.000608691 4382    0.04382   4382 
-8.19297e-07 4383  -0.000930799 4383    0.04383   4383 
1.49937e-06 4384  -0.000608691 4384    0.04384   4384 
-1.79558e-06 4385  -0.000286582 4385    0.04385   4385 
-4.53191e-07 4386  0.000357636 4386    0.04386   4386 
4.01056e-07 4387  -0.000286582 4387    0.04387   4387 
3.49494e-08 4388  -0.000286582 4388    0.04388   4388 
-8.19297e-07 4389  -0.000286582 4389    0.04389   4389 
4.62073e-07 4390  -0.000286582 4390    0.0439   4390 
3.40038e-07 4391  -0.000608691 4391    0.04391   4391 
-5.14209e-07 4392  3.5527e-05 4392    0.04392   4392 
-5.75226e-07 4393  -0.000608691 4393    0.04393   4393 
7.6716e-07 4394  0.000357636 4394    0.04394   4394 
-2.16168e-06 4395  -0.000608691 4395    0.04395   4395 
1.49937e-06 4396  3.5527e-05 4396    0.04396   4396 
-1.06337e-06 4397  -0.000286582 4397    0.04397   4397 
-6.97261e-07 4398  -0.000930799 4398    0.04398   4398 
-4.53191e-07 4399  -0.000286582 4399    0.04399   4399 
-6.97261e-07 4400  -0.000608691 4400    0.044   4400 
-2.28372e-06 4401  -0.000286582 4401    0.04401   4401 
-3.31156e-07 4402  -0.000286582 4402    0.04402   4402 
3.49494e-08 4403  -0.000608691 4403    0.04403   4403 
2.7902e-07 4404  -0.000286582 4404    0.04404   4404 
-5.75226e-07 4405  -0.000608691 4405    0.04405   4405 
1.13327e-06 4406  -0.000608691 4406    0.04406   4406 
-1.30744e-06 4407  -0.000930799 4407    0.04407   4407 
-2.0912e-07 4408  3.5527e-05 4408    0.04408   4408 
-2.0912e-07 4409  3.5527e-05 4409    0.04409   4409 
-5.75226e-07 4410  0.00196818 4410    0.0441   4410 
-1.06337e-06 4411  -0.000930799 4411    0.04411   4411 
9.50213e-07 4412  -0.000286582 4412    0.04412   4412 
-9.41332e-07 4413  -0.00125291 4413    0.04413   4413 
-3.31156e-07 4414  3.5527e-05 4414    0.04414   4414 
-9.41332e-07 4415  -0.000930799 4415    0.04415   4415 
-6.97261e-07 4416  -0.000930799 4416    0.04416   4416 
-2.0912e-07 4417  -0.000608691 4417    0.04417   4417 
-8.19297e-07 4418  -0.000286582 4418    0.04418   4418 
1.56985e-07 4419  -0.000286582 4419    0.04419   4419 
-3.31156e-07 4420  0.000357636 4420    0.0442   4420 
-1.1854e-06 4421  -0.000286582 4421    0.04421   4421 
1.13327e-06 4422  -0.000286582 4422    0.04422   4422 
-2.16168e-06 4423  -0.000608691 4423    0.04423   4423 
-3.31156e-07 4424  -0.000286582 4424    0.04424   4424 
-1.30744e-06 4425  -0.000286582 4425    0.04425   4425 
4.01056e-07 4426  -0.000286582 4426    0.04426   4426 
-9.41332e-07 4427  -0.000286582 4427    0.04427   4427 
2.7902e-07 4428  -0.000930799 4428    0.04428   4428 
-8.19297e-07 4429  -0.000286582 4429    0.04429   4429 
1.01123e-06 4430  -0.000930799 4430    0.0443   4430 
-1.91761e-06 4431  -0.000930799 4431    0.04431   4431 
6.45125e-07 4432  -0.000608691 4432    0.04432   4432 
7.6716e-07 4433  -0.000930799 4433    0.04433   4433 
-1.06337e-06 4434  -0.000286582 4434    0.04434   4434 
-1.55151e-06 4435  -0.000930799 4435    0.04435   4435 
2.18003e-07 4436  -0.000608691 4436    0.04436   4436 
-7.58279e-07 4437  -0.000286582 4437    0.04437   4437 
-8.19297e-07 4438  -0.000286582 4438    0.04438   4438 
-5.75226e-07 4439  -0.000608691 4439    0.04439   4439 
5.84108e-07 4440  -0.000608691 4440    0.0444   4440 
-6.97261e-07 4441  -0.000286582 4441    0.04441   4441 
2.7902e-07 4442  3.5527e-05 4442    0.04442   4442 
1.56985e-07 4443  -0.000286582 4443    0.04443   4443 
1.56985e-07 4444  -0.000286582 4444    0.04444   4444 
-1.06337e-06 4445  -0.00254134 4445    0.04445   4445 
-8.19297e-07 4446  -0.000286582 4446    0.04446   4446 
1.2553e-06 4447  -0.000286582 4447    0.04447   4447 
-1.30744e-06 4448  -0.000930799 4448    0.04448   4448 
4.01056e-07 4449  0.000357636 4449    0.04449   4449 
-8.19297e-07 4450  -0.000286582 4450    0.0445   4450 
-1.30744e-06 4451  -0.000286582 4451    0.04451   4451 
2.7902e-07 4452  -0.000286582 4452    0.04452   4452 
-1.06337e-06 4453  -0.000286582 4453    0.04453   4453 
1.2553e-06 4454  -0.000930799 4454    0.04454   4454 
-6.97261e-07 4455  -0.00125291 4455    0.04455   4455 
-1.1854e-06 4456  3.5527e-05 4456    0.04456   4456 
-1.55151e-06 4457  -0.000286582 4457    0.04457   4457 
-3.31156e-07 4458  -0.000286582 4458    0.04458   4458 
1.43835e-06 4459  -0.000608691 4459    0.04459   4459 
-8.19297e-07 4460  -0.000286582 4460    0.0446   4460 
-1.1854e-06 4461  3.5527e-05 4461    0.04461   4461 
-1.06337e-06 4462  -0.000286582 4462    0.04462   4462 
-1.42947e-06 4463  3.5527e-05 4463    0.04463   4463 
2.10955e-06 4464  -0.000286582 4464    0.04464   4464 
-1.55151e-06 4465  -0.00125291 4465    0.04465   4465 
2.7902e-07 4466  -0.000286582 4466    0.04466   4466 
-9.41332e-07 4467  -0.000608691 4467    0.04467   4467 
5.2309e-07 4468  3.5527e-05 4468    0.04468   4468 
-1.67354e-06 4469  -0.000608691 4469    0.04469   4469 
-8.70854e-08 4470  -0.000608691 4470    0.0447   4470 
-3.31156e-07 4471  -0.000286582 4471    0.04471   4471 
-8.70854e-08 4472  -0.000286582 4472    0.04472   4472 
-1.1854e-06 4473  -0.000286582 4473    0.04473   4473 
1.74344e-06 4474  0.000357636 4474    0.04474   4474 
-1.55151e-06 4475  -0.000608691 4475    0.04475   4475 
-1.1854e-06 4476  -0.000286582 4476    0.04476   4476 
-3.31156e-07 4477  -0.000608691 4477    0.04477   4477 
4.01056e-07 4478  -0.000286582 4478    0.04478   4478 
-4.53191e-07 4479  -0.000608691 4479    0.04479   4479 
-6.97261e-07 4480  -0.00125291 4480    0.0448   4480 
-9.41332e-07 4481  -0.000286582 4481    0.04481   4481 
-1.06337e-06 4482  3.5527e-05 4482    0.04482   4482 
1.56985e-07 4483  -0.000286582 4483    0.04483   4483 
5.84108e-07 4484  -0.000286582 4484    0.04484   4484 
-3.92173e-07 4485  -0.000608691 4485    0.04485   4485 
-1.00235e-06 4486  -0.000286582 4486    0.04486   4486 
-1.06337e-06 4487  -0.000286582 4487    0.04487   4487 
-2.0912e-07 4488  -0.000286582 4488    0.04488   4488 
3.49494e-08 4489  -0.000608691 4489    0.04489   4489 
6.45125e-07 4490  -0.000286582 4490    0.0449   4490 
-6.97261e-07 4491  -0.000608691 4491    0.04491   4491 
-8.19297e-07 4492  -0.000286582 4492    0.04492   4492 
-2.16168e-06 4493  -0.000608691 4493    0.04493   4493 
1.37734e-06 4494  3.5527e-05 4494    0.04494   4494 
-4.53191e-07 4495  -0.000608691 4495    0.04495   4495 
1.56985e-07 4496  -0.000608691 4496    0.04496   4496 
-1.79558e-06 4497  -0.000286582 4497    0.04497   4497 
-8.70854e-08 4498  3.5527e-05 4498    0.04498   4498 
2.7902e-07 4499  -0.000608691 4499    0.04499   4499 
-8.70854e-08 4500  -0.000608691 4500    0.045   4500 
-4.53191e-07 4501  -0.000930799 4501    0.04501   4501 
-2.0912e-07 4502  -0.000286582 4502    0.04502   4502 
-1.42947e-06 4503  -0.000286582 4503    0.04503   4503 
1.13327e-06 4504  -0.000286582 4504    0.04504   4504 
-2.16168e-06 4505  -0.000286582 4505    0.04505   4505 
-8.70854e-08 4506  -0.000608691 4506    0.04506   4506 
-1.73456e-06 4507  -0.000286582 4507    0.04507   4507 
1.01123e-06 4508  3.5527e-05 4508    0.04508   4508 
-1.91761e-06 4509  -0.000608691 4509    0.04509   4509 
1.01123e-06 4510  -0.000930799 4510    0.0451   4510 
-1.1854e-06 4511  -0.000608691 4511    0.04511   4511 
2.7902e-07 4512  -0.000286582 4512    0.04512   4512 
-9.41332e-07 4513  -0.00125291 4513    0.04513   4513 
1.56985e-07 4514  -0.000286582 4514    0.04514   4514 
-1.67354e-06 4515  -0.000930799 4515    0.04515   4515 
2.7902e-07 4516  -0.000286582 4516    0.04516   4516 
-1.1854e-06 4517  -0.000930799 4517    0.04517   4517 
-8.70854e-08 4518  3.5527e-05 4518    0.04518   4518 
-1.1854e-06 4519  -0.000286582 4519    0.04519   4519 
3.49494e-08 4520  -0.000286582 4520    0.0452   4520 
-2.28372e-06 4521  -0.000608691 4521    0.04521   4521 
1.49937e-06 4522  -0.00125291 4522    0.04522   4522 
-1.1854e-06 4523  -0.000286582 4523    0.04523   4523 
-2.0912e-07 4524  -0.000286582 4524    0.04524   4524 
-6.97261e-07 4525  -0.000930799 4525    0.04525   4525 
-3.31156e-07 4526  -0.000286582 4526    0.04526   4526 
-5.75226e-07 4527  -0.000286582 4527    0.04527   4527 
-6.97261e-07 4528  0.000357636 4528    0.04528   4528 
-6.36244e-07 4529  0.000357636 4529    0.04529   4529 
-6.97261e-07 4530  -0.000608691 4530    0.0453   4530 
-8.70854e-08 4531  -0.000286582 4531    0.04531   4531 
1.01123e-06 4532  -0.000286582 4532    0.04532   4532 
-2.16168e-06 4533  -0.000930799 4533    0.04533   4533 
1.01123e-06 4534  0.000357636 4534    0.04534   4534 
-2.40575e-06 4535  -0.000286582 4535    0.04535   4535 
-8.70854e-08 4536  -0.000286582 4536    0.04536   4536 
-2.0912e-07 4537  -0.000930799 4537    0.04537   4537 
-6.97261e-07 4538  0.000357636 4538    0.04538   4538 
-2.0912e-07 4539  -0.00125291 4539    0.04539   4539 
-1.79558e-06 4540  -0.000608691 4540    0.0454   4540 
6.45125e-07 4541  -0.000930799 4541    0.04541   4541 
-2.0912e-07 4542  -0.000608691 4542    0.04542   4542 
-1.06337e-06 4543  -0.000286582 4543    0.04543   4543 
-4.53191e-07 4544  -0.00125291 4544    0.04544   4544 
-1.67354e-06 4545  -0.000608691 4545    0.04545   4545 
1.37734e-06 4546  3.5527e-05 4546    0.04546   4546 
-1.30744e-06 4547  -0.000608691 4547    0.04547   4547 
-3.31156e-07 4548  -0.000930799 4548    0.04548   4548 
-8.19297e-07 4549  -0.000608691 4549    0.04549   4549 
-4.53191e-07 4550  -0.000286582 4550    0.0455   4550 
-6.97261e-07 4551  0.000357636 4551    0.04551   4551 
-6.36244e-07 4552  3.5527e-05 4552    0.04552   4552 
-2.0912e-07 4553  -0.00189713 4553    0.04553   4553 
-7.58279e-07 4554  -0.000286582 4554    0.04554   4554 
-3.92173e-07 4555  -0.000608691 4555    0.04555   4555 
-7.58279e-07 4556  3.5527e-05 4556    0.04556   4556 
-8.80314e-07 4557  -0.000608691 4557    0.04557   4557 
2.7902e-07 4558  -0.000286582 4558    0.04558   4558 
-1.42947e-06 4559  -0.000286582 4559    0.04559   4559 
-9.41332e-07 4560  -0.000608691 4560    0.0456   4560 
-3.31156e-07 4561  -0.000608691 4561    0.04561   4561 
3.49494e-08 4562  -0.000286582 4562    0.04562   4562 
-6.97261e-07 4563  -0.000286582 4563    0.04563   4563 
-4.53191e-07 4564  3.5527e-05 4564    0.04564   4564 
1.56985e-07 4565  -0.000286582 4565    0.04565   4565 
-1.1854e-06 4566  -0.000608691 4566    0.04566   4566 
-3.31156e-07 4567  -0.000286582 4567    0.04567   4567 
1.01123e-06 4568  0.000357636 4568    0.04568   4568 
-2.28372e-06 4569  -0.000608691 4569    0.04569   4569 
1.56985e-07 4570  3.5527e-05 4570    0.0457   4570 
-4.53191e-07 4571  -0.000608691 4571    0.04571   4571 
-8.19297e-07 4572  -0.000930799 4572    0.04572   4572 
-4.53191e-07 4573  3.5527e-05 4573    0.04573   4573 
-5.75226e-07 4574  -0.000608691 4574    0.04574   4574 
-6.36244e-07 4575  -0.000930799 4575    0.04575   4575 
-3.31156e-07 4576  -0.000286582 4576    0.04576   4576 
-2.6068e-08 4577  3.5527e-05 4577    0.04577   4577 
9.50213e-07 4578  -0.000930799 4578    0.04578   4578 
-1.30744e-06 4579  -0.000286582 4579    0.04579   4579 
-9.41332e-07 4580  3.5527e-05 4580    0.0458   4580 
-6.97261e-07 4581  -0.000286582 4581    0.04581   4581 
-3.31156e-07 4582  -0.000286582 4582    0.04582   4582 
-2.0912e-07 4583  3.5527e-05 4583    0.04583   4583 
-3.31156e-07 4584  -0.000286582 4584    0.04584   4584 
-3.31156e-07 4585  -0.000930799 4585    0.04585   4585 
1.2553e-06 4586  -0.000930799 4586    0.04586   4586 
-1.67354e-06 4587  -0.00221923 4587    0.04587   4587 
-5.75226e-07 4588  3.5527e-05 4588    0.04588   4588 
8.89196e-07 4589  -0.000286582 4589    0.04589   4589 
-8.19297e-07 4590  0.000357636 4590    0.0459   4590 
-1.06337e-06 4591  -0.000930799 4591    0.04591   4591 
6.45125e-07 4592  3.5527e-05 4592    0.04592   4592 
-1.79558e-06 4593  3.5527e-05 4593    0.04593   4593 
-2.0912e-07 4594  -0.000286582 4594    0.04594   4594 
-1.06337e-06 4595  -0.000608691 4595    0.04595   4595 
2.7902e-07 4596  -0.000608691 4596    0.04596   4596 
-2.28372e-06 4597  -0.000608691 4597    0.04597   4597 
9.50213e-07 4598  -0.000608691 4598    0.04598   4598 
-1.36846e-06 4599  -0.000930799 4599    0.04599   4599 
2.18003e-07 4600  -0.000930799 4600    0.046   4600 
1.56985e-07 4601  -0.000608691 4601    0.04601   4601 
-1.91761e-06 4602  -0.000608691 4602    0.04602   4602 
-5.75226e-07 4603  -0.000930799 4603    0.04603   4603 
6.45125e-07 4604  -0.000286582 4604    0.04604   4604 
-2.52779e-06 4605  -0.000930799 4605    0.04605   4605 
1.56985e-07 4606  -0.000286582 4606    0.04606   4606 
5.2309e-07 4607  -0.000608691 4607    0.04607   4607 
-1.91761e-06 4608  -0.000608691 4608    0.04608   4608 
3.49494e-08 4609  -0.000286582 4609    0.04609   4609 
7.6716e-07 4610  -0.000930799 4610    0.0461   4610 
-2.16168e-06 4611  -0.000608691 4611    0.04611   4611 
4.01056e-07 4612  3.5527e-05 4612    0.04612   4612 
-4.53191e-07 4613  -0.000286582 4613    0.04613   4613 
-1.1854e-06 4614  3.5527e-05 4614    0.04614   4614 
-2.0912e-07 4615  -0.000286582 4615    0.04615   4615 
6.45125e-07 4616  -0.000930799 4616    0.04616   4616 
-1.1854e-06 4617  -0.00189713 4617    0.04617   4617 
-5.75226e-07 4618  -0.000286582 4618    0.04618   4618 
-1.91761e-06 4619  -0.00125291 4619    0.04619   4619 
2.47565e-06 4620  0.000679745 4620    0.0462   4620 
-1.30744e-06 4621  3.5527e-05 4621    0.04621   4621 
-1.91761e-06 4622  -0.000930799 4622    0.04622   4622 
1.2553e-06 4623  -0.000930799 4623    0.04623   4623 
4.01056e-07 4624  -0.000608691 4624    0.04624   4624 
-6.36244e-07 4625  -0.00157502 4625    0.04625   4625 
4.01056e-07 4626  -0.000286582 4626    0.04626   4626 
-1.49049e-06 4627  -0.000286582 4627    0.04627   4627 
-2.70139e-07 4628  -0.000608691 4628    0.04628   4628 
-2.40575e-06 4629  -0.000930799 4629    0.04629   4629 
8.89196e-07 4630  -0.000608691 4630    0.0463   4630 
-1.1854e-06 4631  -0.000286582 4631    0.04631   4631 
-9.41332e-07 4632  -0.000286582 4632    0.04632   4632 
3.49494e-08 4633  -0.000930799 4633    0.04633   4633 
-5.75226e-07 4634  -0.000608691 4634    0.04634   4634 
-6.97261e-07 4635  -0.000286582 4635    0.04635   4635 
-2.0912e-07 4636  3.5527e-05 4636    0.04636   4636 
-8.70854e-08 4637  -0.000286582 4637    0.04637   4637 
-2.03965e-06 4638  -0.000286582 4638    0.04638   4638 
7.6716e-07 4639  -0.000930799 4639    0.04639   4639 
-5.75226e-07 4640  3.5527e-05 4640    0.0464   4640 
-5.75226e-07 4641  -0.000608691 4641    0.04641   4641 
-5.75226e-07 4642  -0.000608691 4642    0.04642   4642 
3.49494e-08 4643  -0.000286582 4643    0.04643   4643 
-6.97261e-07 4644  3.5527e-05 4644    0.04644   4644 
2.18003e-07 4645  -0.000608691 4645    0.04645   4645 
-5.75226e-07 4646  -0.000608691 4646    0.04646   4646 
-1.00235e-06 4647  -0.000286582 4647    0.04647   4647 
-5.14209e-07 4648  0.000357636 4648    0.04648   4648 
-6.97261e-07 4649  -0.000930799 4649    0.04649   4649 
-2.0912e-07 4650  -0.000608691 4650    0.0465   4650 
2.7902e-07 4651  -0.000608691 4651    0.04651   4651 
-8.19297e-07 4652  -0.000608691 4652    0.04652   4652 
-1.55151e-06 4653  0.000357636 4653    0.04653   4653 
-3.31156e-07 4654  -0.000930799 4654    0.04654   4654 
1.37734e-06 4655  3.5527e-05 4655    0.04655   4655 
-1.91761e-06 4656  -0.000608691 4656    0.04656   4656 
-3.31156e-07 4657  -0.000608691 4657    0.04657   4657 
-1.06337e-06 4658  -0.000286582 4658    0.04658   4658 
-3.31156e-07 4659  -0.000286582 4659    0.04659   4659 
-1.1854e-06 4660  -0.000286582 4660    0.0466   4660 
3.49494e-08 4661  -0.000286582 4661    0.04661   4661 
-4.53191e-07 4662  3.5527e-05 4662    0.04662   4662 
-2.03965e-06 4663  -0.000608691 4663    0.04663   4663 
-4.53191e-07 4664  -0.000286582 4664    0.04664   4664 
-2.16168e-06 4665  -0.000286582 4665    0.04665   4665 
7.6716e-07 4666  -0.000286582 4666    0.04666   4666 
-5.75226e-07 4667  0.000357636 4667    0.04667   4667 
-6.36244e-07 4668  -0.000286582 4668    0.04668   4668 
-1.61253e-06 4669  -0.000286582 4669    0.04669   4669 
4.62073e-07 4670  -0.000286582 4670    0.0467   4670 
6.45125e-07 4671  -0.000608691 4671    0.04671   4671 
1.13327e-06 4672  -0.000286582 4672    0.04672   4672 
-1.1854e-06 4673  -0.000608691 4673    0.04673   4673 
-8.19297e-07 4674  -0.000286582 4674    0.04674   4674 
-8.70854e-08 4675  3.5527e-05 4675    0.04675   4675 
6.45125e-07 4676  -0.000930799 4676    0.04676   4676 
-1.30744e-06 4677  -0.000930799 4677    0.04677   4677 
3.49494e-08 4678  -0.000608691 4678    0.04678   4678 
-2.40575e-06 4679  -0.000608691 4679    0.04679   4679 
1.49937e-06 4680  0.000357636 4680    0.0468   4680 
-3.31156e-07 4681  -0.000286582 4681    0.04681   4681 
-1.1854e-06 4682  -0.000286582 4682    0.04682   4682 
3.49494e-08 4683  -0.000608691 4683    0.04683   4683 
-9.41332e-07 4684  -0.000608691 4684    0.04684   4684 
-1.55151e-06 4685  3.5527e-05 4685    0.04685   4685 
1.01123e-06 4686  -0.000608691 4686    0.04686   4686 
-2.40575e-06 4687  -0.000608691 4687    0.04687   4687 
1.01123e-06 4688  -0.000608691 4688    0.04688   4688 
-1.55151e-06 4689  -0.000286582 4689    0.04689   4689 
-8.70854e-08 4690  3.5527e-05 4690    0.0469   4690 
-2.03965e-06 4691  -0.000930799 4691    0.04691   4691 
1.92649e-06 4692  -0.000608691 4692    0.04692   4692 
-1.1854e-06 4693  -0.000286582 4693    0.04693   4693 
-9.41332e-07 4694  -0.000608691 4694    0.04694   4694 
-5.14209e-07 4695  -0.000608691 4695    0.04695   4695 
-1.73456e-06 4696  -0.000608691 4696    0.04696   4696 
1.13327e-06 4697  -0.000286582 4697    0.04697   4697 
-3.31156e-07 4698  -0.000608691 4698    0.04698   4698 
-1.30744e-06 4699  3.5527e-05 4699    0.04699   4699 
1.56985e-07 4700  -0.000930799 4700    0.047   4700 
-2.52779e-06 4701  3.5527e-05 4701    0.04701   4701 
1.01123e-06 4702  0.00132396 4702    0.04702   4702 
-5.75226e-07 4703  -0.000930799 4703    0.04703   4703 
-8.70854e-08 4704  3.5527e-05 4704    0.04704   4704 
-1.06337e-06 4705  -0.000286582 4705    0.04705   4705 
-5.75226e-07 4706  0.000357636 4706    0.04706   4706 
-8.19297e-07 4707  -0.000930799 4707    0.04707   4707 
1.56985e-07 4708  -0.000930799 4708    0.04708   4708 
-8.19297e-07 4709  -0.000608691 4709    0.04709   4709 
-8.70854e-08 4710  -0.000286582 4710    0.0471   4710 
-8.19297e-07 4711  -0.000930799 4711    0.04711   4711 
-2.0912e-07 4712  0.000357636 4712    0.04712   4712 
-1.67354e-06 4713  -0.000608691 4713    0.04713   4713 
4.01056e-07 4714  -0.000608691 4714    0.04714   4714 
-1.30744e-06 4715  -0.000608691 4715    0.04715   4715 
-5.14209e-07 4716  -0.000286582 4716    0.04716   4716 
-4.53191e-07 4717  -0.000608691 4717    0.04717   4717 
5.2309e-07 4718  -0.000286582 4718    0.04718   4718 
-2.0912e-07 4719  -0.000286582 4719    0.04719   4719 
-8.70854e-08 4720  -0.000608691 4720    0.0472   4720 
-1.06337e-06 4721  3.5527e-05 4721    0.04721   4721 
3.49494e-08 4722  -0.000286582 4722    0.04722   4722 
-1.55151e-06 4723  -0.000286582 4723    0.04723   4723 
1.62141e-06 4724  -0.000608691 4724    0.04724   4724 
-2.28372e-06 4725  -0.000286582 4725    0.04725   4725 
-1.06337e-06 4726  3.5527e-05 4726    0.04726   4726 
3.49494e-08 4727  -0.000930799 4727    0.04727   4727 
-6.97261e-07 4728  -0.000930799 4728    0.04728   4728 
-9.41332e-07 4729  -0.000930799 4729    0.04729   4729 
-2.0912e-07 4730  -0.000286582 4730    0.0473   4730 
1.56985e-07 4731  -0.000286582 4731    0.04731   4731 
-2.0912e-07 4732  3.5527e-05 4732    0.04732   4732 
-6.97261e-07 4733  -0.000608691 4733    0.04733   4733 
5.2309e-07 4734  -0.000286582 4734    0.04734   4734 
-1.30744e-06 4735  -0.000608691 4735    0.04735   4735 
-4.53191e-07 4736  -0.000608691 4736    0.04736   4736 
-5.75226e-07 4737  0.00196818 4737    0.04737   4737 
3.49494e-08 4738  -0.000608691 4738    0.04738   4738 
-1.24642e-06 4739  -0.000608691 4739    0.04739   4739 
1.37734e-06 4740  -0.00221923 4740    0.0474   4740 
-8.80314e-07 4741  -0.000286582 4741    0.04741   4741 
-8.80314e-07 4742  3.5527e-05 4742    0.04742   4742 
-1.30744e-06 4743  -0.00189713 4743    0.04743   4743 
-5.75226e-07 4744  -0.000608691 4744    0.04744   4744 
7.6716e-07 4745  -0.000286582 4745    0.04745   4745 
-4.53191e-07 4746  0.000679745 4746    0.04746   4746 
-1.91761e-06 4747  -0.000286582 4747    0.04747   4747 
-4.53191e-07 4748  -0.000286582 4748    0.04748   4748 
1.01123e-06 4749  -0.000608691 4749    0.04749   4749 
-2.28372e-06 4750  -0.000608691 4750    0.0475   4750 
-1.42947e-06 4751  -0.000608691 4751    0.04751   4751 
5.2309e-07 4752  -0.000286582 4752    0.04752   4752 
-1.91761e-06 4753  -0.000608691 4753    0.04753   4753 
3.49494e-08 4754  -0.000286582 4754    0.04754   4754 
2.7902e-07 4755  0.000357636 4755    0.04755   4755 
-2.0912e-07 4756  -0.000608691 4756    0.04756   4756 
-1.42947e-06 4757  -0.000608691 4757    0.04757   4757 
-8.70854e-08 4758  -0.000608691 4758    0.04758   4758 
-8.19297e-07 4759  -0.00125291 4759    0.04759   4759 
-8.70854e-08 4760  -0.000286582 4760    0.0476   4760 
-2.0912e-07 4761  -0.000286582 4761    0.04761   4761 
-8.80314e-07 4762  -0.000608691 4762    0.04762   4762 
-1.42947e-06 4763  -0.000608691 4763    0.04763   4763 
-3.31156e-07 4764  -0.000608691 4764    0.04764   4764 
-6.97261e-07 4765  -0.000286582 4765    0.04765   4765 
1.2553e-06 4766  -0.000286582 4766    0.04766   4766 
-9.41332e-07 4767  -0.000930799 4767    0.04767   4767 
2.7902e-07 4768  -0.000608691 4768    0.04768   4768 
-1.1854e-06 4769  3.5527e-05 4769    0.04769   4769 
1.13327e-06 4770  3.5527e-05 4770    0.0477   4770 
-1.67354e-06 4771  0.000357636 4771    0.04771   4771 
-2.0912e-07 4772  -0.000286582 4772    0.04772   4772 
2.7902e-07 4773  -0.000286582 4773    0.04773   4773 
-9.41332e-07 4774  -0.000286582 4774    0.04774   4774 
-1.1854e-06 4775  0.000357636 4775    0.04775   4775 
-1.30744e-06 4776  -0.000608691 4776    0.04776   4776 
-4.53191e-07 4777  -0.000286582 4777    0.04777   4777 
1.01123e-06 4778  -0.000930799 4778    0.04778   4778 
-1.1854e-06 4779  3.5527e-05 4779    0.04779   4779 
-8.70854e-08 4780  -0.000286582 4780    0.0478   4780 
-1.1854e-06 4781  -0.000608691 4781    0.04781   4781 
7.6716e-07 4782  -0.000608691 4782    0.04782   4782 
-6.97261e-07 4783  -0.000930799 4783    0.04783   4783 
2.7902e-07 4784  3.5527e-05 4784    0.04784   4784 
-9.41332e-07 4785  -0.000608691 4785    0.04785   4785 
2.7902e-07 4786  -0.000930799 4786    0.04786   4786 
-3.92173e-07 4787  -0.000608691 4787    0.04787   4787 
-1.06337e-06 4788  -0.000608691 4788    0.04788   4788 
-9.41332e-07 4789  -0.000608691 4789    0.04789   4789 
-9.41332e-07 4790  -0.000608691 4790    0.0479   4790 
-2.0912e-07 4791  -0.000286582 4791    0.04791   4791 
3.49494e-08 4792  -0.000608691 4792    0.04792   4792 
-1.55151e-06 4793  3.5527e-05 4793    0.04793   4793 
1.13327e-06 4794  -0.000286582 4794    0.04794   4794 
-1.55151e-06 4795  -0.000286582 4795    0.04795   4795 
6.45125e-07 4796  -0.000930799 4796    0.04796   4796 
-5.75226e-07 4797  -0.000286582 4797    0.04797   4797 
-8.19297e-07 4798  0.000357636 4798    0.04798   4798 
3.49494e-08 4799  -0.000608691 4799    0.04799   4799 
-1.42947e-06 4800  -0.000608691 4800    0.048   4800 
-2.0912e-07 4801  -0.00125291 4801    0.04801   4801 
1.56985e-07 4802  3.5527e-05 4802    0.04802   4802 
-1.42947e-06 4803  -0.000930799 4803    0.04803   4803 
-8.70854e-08 4804  -0.000286582 4804    0.04804   4804 
-1.1854e-06 4805  -0.000286582 4805    0.04805   4805 
-5.75226e-07 4806  -0.000608691 4806    0.04806   4806 
7.6716e-07 4807  -0.000608691 4807    0.04807   4807 
7.06143e-07 4808  -0.000608691 4808    0.04808   4808 
-3.07695e-06 4809  -0.000608691 4809    0.04809   4809 
1.56039e-06 4810  -0.000930799 4810    0.0481   4810 
-2.28372e-06 4811  -0.000608691 4811    0.04811   4811 
1.56985e-07 4812  -0.000286582 4812    0.04812   4812 
8.89196e-07 4813  -0.000608691 4813    0.04813   4813 
-1.1854e-06 4814  -0.000608691 4814    0.04814   4814 
-8.19297e-07 4815  3.5527e-05 4815    0.04815   4815 
5.2309e-07 4816  -0.000608691 4816    0.04816   4816 
-3.31156e-07 4817  -0.000608691 4817    0.04817   4817 
1.2553e-06 4818  -0.000286582 4818    0.04818   4818 
-1.55151e-06 4819  3.5527e-05 4819    0.04819   4819 
1.01123e-06 4820  -0.000930799 4820    0.0482   4820 
-1.67354e-06 4821  -0.000286582 4821    0.04821   4821 
7.6716e-07 4822  -0.000286582 4822    0.04822   4822 
-1.79558e-06 4823  -0.000930799 4823    0.04823   4823 
1.49937e-06 4824  -0.00125291 4824    0.04824   4824 
-2.40575e-06 4825  -0.000608691 4825    0.04825   4825 
-1.06337e-06 4826  3.5527e-05 4826    0.04826   4826 
-2.0912e-07 4827  -0.00189713 4827    0.04827   4827 
7.6716e-07 4828  -0.000286582 4828    0.04828   4828 
-3.31156e-07 4829  -0.000608691 4829    0.04829   4829 
1.56985e-07 4830  -0.000286582 4830    0.0483   4830 
-1.24642e-06 4831  -0.000608691 4831    0.04831   4831 
-5.14209e-07 4832  -0.000286582 4832    0.04832   4832 
-6.97261e-07 4833  -0.000608691 4833    0.04833   4833 
-2.0912e-07 4834  -0.000608691 4834    0.04834   4834 
-7.58279e-07 4835  -0.000286582 4835    0.04835   4835 
-6.97261e-07 4836  -0.000608691 4836    0.04836   4836 
-8.70854e-08 4837  -0.000286582 4837    0.04837   4837 
8.89196e-07 4838  -0.000608691 4838    0.04838   4838 
-1.06337e-06 4839  -0.000608691 4839    0.04839   4839 
-1.79558e-06 4840  -0.000286582 4840    0.0484   4840 
-3.31156e-07 4841  -0.000286582 4841    0.04841   4841 
2.7902e-07 4842  -0.000608691 4842    0.04842   4842 
-2.0912e-07 4843  -0.000930799 4843    0.04843   4843 
-4.53191e-07 4844  -0.000930799 4844    0.04844   4844 
-2.40575e-06 4845  -0.000608691 4845    0.04845   4845 
4.01056e-07 4846  -0.000286582 4846    0.04846   4846 
-1.42947e-06 4847  -0.000286582 4847    0.04847   4847 
2.59769e-06 4848  -0.000286582 4848    0.04848   4848 
-8.19297e-07 4849  -0.000930799 4849    0.04849   4849 
-3.31156e-07 4850  0.00196818 4850    0.0485   4850 
-1.06337e-06 4851  -0.000608691 4851    0.04851   4851 
-6.97261e-07 4852  -0.000286582 4852    0.04852   4852 
8.89196e-07 4853  0.000357636 4853    0.04853   4853 
3.49494e-08 4854  -0.000608691 4854    0.04854   4854 
-1.00235e-06 4855  -0.000286582 4855    0.04855   4855 
6.45125e-07 4856  -0.000286582 4856    0.04856   4856 
-1.67354e-06 4857  -0.000608691 4857    0.04857   4857 
1.56985e-07 4858  -0.00157502 4858    0.04858   4858 
3.49494e-08 4859  -0.000286582 4859    0.04859   4859 
6.45125e-07 4860  -0.000608691 4860    0.0486   4860 
-2.16168e-06 4861  -0.000608691 4861    0.04861   4861 
2.7902e-07 4862  -0.000608691 4862    0.04862   4862 
-5.75226e-07 4863  -0.000608691 4863    0.04863   4863 
2.7902e-07 4864  -0.000286582 4864    0.04864   4864 
-1.06337e-06 4865  -0.000286582 4865    0.04865   4865 
-2.0912e-07 4866  -0.000286582 4866    0.04866   4866 
-2.28372e-06 4867  -0.000930799 4867    0.04867   4867 
1.01123e-06 4868  -0.000930799 4868    0.04868   4868 
-2.0912e-07 4869  -0.000286582 4869    0.04869   4869 
6.45125e-07 4870  -0.000930799 4870    0.0487   4870 
-1.55151e-06 4871  -0.000286582 4871    0.04871   4871 
7.6716e-07 4872  -0.000930799 4872    0.04872   4872 
-1.67354e-06 4873  -0.000608691 4873    0.04873   4873 
1.01123e-06 4874  -0.000608691 4874    0.04874   4874 
2.7902e-07 4875  -0.000608691 4875    0.04875   4875 
-8.70854e-08 4876  -0.000286582 4876    0.04876   4876 
-1.1854e-06 4877  -0.000608691 4877    0.04877   4877 
-8.19297e-07 4878  -0.000286582 4878    0.04878   4878 
-8.19297e-07 4879  -0.000286582 4879    0.04879   4879 
7.06143e-07 4880  -0.000286582 4880    0.0488   4880 
-1.06337e-06 4881  -0.000286582 4881    0.04881   4881 
6.45125e-07 4882  3.5527e-05 4882    0.04882   4882 
-1.42947e-06 4883  3.5527e-05 4883    0.04883   4883 
1.49937e-06 4884  -0.000286582 4884    0.04884   4884 
-1.42947e-06 4885  -0.000608691 4885    0.04885   4885 
5.2309e-07 4886  -0.000286582 4886    0.04886   4886 
-1.42947e-06 4887  3.5527e-05 4887    0.04887   4887 
1.56985e-07 4888  -0.000286582 4888    0.04888   4888 
-8.19297e-07 4889  -0.000608691 4889    0.04889   4889 
1.56985e-07 4890  -0.000608691 4890    0.0489   4890 
1.56985e-07 4891  -0.000930799 4891    0.04891   4891 
6.45125e-07 4892  -0.000286582 4892    0.04892   4892 
-1.67354e-06 4893  -0.000608691 4893    0.04893   4893 
3.49494e-08 4894  3.5527e-05 4894    0.04894   4894 
-3.31156e-07 4895  3.5527e-05 4895    0.04895   4895 
1.56985e-07 4896  -0.000608691 4896    0.04896   4896 
-1.42947e-06 4897  -0.000608691 4897    0.04897   4897 
1.01123e-06 4898  -0.000286582 4898    0.04898   4898 
-1.67354e-06 4899  3.5527e-05 4899    0.04899   4899 
2.7902e-07 4900  -0.000286582 4900    0.049   4900 
8.28177e-07 4901  -0.000930799 4901    0.04901   4901 
-8.70854e-08 4902  -0.000286582 4902    0.04902   4902 
-1.91761e-06 4903  3.5527e-05 4903    0.04903   4903 
7.6716e-07 4904  -0.000286582 4904    0.04904   4904 
-4.53191e-07 4905  -0.00125291 4905    0.04905   4905 
3.49494e-08 4906  -0.000608691 4906    0.04906   4906 
-5.75226e-07 4907  0.000357636 4907    0.04907   4907 
-4.53191e-07 4908  -0.000608691 4908    0.04908   4908 
-2.0912e-07 4909  -0.000286582 4909    0.04909   4909 
-6.97261e-07 4910  -0.000608691 4910    0.0491   4910 
-5.75226e-07 4911  -0.000930799 4911    0.04911   4911 
2.7902e-07 4912  -0.000608691 4912    0.04912   4912 
-1.1854e-06 4913  3.5527e-05 4913    0.04913   4913 
6.45125e-07 4914  -0.000608691 4914    0.04914   4914 
-1.30744e-06 4915  -0.000930799 4915    0.04915   4915 
-2.0912e-07 4916  -0.000286582 4916    0.04916   4916 
-8.19297e-07 4917  -0.00576243 4917    0.04917   4917 
4.01056e-07 4918  -0.000608691 4918    0.04918   4918 
-1.1854e-06 4919  -0.00125291 4919    0.04919   4919 
-4.53191e-07 4920  0.00132396 4920    0.0492   4920 
2.7902e-07 4921  -0.000286582 4921    0.04921   4921 
-3.31156e-07 4922  -0.000608691 4922    0.04922   4922 
-2.0912e-07 4923  -0.000608691 4923    0.04923   4923 
-1.48103e-07 4924  -0.000286582 4924    0.04924   4924 
-2.2227e-06 4925  -0.000286582 4925    0.04925   4925 
1.49937e-06 4926  -0.000286582 4926    0.04926   4926 
-5.14209e-07 4927  3.5527e-05 4927    0.04927   4927 
-8.70854e-08 4928  -0.000286582 4928    0.04928   4928 
3.40038e-07 4929  0.000357636 4929    0.04929   4929 
-1.00235e-06 4930  0.000357636 4930    0.0493   4930 
5.2309e-07 4931  -0.000286582 4931    0.04931   4931 
1.56985e-07 4932  -0.000608691 4932    0.04932   4932 
-2.0912e-07 4933  -0.000930799 4933    0.04933   4933 
-9.41332e-07 4934  -0.000286582 4934    0.04934   4934 
-8.70854e-08 4935  -0.000608691 4935    0.04935   4935 
-6.97261e-07 4936  -0.000608691 4936    0.04936   4936 
-4.53191e-07 4937  -0.000608691 4937    0.04937   4937 
5.2309e-07 4938  -0.000930799 4938    0.04938   4938 
-1.06337e-06 4939  -0.000286582 4939    0.04939   4939 
2.7902e-07 4940  -0.000608691 4940    0.0494   4940 
-1.42947e-06 4941  -0.00125291 4941    0.04941   4941 
8.89196e-07 4942  -0.000608691 4942    0.04942   4942 
-3.31156e-07 4943  -0.000608691 4943    0.04943   4943 
-4.53191e-07 4944  -0.000608691 4944    0.04944   4944 
-8.19297e-07 4945  -0.000608691 4945    0.04945   4945 
6.45125e-07 4946  -0.000286582 4946    0.04946   4946 
1.56985e-07 4947  -0.000608691 4947    0.04947   4947 
-2.70139e-07 4948  -0.000608691 4948    0.04948   4948 
-9.41332e-07 4949  -0.000286582 4949    0.04949   4949 
4.62073e-07 4950  3.5527e-05 4950    0.0495   4950 
-2.70139e-07 4951  -0.000286582 4951    0.04951   4951 
6.45125e-07 4952  -0.000286582 4952    0.04952   4952 
3.49494e-08 4953  -0.000608691 4953    0.04953   4953 
-5.75226e-07 4954  -0.000286582 4954    0.04954   4954 
-9.41332e-07 4955  -0.000608691 4955    0.04955   4955 
1.56985e-07 4956  3.5527e-05 4956    0.04956   4956 
5.2309e-07 4957  -0.000608691 4957    0.04957   4957 
-6.97261e-07 4958  -0.000286582 4958    0.04958   4958 
1.56985e-07 4959  3.5527e-05 4959    0.04959   4959 
-2.0912e-07 4960  -0.000608691 4960    0.0496   4960 
-1.06337e-06 4961  -0.000930799 4961    0.04961   4961 
1.56985e-07 4962  3.5527e-05 4962    0.04962   4962 
-8.70854e-08 4963  -0.000608691 4963    0.04963   4963 
1.56985e-07 4964  0.00229029 4964    0.04964   4964 
-3.31156e-07 4965  -0.000608691 4965    0.04965   4965 
-2.0912e-07 4966  -0.000930799 4966    0.04966   4966 
1.56985e-07 4967  -0.00157502 4967    0.04967   4967 
-3.31156e-07 4968  -0.000286582 4968    0.04968   4968 
-8.19297e-07 4969  -0.000286582 4969    0.04969   4969 
-6.97261e-07 4970  -0.00318556 4970    0.0497   4970 
1.62141e-06 4971  -0.000608691 4971    0.04971   4971 
-2.6068e-08 4972  -0.000286582 4972    0.04972   4972 
-1.24642e-06 4973  -0.00157502 4973    0.04973   4973 
1.43835e-06 4974  -0.000608691 4974    0.04974   4974 
-1.79558e-06 4975  3.5527e-05 4975    0.04975   4975 
-6.97261e-07 4976  -0.000286582 4976    0.04976   4976 
6.45125e-07 4977  -0.000286582 4977    0.04977   4977 
-2.0912e-07 4978  -0.000286582 4978    0.04978   4978 
-1.06337e-06 4979  -0.000930799 4979    0.04979   4979 
6.45125e-07 4980  -0.000930799 4980    0.0498   4980 
-6.97261e-07 4981  -0.000286582 4981    0.04981   4981 
-4.53191e-07 4982  -0.000286582 4982    0.04982   4982 
-3.31156e-07 4983  -0.000608691 4983    0.04983   4983 
1.98751e-06 4984  -0.000286582 4984    0.04984   4984 
-1.30744e-06 4985  -0.000286582 4985    0.04985   4985 
-8.70854e-08 4986  -0.000286582 4986    0.04986   4986 
-1.1854e-06 4987  -0.00318556 4987    0.04987   4987 
8.89196e-07 4988  -0.000286582 4988    0.04988   4988 
-1.91761e-06 4989  3.5527e-05 4989    0.04989   4989 
1.37734e-06 4990  -0.000286582 4990    0.0499   4990 
-1.91761e-06 4991  -0.000286582 4991    0.04991   4991 
1.01123e-06 4992  -0.000608691 4992    0.04992   4992 
-2.40575e-06 4993  -0.000286582 4993    0.04993   4993 
3.40038e-07 4994  -0.000608691 4994    0.04994   4994 
5.84108e-07 4995  -0.000608691 4995    0.04995   4995 
-6.36244e-07 4996  -0.000608691 4996    0.04996   4996 
-3.31156e-07 4997  -0.000930799 4997    0.04997   4997 
5.2309e-07 4998  -0.000286582 4998    0.04998   4998 
-2.0912e-07 4999  -0.000286582 4999    0.04999   4999 
1.56985e-07 5000  -0.000608691 5000    0.05   5000 
-8.70854e-08 5001  -0.000608691 5001    0.05001   5001 
1.56985e-07 5002  0.00229029 5002    0.05002   5002 
-5.75226e-07 5003  -0.000608691 5003    0.05003   5003 
-2.0912e-07 5004  -0.000608691 5004    0.05004   5004 
-3.31156e-07 5005  -0.00189713 5005    0.05005   5005 
1.56985e-07 5006  -0.000286582 5006    0.05006   5006 
-1.55151e-06 5007  -0.000286582 5007    0.05007   5007 
-8.70854e-08 5008  -0.00157502 5008    0.05008   5008 
-8.70854e-08 5009  -0.000608691 5009    0.05009   5009 
-4.53191e-07 5010  -0.000286582 5010    0.0501   5010 
4.01056e-07 5011  -0.000930799 5011    0.05011   5011 
2.7902e-07 5012  3.5527e-05 5012    0.05012   5012 
2.7902e-07 5013  3.5527e-05 5013    0.05013   5013 
-8.19297e-07 5014  -0.000286582 5014    0.05014   5014 
8.89196e-07 5015  -0.000608691 5015    0.05015   5015 
-1.42947e-06 5016  -0.000608691 5016    0.05016   5016 
-5.14209e-07 5017  -0.000608691 5017    0.05017   5017 
9.59678e-08 5018  -0.000286582 5018    0.05018   5018 
-8.70854e-08 5019  -0.000286582 5019    0.05019   5019 
6.45125e-07 5020  3.5527e-05 5020    0.0502   5020 
-1.00235e-06 5021  3.5527e-05 5021    0.05021   5021 
3.40038e-07 5022  -0.000608691 5022    0.05022   5022 
-8.80314e-07 5023  -0.000930799 5023    0.05023   5023 
-5.75226e-07 5024  -0.000286582 5024    0.05024   5024 
-6.97261e-07 5025  0.000357636 5025    0.05025   5025 
1.2553e-06 5026  3.5527e-05 5026    0.05026   5026 
-2.03965e-06 5027  -0.000286582 5027    0.05027   5027 
4.01056e-07 5028  -0.000286582 5028    0.05028   5028 
-1.30744e-06 5029  -0.000608691 5029    0.05029   5029 
1.2553e-06 5030  -0.000286582 5030    0.0503   5030 
-1.67354e-06 5031  -0.000286582 5031    0.05031   5031 
-5.75226e-07 5032  -0.000286582 5032    0.05032   5032 
-6.97261e-07 5033  -0.000286582 5033    0.05033   5033 
4.01056e-07 5034  -0.000286582 5034    0.05034   5034 
-2.0912e-07 5035  -0.000286582 5035    0.05035   5035 
1.56985e-07 5036  -0.000286582 5036    0.05036   5036 
-5.75226e-07 5037  -0.000930799 5037    0.05037   5037 
-1.1854e-06 5038  -0.000286582 5038    0.05038   5038 
1.13327e-06 5039  -0.000608691 5039    0.05039   5039 
-1.1854e-06 5040  0.0026124 5040    0.0504   5040 
-8.70854e-08 5041  -0.000930799 5041    0.05041   5041 
-2.0912e-07 5042  -0.000286582 5042    0.05042   5042 
-1.24642e-06 5043  0.0026124 5043    0.05043   5043 
1.43835e-06 5044  -0.000608691 5044    0.05044   5044 
-8.80314e-07 5045  -0.00125291 5045    0.05045   5045 
6.45125e-07 5046  -0.00157502 5046    0.05046   5046 
2.7902e-07 5047  -0.000286582 5047    0.05047   5047 
-1.55151e-06 5048  -0.000608691 5048    0.05048   5048 
7.6716e-07 5049  -0.000286582 5049    0.05049   5049 
2.7902e-07 5050  -0.000286582 5050    0.0505   5050 
-1.91761e-06 5051  -0.000608691 5051    0.05051   5051 
7.6716e-07 5052  -0.000608691 5052    0.05052   5052 
-1.1854e-06 5053  3.5527e-05 5053    0.05053   5053 
1.01123e-06 5054  3.5527e-05 5054    0.05054   5054 
-2.52779e-06 5055  -0.000286582 5055    0.05055   5055 
6.45125e-07 5056  -0.000608691 5056    0.05056   5056 
-3.31156e-07 5057  -0.000608691 5057    0.05057   5057 
1.62141e-06 5058  -0.000608691 5058    0.05058   5058 
-2.52779e-06 5059  -0.000286582 5059    0.05059   5059 
-5.75226e-07 5060  -0.000286582 5060    0.0506   5060 
7.6716e-07 5061  -0.000608691 5061    0.05061   5061 
-2.40575e-06 5062  -0.000930799 5062    0.05062   5062 
4.01056e-07 5063  -0.000608691 5063    0.05063   5063 
-6.36244e-07 5064  3.5527e-05 5064    0.05064   5064 
2.18003e-07 5065  -0.000608691 5065    0.05065   5065 
-8.80314e-07 5066  -0.000608691 5066    0.05066   5066 
2.7902e-07 5067  -0.00125291 5067    0.05067   5067 
8.89196e-07 5068  -0.000286582 5068    0.05068   5068 
-4.53191e-07 5069  -0.00125291 5069    0.05069   5069 
-4.53191e-07 5070  -0.000608691 5070    0.0507   5070 
-3.31156e-07 5071  -0.000286582 5071    0.05071   5071 
-1.30744e-06 5072  -0.000608691 5072    0.05072   5072 
-5.75226e-07 5073  -0.000286582 5073    0.05073   5073 
1.2553e-06 5074  0.000357636 5074    0.05074   5074 
-2.40575e-06 5075  -0.000608691 5075    0.05075   5075 
-3.31156e-07 5076  -0.000286582 5076    0.05076   5076 
1.49937e-06 5077  -0.000930799 5077    0.05077   5077 
-9.41332e-07 5078  0.000357636 5078    0.05078   5078 
-8.19297e-07 5079  -0.000286582 5079    0.05079   5079 
2.7902e-07 5080  -0.000286582 5080    0.0508   5080 
-6.97261e-07 5081  0.00293451 5081    0.05081   5081 
-2.0912e-07 5082  -0.000286582 5082    0.05082   5082 
-8.19297e-07 5083  3.5527e-05 5083    0.05083   5083 
4.01056e-07 5084  0.00100185 5084    0.05084   5084 
-1.1854e-06 5085  -0.000608691 5085    0.05085   5085 
-1.91761e-06 5086  -0.000286582 5086    0.05086   5086 
9.50213e-07 5087  -0.000608691 5087    0.05087   5087 
-2.6068e-08 5088  -0.000930799 5088    0.05088   5088 
-1.49049e-06 5089  -0.00125291 5089    0.05089   5089 
3.49494e-08 5090  3.5527e-05 5090    0.0509   5090 
-2.0912e-07 5091  -0.000608691 5091    0.05091   5091 
3.49494e-08 5092  -0.000286582 5092    0.05092   5092 
-4.53191e-07 5093  -0.000930799 5093    0.05093   5093 
4.01056e-07 5094  -0.000608691 5094    0.05094   5094 
-2.0912e-07 5095  -0.000608691 5095    0.05095   5095 
-5.75226e-07 5096  -0.000286582 5096    0.05096   5096 
-3.31156e-07 5097  -0.000930799 5097    0.05097   5097 
8.89196e-07 5098  3.5527e-05 5098    0.05098   5098 
-2.0912e-07 5099  -0.000286582 5099    0.05099   5099 
-9.41332e-07 5100  -0.00125291 5100    0.051   5100 
4.01056e-07 5101  -0.000286582 5101    0.05101   5101 
-8.70854e-08 5102  -0.000286582 5102    0.05102   5102 
-1.1854e-06 5103  -0.000286582 5103    0.05103   5103 
7.6716e-07 5104  -0.000286582 5104    0.05104   5104 
-2.0912e-07 5105  -0.000286582 5105    0.05105   5105 
-3.31156e-07 5106  -0.000286582 5106    0.05106   5106 
-6.97261e-07 5107  -0.000286582 5107    0.05107   5107 
-8.70854e-08 5108  -0.000930799 5108    0.05108   5108 
2.7902e-07 5109  0.000679745 5109    0.05109   5109 
-1.79558e-06 5110  -0.00157502 5110    0.0511   5110 
3.40038e-07 5111  -0.000286582 5111    0.05111   5111 
-1.06337e-06 5112  3.5527e-05 5112    0.05112   5112 
-6.97261e-07 5113  0.000357636 5113    0.05113   5113 
8.89196e-07 5114  -0.000930799 5114    0.05114   5114 
-1.06337e-06 5115  -0.000286582 5115    0.05115   5115 
1.2553e-06 5116  -0.000930799 5116    0.05116   5116 
-1.42947e-06 5117  -0.000608691 5117    0.05117   5117 
-4.53191e-07 5118  -0.000930799 5118    0.05118   5118 
5.2309e-07 5119  -0.000608691 5119    0.05119   5119 
3.49494e-08 5120  -0.000286582 5120    0.0512   5120 
-1.06337e-06 5121  -0.000608691 5121    0.05121   5121 
8.89196e-07 5122  0.000357636 5122    0.05122   5122 
-2.64982e-06 5123  -0.000286582 5123    0.05123   5123 
1.49937e-06 5124  -0.000286582 5124    0.05124   5124 
-1.55151e-06 5125  -0.000608691 5125    0.05125   5125 
8.89196e-07 5126  -0.000286582 5126    0.05126   5126 
-1.79558e-06 5127  -0.00125291 5127    0.05127   5127 
1.13327e-06 5128  -0.000608691 5128    0.05128   5128 
-6.97261e-07 5129  -0.000608691 5129    0.05129   5129 
-8.70854e-08 5130  -0.000608691 5130    0.0513   5130 
1.56985e-07 5131  3.5527e-05 5131    0.05131   5131 
-9.41332e-07 5132  -0.000930799 5132    0.05132   5132 
-4.53191e-07 5133  -0.000286582 5133    0.05133   5133 
1.13327e-06 5134  -0.000608691 5134    0.05134   5134 
-1.24642e-06 5135  -0.000608691 5135    0.05135   5135 
-3.31156e-07 5136  3.5527e-05 5136    0.05136   5136 
-5.75226e-07 5137  -0.000608691 5137    0.05137   5137 
-9.41332e-07 5138  -0.000930799 5138    0.05138   5138 
5.2309e-07 5139  -0.00286345 5139    0.05139   5139 
6.45125e-07 5140  -0.000608691 5140    0.0514   5140 
-1.79558e-06 5141  3.5527e-05 5141    0.05141   5141 
5.2309e-07 5142  0.000679745 5142    0.05142   5142 
4.01056e-07 5143  -0.000608691 5143    0.05143   5143 
-5.75226e-07 5144  3.5527e-05 5144    0.05144   5144 
8.89196e-07 5145  -0.000608691 5145    0.05145   5145 
-8.19297e-07 5146  -0.000608691 5146    0.05146   5146 
7.6716e-07 5147  3.5527e-05 5147    0.05147   5147 
-2.0912e-07 5148  -0.000608691 5148    0.05148   5148 
1.56985e-07 5149  0.000357636 5149    0.05149   5149 
4.01056e-07 5150  -0.000608691 5150    0.0515   5150 
4.01056e-07 5151  -0.000286582 5151    0.05151   5151 
-4.53191e-07 5152  3.5527e-05 5152    0.05152   5152 
-1.42947e-06 5153  -0.000286582 5153    0.05153   5153 
1.62141e-06 5154  -0.000286582 5154    0.05154   5154 
-9.41332e-07 5155  3.5527e-05 5155    0.05155   5155 
-4.53191e-07 5156  -0.000286582 5156    0.05156   5156 
5.84108e-07 5157  -0.00125291 5157    0.05157   5157 
-1.67354e-06 5158  -0.000930799 5158    0.05158   5158 
-2.0912e-07 5159  -0.000608691 5159    0.05159   5159 
-4.53191e-07 5160  3.5527e-05 5160    0.0516   5160 
-2.0912e-07 5161  -0.000930799 5161    0.05161   5161 
-2.0912e-07 5162  -0.000930799 5162    0.05162   5162 
-8.19297e-07 5163  -0.000286582 5163    0.05163   5163 
1.01123e-06 5164  -0.000286582 5164    0.05164   5164 
-4.53191e-07 5165  -0.000608691 5165    0.05165   5165 
1.56985e-07 5166  -0.000930799 5166    0.05166   5166 
-3.31156e-07 5167  -0.000608691 5167    0.05167   5167 
-2.0912e-07 5168  -0.000608691 5168    0.05168   5168 
-5.75226e-07 5169  3.5527e-05 5169    0.05169   5169 
1.13327e-06 5170  -0.000608691 5170    0.0517   5170 
-4.53191e-07 5171  -0.000930799 5171    0.05171   5171 
4.01056e-07 5172  -0.000930799 5172    0.05172   5172 
-1.42947e-06 5173  -0.000286582 5173    0.05173   5173 
1.56985e-07 5174  3.5527e-05 5174    0.05174   5174 
4.01056e-07 5175  -0.000930799 5175    0.05175   5175 
-5.75226e-07 5176  -0.000608691 5176    0.05176   5176 
-8.19297e-07 5177  -0.000930799 5177    0.05177   5177 
-3.31156e-07 5178  -0.000286582 5178    0.05178   5178 
1.56985e-07 5179  -0.00125291 5179    0.05179   5179 
4.01056e-07 5180  -0.000930799 5180    0.0518   5180 
-1.49049e-06 5181  -0.000608691 5181    0.05181   5181 
1.2553e-06 5182  -0.000608691 5182    0.05182   5182 
-1.42947e-06 5183  -0.000608691 5183    0.05183   5183 
-2.0912e-07 5184  -0.00125291 5184    0.05184   5184 
-7.58279e-07 5185  -0.000608691 5185    0.05185   5185 
2.53667e-06 5186  -0.000608691 5186    0.05186   5186 
-1.91761e-06 5187  3.5527e-05 5187    0.05187   5187 
-4.53191e-07 5188  -0.000608691 5188    0.05188   5188 
1.56985e-07 5189  -0.000930799 5189    0.05189   5189 
-3.31156e-07 5190  -0.000608691 5190    0.0519   5190 
-3.31156e-07 5191  -0.000286582 5191    0.05191   5191 
1.13327e-06 5192  -0.000286582 5192    0.05192   5192 
1.56985e-07 5193  0.00100185 5193    0.05193   5193 
-1.55151e-06 5194  3.5527e-05 5194    0.05194   5194 
-9.41332e-07 5195  -0.000608691 5195    0.05195   5195 
1.49937e-06 5196  -0.000286582 5196    0.05196   5196 
-1.67354e-06 5197  3.5527e-05 5197    0.05197   5197 
1.13327e-06 5198  -0.000930799 5198    0.05198   5198 
-1.1854e-06 5199  -0.000608691 5199    0.05199   5199 
1.2553e-06 5200  -0.000608691 5200    0.052   5200 
-1.42947e-06 5201  -0.000930799 5201    0.05201   5201 
6.45125e-07 5202  -0.000286582 5202    0.05202   5202 
-3.31156e-07 5203  -0.000286582 5203    0.05203   5203 
-1.73456e-06 5204  -0.000286582 5204    0.05204   5204 
-8.70854e-08 5205  -0.000286582 5205    0.05205   5205 
-2.6068e-08 5206  -0.00157502 5206    0.05206   5206 
-1.12438e-06 5207  3.5527e-05 5207    0.05207   5207 
-1.8566e-06 5208  -0.000930799 5208    0.05208   5208 
1.07225e-06 5209  -0.000930799 5209    0.05209   5209 
1.01123e-06 5210  -0.000286582 5210    0.0521   5210 
-1.30744e-06 5211  -0.000286582 5211    0.05211   5211 
2.7902e-07 5212  -0.000608691 5212    0.05212   5212 
-1.42947e-06 5213  -0.000286582 5213    0.05213   5213 
8.89196e-07 5214  -0.00125291 5214    0.05214   5214 
-1.55151e-06 5215  -0.000608691 5215    0.05215   5215 
6.45125e-07 5216  -0.000608691 5216    0.05216   5216 
-8.19297e-07 5217  -0.000608691 5217    0.05217   5217 
-3.31156e-07 5218  3.5527e-05 5218    0.05218   5218 
4.01056e-07 5219  -0.000286582 5219    0.05219   5219 
3.49494e-08 5220  -0.000286582 5220    0.0522   5220 
-2.0912e-07 5221  -0.000286582 5221    0.05221   5221 
-8.19297e-07 5222  -0.000608691 5222    0.05222   5222 
-2.03965e-06 5223  -0.000608691 5223    0.05223   5223 
6.45125e-07 5224  -0.000608691 5224    0.05224   5224 
-5.75226e-07 5225  -0.000286582 5225    0.05225   5225 
-5.75226e-07 5226  -0.000608691 5226    0.05226   5226 
-8.19297e-07 5227  -0.000930799 5227    0.05227   5227 
7.6716e-07 5228  -0.000286582 5228    0.05228   5228 
-1.24642e-06 5229  -0.000608691 5229    0.05229   5229 
-8.19297e-07 5230  -0.000286582 5230    0.0523   5230 
8.28177e-07 5231  -0.000608691 5231    0.05231   5231 
9.59678e-08 5232  -0.000930799 5232    0.05232   5232 
6.45125e-07 5233  -0.000608691 5233    0.05233   5233 
1.13327e-06 5234  -0.000608691 5234    0.05234   5234 
-1.1854e-06 5235  -0.000286582 5235    0.05235   5235 
4.01056e-07 5236  3.5527e-05 5236    0.05236   5236 
-1.91761e-06 5237  -0.000608691 5237    0.05237   5237 
1.2553e-06 5238  -0.000608691 5238    0.05238   5238 
-4.53191e-07 5239  -0.000286582 5239    0.05239   5239 
5.2309e-07 5240  -0.000608691 5240    0.0524   5240 
6.45125e-07 5241  -0.00125291 5241    0.05241   5241 
3.49494e-08 5242  -0.00125291 5242    0.05242   5242 
-2.0912e-07 5243  -0.000608691 5243    0.05243   5243 
-3.31156e-07 5244  3.5527e-05 5244    0.05244   5244 
1.01123e-06 5245  3.5527e-05 5245    0.05245   5245 
-9.41332e-07 5246  -0.000608691 5246    0.05246   5246 
-1.1854e-06 5247  -0.000608691 5247    0.05247   5247 
1.01123e-06 5248  -0.000608691 5248    0.05248   5248 
-2.0912e-07 5249  3.5527e-05 5249    0.05249   5249 
1.43835e-06 5250  -0.000286582 5250    0.0525   5250 
-1.24642e-06 5251  -0.00125291 5251    0.05251   5251 
2.18003e-07 5252  -0.000286582 5252    0.05252   5252 
-6.97261e-07 5253  -0.000608691 5253    0.05253   5253 
-5.75226e-07 5254  0.000357636 5254    0.05254   5254 
6.45125e-07 5255  0.000357636 5255    0.05255   5255 
-5.75226e-07 5256  -0.000286582 5256    0.05256   5256 
-2.0912e-07 5257  -0.000608691 5257    0.05257   5257 
6.45125e-07 5258  -0.000608691 5258    0.05258   5258 
-6.97261e-07 5259  -0.000608691 5259    0.05259   5259 
5.2309e-07 5260  -0.000286582 5260    0.0526   5260 
-4.53191e-07 5261  -0.000930799 5261    0.05261   5261 
1.56985e-07 5262  -0.000608691 5262    0.05262   5262 
-1.30744e-06 5263  -0.000286582 5263    0.05263   5263 
4.01056e-07 5264  3.5527e-05 5264    0.05264   5264 
1.56985e-07 5265  -0.000930799 5265    0.05265   5265 
4.01056e-07 5266  -0.000608691 5266    0.05266   5266 
-2.64982e-06 5267  -0.00125291 5267    0.05267   5267 
3.49494e-08 5268  -0.000608691 5268    0.05268   5268 
7.6716e-07 5269  3.5527e-05 5269    0.05269   5269 
-8.70854e-08 5270  -0.000286582 5270    0.0527   5270 
-2.0912e-07 5271  -0.000608691 5271    0.05271   5271 
-9.41332e-07 5272  -0.000286582 5272    0.05272   5272 
4.01056e-07 5273  -0.000286582 5273    0.05273   5273 
-6.36244e-07 5274  -0.000608691 5274    0.05274   5274 
-3.31156e-07 5275  -0.000286582 5275    0.05275   5275 
2.47565e-06 5276  -0.000286582 5276    0.05276   5276 
-1.79558e-06 5277  -0.000286582 5277    0.05277   5277 
3.49494e-08 5278  0.000357636 5278    0.05278   5278 
-6.36244e-07 5279  -0.000286582 5279    0.05279   5279 
-5.14209e-07 5280  -0.000286582 5280    0.0528   5280 
8.89196e-07 5281  -0.000286582 5281    0.05281   5281 
-5.75226e-07 5282  -0.000286582 5282    0.05282   5282 
-1.79558e-06 5283  -0.000286582 5283    0.05283   5283 
8.89196e-07 5284  3.5527e-05 5284    0.05284   5284 
-1.30744e-06 5285  -0.000608691 5285    0.05285   5285 
8.89196e-07 5286  -0.000608691 5286    0.05286   5286 
-6.97261e-07 5287  -0.000608691 5287    0.05287   5287 
1.01123e-06 5288  -0.000608691 5288    0.05288   5288 
-1.79558e-06 5289  -0.000286582 5289    0.05289   5289 
3.49494e-08 5290  -0.000608691 5290    0.0529   5290 
5.2309e-07 5291  -0.000930799 5291    0.05291   5291 
5.2309e-07 5292  -0.000608691 5292    0.05292   5292 
-1.30744e-06 5293  -0.000286582 5293    0.05293   5293 
1.37734e-06 5294  -0.000608691 5294    0.05294   5294 
-1.79558e-06 5295  -0.000286582 5295    0.05295   5295 
-4.53191e-07 5296  0.000357636 5296    0.05296   5296 
4.01056e-07 5297  -0.000608691 5297    0.05297   5297 
2.18003e-07 5298  -0.000608691 5298    0.05298   5298 
3.49494e-08 5299  -0.000608691 5299    0.05299   5299 
5.84108e-07 5300  -0.000608691 5300    0.053   5300 
-3.92173e-07 5301  -0.000286582 5301    0.05301   5301 
7.6716e-07 5302  -0.000286582 5302    0.05302   5302 
-4.53191e-07 5303  -0.000608691 5303    0.05303   5303 
-2.0912e-07 5304  -0.000608691 5304    0.05304   5304 
-1.30744e-06 5305  3.5527e-05 5305    0.05305   5305 
1.01123e-06 5306  -0.000286582 5306    0.05306   5306 
-5.75226e-07 5307  -0.00125291 5307    0.05307   5307 
5.2309e-07 5308  -0.000608691 5308    0.05308   5308 
1.56985e-07 5309  -0.000608691 5309    0.05309   5309 
-1.06337e-06 5310  0.000357636 5310    0.0531   5310 
2.7902e-07 5311  0.000357636 5311    0.05311   5311 
1.56985e-07 5312  -0.000608691 5312    0.05312   5312 
-5.75226e-07 5313  -0.000608691 5313    0.05313   5313 
-8.70854e-08 5314  -0.000286582 5314    0.05314   5314 
4.01056e-07 5315  -0.000608691 5315    0.05315   5315 
-8.19297e-07 5316  -0.000608691 5316    0.05316   5316 
1.01123e-06 5317  -0.00157502 5317    0.05317   5317 
-1.42947e-06 5318  -0.000608691 5318    0.05318   5318 
-2.0912e-07 5319  -0.000608691 5319    0.05319   5319 
-8.70854e-08 5320  -0.00125291 5320    0.0532   5320 
-4.53191e-07 5321  -0.000286582 5321    0.05321   5321 
2.18003e-07 5322  -0.000930799 5322    0.05322   5322 
-6.97261e-07 5323  0.00100185 5323    0.05323   5323 
-2.70139e-07 5324  -0.000608691 5324    0.05324   5324 
-1.24642e-06 5325  -0.000608691 5325    0.05325   5325 
-2.0912e-07 5326  -0.00157502 5326    0.05326   5326 
2.7902e-07 5327  -0.000286582 5327    0.05327   5327 
-1.30744e-06 5328  -0.000930799 5328    0.05328   5328 
-1.30744e-06 5329  -0.000608691 5329    0.05329   5329 
-8.70854e-08 5330  -0.000608691 5330    0.0533   5330 
-1.30744e-06 5331  -0.000608691 5331    0.05331   5331 
1.56985e-07 5332  0.00132396 5332    0.05332   5332 
-3.31156e-07 5333  -0.000930799 5333    0.05333   5333 
1.56985e-07 5334  3.5527e-05 5334    0.05334   5334 
-8.70854e-08 5335  0.000357636 5335    0.05335   5335 
3.49494e-08 5336  -0.000930799 5336    0.05336   5336 
-3.31156e-07 5337  -0.000608691 5337    0.05337   5337 
1.37734e-06 5338  -0.00157502 5338    0.05338   5338 
-2.40575e-06 5339  3.5527e-05 5339    0.05339   5339 
2.23158e-06 5340  -0.000286582 5340    0.0534   5340 
-2.77186e-06 5341  0.000679745 5341    0.05341   5341 
1.62141e-06 5342  -0.000286582 5342    0.05342   5342 
-1.49049e-06 5343  3.5527e-05 5343    0.05343   5343 
7.06143e-07 5344  -0.000608691 5344    0.05344   5344 
-3.92173e-07 5345  -0.000286582 5345    0.05345   5345 
-1.67354e-06 5346  3.5527e-05 5346    0.05346   5346 
1.86548e-06 5347  -0.000608691 5347    0.05347   5347 
-4.53191e-07 5348  3.5527e-05 5348    0.05348   5348 
-2.0912e-07 5349  -0.00125291 5349    0.05349   5349 
-2.0912e-07 5350  -0.000286582 5350    0.0535   5350 
-2.0912e-07 5351  -0.000286582 5351    0.05351   5351 
1.56985e-07 5352  -0.000608691 5352    0.05352   5352 
-2.52779e-06 5353  -0.000286582 5353    0.05353   5353 
8.89196e-07 5354  -0.000286582 5354    0.05354   5354 
-5.75226e-07 5355  3.5527e-05 5355    0.05355   5355 
-1.30744e-06 5356  -0.000286582 5356    0.05356   5356 
-5.75226e-07 5357  -0.000930799 5357    0.05357   5357 
1.01123e-06 5358  3.5527e-05 5358    0.05358   5358 
-8.19297e-07 5359  -0.000608691 5359    0.05359   5359 
-1.1854e-06 5360  -0.000930799 5360    0.0536   5360 
-3.31156e-07 5361  -0.000930799 5361    0.05361   5361 
1.01123e-06 5362  -0.000286582 5362    0.05362   5362 
-1.67354e-06 5363  3.5527e-05 5363    0.05363   5363 
6.45125e-07 5364  3.5527e-05 5364    0.05364   5364 
6.45125e-07 5365  -0.000930799 5365    0.05365   5365 
-1.55151e-06 5366  -0.000608691 5366    0.05366   5366 
1.80446e-06 5367  3.5527e-05 5367    0.05367   5367 
5.2309e-07 5368  3.5527e-05 5368    0.05368   5368 
-1.79558e-06 5369  0.000357636 5369    0.05369   5369 
1.2553e-06 5370  -0.000286582 5370    0.0537   5370 
-1.00235e-06 5371  3.5527e-05 5371    0.05371   5371 
-6.36244e-07 5372  3.5527e-05 5372    0.05372   5372 
3.49494e-08 5373  -0.000608691 5373    0.05373   5373 
-9.41332e-07 5374  -0.000286582 5374    0.05374   5374 
-4.53191e-07 5375  -0.000608691 5375    0.05375   5375 
7.6716e-07 5376  -0.00125291 5376    0.05376   5376 
-1.30744e-06 5377  -0.000608691 5377    0.05377   5377 
-4.53191e-07 5378  3.5527e-05 5378    0.05378   5378 
7.6716e-07 5379  -0.000608691 5379    0.05379   5379 
-2.0912e-07 5380  -0.000286582 5380    0.0538   5380 
-1.55151e-06 5381  -0.000608691 5381    0.05381   5381 
3.49494e-08 5382  -0.000608691 5382    0.05382   5382 
1.01123e-06 5383  -0.000286582 5383    0.05383   5383 
-6.97261e-07 5384  -0.000286582 5384    0.05384   5384 
-2.0912e-07 5385  3.5527e-05 5385    0.05385   5385 
8.89196e-07 5386  -0.000286582 5386    0.05386   5386 
-1.06337e-06 5387  -0.000286582 5387    0.05387   5387 
4.01056e-07 5388  -0.000930799 5388    0.05388   5388 
4.01056e-07 5389  -0.000286582 5389    0.05389   5389 
-2.70139e-07 5390  -0.000608691 5390    0.0539   5390 
-8.19297e-07 5391  -0.00157502 5391    0.05391   5391 
2.7902e-07 5392  -0.000286582 5392    0.05392   5392 
-4.53191e-07 5393  -0.000930799 5393    0.05393   5393 
-2.6068e-08 5394  -0.00125291 5394    0.05394   5394 
-7.58279e-07 5395  -0.00157502 5395    0.05395   5395 
-8.70854e-08 5396  -0.000608691 5396    0.05396   5396 
-6.97261e-07 5397  -0.000286582 5397    0.05397   5397 
1.56985e-07 5398  3.5527e-05 5398    0.05398   5398 
-8.19297e-07 5399  -0.000930799 5399    0.05399   5399 
1.56985e-07 5400  -0.000286582 5400    0.054   5400 
4.01056e-07 5401  -0.000286582 5401    0.05401   5401 
-5.75226e-07 5402  -0.000286582 5402    0.05402   5402 
-4.53191e-07 5403  -0.000286582 5403    0.05403   5403 
7.6716e-07 5404  -0.000608691 5404    0.05404   5404 
-1.67354e-06 5405  -0.000608691 5405    0.05405   5405 
1.49937e-06 5406  -0.000930799 5406    0.05406   5406 
-1.55151e-06 5407  -0.000930799 5407    0.05407   5407 
6.45125e-07 5408  -0.000286582 5408    0.05408   5408 
2.7902e-07 5409  0.000357636 5409    0.05409   5409 
1.01123e-06 5410  3.5527e-05 5410    0.0541   5410 
-1.1854e-06 5411  -0.000608691 5411    0.05411   5411 
-5.75226e-07 5412  -0.000608691 5412    0.05412   5412 
8.89196e-07 5413  -0.000930799 5413    0.05413   5413 
9.50213e-07 5414  -0.000286582 5414    0.05414   5414 
-8.19297e-07 5415  -0.00125291 5415    0.05415   5415 
-6.97261e-07 5416  -0.000930799 5416    0.05416   5416 
4.01056e-07 5417  -0.000286582 5417    0.05417   5417 
-8.70854e-08 5418  -0.000930799 5418    0.05418   5418 
-1.06337e-06 5419  3.5527e-05 5419    0.05419   5419 
3.49494e-08 5420  -0.000286582 5420    0.0542   5420 
1.2553e-06 5421  -0.000608691 5421    0.05421   5421 
-4.53191e-07 5422  -0.000286582 5422    0.05422   5422 
-5.75226e-07 5423  -0.000608691 5423    0.05423   5423 
-8.70854e-08 5424  -0.000286582 5424    0.05424   5424 
-9.41332e-07 5425  -0.000286582 5425    0.05425   5425 
5.2309e-07 5426  3.5527e-05 5426    0.05426   5426 
-1.1854e-06 5427  -0.000930799 5427    0.05427   5427 
1.01123e-06 5428  -0.000608691 5428    0.05428   5428 
-1.06337e-06 5429  0.000357636 5429    0.05429   5429 
-5.75226e-07 5430  -0.000608691 5430    0.0543   5430 
1.2553e-06 5431  -0.000930799 5431    0.05431   5431 
4.01056e-07 5432  -0.000930799 5432    0.05432   5432 
-1.55151e-06 5433  -0.000930799 5433    0.05433   5433 
-5.75226e-07 5434  -0.000286582 5434    0.05434   5434 
1.37734e-06 5435  -0.000286582 5435    0.05435   5435 
-5.75226e-07 5436  -0.000608691 5436    0.05436   5436 
-2.6068e-08 5437  -0.000608691 5437    0.05437   5437 
8.28177e-07 5438  -0.000608691 5438    0.05438   5438 
-1.00235e-06 5439  -0.000286582 5439    0.05439   5439 
-6.36244e-07 5440  -0.000286582 5440    0.0544   5440 
-1.48103e-07 5441  -0.000286582 5441    0.05441   5441 
1.56985e-07 5442  -0.000608691 5442    0.05442   5442 
5.2309e-07 5443  -0.000286582 5443    0.05443   5443 
-2.0912e-07 5444  -0.000286582 5444    0.05444   5444 
-3.31156e-07 5445  -0.000286582 5445    0.05445   5445 
-8.70854e-08 5446  -0.000286582 5446    0.05446   5446 
3.49494e-08 5447  3.5527e-05 5447    0.05447   5447 
-4.53191e-07 5448  -0.000608691 5448    0.05448   5448 
2.7902e-07 5449  -0.000930799 5449    0.05449   5449 
1.01123e-06 5450  -0.000608691 5450    0.0545   5450 
-6.97261e-07 5451  -0.000608691 5451    0.05451   5451 
8.89196e-07 5452  -0.000286582 5452    0.05452   5452 
-2.0912e-07 5453  -0.000286582 5453    0.05453   5453 
4.01056e-07 5454  -0.000608691 5454    0.05454   5454 
-3.31156e-07 5455  3.5527e-05 5455    0.05455   5455 
7.6716e-07 5456  -0.000286582 5456    0.05456   5456 
-1.30744e-06 5457  -0.000286582 5457    0.05457   5457 
1.37734e-06 5458  3.5527e-05 5458    0.05458   5458 
-2.0912e-07 5459  -0.000608691 5459    0.05459   5459 
1.31632e-06 5460  -0.000608691 5460    0.0546   5460 
-2.03965e-06 5461  -0.00157502 5461    0.05461   5461 
1.2553e-06 5462  3.5527e-05 5462    0.05462   5462 
2.7902e-07 5463  -0.000286582 5463    0.05463   5463 
-2.0912e-07 5464  -0.000286582 5464    0.05464   5464 
-1.30744e-06 5465  -0.000286582 5465    0.05465   5465 
4.01056e-07 5466  -0.000286582 5466    0.05466   5466 
-3.31156e-07 5467  -0.000286582 5467    0.05467   5467 
6.45125e-07 5468  -0.000286582 5468    0.05468   5468 
-5.75226e-07 5469  -0.000286582 5469    0.05469   5469 
1.56985e-07 5470  -0.000286582 5470    0.0547   5470 
3.49494e-08 5471  0.000357636 5471    0.05471   5471 
-8.70854e-08 5472  -0.000286582 5472    0.05472   5472 
3.49494e-08 5473  -0.000608691 5473    0.05473   5473 
-1.06337e-06 5474  3.5527e-05 5474    0.05474   5474 
1.74344e-06 5475  -0.00189713 5475    0.05475   5475 
-1.55151e-06 5476  3.5527e-05 5476    0.05476   5476 
-2.0912e-07 5477  -0.000286582 5477    0.05477   5477 
1.2553e-06 5478  -0.000608691 5478    0.05478   5478 
-1.30744e-06 5479  0.000357636 5479    0.05479   5479 
1.56985e-07 5480  3.5527e-05 5480    0.0548   5480 
3.49494e-08 5481  -0.000608691 5481    0.05481   5481 
5.84108e-07 5482  3.5527e-05 5482    0.05482   5482 
4.01056e-07 5483  -0.000608691 5483    0.05483   5483 
7.6716e-07 5484  3.5527e-05 5484    0.05484   5484 
-1.55151e-06 5485  -0.000286582 5485    0.05485   5485 
5.2309e-07 5486  -0.000608691 5486    0.05486   5486 
4.01056e-07 5487  3.5527e-05 5487    0.05487   5487 
-5.75226e-07 5488  -0.000608691 5488    0.05488   5488 
1.2553e-06 5489  -0.000608691 5489    0.05489   5489 
-3.31156e-07 5490  3.5527e-05 5490    0.0549   5490 
-9.41332e-07 5491  -0.000608691 5491    0.05491   5491 
1.2553e-06 5492  -0.000608691 5492    0.05492   5492 
-1.42947e-06 5493  -0.000286582 5493    0.05493   5493 
2.35362e-06 5494  3.5527e-05 5494    0.05494   5494 
-3.31156e-07 5495  3.5527e-05 5495    0.05495   5495 
-1.30744e-06 5496  -0.000286582 5496    0.05496   5496 
3.49494e-08 5497  -0.000608691 5497    0.05497   5497 
2.71972e-06 5498  -0.000286582 5498    0.05498   5498 
-2.16168e-06 5499  -0.000608691 5499    0.05499   5499 
-8.70854e-08 5500  -0.000608691 5500    0.055   5500 
5.2309e-07 5501  -0.000608691 5501    0.05501   5501 
-1.06337e-06 5502  -0.000286582 5502    0.05502   5502 
1.01123e-06 5503  3.5527e-05 5503    0.05503   5503 
-5.75226e-07 5504  -0.000286582 5504    0.05504   5504 
1.13327e-06 5505  -0.000608691 5505    0.05505   5505 
-1.06337e-06 5506  3.5527e-05 5506    0.05506   5506 
-4.53191e-07 5507  3.5527e-05 5507    0.05507   5507 
1.19428e-06 5508  -0.000286582 5508    0.05508   5508 
-5.75226e-07 5509  -0.000608691 5509    0.05509   5509 
-5.75226e-07 5510  -0.00254134 5510    0.0551   5510 
1.62141e-06 5511  -0.000286582 5511    0.05511   5511 
-1.42947e-06 5512  3.5527e-05 5512    0.05512   5512 
1.2553e-06 5513  -0.000930799 5513    0.05513   5513 
-3.31156e-07 5514  -0.000608691 5514    0.05514   5514 
5.2309e-07 5515  -0.000608691 5515    0.05515   5515 
-8.70854e-08 5516  -0.000608691 5516    0.05516   5516 
-6.97261e-07 5517  -0.000608691 5517    0.05517   5517 
-2.0912e-07 5518  -0.000930799 5518    0.05518   5518 
3.49494e-08 5519  -0.000608691 5519    0.05519   5519 
1.49937e-06 5520  -0.000286582 5520    0.0552   5520 
-1.30744e-06 5521  -0.000286582 5521    0.05521   5521 
4.01056e-07 5522  -0.000608691 5522    0.05522   5522 
2.7902e-07 5523  -0.000608691 5523    0.05523   5523 
1.13327e-06 5524  -0.000286582 5524    0.05524   5524 
-2.0912e-07 5525  -0.000608691 5525    0.05525   5525 
-2.0912e-07 5526  -0.000286582 5526    0.05526   5526 
-5.75226e-07 5527  -0.000286582 5527    0.05527   5527 
1.62141e-06 5528  -0.000286582 5528    0.05528   5528 
-1.06337e-06 5529  -0.000930799 5529    0.05529   5529 
8.28177e-07 5530  -0.000608691 5530    0.0553   5530 
-1.36846e-06 5531  -0.000286582 5531    0.05531   5531 
1.19428e-06 5532  3.5527e-05 5532    0.05532   5532 
-8.70854e-08 5533  -0.000608691 5533    0.05533   5533 
1.01123e-06 5534  -0.000608691 5534    0.05534   5534 
-5.75226e-07 5535  -0.000286582 5535    0.05535   5535 
-5.75226e-07 5536  0.00164607 5536    0.05536   5536 
-6.97261e-07 5537  -0.000608691 5537    0.05537   5537 
1.2553e-06 5538  -0.000286582 5538    0.05538   5538 
-4.53191e-07 5539  3.5527e-05 5539    0.05539   5539 
5.2309e-07 5540  -0.000286582 5540    0.0554   5540 
-3.31156e-07 5541  -0.000608691 5541    0.05541   5541 
8.89196e-07 5542  -0.000608691 5542    0.05542   5542 
-4.53191e-07 5543  -0.000608691 5543    0.05543   5543 
1.13327e-06 5544  -0.000608691 5544    0.05544   5544 
-1.06337e-06 5545  -0.000286582 5545    0.05545   5545 
2.35362e-06 5546  -0.000930799 5546    0.05546   5546 
-9.41332e-07 5547  -0.000608691 5547    0.05547   5547 
-6.97261e-07 5548  -0.000608691 5548    0.05548   5548 
-1.1854e-06 5549  -0.000608691 5549    0.05549   5549 
1.37734e-06 5550  -0.000608691 5550    0.0555   5550 
-8.19297e-07 5551  -0.000286582 5551    0.05551   5551 
7.6716e-07 5552  3.5527e-05 5552    0.05552   5552 
-2.6068e-08 5553  -0.000930799 5553    0.05553   5553 
-2.70139e-07 5554  -0.000608691 5554    0.05554   5554 
9.59678e-08 5555  -0.000286582 5555    0.05555   5555 
1.13327e-06 5556  -0.000608691 5556    0.05556   5556 
-3.31156e-07 5557  -0.000286582 5557    0.05557   5557 
8.89196e-07 5558  -0.000608691 5558    0.05558   5558 
-8.70854e-08 5559  -0.000286582 5559    0.05559   5559 
-6.97261e-07 5560  3.5527e-05 5560    0.0556   5560 
3.49494e-08 5561  -0.000608691 5561    0.05561   5561 
7.6716e-07 5562  3.5527e-05 5562    0.05562   5562 
-1.55151e-06 5563  -0.000608691 5563    0.05563   5563 
1.74344e-06 5564  -0.000608691 5564    0.05564   5564 
-1.30744e-06 5565  -0.000286582 5565    0.05565   5565 
2.7902e-07 5566  -0.000286582 5566    0.05566   5566 
1.37734e-06 5567  3.5527e-05 5567    0.05567   5567 
-1.67354e-06 5568  -0.00125291 5568    0.05568   5568 
1.37734e-06 5569  3.5527e-05 5569    0.05569   5569 
-4.53191e-07 5570  -0.000930799 5570    0.0557   5570 
-3.31156e-07 5571  -0.000286582 5571    0.05571   5571 
3.49494e-08 5572  -0.000930799 5572    0.05572   5572 
1.56985e-07 5573  -0.000286582 5573    0.05573   5573 
-3.31156e-07 5574  -0.000930799 5574    0.05574   5574 
-8.70854e-08 5575  -0.000608691 5575    0.05575   5575 
-8.19297e-07 5576  -0.000286582 5576    0.05576   5576 
5.84108e-07 5577  -0.000608691 5577    0.05577   5577 
-8.70854e-08 5578  -0.000930799 5578    0.05578   5578 
4.01056e-07 5579  3.5527e-05 5579    0.05579   5579 
-2.0912e-07 5580  3.5527e-05 5580    0.0558   5580 
-4.53191e-07 5581  3.5527e-05 5581    0.05581   5581 
3.49494e-08 5582  -0.000286582 5582    0.05582   5582 
2.7902e-07 5583  -0.00157502 5583    0.05583   5583 
1.98751e-06 5584  -0.000286582 5584    0.05584   5584 
-3.01593e-06 5585  -0.000286582 5585    0.05585   5585 
1.2553e-06 5586  -0.000608691 5586    0.05586   5586 
-1.30744e-06 5587  -0.000286582 5587    0.05587   5587 
8.89196e-07 5588  -0.000286582 5588    0.05588   5588 
5.2309e-07 5589  0.000357636 5589    0.05589   5589 
-3.31156e-07 5590  -0.000286582 5590    0.0559   5590 
6.45125e-07 5591  -0.000286582 5591    0.05591   5591 
-4.53191e-07 5592  -0.000608691 5592    0.05592   5592 
6.45125e-07 5593  -0.000608691 5593    0.05593   5593 
1.56985e-07 5594  -0.000608691 5594    0.05594   5594 
-2.52779e-06 5595  -0.000286582 5595    0.05595   5595 
1.13327e-06 5596  3.5527e-05 5596    0.05596   5596 
-3.31156e-07 5597  -0.000286582 5597    0.05597   5597 
1.62141e-06 5598  -0.000608691 5598    0.05598   5598 
-1.55151e-06 5599  -0.000608691 5599    0.05599   5599 
1.56985e-07 5600  -0.000608691 5600    0.056   5600 
4.62073e-07 5601  -0.000608691 5601    0.05601   5601 
4.01056e-07 5602  -0.000286582 5602    0.05602   5602 
-3.31156e-07 5603  -0.000608691 5603    0.05603   5603 
1.13327e-06 5604  -0.000286582 5604    0.05604   5604 
5.2309e-07 5605  -0.000608691 5605    0.05605   5605 
3.49494e-08 5606  -0.000608691 5606    0.05606   5606 
-9.41332e-07 5607  -0.000286582 5607    0.05607   5607 
7.6716e-07 5608  -0.000286582 5608    0.05608   5608 
-8.19297e-07 5609  -0.000286582 5609    0.05609   5609 
7.6716e-07 5610  -0.00318556 5610    0.0561   5610 
-1.06337e-06 5611  -0.000286582 5611    0.05611   5611 
1.01123e-06 5612  -0.000286582 5612    0.05612   5612 
-9.41332e-07 5613  -0.00189713 5613    0.05613   5613 
-8.70854e-08 5614  -0.000608691 5614    0.05614   5614 
2.7902e-07 5615  -0.000930799 5615    0.05615   5615 
-8.70854e-08 5616  -0.00189713 5616    0.05616   5616 
4.01056e-07 5617  -0.000608691 5617    0.05617   5617 
4.01056e-07 5618  -0.000286582 5618    0.05618   5618 
2.7902e-07 5619  -0.000930799 5619    0.05619   5619 
-8.19297e-07 5620  -0.000608691 5620    0.0562   5620 
-8.70854e-08 5621  -0.000608691 5621    0.05621   5621 
2.18003e-07 5622  -0.000608691 5622    0.05622   5622 
-4.53191e-07 5623  3.5527e-05 5623    0.05623   5623 
3.49494e-08 5624  3.5527e-05 5624    0.05624   5624 
1.01123e-06 5625  -0.000608691 5625    0.05625   5625 
1.56985e-07 5626  -0.000286582 5626    0.05626   5626 
4.01056e-07 5627  -0.000286582 5627    0.05627   5627 
-3.31156e-07 5628  3.5527e-05 5628    0.05628   5628 
7.6716e-07 5629  -0.00157502 5629    0.05629   5629 
-1.79558e-06 5630  -0.000608691 5630    0.0563   5630 
2.7902e-07 5631  -0.000286582 5631    0.05631   5631 
1.37734e-06 5632  -0.000286582 5632    0.05632   5632 
-2.0912e-07 5633  -0.000286582 5633    0.05633   5633 
1.74344e-06 5634  -0.000286582 5634    0.05634   5634 
-1.67354e-06 5635  -0.000286582 5635    0.05635   5635 
-8.70854e-08 5636  3.5527e-05 5636    0.05636   5636 
-4.53191e-07 5637  -0.000930799 5637    0.05637   5637 
3.49494e-08 5638  -0.000930799 5638    0.05638   5638 
-2.0912e-07 5639  -0.000608691 5639    0.05639   5639 
2.10955e-06 5640  -0.000286582 5640    0.0564   5640 
-1.55151e-06 5641  -0.000286582 5641    0.05641   5641 
7.6716e-07 5642  3.5527e-05 5642    0.05642   5642 
-3.31156e-07 5643  -0.000286582 5643    0.05643   5643 
3.49494e-08 5644  -0.000608691 5644    0.05644   5644 
-5.75226e-07 5645  -0.000930799 5645    0.05645   5645 
1.43835e-06 5646  -0.000286582 5646    0.05646   5646 
2.18003e-07 5647  -0.000608691 5647    0.05647   5647 
-7.58279e-07 5648  0.00196818 5648    0.05648   5648 
5.2309e-07 5649  -0.000286582 5649    0.05649   5649 
1.13327e-06 5650  -0.000608691 5650    0.0565   5650 
-1.42947e-06 5651  -0.000930799 5651    0.05651   5651 
2.7902e-07 5652  -0.000608691 5652    0.05652   5652 
-4.53191e-07 5653  -0.000608691 5653    0.05653   5653 
1.62141e-06 5654  -0.000608691 5654    0.05654   5654 
-2.52779e-06 5655  -0.000608691 5655    0.05655   5655 
1.13327e-06 5656  -0.000286582 5656    0.05656   5656 
1.56985e-07 5657  -0.000286582 5657    0.05657   5657 
-8.70854e-08 5658  -0.000608691 5658    0.05658   5658 
3.49494e-08 5659  -0.000286582 5659    0.05659   5659 
-6.97261e-07 5660  -0.000286582 5660    0.0566   5660 
1.49937e-06 5661  -0.000608691 5661    0.05661   5661 
-3.31156e-07 5662  0.000679745 5662    0.05662   5662 
-9.41332e-07 5663  3.5527e-05 5663    0.05663   5663 
6.45125e-07 5664  -0.000608691 5664    0.05664   5664 
-3.31156e-07 5665  0.000357636 5665    0.05665   5665 
2.7902e-07 5666  -0.000286582 5666    0.05666   5666 
-8.70854e-08 5667  3.5527e-05 5667    0.05667   5667 
-1.48103e-07 5668  3.5527e-05 5668    0.05668   5668 
-2.6068e-08 5669  -0.000286582 5669    0.05669   5669 
5.84108e-07 5670  -0.000286582 5670    0.0567   5670 
3.49494e-08 5671  -0.00125291 5671    0.05671   5671 
6.45125e-07 5672  -0.000608691 5672    0.05672   5672 
-1.36846e-06 5673  -0.000608691 5673    0.05673   5673 
1.07225e-06 5674  3.5527e-05 5674    0.05674   5674 
-3.31156e-07 5675  -0.000286582 5675    0.05675   5675 
-1.30744e-06 5676  -0.000608691 5676    0.05676   5676 
5.2309e-07 5677  -0.000608691 5677    0.05677   5677 
-1.42947e-06 5678  -0.000608691 5678    0.05678   5678 
4.01056e-07 5679  -0.000286582 5679    0.05679   5679 
5.2309e-07 5680  3.5527e-05 5680    0.0568   5680 
4.01056e-07 5681  -0.000286582 5681    0.05681   5681 
-4.53191e-07 5682  -0.000286582 5682    0.05682   5682 
-1.1854e-06 5683  -0.000608691 5683    0.05683   5683 
1.56985e-07 5684  -0.000286582 5684    0.05684   5684 
-1.06337e-06 5685  -0.000930799 5685    0.05685   5685 
1.62141e-06 5686  0.000357636 5686    0.05686   5686 
-9.41332e-07 5687  -0.000608691 5687    0.05687   5687 
5.2309e-07 5688  -0.000286582 5688    0.05688   5688 
-3.31156e-07 5689  3.5527e-05 5689    0.05689   5689 
4.01056e-07 5690  -0.000286582 5690    0.0569   5690 
-8.70854e-08 5691  -0.000286582 5691    0.05691   5691 
-2.70139e-07 5692  -0.000286582 5692    0.05692   5692 
2.7902e-07 5693  -0.000608691 5693    0.05693   5693 
-3.31156e-07 5694  -0.00157502 5694    0.05694   5694 
-8.19297e-07 5695  -0.000286582 5695    0.05695   5695 
3.49494e-08 5696  -0.000608691 5696    0.05696   5696 
-5.75226e-07 5697  -0.000608691 5697    0.05697   5697 
7.6716e-07 5698  -0.000286582 5698    0.05698   5698 
-4.53191e-07 5699  -0.000286582 5699    0.05699   5699 
3.49494e-08 5700  -0.000608691 5700    0.057   5700 
2.7902e-07 5701  -0.000608691 5701    0.05701   5701 
8.89196e-07 5702  -0.000286582 5702    0.05702   5702 
-2.03965e-06 5703  -0.000286582 5703    0.05703   5703 
5.2309e-07 5704  -0.000608691 5704    0.05704   5704 
-3.31156e-07 5705  -0.000608691 5705    0.05705   5705 
8.89196e-07 5706  -0.000286582 5706    0.05706   5706 
-8.19297e-07 5707  3.5527e-05 5707    0.05707   5707 
4.01056e-07 5708  -0.000608691 5708    0.05708   5708 
-5.75226e-07 5709  -0.000608691 5709    0.05709   5709 
7.6716e-07 5710  -0.000608691 5710    0.0571   5710 
8.89196e-07 5711  3.5527e-05 5711    0.05711   5711 
-3.31156e-07 5712  -0.000286582 5712    0.05712   5712 
-8.70854e-08 5713  -0.000608691 5713    0.05713   5713 
-5.75226e-07 5714  -0.000608691 5714    0.05714   5714 
-1.67354e-06 5715  3.5527e-05 5715    0.05715   5715 
3.49494e-08 5716  -0.000608691 5716    0.05716   5716 
-2.6068e-08 5717  -0.000608691 5717    0.05717   5717 
9.50213e-07 5718  3.5527e-05 5718    0.05718   5718 
8.28177e-07 5719  -0.000930799 5719    0.05719   5719 
-1.06337e-06 5720  -0.000608691 5720    0.0572   5720 
-8.70854e-08 5721  -0.000286582 5721    0.05721   5721 
-8.19297e-07 5722  -0.000930799 5722    0.05722   5722 
2.7902e-07 5723  -0.000608691 5723    0.05723   5723 
-1.30744e-06 5724  -0.000608691 5724    0.05724   5724 
1.86548e-06 5725  -0.00125291 5725    0.05725   5725 
-9.41332e-07 5726  -0.000286582 5726    0.05726   5726 
7.6716e-07 5727  -0.000286582 5727    0.05727   5727 
-3.31156e-07 5728  -0.000608691 5728    0.05728   5728 
7.6716e-07 5729  -0.000286582 5729    0.05729   5729 
-8.19297e-07 5730  -0.00125291 5730    0.0573   5730 
-1.42947e-06 5731  3.5527e-05 5731    0.05731   5731 
2.35362e-06 5732  3.5527e-05 5732    0.05732   5732 
-1.42947e-06 5733  -0.000930799 5733    0.05733   5733 
1.01123e-06 5734  -0.000608691 5734    0.05734   5734 
-1.55151e-06 5735  -0.000608691 5735    0.05735   5735 
5.2309e-07 5736  -0.000286582 5736    0.05736   5736 
-8.19297e-07 5737  -0.00254134 5737    0.05737   5737 
4.01056e-07 5738  -0.000930799 5738    0.05738   5738 
-6.97261e-07 5739  -0.000608691 5739    0.05739   5739 
9.50213e-07 5740  -0.00157502 5740    0.0574   5740 
-5.75226e-07 5741  -0.000608691 5741    0.05741   5741 
-1.06337e-06 5742  -0.000930799 5742    0.05742   5742 
1.01123e-06 5743  3.5527e-05 5743    0.05743   5743 
3.49494e-08 5744  -0.000608691 5744    0.05744   5744 
-5.75226e-07 5745  -0.000286582 5745    0.05745   5745 
-8.19297e-07 5746  3.5527e-05 5746    0.05746   5746 
3.49494e-08 5747  -0.000286582 5747    0.05747   5747 
8.89196e-07 5748  -0.000608691 5748    0.05748   5748 
-8.70854e-08 5749  -0.000930799 5749    0.05749   5749 
2.7902e-07 5750  0.000357636 5750    0.0575   5750 
-8.19297e-07 5751  -0.000286582 5751    0.05751   5751 
5.2309e-07 5752  -0.000608691 5752    0.05752   5752 
-2.40575e-06 5753  -0.000608691 5753    0.05753   5753 
2.7902e-07 5754  -0.000608691 5754    0.05754   5754 
-8.70854e-08 5755  0.00293451 5755    0.05755   5755 
2.7902e-07 5756  -0.000286582 5756    0.05756   5756 
-6.97261e-07 5757  -0.000930799 5757    0.05757   5757 
6.45125e-07 5758  -0.00350767 5758    0.05758   5758 
1.56985e-07 5759  -0.000286582 5759    0.05759   5759 
-6.97261e-07 5760  -0.000286582 5760    0.0576   5760 
-1.79558e-06 5761  -0.00125291 5761    0.05761   5761 
8.28177e-07 5762  -0.000608691 5762    0.05762   5762 
-1.8566e-06 5763  -0.000608691 5763    0.05763   5763 
2.7902e-07 5764  0.000679745 5764    0.05764   5764 
1.13327e-06 5765  -0.000930799 5765    0.05765   5765 
-6.36244e-07 5766  -0.000286582 5766    0.05766   5766 
-9.41332e-07 5767  -0.00125291 5767    0.05767   5767 
-5.75226e-07 5768  0.000357636 5768    0.05768   5768 
1.56985e-07 5769  3.5527e-05 5769    0.05769   5769 
8.89196e-07 5770  0.000357636 5770    0.0577   5770 
-8.19297e-07 5771  -0.000608691 5771    0.05771   5771 
7.6716e-07 5772  -0.000286582 5772    0.05772   5772 
-3.31156e-07 5773  -0.000930799 5773    0.05773   5773 
3.49494e-08 5774  3.5527e-05 5774    0.05774   5774 
-1.06337e-06 5775  0.000357636 5775    0.05775   5775 
2.47565e-06 5776  3.5527e-05 5776    0.05776   5776 
-1.91761e-06 5777  -0.000286582 5777    0.05777   5777 
2.7902e-07 5778  -0.000286582 5778    0.05778   5778 
-8.70854e-08 5779  3.5527e-05 5779    0.05779   5779 
1.56985e-07 5780  -0.000286582 5780    0.0578   5780 
4.01056e-07 5781  -0.000608691 5781    0.05781   5781 
-3.31156e-07 5782  -0.000608691 5782    0.05782   5782 
-8.19297e-07 5783  -0.000930799 5783    0.05783   5783 
9.59678e-08 5784  -0.000608691 5784    0.05784   5784 
7.06143e-07 5785  -0.000286582 5785    0.05785   5785 
7.6716e-07 5786  -0.000608691 5786    0.05786   5786 
-2.52779e-06 5787  -0.000930799 5787    0.05787   5787 
7.06143e-07 5788  -0.000286582 5788    0.05788   5788 
-3.31156e-07 5789  -0.000608691 5789    0.05789   5789 
1.56985e-07 5790  -0.000608691 5790    0.0579   5790 
2.7902e-07 5791  -0.000930799 5791    0.05791   5791 
-3.31156e-07 5792  -0.000930799 5792    0.05792   5792 
-1.67354e-06 5793  -0.000286582 5793    0.05793   5793 
1.13327e-06 5794  -0.000286582 5794    0.05794   5794 
-6.97261e-07 5795  -0.000930799 5795    0.05795   5795 
1.62141e-06 5796  -0.000286582 5796    0.05796   5796 
-2.28372e-06 5797  -0.00125291 5797    0.05797   5797 
-3.31156e-07 5798  3.5527e-05 5798    0.05798   5798 
1.37734e-06 5799  -0.000608691 5799    0.05799   5799 
5.2309e-07 5800  -0.000286582 5800    0.058   5800 
-1.91761e-06 5801  -0.000608691 5801    0.05801   5801 
-3.31156e-07 5802  -0.000286582 5802    0.05802   5802 
-5.75226e-07 5803  -0.000286582 5803    0.05803   5803 
1.01123e-06 5804  -0.000286582 5804    0.05804   5804 
-8.19297e-07 5805  -0.000608691 5805    0.05805   5805 
1.2553e-06 5806  3.5527e-05 5806    0.05806   5806 
-8.70854e-08 5807  -0.00125291 5807    0.05807   5807 
-1.30744e-06 5808  3.5527e-05 5808    0.05808   5808 
-6.97261e-07 5809  -0.000930799 5809    0.05809   5809 
1.31632e-06 5810  -0.000286582 5810    0.0581   5810 
-2.10067e-06 5811  -0.000286582 5811    0.05811   5811 
8.28177e-07 5812  -0.000930799 5812    0.05812   5812 
2.7902e-07 5813  -0.000286582 5813    0.05813   5813 
-1.42947e-06 5814  -0.000286582 5814    0.05814   5814 
1.56985e-07 5815  3.5527e-05 5815    0.05815   5815 
7.6716e-07 5816  -0.000286582 5816    0.05816   5816 
-8.70854e-08 5817  -0.000286582 5817    0.05817   5817 
-9.41332e-07 5818  3.5527e-05 5818    0.05818   5818 
-1.1854e-06 5819  -0.000608691 5819    0.05819   5819 
1.13327e-06 5820  -0.00511821 5820    0.0582   5820 
-4.53191e-07 5821  -0.000608691 5821    0.05821   5821 
2.7902e-07 5822  -0.000608691 5822    0.05822   5822 
4.01056e-07 5823  -0.00254134 5823    0.05823   5823 
-2.0912e-07 5824  -0.000608691 5824    0.05824   5824 
4.01056e-07 5825  -0.000286582 5825    0.05825   5825 
-8.19297e-07 5826  -0.00125291 5826    0.05826   5826 
-5.75226e-07 5827  -0.000930799 5827    0.05827   5827 
2.7902e-07 5828  -0.000286582 5828    0.05828   5828 
-1.1854e-06 5829  -0.000286582 5829    0.05829   5829 
2.7902e-07 5830  -0.000286582 5830    0.0583   5830 
-6.36244e-07 5831  -0.000286582 5831    0.05831   5831 
-5.14209e-07 5832  -0.000286582 5832    0.05832   5832 
-2.6068e-08 5833  -0.000286582 5833    0.05833   5833 
-1.61253e-06 5834  -0.000608691 5834    0.05834   5834 
8.28177e-07 5835  -0.000608691 5835    0.05835   5835 
5.2309e-07 5836  3.5527e-05 5836    0.05836   5836 
-1.91761e-06 5837  3.5527e-05 5837    0.05837   5837 
6.45125e-07 5838  -0.000286582 5838    0.05838   5838 
7.6716e-07 5839  -0.000608691 5839    0.05839   5839 
-8.70854e-08 5840  -0.000930799 5840    0.0584   5840 
-1.06337e-06 5841  3.5527e-05 5841    0.05841   5841 
5.2309e-07 5842  -0.000608691 5842    0.05842   5842 
-5.75226e-07 5843  -0.000608691 5843    0.05843   5843 
5.2309e-07 5844  -0.000286582 5844    0.05844   5844 
-3.31156e-07 5845  -0.000608691 5845    0.05845   5845 
-3.31156e-07 5846  3.5527e-05 5846    0.05846   5846 
-4.53191e-07 5847  -0.000930799 5847    0.05847   5847 
8.89196e-07 5848  -0.00125291 5848    0.05848   5848 
-2.16168e-06 5849  -0.000286582 5849    0.05849   5849 
2.7902e-07 5850  -0.000608691 5850    0.0585   5850 
-2.0912e-07 5851  -0.000608691 5851    0.05851   5851 
5.2309e-07 5852  -0.00382978 5852    0.05852   5852 
3.49494e-08 5853  -0.000286582 5853    0.05853   5853 
5.84108e-07 5854  -0.000286582 5854    0.05854   5854 
-8.80314e-07 5855  0.000357636 5855    0.05855   5855 
-8.80314e-07 5856  -0.000286582 5856    0.05856   5856 
4.01056e-07 5857  -0.000608691 5857    0.05857   5857 
6.45125e-07 5858  0.000357636 5858    0.05858   5858 
-1.30744e-06 5859  0.000357636 5859    0.05859   5859 
-2.0912e-07 5860  -0.000286582 5860    0.0586   5860 
-1.06337e-06 5861  -0.000286582 5861    0.05861   5861 
2.23158e-06 5862  3.5527e-05 5862    0.05862   5862 
-1.67354e-06 5863  -0.000930799 5863    0.05863   5863 
1.37734e-06 5864  -0.000286582 5864    0.05864   5864 
-2.03965e-06 5865  -0.000286582 5865    0.05865   5865 
4.01056e-07 5866  -0.000286582 5866    0.05866   5866 
-6.97261e-07 5867  -0.000608691 5867    0.05867   5867 
5.2309e-07 5868  0.000357636 5868    0.05868   5868 
3.49494e-08 5869  -0.000930799 5869    0.05869   5869 
-6.97261e-07 5870  -0.000286582 5870    0.0587   5870 
-1.06337e-06 5871  -0.000930799 5871    0.05871   5871 
-9.41332e-07 5872  -0.00125291 5872    0.05872   5872 
1.13327e-06 5873  -0.000608691 5873    0.05873   5873 
-9.41332e-07 5874  -0.000286582 5874    0.05874   5874 
-2.03965e-06 5875  -0.000930799 5875    0.05875   5875 
8.89196e-07 5876  -0.000930799 5876    0.05876   5876 
-4.53191e-07 5877  -0.000286582 5877    0.05877   5877 
1.56039e-06 5878  3.5527e-05 5878    0.05878   5878 
5.2309e-07 5879  -0.000608691 5879    0.05879   5879 
-1.79558e-06 5880  -0.000608691 5880    0.0588   5880 
8.89196e-07 5881  -0.000608691 5881    0.05881   5881 
-8.70854e-08 5882  3.5527e-05 5882    0.05882   5882 
-1.00235e-06 5883  -0.000286582 5883    0.05883   5883 
-1.12438e-06 5884  -0.000608691 5884    0.05884   5884 
6.45125e-07 5885  -0.000286582 5885    0.05885   5885 
-8.70854e-08 5886  -0.000608691 5886    0.05886   5886 
-1.67354e-06 5887  0.00422294 5887    0.05887   5887 
8.89196e-07 5888  -0.000608691 5888    0.05888   5888 
-1.1854e-06 5889  -0.000608691 5889    0.05889   5889 
1.37734e-06 5890  0.00164607 5890    0.0589   5890 
-1.79558e-06 5891  -0.000286582 5891    0.05891   5891 
5.2309e-07 5892  -0.000930799 5892    0.05892   5892 
4.01056e-07 5893  0.000679745 5893    0.05893   5893 
-3.31156e-07 5894  -0.000930799 5894    0.05894   5894 
-9.41332e-07 5895  -0.000608691 5895    0.05895   5895 
6.45125e-07 5896  -0.000286582 5896    0.05896   5896 
-8.70854e-08 5897  -0.000286582 5897    0.05897   5897 
-4.53191e-07 5898  -0.000286582 5898    0.05898   5898 
-3.31156e-07 5899  -0.000286582 5899    0.05899   5899 
1.13327e-06 5900  -0.000608691 5900    0.059   5900 
-1.55151e-06 5901  -0.000608691 5901    0.05901   5901 
8.89196e-07 5902  3.5527e-05 5902    0.05902   5902 
-1.67354e-06 5903  -0.000930799 5903    0.05903   5903 
5.84108e-07 5904  -0.000286582 5904    0.05904   5904 
-1.30744e-06 5905  -0.000608691 5905    0.05905   5905 
-2.0912e-07 5906  -0.000286582 5906    0.05906   5906 
-8.19297e-07 5907  -0.000286582 5907    0.05907   5907 
-9.41332e-07 5908  -0.000930799 5908    0.05908   5908 
-8.70854e-08 5909  -0.000608691 5909    0.05909   5909 
1.2553e-06 5910  -0.000930799 5910    0.0591   5910 
-1.1854e-06 5911  -0.00125291 5911    0.05911   5911 
-4.53191e-07 5912  -0.000608691 5912    0.05912   5912 
3.49494e-08 5913  -0.000930799 5913    0.05913   5913 
6.45125e-07 5914  -0.000608691 5914    0.05914   5914 
-4.53191e-07 5915  -0.000608691 5915    0.05915   5915 
-3.31156e-07 5916  3.5527e-05 5916    0.05916   5916 
-9.41332e-07 5917  -0.000930799 5917    0.05917   5917 
-9.41332e-07 5918  -0.000608691 5918    0.05918   5918 
1.01123e-06 5919  -0.000608691 5919    0.05919   5919 
-8.70854e-08 5920  -0.000608691 5920    0.0592   5920 
-5.75226e-07 5921  -0.000608691 5921    0.05921   5921 
-3.31156e-07 5922  0.000357636 5922    0.05922   5922 
-3.31156e-07 5923  3.5527e-05 5923    0.05923   5923 
1.56985e-07 5924  3.5527e-05 5924    0.05924   5924 
4.01056e-07 5925  3.5527e-05 5925    0.05925   5925 
-2.6068e-08 5926  0.000679745 5926    0.05926   5926 
-3.31156e-07 5927  -0.000286582 5927    0.05927   5927 
2.7902e-07 5928  -0.000286582 5928    0.05928   5928 
2.7902e-07 5929  -0.00479611 5929    0.05929   5929 
5.2309e-07 5930  -0.000286582 5930    0.0593   5930 
-6.97261e-07 5931  -0.000608691 5931    0.05931   5931 
-2.0912e-07 5932  -0.000608691 5932    0.05932   5932 
1.56985e-07 5933  -0.00125291 5933    0.05933   5933 
1.56985e-07 5934  -0.000930799 5934    0.05934   5934 
-1.55151e-06 5935  -0.000608691 5935    0.05935   5935 
-2.0912e-07 5936  3.5527e-05 5936    0.05936   5936 
-3.31156e-07 5937  -0.000608691 5937    0.05937   5937 
-4.53191e-07 5938  3.5527e-05 5938    0.05938   5938 
-4.53191e-07 5939  -0.000286582 5939    0.05939   5939 
1.2553e-06 5940  3.5527e-05 5940    0.0594   5940 
-1.67354e-06 5941  -0.000608691 5941    0.05941   5941 
1.49937e-06 5942  -0.000608691 5942    0.05942   5942 
-2.28372e-06 5943  -0.000608691 5943    0.05943   5943 
1.37734e-06 5944  -0.000286582 5944    0.05944   5944 
-2.28372e-06 5945  3.5527e-05 5945    0.05945   5945 
7.6716e-07 5946  3.5527e-05 5946    0.05946   5946 
-9.41332e-07 5947  -0.000286582 5947    0.05947   5947 
4.62073e-07 5948  -0.000286582 5948    0.05948   5948 
3.49494e-08 5949  -0.000608691 5949    0.05949   5949 
-6.97261e-07 5950  3.5527e-05 5950    0.0595   5950 
-1.06337e-06 5951  -0.000930799 5951    0.05951   5951 
1.49937e-06 5952  -0.000930799 5952    0.05952   5952 
-8.70854e-08 5953  3.5527e-05 5953    0.05953   5953 
-6.97261e-07 5954  -0.000930799 5954    0.05954   5954 
-1.1854e-06 5955  -0.000608691 5955    0.05955   5955 
8.89196e-07 5956  -0.000286582 5956    0.05956   5956 
-1.79558e-06 5957  -0.00608454 5957    0.05957   5957 
-1.30744e-06 5958  -0.000608691 5958    0.05958   5958 
7.6716e-07 5959  -0.000286582 5959    0.05959   5959 
-9.41332e-07 5960  -0.000608691 5960    0.0596   5960 
-5.75226e-07 5961  -0.000286582 5961    0.05961   5961 
-8.19297e-07 5962  -0.000930799 5962    0.05962   5962 
-3.31156e-07 5963  -0.000286582 5963    0.05963   5963 
6.45125e-07 5964  -0.000286582 5964    0.05964   5964 
-1.55151e-06 5965  -0.000608691 5965    0.05965   5965 
-3.31156e-07 5966  3.5527e-05 5966    0.05966   5966 
3.49494e-08 5967  0.000357636 5967    0.05967   5967 
-2.03965e-06 5968  3.5527e-05 5968    0.05968   5968 
1.01123e-06 5969  3.5527e-05 5969    0.05969   5969 
-1.49049e-06 5970  -0.000608691 5970    0.0597   5970 
2.7902e-07 5971  -0.000608691 5971    0.05971   5971 
7.6716e-07 5972  -0.000608691 5972    0.05972   5972 
-1.1854e-06 5973  -0.000286582 5973    0.05973   5973 
-5.75226e-07 5974  -0.000286582 5974    0.05974   5974 
-4.53191e-07 5975  -0.00125291 5975    0.05975   5975 
-4.53191e-07 5976  -0.000608691 5976    0.05976   5976 
-5.75226e-07 5977  -0.000608691 5977    0.05977   5977 
-1.1854e-06 5978  -0.000286582 5978    0.05978   5978 
1.01123e-06 5979  -0.000930799 5979    0.05979   5979 
-5.75226e-07 5980  -0.000930799 5980    0.0598   5980 
-1.06337e-06 5981  -0.000608691 5981    0.05981   5981 
7.6716e-07 5982  -0.00125291 5982    0.05982   5982 
-1.42947e-06 5983  -0.000930799 5983    0.05983   5983 
-1.1854e-06 5984  -0.000286582 5984    0.05984   5984 
-4.53191e-07 5985  -0.000930799 5985    0.05985   5985 
6.45125e-07 5986  -0.000608691 5986    0.05986   5986 
-6.97261e-07 5987  -0.000930799 5987    0.05987   5987 
3.49494e-08 5988  -0.000286582 5988    0.05988   5988 
-4.53191e-07 5989  -0.00125291 5989    0.05989   5989 
-1.1854e-06 5990  -0.000608691 5990    0.0599   5990 
-1.42947e-06 5991  -0.000608691 5991    0.05991   5991 
6.45125e-07 5992  -0.000286582 5992    0.05992   5992 
-8.70854e-08 5993  -0.000930799 5993    0.05993   5993 
-1.00235e-06 5994  -0.000930799 5994    0.05994   5994 
-6.97261e-07 5995  -0.000608691 5995    0.05995   5995 
6.45125e-07 5996  -0.000286582 5996    0.05996   5996 
-1.79558e-06 5997  -0.000608691 5997    0.05997   5997 
5.2309e-07 5998  -0.000608691 5998    0.05998   5998 
-1.79558e-06 5999  -0.000930799 5999    0.05999   5999 
-5.75226e-07 6000  -0.000930799 6000    0.06   6000 
-8.19297e-07 6001  -0.000286582 6001    0.06001   6001 
-5.75226e-07 6002  -0.000286582 6002    0.06002   6002 
-8.70854e-08 6003  -0.000286582 6003    0.06003   6003 
1.62141e-06 6004  3.5527e-05 6004    0.06004   6004 
-2.52779e-06 6005  -0.000286582 6005    0.06005   6005 
7.6716e-07 6006  3.5527e-05 6006    0.06006   6006 
-1.55151e-06 6007  0.000357636 6007    0.06007   6007 
5.2309e-07 6008  -0.000286582 6008    0.06008   6008 
-5.75226e-07 6009  -0.000608691 6009    0.06009   6009 
-3.31156e-07 6010  -0.000286582 6010    0.0601   6010 
-2.0912e-07 6011  -0.000286582 6011    0.06011   6011 
-4.53191e-07 6012  -0.000286582 6012    0.06012   6012 
2.7902e-07 6013  -0.000286582 6013    0.06013   6013 
-4.53191e-07 6014  -0.000930799 6014    0.06014   6014 
-3.31156e-07 6015  -0.000286582 6015    0.06015   6015 
-5.75226e-07 6016  -0.000930799 6016    0.06016   6016 
1.56985e-07 6017  -0.000930799 6017    0.06017   6017 
-1.06337e-06 6018  -0.000608691 6018    0.06018   6018 
1.68242e-06 6019  -0.000608691 6019    0.06019   6019 
-9.41332e-07 6020  -0.000286582 6020    0.0602   6020 
-6.97261e-07 6021  -0.000286582 6021    0.06021   6021 
1.56985e-07 6022  3.5527e-05 6022    0.06022   6022 
-3.31156e-07 6023  -0.000930799 6023    0.06023   6023 
-3.31156e-07 6024  -0.000286582 6024    0.06024   6024 
1.01123e-06 6025  -0.000608691 6025    0.06025   6025 
-1.06337e-06 6026  3.5527e-05 6026    0.06026   6026 
-1.55151e-06 6027  -0.000930799 6027    0.06027   6027 
1.37734e-06 6028  -0.000286582 6028    0.06028   6028 
-1.06337e-06 6029  -0.000608691 6029    0.06029   6029 
4.01056e-07 6030  3.5527e-05 6030    0.0603   6030 
-2.03965e-06 6031  3.5527e-05 6031    0.06031   6031 
8.89196e-07 6032  3.5527e-05 6032    0.06032   6032 
-1.67354e-06 6033  -0.000608691 6033    0.06033   6033 
1.56985e-07 6034  3.5527e-05 6034    0.06034   6034 
1.56985e-07 6035  -0.000286582 6035    0.06035   6035 
4.01056e-07 6036  -0.000286582 6036    0.06036   6036 
-1.30744e-06 6037  -0.00125291 6037    0.06037   6037 
8.89196e-07 6038  -0.000286582 6038    0.06038   6038 
-1.06337e-06 6039  -0.000286582 6039    0.06039   6039 
-8.70854e-08 6040  -0.000608691 6040    0.0604   6040 
-1.36846e-06 6041  -0.000930799 6041    0.06041   6041 
-8.70854e-08 6042  -0.000608691 6042    0.06042   6042 
-8.19297e-07 6043  -0.000930799 6043    0.06043   6043 
5.2309e-07 6044  -0.000286582 6044    0.06044   6044 
-1.42947e-06 6045  -0.000608691 6045    0.06045   6045 
1.56985e-07 6046  -0.000286582 6046    0.06046   6046 
-3.31156e-07 6047  -0.000286582 6047    0.06047   6047 
-2.0912e-07 6048  -0.000286582 6048    0.06048   6048 
-8.19297e-07 6049  3.5527e-05 6049    0.06049   6049 
-3.31156e-07 6050  0.000357636 6050    0.0605   6050 
-2.40575e-06 6051  3.5527e-05 6051    0.06051   6051 
7.6716e-07 6052  -0.000286582 6052    0.06052   6052 
-2.0912e-07 6053  -0.000608691 6053    0.06053   6053 
-8.19297e-07 6054  -0.000930799 6054    0.06054   6054 
-1.06337e-06 6055  -0.000286582 6055    0.06055   6055 
2.7902e-07 6056  -0.000286582 6056    0.06056   6056 
-1.55151e-06 6057  -0.000286582 6057    0.06057   6057 
-4.53191e-07 6058  3.5527e-05 6058    0.06058   6058 
-3.31156e-07 6059  -0.00221923 6059    0.06059   6059 
-3.31156e-07 6060  3.5527e-05 6060    0.0606   6060 
-3.31156e-07 6061  -0.000608691 6061    0.06061   6061 
-8.70854e-08 6062  3.5527e-05 6062    0.06062   6062 
-8.19297e-07 6063  -0.000608691 6063    0.06063   6063 
2.18003e-07 6064  -0.000608691 6064    0.06064   6064 
-1.55151e-06 6065  -0.000286582 6065    0.06065   6065 
1.86548e-06 6066  -0.000930799 6066    0.06066   6066 
-1.1854e-06 6067  -0.000286582 6067    0.06067   6067 
-8.19297e-07 6068  -0.000286582 6068    0.06068   6068 
-1.42947e-06 6069  -0.000286582 6069    0.06069   6069 
7.6716e-07 6070  -0.000608691 6070    0.0607   6070 
-1.55151e-06 6071  -0.000608691 6071    0.06071   6071 
8.89196e-07 6072  3.5527e-05 6072    0.06072   6072 
-8.19297e-07 6073  3.5527e-05 6073    0.06073   6073 
-2.0912e-07 6074  -0.000608691 6074    0.06074   6074 
-3.31156e-07 6075  -0.000608691 6075    0.06075   6075 
5.2309e-07 6076  -0.000608691 6076    0.06076   6076 
-4.53191e-07 6077  -0.000286582 6077    0.06077   6077 
-8.70854e-08 6078  -0.000608691 6078    0.06078   6078 
-1.30744e-06 6079  -0.000608691 6079    0.06079   6079 
-5.75226e-07 6080  -0.000608691 6080    0.0608   6080 
-3.31156e-07 6081  3.5527e-05 6081    0.06081   6081 
3.49494e-08 6082  -0.00157502 6082    0.06082   6082 
3.49494e-08 6083  -0.000286582 6083    0.06083   6083 
-3.31156e-07 6084  -0.000286582 6084    0.06084   6084 
-1.42947e-06 6085  -0.000286582 6085    0.06085   6085 
-8.70854e-08 6086  -0.000608691 6086    0.06086   6086 
2.18003e-07 6087  -0.000286582 6087    0.06087   6087 
-1.06337e-06 6088  3.5527e-05 6088    0.06088   6088 
-4.53191e-07 6089  -0.000930799 6089    0.06089   6089 
-1.49049e-06 6090  -0.000286582 6090    0.0609   6090 
2.18003e-07 6091  -0.000286582 6091    0.06091   6091 
-7.58279e-07 6092  3.5527e-05 6092    0.06092   6092 
-2.6068e-08 6093  -0.000608691 6093    0.06093   6093 
-5.75226e-07 6094  -0.000608691 6094    0.06094   6094 
-3.31156e-07 6095  3.5527e-05 6095    0.06095   6095 
3.49494e-08 6096  -0.000608691 6096    0.06096   6096 
-2.0912e-07 6097  3.5527e-05 6097    0.06097   6097 
1.56985e-07 6098  -0.000930799 6098    0.06098   6098 
-2.16168e-06 6099  -0.000608691 6099    0.06099   6099 
7.6716e-07 6100  -0.000286582 6100    0.061   6100 
-8.19297e-07 6101  -0.000286582 6101    0.06101   6101 
-1.79558e-06 6102  -0.00286345 6102    0.06102   6102 
1.2553e-06 6103  -0.000930799 6103    0.06103   6103 
1.56985e-07 6104  -0.000608691 6104    0.06104   6104 
-2.64982e-06 6105  3.5527e-05 6105    0.06105   6105 
-3.31156e-07 6106  -0.000608691 6106    0.06106   6106 
-4.53191e-07 6107  3.5527e-05 6107    0.06107   6107 
1.2553e-06 6108  -0.000930799 6108    0.06108   6108 
-1.1854e-06 6109  -0.000286582 6109    0.06109   6109 
-2.0912e-07 6110  0.000357636 6110    0.0611   6110 
-3.92173e-07 6111  -0.000608691 6111    0.06111   6111 
9.59678e-08 6112  -0.000608691 6112    0.06112   6112 
-3.31156e-07 6113  -0.000930799 6113    0.06113   6113 
-6.36244e-07 6114  -0.000286582 6114    0.06114   6114 
-5.75226e-07 6115  0.000357636 6115    0.06115   6115 
-8.70854e-08 6116  3.5527e-05 6116    0.06116   6116 
-1.06337e-06 6117  -0.000608691 6117    0.06117   6117 
-5.75226e-07 6118  -0.000286582 6118    0.06118   6118 
3.49494e-08 6119  -0.000286582 6119    0.06119   6119 
-3.31156e-07 6120  -0.000286582 6120    0.0612   6120 
-1.30744e-06 6121  -0.000286582 6121    0.06121   6121 
-4.53191e-07 6122  -0.000286582 6122    0.06122   6122 
-9.41332e-07 6123  -0.000286582 6123    0.06123   6123 
-5.75226e-07 6124  -0.000286582 6124    0.06124   6124 
-3.31156e-07 6125  -0.000608691 6125    0.06125   6125 
-9.41332e-07 6126  3.5527e-05 6126    0.06126   6126 
-4.53191e-07 6127  -0.000930799 6127    0.06127   6127 
-1.06337e-06 6128  -0.00157502 6128    0.06128   6128 
2.84176e-06 6129  -0.000286582 6129    0.06129   6129 
-1.42947e-06 6130  3.5527e-05 6130    0.0613   6130 
-1.1854e-06 6131  -0.000608691 6131    0.06131   6131 
5.2309e-07 6132  -0.000286582 6132    0.06132   6132 
-1.24642e-06 6133  -0.000930799 6133    0.06133   6133 
-8.70854e-08 6134  3.5527e-05 6134    0.06134   6134 
-1.55151e-06 6135  -0.000608691 6135    0.06135   6135 
-6.97261e-07 6136  -0.000608691 6136    0.06136   6136 
9.59678e-08 6137  3.5527e-05 6137    0.06137   6137 
-1.00235e-06 6138  -0.000286582 6138    0.06138   6138 
-2.0912e-07 6139  -0.000608691 6139    0.06139   6139 
2.7902e-07 6140  0.000357636 6140    0.0614   6140 
-1.1854e-06 6141  -0.000608691 6141    0.06141   6141 
-8.70854e-08 6142  -0.000608691 6142    0.06142   6142 
-8.70854e-08 6143  0.000357636 6143    0.06143   6143 
-4.53191e-07 6144  -0.000608691 6144    0.06144   6144 
-9.41332e-07 6145  -0.000286582 6145    0.06145   6145 
-8.70854e-08 6146  -0.000286582 6146    0.06146   6146 
-1.42947e-06 6147  -0.000930799 6147    0.06147   6147 
-3.31156e-07 6148  3.5527e-05 6148    0.06148   6148 
-2.0912e-07 6149  -0.000930799 6149    0.06149   6149 
1.56985e-07 6150  -0.000286582 6150    0.0615   6150 
-1.91761e-06 6151  -0.000608691 6151    0.06151   6151 
1.62141e-06 6152  -0.000286582 6152    0.06152   6152 
-2.28372e-06 6153  -0.000608691 6153    0.06153   6153 
4.01056e-07 6154  3.5527e-05 6154    0.06154   6154 
-5.75226e-07 6155  -0.000930799 6155    0.06155   6155 
1.01123e-06 6156  -0.000286582 6156    0.06156   6156 
-1.30744e-06 6157  -0.000286582 6157    0.06157   6157 
-5.75226e-07 6158  -0.000286582 6158    0.06158   6158 
-5.14209e-07 6159  -0.000930799 6159    0.06159   6159 
1.49937e-06 6160  -0.000286582 6160    0.0616   6160 
-1.61253e-06 6161  -0.000286582 6161    0.06161   6161 
7.06143e-07 6162  -0.000608691 6162    0.06162   6162 
-1.67354e-06 6163  -0.000608691 6163    0.06163   6163 
7.6716e-07 6164  -0.000608691 6164    0.06164   6164 
-1.42947e-06 6165  -0.000608691 6165    0.06165   6165 
3.49494e-08 6166  -0.000286582 6166    0.06166   6166 
-8.19297e-07 6167  3.5527e-05 6167    0.06167   6167 
3.49494e-08 6168  3.5527e-05 6168    0.06168   6168 
-5.75226e-07 6169  -0.000608691 6169    0.06169   6169 
4.01056e-07 6170  -0.000286582 6170    0.0617   6170 
-4.53191e-07 6171  -0.000286582 6171    0.06171   6171 
-1.1854e-06 6172  -0.000286582 6172    0.06172   6172 
5.2309e-07 6173  -0.000608691 6173    0.06173   6173 
-4.53191e-07 6174  -0.000286582 6174    0.06174   6174 
-1.06337e-06 6175  -0.000930799 6175    0.06175   6175 
7.6716e-07 6176  3.5527e-05 6176    0.06176   6176 
-1.67354e-06 6177  -0.000608691 6177    0.06177   6177 
-2.0912e-07 6178  -0.000608691 6178    0.06178   6178 
-8.70854e-08 6179  0.000679745 6179    0.06179   6179 
9.59678e-08 6180  -0.000286582 6180    0.0618   6180 
9.59678e-08 6181  3.5527e-05 6181    0.06181   6181 
-1.48103e-07 6182  -0.000286582 6182    0.06182   6182 
-1.30744e-06 6183  -0.000608691 6183    0.06183   6183 
2.7902e-07 6184  -0.000286582 6184    0.06184   6184 
-8.70854e-08 6185  -0.000930799 6185    0.06185   6185 
-8.19297e-07 6186  -0.000286582 6186    0.06186   6186 
-2.0912e-07 6187  -0.000286582 6187    0.06187   6187 
-2.0912e-07 6188  -0.000930799 6188    0.06188   6188 
-2.16168e-06 6189  -0.000608691 6189    0.06189   6189 
1.13327e-06 6190  -0.000286582 6190    0.0619   6190 
-2.28372e-06 6191  -0.000608691 6191    0.06191   6191 
8.89196e-07 6192  -0.000608691 6192    0.06192   6192 
-1.55151e-06 6193  -0.000608691 6193    0.06193   6193 
4.01056e-07 6194  -0.000608691 6194    0.06194   6194 
-5.75226e-07 6195  -0.000608691 6195    0.06195   6195 
2.7902e-07 6196  3.5527e-05 6196    0.06196   6196 
-6.97261e-07 6197  0.000357636 6197    0.06197   6197 
-5.75226e-07 6198  -0.000286582 6198    0.06198   6198 
-1.67354e-06 6199  -0.000286582 6199    0.06199   6199 
1.13327e-06 6200  3.5527e-05 6200    0.062   6200 
-1.91761e-06 6201  -0.000608691 6201    0.06201   6201 
1.13327e-06 6202  -0.000608691 6202    0.06202   6202 
-1.73456e-06 6203  -0.000930799 6203    0.06203   6203 
-2.70139e-07 6204  3.5527e-05 6204    0.06204   6204 
-6.97261e-07 6205  -0.000608691 6205    0.06205   6205 
-9.41332e-07 6206  -0.000930799 6206    0.06206   6206 
-2.70139e-07 6207  -0.000608691 6207    0.06207   6207 
6.45125e-07 6208  -0.000286582 6208    0.06208   6208 
-6.97261e-07 6209  -0.000930799 6209    0.06209   6209 
-8.19297e-07 6210  3.5527e-05 6210    0.0621   6210 
-5.75226e-07 6211  -0.000930799 6211    0.06211   6211 
-8.19297e-07 6212  -0.000608691 6212    0.06212   6212 
8.89196e-07 6213  -0.00125291 6213    0.06213   6213 
-5.75226e-07 6214  -0.000930799 6214    0.06214   6214 
-6.97261e-07 6215  -0.000286582 6215    0.06215   6215 
3.49494e-08 6216  -0.000286582 6216    0.06216   6216 
-8.70854e-08 6217  -0.000608691 6217    0.06217   6217 
4.01056e-07 6218  -0.000930799 6218    0.06218   6218 
-4.53191e-07 6219  -0.000608691 6219    0.06219   6219 
-5.75226e-07 6220  -0.000608691 6220    0.0622   6220 
-9.41332e-07 6221  -0.000286582 6221    0.06221   6221 
-8.70854e-08 6222  -0.000608691 6222    0.06222   6222 
-8.19297e-07 6223  -0.000608691 6223    0.06223   6223 
-5.75226e-07 6224  -0.000286582 6224    0.06224   6224 
6.45125e-07 6225  3.5527e-05 6225    0.06225   6225 
-1.67354e-06 6226  3.5527e-05 6226    0.06226   6226 
-1.48103e-07 6227  -0.000286582 6227    0.06227   6227 
1.01123e-06 6228  -0.000608691 6228    0.06228   6228 
-1.1854e-06 6229  -0.000286582 6229    0.06229   6229 
-2.0912e-07 6230  -0.000608691 6230    0.0623   6230 
-3.92173e-07 6231  -0.000930799 6231    0.06231   6231 
-2.6068e-08 6232  -0.000286582 6232    0.06232   6232 
-5.75226e-07 6233  -0.000286582 6233    0.06233   6233 
-2.03965e-06 6234  0.000357636 6234    0.06234   6234 
4.01056e-07 6235  -0.000930799 6235    0.06235   6235 
-2.16168e-06 6236  -0.000608691 6236    0.06236   6236 
6.45125e-07 6237  3.5527e-05 6237    0.06237   6237 
-1.55151e-06 6238  -0.000286582 6238    0.06238   6238 
2.7902e-07 6239  -0.000608691 6239    0.06239   6239 
-4.53191e-07 6240  -0.000930799 6240    0.0624   6240 
-1.1854e-06 6241  -0.000608691 6241    0.06241   6241 
1.01123e-06 6242  -0.000286582 6242    0.06242   6242 
-4.53191e-07 6243  -0.000608691 6243    0.06243   6243 
-8.19297e-07 6244  -0.000608691 6244    0.06244   6244 
6.45125e-07 6245  -0.000608691 6245    0.06245   6245 
-8.70854e-08 6246  -0.000608691 6246    0.06246   6246 
-1.1854e-06 6247  -0.000608691 6247    0.06247   6247 
8.89196e-07 6248  0.000357636 6248    0.06248   6248 
-2.03965e-06 6249  -0.000608691 6249    0.06249   6249 
1.37734e-06 6250  3.5527e-05 6250    0.0625   6250 
-2.10067e-06 6251  3.5527e-05 6251    0.06251   6251 
-3.92173e-07 6252  -0.000286582 6252    0.06252   6252 
-7.58279e-07 6253  -0.000608691 6253    0.06253   6253 
1.2553e-06 6254  -0.000608691 6254    0.06254   6254 
-2.16168e-06 6255  -0.000608691 6255    0.06255   6255 
-2.0912e-07 6256  3.5527e-05 6256    0.06256   6256 
-4.53191e-07 6257  -0.000608691 6257    0.06257   6257 
5.2309e-07 6258  -0.000286582 6258    0.06258   6258 
-2.16168e-06 6259  -0.000930799 6259    0.06259   6259 
2.71972e-06 6260  3.5527e-05 6260    0.0626   6260 
-3.38204e-06 6261  -0.000286582 6261    0.06261   6261 
1.56985e-07 6262  -0.000608691 6262    0.06262   6262 
2.23158e-06 6263  -0.000286582 6263    0.06263   6263 
-1.1854e-06 6264  -0.000286582 6264    0.06264   6264 
-8.19297e-07 6265  -0.000608691 6265    0.06265   6265 
3.49494e-08 6266  -0.000608691 6266    0.06266   6266 
-4.53191e-07 6267  -0.000608691 6267    0.06267   6267 
-6.97261e-07 6268  -0.000608691 6268    0.06268   6268 
-8.70854e-08 6269  -0.000608691 6269    0.06269   6269 
-4.53191e-07 6270  -0.000608691 6270    0.0627   6270 
-5.75226e-07 6271  3.5527e-05 6271    0.06271   6271 
-6.97261e-07 6272  -0.000286582 6272    0.06272   6272 
-5.75226e-07 6273  -0.000286582 6273    0.06273   6273 
-6.36244e-07 6274  -0.000608691 6274    0.06274   6274 
1.56039e-06 6275  -0.000608691 6275    0.06275   6275 
-1.73456e-06 6276  3.5527e-05 6276    0.06276   6276 
-8.70854e-08 6277  -0.000608691 6277    0.06277   6277 
-8.70854e-08 6278  -0.000286582 6278    0.06278   6278 
-4.53191e-07 6279  -0.000608691 6279    0.06279   6279 
-2.0912e-07 6280  3.5527e-05 6280    0.0628   6280 
-8.70854e-08 6281  -0.00125291 6281    0.06281   6281 
-1.06337e-06 6282  -0.000608691 6282    0.06282   6282 
-8.70854e-08 6283  3.5527e-05 6283    0.06283   6283 
7.6716e-07 6284  -0.000608691 6284    0.06284   6284 
3.49494e-08 6285  -0.000608691 6285    0.06285   6285 
-5.75226e-07 6286  -0.000286582 6286    0.06286   6286 
-1.79558e-06 6287  -0.000608691 6287    0.06287   6287 
5.2309e-07 6288  -0.000286582 6288    0.06288   6288 
-1.06337e-06 6289  -0.000930799 6289    0.06289   6289 
1.13327e-06 6290  -0.000286582 6290    0.0629   6290 
-9.41332e-07 6291  0.000357636 6291    0.06291   6291 
-2.0912e-07 6292  -0.000286582 6292    0.06292   6292 
-1.79558e-06 6293  3.5527e-05 6293    0.06293   6293 
2.7902e-07 6294  -0.00157502 6294    0.06294   6294 
1.56985e-07 6295  -0.000608691 6295    0.06295   6295 
4.62073e-07 6296  -0.000930799 6296    0.06296   6296 
-2.64982e-06 6297  -0.000930799 6297    0.06297   6297 
1.56985e-07 6298  -0.000286582 6298    0.06298   6298 
3.49494e-08 6299  -0.000608691 6299    0.06299   6299 
8.89196e-07 6300  -0.000930799 6300    0.063   6300 
-1.06337e-06 6301  -0.000608691 6301    0.06301   6301 
5.2309e-07 6302  -0.000286582 6302    0.06302   6302 
-1.06337e-06 6303  -0.000286582 6303    0.06303   6303 
-3.31156e-07 6304  -0.000930799 6304    0.06304   6304 
-1.1854e-06 6305  -0.00125291 6305    0.06305   6305 
-2.0912e-07 6306  3.5527e-05 6306    0.06306   6306 
-4.53191e-07 6307  -0.000286582 6307    0.06307   6307 
2.7902e-07 6308  -0.000286582 6308    0.06308   6308 
-1.1854e-06 6309  -0.000286582 6309    0.06309   6309 
4.01056e-07 6310  -0.000608691 6310    0.0631   6310 
-1.42947e-06 6311  3.5527e-05 6311    0.06311   6311 
-3.31156e-07 6312  -0.000930799 6312    0.06312   6312 
-1.06337e-06 6313  -0.000286582 6313    0.06313   6313 
1.56985e-07 6314  3.5527e-05 6314    0.06314   6314 
-1.55151e-06 6315  -0.000608691 6315    0.06315   6315 
1.37734e-06 6316  3.5527e-05 6316    0.06316   6316 
-6.97261e-07 6317  -0.000608691 6317    0.06317   6317 
-2.40575e-06 6318  -0.000930799 6318    0.06318   6318 
-5.75226e-07 6319  -0.000608691 6319    0.06319   6319 
1.19428e-06 6320  -0.000608691 6320    0.0632   6320 
-1.73456e-06 6321  -0.000930799 6321    0.06321   6321 
-2.6068e-08 6322  -0.000286582 6322    0.06322   6322 
-1.00235e-06 6323  -0.000286582 6323    0.06323   6323 
8.89196e-07 6324  -0.000286582 6324    0.06324   6324 
-5.14209e-07 6325  -0.000608691 6325    0.06325   6325 
-2.0912e-07 6326  -0.000608691 6326    0.06326   6326 
3.49494e-08 6327  3.5527e-05 6327    0.06327   6327 
-1.30744e-06 6328  -0.000608691 6328    0.06328   6328 
6.45125e-07 6329  -0.000608691 6329    0.06329   6329 
5.2309e-07 6330  -0.000608691 6330    0.0633   6330 
-2.0912e-07 6331  -0.000286582 6331    0.06331   6331 
-1.1854e-06 6332  0.00132396 6332    0.06332   6332 
-5.75226e-07 6333  -0.000930799 6333    0.06333   6333 
2.10955e-06 6334  -0.000608691 6334    0.06334   6334 
-2.16168e-06 6335  0.00132396 6335    0.06335   6335 
-4.53191e-07 6336  -0.000286582 6336    0.06336   6336 
-3.31156e-07 6337  -0.000608691 6337    0.06337   6337 
1.56985e-07 6338  3.5527e-05 6338    0.06338   6338 
-1.79558e-06 6339  3.5527e-05 6339    0.06339   6339 
2.7902e-07 6340  -0.000608691 6340    0.0634   6340 
-9.41332e-07 6341  -0.000930799 6341    0.06341   6341 
-6.97261e-07 6342  -0.000608691 6342    0.06342   6342 
-3.31156e-07 6343  -0.000286582 6343    0.06343   6343 
2.18003e-07 6344  -0.000286582 6344    0.06344   6344 
-1.55151e-06 6345  -0.00125291 6345    0.06345   6345 
-4.53191e-07 6346  -0.000608691 6346    0.06346   6346 
-1.06337e-06 6347  -0.000608691 6347    0.06347   6347 
-2.0912e-07 6348  -0.000286582 6348    0.06348   6348 
-1.30744e-06 6349  -0.000930799 6349    0.06349   6349 
4.01056e-07 6350  0.000357636 6350    0.0635   6350 
-6.97261e-07 6351  3.5527e-05 6351    0.06351   6351 
2.7902e-07 6352  -0.000286582 6352    0.06352   6352 
-1.06337e-06 6353  -0.000930799 6353    0.06353   6353 
-1.30744e-06 6354  -0.000608691 6354    0.06354   6354 
-3.31156e-07 6355  -0.000286582 6355    0.06355   6355 
-6.97261e-07 6356  3.5527e-05 6356    0.06356   6356 
-5.75226e-07 6357  3.5527e-05 6357    0.06357   6357 
7.6716e-07 6358  0.00100185 6358    0.06358   6358 
-1.67354e-06 6359  -0.000608691 6359    0.06359   6359 
3.49494e-08 6360  3.5527e-05 6360    0.0636   6360 
-1.55151e-06 6361  0.000357636 6361    0.06361   6361 
-3.31156e-07 6362  -0.000286582 6362    0.06362   6362 
-8.19297e-07 6363  -0.000608691 6363    0.06363   6363 
-1.30744e-06 6364  -0.000608691 6364    0.06364   6364 
4.01056e-07 6365  -0.000286582 6365    0.06365   6365 
1.56985e-07 6366  3.5527e-05 6366    0.06366   6366 
-9.41332e-07 6367  -0.000608691 6367    0.06367   6367 
8.89196e-07 6368  -0.000608691 6368    0.06368   6368 
-1.1854e-06 6369  -0.000930799 6369    0.06369   6369 
-1.61253e-06 6370  -0.000286582 6370    0.0637   6370 
-1.49049e-06 6371  -0.000930799 6371    0.06371   6371 
5.84108e-07 6372  -0.000286582 6372    0.06372   6372 
-1.06337e-06 6373  0.000679745 6373    0.06373   6373 
-3.31156e-07 6374  -0.000930799 6374    0.06374   6374 
3.49494e-08 6375  -0.000608691 6375    0.06375   6375 
-4.53191e-07 6376  0.0026124 6376    0.06376   6376 
-8.70854e-08 6377  -0.000608691 6377    0.06377   6377 
4.01056e-07 6378  3.5527e-05 6378    0.06378   6378 
-1.30744e-06 6379  -0.000930799 6379    0.06379   6379 
-4.53191e-07 6380  -0.000286582 6380    0.0638   6380 
-3.31156e-07 6381  -0.000286582 6381    0.06381   6381 
-2.0912e-07 6382  -0.000930799 6382    0.06382   6382 
-1.67354e-06 6383  -0.000608691 6383    0.06383   6383 
-2.0912e-07 6384  -0.000286582 6384    0.06384   6384 
-6.97261e-07 6385  -0.00125291 6385    0.06385   6385 
-6.97261e-07 6386  -0.000286582 6386    0.06386   6386 
-5.75226e-07 6387  3.5527e-05 6387    0.06387   6387 
5.2309e-07 6388  -0.000286582 6388    0.06388   6388 
4.01056e-07 6389  -0.000286582 6389    0.06389   6389 
-3.01593e-06 6390  -0.000930799 6390    0.0639   6390 
5.2309e-07 6391  -0.000608691 6391    0.06391   6391 
-1.49049e-06 6392  -0.000608691 6392    0.06392   6392 
3.49494e-08 6393  -0.00189713 6393    0.06393   6393 
9.59678e-08 6394  -0.000286582 6394    0.06394   6394 
-1.61253e-06 6395  -0.000608691 6395    0.06395   6395 
-8.70854e-08 6396  -0.000930799 6396    0.06396   6396 
-4.53191e-07 6397  -0.000608691 6397    0.06397   6397 
1.62141e-06 6398  -0.000286582 6398    0.06398   6398 
-1.42947e-06 6399  0.000357636 6399    0.06399   6399 
4.01056e-07 6400  -0.000608691 6400    0.064   6400 
-8.19297e-07 6401  -0.000608691 6401    0.06401   6401 
5.2309e-07 6402  -0.000608691 6402    0.06402   6402 
-2.03965e-06 6403  -0.000286582 6403    0.06403   6403 
1.86548e-06 6404  -0.000608691 6404    0.06404   6404 
2.7902e-07 6405  0.00196818 6405    0.06405   6405 
-1.42947e-06 6406  -0.000608691 6406    0.06406   6406 
-4.53191e-07 6407  -0.000286582 6407    0.06407   6407 
2.7902e-07 6408  -0.00350767 6408    0.06408   6408 
-8.19297e-07 6409  -0.000286582 6409    0.06409   6409 
8.89196e-07 6410  -0.000286582 6410    0.0641   6410 
-1.1854e-06 6411  0.000679745 6411    0.06411   6411 
-2.0912e-07 6412  -0.000930799 6412    0.06412   6412 
-1.48103e-07 6413  -0.000286582 6413    0.06413   6413 
-5.75226e-07 6414  -0.00157502 6414    0.06414   6414 
-2.0912e-07 6415  -0.000286582 6415    0.06415   6415 
-4.53191e-07 6416  -0.000608691 6416    0.06416   6416 
-4.53191e-07 6417  -0.000608691 6417    0.06417   6417 
-6.97261e-07 6418  -0.000608691 6418    0.06418   6418 
2.7902e-07 6419  3.5527e-05 6419    0.06419   6419 
6.45125e-07 6420  -0.000286582 6420    0.0642   6420 
-1.1854e-06 6421  -0.000286582 6421    0.06421   6421 
-9.41332e-07 6422  3.5527e-05 6422    0.06422   6422 
-9.41332e-07 6423  -0.000608691 6423    0.06423   6423 
-1.1854e-06 6424  -0.000286582 6424    0.06424   6424 
3.49494e-08 6425  -0.000286582 6425    0.06425   6425 
3.49494e-08 6426  -0.000286582 6426    0.06426   6426 
-1.55151e-06 6427  3.5527e-05 6427    0.06427   6427 
-8.70854e-08 6428  -0.000286582 6428    0.06428   6428 
-1.67354e-06 6429  -0.000608691 6429    0.06429   6429 
8.89196e-07 6430  -0.000286582 6430    0.0643   6430 
-9.41332e-07 6431  -0.000608691 6431    0.06431   6431 
-3.31156e-07 6432  -0.000608691 6432    0.06432   6432 
-4.53191e-07 6433  -0.000286582 6433    0.06433   6433 
-5.75226e-07 6434  3.5527e-05 6434    0.06434   6434 
-6.97261e-07 6435  -0.000608691 6435    0.06435   6435 
-8.70854e-08 6436  -0.000286582 6436    0.06436   6436 
-1.36846e-06 6437  -0.00318556 6437    0.06437   6437 
6.45125e-07 6438  -0.000286582 6438    0.06438   6438 
-1.42947e-06 6439  -0.000608691 6439    0.06439   6439 
-3.31156e-07 6440  0.00100185 6440    0.0644   6440 
1.74344e-06 6441  3.5527e-05 6441    0.06441   6441 
-1.42947e-06 6442  -0.000286582 6442    0.06442   6442 
-1.42947e-06 6443  -0.00125291 6443    0.06443   6443 
-4.53191e-07 6444  -0.000286582 6444    0.06444   6444 
1.01123e-06 6445  -0.000608691 6445    0.06445   6445 
-5.75226e-07 6446  3.5527e-05 6446    0.06446   6446 
-1.1854e-06 6447  -0.000286582 6447    0.06447   6447 
-5.75226e-07 6448  3.5527e-05 6448    0.06448   6448 
1.56985e-07 6449  -0.000608691 6449    0.06449   6449 
-3.31156e-07 6450  -0.000286582 6450    0.0645   6450 
-3.31156e-07 6451  -0.000286582 6451    0.06451   6451 
5.2309e-07 6452  -0.000608691 6452    0.06452   6452 
-2.40575e-06 6453  -0.000608691 6453    0.06453   6453 
-1.1854e-06 6454  -0.000930799 6454    0.06454   6454 
-1.30744e-06 6455  -0.00125291 6455    0.06455   6455 
2.7902e-07 6456  -0.000930799 6456    0.06456   6456 
-9.41332e-07 6457  -0.000286582 6457    0.06457   6457 
1.01123e-06 6458  -0.000286582 6458    0.06458   6458 
-2.0912e-07 6459  3.5527e-05 6459    0.06459   6459 
-2.6068e-08 6460  -0.000286582 6460    0.0646   6460 
-3.31156e-07 6461  -0.000608691 6461    0.06461   6461 
4.62073e-07 6462  3.5527e-05 6462    0.06462   6462 
-2.70139e-07 6463  -0.00672876 6463    0.06463   6463 
-1.67354e-06 6464  -0.000930799 6464    0.06464   6464 
7.6716e-07 6465  0.000357636 6465    0.06465   6465 
-1.79558e-06 6466  0.00100185 6466    0.06466   6466 
2.7902e-07 6467  0.000357636 6467    0.06467   6467 
3.49494e-08 6468  -0.000286582 6468    0.06468   6468 
-4.53191e-07 6469  -0.00157502 6469    0.06469   6469 
-4.53191e-07 6470  -0.000608691 6470    0.0647   6470 
-9.41332e-07 6471  -0.000930799 6471    0.06471   6471 
7.6716e-07 6472  -0.000286582 6472    0.06472   6472 
-1.06337e-06 6473  -0.000608691 6473    0.06473   6473 
-1.1854e-06 6474  -0.000286582 6474    0.06474   6474 
-9.41332e-07 6475  -0.000930799 6475    0.06475   6475 
1.49937e-06 6476  -0.000286582 6476    0.06476   6476 
-2.40575e-06 6477  -0.000608691 6477    0.06477   6477 
1.01123e-06 6478  3.5527e-05 6478    0.06478   6478 
-2.03965e-06 6479  -0.000286582 6479    0.06479   6479 
6.45125e-07 6480  3.5527e-05 6480    0.0648   6480 
-2.40575e-06 6481  -0.000930799 6481    0.06481   6481 
3.49494e-08 6482  -0.000608691 6482    0.06482   6482 
1.01123e-06 6483  -0.000608691 6483    0.06483   6483 
-7.58279e-07 6484  3.5527e-05 6484    0.06484   6484 
-2.0912e-07 6485  -0.000930799 6485    0.06485   6485 
-8.19297e-07 6486  -0.000930799 6486    0.06486   6486 
6.45125e-07 6487  -0.000608691 6487    0.06487   6487 
-1.06337e-06 6488  3.5527e-05 6488    0.06488   6488 
-8.70854e-08 6489  0.000679745 6489    0.06489   6489 
-1.55151e-06 6490  3.5527e-05 6490    0.0649   6490 
-4.53191e-07 6491  -0.000286582 6491    0.06491   6491 
6.45125e-07 6492  -0.000930799 6492    0.06492   6492 
-8.70854e-08 6493  -0.000608691 6493    0.06493   6493 
-1.06337e-06 6494  -0.000286582 6494    0.06494   6494 
-1.06337e-06 6495  -0.000608691 6495    0.06495   6495 
-4.53191e-07 6496  -0.000930799 6496    0.06496   6496 
-1.1854e-06 6497  -0.00189713 6497    0.06497   6497 
1.01123e-06 6498  3.5527e-05 6498    0.06498   6498 
-1.42947e-06 6499  -0.000608691 6499    0.06499   6499 
-8.70854e-08 6500  -0.000608691 6500    0.065   6500 
-9.41332e-07 6501  -0.000930799 6501    0.06501   6501 
-2.0912e-07 6502  -0.000286582 6502    0.06502   6502 
1.01123e-06 6503  -0.000286582 6503    0.06503   6503 
-9.41332e-07 6504  -0.000608691 6504    0.06504   6504 
-1.42947e-06 6505  -0.000286582 6505    0.06505   6505 
-8.19297e-07 6506  0.00100185 6506    0.06506   6506 
9.59678e-08 6507  -0.000930799 6507    0.06507   6507 
-3.92173e-07 6508  -0.000608691 6508    0.06508   6508 
-9.41332e-07 6509  0.000357636 6509    0.06509   6509 
-2.70139e-07 6510  -0.000608691 6510    0.0651   6510 
-8.19297e-07 6511  -0.000286582 6511    0.06511   6511 
6.45125e-07 6512  -0.000608691 6512    0.06512   6512 
-9.41332e-07 6513  -0.000286582 6513    0.06513   6513 
6.45125e-07 6514  -0.000930799 6514    0.06514   6514 
-2.64982e-06 6515  -0.000608691 6515    0.06515   6515 
-8.70854e-08 6516  -0.000608691 6516    0.06516   6516 
-1.30744e-06 6517  -0.000286582 6517    0.06517   6517 
4.01056e-07 6518  -0.000286582 6518    0.06518   6518 
-6.97261e-07 6519  -0.000286582 6519    0.06519   6519 
-3.31156e-07 6520  -0.000608691 6520    0.0652   6520 
-8.70854e-08 6521  -0.000286582 6521    0.06521   6521 
1.56985e-07 6522  -0.000608691 6522    0.06522   6522 
-6.97261e-07 6523  0.00164607 6523    0.06523   6523 
1.56985e-07 6524  -0.000608691 6524    0.06524   6524 
-2.03965e-06 6525  -0.000286582 6525    0.06525   6525 
3.49494e-08 6526  0.000679745 6526    0.06526   6526 
-2.0912e-07 6527  -0.000286582 6527    0.06527   6527 
-5.75226e-07 6528  -0.000608691 6528    0.06528   6528 
-1.30744e-06 6529  -0.000286582 6529    0.06529   6529 
-3.31156e-07 6530  -0.000286582 6530    0.0653   6530 
-1.1854e-06 6531  -0.000608691 6531    0.06531   6531 
-8.70854e-08 6532  -0.000608691 6532    0.06532   6532 
-7.58279e-07 6533  -0.000608691 6533    0.06533   6533 
7.6716e-07 6534  0.000679745 6534    0.06534   6534 
5.2309e-07 6535  -0.000286582 6535    0.06535   6535 
-3.62611e-06 6536  -0.000608691 6536    0.06536   6536 
-8.70854e-08 6537  -0.000930799 6537    0.06537   6537 
1.13327e-06 6538  -0.000608691 6538    0.06538   6538 
-8.19297e-07 6539  -0.000930799 6539    0.06539   6539 
-1.91761e-06 6540  -0.000286582 6540    0.0654   6540 
-1.42947e-06 6541  -0.000608691 6541    0.06541   6541 
-5.75226e-07 6542  3.5527e-05 6542    0.06542   6542 
-6.97261e-07 6543  -0.000286582 6543    0.06543   6543 
1.74344e-06 6544  3.5527e-05 6544    0.06544   6544 
3.49494e-08 6545  -0.000608691 6545    0.06545   6545 
-4.53191e-07 6546  -0.000930799 6546    0.06546   6546 
-1.06337e-06 6547  3.5527e-05 6547    0.06547   6547 
-1.30744e-06 6548  -0.000286582 6548    0.06548   6548 
7.6716e-07 6549  -0.000930799 6549    0.06549   6549 
-1.42947e-06 6550  -0.000286582 6550    0.0655   6550 
-5.75226e-07 6551  -0.000286582 6551    0.06551   6551 
8.89196e-07 6552  -0.000608691 6552    0.06552   6552 
-1.79558e-06 6553  -0.000608691 6553    0.06553   6553 
-1.00235e-06 6554  -0.000608691 6554    0.06554   6554 
9.59678e-08 6555  -0.000930799 6555    0.06555   6555 
1.07225e-06 6556  -0.000930799 6556    0.06556   6556 
-1.1854e-06 6557  -0.000286582 6557    0.06557   6557 
-8.70854e-08 6558  -0.000608691 6558    0.06558   6558 
-2.0912e-07 6559  -0.000286582 6559    0.06559   6559 
-3.31156e-07 6560  0.00132396 6560    0.0656   6560 
-2.52779e-06 6561  0.000357636 6561    0.06561   6561 
-8.70854e-08 6562  -0.000608691 6562    0.06562   6562 
6.45125e-07 6563  -0.000286582 6563    0.06563   6563 
-8.19297e-07 6564  -0.000286582 6564    0.06564   6564 
5.2309e-07 6565  -0.000608691 6565    0.06565   6565 
5.2309e-07 6566  -0.000286582 6566    0.06566   6566 
-1.42947e-06 6567  -0.000930799 6567    0.06567   6567 
-8.70854e-08 6568  -0.000286582 6568    0.06568   6568 
-2.0912e-07 6569  -0.000286582 6569    0.06569   6569 
-2.0912e-07 6570  0.000357636 6570    0.0657   6570 
-8.70854e-08 6571  -0.000930799 6571    0.06571   6571 
-4.53191e-07 6572  -0.00221923 6572    0.06572   6572 
-2.16168e-06 6573  -0.000930799 6573    0.06573   6573 
6.45125e-07 6574  -0.000608691 6574    0.06574   6574 
-8.70854e-08 6575  0.000679745 6575    0.06575   6575 
-2.6068e-08 6576  -0.000286582 6576    0.06576   6576 
-1.24642e-06 6577  -0.000608691 6577    0.06577   6577 
1.56985e-07 6578  0.00229029 6578    0.06578   6578 
-1.48103e-07 6579  -0.000286582 6579    0.06579   6579 
-2.70139e-07 6580  -0.000286582 6580    0.0658   6580 
-1.36846e-06 6581  0.00293451 6581    0.06581   6581 
1.56985e-07 6582  -0.000608691 6582    0.06582   6582 
-2.0912e-07 6583  -0.000608691 6583    0.06583   6583 
-9.41332e-07 6584  0.000357636 6584    0.06584   6584 
-3.31156e-07 6585  -0.000930799 6585    0.06585   6585 
-8.70854e-08 6586  -0.000608691 6586    0.06586   6586 
-9.41332e-07 6587  -0.00318556 6587    0.06587   6587 
5.2309e-07 6588  -0.000286582 6588    0.06588   6588 
-1.30744e-06 6589  -0.000608691 6589    0.06589   6589 
1.56985e-07 6590  -0.000608691 6590    0.0659   6590 
3.49494e-08 6591  -0.000608691 6591    0.06591   6591 
-3.31156e-07 6592  -0.00125291 6592    0.06592   6592 
-3.31156e-07 6593  -0.00254134 6593    0.06593   6593 
3.49494e-08 6594  -0.00125291 6594    0.06594   6594 
-8.70854e-08 6595  -0.000608691 6595    0.06595   6595 
-2.0912e-07 6596  -0.000930799 6596    0.06596   6596 
8.89196e-07 6597  -0.000286582 6597    0.06597   6597 
-9.41332e-07 6598  -0.000286582 6598    0.06598   6598 
-2.6068e-08 6599  -0.00221923 6599    0.06599   6599 
-2.6068e-08 6600  -0.000930799 6600    0.066   6600 
-1.1854e-06 6601  -0.000608691 6601    0.06601   6601 
-6.97261e-07 6602  0.00100185 6602    0.06602   6602 
-3.92173e-07 6603  -0.000930799 6603    0.06603   6603 
6.45125e-07 6604  -0.000286582 6604    0.06604   6604 
-5.75226e-07 6605  0.00229029 6605    0.06605   6605 
6.45125e-07 6606  -0.000608691 6606    0.06606   6606 
1.13327e-06 6607  3.5527e-05 6607    0.06607   6607 
2.7902e-07 6608  -0.000286582 6608    0.06608   6608 
-1.42947e-06 6609  -0.000286582 6609    0.06609   6609 
6.45125e-07 6610  -0.000286582 6610    0.0661   6610 
-1.79558e-06 6611  -0.000930799 6611    0.06611   6611 
3.49494e-08 6612  -0.000286582 6612    0.06612   6612 
1.01123e-06 6613  -0.000930799 6613    0.06613   6613 
3.49494e-08 6614  -0.000286582 6614    0.06614   6614 
-1.67354e-06 6615  3.5527e-05 6615    0.06615   6615 
-8.70854e-08 6616  -0.000930799 6616    0.06616   6616 
-1.1854e-06 6617  3.5527e-05 6617    0.06617   6617 
1.01123e-06 6618  3.5527e-05 6618    0.06618   6618 
-6.97261e-07 6619  -0.000930799 6619    0.06619   6619 
2.7902e-07 6620  -0.000608691 6620    0.0662   6620 
-1.91761e-06 6621  -0.000608691 6621    0.06621   6621 
1.01123e-06 6622  -0.000286582 6622    0.06622   6622 
-1.73456e-06 6623  3.5527e-05 6623    0.06623   6623 
1.62141e-06 6624  -0.000930799 6624    0.06624   6624 
-1.00235e-06 6625  -0.000608691 6625    0.06625   6625 
-8.80314e-07 6626  3.5527e-05 6626    0.06626   6626 
2.7902e-07 6627  -0.000286582 6627    0.06627   6627 
1.49937e-06 6628  -0.000608691 6628    0.06628   6628 
-9.41332e-07 6629  -0.000608691 6629    0.06629   6629 
1.56985e-07 6630  -0.000608691 6630    0.0663   6630 
-1.1854e-06 6631  -0.000286582 6631    0.06631   6631 
1.49937e-06 6632  -0.000608691 6632    0.06632   6632 
-1.67354e-06 6633  -0.000608691 6633    0.06633   6633 
8.89196e-07 6634  -0.000930799 6634    0.06634   6634 
-1.67354e-06 6635  -0.000608691 6635    0.06635   6635 
1.49937e-06 6636  -0.000608691 6636    0.06636   6636 
-1.91761e-06 6637  -0.000286582 6637    0.06637   6637 
2.7902e-07 6638  -0.000930799 6638    0.06638   6638 
4.01056e-07 6639  -0.000930799 6639    0.06639   6639 
1.56985e-07 6640  -0.000608691 6640    0.0664   6640 
-8.19297e-07 6641  -0.000286582 6641    0.06641   6641 
4.01056e-07 6642  -0.000286582 6642    0.06642   6642 
-9.41332e-07 6643  -0.000608691 6643    0.06643   6643 
8.89196e-07 6644  -0.000286582 6644    0.06644   6644 
2.7902e-07 6645  -0.000286582 6645    0.06645   6645 
-1.36846e-06 6646  -0.000286582 6646    0.06646   6646 
1.2553e-06 6647  -0.000286582 6647    0.06647   6647 
5.84108e-07 6648  -0.000608691 6648    0.06648   6648 
-1.42947e-06 6649  -0.000930799 6649    0.06649   6649 
-5.14209e-07 6650  -0.000286582 6650    0.0665   6650 
-6.97261e-07 6651  -0.000286582 6651    0.06651   6651 
7.6716e-07 6652  -0.000608691 6652    0.06652   6652 
-8.19297e-07 6653  -0.000608691 6653    0.06653   6653 
-2.0912e-07 6654  -0.000286582 6654    0.06654   6654 
3.49494e-08 6655  -0.000608691 6655    0.06655   6655 
-1.06337e-06 6656  -0.000286582 6656    0.06656   6656 
-5.75226e-07 6657  3.5527e-05 6657    0.06657   6657 
-5.75226e-07 6658  -0.000286582 6658    0.06658   6658 
5.2309e-07 6659  -0.000286582 6659    0.06659   6659 
-1.06337e-06 6660  0.000679745 6660    0.0666   6660 
-1.30744e-06 6661  -0.000286582 6661    0.06661   6661 
8.89196e-07 6662  -0.000608691 6662    0.06662   6662 
-1.30744e-06 6663  0.00293451 6663    0.06663   6663 
1.13327e-06 6664  -0.000286582 6664    0.06664   6664 
-6.97261e-07 6665  -0.000608691 6665    0.06665   6665 
-2.0912e-07 6666  -0.000286582 6666    0.06666   6666 
-3.31156e-07 6667  -0.000286582 6667    0.06667   6667 
1.2553e-06 6668  -0.000286582 6668    0.06668   6668 
-8.70854e-08 6669  -0.000608691 6669    0.06669   6669 
3.40038e-07 6670  -0.000286582 6670    0.0667   6670 
-1.49049e-06 6671  -0.000608691 6671    0.06671   6671 
6.45125e-07 6672  -0.000286582 6672    0.06672   6672 
-7.58279e-07 6673  -0.000930799 6673    0.06673   6673 
3.49494e-08 6674  -0.000286582 6674    0.06674   6674 
-4.53191e-07 6675  -0.000286582 6675    0.06675   6675 
3.49494e-08 6676  -0.000930799 6676    0.06676   6676 
1.56985e-07 6677  -0.000286582 6677    0.06677   6677 
2.7902e-07 6678  -0.000286582 6678    0.06678   6678 
-6.97261e-07 6679  -0.000286582 6679    0.06679   6679 
5.2309e-07 6680  -0.000608691 6680    0.0668   6680 
-1.06337e-06 6681  -0.000286582 6681    0.06681   6681 
-4.53191e-07 6682  -0.000286582 6682    0.06682   6682 
1.74344e-06 6683  -0.000286582 6683    0.06683   6683 
-1.55151e-06 6684  -0.000608691 6684    0.06684   6684 
-6.97261e-07 6685  3.5527e-05 6685    0.06685   6685 
1.37734e-06 6686  -0.000608691 6686    0.06686   6686 
-9.41332e-07 6687  -0.00125291 6687    0.06687   6687 
2.7902e-07 6688  0.000679745 6688    0.06688   6688 
5.2309e-07 6689  -0.000608691 6689    0.06689   6689 
-1.30744e-06 6690  -0.000930799 6690    0.0669   6690 
2.7902e-07 6691  -0.000930799 6691    0.06691   6691 
-1.36846e-06 6692  -0.000608691 6692    0.06692   6692 
4.01056e-07 6693  -0.000286582 6693    0.06693   6693 
4.01056e-07 6694  0.00100185 6694    0.06694   6694 
-1.91761e-06 6695  -0.000286582 6695    0.06695   6695 
1.49937e-06 6696  -0.000286582 6696    0.06696   6696 
-1.79558e-06 6697  -0.000930799 6697    0.06697   6697 
-8.70854e-08 6698  -0.000286582 6698    0.06698   6698 
-1.1854e-06 6699  -0.000286582 6699    0.06699   6699 
-4.53191e-07 6700  -0.000286582 6700    0.067   6700 
1.01123e-06 6701  3.5527e-05 6701    0.06701   6701 
-5.75226e-07 6702  -0.000286582 6702    0.06702   6702 
-2.28372e-06 6703  -0.000930799 6703    0.06703   6703 
1.01123e-06 6704  -0.000286582 6704    0.06704   6704 
5.2309e-07 6705  -0.000608691 6705    0.06705   6705 
3.49494e-08 6706  -0.000286582 6706    0.06706   6706 
3.49494e-08 6707  -0.000608691 6707    0.06707   6707 
-1.06337e-06 6708  0.000357636 6708    0.06708   6708 
-8.70854e-08 6709  -0.000286582 6709    0.06709   6709 
7.6716e-07 6710  -0.000608691 6710    0.0671   6710 
-1.55151e-06 6711  -0.000930799 6711    0.06711   6711 
2.10955e-06 6712  -0.000286582 6712    0.06712   6712 
-1.55151e-06 6713  -0.000608691 6713    0.06713   6713 
1.01123e-06 6714  -0.000608691 6714    0.06714   6714 
-8.19297e-07 6715  -0.000930799 6715    0.06715   6715 
-1.06337e-06 6716  -0.000286582 6716    0.06716   6716 
4.62073e-07 6717  -0.000608691 6717    0.06717   6717 
-8.19297e-07 6718  -0.000930799 6718    0.06718   6718 
-5.75226e-07 6719  3.5527e-05 6719    0.06719   6719 
-1.49049e-06 6720  -0.000608691 6720    0.0672   6720 
3.40038e-07 6721  -0.00125291 6721    0.06721   6721 
-2.0912e-07 6722  -0.00125291 6722    0.06722   6722 
-3.31156e-07 6723  -0.000286582 6723    0.06723   6723 
4.01056e-07 6724  -0.000930799 6724    0.06724   6724 
-5.75226e-07 6725  -0.000608691 6725    0.06725   6725 
-5.75226e-07 6726  -0.000608691 6726    0.06726   6726 
-3.31156e-07 6727  -0.00125291 6727    0.06727   6727 
8.89196e-07 6728  0.00325662 6728    0.06728   6728 
-1.42947e-06 6729  -0.000930799 6729    0.06729   6729 
7.6716e-07 6730  -0.000930799 6730    0.0673   6730 
-9.41332e-07 6731  -0.000286582 6731    0.06731   6731 
1.37734e-06 6732  3.5527e-05 6732    0.06732   6732 
-1.06337e-06 6733  -0.000286582 6733    0.06733   6733 
3.49494e-08 6734  3.5527e-05 6734    0.06734   6734 
4.01056e-07 6735  3.5527e-05 6735    0.06735   6735 
-3.31156e-07 6736  3.5527e-05 6736    0.06736   6736 
-8.19297e-07 6737  -0.000286582 6737    0.06737   6737 
1.13327e-06 6738  -0.000286582 6738    0.06738   6738 
-5.14209e-07 6739  -0.000608691 6739    0.06739   6739 
-6.36244e-07 6740  -0.000286582 6740    0.0674   6740 
-1.00235e-06 6741  -0.000286582 6741    0.06741   6741 
-8.70854e-08 6742  -0.000608691 6742    0.06742   6742 
-3.31156e-07 6743  -0.000930799 6743    0.06743   6743 
-3.31156e-07 6744  -0.000930799 6744    0.06744   6744 
-1.06337e-06 6745  -0.000608691 6745    0.06745   6745 
7.6716e-07 6746  -0.000608691 6746    0.06746   6746 
-1.06337e-06 6747  -0.000608691 6747    0.06747   6747 
4.01056e-07 6748  -0.000286582 6748    0.06748   6748 
6.45125e-07 6749  -0.000608691 6749    0.06749   6749 
-6.97261e-07 6750  -0.000930799 6750    0.0675   6750 
-1.42947e-06 6751  -0.000608691 6751    0.06751   6751 
1.56985e-07 6752  -0.000608691 6752    0.06752   6752 
-2.0912e-07 6753  0.000679745 6753    0.06753   6753 
-1.1854e-06 6754  -0.000286582 6754    0.06754   6754 
6.45125e-07 6755  -0.000286582 6755    0.06755   6755 
-1.42947e-06 6756  3.5527e-05 6756    0.06756   6756 
8.89196e-07 6757  -0.000286582 6757    0.06757   6757 
-4.53191e-07 6758  -0.000608691 6758    0.06758   6758 
3.49494e-08 6759  -0.000286582 6759    0.06759   6759 
1.56985e-07 6760  -0.000286582 6760    0.0676   6760 
-4.53191e-07 6761  -0.000286582 6761    0.06761   6761 
-6.36244e-07 6762  -0.000608691 6762    0.06762   6762 
-6.36244e-07 6763  -0.000930799 6763    0.06763   6763 
-1.42947e-06 6764  -0.000286582 6764    0.06764   6764 
3.49494e-08 6765  3.5527e-05 6765    0.06765   6765 
2.18003e-07 6766  -0.000930799 6766    0.06766   6766 
-9.41332e-07 6767  -0.000286582 6767    0.06767   6767 
4.01056e-07 6768  -0.000286582 6768    0.06768   6768 
-9.41332e-07 6769  -0.000930799 6769    0.06769   6769 
-8.19297e-07 6770  -0.000286582 6770    0.0677   6770 
1.01123e-06 6771  -0.000608691 6771    0.06771   6771 
8.89196e-07 6772  -0.000286582 6772    0.06772   6772 
-2.03965e-06 6773  -0.000608691 6773    0.06773   6773 
1.49937e-06 6774  -0.000608691 6774    0.06774   6774 
-1.30744e-06 6775  -0.000608691 6775    0.06775   6775 
2.7902e-07 6776  -0.000286582 6776    0.06776   6776 
-1.1854e-06 6777  -0.000286582 6777    0.06777   6777 
1.13327e-06 6778  -0.000286582 6778    0.06778   6778 
-1.06337e-06 6779  3.5527e-05 6779    0.06779   6779 
1.56985e-07 6780  -0.000608691 6780    0.0678   6780 
-1.55151e-06 6781  -0.000286582 6781    0.06781   6781 
-3.31156e-07 6782  -0.000608691 6782    0.06782   6782 
-2.0912e-07 6783  -0.000286582 6783    0.06783   6783 
-8.70854e-08 6784  -0.000286582 6784    0.06784   6784 
-4.53191e-07 6785  -0.000286582 6785    0.06785   6785 
-3.92173e-07 6786  3.5527e-05 6786    0.06786   6786 
-2.40575e-06 6787  -0.00125291 6787    0.06787   6787 
2.35362e-06 6788  -0.000608691 6788    0.06788   6788 
-2.6068e-08 6789  -0.000286582 6789    0.06789   6789 
8.28177e-07 6790  -0.00254134 6790    0.0679   6790 
-6.97261e-07 6791  -0.000608691 6791    0.06791   6791 
8.89196e-07 6792  3.5527e-05 6792    0.06792   6792 
-6.97261e-07 6793  3.5527e-05 6793    0.06793   6793 
-2.0912e-07 6794  -0.000286582 6794    0.06794   6794 
2.7902e-07 6795  -0.000608691 6795    0.06795   6795 
2.7902e-07 6796  3.5527e-05 6796    0.06796   6796 
-6.97261e-07 6797  3.5527e-05 6797    0.06797   6797 
7.6716e-07 6798  -0.000608691 6798    0.06798   6798 
-5.75226e-07 6799  -0.000608691 6799    0.06799   6799 
4.01056e-07 6800  -0.000608691 6800    0.068   6800 
-4.53191e-07 6801  -0.000286582 6801    0.06801   6801 
-1.06337e-06 6802  3.5527e-05 6802    0.06802   6802 
-5.75226e-07 6803  -0.000286582 6803    0.06803   6803 
7.6716e-07 6804  -0.000930799 6804    0.06804   6804 
-1.30744e-06 6805  -0.000286582 6805    0.06805   6805 
8.89196e-07 6806  -0.000930799 6806    0.06806   6806 
-1.42947e-06 6807  -0.000286582 6807    0.06807   6807 
2.7902e-07 6808  -0.000608691 6808    0.06808   6808 
-6.97261e-07 6809  -0.000930799 6809    0.06809   6809 
1.19428e-06 6810  3.5527e-05 6810    0.0681   6810 
-1.42947e-06 6811  -0.000286582 6811    0.06811   6811 
1.13327e-06 6812  -0.000930799 6812    0.06812   6812 
-5.75226e-07 6813  3.5527e-05 6813    0.06813   6813 
1.74344e-06 6814  -0.000608691 6814    0.06814   6814 
-1.91761e-06 6815  -0.000608691 6815    0.06815   6815 
1.37734e-06 6816  -0.000608691 6816    0.06816   6816 
-2.40575e-06 6817  3.5527e-05 6817    0.06817   6817 
-4.53191e-07 6818  0.000357636 6818    0.06818   6818 
1.37734e-06 6819  -0.000286582 6819    0.06819   6819 
-4.53191e-07 6820  -0.000608691 6820    0.0682   6820 
-9.41332e-07 6821  -0.000608691 6821    0.06821   6821 
6.45125e-07 6822  -0.000608691 6822    0.06822   6822 
-9.41332e-07 6823  -0.000286582 6823    0.06823   6823 
-4.53191e-07 6824  -0.00221923 6824    0.06824   6824 
4.01056e-07 6825  -0.000608691 6825    0.06825   6825 
2.7902e-07 6826  -0.000286582 6826    0.06826   6826 
-1.06337e-06 6827  -0.000608691 6827    0.06827   6827 
6.45125e-07 6828  -0.000930799 6828    0.06828   6828 
1.37734e-06 6829  -0.000930799 6829    0.06829   6829 
-1.79558e-06 6830  -0.000930799 6830    0.0683   6830 
3.49494e-08 6831  -0.000286582 6831    0.06831   6831 
-5.75226e-07 6832  -0.000608691 6832    0.06832   6832 
2.18003e-07 6833  -0.000608691 6833    0.06833   6833 
-1.48103e-07 6834  -0.000608691 6834    0.06834   6834 
3.40038e-07 6835  3.5527e-05 6835    0.06835   6835 
8.89196e-07 6836  -0.000286582 6836    0.06836   6836 
-5.75226e-07 6837  -0.000286582 6837    0.06837   6837 
-3.31156e-07 6838  -0.000286582 6838    0.06838   6838 
7.6716e-07 6839  -0.000930799 6839    0.06839   6839 
-1.06337e-06 6840  0.000357636 6840    0.0684   6840 
6.45125e-07 6841  -0.000286582 6841    0.06841   6841 
3.49494e-08 6842  -0.000286582 6842    0.06842   6842 
-1.06337e-06 6843  -0.000608691 6843    0.06843   6843 
2.7902e-07 6844  -0.000286582 6844    0.06844   6844 
-1.1854e-06 6845  -0.000286582 6845    0.06845   6845 
1.56985e-07 6846  -0.000930799 6846    0.06846   6846 
4.01056e-07 6847  -0.000608691 6847    0.06847   6847 
-1.30744e-06 6848  -0.000286582 6848    0.06848   6848 
2.7902e-07 6849  -0.000608691 6849    0.06849   6849 
5.2309e-07 6850  -0.000286582 6850    0.0685   6850 
-1.67354e-06 6851  -0.000608691 6851    0.06851   6851 
1.56985e-07 6852  -0.000930799 6852    0.06852   6852 
-4.53191e-07 6853  -0.000608691 6853    0.06853   6853 
1.56985e-07 6854  -0.000930799 6854    0.06854   6854 
-5.14209e-07 6855  -0.000608691 6855    0.06855   6855 
-2.6068e-08 6856  -0.000608691 6856    0.06856   6856 
-2.70139e-07 6857  -0.000286582 6857    0.06857   6857 
-5.75226e-07 6858  -0.00125291 6858    0.06858   6858 
-1.48103e-07 6859  3.5527e-05 6859    0.06859   6859 
1.56039e-06 6860  -0.000608691 6860    0.0686   6860 
-1.67354e-06 6861  -0.00221923 6861    0.06861   6861 
2.7902e-07 6862  -0.000286582 6862    0.06862   6862 
1.56985e-07 6863  -0.000608691 6863    0.06863   6863 
1.13327e-06 6864  -0.000286582 6864    0.06864   6864 
-2.40575e-06 6865  -0.000608691 6865    0.06865   6865 
1.74344e-06 6866  -0.000608691 6866    0.06866   6866 
-5.75226e-07 6867  -0.000608691 6867    0.06867   6867 
4.01056e-07 6868  -0.000286582 6868    0.06868   6868 
-1.1854e-06 6869  -0.000286582 6869    0.06869   6869 
4.01056e-07 6870  -0.000608691 6870    0.0687   6870 
-2.0912e-07 6871  -0.000930799 6871    0.06871   6871 
-6.97261e-07 6872  3.5527e-05 6872    0.06872   6872 
-3.31156e-07 6873  -0.000286582 6873    0.06873   6873 
2.7902e-07 6874  -0.000608691 6874    0.06874   6874 
-1.06337e-06 6875  -0.000608691 6875    0.06875   6875 
-2.0912e-07 6876  -0.00125291 6876    0.06876   6876 
7.6716e-07 6877  3.5527e-05 6877    0.06877   6877 
-8.19297e-07 6878  -0.000930799 6878    0.06878   6878 
-8.19297e-07 6879  -0.000608691 6879    0.06879   6879 
-6.97261e-07 6880  -0.000608691 6880    0.0688   6880 
1.56985e-07 6881  -0.000930799 6881    0.06881   6881 
-5.14209e-07 6882  -0.000608691 6882    0.06882   6882 
-5.75226e-07 6883  -0.000286582 6883    0.06883   6883 
-2.6068e-08 6884  -0.000608691 6884    0.06884   6884 
-1.48103e-07 6885  -0.000286582 6885    0.06885   6885 
-6.97261e-07 6886  -0.000286582 6886    0.06886   6886 
-8.70854e-08 6887  -0.000608691 6887    0.06887   6887 
-2.0912e-07 6888  -0.000286582 6888    0.06888   6888 
-4.53191e-07 6889  -0.000286582 6889    0.06889   6889 
-4.53191e-07 6890  -0.000608691 6890    0.0689   6890 
-2.0912e-07 6891  -0.000286582 6891    0.06891   6891 
5.2309e-07 6892  -0.000608691 6892    0.06892   6892 
4.01056e-07 6893  -0.000608691 6893    0.06893   6893 
3.49494e-08 6894  -0.000286582 6894    0.06894   6894 
-3.31156e-07 6895  -0.000286582 6895    0.06895   6895 
1.56985e-07 6896  -0.000286582 6896    0.06896   6896 
-3.31156e-07 6897  -0.000286582 6897    0.06897   6897 
1.01123e-06 6898  3.5527e-05 6898    0.06898   6898 
-4.53191e-07 6899  -0.000608691 6899    0.06899   6899 
-3.31156e-07 6900  -0.000286582 6900    0.069   6900 
-8.19297e-07 6901  -0.00221923 6901    0.06901   6901 
9.59678e-08 6902  -0.000286582 6902    0.06902   6902 
8.89196e-07 6903  0.000357636 6903    0.06903   6903 
-1.24642e-06 6904  3.5527e-05 6904    0.06904   6904 
-5.14209e-07 6905  -0.000930799 6905    0.06905   6905 
6.45125e-07 6906  -0.000930799 6906    0.06906   6906 
-1.30744e-06 6907  -0.000608691 6907    0.06907   6907 
1.49937e-06 6908  -0.000608691 6908    0.06908   6908 
-2.0912e-07 6909  -0.000608691 6909    0.06909   6909 
-1.30744e-06 6910  -0.000286582 6910    0.0691   6910 
-9.41332e-07 6911  -0.000608691 6911    0.06911   6911 
1.74344e-06 6912  -0.000286582 6912    0.06912   6912 
-6.97261e-07 6913  -0.000930799 6913    0.06913   6913 
-9.41332e-07 6914  -0.000608691 6914    0.06914   6914 
2.7902e-07 6915  -0.000608691 6915    0.06915   6915 
2.7902e-07 6916  3.5527e-05 6916    0.06916   6916 
1.56985e-07 6917  -0.000608691 6917    0.06917   6917 
3.49494e-08 6918  -0.000930799 6918    0.06918   6918 
-1.55151e-06 6919  -0.00125291 6919    0.06919   6919 
1.37734e-06 6920  -0.000286582 6920    0.0692   6920 
-1.79558e-06 6921  -0.000930799 6921    0.06921   6921 
7.6716e-07 6922  -0.000608691 6922    0.06922   6922 
-1.55151e-06 6923  -0.000930799 6923    0.06923   6923 
1.74344e-06 6924  -0.000286582 6924    0.06924   6924 
-3.92173e-07 6925  3.5527e-05 6925    0.06925   6925 
-8.19297e-07 6926  -0.000608691 6926    0.06926   6926 
7.6716e-07 6927  -0.000286582 6927    0.06927   6927 
-1.97863e-06 6928  -0.000286582 6928    0.06928   6928 
1.80446e-06 6929  -0.000608691 6929    0.06929   6929 
-8.70854e-08 6930  -0.000286582 6930    0.0693   6930 
-2.16168e-06 6931  -0.000608691 6931    0.06931   6931 
1.2553e-06 6932  -0.000930799 6932    0.06932   6932 
-1.79558e-06 6933  -0.000930799 6933    0.06933   6933 
1.49937e-06 6934  3.5527e-05 6934    0.06934   6934 
-6.97261e-07 6935  -0.000930799 6935    0.06935   6935 
4.01056e-07 6936  -0.000286582 6936    0.06936   6936 
-1.30744e-06 6937  -0.000608691 6937    0.06937   6937 
8.89196e-07 6938  -0.000608691 6938    0.06938   6938 
-6.97261e-07 6939  -0.000930799 6939    0.06939   6939 
1.86548e-06 6940  -0.000608691 6940    0.0694   6940 
-1.1854e-06 6941  -0.000286582 6941    0.06941   6941 
6.45125e-07 6942  -0.000608691 6942    0.06942   6942 
-6.97261e-07 6943  -0.000930799 6943    0.06943   6943 
-5.75226e-07 6944  -0.00157502 6944    0.06944   6944 
-3.31156e-07 6945  -0.000608691 6945    0.06945   6945 
2.7902e-07 6946  -0.000286582 6946    0.06946   6946 
-1.30744e-06 6947  -0.000608691 6947    0.06947   6947 
1.68242e-06 6948  3.5527e-05 6948    0.06948   6948 
-2.34474e-06 6949  3.5527e-05 6949    0.06949   6949 
1.37734e-06 6950  0.000357636 6950    0.0695   6950 
-1.42947e-06 6951  -0.000930799 6951    0.06951   6951 
2.18003e-07 6952  3.5527e-05 6952    0.06952   6952 
-1.30744e-06 6953  -0.000286582 6953    0.06953   6953 
5.2309e-07 6954  -0.000286582 6954    0.06954   6954 
-1.06337e-06 6955  -0.000608691 6955    0.06955   6955 
3.49494e-08 6956  -0.000286582 6956    0.06956   6956 
4.01056e-07 6957  3.5527e-05 6957    0.06957   6957 
1.2553e-06 6958  -0.000608691 6958    0.06958   6958 
-1.67354e-06 6959  -0.000930799 6959    0.06959   6959 
-2.0912e-07 6960  -0.000608691 6960    0.0696   6960 
-8.70854e-08 6961  -0.00125291 6961    0.06961   6961 
-8.70854e-08 6962  -0.000608691 6962    0.06962   6962 
-6.97261e-07 6963  -0.000286582 6963    0.06963   6963 
7.6716e-07 6964  -0.000286582 6964    0.06964   6964 
-1.06337e-06 6965  0.000679745 6965    0.06965   6965 
1.56985e-07 6966  -0.000608691 6966    0.06966   6966 
-4.53191e-07 6967  -0.000608691 6967    0.06967   6967 
-2.0912e-07 6968  -0.000930799 6968    0.06968   6968 
1.56985e-07 6969  3.5527e-05 6969    0.06969   6969 
2.7902e-07 6970  -0.000286582 6970    0.0697   6970 
-5.75226e-07 6971  -0.000286582 6971    0.06971   6971 
1.49937e-06 6972  -0.000286582 6972    0.06972   6972 
-1.91761e-06 6973  -0.000286582 6973    0.06973   6973 
8.28177e-07 6974  -0.000286582 6974    0.06974   6974 
-8.70854e-08 6975  3.5527e-05 6975    0.06975   6975 
-6.97261e-07 6976  3.5527e-05 6976    0.06976   6976 
-3.31156e-07 6977  -0.000608691 6977    0.06977   6977 
-2.0912e-07 6978  -0.000286582 6978    0.06978   6978 
3.49494e-08 6979  -0.000930799 6979    0.06979   6979 
1.56985e-07 6980  -0.000930799 6980    0.0698   6980 
-1.42947e-06 6981  -0.000286582 6981    0.06981   6981 
1.98751e-06 6982  -0.000286582 6982    0.06982   6982 
-5.75226e-07 6983  -0.000930799 6983    0.06983   6983 
-1.55151e-06 6984  -0.000608691 6984    0.06984   6984 
-3.31156e-07 6985  -0.000930799 6985    0.06985   6985 
4.01056e-07 6986  -0.000930799 6986    0.06986   6986 
-1.06337e-06 6987  -0.000286582 6987    0.06987   6987 
5.2309e-07 6988  -0.000286582 6988    0.06988   6988 
-9.41332e-07 6989  -0.000286582 6989    0.06989   6989 
-3.31156e-07 6990  -0.000930799 6990    0.0699   6990 
2.7902e-07 6991  -0.000608691 6991    0.06991   6991 
5.2309e-07 6992  -0.000930799 6992    0.06992   6992 
6.45125e-07 6993  -0.000930799 6993    0.06993   6993 
-1.79558e-06 6994  -0.000286582 6994    0.06994   6994 
7.06143e-07 6995  -0.000286582 6995    0.06995   6995 
-2.0912e-07 6996  3.5527e-05 6996    0.06996   6996 
-1.36846e-06 6997  -0.000608691 6997    0.06997   6997 
3.40038e-07 6998  3.5527e-05 6998    0.06998   6998 
5.2309e-07 6999  -0.000608691 6999    0.06999   6999 
-8.19297e-07 7000  -0.000930799 7000    0.07   7000 
6.45125e-07 7001  -0.000608691 7001    0.07001   7001 
-4.53191e-07 7002  -0.000286582 7002    0.07002   7002 
5.2309e-07 7003  -0.000286582 7003    0.07003   7003 
-1.67354e-06 7004  -0.000286582 7004    0.07004   7004 
2.7902e-07 7005  -0.000608691 7005    0.07005   7005 
1.2553e-06 7006  -0.000608691 7006    0.07006   7006 
-2.0912e-07 7007  -0.00125291 7007    0.07007   7007 
1.56985e-07 7008  -0.000608691 7008    0.07008   7008 
-6.97261e-07 7009  -0.000608691 7009    0.07009   7009 
-2.0912e-07 7010  -0.000608691 7010    0.0701   7010 
-1.06337e-06 7011  -0.00157502 7011    0.07011   7011 
1.62141e-06 7012  -0.000286582 7012    0.07012   7012 
-1.67354e-06 7013  -0.000286582 7013    0.07013   7013 
7.6716e-07 7014  3.5527e-05 7014    0.07014   7014 
-1.30744e-06 7015  -0.000286582 7015    0.07015   7015 
4.01056e-07 7016  -0.000286582 7016    0.07016   7016 
-6.97261e-07 7017  -0.00125291 7017    0.07017   7017 
-6.97261e-07 7018  -0.000286582 7018    0.07018   7018 
-1.48103e-07 7019  -0.000286582 7019    0.07019   7019 
8.89196e-07 7020  -0.000286582 7020    0.0702   7020 
-1.12438e-06 7021  3.5527e-05 7021    0.07021   7021 
1.01123e-06 7022  -0.000286582 7022    0.07022   7022 
-1.48103e-07 7023  0.000357636 7023    0.07023   7023 
1.13327e-06 7024  -0.000930799 7024    0.07024   7024 
-6.97261e-07 7025  -0.000286582 7025    0.07025   7025 
5.2309e-07 7026  -0.000930799 7026    0.07026   7026 
-3.31156e-07 7027  -0.000286582 7027    0.07027   7027 
2.7902e-07 7028  -0.000286582 7028    0.07028   7028 
-4.53191e-07 7029  -0.000286582 7029    0.07029   7029 
1.56985e-07 7030  3.5527e-05 7030    0.0703   7030 
-1.1854e-06 7031  -0.000286582 7031    0.07031   7031 
-8.70854e-08 7032  0.00132396 7032    0.07032   7032 
-4.53191e-07 7033  -0.000608691 7033    0.07033   7033 
1.01123e-06 7034  -0.000286582 7034    0.07034   7034 
-3.31156e-07 7035  -0.00221923 7035    0.07035   7035 
-9.41332e-07 7036  -0.000608691 7036    0.07036   7036 
-3.31156e-07 7037  -0.000930799 7037    0.07037   7037 
1.56985e-07 7038  -0.000930799 7038    0.07038   7038 
-8.19297e-07 7039  -0.000286582 7039    0.07039   7039 
1.62141e-06 7040  0.000357636 7040    0.0704   7040 
-6.97261e-07 7041  -0.000286582 7041    0.07041   7041 
-6.36244e-07 7042  -0.000608691 7042    0.07042   7042 
-6.97261e-07 7043  -0.000608691 7043    0.07043   7043 
1.13327e-06 7044  -0.000930799 7044    0.07044   7044 
-2.16168e-06 7045  -0.000608691 7045    0.07045   7045 
-3.31156e-07 7046  -0.000608691 7046    0.07046   7046 
-6.97261e-07 7047  -0.000930799 7047    0.07047   7047 
1.74344e-06 7048  -0.000286582 7048    0.07048   7048 
-1.06337e-06 7049  -0.000608691 7049    0.07049   7049 
1.56985e-07 7050  -0.000608691 7050    0.0705   7050 
8.89196e-07 7051  -0.000608691 7051    0.07051   7051 
-1.79558e-06 7052  -0.000608691 7052    0.07052   7052 
-2.0912e-07 7053  -0.000608691 7053    0.07053   7053 
3.49494e-08 7054  -0.000608691 7054    0.07054   7054 
1.37734e-06 7055  -0.000930799 7055    0.07055   7055 
-1.42947e-06 7056  -0.000930799 7056    0.07056   7056 
-1.55151e-06 7057  -0.000286582 7057    0.07057   7057 
5.2309e-07 7058  -0.000286582 7058    0.07058   7058 
6.45125e-07 7059  0.00132396 7059    0.07059   7059 
-4.53191e-07 7060  3.5527e-05 7060    0.0706   7060 
1.01123e-06 7061  -0.000608691 7061    0.07061   7061 
-8.70854e-08 7062  -0.000930799 7062    0.07062   7062 
-1.1854e-06 7063  -0.000608691 7063    0.07063   7063 
8.28177e-07 7064  -0.000286582 7064    0.07064   7064 
1.56985e-07 7065  -0.000608691 7065    0.07065   7065 
-1.1854e-06 7066  -0.000608691 7066    0.07066   7066 
4.01056e-07 7067  -0.000286582 7067    0.07067   7067 
7.06143e-07 7068  -0.000608691 7068    0.07068   7068 
-7.58279e-07 7069  -0.000608691 7069    0.07069   7069 
-5.75226e-07 7070  -0.000608691 7070    0.0707   7070 
2.7902e-07 7071  -0.000930799 7071    0.07071   7071 
-6.97261e-07 7072  -0.000608691 7072    0.07072   7072 
1.13327e-06 7073  3.5527e-05 7073    0.07073   7073 
-1.30744e-06 7074  -0.000286582 7074    0.07074   7074 
-1.1854e-06 7075  -0.000608691 7075    0.07075   7075 
1.37734e-06 7076  -0.000286582 7076    0.07076   7076 
-1.42947e-06 7077  -0.000608691 7077    0.07077   7077 
1.13327e-06 7078  -0.000286582 7078    0.07078   7078 
-9.41332e-07 7079  -0.000930799 7079    0.07079   7079 
6.45125e-07 7080  -0.000930799 7080    0.0708   7080 
-4.53191e-07 7081  -0.000608691 7081    0.07081   7081 
1.2553e-06 7082  0.000679745 7082    0.07082   7082 
-1.91761e-06 7083  -0.000608691 7083    0.07083   7083 
3.49494e-08 7084  -0.000286582 7084    0.07084   7084 
1.37734e-06 7085  -0.000286582 7085    0.07085   7085 
-2.0912e-07 7086  -0.000286582 7086    0.07086   7086 
-2.0912e-07 7087  0.000357636 7087    0.07087   7087 
-8.80314e-07 7088  -0.000608691 7088    0.07088   7088 
5.2309e-07 7089  -0.000608691 7089    0.07089   7089 
7.6716e-07 7090  -0.000608691 7090    0.0709   7090 
-1.55151e-06 7091  3.5527e-05 7091    0.07091   7091 
7.6716e-07 7092  -0.000608691 7092    0.07092   7092 
-1.1854e-06 7093  3.5527e-05 7093    0.07093   7093 
8.89196e-07 7094  -0.000286582 7094    0.07094   7094 
-1.67354e-06 7095  -0.000286582 7095    0.07095   7095 
7.6716e-07 7096  -0.000286582 7096    0.07096   7096 
2.7902e-07 7097  -0.000608691 7097    0.07097   7097 
8.89196e-07 7098  -0.000286582 7098    0.07098   7098 
-1.30744e-06 7099  -0.000608691 7099    0.07099   7099 
2.7902e-07 7100  -0.000608691 7100    0.071   7100 
4.01056e-07 7101  -0.000286582 7101    0.07101   7101 
3.49494e-08 7102  3.5527e-05 7102    0.07102   7102 
-5.75226e-07 7103  -0.000286582 7103    0.07103   7103 
5.2309e-07 7104  -0.000286582 7104    0.07104   7104 
-8.70854e-08 7105  -0.000930799 7105    0.07105   7105 
5.2309e-07 7106  -0.000608691 7106    0.07106   7106 
-1.55151e-06 7107  0.000357636 7107    0.07107   7107 
5.2309e-07 7108  -0.000286582 7108    0.07108   7108 
-8.70854e-08 7109  -0.000286582 7109    0.07109   7109 
8.89196e-07 7110  -0.000286582 7110    0.0711   7110 
3.49494e-08 7111  -0.000608691 7111    0.07111   7111 
7.06143e-07 7112  -0.000286582 7112    0.07112   7112 
5.84108e-07 7113  -0.000286582 7113    0.07113   7113 
-5.14209e-07 7114  -0.000286582 7114    0.07114   7114 
-3.31156e-07 7115  -0.000608691 7115    0.07115   7115 
-1.48103e-07 7116  -0.000608691 7116    0.07116   7116 
4.62073e-07 7117  -0.000608691 7117    0.07117   7117 
-3.31156e-07 7118  3.5527e-05 7118    0.07118   7118 
-1.1854e-06 7119  -0.000608691 7119    0.07119   7119 
1.01123e-06 7120  -0.000286582 7120    0.0712   7120 
-5.75226e-07 7121  -0.000930799 7121    0.07121   7121 
6.45125e-07 7122  -0.000286582 7122    0.07122   7122 
5.2309e-07 7123  -0.000608691 7123    0.07123   7123 
6.45125e-07 7124  -0.000608691 7124    0.07124   7124 
-8.70854e-08 7125  -0.000286582 7125    0.07125   7125 
4.01056e-07 7126  -0.000930799 7126    0.07126   7126 
7.6716e-07 7127  -0.000608691 7127    0.07127   7127 
1.74344e-06 7128  -0.000286582 7128    0.07128   7128 
-1.42947e-06 7129  -0.000286582 7129    0.07129   7129 
4.01056e-07 7130  -0.000930799 7130    0.0713   7130 
7.6716e-07 7131  -0.000608691 7131    0.07131   7131 
2.7902e-07 7132  -0.000286582 7132    0.07132   7132 
-4.53191e-07 7133  -0.000608691 7133    0.07133   7133 
1.07225e-06 7134  3.5527e-05 7134    0.07134   7134 
-8.80314e-07 7135  3.5527e-05 7135    0.07135   7135 
1.07225e-06 7136  -0.000286582 7136    0.07136   7136 
-9.41332e-07 7137  -0.000608691 7137    0.07137   7137 
1.37734e-06 7138  -0.000286582 7138    0.07138   7138 
8.89196e-07 7139  -0.000608691 7139    0.07139   7139 
-2.64982e-06 7140  -0.000286582 7140    0.0714   7140 
1.2553e-06 7141  -0.000286582 7141    0.07141   7141 
3.49494e-08 7142  -0.000608691 7142    0.07142   7142 
-8.19297e-07 7143  -0.000286582 7143    0.07143   7143 
8.89196e-07 7144  -0.000286582 7144    0.07144   7144 
-5.75226e-07 7145  -0.00221923 7145    0.07145   7145 
1.13327e-06 7146  -0.000608691 7146    0.07146   7146 
-3.31156e-07 7147  -0.000608691 7147    0.07147   7147 
1.01123e-06 7148  3.5527e-05 7148    0.07148   7148 
-6.97261e-07 7149  -0.000286582 7149    0.07149   7149 
2.7902e-07 7150  -0.000286582 7150    0.0715   7150 
4.01056e-07 7151  -0.000608691 7151    0.07151   7151 
4.01056e-07 7152  3.5527e-05 7152    0.07152   7152 
-2.16168e-06 7153  -0.000608691 7153    0.07153   7153 
1.62141e-06 7154  -0.000930799 7154    0.07154   7154 
-1.42947e-06 7155  -0.000608691 7155    0.07155   7155 
1.49937e-06 7156  -0.000286582 7156    0.07156   7156 
-1.48103e-07 7157  -0.000608691 7157    0.07157   7157 
-2.6068e-08 7158  -0.000608691 7158    0.07158   7158 
6.45125e-07 7159  -0.000608691 7159    0.07159   7159 
3.49494e-08 7160  -0.000608691 7160    0.0716   7160 
3.40038e-07 7161  -0.000608691 7161    0.07161   7161 
-2.0912e-07 7162  -0.000608691 7162    0.07162   7162 
2.7902e-07 7163  -0.000286582 7163    0.07163   7163 
-3.31156e-07 7164  -0.000608691 7164    0.07164   7164 
-2.0912e-07 7165  -0.000608691 7165    0.07165   7165 
-8.70854e-08 7166  -0.00125291 7166    0.07166   7166 
-2.0912e-07 7167  -0.000608691 7167    0.07167   7167 
1.37734e-06 7168  -0.000608691 7168    0.07168   7168 
4.01056e-07 7169  3.5527e-05 7169    0.07169   7169 
-4.53191e-07 7170  -0.000286582 7170    0.0717   7170 
-1.06337e-06 7171  -0.000286582 7171    0.07171   7171 
4.01056e-07 7172  3.5527e-05 7172    0.07172   7172 
3.49494e-08 7173  -0.000286582 7173    0.07173   7173 
1.37734e-06 7174  -0.000286582 7174    0.07174   7174 
-6.97261e-07 7175  -0.000608691 7175    0.07175   7175 
1.49937e-06 7176  -0.000608691 7176    0.07176   7176 
-5.75226e-07 7177  -0.000930799 7177    0.07177   7177 
-5.75226e-07 7178  -0.000286582 7178    0.07178   7178 
1.74344e-06 7179  -0.000930799 7179    0.07179   7179 
-2.70139e-07 7180  -0.000930799 7180    0.0718   7180 
-4.53191e-07 7181  -0.00125291 7181    0.07181   7181 
1.37734e-06 7182  -0.000608691 7182    0.07182   7182 
-8.70854e-08 7183  -0.000608691 7183    0.07183   7183 
-5.14209e-07 7184  -0.000286582 7184    0.07184   7184 
2.18003e-07 7185  -0.00125291 7185    0.07185   7185 
4.01056e-07 7186  -0.000930799 7186    0.07186   7186 
1.56985e-07 7187  -0.000930799 7187    0.07187   7187 
1.2553e-06 7188  -0.000286582 7188    0.07188   7188 
-2.0912e-07 7189  3.5527e-05 7189    0.07189   7189 
2.47565e-06 7190  -0.000608691 7190    0.0719   7190 
-1.1854e-06 7191  3.5527e-05 7191    0.07191   7191 
-2.0912e-07 7192  -0.000286582 7192    0.07192   7192 
-6.97261e-07 7193  3.5527e-05 7193    0.07193   7193 
1.01123e-06 7194  -0.000286582 7194    0.07194   7194 
-4.53191e-07 7195  3.5527e-05 7195    0.07195   7195 
4.01056e-07 7196  -0.000930799 7196    0.07196   7196 
4.01056e-07 7197  0.00454505 7197    0.07197   7197 
6.45125e-07 7198  -0.000286582 7198    0.07198   7198 
3.49494e-08 7199  -0.000608691 7199    0.07199   7199 
1.01123e-06 7200  -0.000286582 7200    0.072   7200 
-8.19297e-07 7201  -0.000930799 7201    0.07201   7201 
-6.97261e-07 7202  3.5527e-05 7202    0.07202   7202 
-9.41332e-07 7203  -0.00125291 7203    0.07203   7203 
1.62141e-06 7204  -0.00125291 7204    0.07204   7204 
-1.42947e-06 7205  -0.00125291 7205    0.07205   7205 
1.43835e-06 7206  -0.000608691 7206    0.07206   7206 
-4.53191e-07 7207  -0.000608691 7207    0.07207   7207 
2.7902e-07 7208  -0.000286582 7208    0.07208   7208 
-8.70854e-08 7209  -0.000608691 7209    0.07209   7209 
6.45125e-07 7210  -0.000286582 7210    0.0721   7210 
5.2309e-07 7211  -0.000930799 7211    0.07211   7211 
5.2309e-07 7212  -0.000608691 7212    0.07212   7212 
-1.42947e-06 7213  -0.000286582 7213    0.07213   7213 
4.01056e-07 7214  3.5527e-05 7214    0.07214   7214 
-2.0912e-07 7215  0.00100185 7215    0.07215   7215 
-4.53191e-07 7216  -0.000286582 7216    0.07216   7216 
5.2309e-07 7217  -0.000286582 7217    0.07217   7217 
4.01056e-07 7218  -0.000608691 7218    0.07218   7218 
-3.31156e-07 7219  -0.000608691 7219    0.07219   7219 
-2.0912e-07 7220  -0.000608691 7220    0.0722   7220 
8.89196e-07 7221  -0.000608691 7221    0.07221   7221 
1.01123e-06 7222  -0.000608691 7222    0.07222   7222 
1.56985e-07 7223  -0.000608691 7223    0.07223   7223 
1.13327e-06 7224  -0.000608691 7224    0.07224   7224 
-8.19297e-07 7225  -0.000930799 7225    0.07225   7225 
5.2309e-07 7226  -0.000286582 7226    0.07226   7226 
-6.36244e-07 7227  -0.000286582 7227    0.07227   7227 
3.40038e-07 7228  -0.000930799 7228    0.07228   7228 
-5.14209e-07 7229  -0.000286582 7229    0.07229   7229 
1.74344e-06 7230  -0.000608691 7230    0.0723   7230 
-2.40575e-06 7231  -0.000286582 7231    0.07231   7231 
2.23158e-06 7232  -0.000608691 7232    0.07232   7232 
-2.0912e-07 7233  -0.000608691 7233    0.07233   7233 
-3.31156e-07 7234  -0.000286582 7234    0.07234   7234 
-5.75226e-07 7235  -0.000286582 7235    0.07235   7235 
1.74344e-06 7236  -0.000930799 7236    0.07236   7236 
-8.70854e-08 7237  3.5527e-05 7237    0.07237   7237 
-1.42947e-06 7238  -0.000286582 7238    0.07238   7238 
5.2309e-07 7239  -0.000930799 7239    0.07239   7239 
-4.53191e-07 7240  -0.000608691 7240    0.0724   7240 
1.13327e-06 7241  -0.000608691 7241    0.07241   7241 
1.56985e-07 7242  -0.000930799 7242    0.07242   7242 
-6.97261e-07 7243  -0.00189713 7243    0.07243   7243 
8.89196e-07 7244  -0.000286582 7244    0.07244   7244 
-1.42947e-06 7245  -0.000930799 7245    0.07245   7245 
1.01123e-06 7246  0.0026124 7246    0.07246   7246 
3.49494e-08 7247  -0.000608691 7247    0.07247   7247 
7.6716e-07 7248  -0.000608691 7248    0.07248   7248 
-5.75226e-07 7249  3.5527e-05 7249    0.07249   7249 
1.2553e-06 7250  -0.000608691 7250    0.0725   7250 
-6.36244e-07 7251  -0.000930799 7251    0.07251   7251 
9.50213e-07 7252  -0.000608691 7252    0.07252   7252 
-6.97261e-07 7253  -0.000286582 7253    0.07253   7253 
2.7902e-07 7254  3.5527e-05 7254    0.07254   7254 
5.84108e-07 7255  -0.000608691 7255    0.07255   7255 
6.45125e-07 7256  -0.000608691 7256    0.07256   7256 
-3.31156e-07 7257  -0.000608691 7257    0.07257   7257 
7.6716e-07 7258  -0.000286582 7258    0.07258   7258 
1.56985e-07 7259  -0.000608691 7259    0.07259   7259 
-1.55151e-06 7260  -0.000608691 7260    0.0726   7260 
7.6716e-07 7261  -0.000608691 7261    0.07261   7261 
7.6716e-07 7262  -0.000286582 7262    0.07262   7262 
-1.30744e-06 7263  -0.000608691 7263    0.07263   7263 
2.10955e-06 7264  -0.000608691 7264    0.07264   7264 
-9.41332e-07 7265  -0.000286582 7265    0.07265   7265 
1.56985e-07 7266  -0.000930799 7266    0.07266   7266 
-1.42947e-06 7267  -0.000608691 7267    0.07267   7267 
7.6716e-07 7268  3.5527e-05 7268    0.07268   7268 
3.49494e-08 7269  -0.000608691 7269    0.07269   7269 
1.49937e-06 7270  -0.000286582 7270    0.0727   7270 
-1.79558e-06 7271  -0.000286582 7271    0.07271   7271 
4.01056e-07 7272  3.5527e-05 7272    0.07272   7272 
1.01123e-06 7273  -0.000608691 7273    0.07273   7273 
-1.36846e-06 7274  -0.000930799 7274    0.07274   7274 
1.19428e-06 7275  -0.000286582 7275    0.07275   7275 
-1.06337e-06 7276  3.5527e-05 7276    0.07276   7276 
9.59678e-08 7277  -0.000608691 7277    0.07277   7277 
5.2309e-07 7278  0.000357636 7278    0.07278   7278 
-5.75226e-07 7279  -0.000286582 7279    0.07279   7279 
5.2309e-07 7280  -0.000930799 7280    0.0728   7280 
-6.97261e-07 7281  -0.000286582 7281    0.07281   7281 
1.37734e-06 7282  0.00164607 7282    0.07282   7282 
4.01056e-07 7283  -0.000286582 7283    0.07283   7283 
-1.1854e-06 7284  -0.000286582 7284    0.07284   7284 
3.49494e-08 7285  -0.000608691 7285    0.07285   7285 
1.37734e-06 7286  3.5527e-05 7286    0.07286   7286 
-1.06337e-06 7287  -0.000930799 7287    0.07287   7287 
7.6716e-07 7288  -0.000608691 7288    0.07288   7288 
-9.41332e-07 7289  -0.000930799 7289    0.07289   7289 
1.13327e-06 7290  -0.000608691 7290    0.0729   7290 
-8.70854e-08 7291  -0.000608691 7291    0.07291   7291 
-6.97261e-07 7292  -0.000286582 7292    0.07292   7292 
3.49494e-08 7293  -0.000608691 7293    0.07293   7293 
1.98751e-06 7294  -0.000608691 7294    0.07294   7294 
-9.41332e-07 7295  -0.000286582 7295    0.07295   7295 
6.45125e-07 7296  -0.000286582 7296    0.07296   7296 
-6.97261e-07 7297  -0.000608691 7297    0.07297   7297 
7.06143e-07 7298  -0.000286582 7298    0.07298   7298 
-5.14209e-07 7299  3.5527e-05 7299    0.07299   7299 
-1.12438e-06 7300  -0.000286582 7300    0.073   7300
[truncated: 16,988,806 more chars]
