# Supplementary material for: A modular organic neuromorphic spiking circuit for retina-inspired sensory coding and neurotransmitter-mediated neural pathways
Source: Nat Commun. 2024 Apr 3;15:2868. doi: 10.1038/s41467-024-47226-3 (PMC10991258; doi:10.1038/s41467-024-47226-3)
Supplement: Supplementary file 3 — Source Data [file 41467_2024_47226_MOESM3_ESM.zip › DATA_Feb/SI/SI_39_Table0.txt]

timeW V_n001_ V_n002_ V_p001_
2e-09 4.42022e-07 3.05207e-06 0
4e-09 4.42195e-07 3.06365e-06 0
8e-09 4.42718e-07 3.09023e-06 0
1.6e-08 4.43074e-07 3.09899e-06 0
1.8e-08 4.43075e-07 3.10591e-06 0
2.2e-08 4.4266e-07 3.04561e-06 0
2.3e-08 4.42381e-07 2.99585e-06 0
2.5e-08 4.42201e-07 2.96408e-06 0
2.9e-08 4.42539e-07 3.02697e-06 0
3e-08 4.42362e-07 2.99581e-06 0
3.2e-08 4.42182e-07 2.96336e-06 0
3.6e-08 4.42699e-07 3.04912e-06 0
4.4e-08 4.43053e-07 3.09797e-06 0
4.6e-08 4.43054e-07 3.10459e-06 0
5e-08 4.43058e-07 3.11137e-06 0
5.8e-08 4.4307e-07 3.0986e-06 0
6e-08 4.43071e-07 3.10575e-06 0
6.4e-08 4.43074e-07 3.11297e-06 0
7.2e-08 4.43086e-07 3.09855e-06 0
7.4e-08 4.43087e-07 3.10513e-06 0
7.8e-08 4.42671e-07 3.04388e-06 0
7.9e-08 4.42392e-07 2.99361e-06 0
8.1e-08 4.42212e-07 2.96181e-06 0
8.5e-08 4.4255e-07 3.02645e-06 0
8.6e-08 4.42373e-07 2.99639e-06 0
8.8e-08 4.42193e-07 2.96589e-06 0
9.2e-08 4.42531e-07 3.02648e-06 0
9.3e-08 4.42355e-07 2.99525e-06 0
9.5e-08 4.42175e-07 2.96398e-06 0
9.9e-08 4.42692e-07 3.05044e-06 0
1.07e-07 4.43046e-07 3.09975e-06 0
1.09e-07 4.43047e-07 3.10632e-06 0
1.13e-07 4.43051e-07 3.11282e-06 0
1.21e-07 4.43062e-07 3.09996e-06 0
1.23e-07 4.43063e-07 3.10658e-06 0
1.27e-07 4.43067e-07 3.11294e-06 0
1.35e-07 4.43078e-07 3.10008e-06 0
1.37e-07 4.43079e-07 3.10671e-06 0
1.41e-07 4.42665e-07 3.04432e-06 0
1.42e-07 4.42385e-07 2.99412e-06 0
1.44e-07 4.42205e-07 2.96256e-06 0
1.48e-07 4.42543e-07 3.02505e-06 0
1.49e-07 4.42367e-07 2.99369e-06 0
1.51e-07 4.42186e-07 2.96225e-06 0
1.55e-07 4.42524e-07 3.02543e-06 0
1.56e-07 4.42348e-07 2.99457e-06 0
1.58e-07 4.42168e-07 2.96376e-06 0
1.62e-07 4.42506e-07 3.02554e-06 0
1.63e-07 4.42329e-07 2.9942e-06 0
1.65e-07 4.42149e-07 2.9631e-06 0
1.69e-07 4.42667e-07 3.05023e-06 0
1.77e-07 4.43021e-07 3.09861e-06 0
1.79e-07 4.43022e-07 3.10518e-06 0
1.83e-07 4.43026e-07 3.11164e-06 0
1.91e-07 4.43037e-07 3.09787e-06 0
1.93e-07 4.43038e-07 3.10462e-06 0
1.97e-07 4.43041e-07 3.11158e-06 0
2.05e-07 4.43052e-07 3.09907e-06 0
2.07e-07 4.43053e-07 3.10586e-06 0
2.11e-07 4.43058e-07 3.11257e-06 0
2.19e-07 4.43068e-07 3.09916e-06 0
2.21e-07 4.43069e-07 3.10571e-06 0
2.25e-07 4.43073e-07 3.11208e-06 0
2.33e-07 4.43084e-07 3.0992e-06 0
2.35e-07 4.43085e-07 3.10591e-06 0
2.39e-07 4.43089e-07 3.11203e-06 0
2.47e-07 4.431e-07 3.09878e-06 0
2.49e-07 4.43101e-07 3.10591e-06 0
2.53e-07 4.42686e-07 3.04502e-06 0
2.54e-07 4.42406e-07 2.99489e-06 0
2.56e-07 4.42226e-07 2.96311e-06 0
2.6e-07 4.42564e-07 3.02517e-06 0
2.61e-07 4.42388e-07 2.99371e-06 0
2.63e-07 4.42207e-07 2.96204e-06 0
2.67e-07 4.42725e-07 3.04908e-06 0
2.75e-07 4.43079e-07 3.09803e-06 0
2.77e-07 4.4308e-07 3.10466e-06 0
2.81e-07 4.43084e-07 3.11139e-06 0
2.89e-07 4.43095e-07 3.09826e-06 0
2.91e-07 4.43096e-07 3.10501e-06 0
2.95e-07 4.4268e-07 3.04437e-06 0
2.96e-07 4.42401e-07 2.99517e-06 0
2.98e-07 4.42221e-07 2.96462e-06 0
3.02e-07 4.42738e-07 3.05013e-06 0
3.1e-07 4.43092e-07 3.09854e-06 0
3.12e-07 4.43093e-07 3.1056e-06 0
3.16e-07 4.43097e-07 3.11254e-06 0
3.24e-07 4.43108e-07 3.09855e-06 0
3.26e-07 4.43109e-07 3.10534e-06 0
3.3e-07 4.42694e-07 3.04537e-06 0
3.31e-07 4.42415e-07 2.99624e-06 0
3.33e-07 4.42235e-07 2.96564e-06 0
3.37e-07 4.42573e-07 3.0265e-06 0
3.38e-07 4.42396e-07 2.99508e-06 0
3.4e-07 4.42216e-07 2.96328e-06 0
3.44e-07 4.42733e-07 3.04933e-06 0
3.52e-07 4.43087e-07 3.09963e-06 0
3.54e-07 4.43088e-07 3.10636e-06 0
3.58e-07 4.43092e-07 3.11242e-06 0
3.66e-07 4.43104e-07 3.09839e-06 0
3.68e-07 4.43105e-07 3.10514e-06 0
3.72e-07 4.43108e-07 3.11193e-06 0
3.8e-07 4.43119e-07 3.09908e-06 0
3.82e-07 4.43121e-07 3.10579e-06 0
3.86e-07 4.43124e-07 3.11184e-06 0
3.94e-07 4.43135e-07 3.09814e-06 0
3.96e-07 4.43136e-07 3.10515e-06 0
4e-07 4.4314e-07 3.11238e-06 0
4.08e-07 4.43152e-07 3.09915e-06 0
4.1e-07 4.43153e-07 3.10579e-06 0
4.14e-07 4.42738e-07 3.04463e-06 0
4.15e-07 4.42458e-07 2.99536e-06 0
4.17e-07 4.42278e-07 2.965e-06 0
4.21e-07 4.42616e-07 3.02651e-06 0
4.22e-07 4.4244e-07 2.99519e-06 0
4.24e-07 4.4226e-07 2.9635e-06 0
4.28e-07 4.42598e-07 3.0259e-06 0
4.29e-07 4.42421e-07 2.99517e-06 0
4.31e-07 4.42241e-07 2.96405e-06 0
4.35e-07 4.42579e-07 3.02686e-06 0
4.36e-07 4.42403e-07 2.99612e-06 0
4.38e-07 4.42223e-07 2.96476e-06 0
4.42e-07 4.42561e-07 3.02718e-06 0
4.43e-07 4.42384e-07 2.99633e-06 0
4.45e-07 4.42204e-07 2.96486e-06 0
4.49e-07 4.42543e-07 3.02601e-06 0
4.5e-07 4.42366e-07 2.99499e-06 0
4.52e-07 4.42186e-07 2.96405e-06 0
4.56e-07 4.42524e-07 3.02618e-06 0
4.57e-07 4.42347e-07 2.99534e-06 0
4.59e-07 4.42167e-07 2.96433e-06 0
4.63e-07 4.42506e-07 3.02615e-06 0
4.64e-07 4.42329e-07 2.99546e-06 0
4.66e-07 4.42149e-07 2.965e-06 0
4.7e-07 4.42487e-07 3.02703e-06 0
4.71e-07 4.42311e-07 2.99631e-06 0
4.73e-07 4.42131e-07 2.96581e-06 0
4.77e-07 4.42469e-07 3.02701e-06 0
4.78e-07 4.42293e-07 2.99606e-06 0
4.8e-07 4.42113e-07 2.9652e-06 0
4.84e-07 4.42451e-07 3.02469e-06 0
4.85e-07 4.42274e-07 2.99328e-06 0
4.87e-07 4.42094e-07 2.96274e-06 0
4.91e-07 4.42611e-07 3.04947e-06 0
4.99e-07 4.42966e-07 3.09851e-06 0
5.01e-07 4.42967e-07 3.10553e-06 0
5.05e-07 4.42552e-07 3.04388e-06 0
5.06e-07 4.42272e-07 2.99409e-06 0
5.08e-07 4.42092e-07 2.96332e-06 0
5.12e-07 4.42609e-07 3.04978e-06 0
5.2e-07 4.42963e-07 3.09874e-06 0
5.22e-07 4.42964e-07 3.10558e-06 0
5.26e-07 4.42549e-07 3.04546e-06 0
5.27e-07 4.4227e-07 2.99618e-06 0
5.29e-07 4.4209e-07 2.96471e-06 0
5.33e-07 4.42428e-07 3.02441e-06 0
5.34e-07 4.42251e-07 2.99296e-06 0
5.36e-07 4.42071e-07 2.96185e-06 0
5.4e-07 4.42409e-07 3.02505e-06 0
5.41e-07 4.42233e-07 2.9939e-06 0
5.43e-07 4.42052e-07 2.9624e-06 0
5.47e-07 4.4239e-07 3.02434e-06 0
5.48e-07 4.42214e-07 2.99296e-06 0
5.5e-07 4.42034e-07 2.96156e-06 0
5.54e-07 4.42372e-07 3.02509e-06 0
5.55e-07 4.42195e-07 2.99472e-06 0
5.57e-07 4.42015e-07 2.96456e-06 0
5.61e-07 4.42532e-07 3.0505e-06 0
5.69e-07 4.42886e-07 3.09759e-06 0
5.71e-07 4.42887e-07 3.10427e-06 0
5.75e-07 4.42891e-07 3.11112e-06 0
5.83e-07 4.42902e-07 3.09766e-06 0
5.85e-07 4.42903e-07 3.10478e-06 0
5.89e-07 4.42488e-07 3.04578e-06 0
5.9e-07 4.42209e-07 2.99584e-06 0
5.92e-07 4.42029e-07 2.96328e-06 0
5.96e-07 4.42546e-07 3.04937e-06 0
6.04e-07 4.429e-07 3.09807e-06 0
6.06e-07 4.42901e-07 3.10485e-06 0
6.1e-07 4.42905e-07 3.11215e-06 0
6.18e-07 4.42916e-07 3.09859e-06 0
6.2e-07 4.42917e-07 3.10498e-06 0
6.24e-07 4.42921e-07 3.11138e-06 0
6.32e-07 4.42932e-07 3.09906e-06 0
6.34e-07 4.42933e-07 3.1061e-06 0
6.38e-07 4.42518e-07 3.04551e-06 0
6.39e-07 4.42239e-07 2.99632e-06 0
6.41e-07 4.42059e-07 2.96584e-06 0
6.45e-07 4.42397e-07 3.02676e-06 0
6.46e-07 4.42221e-07 2.99544e-06 0
6.48e-07 4.42041e-07 2.96375e-06 0
6.52e-07 4.42558e-07 3.04933e-06 0
6.6e-07 4.42912e-07 3.09874e-06 0
6.62e-07 4.42913e-07 3.10575e-06 0
6.66e-07 4.42917e-07 3.11243e-06 0
6.74e-07 4.42929e-07 3.0985e-06 0
6.76e-07 4.4293e-07 3.10517e-06 0
6.8e-07 4.42934e-07 3.11176e-06 0
6.88e-07 4.42945e-07 3.09803e-06 0
6.9e-07 4.42946e-07 3.10464e-06 0
6.94e-07 4.4295e-07 3.11123e-06 0
7.02e-07 4.42962e-07 3.09778e-06 0
7.04e-07 4.42963e-07 3.10441e-06 0
7.08e-07 4.42966e-07 3.11113e-06 0
7.16e-07 4.42978e-07 3.09814e-06 0
7.18e-07 4.42979e-07 3.1049e-06 0
7.22e-07 4.42563e-07 3.04403e-06 0
7.23e-07 4.78191e-07 3.09292e-06 0
7.2325e-07 5.02192e-07 3.16161e-06 0
7.2375e-07 5.32394e-07 3.36553e-06 0
7.2475e-07 5.17456e-07 3.51514e-06 0
7.2675e-07 4.72366e-07 3.28487e-06 0
7.3075e-07 4.42633e-07 3.05158e-06 0
7.3875e-07 4.42987e-07 3.09726e-06 0
7.4075e-07 4.42988e-07 3.10338e-06 0
7.4475e-07 4.42992e-07 3.10977e-06 0
7.5275e-07 4.43003e-07 3.09708e-06 0
7.5475e-07 4.43004e-07 3.10359e-06 0
7.5875e-07 4.42588e-07 3.04268e-06 0
7.5975e-07 4.42309e-07 2.99324e-06 0
7.6175e-07 4.42129e-07 2.96222e-06 0
7.6575e-07 4.42467e-07 3.02521e-06 0
7.6675e-07 4.4229e-07 2.99517e-06 0
7.6875e-07 4.4211e-07 2.96494e-06 0
7.7275e-07 4.42448e-07 3.02456e-06 0
7.7375e-07 4.42272e-07 2.99389e-06 0
7.7575e-07 4.42092e-07 2.96389e-06 0
7.7975e-07 4.4243e-07 3.02431e-06 0
7.8075e-07 4.42253e-07 2.99314e-06 0
7.8275e-07 4.42073e-07 2.96229e-06 0
7.8675e-07 4.42411e-07 3.02488e-06 0
7.8775e-07 4.42235e-07 2.99407e-06 0
7.8975e-07 4.42055e-07 2.96282e-06 0
7.9375e-07 4.42393e-07 3.0242e-06 0
7.9475e-07 4.42216e-07 2.99315e-06 0
7.9675e-07 4.42036e-07 2.96201e-06 0
8.0075e-07 4.42374e-07 3.02427e-06 0
8.0175e-07 4.42197e-07 2.99341e-06 0
8.0375e-07 4.42017e-07 2.96237e-06 0
8.0775e-07 4.42355e-07 3.02389e-06 0
8.0875e-07 4.42179e-07 2.99318e-06 0
8.1075e-07 4.41999e-07 2.96286e-06 0
8.1475e-07 4.42337e-07 3.02411e-06 0
8.1575e-07 4.4216e-07 2.99304e-06 0
8.1775e-07 4.4198e-07 2.96203e-06 0
8.2175e-07 4.42318e-07 3.02478e-06 0
8.2275e-07 4.42142e-07 2.99441e-06 0
8.2475e-07 4.41961e-07 2.96334e-06 0
8.2875e-07 4.42479e-07 3.04821e-06 0
8.3675e-07 4.42833e-07 3.09735e-06 0
8.3875e-07 4.42833e-07 3.10391e-06 0
8.4275e-07 4.42837e-07 3.11023e-06 0
8.5075e-07 4.42848e-07 3.09712e-06 0
8.5275e-07 4.42849e-07 3.10363e-06 0
8.5675e-07 4.42853e-07 3.11007e-06 0
8.6475e-07 4.42865e-07 3.09728e-06 0
8.6675e-07 4.42866e-07 3.10389e-06 0
8.7075e-07 4.42869e-07 3.11039e-06 0
8.7875e-07 4.42881e-07 3.09728e-06 0
8.8075e-07 4.42882e-07 3.10377e-06 0
8.8475e-07 4.42466e-07 3.04253e-06 0
8.8575e-07 4.42187e-07 2.99308e-06 0
8.8775e-07 4.42007e-07 2.96203e-06 0
8.9175e-07 4.42345e-07 3.02363e-06 0
8.9275e-07 4.42168e-07 2.99281e-06 0
8.9475e-07 4.41988e-07 2.96207e-06 0
8.9875e-07 4.42326e-07 3.02434e-06 0
8.9975e-07 4.4215e-07 2.99391e-06 0
9.0175e-07 4.4197e-07 2.9637e-06 0
9.0575e-07 4.42487e-07 3.04932e-06 0
9.1375e-07 4.42841e-07 3.097e-06 0
9.1575e-07 4.42842e-07 3.10322e-06 0
9.1975e-07 4.42427e-07 3.04335e-06 0
9.2075e-07 4.42147e-07 2.99478e-06 0
9.2275e-07 4.41967e-07 2.96426e-06 0
9.2675e-07 4.42485e-07 3.04909e-06 0
9.3475e-07 4.42839e-07 3.09754e-06 0
9.3675e-07 4.4284e-07 3.10413e-06 0
9.4075e-07 4.42425e-07 3.04323e-06 0
9.4175e-07 4.42145e-07 2.99398e-06 0
9.4375e-07 4.41965e-07 2.96319e-06 0
9.4775e-07 4.42303e-07 3.02565e-06 0
9.4875e-07 4.42127e-07 2.99554e-06 0
9.5075e-07 4.41947e-07 2.96522e-06 0
9.5475e-07 4.42285e-07 3.02456e-06 0
9.5575e-07 4.42108e-07 2.99334e-06 0
9.5775e-07 4.41928e-07 2.96249e-06 0
9.6175e-07 4.42267e-07 3.026e-06 0
9.6275e-07 4.4209e-07 2.99529e-06 0
9.6475e-07 4.4191e-07 2.96297e-06 0
9.6875e-07 4.42248e-07 3.02489e-06 0
9.6975e-07 4.42072e-07 2.99498e-06 0
9.7175e-07 4.41891e-07 2.96421e-06 0
9.7575e-07 4.4223e-07 3.02341e-06 0
9.7675e-07 4.42053e-07 2.99293e-06 0
9.7875e-07 4.41873e-07 2.96329e-06 0
9.8275e-07 4.4239e-07 3.04902e-06 0
9.9075e-07 4.42745e-07 3.09675e-06 0
9.9275e-07 4.42746e-07 3.10334e-06 0
9.9675e-07 4.4233e-07 3.04377e-06 0
9.9775e-07 4.42051e-07 2.99477e-06 0
9.9975e-07 4.41871e-07 2.96358e-06 0
1.00375e-06 4.42388e-07 3.04854e-06 0
1.01175e-06 4.42742e-07 3.09711e-06 0
1.01375e-06 4.42743e-07 3.10361e-06 0
1.01775e-06 4.42747e-07 3.11e-06 0
1.02575e-06 4.42759e-07 3.09682e-06 0
1.02775e-06 4.4276e-07 3.10327e-06 0
1.03175e-06 4.42763e-07 3.11003e-06 0
1.03975e-06 4.42775e-07 3.09687e-06 0
1.04175e-06 4.42776e-07 3.10314e-06 0
1.04575e-06 4.4236e-07 3.04336e-06 0
1.04675e-06 4.42081e-07 2.99444e-06 0
1.04875e-06 4.41901e-07 2.9635e-06 0
1.05275e-06 4.42239e-07 3.02399e-06 0
1.05375e-06 4.42063e-07 2.99273e-06 0
1.05575e-06 4.41882e-07 2.96134e-06 0
1.05975e-06 4.42399e-07 3.04747e-06 0
1.06775e-06 4.42754e-07 3.09733e-06 0
1.06975e-06 4.42755e-07 3.10388e-06 0
1.07375e-06 4.42758e-07 3.11004e-06 0
1.08175e-06 4.4277e-07 3.09687e-06 0
1.08375e-06 4.42771e-07 3.10338e-06 0
1.08775e-06 4.42774e-07 3.11013e-06 0
1.09575e-06 4.42785e-07 3.09737e-06 0
1.09775e-06 4.42786e-07 3.10357e-06 0
1.10175e-06 4.4279e-07 3.10954e-06 0
1.10975e-06 4.42801e-07 3.09735e-06 0
1.11175e-06 4.42802e-07 3.10429e-06 0
1.11575e-06 4.42806e-07 3.11125e-06 0
1.12375e-06 4.42818e-07 3.09798e-06 0
1.12575e-06 4.42819e-07 3.10429e-06 0
1.12975e-06 4.42822e-07 3.11058e-06 0
1.13775e-06 4.42834e-07 3.09773e-06 0
1.13975e-06 4.42835e-07 3.10415e-06 0
1.14375e-06 4.42839e-07 3.11041e-06 0
1.15175e-06 4.4285e-07 3.09741e-06 0
1.15375e-06 4.42851e-07 3.10359e-06 0
1.15775e-06 4.42855e-07 3.10965e-06 0
1.16575e-06 4.42866e-07 3.09723e-06 0
1.16775e-06 4.42867e-07 3.10352e-06 0
1.17175e-06 4.42451e-07 3.04206e-06 0
1.17275e-06 4.42172e-07 2.99316e-06 0
1.17475e-06 4.41992e-07 2.96334e-06 0
1.17875e-06 4.4233e-07 3.02454e-06 0
1.17975e-06 4.42153e-07 2.99337e-06 0
1.18175e-06 4.41973e-07 2.96201e-06 0
1.18575e-06 4.42311e-07 3.02265e-06 0
1.18675e-06 4.42135e-07 2.9917e-06 0
1.18875e-06 4.41954e-07 2.96127e-06 0
1.19275e-06 4.42472e-07 3.04831e-06 0
1.20075e-06 4.42826e-07 3.0969e-06 0
1.20275e-06 4.42827e-07 3.10332e-06 0
1.20675e-06 4.42831e-07 3.11003e-06 0
1.21475e-06 4.42842e-07 3.097e-06 0
1.21675e-06 4.42843e-07 3.10345e-06 0
1.22075e-06 4.42428e-07 3.04282e-06 0
1.22175e-06 4.42148e-07 2.99368e-06 0
1.22375e-06 4.41968e-07 2.96308e-06 0
1.22775e-06 4.42306e-07 3.02416e-06 0
1.22875e-06 4.4213e-07 2.99273e-06 0
1.23075e-06 4.4195e-07 2.96135e-06 0
1.23475e-06 4.42288e-07 3.02461e-06 0
1.23575e-06 4.42111e-07 2.994e-06 0
1.23775e-06 4.41931e-07 2.96278e-06 0
1.24175e-06 4.42269e-07 3.02407e-06 0
1.24275e-06 4.42093e-07 2.99351e-06 0
1.24475e-06 4.41913e-07 2.96274e-06 0
1.24875e-06 4.4243e-07 3.04806e-06 0
1.25675e-06 4.42784e-07 3.09688e-06 0
1.25875e-06 4.42785e-07 3.10355e-06 0
1.26275e-06 4.4237e-07 3.04313e-06 0
1.26375e-06 4.4209e-07 2.99377e-06 0
1.26575e-06 4.4191e-07 2.9626e-06 0
1.26975e-06 4.42249e-07 3.02553e-06 0
1.27075e-06 4.42072e-07 2.99537e-06 0
1.27275e-06 4.41892e-07 2.96471e-06 0
1.27675e-06 4.4223e-07 3.02617e-06 0
1.27775e-06 4.42054e-07 2.99556e-06 0
1.27975e-06 4.41874e-07 2.96402e-06 0
1.28375e-06 4.42212e-07 3.02405e-06 0
1.28475e-06 4.42035e-07 2.99405e-06 0
1.28675e-06 4.41855e-07 2.96446e-06 0
1.29075e-06 4.42373e-07 3.04919e-06 0
1.29875e-06 4.42727e-07 3.09724e-06 0
1.30075e-06 4.42728e-07 3.10376e-06 0
1.30475e-06 4.42313e-07 3.04364e-06 0
1.30575e-06 4.42033e-07 2.99453e-06 0
1.30775e-06 4.41853e-07 2.96338e-06 0
1.31175e-06 4.42191e-07 3.02485e-06 0
1.31275e-06 4.42015e-07 2.99467e-06 0
1.31475e-06 4.41835e-07 2.96458e-06 0
1.31875e-06 4.42352e-07 3.04935e-06 0
1.32675e-06 4.42706e-07 3.0973e-06 0
1.32875e-06 4.42707e-07 3.10359e-06 0
1.33275e-06 4.42711e-07 3.10948e-06 0
1.34075e-06 4.42722e-07 3.09739e-06 0
1.34275e-06 4.42723e-07 3.10416e-06 0
1.34675e-06 4.42727e-07 3.11055e-06 0
1.35475e-06 4.42738e-07 3.09755e-06 0
1.35675e-06 4.42739e-07 3.10419e-06 0
1.36075e-06 4.42324e-07 3.04235e-06 0
1.36175e-06 4.42045e-07 2.99247e-06 0
1.36375e-06 4.41865e-07 2.96122e-06 0
1.36775e-06 4.42203e-07 3.02363e-06 0
1.36875e-06 4.42026e-07 2.9928e-06 0
1.37075e-06 4.41846e-07 2.96175e-06 0
1.37475e-06 4.42184e-07 3.02371e-06 0
1.37575e-06 4.42008e-07 2.99367e-06 0
1.37775e-06 4.41827e-07 2.96373e-06 0
1.38175e-06 4.42166e-07 3.02382e-06 0
1.38275e-06 4.41989e-07 2.99324e-06 0
1.38475e-06 4.41809e-07 2.96302e-06 0
1.38875e-06 4.42147e-07 3.0256e-06 0
1.38975e-06 4.41971e-07 2.99544e-06 0
1.39175e-06 4.41791e-07 2.96423e-06 0
1.39575e-06 4.42308e-07 3.04783e-06 0
1.40375e-06 4.42662e-07 3.09677e-06 0
1.40575e-06 4.42663e-07 3.10324e-06 0
1.40975e-06 4.42248e-07 3.04107e-06 0
1.41075e-06 4.41968e-07 2.99161e-06 0
1.41275e-06 4.41788e-07 2.96102e-06 0
1.41675e-06 4.42126e-07 3.02309e-06 0
1.41775e-06 4.41949e-07 2.99274e-06 0
1.41975e-06 4.41769e-07 2.96294e-06 0
1.42375e-06 4.42108e-07 3.02379e-06 0
1.42475e-06 4.41931e-07 2.99319e-06 0
1.42675e-06 4.41751e-07 2.96317e-06 0
1.43075e-06 4.42268e-07 3.0485e-06 0
1.43875e-06 4.42622e-07 3.09619e-06 0
1.44075e-06 4.42623e-07 3.10245e-06 0
1.44475e-06 4.42627e-07 3.10918e-06 0
1.45275e-06 4.42638e-07 3.09687e-06 0
1.45475e-06 4.42639e-07 3.10264e-06 0
1.45875e-06 4.42224e-07 3.04069e-06 0
1.45975e-06 4.41944e-07 2.99164e-06 0
1.46175e-06 4.41764e-07 2.96143e-06 0
1.46575e-06 4.42102e-07 3.02448e-06 0
1.46675e-06 4.41926e-07 2.99403e-06 0
1.46875e-06 4.41746e-07 2.96306e-06 0
1.47275e-06 4.42263e-07 3.04822e-06 0
1.48075e-06 4.42616e-07 3.0967e-06 0
1.48275e-06 4.42617e-07 3.10277e-06 0
1.48675e-06 4.42621e-07 3.10875e-06 0
1.49475e-06 4.42632e-07 3.09674e-06 0
1.49675e-06 4.42633e-07 3.10327e-06 0
1.50075e-06 4.42637e-07 3.10984e-06 0
1.50875e-06 4.42648e-07 3.09694e-06 0
1.51075e-06 4.42649e-07 3.10288e-06 0
1.51475e-06 4.42234e-07 3.04199e-06 0
1.51575e-06 4.41955e-07 2.99339e-06 0
1.51775e-06 4.41775e-07 2.96318e-06 0
1.52175e-06 4.42113e-07 3.02432e-06 0
1.52275e-06 4.41936e-07 2.99363e-06 0
1.52475e-06 4.41756e-07 2.96242e-06 0
1.52875e-06 4.42273e-07 3.04724e-06 0
1.53675e-06 4.42627e-07 3.09661e-06 0
1.53875e-06 4.42628e-07 3.10289e-06 0
1.54275e-06 4.42632e-07 3.10895e-06 0
1.55075e-06 4.42643e-07 3.09723e-06 0
1.55275e-06 4.42644e-07 3.10344e-06 0
1.55675e-06 4.42229e-07 3.04107e-06 0
1.55775e-06 4.41949e-07 2.99225e-06 0
1.55975e-06 4.41769e-07 2.9627e-06 0
1.56375e-06 4.42107e-07 3.02326e-06 0
1.56475e-06 4.41931e-07 2.9927e-06 0
1.56675e-06 4.41751e-07 2.96299e-06 0
1.57075e-06 4.42089e-07 3.02327e-06 0
1.57175e-06 4.41912e-07 2.99211e-06 0
1.57375e-06 4.41732e-07 2.96132e-06 0
1.57775e-06 4.4207e-07 3.0229e-06 0
1.57875e-06 4.41894e-07 2.99208e-06 0
1.58075e-06 4.41714e-07 2.9614e-06 0
1.58475e-06 4.42052e-07 3.02402e-06 0
1.58575e-06 4.41875e-07 2.99405e-06 0
1.58775e-06 4.41695e-07 2.96388e-06 0
1.59175e-06 4.42033e-07 3.02278e-06 0
1.59275e-06 4.41857e-07 2.99204e-06 0
1.59475e-06 4.41677e-07 2.96197e-06 0
1.59875e-06 4.42015e-07 3.02406e-06 0
1.59975e-06 4.41838e-07 2.99418e-06 0
1.60175e-06 4.41658e-07 2.96439e-06 0
1.60575e-06 4.41997e-07 3.02397e-06 0
1.60675e-06 4.4182e-07 2.99318e-06 0
1.60875e-06 4.4164e-07 2.96258e-06 0
1.61275e-06 4.41978e-07 3.02421e-06 0
1.61375e-06 4.41802e-07 2.99447e-06 0
1.61575e-06 4.41622e-07 2.96466e-06 0
1.61975e-06 4.4196e-07 3.02388e-06 0
1.62075e-06 4.41784e-07 2.99342e-06 0
1.62275e-06 4.41604e-07 2.96338e-06 0
1.62675e-06 4.41942e-07 3.02321e-06 0
1.62775e-06 4.41765e-07 2.99194e-06 0
1.62975e-06 4.41585e-07 2.9611e-06 0
1.63375e-06 4.41924e-07 3.02541e-06 0
1.63475e-06 4.41747e-07 2.99543e-06 0
1.63675e-06 4.41567e-07 2.96425e-06 0
1.64075e-06 4.41905e-07 3.02414e-06 0
1.64175e-06 4.41729e-07 2.99399e-06 0
1.64375e-06 4.41549e-07 2.96377e-06 0
1.64775e-06 4.41887e-07 3.02291e-06 0
1.64875e-06 4.41711e-07 2.99174e-06 0
1.65075e-06 4.4153e-07 2.96105e-06 0
1.65475e-06 4.41869e-07 3.02291e-06 0
1.65575e-06 4.41692e-07 2.99193e-06 0
1.65775e-06 4.41512e-07 2.96081e-06 0
1.66175e-06 4.4185e-07 3.0231e-06 0
1.66275e-06 4.41673e-07 2.99342e-06 0
1.66475e-06 4.41493e-07 2.96418e-06 0
1.66875e-06 4.41832e-07 3.02408e-06 0
1.66975e-06 4.75098e-07 3.08485e-06 0
1.67e-06 16.1746 25.0738 0
1.671e-06 8.08732 12.5369 0
1.672e-06 4.4128e-07 2.3888e-06 0
1.674e-06 4.74977e-07 3.64961e-06 0
1.6745e-06 4.97478e-07 4.48365e-06 0
1.6755e-06 5.11577e-07 4.99618e-06 0
1.6775e-06 4.83514e-07 3.95987e-06 0
1.678e-06 4.9763e-07 4.48405e-06 0
1.679e-06 5.11767e-07 5.00235e-06 0
1.681e-06 4.83624e-07 3.96709e-06 0
1.6815e-06 4.97764e-07 4.49423e-06 0
1.6825e-06 5.11928e-07 5.01678e-06 0
1.6845e-06 4.83741e-07 3.97386e-06 0
1.685e-06 4.97914e-07 4.50326e-06 0
1.686e-06 5.12103e-07 5.03012e-06 0
1.688e-06 4.83851e-07 3.96317e-06 0
1.6885e-06 4.98059e-07 4.47995e-06 0
1.6895e-06 5.12285e-07 4.9964e-06 0
1.6915e-06 4.83969e-07 3.94997e-06 0
1.692e-06 4.98209e-07 4.47275e-06 0
1.693e-06 5.12469e-07 4.9992e-06 0
1.695e-06 4.69997e-07 3.5512e-06 0
1.699e-06 4.42048e-07 2.83131e-06 0
1.707e-06 4.42384e-07 3.01933e-06 0
1.723e-06 4.42374e-07 3.01945e-06 0
1.755e-06 4.42366e-07 3.06607e-06 0
1.819e-06 4.42363e-07 3.08256e-06 0
1.947e-06 4.42359e-07 3.07771e-06 0
2.203e-06 4.42359e-07 3.08003e-06 0
2.715e-06 4.42361e-07 3.08032e-06 0
3.739e-06 4.42363e-07 3.08024e-06 0
5.787e-06 4.42395e-07 3.08104e-06 0
3.4459e-05 4.42731e-07 3.08162e-06 0
0.000263835 4.4311e-07 3.08248e-06 0
0.00743294 4.42995e-07 3.08303e-06 0
0.014602 4.42979e-07 3.08308e-06 0
0.0217711 4.43061e-07 3.0826e-06 0
0.0289402 4.43242e-07 3.08161e-06 0
0.0361093 4.43521e-07 3.0801e-06 0
0.0432785 4.43899e-07 3.07807e-06 0
0.0504476 4.44375e-07 3.07552e-06 0
0.0583215 4.4572e-07 3.0683e-06 0
0.0647048 4.47879e-07 3.05686e-06 0
0.0705306 4.51485e-07 3.03808e-06 0
0.0765422 4.58024e-07 3.00484e-06 0
0.0827638 4.69713e-07 2.94807e-06 0
0.0893577 4.90986e-07 2.85666e-06 0
0.0961698 5.21768e-07 2.74006e-06 0
0.105462 5.62963e-07 2.59755e-06 0
0.110754 5.74731e-07 2.55421e-06 0
0.115101 5.72286e-07 2.54343e-06 0
0.120726 5.62843e-07 2.53446e-06 0
0.125866 5.55228e-07 2.52618e-06 0
0.136145 5.43436e-07 2.51287e-06 0
0.152388 5.28912e-07 2.49776e-06 0
0.17251 5.16577e-07 2.4856e-06 0
0.194851 5.08746e-07 2.47756e-06 0
0.221902 5.04063e-07 2.47256e-06 0
0.254789 5.01646e-07 2.47016e-06 0
0.293458 5.00618e-07 2.46947e-06 0
0.340184 5.00405e-07 2.4694e-06 0
0.394561 5.00487e-07 2.4695e-06 0
0.447006 5.0056e-07 2.4696e-06 0
0.555029 5.00591e-07 2.46963e-06 0
0.663052 5.00615e-07 2.46966e-06 0
0.771075 5.00632e-07 2.46967e-06 0
0.879098 5.00642e-07 2.46968e-06 0
0.987122 5.00644e-07 2.46969e-06 0
1.09514 5.00639e-07 2.46968e-06 0
1.20317 5.00627e-07 2.46967e-06 0
10 5.00642e-07 2.46969e-06 0
10.0786 4.99058e-07 2.46711e-06 2.54123e-09
10.276 4.95752e-07 2.46052e-06 8.4601e-09
10.4734 4.92446e-07 2.45444e-06 1.37206e-08
10.6708 4.89143e-07 2.44885e-06 1.83255e-08
10.8682 4.8584e-07 2.44376e-06 2.22776e-08
11.0656 4.82539e-07 2.43918e-06 2.55796e-08
11.2629 4.7924e-07 2.43509e-06 2.82344e-08
11.4603 4.75941e-07 2.4315e-06 3.02447e-08
11.5033 4.75208e-07 2.43308e-06 3.05972e-08
11.5462 4.74448e-07 2.43457e-06 3.09228e-08
11.5891 4.73662e-07 2.43598e-06 3.1222e-08
11.632 4.72851e-07 2.43729e-06 3.1495e-08
11.675 4.72014e-07 2.43852e-06 3.17421e-08
11.7179 4.7115e-07 2.43967e-06 3.19637e-08
11.7608 4.70261e-07 2.44072e-06 3.21601e-08
11.8731 4.67549e-07 2.43733e-06 3.25951e-08
11.8872 4.67081e-07 2.43618e-06 3.2652e-08
11.9152 4.65484e-07 2.43622e-06 3.28377e-08
11.9714 4.60757e-07 2.44697e-06 3.33815e-08
11.9803 4.59555e-07 2.45161e-06 3.35204e-08
11.9982 4.56136e-07 2.46664e-06 3.39077e-08
12.0027 4.54967e-07 2.47178e-06 3.40315e-08
12.0116 4.5108e-07 2.48889e-06 3.43965e-08
12.0295 4.38158e-07 2.54726e-06 3.54891e-08
12.0393 4.27224e-07 2.59908e-06 3.63538e-08
12.0406 4.24989e-07 2.61009e-06 3.65177e-08
12.0433 4.18741e-07 2.64138e-06 3.69357e-08
12.0487 4.01192e-07 2.73348e-06 3.80144e-08
12.0543 3.7435e-07 2.88774e-06 3.95441e-08
12.0582 3.46266e-07 3.07257e-06 4.10254e-08
12.0615 3.11163e-07 3.34716e-06 4.2779e-08
12.0648 2.61785e-07 3.8293e-06 4.51719e-08
12.0679 2.04682e-07 4.62508e-06 4.8013e-08
12.0708 1.38043e-07 6.04835e-06 5.15192e-08
12.0737 3.90895e-08 8.5183e-06 5.60266e-08
12.076 -1.09555e-07 1.19173e-05 6.10589e-08
12.0779 -3.08101e-07 1.62554e-05 6.66753e-08
12.0786 2.76777e-07 1.77613e-05 6.68719e-08
12.079 2.96299e-06 1.82221e-05 6.16067e-08
12.0794 6.52383e-06 1.9468e-05 5.16859e-08
12.0798 9.85666e-06 2.26596e-05 3.33085e-08
12.0803 1.20124e-05 2.62071e-05 1.07538e-08
12.0806 1.35319e-05 2.92459e-05 -1.0445e-08
12.081 1.36189e-05 3.09754e-05 -3.27025e-08
12.0812 1.16939e-05 2.98175e-05 -3.87818e-08
12.0813 8.60647e-06 2.7642e-05 -4.18711e-08
12.0814 7.37632e-06 2.6642e-05 -4.2781e-08
12.0815 6.20982e-06 2.5345e-05 -4.3578e-08
12.0816 5.59982e-06 2.44249e-05 -4.40059e-08
12.0817 5.05551e-06 2.32751e-05 -4.44254e-08
12.0817 4.70858e-06 2.22684e-05 -4.47282e-08
12.0819 4.4484e-06 2.11755e-05 -4.50037e-08
12.082 4.27238e-06 2.00917e-05 -4.52381e-08
12.0821 4.15779e-06 1.89968e-05 -4.5445e-08
12.0823 4.08255e-06 1.78452e-05 -4.56379e-08
12.0824 4.03903e-06 1.67149e-05 -4.58085e-08
12.0826 4.01119e-06 1.5475e-05 -4.5977e-08
12.0829 3.99575e-06 1.42768e-05 -4.61234e-08
12.0831 3.98851e-06 1.30134e-05 -4.62646e-08
12.0834 3.98813e-06 1.18068e-05 -4.63908e-08
12.0838 3.99485e-06 1.04475e-05 -4.65244e-08
12.0841 4.00352e-06 9.20774e-06 -4.66396e-08
12.0847 4.00918e-06 7.63879e-06 -4.67782e-08
12.0852 4.01019e-06 6.42419e-06 -4.68817e-08
12.086 4.00746e-06 4.74332e-06 -4.70218e-08
12.0869 4.00363e-06 3.46422e-06 -4.71346e-08
12.0886 4.00214e-06 1.7673e-06 -4.73336e-08
12.0903 4.01421e-06 9.13142e-07 -4.75436e-08
12.0932 4.06487e-06 5.5355e-07 -4.7993e-08
12.0949 4.16422e-06 6.76299e-07 -4.84909e-08
12.0957 4.45684e-06 8.15178e-07 -4.91771e-08
12.0961 4.85819e-06 9.18886e-07 -5.00357e-08
12.0965 5.31411e-06 1.02532e-06 -5.14056e-08
12.0968 5.45186e-06 1.03844e-06 -5.22705e-08
12.0971 5.57031e-06 9.9848e-07 -5.31848e-08
12.0976 5.92852e-06 8.84162e-07 -5.503e-08
12.0985 6.62885e-06 6.93186e-07 -5.8156e-08
12.0995 7.57422e-06 4.95592e-07 -6.19439e-08
12.1011 9.89295e-06 1.61458e-07 -7.01842e-08
12.1027 1.22626e-05 1.06046e-06 -7.96092e-08
12.1033 1.19962e-05 3.54447e-06 -8.07446e-08
12.1039 1.05616e-05 8.51339e-06 -7.83652e-08
12.1043 9.49853e-06 1.22403e-05 -7.57202e-08
12.1047 8.41752e-06 1.64144e-05 -7.26432e-08
12.1055 7.01804e-06 2.27715e-05 -6.79794e-08
12.1067 5.4664e-06 3.12361e-05 -6.17372e-08
12.1081 4.19948e-06 3.93389e-05 -5.54157e-08
12.11 3.0655e-06 4.70196e-05 -4.83697e-08
12.1119 2.27509e-06 5.18507e-05 -4.23853e-08
12.1137 1.7762e-06 5.39994e-05 -3.7765e-08
12.1164 1.28402e-06 5.46308e-05 -3.21827e-08
12.1192 9.45012e-07 5.31268e-05 -2.72619e-08
12.1244 6.22636e-07 4.72091e-05 -2.03376e-08
12.1293 4.83808e-07 4.04614e-05 -1.52497e-08
12.1354 4.32004e-07 3.248e-05 -1.01279e-08
12.1438 4.2568e-07 2.41594e-05 -4.30924e-09
12.1573 4.34018e-07 1.54956e-05 3.27382e-09
12.1757 4.41667e-07 8.84488e-06 1.12596e-08
12.1958 4.45947e-07 5.29592e-06 1.77397e-08
12.2148 4.48428e-07 3.82646e-06 2.21929e-08
12.2345 4.51113e-07 3.17109e-06 2.5453e-08
12.255 4.53586e-07 2.85134e-06 2.77682e-08
12.2766 4.55618e-07 2.67551e-06 2.93469e-08
12.2997 4.54586e-07 2.55939e-06 3.05068e-08
12.3238 4.44979e-07 2.47476e-06 3.16709e-08
12.3268 4.42724e-07 2.47629e-06 3.18806e-08
12.3327 4.35337e-07 2.50697e-06 3.25219e-08
12.3421 4.1813e-07 2.58432e-06 3.39385e-08
12.349 3.98786e-07 2.68321e-06 3.54285e-08
12.3536 3.78245e-07 2.79672e-06 3.68298e-08
12.3574 3.52542e-07 2.95558e-06 3.84196e-08
12.3607 3.20532e-07 3.18495e-06 4.02981e-08
12.3636 2.81332e-07 3.52302e-06 4.25109e-08
12.3666 2.2801e-07 4.12745e-06 4.54527e-08
12.3698 1.61051e-07 5.31807e-06 4.94e-08
12.3729 7.0769e-08 7.52895e-06 5.45404e-08
12.3755 -6.1375e-08 1.06667e-05 6.02217e-08
12.3774 -2.46952e-07 1.48115e-05 6.6495e-08
12.3789 5.5277e-07 1.84112e-05 6.87916e-08
12.3795 3.6333e-06 1.94835e-05 6.16161e-08
12.3799 7.41353e-06 2.12797e-05 4.81604e-08
12.3804 1.14132e-05 2.53811e-05 2.1679e-08
12.3808 1.34698e-05 2.89518e-05 -3.31996e-09
12.3812 1.52118e-05 3.26995e-05 -3.14888e-08
12.3814 1.51429e-05 3.35146e-05 -4.48172e-08
12.3815 1.37482e-05 3.25844e-05 -5.00723e-08
12.3816 1.12441e-05 3.07573e-05 -5.35231e-08
12.3817 9.04537e-06 2.92602e-05 -5.55891e-08
12.3818 7.37564e-06 2.794e-05 -5.68808e-08
12.3818 6.30878e-06 2.67277e-05 -5.76763e-08
12.3819 5.52431e-06 2.54686e-05 -5.82875e-08
12.382 5.0164e-06 2.43213e-05 -5.87231e-08
12.3821 4.6227e-06 2.30254e-05 -5.91219e-08
12.3822 4.37325e-06 2.17972e-05 -5.9437e-08
12.3824 4.20715e-06 2.04909e-05 -5.97222e-08
12.3825 4.10729e-06 1.91902e-05 -5.99695e-08
12.3827 4.04985e-06 1.78605e-05 -6.01935e-08
12.3829 4.01749e-06 1.64776e-05 -6.04027e-08
12.3832 4.0005e-06 1.50874e-05 -6.05919e-08
12.3835 3.99262e-06 1.36131e-05 -6.07726e-08
12.3838 3.99347e-06 1.21334e-05 -6.09388e-08
12.3843 4.00185e-06 1.04398e-05 -6.11161e-08
12.3847 4.0092e-06 9.01603e-06 -6.12563e-08
12.3854 4.01259e-06 7.13106e-06 -6.14328e-08
12.386 4.01144e-06 5.71637e-06 -6.15618e-08
12.3873 4.00507e-06 3.5704e-06 -6.176e-08
12.3885 4.00257e-06 2.20348e-06 -6.19193e-08
12.3905 4.01096e-06 9.8508e-07 -6.2178e-08
12.3923 4.03209e-06 5.59064e-07 -6.24557e-08
12.395 4.1072e-06 6.28751e-07 -6.30293e-08
12.3962 4.30867e-06 7.84176e-07 -6.3735e-08
12.3967 4.73514e-06 9.11792e-07 -6.47399e-08
12.3971 5.2175e-06 1.02651e-06 -6.60386e-08
12.3974 5.41326e-06 1.06545e-06 -6.70911e-08
12.3976 5.49096e-06 1.03984e-06 -6.81369e-08
12.398 5.65007e-06 9.80924e-07 -6.92769e-08
12.3983 5.8564e-06 9.11742e-07 -7.04574e-08
12.3989 6.29443e-06 7.80043e-07 -7.27563e-08
12.3995 6.79518e-06 6.557e-07 -7.51909e-08
12.4007 8.06996e-06 4.08037e-07 -8.08875e-08
12.402 1.00478e-05 3.11533e-07 -8.8964e-08
12.4037 1.21196e-05 2.19275e-06 -9.90564e-08
12.4043 1.15536e-05 5.15279e-06 -9.90967e-08
12.4051 9.29942e-06 1.25833e-05 -9.3818e-08
12.4056 8.27831e-06 1.64635e-05 -9.05526e-08
12.4061 7.29197e-06 2.0868e-05 -8.68158e-08
12.4072 5.78936e-06 2.87672e-05 -8.01183e-08
12.4084 4.53453e-06 3.64442e-05 -7.33327e-08
12.4103 3.27402e-06 4.48775e-05 -6.48531e-08
12.4121 2.45875e-06 5.00325e-05 -5.818e-08
12.4138 1.92145e-06 5.26453e-05 -5.27883e-08
12.4164 1.37656e-06 5.38926e-05 -4.6101e-08
12.4191 9.99646e-07 5.29724e-05 -4.02423e-08
12.4238 6.62592e-07 4.82936e-05 -3.26424e-08
12.4292 4.81509e-07 4.09517e-05 -2.56521e-08
12.4349 4.22389e-07 3.34918e-05 -1.98321e-08
12.4427 4.15009e-07 2.54538e-05 -1.3218e-08
12.4551 4.23811e-07 1.69054e-05 -4.60092e-09
12.4724 4.32645e-07 9.91114e-06 4.78217e-09
12.491 4.38131e-07 6.06267e-06 1.22458e-08
12.5106 4.41352e-07 4.20264e-06 1.7951e-08
12.5295 4.44308e-07 3.39434e-06 2.1864e-08
12.5499 4.47654e-07 2.97711e-06 2.46836e-08
12.5703 4.49692e-07 2.72421e-06 2.6526e-08
12.5897 4.49679e-07 2.54367e-06 2.77795e-08
12.5925 4.47042e-07 2.52519e-06 2.79915e-08
12.5981 4.35877e-07 2.51823e-06 2.8647e-08
12.6065 4.14647e-07 2.57021e-06 3.01403e-08
12.6126 3.94222e-07 2.66189e-06 3.1745e-08
12.617 3.73163e-07 2.77862e-06 3.33593e-08
12.6206 3.46607e-07 2.94274e-06 3.51917e-08
12.6239 3.13637e-07 3.17963e-06 3.73392e-08
12.6268 2.72956e-07 3.53287e-06 3.98794e-08
12.6297 2.181e-07 4.16544e-06 4.32391e-08
12.6328 1.50514e-07 5.38346e-06 4.76861e-08
12.6357 6.9307e-08 7.41408e-06 5.29326e-08
12.638 -4.816e-08 1.02522e-05 5.86846e-08
12.6399 -2.25184e-07 1.41866e-05 6.53774e-08
12.6415 -2.87053e-07 1.88774e-05 7.26976e-08
12.6422 1.73762e-06 1.99723e-05 7.0383e-08
12.6426 5.28903e-06 2.07129e-05 5.97439e-08
12.6429 8.85132e-06 2.29966e-05 4.27516e-08
12.6433 1.20299e-05 2.66327e-05 1.77831e-08
12.6436 1.4101e-05 2.98156e-05 -6.43596e-09
12.644 1.57665e-05 3.3824e-05 -3.93318e-08
12.6442 1.55744e-05 3.49233e-05 -5.89185e-08
12.6443 1.42485e-05 3.40586e-05 -6.368e-08
12.6444 1.15148e-05 3.20848e-05 -6.72258e-08
12.6445 9.11386e-06 3.0506e-05 -6.95164e-08
12.6446 7.92481e-06 2.96062e-05 -7.04724e-08
12.6446 6.79255e-06 2.84301e-05 -7.13524e-08
12.6447 6.07638e-06 2.74655e-05 -7.19157e-08
12.6448 5.4811e-06 2.6402e-05 -7.24152e-08
12.6448 5.0337e-06 2.53511e-05 -7.28247e-08
12.6449 4.7094e-06 2.4312e-05 -7.31673e-08
12.645 4.45774e-06 2.31904e-05 -7.34842e-08
12.6451 4.29159e-06 2.21151e-05 -7.37495e-08
12.6453 4.16969e-06 2.09233e-05 -7.40085e-08
12.6454 4.09681e-06 1.97943e-05 -7.42286e-08
12.6456 4.04793e-06 1.85334e-05 -7.44505e-08
12.6457 4.02153e-06 1.7341e-05 -7.46428e-08
12.646 4.00487e-06 1.59959e-05 -7.48409e-08
12.6462 3.99616e-06 1.47235e-05 -7.50119e-08
12.6465 3.99487e-06 1.33508e-05 -7.51816e-08
12.6468 3.99951e-06 1.20624e-05 -7.53308e-08
12.6472 4.00662e-06 1.05751e-05 -7.54932e-08
12.6476 4.01204e-06 9.31942e-06 -7.56235e-08
12.6481 4.01469e-06 7.75751e-06 -7.57787e-08
12.6487 4.01415e-06 6.40087e-06 -7.591e-08
12.6496 4.01001e-06 4.62469e-06 -7.60807e-08
12.6506 4.00553e-06 3.19557e-06 -7.62349e-08
12.6527 4.00655e-06 1.45271e-06 -7.65202e-08
12.6547 4.02425e-06 7.03845e-07 -7.68341e-08
12.6579 4.10293e-06 6.24557e-07 -7.7556e-08
12.6594 4.31379e-06 8.10338e-07 -7.84071e-08
12.66 4.72052e-06 9.34727e-07 -7.94755e-08
12.6603 5.23318e-06 1.05135e-06 -8.10151e-08
12.6606 5.43656e-06 1.08704e-06 -8.22319e-08
12.6609 5.52052e-06 1.05502e-06 -8.34521e-08
12.6612 5.68575e-06 9.90354e-07 -8.47435e-08
12.6616 5.89671e-06 9.17032e-07 -8.60725e-08
12.6622 6.32552e-06 7.84634e-07 -8.85638e-08
12.6627 6.81748e-06 6.60093e-07 -9.12147e-08
12.6639 8.05777e-06 4.14726e-07 -9.73759e-08
12.6652 9.95314e-06 2.7378e-07 -1.05923e-07
12.6669 1.21321e-05 1.91283e-06 -1.17443e-07
12.6674 1.1614e-05 4.75564e-06 -1.17665e-07
12.6683 9.3562e-06 1.21928e-05 -1.11896e-07
12.6687 8.33803e-06 1.60065e-05 -1.08318e-07
12.6692 7.34073e-06 2.03738e-05 -1.04167e-07
12.6703 5.86061e-06 2.80496e-05 -9.68684e-08
12.6718 4.36106e-06 3.71438e-05 -8.78124e-08
12.6736 3.17191e-06 4.49601e-05 -7.88312e-08
12.6754 2.36633e-06 4.99087e-05 -7.13254e-08
12.6772 1.83344e-06 5.23349e-05 -6.52312e-08
12.68 1.27723e-06 5.32819e-05 -5.73539e-08
12.683 8.98567e-07 5.19143e-05 -5.04376e-08
12.6874 6.06307e-07 4.70977e-05 -4.24916e-08
12.6923 4.62643e-07 4.04645e-05 -3.55635e-08
12.6982 4.11627e-07 3.29099e-05 -2.87684e-08
12.7065 4.07459e-07 2.46541e-05 -2.07597e-08
12.7193 4.16924e-07 1.63443e-05 -1.08249e-08
12.7377 4.26667e-07 9.44299e-06 2.16868e-10
12.7573 4.3264e-07 5.75282e-06 8.76419e-09
12.7763 4.36161e-07 4.13236e-06 1.46617e-08
12.7952 4.40165e-07 3.38358e-06 1.87362e-08
12.813 4.44039e-07 2.9826e-06 2.12479e-08
12.8319 4.41114e-07 2.68731e-06 2.3205e-08
12.8463 4.25645e-07 2.55084e-06 2.48929e-08
12.8486 4.17857e-07 2.55845e-06 2.53843e-08
12.8533 3.95008e-07 2.63201e-06 2.68578e-08
12.8567 3.76887e-07 2.71863e-06 2.82417e-08
12.8602 3.5311e-07 2.85811e-06 3.00612e-08
12.8634 3.22373e-07 3.06638e-06 3.22986e-08
12.8664 2.84499e-07 3.37117e-06 3.4923e-08
12.8694 2.3166e-07 3.90714e-06 3.84327e-08
12.8722 1.71947e-07 4.81246e-06 4.25995e-08
12.875 1.00971e-07 6.44549e-06 4.78236e-08
12.8776 1.08968e-09 8.96559e-06 5.38738e-08
12.8797 -1.59101e-07 1.26344e-05 6.11095e-08
12.8814 -2.43559e-07 1.7122e-05 6.92423e-08
12.8826 1.37548e-06 1.99302e-05 6.9714e-08
12.8831 4.8159e-06 2.1135e-05 5.83371e-08
12.8835 8.69388e-06 2.35e-05 3.90468e-08
12.884 1.29823e-05 2.82717e-05 3.44502e-09
12.8843 1.5051e-05 3.16309e-05 -2.43281e-08
12.8847 1.59855e-05 3.52545e-05 -6.53626e-08
12.8849 1.39137e-05 3.42783e-05 -7.70119e-08
12.885 1.13003e-05 3.24556e-05 -8.13026e-08
12.885 9.64756e-06 3.13322e-05 -8.29995e-08
12.8851 8.08148e-06 3.01807e-05 -8.43669e-08
12.8851 7.23634e-06 2.93812e-05 -8.50701e-08
12.8852 6.52756e-06 2.85321e-05 -8.56657e-08
12.8852 6.01865e-06 2.77957e-05 -8.60982e-08
12.8853 5.61042e-06 2.70716e-05 -8.64671e-08
12.8853 5.24372e-06 2.62875e-05 -8.68136e-08
12.8854 4.9707e-06 2.55614e-05 -8.70984e-08
12.8855 4.70419e-06 2.46723e-05 -8.74052e-08
12.8855 4.5143e-06 2.38427e-05 -8.76606e-08
12.8856 4.3317e-06 2.27596e-05 -8.79557e-08
12.8857 4.21727e-06 2.17893e-05 -8.81925e-08
12.8859 4.12271e-06 2.05679e-05 -8.84589e-08
12.886 4.06823e-06 1.94424e-05 -8.86816e-08
12.8862 4.0309e-06 1.8109e-05 -8.89214e-08
12.8864 4.01144e-06 1.68565e-05 -8.91278e-08
12.8867 3.99927e-06 1.54021e-05 -8.9346e-08
12.887 3.9938e-06 1.40205e-05 -8.95355e-08
12.8873 3.997e-06 1.2536e-05 -8.97235e-08
12.8877 4.00581e-06 1.1147e-05 -8.98884e-08
12.8881 4.01317e-06 9.48613e-06 -9.0075e-08
12.8886 4.01551e-06 8.119e-06 -9.02218e-08
12.8894 4.01436e-06 6.24049e-06 -9.04166e-08
12.8902 4.01075e-06 4.74732e-06 -9.05719e-08
12.8917 4.00398e-06 2.65082e-06 -9.08198e-08
12.8934 4.00728e-06 1.43746e-06 -9.10706e-08
12.8966 4.05219e-06 6.49231e-07 -9.1701e-08
12.8998 4.221e-06 7.5086e-07 -9.28429e-08
12.9005 4.63293e-06 9.122e-07 -9.40619e-08
12.901 5.19721e-06 1.05269e-06 -9.591e-08
12.9013 5.45673e-06 1.09209e-06 -9.75204e-08
12.9017 5.58261e-06 1.04295e-06 -9.91909e-08
12.9021 5.79045e-06 9.62365e-07 -1.00792e-07
12.9025 6.06113e-06 8.71883e-07 -1.02555e-07
12.9032 6.61303e-06 7.13478e-07 -1.05926e-07
12.9039 7.25431e-06 5.6774e-07 -1.09548e-07
12.9052 8.95637e-06 2.79349e-07 -1.18294e-07
12.9066 1.1311e-05 1.01722e-07 -1.29483e-07
12.9075 1.23949e-05 1.12715e-06 -1.36315e-07
12.9079 1.19688e-05 3.41947e-06 -1.36883e-07
12.9086 1.00772e-05 9.6274e-06 -1.32121e-07
12.909 9.094e-06 1.30904e-05 -1.28625e-07
12.9095 8.02271e-06 1.72971e-05 -1.24228e-07
12.9103 6.66122e-06 2.35443e-05 -1.17729e-07
12.9114 5.32261e-06 3.08262e-05 -1.10066e-07
12.9129 4.02703e-06 3.8967e-05 -1.00963e-07
12.9144 3.07423e-06 4.51795e-05 -9.27986e-08
12.9161 2.32274e-06 4.96613e-05 -8.50226e-08
12.9177 1.83335e-06 5.18764e-05 -7.89311e-08
12.9201 1.32573e-06 5.29121e-05 -7.12384e-08
12.9227 9.76829e-07 5.2004e-05 -6.45182e-08
12.9279 6.06931e-07 4.67914e-05 -5.3953e-08
12.9329 4.48532e-07 4.01468e-05 -4.58263e-08
12.9388 4.01663e-07 3.26626e-05 -3.82356e-08
12.9462 3.99296e-07 2.52802e-05 -3.01417e-08
12.9595 4.09926e-07 1.6553e-05 -1.84145e-08
12.9771 4.20099e-07 9.78426e-06 -6.486e-09
12.9953 4.26521e-07 6.16187e-06 2.57899e-09
13.0145 4.30895e-07 4.35956e-06 9.38486e-09
13.0331 4.36263e-07 3.4973e-06 1.38969e-08
13.0496 4.40105e-07 3.02794e-06 1.64997e-08
13.0675 4.34021e-07 2.65832e-06 1.86735e-08
13.0754 4.2116e-07 2.57225e-06 1.98952e-08
13.0773 4.11355e-07 2.58297e-06 2.04552e-08
13.0813 3.84185e-07 2.66193e-06 2.20856e-08
13.0844 3.63222e-07 2.76274e-06 2.36868e-08
13.0876 3.36201e-07 2.92849e-06 2.5836e-08
13.0907 3.01691e-07 3.17791e-06 2.84716e-08
13.0935 2.58982e-07 3.55221e-06 3.15844e-08
13.0963 2.02443e-07 4.22236e-06 3.56572e-08
13.0993 1.32448e-07 5.53276e-06 4.1098e-08
13.1021 4.85512e-08 7.67959e-06 4.7431e-08
13.1043 -6.96169e-08 1.05434e-05 5.40964e-08
13.1061 -2.51023e-07 1.4608e-05 6.2069e-08
13.1077 -1.83124e-07 1.9368e-05 7.15151e-08
13.1084 1.57067e-06 2.08267e-05 7.02804e-08
13.1088 5.08097e-06 2.18031e-05 5.80989e-08
13.1091 9.1935e-06 2.41897e-05 3.70856e-08
13.1095 1.29535e-05 2.82111e-05 4.53194e-09
13.1098 1.49468e-05 3.14197e-05 -2.31618e-08
13.1102 1.67697e-05 3.59998e-05 -6.77423e-08
13.1104 1.59468e-05 3.64086e-05 -8.63679e-08
13.1105 1.43656e-05 3.53449e-05 -9.14876e-08
13.1106 1.17058e-05 3.34411e-05 -9.51167e-08
13.1107 9.20102e-06 3.17675e-05 -9.77163e-08
13.1107 7.9771e-06 3.08084e-05 -9.88148e-08
13.1108 6.85371e-06 2.96107e-05 -9.97965e-08
13.1109 6.1214e-06 2.86064e-05 -1.00445e-07
13.1109 5.51721e-06 2.75142e-05 -1.01017e-07
13.111 5.05438e-06 2.64151e-05 -1.01496e-07
13.1111 4.72049e-06 2.53334e-05 -1.01896e-07
13.1112 4.46146e-06 2.41605e-05 -1.02269e-07
13.1113 4.29138e-06 2.30352e-05 -1.02581e-07
13.1114 4.16833e-06 2.17925e-05 -1.02885e-07
13.1116 4.0953e-06 2.061e-05 -1.03145e-07
13.1118 4.04728e-06 1.92955e-05 -1.03406e-07
13.1119 4.02167e-06 1.80458e-05 -1.03633e-07
13.1122 4.0059e-06 1.66408e-05 -1.03867e-07
13.1124 3.99783e-06 1.53076e-05 -1.0407e-07
13.1127 3.99707e-06 1.38658e-05 -1.04272e-07
13.113 4.00215e-06 1.2512e-05 -1.0445e-07
13.1134 4.00941e-06 1.09177e-05 -1.04646e-07
13.1138 4.01438e-06 9.58754e-06 -1.04802e-07
13.1144 4.01627e-06 7.87904e-06 -1.04993e-07
13.1151 4.01497e-06 6.40924e-06 -1.05153e-07
13.1161 4.00963e-06 4.37313e-06 -1.05375e-07
13.1173 4.00575e-06 2.84909e-06 -1.05574e-07
13.1196 4.0106e-06 1.16052e-06 -1.05954e-07
13.1218 4.03037e-06 5.77895e-07 -1.06345e-07
13.1245 4.09704e-06 6.44246e-07 -1.07048e-07
13.1259 4.26917e-06 8.13149e-07 -1.07926e-07
13.1265 4.64661e-06 9.26219e-07 -1.09041e-07
13.1268 5.10234e-06 1.03113e-06 -1.10476e-07
13.127 5.35677e-06 1.08643e-06 -1.11913e-07
13.1273 5.44593e-06 1.0735e-06 -1.13354e-07
13.1276 5.55926e-06 1.02754e-06 -1.14586e-07
13.1279 5.74635e-06 9.59285e-07 -1.16058e-07
13.1285 6.10968e-06 8.39438e-07 -1.18632e-07
13.129 6.51212e-06 7.28954e-07 -1.21261e-07
13.13 7.49796e-06 5.12997e-07 -1.27235e-07
13.1312 9.06052e-06 2.60284e-07 -1.35786e-07
13.1327 1.15797e-05 1.68019e-07 -1.48783e-07
13.1335 1.22866e-05 1.34378e-06 -1.54414e-07
13.1339 1.17362e-05 3.83875e-06 -1.54602e-07
13.1346 9.98584e-06 9.48738e-06 -1.49681e-07
13.1349 9.05618e-06 1.27332e-05 -1.46098e-07
13.1354 8.02796e-06 1.67679e-05 -1.41512e-07
13.1364 6.42065e-06 2.4175e-05 -1.33093e-07
13.1376 5.00687e-06 3.19423e-05 -1.24094e-07
13.1391 3.72171e-06 4.00466e-05 -1.13879e-07
13.1408 2.79456e-06 4.59499e-05 -1.04855e-07
13.1424 2.16949e-06 4.93615e-05 -9.7399e-08
13.145 1.50807e-06 5.16432e-05 -8.76066e-08
13.1479 1.02692e-06 5.15121e-05 -7.85596e-08
13.1516 6.91706e-07 4.84948e-05 -6.95664e-08
13.1571 4.702e-07 4.168e-05 -5.93013e-08
13.1623 3.99218e-07 3.49348e-05 -5.13504e-08
13.1695 3.89821e-07 2.71912e-05 -4.21479e-08
13.1806 3.99837e-07 1.89641e-05 -3.05366e-08
13.1966 4.10908e-07 1.16709e-05 -1.73514e-08
13.2143 4.19058e-07 7.26877e-06 -6.5296e-09
13.2338 4.2474e-07 4.89519e-06 1.95275e-09
13.2521 4.31148e-07 3.77002e-06 7.42213e-09
13.2679 4.36204e-07 3.17335e-06 1.04471e-08
13.2851 4.28733e-07 2.70204e-06 1.29718e-08
13.2924 4.1176e-07 2.59321e-06 1.43773e-08
13.2938 4.02956e-07 2.60237e-06 1.48662e-08
13.2967 3.79017e-07 2.67366e-06 1.62834e-08
13.2999 3.52288e-07 2.80067e-06 1.82851e-08
13.3033 3.18449e-07 3.01625e-06 2.10578e-08
13.3063 2.79435e-07 3.31887e-06 2.41869e-08
13.3089 2.32071e-07 3.77878e-06 2.78165e-08
13.3117 1.72308e-07 4.64262e-06 3.25635e-08
13.3148 9.14582e-08 6.43865e-06 3.93392e-08
13.3174 -1.14057e-08 9.04271e-06 4.65739e-08
13.3195 -1.68953e-07 1.26853e-05 5.48001e-08
13.3211 -1.99393e-07 1.71747e-05 6.43493e-08
13.3224 4.88147e-07 2.07582e-05 6.85366e-08
13.3229 3.63621e-06 2.17629e-05 5.91753e-08
13.3232 8.24892e-06 2.35282e-05 3.9651e-08
13.3236 1.24122e-05 2.74381e-05 6.64775e-09
13.324 1.51851e-05 3.21196e-05 -3.4843e-08
13.3244 1.72478e-05 3.62735e-05 -7.44123e-08
13.3245 1.72551e-05 3.7462e-05 -9.41173e-08
13.3246 1.57164e-05 3.65819e-05 -1.02203e-07
13.3247 1.21888e-05 3.40759e-05 -1.08748e-07
13.3248 1.01482e-05 3.2702e-05 -1.11275e-07
13.3249 8.15297e-06 3.12256e-05 -1.13223e-07
13.325 6.98619e-06 3.00436e-05 -1.14311e-07
13.325 6.04061e-06 2.87269e-05 -1.1521e-07
13.3251 5.41924e-06 2.75596e-05 -1.15841e-07
13.3252 4.91729e-06 2.62438e-05 -1.16419e-07
13.3253 4.58301e-06 2.49983e-05 -1.16877e-07
13.3254 4.3479e-06 2.36799e-05 -1.17288e-07
13.3256 4.19835e-06 2.23726e-05 -1.17642e-07
13.3257 4.1063e-06 2.10333e-05 -1.17962e-07
13.3259 4.05171e-06 1.96512e-05 -1.18257e-07
13.3261 4.02236e-06 1.82649e-05 -1.18527e-07
13.3263 4.00585e-06 1.67789e-05 -1.1879e-07
13.3266 3.99757e-06 1.53092e-05 -1.19026e-07
13.3269 3.99762e-06 1.37877e-05 -1.1925e-07
13.3273 4.00406e-06 1.23095e-05 -1.19453e-07
13.3278 4.0119e-06 1.05238e-05 -1.19683e-07
13.3282 4.01575e-06 9.09424e-06 -1.19857e-07
13.329 4.01575e-06 7.00214e-06 -1.20102e-07
13.3298 4.01276e-06 5.41536e-06 -1.20285e-07
13.3313 4.00545e-06 3.13435e-06 -1.2057e-07
13.3328 4.00574e-06 1.70994e-06 -1.20844e-07
13.3357 4.02697e-06 6.88346e-07 -1.21372e-07
13.3384 4.06693e-06 6.02861e-07 -1.21963e-07
13.3395 4.1146e-06 7.23806e-07 -1.22373e-07
13.3403 4.23279e-06 8.26266e-07 -1.23052e-07
13.3406 4.41605e-06 8.8107e-07 -1.23667e-07
13.3409 4.78935e-06 9.60213e-07 -1.2462e-07
13.341 5.15489e-06 1.04227e-06 -1.25679e-07
13.3412 5.32516e-06 1.09183e-06 -1.26599e-07
13.3413 5.35957e-06 1.10388e-06 -1.2747e-07
13.3415 5.40388e-06 1.08508e-06 -1.28592e-07
13.3418 5.49732e-06 1.04724e-06 -1.29695e-07
13.3422 5.75233e-06 9.52693e-07 -1.31892e-07
13.3428 6.17311e-06 8.22911e-07 -1.35006e-07
13.344 7.25171e-06 5.68716e-07 -1.4215e-07
13.3455 9.14114e-06 2.55426e-07 -1.53275e-07
13.3471 1.17038e-05 2.9052e-07 -1.67743e-07
13.3478 1.21632e-05 1.67579e-06 -1.72606e-07
13.3483 1.14748e-05 4.43672e-06 -1.72224e-07
13.3489 9.81542e-06 9.72669e-06 -1.66994e-07
13.3493 8.88143e-06 1.29987e-05 -1.63075e-07
13.3498 7.83847e-06 1.71372e-05 -1.58008e-07
13.3508 6.21628e-06 2.46997e-05 -1.48728e-07
13.352 4.85058e-06 3.22525e-05 -1.39216e-07
13.3536 3.5754e-06 4.02562e-05 -1.28109e-07
13.3552 2.67618e-06 4.58704e-05 -1.18527e-07
13.3569 2.07493e-06 4.90149e-05 -1.10651e-07
13.3595 1.42901e-06 5.1034e-05 -1.0015e-07
13.3623 9.88765e-07 5.07159e-05 -9.10274e-08
13.3663 6.5036e-07 4.73291e-05 -8.08122e-08
13.3717 4.46863e-07 4.04781e-05 -6.97748e-08
13.3771 3.87685e-07 3.37511e-05 -6.10452e-08
13.3843 3.8347e-07 2.63503e-05 -5.11042e-08
13.3962 3.94733e-07 1.80487e-05 -3.77517e-08
13.4126 4.06286e-07 1.10908e-05 -2.34214e-08
13.4304 4.1454e-07 7.01315e-06 -1.19924e-08
13.4496 4.21636e-07 4.81664e-06 -3.32781e-09
13.4678 4.30174e-07 3.68223e-06 2.01378e-09
13.4847 4.32048e-07 2.97772e-06 5.24542e-09
13.4966 4.16692e-07 2.63579e-06 7.37613e-09
13.4988 4.05846e-07 2.62516e-06 8.07941e-09
13.5031 3.67633e-07 2.72122e-06 1.0399e-08
13.5061 3.37995e-07 2.85627e-06 1.25753e-08
13.509 3.05314e-07 3.07436e-06 1.53612e-08
13.5118 2.62956e-07 3.42392e-06 1.88929e-08
13.5147 2.05758e-07 4.04097e-06 2.35342e-08
13.5175 1.41763e-07 5.12309e-06 2.91117e-08
13.5203 6.4127e-08 7.04773e-06 3.60357e-08
13.5226 -4.59027e-08 9.79479e-06 4.36053e-08
13.5246 -2.26462e-07 1.38811e-05 5.29513e-08
13.5262 -9.06338e-08 1.85232e-05 6.3925e-08
13.5272 2.01211e-06 2.10453e-05 6.41494e-08
13.5277 5.52705e-06 2.24964e-05 4.91189e-08
13.5281 9.58474e-06 2.52606e-05 2.33352e-08
13.5285 1.39351e-05 3.00613e-05 -2.0125e-08
13.5288 1.61665e-05 3.36037e-05 -5.4307e-08
13.5292 1.72767e-05 3.73993e-05 -1.00959e-07
13.5293 1.53762e-05 3.67039e-05 -1.17073e-07
13.5294 1.29873e-05 3.50272e-05 -1.22612e-07
13.5295 1.10658e-05 3.37183e-05 -1.25138e-07
13.5295 9.21029e-06 3.24953e-05 -1.27126e-07
13.5296 8.16967e-06 3.1666e-05 -1.28147e-07
13.5296 7.29007e-06 3.07828e-05 -1.28997e-07
13.5297 6.64298e-06 3.00008e-05 -1.29617e-07
13.5297 6.11676e-06 2.92253e-05 -1.30144e-07
13.5298 5.63212e-06 2.83654e-05 -1.30645e-07
13.5298 5.27313e-06 2.75748e-05 -1.31047e-07
13.5299 4.91093e-06 2.65708e-05 -1.31491e-07
13.53 4.66206e-06 2.56633e-05 -1.31844e-07
13.5301 4.41212e-06 2.44101e-05 -1.32268e-07
13.5302 4.26715e-06 2.33627e-05 -1.32583e-07
13.5303 4.15207e-06 2.20722e-05 -1.32925e-07
13.5305 4.08457e-06 2.08538e-05 -1.33217e-07
13.5307 4.04025e-06 1.94586e-05 -1.33519e-07
13.5309 4.01741e-06 1.81325e-05 -1.33782e-07
13.5311 4.00373e-06 1.66318e-05 -1.34053e-07
13.5314 3.99693e-06 1.51928e-05 -1.34291e-07
13.5317 3.99845e-06 1.36766e-05 -1.34521e-07
13.532 4.00592e-06 1.22379e-05 -1.34726e-07
13.5325 4.01347e-06 1.04921e-05 -1.3496e-07
13.533 4.01675e-06 9.05977e-06 -1.35142e-07
13.5337 4.01627e-06 7.07009e-06 -1.35385e-07
13.5345 4.01304e-06 5.47707e-06 -1.35578e-07
13.536 4.00562e-06 3.16936e-06 -1.35879e-07
13.5376 4.006e-06 1.75686e-06 -1.36169e-07
13.5407 4.03128e-06 6.92971e-07 -1.36801e-07
13.5436 4.08483e-06 6.50834e-07 -1.37535e-07
13.5447 4.18195e-06 7.81417e-07 -1.38203e-07
13.5455 4.59065e-06 9.21651e-07 -1.39678e-07
13.5458 4.96637e-06 1.0079e-06 -1.41027e-07
13.5461 5.30983e-06 1.08008e-06 -1.42987e-07
13.5465 5.45003e-06 1.07333e-06 -1.44804e-07
13.5468 5.59757e-06 1.01535e-06 -1.46529e-07
13.5474 5.95148e-06 8.90195e-07 -1.49546e-07
13.548 6.39133e-06 7.63072e-07 -1.52871e-07
13.5491 7.52081e-06 5.16094e-07 -1.60608e-07
13.5507 9.61916e-06 2.37666e-07 -1.73382e-07
13.5524 1.1928e-05 1.36218e-06 -1.8928e-07
13.553 1.15271e-05 3.95553e-06 -1.90329e-07
13.5537 9.73252e-06 9.83726e-06 -1.84666e-07
13.5541 8.71231e-06 1.34183e-05 -1.80103e-07
13.5546 7.68549e-06 1.75057e-05 -1.74742e-07
13.5557 6.10192e-06 2.49497e-05 -1.64963e-07
13.5569 4.70623e-06 3.26887e-05 -1.54457e-07
13.5585 3.45083e-06 4.05108e-05 -1.42642e-07
13.5602 2.61108e-06 4.56428e-05 -1.32914e-07
13.5621 1.92268e-06 4.9086e-05 -1.2307e-07
13.5644 1.38204e-06 5.05818e-05 -1.13483e-07
13.5675 9.16417e-07 5.00235e-05 -1.02899e-07
13.5708 6.37822e-07 4.72262e-05 -9.38513e-08
13.576 4.44219e-07 4.07152e-05 -8.24857e-08
13.5812 3.81621e-07 3.41914e-05 -7.31205e-08
13.5888 3.76716e-07 2.64111e-05 -6.16528e-08
13.6003 3.88171e-07 1.83742e-05 -4.75011e-08
13.6178 4.00931e-07 1.1119e-05 -3.10435e-08
13.6374 4.10534e-07 6.75959e-06 -1.75989e-08
13.6557 4.19164e-07 4.71655e-06 -8.9706e-09
13.6706 4.28298e-07 3.72621e-06 -4.49217e-09
13.6848 4.30681e-07 3.01826e-06 -1.71758e-09
13.6945 4.19077e-07 2.67378e-06 8.92786e-11
13.6966 4.07747e-07 2.65115e-06 8.09356e-10
13.7008 3.66284e-07 2.72823e-06 3.22395e-09
13.7038 3.33772e-07 2.86374e-06 5.5534e-09
13.7065 2.99639e-07 3.08434e-06 8.49261e-09
13.7093 2.5672e-07 3.4388e-06 1.2231e-08
13.7121 1.99971e-07 4.05886e-06 1.70858e-08
13.7148 1.34424e-07 5.18846e-06 2.31327e-08
13.7176 5.48689e-08 7.18366e-06 3.05912e-08
13.7199 -5.76218e-08 9.98885e-06 3.86475e-08
13.7218 -2.41709e-07 1.415e-05 4.85816e-08
13.7234 -4.05672e-08 1.8804e-05 6.04317e-08
13.7245 2.04339e-06 2.1312e-05 6.11398e-08
13.7249 5.50211e-06 2.27744e-05 4.57122e-08
13.7252 9.6736e-06 2.55537e-05 1.82826e-08
13.7257 1.41425e-05 3.04496e-05 -2.83312e-08
13.726 1.64228e-05 3.4106e-05 -6.49637e-08
13.7263 1.76906e-05 3.79555e-05 -1.12351e-07
13.7265 1.60788e-05 3.75755e-05 -1.30214e-07
13.7266 1.39087e-05 3.60586e-05 -1.36241e-07
13.7266 1.17812e-05 3.45566e-05 -1.39373e-07
13.7267 9.71596e-06 3.32114e-05 -1.41782e-07
13.7268 8.51786e-06 3.23192e-05 -1.43021e-07
13.7268 7.49265e-06 3.13398e-05 -1.44053e-07
13.7269 6.72802e-06 3.04414e-05 -1.44817e-07
13.7269 6.11459e-06 2.95391e-05 -1.45455e-07
13.727 5.52894e-06 2.84654e-05 -1.46093e-07
13.7271 5.14189e-06 2.75545e-05 -1.46557e-07
13.7271 4.78603e-06 2.64524e-05 -1.47038e-07
13.7272 4.53902e-06 2.54134e-05 -1.47434e-07
13.7273 4.33374e-06 2.41849e-05 -1.47843e-07
13.7274 4.20661e-06 2.30497e-05 -1.48178e-07
13.7276 4.1142e-06 2.17417e-05 -1.48522e-07
13.7277 4.06175e-06 2.05067e-05 -1.48816e-07
13.7279 4.02836e-06 1.91088e-05 -1.4912e-07
13.7281 4.01121e-06 1.77809e-05 -1.49385e-07
13.7284 4.00073e-06 1.62565e-05 -1.49662e-07
13.7287 3.99657e-06 1.48154e-05 -1.49903e-07
13.729 4.00085e-06 1.32095e-05 -1.50151e-07
13.7294 4.00939e-06 1.17828e-05 -1.50358e-07
13.7299 4.01641e-06 9.8915e-06 -1.50617e-07
13.7304 4.01793e-06 8.3929e-06 -1.50812e-07
13.7313 4.01509e-06 6.24798e-06 -1.51083e-07
13.7323 4.01044e-06 4.56371e-06 -1.513e-07
13.7341 4.00512e-06 2.31271e-06 -1.51659e-07
13.7361 4.01279e-06 1.09988e-06 -1.52053e-07
13.7397 4.05814e-06 6.01845e-07 -1.52904e-07
13.7417 4.14958e-06 7.38582e-07 -1.53774e-07
13.7426 4.46698e-06 8.90938e-07 -1.55114e-07
13.7431 4.88991e-06 9.9418e-07 -1.56825e-07
13.7435 5.32612e-06 1.07952e-06 -1.59413e-07
13.7438 5.46805e-06 1.07351e-06 -1.61106e-07
13.7441 5.60896e-06 1.01613e-06 -1.62854e-07
13.7447 5.92334e-06 9.05794e-07 -1.65679e-07
13.7455 6.51232e-06 7.324e-07 -1.70404e-07
13.7463 7.28178e-06 5.61043e-07 -1.75992e-07
13.7479 9.45331e-06 2.19102e-07 -1.90058e-07
13.7495 1.18249e-05 7.03317e-07 -2.06186e-07
13.7501 1.18071e-05 2.67328e-06 -2.09302e-07
13.7506 1.07445e-05 6.33757e-06 -2.06921e-07
13.7511 9.52252e-06 1.02914e-05 -2.01971e-07
13.7516 8.32302e-06 1.45859e-05 -1.96037e-07
13.7522 7.25717e-06 1.89845e-05 -1.89909e-07
13.7533 5.64437e-06 2.68791e-05 -1.78829e-07
13.7545 4.41618e-06 3.38735e-05 -1.68502e-07
13.7563 3.15602e-06 4.16875e-05 -1.55146e-07
13.7583 2.25792e-06 4.68975e-05 -1.43416e-07
13.7601 1.71413e-06 4.92464e-05 -1.34549e-07
13.7626 1.18965e-06 5.01069e-05 -1.23842e-07
13.7654 8.36584e-07 4.8904e-05 -1.14348e-07
13.7705 5.1508e-07 4.36529e-05 -1.00654e-07
13.7755 3.94559e-07 3.74408e-05 -8.99669e-08
13.782 3.68863e-07 2.98787e-05 -7.8311e-08
13.7899 3.75153e-07 2.30849e-05 -6.65188e-08
13.8055 3.89035e-07 1.46053e-05 -4.82214e-08
13.8246 4.01249e-07 8.65419e-06 -3.14719e-08
13.8434 4.11223e-07 5.63777e-06 -1.99099e-08
13.859 4.22136e-07 4.22475e-06 -1.36778e-08
13.8726 4.26777e-07 3.36731e-06 -1.02013e-08
13.8876 4.11806e-07 2.69182e-06 -6.87833e-09
13.8895 3.97197e-07 2.67574e-06 -6.01221e-09
13.8934 3.45173e-07 2.80833e-06 -3.04995e-09
13.896 3.09307e-07 2.98792e-06 -3.04497e-10
13.8986 2.71808e-07 3.26646e-06 3.11296e-09
13.9012 2.24219e-07 3.7167e-06 7.3962e-09
13.9038 1.64107e-07 4.54837e-06 1.29637e-08
13.9068 8.53536e-08 6.25765e-06 2.0779e-08
13.9093 -1.0747e-08 8.76474e-06 2.91521e-08
13.9113 -1.48737e-07 1.20281e-05 3.79774e-08
13.9129 -1.83497e-07 1.63808e-05 4.8938e-08
13.9144 3.31406e-07 2.09455e-05 5.97875e-08
13.915 3.11317e-06 2.19874e-05 5.29923e-08
13.9153 7.3408e-06 2.35135e-05 3.27723e-08
13.9157 1.11973e-05 2.67893e-05 1.59971e-09
13.9161 1.44472e-05 3.10279e-05 -4.12633e-08
13.9164 1.673e-05 3.47153e-05 -8.17002e-08
13.9167 1.7271e-05 3.80716e-05 -1.33366e-07
13.9169 1.48785e-05 3.691e-05 -1.48618e-07
13.917 1.18836e-05 3.48189e-05 -1.54476e-07
13.917 1.02214e-05 3.36949e-05 -1.56621e-07
13.9171 8.87106e-06 3.27547e-05 -1.58108e-07
13.9171 8.06836e-06 3.20715e-05 -1.58947e-07
13.9171 7.36643e-06 3.1353e-05 -1.59689e-07
13.9172 6.8041e-06 3.0688e-05 -1.60271e-07
13.9172 6.35057e-06 3.00559e-05 -1.60762e-07
13.9173 5.90168e-06 2.93291e-05 -1.61253e-07
13.9173 5.53484e-06 2.86162e-05 -1.61683e-07
13.9174 5.15344e-06 2.77132e-05 -1.62159e-07
13.9174 4.85317e-06 2.68013e-05 -1.62581e-07
13.9175 4.53832e-06 2.55134e-05 -1.63099e-07
13.9176 4.34619e-06 2.43878e-05 -1.63494e-07
13.9178 4.19382e-06 2.2994e-05 -1.63921e-07
13.9179 4.10398e-06 2.16468e-05 -1.64288e-07
13.9181 4.0487e-06 2.01502e-05 -1.64653e-07
13.9183 4.02034e-06 1.86718e-05 -1.64979e-07
13.9186 4.00473e-06 1.70355e-05 -1.65307e-07
13.9189 3.9974e-06 1.54307e-05 -1.65598e-07
13.9192 3.9993e-06 1.38009e-05 -1.65868e-07
13.9196 4.00758e-06 1.22128e-05 -1.66114e-07
13.9202 4.01546e-06 1.02536e-05 -1.66398e-07
13.9207 4.01776e-06 8.72843e-06 -1.66608e-07
13.9216 4.01554e-06 6.53031e-06 -1.66899e-07
13.9224 4.01124e-06 4.87906e-06 -1.67119e-07
13.9241 4.00462e-06 2.59144e-06 -1.67474e-07
13.9259 4.00834e-06 1.30764e-06 -1.6783e-07
13.929 4.03843e-06 6.05845e-07 -1.68537e-07
13.9317 4.107e-06 6.94735e-07 -1.69415e-07
13.9327 4.25329e-06 8.33573e-07 -1.70327e-07
13.9332 4.67396e-06 9.5333e-07 -1.7186e-07
13.9335 5.09764e-06 1.04893e-06 -1.73477e-07
13.9338 5.31731e-06 1.10049e-06 -1.75004e-07
13.934 5.38512e-06 1.09381e-06 -1.76507e-07
13.9344 5.52601e-06 1.03474e-06 -1.78554e-07
13.9347 5.73317e-06 9.57866e-07 -1.80641e-07
13.9355 6.2426e-06 7.99289e-07 -1.85048e-07
13.9364 7.07262e-06 6.03292e-07 -1.91528e-07
13.9381 9.1843e-06 2.58281e-07 -2.06098e-07
13.9399 1.17365e-05 7.1351e-07 -2.24283e-07
13.9405 1.17504e-05 2.70236e-06 -2.27777e-07
13.941 1.07e-05 6.35784e-06 -2.25314e-07
13.9415 9.44211e-06 1.04191e-05 -2.19938e-07
13.942 8.20571e-06 1.48433e-05 -2.13471e-07
13.9426 7.19428e-06 1.90116e-05 -2.07329e-07
13.9436 5.64995e-06 2.65209e-05 -1.96177e-07
13.9448 4.46789e-06 3.31809e-05 -1.85859e-07
13.9463 3.34065e-06 4.01316e-05 -1.73702e-07
13.9479 2.52163e-06 4.50193e-05 -1.63057e-07
13.9494 1.97794e-06 4.77213e-05 -1.54474e-07
13.9517 1.41166e-06 4.94524e-05 -1.4354e-07
13.9541 1.01637e-06 4.93322e-05 -1.33942e-07
13.9581 6.27235e-07 4.63086e-05 -1.20584e-07
13.9624 4.40252e-07 4.1381e-05 -1.09566e-07
13.9676 3.69935e-07 3.47061e-05 -9.82727e-08
13.9737 3.61146e-07 2.8346e-05 -8.73419e-08
13.985 3.74227e-07 1.97762e-05 -7.02516e-08
13.9983 3.86003e-07 1.3268e-05 -5.42676e-08
14.0144 3.96471e-07 8.72012e-06 -3.97271e-08
14.0338 4.08627e-07 5.67985e-06 -2.72797e-08
14.0485 4.21223e-07 4.23364e-06 -2.1214e-08
14.0618 4.26151e-07 3.26926e-06 -1.783e-08
14.0718 4.12061e-07 2.74362e-06 -1.54985e-08
14.0743 3.95806e-07 2.70944e-06 -1.43714e-08
14.0794 3.32693e-07 2.87127e-06 -1.03578e-08
14.0822 2.90091e-07 3.09359e-06 -7.00198e-09
14.0848 2.47061e-07 3.44647e-06 -2.93742e-09
14.0874 1.92811e-07 4.04644e-06 2.19433e-09
14.0901 1.24063e-07 5.25994e-06 9.14314e-09
14.0932 2.94066e-08 7.65083e-06 1.8648e-08
14.0954 -9.7222e-08 1.0755e-05 2.80996e-08
14.0973 -2.53665e-07 1.53126e-05 3.98681e-08
14.0989 1.80132e-07 2.01196e-05 5.41663e-08
14.0997 2.29306e-06 2.17501e-05 5.33017e-08
14.1001 5.8235e-06 2.32276e-05 3.53656e-08
14.1004 1.00182e-05 2.61957e-05 4.31879e-09
14.1009 1.4278e-05 3.08036e-05 -4.40515e-08
14.1012 1.67729e-05 3.47326e-05 -8.69505e-08
14.1015 1.80225e-05 3.8685e-05 -1.40163e-07
14.1017 1.62533e-05 3.8234e-05 -1.60362e-07
14.1017 1.39998e-05 3.6653e-05 -1.66945e-07
14.1018 1.19248e-05 3.51874e-05 -1.70211e-07
14.1019 1.01036e-05 3.40243e-05 -1.72511e-07
14.1019 8.95788e-06 3.32123e-05 -1.73797e-07
14.102 7.96784e-06 3.23384e-05 -1.74881e-07
14.102 7.18436e-06 3.1508e-05 -1.7572e-07
14.1021 6.54909e-06 3.06862e-05 -1.7642e-07
14.1021 5.92617e-06 2.97074e-05 -1.77123e-07
14.1022 5.48018e-06 2.8826e-05 -1.77666e-07
14.1023 5.00286e-06 2.76093e-05 -1.78303e-07
14.1023 4.70392e-06 2.65886e-05 -1.78766e-07
14.1024 4.44161e-06 2.53193e-05 -1.79261e-07
14.1025 4.27269e-06 2.41171e-05 -1.79672e-07
14.1027 4.15149e-06 2.27536e-05 -1.80084e-07
14.1028 4.08156e-06 2.14429e-05 -1.80438e-07
14.103 4.03885e-06 2.00114e-05 -1.80788e-07
14.1032 4.01651e-06 1.85982e-05 -1.81104e-07
14.1035 4.00365e-06 1.70327e-05 -1.81423e-07
14.1038 3.99767e-06 1.55106e-05 -1.81706e-07
14.1041 4.00016e-06 1.38889e-05 -1.81984e-07
14.1045 4.00828e-06 1.23783e-05 -1.82225e-07
14.105 4.01582e-06 1.05033e-05 -1.82507e-07
14.1055 4.01824e-06 8.98329e-06 -1.82725e-07
14.1063 4.01621e-06 6.77364e-06 -1.83029e-07
14.1072 4.01188e-06 5.07997e-06 -1.83262e-07
14.1089 4.0049e-06 2.72451e-06 -1.83635e-07
14.1107 4.00861e-06 1.39124e-06 -1.84019e-07
14.1143 4.03961e-06 5.63652e-07 -1.84849e-07
14.116 4.06511e-06 6.1232e-07 -1.85289e-07
14.1168 4.09414e-06 7.21602e-07 -1.85615e-07
14.1174 4.14913e-06 8.03128e-07 -1.86101e-07
14.1177 4.22116e-06 8.40669e-07 -1.86539e-07
14.1181 4.4932e-06 9.13396e-07 -1.87614e-07
14.1183 4.7954e-06 9.78458e-07 -1.88632e-07
14.1186 5.21636e-06 1.07637e-06 -1.90424e-07
14.1187 5.32933e-06 1.10814e-06 -1.91553e-07
14.1189 5.34899e-06 1.10116e-06 -1.92739e-07
14.1191 5.41486e-06 1.07142e-06 -1.94015e-07
14.1194 5.52077e-06 1.02896e-06 -1.95316e-07
14.1198 5.74685e-06 9.43832e-07 -1.9765e-07
14.1202 6.01347e-06 8.57588e-07 -2.00113e-07
14.121 6.63926e-06 6.89949e-07 -2.05473e-07
14.122 7.63959e-06 4.86297e-07 -2.13291e-07
14.1236 9.81475e-06 3.45684e-07 -2.288e-07
14.1253 1.16556e-05 2.04556e-06 -2.44695e-07
14.1259 1.1096e-05 4.84559e-06 -2.44616e-07
14.1267 8.84736e-06 1.20372e-05 -2.35288e-07
14.1272 7.87642e-06 1.55713e-05 -2.29854e-07
14.1277 6.92038e-06 1.96143e-05 -2.23537e-07
14.1286 5.62534e-06 2.59139e-05 -2.1365e-07
14.1295 4.63447e-06 3.14295e-05 -2.04698e-07
14.1309 3.58106e-06 3.78395e-05 -1.9323e-07
14.1323 2.75111e-06 4.28474e-05 -1.82527e-07
14.1336 2.2007e-06 4.57996e-05 -1.74028e-07
14.1358 1.58823e-06 4.81987e-05 -1.62565e-07
14.1379 1.15615e-06 4.87909e-05 -1.52612e-07
14.1412 7.46013e-07 4.73352e-05 -1.40113e-07
14.1446 5.18826e-07 4.39579e-05 -1.29563e-07
14.1498 3.87235e-07 3.75264e-05 -1.16652e-07
14.1553 3.54942e-07 3.1274e-05 -1.05152e-07
14.1644 3.62685e-07 2.31962e-05 -8.89485e-08
14.1759 3.74478e-07 1.63754e-05 -7.2469e-08
14.193 3.8778e-07 1.03276e-05 -5.38029e-08
14.2119 4.01024e-07 6.53628e-06 -3.89217e-08
14.2266 4.14885e-07 4.74822e-06 -3.13419e-08
14.2395 4.21564e-07 3.64217e-06 -2.72139e-08
14.2539 4.04143e-07 2.73558e-06 -2.32971e-08
14.2557 3.89268e-07 2.71157e-06 -2.2351e-08
14.2593 3.32502e-07 2.86257e-06 -1.90357e-08
14.2618 2.90814e-07 3.06828e-06 -1.58548e-08
14.2642 2.48904e-07 3.39524e-06 -1.18407e-08
14.2666 1.9766e-07 3.93439e-06 -6.82184e-09
14.2693 1.31789e-07 5.02229e-06 7.11837e-11
14.2723 4.43927e-08 7.16943e-06 9.46727e-09
14.2746 -6.98722e-08 1.00413e-05 1.89836e-08
14.2765 -2.47367e-07 1.40879e-05 3.00505e-08
14.278 -4.38582e-09 1.86765e-05 4.36689e-08
14.2791 1.21522e-06 2.16961e-05 4.88901e-08
14.2796 4.38072e-06 2.29649e-05 3.53395e-08
14.2799 9.07267e-06 2.52595e-05 6.93381e-09
14.2804 1.36703e-05 2.98454e-05 -4.22049e-08
14.2808 1.7011e-05 3.5382e-05 -1.03797e-07
14.2811 1.83464e-05 3.91214e-05 -1.56137e-07
14.2813 1.67481e-05 3.87296e-05 -1.74528e-07
14.2813 1.43479e-05 3.70709e-05 -1.81887e-07
14.2814 1.18568e-05 3.53052e-05 -1.86071e-07
14.2815 9.48496e-06 3.36997e-05 -1.89161e-07
14.2815 8.25173e-06 3.27145e-05 -1.90586e-07
14.2816 6.98931e-06 3.13631e-05 -1.92012e-07
14.2817 6.17082e-06 3.02233e-05 -1.92959e-07
14.2818 5.467e-06 2.89007e-05 -1.93839e-07
14.2819 4.98143e-06 2.76584e-05 -1.94519e-07
14.282 4.61708e-06 2.63243e-05 -1.9513e-07
14.2821 4.37404e-06 2.50098e-05 -1.95644e-07
14.2822 4.21405e-06 2.36498e-05 -1.96106e-07
14.2823 4.11483e-06 2.22622e-05 -1.96521e-07
14.2825 4.05795e-06 2.08607e-05 -1.96898e-07
14.2827 4.02559e-06 1.93808e-05 -1.97258e-07
14.283 4.00902e-06 1.79061e-05 -1.97586e-07
14.2832 3.99977e-06 1.6287e-05 -1.97913e-07
14.2836 3.99797e-06 1.46899e-05 -1.98208e-07
14.284 4.00567e-06 1.2778e-05 -1.98535e-07
14.2844 4.01375e-06 1.12554e-05 -1.98778e-07
14.285 4.01826e-06 9.13804e-06 -1.99096e-07
14.2857 4.01757e-06 7.48286e-06 -1.99335e-07
14.2869 4.01111e-06 4.90982e-06 -1.997e-07
14.2881 4.00647e-06 3.18956e-06 -1.99985e-07
14.2905 4.00931e-06 1.30478e-06 -2.00507e-07
14.293 4.02671e-06 5.63677e-07 -2.01072e-07
14.2951 4.05574e-06 5.83725e-07 -2.01641e-07
14.2965 4.10246e-06 7.40524e-07 -2.02207e-07
14.2972 4.16666e-06 8.11898e-07 -2.02772e-07
14.2976 4.32275e-06 8.69667e-07 -2.03583e-07
14.2978 4.55372e-06 9.21682e-07 -2.04387e-07
14.298 4.89469e-06 9.96018e-07 -2.05654e-07
14.2983 5.23056e-06 1.07903e-06 -2.07543e-07
14.2985 5.31329e-06 1.09828e-06 -2.08748e-07
14.2987 5.35092e-06 1.0821e-06 -2.09942e-07
14.299 5.48607e-06 1.02881e-06 -2.11857e-07
14.2996 5.84744e-06 9.0041e-07 -2.15713e-07
14.3002 6.26359e-06 7.79075e-07 -2.19584e-07
14.3014 7.34141e-06 5.42275e-07 -2.28619e-07
14.303 9.44585e-06 2.68025e-07 -2.44324e-07
14.3048 1.16604e-05 1.4118e-06 -2.63113e-07
14.3054 1.12383e-05 3.96439e-06 -2.64132e-07
14.3061 9.40363e-06 9.86295e-06 -2.56897e-07
14.3065 8.4086e-06 1.33101e-05 -2.514e-07
14.307 7.40453e-06 1.7262e-05 -2.44904e-07
14.3081 5.8573e-06 2.44276e-05 -2.33051e-07
14.3093 4.47523e-06 3.19094e-05 -2.20115e-07
14.311 3.24982e-06 3.92366e-05 -2.05745e-07
14.3126 2.4371e-06 4.3927e-05 -1.93967e-07
14.3146 1.78804e-06 4.68876e-05 -1.82215e-07
14.3173 1.19332e-06 4.8116e-05 -1.68529e-07
14.3207 7.45181e-07 4.68577e-05 -1.54638e-07
14.3245 4.95405e-07 4.31576e-05 -1.4231e-07
14.3295 3.75837e-07 3.70068e-05 -1.29126e-07
14.3356 3.48826e-07 3.02369e-05 -1.15742e-07
14.3442 3.57449e-07 2.29885e-05 -9.97947e-08
14.359 3.72368e-07 1.50434e-05 -7.83423e-08
14.3783 3.87787e-07 9.00413e-06 -5.75325e-08
14.3964 4.03903e-07 5.82762e-06 -4.42039e-08
14.4096 4.18028e-07 4.30043e-06 -3.82778e-08
14.4225 4.21402e-07 3.16058e-06 -3.47234e-08
14.4288 4.0267e-07 2.80744e-06 -3.27022e-08
14.4328 3.63942e-07 2.78213e-06 -3.02164e-08
14.4359 3.14956e-07 2.93597e-06 -2.69145e-08
14.4384 2.68847e-07 3.20633e-06 -2.30193e-08
14.441 2.19095e-07 3.64489e-06 -1.80908e-08
14.4434 1.62222e-07 4.38632e-06 -1.21638e-08
14.4463 8.31052e-08 6.02515e-06 -3.28338e-09
14.4489 -1.22612e-08 8.54648e-06 6.51438e-09
14.4509 -1.51301e-07 1.18856e-05 1.67918e-08
14.4527 -7.96296e-08 1.67414e-05 3.12861e-08
14.4543 6.873e-07 2.13655e-05 4.40904e-08
14.4549 3.64345e-06 2.25746e-05 3.49717e-08
14.4552 8.03969e-06 2.44007e-05 1.02725e-08
14.4556 1.19954e-05 2.79634e-05 -2.78406e-08
14.456 1.53675e-05 3.26596e-05 -8.14133e-08
14.4563 1.78755e-05 3.68749e-05 -1.31491e-07
14.4565 1.84512e-05 3.95135e-05 -1.73494e-07
14.4566 1.64995e-05 3.87453e-05 -1.91567e-07
14.4567 1.38079e-05 3.6856e-05 -1.991e-07
14.4568 1.17e-05 3.5388e-05 -2.02586e-07
14.4569 9.67373e-06 3.40516e-05 -2.05264e-07
14.4569 8.50617e-06 3.31512e-05 -2.06656e-07
14.457 7.48429e-06 3.21481e-05 -2.07851e-07
14.457 6.71677e-06 3.12253e-05 -2.08746e-07
14.4571 6.10611e-06 3.03072e-05 -2.0949e-07
14.4571 5.51723e-06 2.92035e-05 -2.10244e-07
14.4572 5.13032e-06 2.82719e-05 -2.10791e-07
14.4573 4.77431e-06 2.71405e-05 -2.11362e-07
14.4574 4.52851e-06 2.60762e-05 -2.11831e-07
14.4575 4.32531e-06 2.48177e-05 -2.12317e-07
14.4576 4.20029e-06 2.36554e-05 -2.12715e-07
14.4577 4.11013e-06 2.23162e-05 -2.13125e-07
14.4579 4.05938e-06 2.10514e-05 -2.13476e-07
14.4581 4.02736e-06 1.9617e-05 -2.13839e-07
14.4583 4.01103e-06 1.82548e-05 -2.14156e-07
14.4586 4.00108e-06 1.66845e-05 -2.14489e-07
14.4588 3.99751e-06 1.52021e-05 -2.14778e-07
14.4592 4.00238e-06 1.35102e-05 -2.15084e-07
14.4596 4.01086e-06 1.20467e-05 -2.15331e-07
14.4601 4.01756e-06 1.00882e-05 -2.15643e-07
14.4607 4.01873e-06 8.52466e-06 -2.15881e-07
14.4616 4.01514e-06 6.27751e-06 -2.16212e-07
14.4626 4.00998e-06 4.52563e-06 -2.16477e-07
14.4645 4.00499e-06 2.21521e-06 -2.16921e-07
14.4666 4.01408e-06 1.03099e-06 -2.17412e-07
14.4705 4.06834e-06 6.29017e-07 -2.18538e-07
14.4724 4.17541e-06 7.84358e-07 -2.19643e-07
14.4731 4.50164e-06 9.17002e-07 -2.21173e-07
14.4735 4.92886e-06 1.01675e-06 -2.23166e-07
14.4739 5.30129e-06 1.09138e-06 -2.25908e-07
14.4742 5.41624e-06 1.08381e-06 -2.27794e-07
14.4745 5.53828e-06 1.03166e-06 -2.29677e-07
14.4749 5.7775e-06 9.43683e-07 -2.32327e-07
14.4756 6.26758e-06 7.8883e-07 -2.37166e-07
14.4763 6.82429e-06 6.5034e-07 -2.42199e-07
14.4777 8.29952e-06 3.79498e-07 -2.54305e-07
14.4792 1.05823e-05 1.6538e-07 -2.71465e-07
14.4803 1.18362e-05 1.17453e-06 -2.83406e-07
14.4807 1.14161e-05 3.43517e-06 -2.84142e-07
14.4815 9.43282e-06 9.7691e-06 -2.76015e-07
14.4819 8.45576e-06 1.31242e-05 -2.70451e-07
14.4825 7.44077e-06 1.70481e-05 -2.63705e-07
14.4834 6.03241e-06 2.34189e-05 -2.52713e-07
14.4845 4.66616e-06 3.06373e-05 -2.39804e-07
14.486 3.49186e-06 3.75578e-05 -2.26078e-07
14.4876 2.63965e-06 4.2548e-05 -2.13819e-07
14.4895 1.9065e-06 4.62071e-05 -2.00858e-07
14.4914 1.40262e-06 4.77851e-05 -1.89839e-07
14.4942 9.3494e-07 4.77359e-05 -1.76803e-07
14.4972 6.38214e-07 4.57233e-05 -1.65238e-07
14.5022 4.17214e-07 4.00991e-05 -1.49636e-07
14.5072 3.48948e-07 3.41634e-05 -1.36723e-07
14.5146 3.45482e-07 2.67937e-05 -1.2069e-07
14.5247 3.57934e-07 1.97509e-05 -1.02749e-07
14.5426 3.74515e-07 1.21036e-05 -7.82552e-08
14.5614 3.91138e-07 7.43558e-06 -5.96396e-08
14.5755 4.08264e-07 5.28062e-06 -5.06706e-08
14.5877 4.17586e-07 3.92525e-06 -4.60017e-08
14.6016 4.02902e-07 2.78896e-06 -4.1725e-08
14.6034 3.85392e-07 2.75235e-06 -4.05851e-08
14.6071 3.16657e-07 2.93516e-06 -3.64854e-08
14.6095 2.68973e-07 3.18221e-06 -3.2703e-08
14.6119 2.20136e-07 3.59803e-06 -2.77575e-08
14.6142 1.65356e-07 4.28282e-06 -2.18759e-08
14.6171 8.60605e-08 5.87641e-06 -1.2765e-08
14.6201 -2.38884e-08 8.75097e-06 -1.14488e-09
14.6221 -1.72319e-07 1.23023e-05 1.01089e-08
14.6239 -7.14161e-08 1.71089e-05 2.50663e-08
14.6253 7.74844e-07 2.14418e-05 3.85327e-08
14.6259 3.6202e-06 2.25757e-05 2.99193e-08
14.6263 7.83391e-06 2.43694e-05 4.88283e-09
14.6266 1.17521e-05 2.79075e-05 -3.39317e-08
14.627 1.51915e-05 3.24408e-05 -8.75549e-08
14.6273 1.77846e-05 3.66389e-05 -1.39344e-07
14.6276 1.84895e-05 3.96825e-05 -1.88588e-07
14.6277 1.64714e-05 3.88983e-05 -2.07921e-07
14.6278 1.37916e-05 3.70118e-05 -2.1555e-07
14.6279 1.17515e-05 3.55926e-05 -2.18995e-07
14.6279 9.77734e-06 3.4303e-05 -2.21684e-07
14.628 8.63284e-06 3.34345e-05 -2.23095e-07
14.628 7.65071e-06 3.24973e-05 -2.24282e-07
14.6281 6.90523e-06 3.16383e-05 -2.25174e-07
14.6281 6.30272e-06 3.07864e-05 -2.25924e-07
14.6282 5.7302e-06 2.97995e-05 -2.26661e-07
14.6282 5.32534e-06 2.89196e-05 -2.27229e-07
14.6283 4.9046e-06 2.77407e-05 -2.27884e-07
14.6284 4.63804e-06 2.67414e-05 -2.28368e-07
14.6285 4.40182e-06 2.5493e-05 -2.28893e-07
14.6286 4.25168e-06 2.43298e-05 -2.29327e-07
14.6287 4.14018e-06 2.29722e-05 -2.29776e-07
14.6289 4.07687e-06 2.16968e-05 -2.30157e-07
14.6291 4.03673e-06 2.02577e-05 -2.30546e-07
14.6293 4.01604e-06 1.88733e-05 -2.3089e-07
14.6295 4.00371e-06 1.72999e-05 -2.31246e-07
14.6298 3.99809e-06 1.57995e-05 -2.31557e-07
14.6301 4.0006e-06 1.41847e-05 -2.31866e-07
14.6305 4.00835e-06 1.26886e-05 -2.32133e-07
14.631 4.01618e-06 1.06743e-05 -2.32472e-07
14.6315 4.01862e-06 9.12852e-06 -2.32718e-07
14.6324 4.0163e-06 6.83965e-06 -2.33068e-07
14.6333 4.01164e-06 5.08197e-06 -2.33338e-07
14.6351 4.00474e-06 2.6639e-06 -2.33772e-07
14.637 4.00935e-06 1.32145e-06 -2.34226e-07
14.6408 4.04476e-06 5.90334e-07 -2.35224e-07
14.6427 4.08457e-06 6.774e-07 -2.35867e-07
14.6435 4.1461e-06 7.93756e-07 -2.365e-07
14.6441 4.32557e-06 8.80418e-07 -2.37554e-07
14.6444 4.61637e-06 9.48971e-07 -2.3868e-07
14.6447 5.03336e-06 1.042e-06 -2.40439e-07
14.6449 5.26344e-06 1.10003e-06 -2.42169e-07
14.6451 5.32044e-06 1.10596e-06 -2.43668e-07
14.6453 5.37448e-06 1.08076e-06 -2.45039e-07
14.6455 5.48574e-06 1.03535e-06 -2.4663e-07
14.646 5.72846e-06 9.4327e-07 -2.49474e-07
14.6464 6.00216e-06 8.54745e-07 -2.52327e-07
14.6473 6.65071e-06 6.83375e-07 -2.58573e-07
14.6484 7.72103e-06 4.70168e-07 -2.67967e-07
14.65 9.80267e-06 4.89918e-07 -2.85023e-07
14.6517 1.12694e-05 2.86771e-06 -3.00778e-07
14.6523 1.05063e-05 6.20564e-06 -2.9953e-07
14.6531 8.44629e-06 1.27226e-05 -2.8927e-07
14.6535 7.47844e-06 1.63022e-05 -2.82887e-07
14.6541 6.52721e-06 2.03692e-05 -2.75563e-07
14.6548 5.56546e-06 2.50013e-05 -2.67158e-07
14.6555 4.77579e-06 2.92793e-05 -2.59244e-07
14.6564 4.00474e-06 3.37993e-05 -2.50423e-07
14.6571 3.44358e-06 3.71641e-05 -2.4319e-07
14.6579 2.96401e-06 3.99928e-05 -2.36294e-07
14.6587 2.54982e-06 4.23419e-05 -2.29707e-07
14.6595 2.22456e-06 4.40476e-05 -2.23968e-07
14.6606 1.85865e-06 4.57002e-05 -2.16732e-07
14.6619 1.53223e-06 4.67435e-05 -2.09356e-07
14.6641 1.0993e-06 4.72505e-05 -1.97828e-07
14.6663 8.03818e-07 4.64358e-05 -1.87803e-07
14.6708 4.96139e-07 4.23268e-05 -1.71445e-07
14.6759 3.61058e-07 3.63949e-05 -1.56175e-07
14.6821 3.36671e-07 2.96511e-05 -1.4081e-07
14.6897 3.45521e-07 2.33691e-05 -1.24942e-07
14.7045 3.6166e-07 1.5451e-05 -1.00554e-07
14.724 3.80043e-07 9.18043e-06 -7.65891e-08
14.7399 3.98943e-07 6.11605e-06 -6.34191e-08
14.7522 4.14305e-07 4.45598e-06 -5.7418e-08
14.7649 4.15526e-07 3.11735e-06 -5.34304e-08
14.7699 3.8959e-07 2.83569e-06 -5.12225e-08
14.7738 3.35567e-07 2.88028e-06 -4.7742e-08
14.7766 2.81628e-07 3.10594e-06 -4.36285e-08
14.779 2.30744e-07 3.47404e-06 -3.8802e-08
14.7814 1.73995e-07 4.09736e-06 -3.27191e-08
14.784 1.07237e-07 5.29024e-06 -2.47667e-08
14.7866 2.45065e-08 7.43582e-06 -1.47543e-08
14.7888 -8.92696e-08 1.03147e-05 -4.36352e-09
14.7906 -2.68098e-07 1.43829e-05 7.89735e-09
14.7921 4.49379e-08 1.89304e-05 2.33194e-08
14.7932 1.06345e-06 2.19219e-05 3.2132e-08
14.7936 3.98888e-06 2.30044e-05 2.01229e-08
14.794 8.60808e-06 2.50291e-05 -8.38308e-09
14.7943 1.27582e-05 2.89293e-05 -5.31216e-08
14.7947 1.60808e-05 3.39011e-05 -1.13796e-07
14.795 1.85984e-05 3.83291e-05 -1.69802e-07
14.7952 1.90796e-05 4.04671e-05 -2.05869e-07
14.7953 1.75207e-05 3.98763e-05 -2.21377e-07
14.7954 1.45798e-05 3.78288e-05 -2.30509e-07
14.7955 1.21527e-05 3.61092e-05 -2.35081e-07
14.7956 9.8119e-06 3.45452e-05 -2.38454e-07
14.7956 8.54671e-06 3.35669e-05 -2.40068e-07
14.7957 7.21928e-06 3.22056e-05 -2.41716e-07
14.7957 6.34549e-06 3.10452e-05 -2.42819e-07
14.7958 5.58989e-06 2.96965e-05 -2.43841e-07
14.7959 5.06374e-06 2.84207e-05 -2.44634e-07
14.796 4.66754e-06 2.7048e-05 -2.45345e-07
14.7961 4.40385e-06 2.5698e-05 -2.4594e-07
14.7962 4.22999e-06 2.42964e-05 -2.46473e-07
14.7964 4.12304e-06 2.28721e-05 -2.4695e-07
14.7966 4.06196e-06 2.14292e-05 -2.47382e-07
14.7968 4.02757e-06 1.99072e-05 -2.47795e-07
14.797 4.01015e-06 1.8388e-05 -2.4817e-07
14.7973 4.00057e-06 1.67157e-05 -2.48545e-07
14.7976 3.99862e-06 1.50657e-05 -2.48883e-07
14.7981 4.00614e-06 1.30985e-05 -2.49255e-07
14.7985 4.01425e-06 1.15216e-05 -2.49533e-07
14.7991 4.01886e-06 9.32178e-06 -2.49898e-07
14.7998 4.01803e-06 7.62041e-06 -2.50168e-07
14.801 4.01116e-06 4.98719e-06 -2.5058e-07
14.8023 4.00633e-06 3.22882e-06 -2.509e-07
14.8047 4.00907e-06 1.30521e-06 -2.51489e-07
14.8072 4.02591e-06 5.5637e-07 -2.52121e-07
14.8092 4.05086e-06 5.78086e-07 -2.52702e-07
14.8106 4.0872e-06 7.30209e-07 -2.53239e-07
14.8112 4.13346e-06 7.957e-07 -2.53723e-07
14.8117 4.23342e-06 8.52467e-07 -2.54515e-07
14.812 4.39728e-06 8.95834e-07 -2.55262e-07
14.8123 4.81121e-06 9.84837e-07 -2.57041e-07
14.8126 5.19799e-06 1.07271e-06 -2.59447e-07
14.8128 5.30032e-06 1.08987e-06 -2.60956e-07
14.813 5.36201e-06 1.06452e-06 -2.62538e-07
14.8135 5.58149e-06 9.80409e-07 -2.65608e-07
14.8141 5.92836e-06 8.66363e-07 -2.69502e-07
14.815 6.65545e-06 6.79388e-07 -2.76726e-07
14.8165 8.21285e-06 3.91151e-07 -2.90597e-07
14.8182 1.06612e-05 1.75173e-07 -3.10557e-07
14.8192 1.16939e-05 1.15811e-06 -3.21692e-07
14.8196 1.12585e-05 3.36389e-06 -3.22323e-07
14.8204 9.32166e-06 9.48312e-06 -3.13703e-07
14.8208 8.37898e-06 1.26762e-05 -3.07916e-07
14.8213 7.38361e-06 1.64693e-05 -3.00769e-07
14.8223 5.89259e-06 2.31359e-05 -2.88113e-07
14.8236 4.45562e-06 3.06448e-05 -2.73209e-07
14.8251 3.25262e-06 3.76009e-05 -2.57619e-07
14.8266 2.48444e-06 4.19212e-05 -2.45235e-07
14.8288 1.71945e-06 4.5393e-05 -2.29796e-07
14.8312 1.19455e-06 4.65974e-05 -2.16422e-07
14.8344 7.47505e-07 4.56919e-05 -2.01116e-07
14.8378 4.99482e-07 4.27261e-05 -1.87928e-07
14.8431 3.59258e-07 3.65091e-05 -1.71125e-07
14.8487 3.30104e-07 3.04081e-05 -1.56187e-07
14.8573 3.40273e-07 2.33103e-05 -1.37179e-07
14.8711 3.56021e-07 1.58038e-05 -1.12847e-07
14.8906 3.76018e-07 9.434e-06 -8.73621e-08
14.9064 3.97238e-07 6.21903e-06 -7.35197e-08
14.9184 4.12183e-07 4.4951e-06 -6.74259e-08
14.9325 4.12113e-07 2.92087e-06 -6.27848e-08
14.9341 4.02048e-07 2.82283e-06 -6.19813e-08
14.9374 3.5347e-07 2.83198e-06 -5.9124e-08
14.9399 3.03414e-07 2.98108e-06 -5.58055e-08
14.9421 2.54955e-07 3.25248e-06 -5.16641e-08
14.9442 2.06687e-07 3.67069e-06 -4.66002e-08
14.9465 1.50214e-07 4.41234e-06 -4.01345e-08
14.9493 7.07188e-08 6.08473e-06 -3.01982e-08
14.9518 -2.60998e-08 8.66907e-06 -1.91587e-08
14.9538 -1.66978e-07 1.20668e-05 -7.63679e-09
14.9556 -6.86706e-08 1.68757e-05 8.40141e-09
14.9571 9.21335e-07 2.13987e-05 2.55746e-08
14.9577 3.62545e-06 2.2516e-05 1.86835e-08
14.9581 7.41543e-06 2.42952e-05 -6.55105e-09
14.9584 1.10818e-05 2.76546e-05 -4.47362e-08
14.9588 1.46442e-05 3.1816e-05 -9.74192e-08
14.9591 1.75175e-05 3.61282e-05 -1.55667e-07
14.9595 1.80626e-05 3.97514e-05 -2.241e-07
14.9596 1.53856e-05 3.84686e-05 -2.44567e-07
14.9597 1.22447e-05 3.62722e-05 -2.51944e-07
14.9597 1.05778e-05 3.51472e-05 -2.54553e-07
14.9598 9.33754e-06 3.43112e-05 -2.56211e-07
14.9598 8.57864e-06 3.3702e-05 -2.5718e-07
14.9598 7.9655e-06 3.3127e-05 -2.57973e-07
14.9599 7.41205e-06 3.25465e-05 -2.58659e-07
14.9599 6.95923e-06 3.20015e-05 -2.59245e-07
14.9599 6.48081e-06 3.13498e-05 -2.59858e-07
14.96 6.04476e-06 3.06526e-05 -2.60447e-07
14.96 5.56771e-06 2.97381e-05 -2.6112e-07
14.9601 5.15411e-06 2.87312e-05 -2.61763e-07
14.9602 4.72171e-06 2.73119e-05 -2.62536e-07
14.9603 4.44554e-06 2.59989e-05 -2.63147e-07
14.9605 4.24221e-06 2.44549e-05 -2.63761e-07
14.9606 4.1239e-06 2.29288e-05 -2.64292e-07
14.9608 4.05631e-06 2.12867e-05 -2.64795e-07
14.961 4.02295e-06 1.96423e-05 -2.65248e-07
14.9613 4.00577e-06 1.78231e-05 -2.65698e-07
14.9617 3.99836e-06 1.60261e-05 -2.661e-07
14.962 4.00078e-06 1.42101e-05 -2.66469e-07
14.9625 4.01006e-06 1.23958e-05 -2.6681e-07
14.9631 4.01794e-06 1.02181e-05 -2.67194e-07
14.9636 4.01907e-06 8.5653e-06 -2.6747e-07
14.9646 4.01513e-06 6.28028e-06 -2.67838e-07
14.9655 4.00999e-06 4.60236e-06 -2.68116e-07
14.9673 4.00395e-06 2.30664e-06 -2.68577e-07
14.9691 4.00857e-06 1.10787e-06 -2.69019e-07
14.9717 4.02767e-06 5.16376e-07 -2.6971e-07
14.9732 4.04342e-06 5.45503e-07 -2.70128e-07
14.9744 4.06644e-06 6.79778e-07 -2.70532e-07
14.9752 4.10041e-06 7.64972e-07 -2.70963e-07
14.9755 4.13454e-06 8e-07 -2.71315e-07
14.976 4.2207e-06 8.5008e-07 -2.72058e-07
14.9762 4.36428e-06 8.89394e-07 -2.72758e-07
14.9765 4.72226e-06 9.65641e-07 -2.74331e-07
14.9768 5.17153e-06 1.06585e-06 -2.77062e-07
14.977 5.29242e-06 1.08684e-06 -2.78732e-07
14.9773 5.35421e-06 1.06197e-06 -2.80409e-07
14.9777 5.53949e-06 9.89387e-07 -2.83166e-07
14.9781 5.78296e-06 9.0627e-07 -2.86063e-07
14.979 6.371e-06 7.40563e-07 -2.92322e-07
14.98 7.3276e-06 5.36954e-07 -3.0157e-07
14.9817 9.45585e-06 3.23248e-07 -3.20095e-07
14.9835 1.13981e-05 1.70202e-06 -3.39985e-07
14.984 1.08984e-05 4.29124e-06 -3.40353e-07
14.9848 8.88986e-06 1.05816e-05 -3.3058e-07
14.9852 7.95218e-06 1.38362e-05 -3.24351e-07
14.9858 6.98635e-06 1.76866e-05 -3.16784e-07
14.9868 5.4865e-06 2.46536e-05 -3.02936e-07
14.988 4.27047e-06 3.11479e-05 -2.89229e-07
14.9899 2.99478e-06 3.84839e-05 -2.71092e-07
14.9917 2.12908e-06 4.31261e-05 -2.55779e-07
14.9936 1.56443e-06 4.53524e-05 -2.43097e-07
14.9962 1.03439e-06 4.60433e-05 -2.27882e-07
14.9992 6.33888e-07 4.51484e-05 -2.13373e-07
15 5.53445e-07 4.45269e-05 -2.09652e-07
15.0002 5.41849e-07 4.43363e-05 -2.08867e-07
15.0006 5.18343e-07 4.39303e-05 -2.07299e-07
15.0014 4.76479e-07 4.30561e-05 -2.04266e-07
15.0029 4.14812e-07 4.11816e-05 -1.98591e-07
15.0061 3.53196e-07 3.73882e-05 -1.88322e-07
15.0124 3.27509e-07 3.05844e-05 -1.70204e-07
15.0211 3.35182e-07 2.33894e-05 -1.48982e-07
15.0355 3.52529e-07 1.56192e-05 -1.21197e-07
15.0542 3.73485e-07 9.48206e-06 -9.42169e-08
15.0693 3.95814e-07 6.35507e-06 -7.95841e-08
15.0811 4.11654e-07 4.56875e-06 -7.26498e-08
15.095 4.11895e-07 2.9325e-06 -6.70628e-08
15.0967 4.00879e-07 2.8301e-06 -6.60854e-08
15.1001 3.47914e-07 2.85382e-06 -6.27408e-08
15.1025 2.95791e-07 3.01933e-06 -5.90423e-08
15.1047 2.45871e-07 3.31451e-06 -5.45145e-08
15.1069 1.95532e-07 3.77714e-06 -4.89925e-08
15.1092 1.371e-07 4.62404e-06 -4.19158e-08
15.112 5.42904e-08 6.50533e-06 -3.11823e-08
15.1144 -4.70467e-08 9.17938e-06 -2.00082e-08
15.1163 -2.01084e-07 1.28141e-05 -7.94711e-09
15.1182 1.44448e-07 1.82266e-05 1.15135e-08
15.1196 1.38706e-06 2.19534e-05 2.14516e-08
15.1201 4.56223e-06 2.34027e-05 6.3904e-09
15.1205 9.30041e-06 2.57686e-05 -2.61799e-08
15.1208 1.37564e-05 3.0176e-05 -7.98869e-08
15.1213 1.71437e-05 3.57005e-05 -1.50196e-07
15.1216 1.91274e-05 3.99143e-05 -2.09479e-07
15.1217 1.85911e-05 4.06463e-05 -2.35531e-07
15.1218 1.67898e-05 3.95613e-05 -2.45858e-07
15.1219 1.31448e-05 3.6949e-05 -2.54519e-07
15.1219 1.10416e-05 3.55079e-05 -2.58081e-07
15.122 8.71835e-06 3.38066e-05 -2.61236e-07
15.1221 7.23214e-06 3.23538e-05 -2.63151e-07
15.1222 6.16719e-06 3.08918e-05 -2.64551e-07
15.1223 5.41821e-06 2.94526e-05 -2.65616e-07
15.1224 4.85343e-06 2.78766e-05 -2.66548e-07
15.1225 4.49648e-06 2.63612e-05 -2.67281e-07
15.1226 4.26412e-06 2.47438e-05 -2.67933e-07
15.1228 4.13195e-06 2.3143e-05 -2.68485e-07
15.123 4.06067e-06 2.1497e-05 -2.68977e-07
15.1232 4.02394e-06 1.97655e-05 -2.69435e-07
15.1235 4.00683e-06 1.80196e-05 -2.69844e-07
15.1239 3.99981e-06 1.60596e-05 -2.70246e-07
15.1243 4.00266e-06 1.4105e-05 -2.706e-07
15.1248 4.01187e-06 1.1947e-05 -2.70949e-07
15.1253 4.01775e-06 1.00895e-05 -2.71217e-07
15.1262 4.01796e-06 7.75837e-06 -2.71515e-07
15.1269 4.01446e-06 6.02603e-06 -2.71712e-07
15.1283 4.00659e-06 3.69796e-06 -2.71952e-07
15.1297 4.00383e-06 2.16675e-06 -2.72145e-07
15.1318 4.01174e-06 8.91455e-07 -2.7246e-07
15.1339 4.02877e-06 5.27558e-07 -2.72792e-07
15.1365 4.07606e-06 6.72786e-07 -2.73412e-07
15.1377 4.14961e-06 8.00278e-07 -2.74124e-07
15.1383 4.3108e-06 8.74056e-07 -2.7509e-07
15.1386 4.63358e-06 9.48376e-07 -2.76381e-07
15.1388 4.99386e-06 1.02758e-06 -2.77908e-07
15.139 5.21679e-06 1.08505e-06 -2.79505e-07
15.1392 5.28076e-06 1.09904e-06 -2.81064e-07
15.1394 5.33008e-06 1.07769e-06 -2.8256e-07
15.1398 5.46908e-06 1.02148e-06 -2.8472e-07
15.1403 5.76381e-06 9.18393e-07 -2.8825e-07
15.1412 6.42004e-06 7.33384e-07 -2.95161e-07
15.1424 7.54836e-06 4.99352e-07 -3.05859e-07
15.1441 9.63693e-06 5.08637e-07 -3.24241e-07
15.1459 1.11366e-05 2.8652e-06 -3.41303e-07
15.1465 1.03839e-05 6.13808e-06 -3.39856e-07
15.1473 8.29504e-06 1.27013e-05 -3.28473e-07
15.1478 7.32776e-06 1.62594e-05 -3.21491e-07
15.1484 6.38317e-06 2.02824e-05 -3.13501e-07
15.1491 5.41085e-06 2.49499e-05 -3.04137e-07
15.1498 4.61517e-06 2.92386e-05 -2.95317e-07
15.1507 3.84109e-06 3.37227e-05 -2.8548e-07
15.1515 3.28483e-06 3.69771e-05 -2.77506e-07
15.1523 2.82953e-06 3.95786e-05 -2.70203e-07
15.1531 2.40807e-06 4.18842e-05 -2.62684e-07
15.154 2.0808e-06 4.35049e-05 -2.56144e-07
15.1553 1.68199e-06 4.51117e-05 -2.47082e-07
15.1567 1.34548e-06 4.5937e-05 -2.382e-07
15.1592 9.24117e-07 4.59315e-05 -2.24729e-07
15.1617 6.53038e-07 4.44865e-05 -2.12975e-07
15.1668 4.06192e-07 3.92587e-05 -1.93736e-07
15.1716 3.31567e-07 3.37867e-05 -1.7836e-07
15.1791 3.28979e-07 2.65698e-05 -1.58551e-07
15.1882 3.4186e-07 2.02548e-05 -1.38423e-07
15.2065 3.61758e-07 1.2469e-05 -1.07591e-07
15.2247 3.84195e-07 7.6904e-06 -8.52356e-08
15.2373 4.05573e-07 5.46611e-06 -7.56115e-08
15.249 4.15777e-07 3.8355e-06 -7.01482e-08
15.2587 4.01877e-07 2.84064e-06 -6.62226e-08
15.2599 3.92102e-07 2.78876e-06 -6.54394e-08
15.2624 3.49215e-07 2.83817e-06 -6.28167e-08
15.2646 3.00815e-07 2.99141e-06 -5.95002e-08
15.2667 2.52545e-07 3.26625e-06 -5.51785e-08
15.2689 2.03845e-07 3.69031e-06 -4.99092e-08
15.2711 1.46656e-07 4.45249e-06 -4.31437e-08
15.2739 6.70299e-08 6.15362e-06 -3.28849e-08
15.2764 -3.03348e-08 8.75567e-06 -2.16062e-08
15.2784 -1.7263e-07 1.21794e-05 -9.84489e-09
15.2801 -4.11185e-08 1.70023e-05 6.64617e-09
15.2817 9.83682e-07 2.1496e-05 2.35917e-08
15.2823 3.76516e-06 2.26635e-05 1.56683e-08
15.2826 7.71824e-06 2.45253e-05 -1.07896e-08
15.283 1.15002e-05 2.80286e-05 -5.13303e-08
15.2833 1.50547e-05 3.24061e-05 -1.07122e-07
15.2836 1.79266e-05 3.68467e-05 -1.65861e-07
15.2839 1.87318e-05 4.01983e-05 -2.23126e-07
15.2841 1.66147e-05 3.94041e-05 -2.45073e-07
15.2842 1.39469e-05 3.75218e-05 -2.53171e-07
15.2842 1.19422e-05 3.61228e-05 -2.5678e-07
15.2843 1.02084e-05 3.50176e-05 -2.59315e-07
15.2843 9.11819e-06 3.42388e-05 -2.60753e-07
15.2844 8.17022e-06 3.34075e-05 -2.61981e-07
15.2844 7.35047e-06 3.25562e-05 -2.63015e-07
15.2844 6.73828e-06 3.17896e-05 -2.63807e-07
15.2845 6.09958e-06 3.08285e-05 -2.64648e-07
15.2846 5.6354e-06 2.9964e-05 -2.65302e-07
15.2846 5.14262e-06 2.87981e-05 -2.66052e-07
15.2847 4.81073e-06 2.77609e-05 -2.66629e-07
15.2848 4.51112e-06 2.64551e-05 -2.67251e-07
15.2849 4.31846e-06 2.52306e-05 -2.67759e-07
15.285 4.17899e-06 2.38385e-05 -2.68262e-07
15.2852 4.09687e-06 2.24798e-05 -2.68697e-07
15.2854 4.0468e-06 2.09984e-05 -2.6912e-07
15.2856 4.0208e-06 1.95325e-05 -2.69497e-07
15.2858 4.00615e-06 1.79167e-05 -2.69871e-07
15.2861 3.99906e-06 1.63333e-05 -2.70198e-07
15.2865 4.00038e-06 1.46854e-05 -2.70504e-07
15.2868 4.00767e-06 1.31044e-05 -2.70771e-07
15.2873 4.01554e-06 1.11393e-05 -2.71072e-07
15.2878 4.01866e-06 9.56525e-06 -2.71289e-07
15.2887 4.01697e-06 7.17662e-06 -2.71583e-07
15.2896 4.01262e-06 5.42174e-06 -2.71776e-07
15.2913 4.00462e-06 2.96031e-06 -2.7204e-07
15.293 4.00657e-06 1.5452e-06 -2.72292e-07
15.2966 4.04288e-06 6.60611e-07 -2.72948e-07
15.2998 4.18238e-06 7.67247e-07 -2.74362e-07
15.3008 4.60525e-06 9.4752e-07 -2.76636e-07
15.3014 5.12504e-06 1.06123e-06 -2.7986e-07
15.3018 5.41903e-06 1.07667e-06 -2.83097e-07
15.3023 5.61087e-06 9.97853e-07 -2.86425e-07
15.3028 5.88703e-06 8.97098e-07 -2.89638e-07
15.3033 6.24588e-06 7.89741e-07 -2.9342e-07
15.3043 7.02601e-06 5.99546e-07 -3.01173e-07
15.3052 8.01089e-06 4.18704e-07 -3.10124e-07
15.3068 1.02216e-05 2.91182e-07 -3.2882e-07
15.308 1.1464e-05 1.81075e-06 -3.4269e-07
15.3086 1.08475e-05 4.64885e-06 -3.42426e-07
15.3093 8.94266e-06 1.05839e-05 -3.32906e-07
15.3097 8.01523e-06 1.38039e-05 -3.26684e-07
15.3103 7.04499e-06 1.7631e-05 -3.19126e-07
15.311 5.84814e-06 2.30043e-05 -3.08434e-07
15.3118 4.89564e-06 2.79093e-05 -2.98448e-07
15.313 3.85709e-06 3.38328e-05 -2.85499e-07
15.3142 3.07094e-06 3.84124e-05 -2.74016e-07
15.3153 2.51337e-06 4.15012e-05 -2.64417e-07
15.3169 1.88505e-06 4.45142e-05 -2.51598e-07
15.3186 1.43898e-06 4.5956e-05 -2.40635e-07
15.3212 9.68933e-07 4.62127e-05 -2.26174e-07
15.3239 6.61622e-07 4.47596e-05 -2.13266e-07
15.3288 4.11772e-07 3.98019e-05 -1.94644e-07
15.3336 3.33079e-07 3.42745e-05 -1.7921e-07
15.3409 3.2827e-07 2.70994e-05 -1.59743e-07
15.3499 3.41075e-07 2.07425e-05 -1.39797e-07
15.3678 3.60709e-07 1.28451e-05 -1.0902e-07
15.3864 3.8323e-07 7.85498e-06 -8.58738e-08
15.3991 4.04937e-07 5.55614e-06 -7.58821e-08
15.4107 4.07893e-07 3.9904e-06 -6.97815e-08
15.4236 3.66894e-07 2.84367e-06 -6.27529e-08
15.4242 3.58639e-07 2.84176e-06 -6.22031e-08
15.4254 3.2839e-07 2.92752e-06 -6.05026e-08
15.4268 2.88256e-07 3.0845e-06 -5.78087e-08
15.4287 2.4381e-07 3.3566e-06 -5.38645e-08
15.4307 1.94936e-07 3.80453e-06 -4.87023e-08
15.433 1.32024e-07 4.72589e-06 -4.11845e-08
15.4358 5.19343e-08 6.5811e-06 -3.07828e-08
15.4381 -4.77769e-08 9.21418e-06 -1.98706e-08
15.44 -2.00899e-07 1.28153e-05 -7.94431e-09
15.4419 1.29893e-07 1.82487e-05 1.14872e-08
15.4432 1.32922e-06 2.19262e-05 2.11858e-08
15.4437 4.49945e-06 2.3344e-05 6.24736e-09
15.4441 9.24015e-06 2.56714e-05 -2.60583e-08
15.4445 1.36727e-05 3.00325e-05 -7.91956e-08
15.4449 1.70308e-05 3.55004e-05 -1.48851e-07
15.4452 1.90705e-05 3.97487e-05 -2.08122e-07
15.4453 1.86422e-05 4.05918e-05 -2.34729e-07
15.4454 1.68814e-05 3.95549e-05 -2.45388e-07
15.4455 1.32084e-05 3.69284e-05 -2.54354e-07
15.4456 1.11174e-05 3.54945e-05 -2.57949e-07
15.4457 8.80052e-06 3.38155e-05 -2.61119e-07
15.4457 7.34147e-06 3.242e-05 -2.63005e-07
15.4458 6.25292e-06 3.09684e-05 -2.64432e-07
15.4459 5.49858e-06 2.95741e-05 -2.65493e-07
15.446 4.90908e-06 2.8005e-05 -2.66447e-07
15.4461 4.53717e-06 2.65183e-05 -2.67186e-07
15.4463 4.28959e-06 2.49161e-05 -2.67849e-07
15.4464 4.14812e-06 2.33512e-05 -2.68401e-07
15.4466 4.06956e-06 2.17247e-05 -2.68899e-07
15.4468 4.02848e-06 2.00289e-05 -2.69358e-07
15.4471 4.00903e-06 1.83164e-05 -2.69768e-07
15.4474 3.99997e-06 1.64064e-05 -2.70171e-07
15.4478 4.00069e-06 1.45044e-05 -2.70525e-07
15.4483 4.00953e-06 1.24232e-05 -2.70871e-07
15.4488 4.01677e-06 1.05914e-05 -2.71143e-07
15.4496 4.01852e-06 8.27228e-06 -2.71449e-07
15.4503 4.0158e-06 6.53863e-06 -2.71653e-07
15.4516 4.00819e-06 4.16239e-06 -2.71902e-07
15.4529 4.00421e-06 2.55167e-06 -2.7209e-07
15.455 4.00918e-06 1.07721e-06 -2.72392e-07
15.4571 4.02459e-06 5.6591e-07 -2.72719e-07
15.4598 4.06493e-06 6.39352e-07 -2.73292e-07
15.4611 4.12183e-06 7.74053e-07 -2.73872e-07
15.4618 4.22944e-06 8.50907e-07 -2.7468e-07
15.4621 4.46065e-06 9.13363e-07 -2.75742e-07
15.4624 4.77634e-06 9.81242e-07 -2.77055e-07
15.4626 5.17535e-06 1.07361e-06 -2.79269e-07
15.4628 5.28084e-06 1.09926e-06 -2.80658e-07
15.463 5.31626e-06 1.08499e-06 -2.82173e-07
15.4633 5.4106e-06 1.04453e-06 -2.83941e-07
15.4636 5.54994e-06 9.91314e-07 -2.85787e-07
15.4641 5.87792e-06 8.78493e-07 -2.89566e-07
15.4647 6.25523e-06 7.709e-07 -2.93548e-07
15.4657 7.19363e-06 5.61737e-07 -3.02675e-07
15.4671 8.86059e-06 2.91948e-07 -3.17282e-07
15.4688 1.12756e-05 3.23782e-07 -3.37794e-07
15.4694 1.16459e-05 1.58545e-06 -3.44144e-07
15.4699 1.09684e-05 4.16504e-06 -3.43355e-07
15.4705 9.37964e-06 9.06222e-06 -3.35598e-07
15.4708 8.48761e-06 1.20521e-05 -3.2987e-07
15.4714 7.47566e-06 1.58646e-05 -3.22344e-07
15.4724 5.89017e-06 2.28164e-05 -3.08464e-07
15.4735 4.60974e-06 2.93832e-05 -2.94794e-07
15.4751 3.34664e-06 3.66069e-05 -2.77812e-07
15.4769 2.40484e-06 4.18934e-05 -2.62122e-07
15.4786 1.79895e-06 4.46673e-05 -2.49439e-07
15.4812 1.19509e-06 4.61255e-05 -2.33336e-07
15.484 7.89076e-07 4.54776e-05 -2.18912e-07
15.4882 4.78625e-07 4.18e-05 -2.01144e-07
15.4933 3.47624e-07 3.6076e-05 -1.84081e-07
15.4994 3.25364e-07 2.95598e-05 -1.66755e-07
15.5069 3.35313e-07 2.34831e-05 -1.48829e-07
15.5218 3.532e-07 1.55327e-05 -1.20318e-07
15.5407 3.74353e-07 9.36687e-06 -9.33804e-08
15.5554 3.96364e-07 6.3326e-06 -7.93447e-08
15.5672 4.11884e-07 4.54838e-06 -7.25214e-08
15.581 4.09194e-07 2.9255e-06 -6.69199e-08
15.5827 3.97993e-07 2.82643e-06 -6.5918e-08
15.5861 3.43897e-07 2.86459e-06 -6.24555e-08
15.5886 2.91266e-07 3.04156e-06 -5.86648e-08
15.5908 2.41446e-07 3.3493e-06 -5.4044e-08
15.593 1.90381e-07 3.83706e-06 -4.83955e-08
15.5953 1.29384e-07 4.76999e-06 -4.09182e-08
15.5982 4.53945e-08 6.75595e-06 -3.00079e-08
15.6005 -5.83564e-08 9.46557e-06 -1.8953e-08
15.6023 -2.12262e-07 1.30659e-05 -7.06522e-09
15.604 2.68593e-08 1.79276e-05 9.93638e-09
15.6053 1.08376e-06 2.17711e-05 2.32823e-08
15.6059 3.99091e-06 2.29473e-05 1.25851e-08
15.6062 8.32074e-06 2.49249e-05 -1.5789e-08
15.6066 1.23052e-05 2.86637e-05 -5.98393e-08
15.607 1.58194e-05 3.35425e-05 -1.21766e-07
15.6073 1.85048e-05 3.80258e-05 -1.80283e-07
15.6075 1.91503e-05 4.05548e-05 -2.22682e-07
15.6076 1.74902e-05 4.00438e-05 -2.42224e-07
15.6077 1.49502e-05 3.82655e-05 -2.50997e-07
15.6078 1.26292e-05 3.65916e-05 -2.55604e-07
15.6078 1.03802e-05 3.51376e-05 -2.59052e-07
15.6079 9.04507e-06 3.41917e-05 -2.60836e-07
15.6079 7.81652e-06 3.30661e-05 -2.62417e-07
15.608 6.88639e-06 3.19988e-05 -2.63603e-07
15.6081 6.13402e-06 3.08941e-05 -2.64601e-07
15.6081 5.50859e-06 2.97107e-05 -2.65481e-07
15.6082 5.048e-06 2.85494e-05 -2.66207e-07
15.6083 4.68004e-06 2.72728e-05 -2.6688e-07
15.6084 4.43136e-06 2.60325e-05 -2.67442e-07
15.6085 4.25374e-06 2.46931e-05 -2.67967e-07
15.6086 4.14447e-06 2.33791e-05 -2.68421e-07
15.6088 4.07517e-06 2.19697e-05 -2.68853e-07
15.609 4.03716e-06 2.05807e-05 -2.69236e-07
15.6092 4.01522e-06 1.90652e-05 -2.69613e-07
15.6095 4.00414e-06 1.75848e-05 -2.69945e-07
15.6098 3.99968e-06 1.59503e-05 -2.70273e-07
15.6101 4.00182e-06 1.43871e-05 -2.70557e-07
15.6105 4.00995e-06 1.24583e-05 -2.70875e-07
15.6109 4.01637e-06 1.09184e-05 -2.71105e-07
15.6117 4.01886e-06 8.71429e-06 -2.71399e-07
15.6123 4.01683e-06 7.00032e-06 -2.71604e-07
15.6137 4.00893e-06 4.39486e-06 -2.7188e-07
15.6151 4.00527e-06 2.65725e-06 -2.72092e-07
15.6179 4.01403e-06 9.85894e-07 -2.72493e-07
15.6206 4.03473e-06 5.25284e-07 -2.72914e-07
15.6218 4.05576e-06 5.93305e-07 -2.73188e-07
15.6235 4.13534e-06 7.83496e-07 -2.73994e-07
15.6241 4.25548e-06 8.53302e-07 -2.74796e-07
15.6244 4.57312e-06 9.332e-07 -2.76166e-07
15.6247 4.91011e-06 1.00748e-06 -2.77628e-07
15.6249 5.19202e-06 1.07496e-06 -2.79555e-07
15.6251 5.29018e-06 1.08992e-06 -2.81406e-07
15.6254 5.35665e-06 1.06266e-06 -2.83055e-07
15.6258 5.53002e-06 9.93801e-07 -2.85558e-07
15.6262 5.75465e-06 9.16034e-07 -2.88201e-07
15.6269 6.2858e-06 7.61434e-07 -2.93855e-07
15.6278 7.08346e-06 5.85678e-07 -3.01576e-07
15.6297 9.36712e-06 2.46728e-07 -3.21291e-07
15.6314 1.1477e-05 1.11537e-06 -3.41853e-07
15.632 1.11597e-05 3.41832e-06 -3.43768e-07
15.6326 9.71556e-06 8.09245e-06 -3.37528e-07
15.633 8.70456e-06 1.14326e-05 -3.31236e-07
15.6335 7.67313e-06 1.51811e-05 -3.23849e-07
15.6343 6.27916e-06 2.10841e-05 -3.121e-07
15.6355 4.81661e-06 2.83718e-05 -2.97145e-07
15.6369 3.60312e-06 3.52056e-05 -2.81687e-07
15.6386 2.64361e-06 4.06723e-05 -2.66385e-07
15.6406 1.86473e-06 4.44745e-05 -2.50859e-07
15.6428 1.31324e-06 4.61113e-05 -2.36914e-07
15.6457 8.39404e-07 4.58626e-05 -2.21169e-07
15.6489 5.53467e-07 4.35255e-05 -2.07104e-07
15.654 3.70881e-07 3.78145e-05 -1.88833e-07
15.6591 3.26157e-07 3.20965e-05 -1.73458e-07
15.6667 3.31836e-07 2.52881e-05 -1.54254e-07
15.6789 3.47607e-07 1.7831e-05 -1.29249e-07
15.6975 3.68295e-07 1.08828e-05 -1.00563e-07
15.7156 3.93112e-07 6.70071e-06 -8.12368e-08
15.7282 4.11643e-07 4.67534e-06 -7.31572e-08
15.7404 4.11521e-07 3.19358e-06 -6.80528e-08
15.7455 3.82232e-07 2.86932e-06 -6.51591e-08
15.7492 3.25256e-07 2.92937e-06 -6.11368e-08
15.752 2.66406e-07 3.18796e-06 -5.63875e-08
15.7543 2.13348e-07 3.59689e-06 -5.09982e-08
15.7566 1.5555e-07 4.30399e-06 -4.42902e-08
15.7593 8.07855e-08 5.80289e-06 -3.46885e-08
15.7619 -1.18855e-08 8.2828e-06 -2.34541e-08
15.7639 -1.44612e-07 1.1536e-05 -1.18978e-08
15.7657 -1.95076e-07 1.61981e-05 3.15795e-09
15.7672 6.65969e-07 2.07604e-05 2.20312e-08
15.7679 2.98074e-06 2.2305e-05 2.14968e-08
15.7683 6.26024e-06 2.39777e-05 -6.84251e-11
15.7687 1.04814e-05 2.72717e-05 -3.98781e-08
15.7691 1.49262e-05 3.21415e-05 -1.01526e-07
15.7694 1.78757e-05 3.67819e-05 -1.61555e-07
15.7697 1.90435e-05 4.02682e-05 -2.15652e-07
15.7698 1.75975e-05 4.02232e-05 -2.41679e-07
15.7699 1.5593e-05 3.88763e-05 -2.49898e-07
15.77 1.32646e-05 3.71898e-05 -2.54635e-07
15.77 1.09688e-05 3.56575e-05 -2.58298e-07
15.7701 9.53651e-06 3.46703e-05 -2.60257e-07
15.7701 8.30901e-06 3.36524e-05 -2.61839e-07
15.7702 7.38049e-06 3.27049e-05 -2.63004e-07
15.7702 6.61758e-06 3.17365e-05 -2.63984e-07
15.7703 5.94835e-06 3.06829e-05 -2.64871e-07
15.7704 5.44535e-06 2.96724e-05 -2.65592e-07
15.7704 4.99326e-06 2.84872e-05 -2.66309e-07
15.7705 4.67945e-06 2.73711e-05 -2.66889e-07
15.7706 4.42255e-06 2.60726e-05 -2.6747e-07
15.7707 4.25957e-06 2.48451e-05 -2.6795e-07
15.7709 4.14459e-06 2.34699e-05 -2.68423e-07
15.771 4.07835e-06 2.21435e-05 -2.6883e-07
15.7712 4.03758e-06 2.06803e-05 -2.69233e-07
15.7714 4.01657e-06 1.92577e-05 -2.69587e-07
15.7717 4.00425e-06 1.76536e-05 -2.69947e-07
15.772 3.99876e-06 1.61146e-05 -2.70257e-07
15.7723 4.00142e-06 1.4439e-05 -2.70561e-07
15.7727 4.00916e-06 1.29108e-05 -2.70814e-07
15.7732 4.01703e-06 1.08216e-05 -2.71126e-07
15.7737 4.01931e-06 9.22993e-06 -2.71341e-07
15.7747 4.01646e-06 6.82973e-06 -2.71627e-07
15.7756 4.01142e-06 5.02301e-06 -2.71822e-07
15.7775 4.0046e-06 2.56346e-06 -2.72099e-07
15.7794 4.00992e-06 1.25038e-06 -2.72385e-07
15.7833 4.04867e-06 6.06873e-07 -2.73073e-07
15.7853 4.10731e-06 7.2184e-07 -2.73736e-07
15.7862 4.24615e-06 8.51673e-07 -2.74733e-07
15.7867 4.64625e-06 9.62688e-07 -2.76509e-07
15.787 5.04739e-06 1.05242e-06 -2.78368e-07
15.7872 5.26138e-06 1.10356e-06 -2.80148e-07
15.7875 5.32497e-06 1.10087e-06 -2.81895e-07
15.7878 5.45372e-06 1.04508e-06 -2.84391e-07
15.7882 5.66012e-06 9.6615e-07 -2.87058e-07
15.7889 6.11261e-06 8.24102e-07 -2.9199e-07
15.7901 7.08957e-06 5.94518e-07 -3.01585e-07
15.7918 9.15643e-06 2.62501e-07 -3.19522e-07
15.7936 1.14904e-05 9.71453e-07 -3.41645e-07
15.7942 1.12771e-05 3.16719e-06 -3.44362e-07
15.7947 1.00173e-05 7.35595e-06 -3.39316e-07
15.7952 8.9527e-06 1.08244e-05 -3.32906e-07
15.7956 7.85413e-06 1.47095e-05 -3.25304e-07
15.7963 6.69146e-06 1.94604e-05 -3.15916e-07
15.7974 5.18014e-06 2.67226e-05 -3.01312e-07
15.7986 4.07401e-06 3.28021e-05 -2.88258e-07
15.8001 3.01491e-06 3.89456e-05 -2.72751e-07
15.8018 2.20614e-06 4.33193e-05 -2.58347e-07
15.8035 1.67477e-06 4.55495e-05 -2.46628e-07
15.8059 1.14387e-06 4.65886e-05 -2.31944e-07
15.8085 7.88407e-07 4.57927e-05 -2.18886e-07
15.8133 4.61508e-07 4.14393e-05 -1.99163e-07
15.8184 3.41716e-07 3.56683e-05 -1.82253e-07
15.8249 3.26317e-07 2.87518e-05 -1.63961e-07
15.8325 3.37083e-07 2.27784e-05 -1.46184e-07
15.8477 3.54678e-07 1.50613e-05 -1.18084e-07
15.8673 3.76946e-07 8.96358e-06 -9.11759e-08
15.8815 3.99355e-07 6.08408e-06 -7.81884e-08
15.8933 4.12726e-07 4.35278e-06 -7.17538e-08
15.9068 4.00572e-07 2.87021e-06 -6.60471e-08
15.9086 3.83215e-07 2.8065e-06 -6.47253e-08
15.9121 3.10757e-07 2.97216e-06 -6.00573e-08
15.9145 2.57327e-07 3.234e-06 -5.56762e-08
15.9167 2.05609e-07 3.67008e-06 -5.01448e-08
15.9189 1.50762e-07 4.39047e-06 -4.36333e-08
15.9218 6.96958e-08 6.09005e-06 -3.32397e-08
15.9243 -2.82629e-08 8.70135e-06 -2.18283e-08
15.9263 -1.70333e-07 1.21277e-05 -1.00127e-08
15.9281 -5.52508e-08 1.69378e-05 6.35559e-09
15.9296 9.58051e-07 2.14461e-05 2.36162e-08
15.9302 3.69546e-06 2.25858e-05 1.6287e-08
15.9306 7.55092e-06 2.44053e-05 -9.5885e-09
15.9309 1.12609e-05 2.78239e-05 -4.89057e-08
15.9313 1.48216e-05 3.2071e-05 -1.03092e-07
15.9316 1.77401e-05 3.64886e-05 -1.61958e-07
15.9319 1.85475e-05 4.00625e-05 -2.24206e-07
15.932 1.62543e-05 3.91148e-05 -2.46174e-07
15.9321 1.34694e-05 3.7148e-05 -2.54076e-07
15.9322 1.15635e-05 3.58512e-05 -2.57369e-07
15.9322 1.00077e-05 3.48652e-05 -2.59586e-07
15.9323 9.03142e-06 3.41505e-05 -2.60863e-07
15.9323 8.17201e-06 3.33927e-05 -2.61978e-07
15.9324 7.45892e-06 3.26623e-05 -2.62875e-07
15.9324 6.88491e-06 3.19671e-05 -2.63617e-07
15.9324 6.30098e-06 3.11377e-05 -2.64376e-07
15.9325 5.83511e-06 3.03368e-05 -2.65017e-07
15.9326 5.33793e-06 2.92799e-05 -2.65743e-07
15.9326 4.96936e-06 2.82655e-05 -2.66346e-07
15.9327 4.61499e-06 2.69338e-05 -2.67022e-07
15.9328 4.38629e-06 2.56945e-05 -2.67566e-07
15.933 4.21695e-06 2.42595e-05 -2.68109e-07
15.9331 4.11625e-06 2.28471e-05 -2.68578e-07
15.9333 4.05559e-06 2.13117e-05 -2.69029e-07
15.9335 4.0244e-06 1.97853e-05 -2.6943e-07
15.9338 4.00742e-06 1.81039e-05 -2.69825e-07
15.9341 3.99948e-06 1.64488e-05 -2.70171e-07
15.9344 4.00037e-06 1.47419e-05 -2.70491e-07
15.9348 4.00762e-06 1.3081e-05 -2.70772e-07
15.9353 4.01577e-06 1.10066e-05 -2.71089e-07
15.9358 4.01874e-06 9.39638e-06 -2.7131e-07
15.9367 4.01679e-06 7.0757e-06 -2.71594e-07
15.9376 4.0123e-06 5.32875e-06 -2.71785e-07
15.9393 4.00438e-06 2.87437e-06 -2.72048e-07
15.941 4.00648e-06 1.50901e-06 -2.72295e-07
15.9445 4.04183e-06 6.57997e-07 -2.72934e-07
15.9477 4.1852e-06 7.65587e-07 -2.74374e-07
15.9488 4.61824e-06 9.49367e-07 -2.76712e-07
15.9493 5.12771e-06 1.06045e-06 -2.7989e-07
15.9498 5.42128e-06 1.07546e-06 -2.83131e-07
15.9503 5.61336e-06 9.96882e-07 -2.8645e-07
15.9507 5.89769e-06 8.93604e-07 -2.89752e-07
15.9513 6.26399e-06 7.85074e-07 -2.93602e-07
15.9523 7.10959e-06 5.82611e-07 -3.01958e-07
15.9533 8.16262e-06 3.93958e-07 -3.11455e-07
15.9548 1.044e-05 1.99199e-07 -3.30445e-07
15.9559 1.15977e-05 1.3336e-06 -3.43099e-07
15.9564 1.10971e-05 3.82481e-06 -3.43535e-07
15.9572 9.21583e-06 9.73571e-06 -3.34577e-07
15.9576 8.29282e-06 1.2871e-05 -3.28583e-07
15.9581 7.31287e-06 1.66399e-05 -3.21136e-07
15.9591 5.78274e-06 2.34988e-05 -3.07445e-07
15.9602 4.48952e-06 3.02423e-05 -2.93325e-07
15.9619 3.22065e-06 3.75289e-05 -2.75861e-07
15.9637 2.29876e-06 4.26376e-05 -2.60075e-07
15.9655 1.70896e-06 4.52103e-05 -2.47331e-07
15.9681 1.13094e-06 4.63699e-05 -2.31377e-07
15.971 7.48421e-07 4.54365e-05 -2.1714e-07
15.9755 4.52466e-07 4.12658e-05 -1.98836e-07
15.9805 3.41674e-07 3.55958e-05 -1.82438e-07
15.9871 3.26294e-07 2.86353e-05 -1.63925e-07
15.995 3.37479e-07 2.25082e-05 -1.45531e-07
16.0108 3.55594e-07 1.46486e-05 -1.16567e-07
16.03 3.77604e-07 8.79285e-06 -9.04308e-08
16.044 3.99873e-07 6.02594e-06 -7.79292e-08
16.0557 4.12972e-07 4.3153e-06 -7.16153e-08
16.0691 3.99492e-07 2.86831e-06 -6.59254e-08
16.0709 3.80247e-07 2.8103e-06 -6.44833e-08
16.0746 3.02217e-07 3.00876e-06 -5.93851e-08
16.0769 2.48292e-07 3.29489e-06 -5.48171e-08
16.0792 1.95798e-07 3.77088e-06 -4.90561e-08
16.0814 1.40525e-07 4.56978e-06 -4.23227e-08
16.0844 5.48141e-08 6.49559e-06 -3.12714e-08
16.0868 -4.8281e-08 9.20611e-06 -1.99234e-08
16.0887 -2.04544e-07 1.28925e-05 -7.72323e-09
16.0906 1.5122e-07 1.8386e-05 1.20326e-08
16.0919 1.39406e-06 2.19655e-05 2.14866e-08
16.0924 4.55954e-06 2.33953e-05 6.38265e-09
16.0928 9.28549e-06 2.5757e-05 -2.61601e-08
16.0932 1.37475e-05 3.01689e-05 -7.99502e-08
16.0936 1.71373e-05 3.56915e-05 -1.50246e-07
16.0939 1.91132e-05 3.99033e-05 -2.09646e-07
16.094 1.85576e-05 4.06193e-05 -2.35723e-07
16.0941 1.67532e-05 3.95272e-05 -2.45973e-07
16.0942 1.31129e-05 3.69174e-05 -2.54573e-07
16.0943 1.09989e-05 3.5469e-05 -2.58141e-07
16.0944 8.67239e-06 3.37552e-05 -2.61294e-07
16.0945 7.16446e-06 3.22632e-05 -2.63237e-07
16.0945 6.1142e-06 3.07956e-05 -2.64623e-07
16.0946 5.3634e-06 2.93158e-05 -2.65699e-07
16.0947 4.81619e-06 2.77369e-05 -2.66617e-07
16.0949 4.46423e-06 2.61722e-05 -2.6736e-07
16.095 4.24486e-06 2.45538e-05 -2.68e-07
16.0952 4.1189e-06 2.29039e-05 -2.68558e-07
16.0954 4.05364e-06 2.12507e-05 -2.69044e-07
16.0956 4.0202e-06 1.94848e-05 -2.69502e-07
16.0959 4.00487e-06 1.77074e-05 -2.69909e-07
16.0963 3.99984e-06 1.57633e-05 -2.70301e-07
16.0967 4.004e-06 1.38157e-05 -2.70649e-07
16.0972 4.01288e-06 1.16917e-05 -2.70987e-07
16.0978 4.01805e-06 9.81711e-06 -2.71253e-07
16.0986 4.01758e-06 7.51367e-06 -2.71543e-07
16.0994 4.01382e-06 5.80628e-06 -2.71735e-07
16.1008 4.00609e-06 3.54771e-06 -2.71968e-07
16.1021 4.00365e-06 2.06878e-06 -2.72157e-07
16.1042 4.01174e-06 8.6476e-07 -2.72462e-07
16.1061 4.02827e-06 5.24284e-07 -2.72781e-07
16.1089 4.07864e-06 6.7887e-07 -2.7344e-07
16.1101 4.15495e-06 8.0409e-07 -2.74173e-07
16.1107 4.33279e-06 8.80058e-07 -2.75194e-07
16.111 4.67965e-06 9.58246e-07 -2.76562e-07
16.1112 5.06106e-06 1.04306e-06 -2.78214e-07
16.1114 5.24119e-06 1.09221e-06 -2.79657e-07
16.1115 5.28239e-06 1.10048e-06 -2.8106e-07
16.1118 5.33991e-06 1.07489e-06 -2.82757e-07
16.112 5.44845e-06 1.03088e-06 -2.8446e-07
16.1126 5.72979e-06 9.28563e-07 -2.87891e-07
16.1132 6.14984e-06 8.03362e-07 -2.92413e-07
16.1144 7.23116e-06 5.60041e-07 -3.02937e-07
16.116 9.22021e-06 2.80941e-07 -3.20131e-07
16.1179 1.14747e-05 1.30573e-06 -3.42062e-07
16.1185 1.10869e-05 3.74421e-06 -3.43413e-07
16.1192 9.41336e-06 9.07993e-06 -3.3579e-07
16.1196 8.41458e-06 1.24453e-05 -3.29385e-07
16.1201 7.40446e-06 1.62676e-05 -3.21836e-07
16.1211 5.87022e-06 2.30741e-05 -3.0826e-07
16.1223 4.50303e-06 3.01534e-05 -2.93486e-07
16.1239 3.27483e-06 3.72042e-05 -2.76865e-07
16.1254 2.47245e-06 4.16944e-05 -2.63381e-07
16.1275 1.7387e-06 4.50207e-05 -2.47872e-07
16.1299 1.18305e-06 4.62808e-05 -2.32891e-07
16.1333 7.17768e-07 4.5285e-05 -2.15837e-07
16.1368 4.74204e-07 4.2196e-05 -2.01551e-07
16.1421 3.48581e-07 3.60813e-05 -1.83913e-07
16.1479 3.24913e-07 2.98465e-05 -1.67281e-07
16.1565 3.36598e-07 2.29468e-05 -1.46872e-07
16.1711 3.53863e-07 1.52902e-05 -1.19295e-07
16.1905 3.75797e-07 9.15425e-06 -9.22635e-08
16.2052 3.98457e-07 6.14865e-06 -7.85651e-08
16.217 4.12687e-07 4.40178e-06 -7.19965e-08
16.2307 4.04993e-07 2.88873e-06 -6.63879e-08
16.2324 3.88362e-07 2.81341e-06 -6.51183e-08
16.236 3.18322e-07 2.94402e-06 -6.06499e-08
16.2384 2.6512e-07 3.18522e-06 -5.63801e-08
16.2405 2.16197e-07 3.5673e-06 -5.13015e-08
16.2427 1.62476e-07 4.20704e-06 -4.50679e-08
16.2454 8.68483e-08 5.67645e-06 -3.54994e-08
16.2483 -1.63686e-08 8.39207e-06 -2.31191e-08
16.2504 -1.56599e-07 1.18049e-05 -1.10562e-08
16.2522 -1.33466e-07 1.65383e-05 4.615e-09
16.2537 8.27909e-07 2.11101e-05 2.35375e-08
16.2543 3.20342e-06 2.23402e-05 2.04718e-08
16.2547 6.57886e-06 2.40098e-05 -2.30428e-09
16.2551 1.06128e-05 2.73697e-05 -4.1706e-08
16.2554 1.4618e-05 3.17398e-05 -9.72855e-08
16.2558 1.76752e-05 3.63532e-05 -1.57777e-07
16.2561 1.87585e-05 4.01482e-05 -2.20022e-07
16.2562 1.67202e-05 3.95419e-05 -2.44624e-07
16.2563 1.42778e-05 3.78201e-05 -2.52632e-07
16.2564 1.22481e-05 3.63782e-05 -2.56366e-07
16.2564 1.061e-05 3.53512e-05 -2.58809e-07
16.2565 9.52444e-06 3.46218e-05 -2.60251e-07
16.2565 8.56965e-06 3.38436e-05 -2.61495e-07
16.2566 7.74785e-06 3.30581e-05 -2.62527e-07
16.2566 7.09601e-06 3.23144e-05 -2.63361e-07
16.2566 6.41508e-06 3.13904e-05 -2.64236e-07
16.2567 5.89523e-06 3.05233e-05 -2.64943e-07
16.2568 5.32618e-06 2.93249e-05 -2.65769e-07
16.2568 4.93966e-06 2.82532e-05 -2.66401e-07
16.2569 4.59212e-06 2.69084e-05 -2.67074e-07
16.2571 4.36372e-06 2.56176e-05 -2.6763e-07
16.2572 4.20338e-06 2.41875e-05 -2.68162e-07
16.2573 4.10815e-06 2.27647e-05 -2.68627e-07
16.2575 4.05164e-06 2.12374e-05 -2.69069e-07
16.2577 4.02266e-06 1.97158e-05 -2.69464e-07
16.258 4.00676e-06 1.80438e-05 -2.69852e-07
16.2583 3.99928e-06 1.64025e-05 -2.70192e-07
16.2586 4.00063e-06 1.47039e-05 -2.70507e-07
16.259 4.00805e-06 1.30817e-05 -2.7078e-07
16.2595 4.01602e-06 1.10573e-05 -2.71088e-07
16.26 4.01895e-06 9.46119e-06 -2.71307e-07
16.2609 4.01705e-06 7.14407e-06 -2.7159e-07
16.2618 4.01259e-06 5.39604e-06 -2.71781e-07
16.2635 4.00452e-06 2.93447e-06 -2.72043e-07
16.2652 4.00633e-06 1.54495e-06 -2.72289e-07
16.2686 4.04555e-06 6.75055e-07 -2.72968e-07
16.2722 4.20442e-06 7.97149e-07 -2.74557e-07
16.273 4.59458e-06 9.52949e-07 -2.76537e-07
16.2735 5.13394e-06 1.07716e-06 -2.79659e-07
16.2739 5.38399e-06 1.10189e-06 -2.8238e-07
16.2743 5.52063e-06 1.04131e-06 -2.8522e-07
16.2747 5.74439e-06 9.52754e-07 -2.88025e-07
16.2752 6.03079e-06 8.58075e-07 -2.91151e-07
16.276 6.66101e-06 6.84924e-07 -2.97625e-07
16.2768 7.40859e-06 5.28106e-07 -3.04689e-07
16.2784 9.49636e-06 2.16514e-07 -3.22443e-07
16.2799 1.15685e-05 9.07763e-07 -3.42139e-07
16.2805 1.13523e-05 2.99626e-06 -3.44723e-07
16.2811 1.01171e-05 7.04517e-06 -3.39931e-07
16.2815 9.07186e-06 1.04212e-05 -3.33757e-07
16.2819 8.00828e-06 1.4162e-05 -3.26464e-07
16.2826 6.7144e-06 1.94196e-05 -3.16088e-07
16.2838 5.16423e-06 2.68702e-05 -3.01078e-07
16.2851 3.94452e-06 3.36056e-05 -2.86419e-07
16.2869 2.81468e-06 4.01357e-05 -2.69383e-07
16.2886 2.07483e-06 4.39901e-05 -2.55584e-07
16.2906 1.49334e-06 4.61038e-05 -2.41863e-07
16.2933 9.75288e-07 4.6513e-05 -2.26188e-07
16.2964 6.3664e-07 4.47788e-05 -2.11724e-07
16.3014 3.98532e-07 3.95716e-05 -1.93005e-07
16.3062 3.30579e-07 3.3972e-05 -1.77748e-07
16.3132 3.28665e-07 2.71478e-05 -1.59262e-07
16.3234 3.42856e-07 2.01108e-05 -1.37044e-07
16.3415 3.62598e-07 1.24009e-05 -1.06876e-07
16.3602 3.8603e-07 7.55058e-06 -8.4491e-08
16.3729 4.07388e-07 5.29919e-06 -7.50138e-08
16.3846 4.17355e-07 3.66901e-06 -6.97879e-08
16.3923 4.06603e-07 2.89868e-06 -6.67984e-08
16.3942 3.90768e-07 2.82472e-06 -6.55144e-08
16.398 3.24462e-07 2.92946e-06 -6.10704e-08
16.4005 2.70839e-07 3.15682e-06 -5.68237e-08
16.4027 2.19697e-07 3.53697e-06 -5.16791e-08
16.4049 1.644e-07 4.17461e-06 -4.53347e-08
16.4076 9.15427e-08 5.56495e-06 -3.61071e-08
16.4105 -1.01816e-08 8.23312e-06 -2.37547e-08
16.4126 -1.47295e-07 1.15869e-05 -1.17569e-08
16.4144 -1.79891e-07 1.62644e-05 3.45966e-09
16.4159 7.09806e-07 2.08532e-05 2.25258e-08
16.4166 2.9837e-06 2.23164e-05 2.15751e-08
16.417 6.27078e-06 2.39714e-05 -6.74607e-11
16.4174 1.04841e-05 2.72575e-05 -3.97545e-08
16.4178 1.48841e-05 3.20711e-05 -1.00733e-07
16.4181 1.78321e-05 3.66965e-05 -1.60626e-07
16.4184 1.90152e-05 4.02496e-05 -2.15913e-07
16.4186 1.75251e-05 4.01664e-05 -2.4192e-07
16.4186 1.54884e-05 3.87897e-05 -2.50133e-07
16.4187 1.31828e-05 3.71197e-05 -2.5478e-07
16.4188 1.0911e-05 3.56111e-05 -2.5838e-07
16.4188 9.50086e-06 3.46391e-05 -2.60302e-07
16.4189 8.29576e-06 3.36354e-05 -2.61854e-07
16.4189 7.37985e-06 3.26993e-05 -2.63003e-07
16.419 6.62805e-06 3.17463e-05 -2.6397e-07
16.419 5.96351e-06 3.07048e-05 -2.64849e-07
16.4191 5.46326e-06 2.97075e-05 -2.65565e-07
16.4192 5.00891e-06 2.85293e-05 -2.66282e-07
16.4192 4.69313e-06 2.7422e-05 -2.66862e-07
16.4193 4.43207e-06 2.6125e-05 -2.67446e-07
16.4195 4.26623e-06 2.4901e-05 -2.67928e-07
16.4196 4.14861e-06 2.35257e-05 -2.68403e-07
16.4197 4.08068e-06 2.21993e-05 -2.68812e-07
16.4199 4.03882e-06 2.07367e-05 -2.69217e-07
16.4201 4.01721e-06 1.93125e-05 -2.69573e-07
16.4204 4.00457e-06 1.77098e-05 -2.69934e-07
16.4207 3.99885e-06 1.61698e-05 -2.70245e-07
16.421 4.00125e-06 1.4506e-05 -2.70549e-07
16.4214 4.00884e-06 1.29748e-05 -2.70803e-07
16.4219 4.0168e-06 1.08779e-05 -2.71118e-07
16.4224 4.01924e-06 9.28866e-06 -2.71333e-07
16.4234 4.01653e-06 6.87624e-06 -2.71622e-07
16.4243 4.01156e-06 5.06991e-06 -2.71817e-07
16.4261 4.00459e-06 2.60341e-06 -2.72092e-07
16.4281 4.00951e-06 1.27813e-06 -2.72374e-07
16.4319 4.04596e-06 5.99892e-07 -2.7304e-07
16.4338 4.09352e-06 7.03278e-07 -2.73604e-07
16.4347 4.18835e-06 8.25545e-07 -2.74398e-07
16.4354 4.54254e-06 9.3657e-07 -2.76072e-07
16.4357 4.93913e-06 1.02563e-06 -2.77948e-07
16.436 5.2319e-06 1.08784e-06 -2.80208e-07
16.4363 5.35857e-06 1.08389e-06 -2.82668e-07
16.4366 5.47402e-06 1.03591e-06 -2.84708e-07
16.4371 5.74867e-06 9.32736e-07 -2.8809e-07
16.4376 6.0863e-06 8.27317e-07 -2.91761e-07
16.4386 6.91303e-06 6.24321e-07 -3.00012e-07
16.4399 8.30509e-06 3.74302e-07 -3.12596e-07
16.4415 1.06574e-05 1.60627e-07 -3.32158e-07
16.4425 1.1702e-05 1.08527e-06 -3.43609e-07
16.4429 1.12951e-05 3.20201e-06 -3.44515e-07
16.4436 9.65254e-06 8.37601e-06 -3.37214e-07
16.444 8.69277e-06 1.15558e-05 -3.3123e-07
16.4445 7.69702e-06 1.51965e-05 -3.24061e-07
16.4454 6.20303e-06 2.15648e-05 -3.11403e-07
16.4465 4.77776e-06 2.87087e-05 -2.96728e-07
16.448 3.54523e-06 3.56878e-05 -2.80826e-07
16.4497 2.57697e-06 4.11926e-05 -2.65214e-07
16.4516 1.84752e-06 4.46861e-05 -2.5046e-07
16.454 1.26792e-06 4.6265e-05 -2.35465e-07
16.4572 7.8478e-07 4.57523e-05 -2.18858e-07
16.4605 5.17171e-07 4.30963e-05 -2.04725e-07
16.4657 3.58962e-07 3.70742e-05 -1.86485e-07
16.471 3.24818e-07 3.12983e-05 -1.71102e-07
16.4789 3.33641e-07 2.44557e-05 -1.51511e-07
16.4921 3.50054e-07 1.68522e-05 -1.25385e-07
16.511 3.70865e-07 1.01657e-05 -9.70828e-08
16.5269 3.9326e-07 6.65713e-06 -8.07553e-08
16.5388 4.10421e-07 4.77806e-06 -7.33258e-08
16.5531 4.1538e-07 3.00248e-06 -6.75986e-08
16.5547 4.08853e-07 2.87907e-06 -6.68347e-08
16.5579 3.72408e-07 2.81366e-06 -6.43876e-08
16.5604 3.25004e-07 2.90274e-06 -6.13022e-08
16.5627 2.7448e-07 3.1252e-06 -5.72964e-08
16.5649 2.25705e-07 3.48097e-06 -5.23494e-08
16.567 1.72223e-07 4.06716e-06 -4.62608e-08
16.5697 1.02086e-07 5.33018e-06 -3.74307e-08
16.5725 8.00555e-09 7.76252e-06 -2.56431e-08
16.5747 -1.17081e-07 1.08803e-05 -1.40649e-08
16.5765 -2.75125e-07 1.52743e-05 -2.83994e-10
16.578 3.16039e-07 1.98534e-05 1.74686e-08
16.5789 2.25589e-06 2.21909e-05 2.1905e-08
16.5794 5.426e-06 2.37688e-05 3.28429e-09
16.5797 9.93527e-06 2.67684e-05 -3.49459e-08
16.5802 1.51385e-05 3.25092e-05 -1.06137e-07
16.5806 1.84567e-05 3.79492e-05 -1.7564e-07
16.5808 1.93462e-05 4.05995e-05 -2.17948e-07
16.5809 1.79529e-05 4.04845e-05 -2.40567e-07
16.581 1.58743e-05 3.9102e-05 -2.49093e-07
16.5811 1.33478e-05 3.72783e-05 -2.54418e-07
16.5812 1.08827e-05 3.56227e-05 -2.58392e-07
16.5812 9.4183e-06 3.45928e-05 -2.60397e-07
16.5813 8.00978e-06 3.33704e-05 -2.62205e-07
16.5813 7.02296e-06 3.22838e-05 -2.63452e-07
16.5814 6.18766e-06 3.10915e-05 -2.64546e-07
16.5815 5.53481e-06 2.98788e-05 -2.65455e-07
16.5815 5.0441e-06 2.86489e-05 -2.66222e-07
16.5816 4.67385e-06 2.73591e-05 -2.66898e-07
16.5817 4.41893e-06 2.60661e-05 -2.67478e-07
16.5819 4.24521e-06 2.47211e-05 -2.67999e-07
16.582 4.1372e-06 2.33684e-05 -2.68459e-07
16.5822 4.07074e-06 2.19461e-05 -2.6889e-07
16.5824 4.03439e-06 2.05268e-05 -2.69276e-07
16.5826 4.01378e-06 1.89955e-05 -2.69651e-07
16.5828 4.00338e-06 1.74832e-05 -2.69985e-07
16.5831 3.99999e-06 1.58429e-05 -2.70309e-07
16.5835 4.00304e-06 1.42679e-05 -2.70591e-07
16.5839 4.01119e-06 1.23253e-05 -2.70907e-07
16.5844 4.01711e-06 1.0773e-05 -2.71135e-07
16.5851 4.01897e-06 8.52254e-06 -2.7143e-07
16.5858 4.0165e-06 6.79175e-06 -2.71633e-07
16.5872 4.00825e-06 4.18614e-06 -2.71906e-07
16.5887 4.00514e-06 2.47263e-06 -2.72121e-07
16.5916 4.01624e-06 9.04009e-07 -2.72542e-07
16.5943 4.03967e-06 5.50742e-07 -2.72987e-07
16.5956 4.06098e-06 6.45054e-07 -2.73262e-07
16.5966 4.10305e-06 7.63466e-07 -2.73696e-07
16.5971 4.15132e-06 8.11954e-07 -2.74136e-07
16.5976 4.2956e-06 8.7179e-07 -2.75036e-07
16.5978 4.49022e-06 9.17686e-07 -2.75835e-07
16.598 4.81713e-06 9.88182e-07 -2.77236e-07
16.5983 5.19122e-06 1.07677e-06 -2.7959e-07
16.5985 5.28238e-06 1.09545e-06 -2.80991e-07
16.5987 5.32758e-06 1.07613e-06 -2.82422e-07
16.5991 5.50877e-06 1.00562e-06 -2.85171e-07
16.5998 5.91109e-06 8.68781e-07 -2.89903e-07
16.6005 6.44642e-06 7.24967e-07 -2.95439e-07
16.602 7.90254e-06 4.43324e-07 -3.08943e-07
16.6038 1.03752e-05 2.28736e-07 -3.29936e-07
16.6049 1.15331e-05 1.43581e-06 -3.42718e-07
16.6055 1.10063e-05 3.98649e-06 -3.4296e-07
16.6062 9.08029e-06 1.00109e-05 -3.3365e-07
16.6066 8.1363e-06 1.32444e-05 -3.27427e-07
16.6072 7.15193e-06 1.70853e-05 -3.19805e-07
16.6082 5.63484e-06 2.40198e-05 -3.05886e-07
16.6095 4.25949e-06 3.13065e-05 -2.90415e-07
16.6112 3.06824e-06 3.81513e-05 -2.73538e-07
16.6129 2.23564e-06 4.26814e-05 -2.58842e-07
16.6148 1.63779e-06 4.51584e-05 -2.45533e-07
16.6176 1.06386e-06 4.60736e-05 -2.29126e-07
16.6206 6.8539e-07 4.47859e-05 -2.14243e-07
16.625 4.28473e-07 4.04847e-05 -1.96865e-07
16.6299 3.37151e-07 3.48999e-05 -1.81099e-07
16.6367 3.26641e-07 2.79883e-05 -1.6247e-07
16.6456 3.39472e-07 2.14412e-05 -1.4228e-07
16.6626 3.58364e-07 1.35747e-05 -1.12254e-07
16.6819 3.81339e-07 8.15371e-06 -8.72889e-08
16.6952 4.03701e-07 5.6897e-06 -7.63928e-08
16.7067 4.12442e-07 4.07905e-06 -7.05187e-08
16.7197 3.89026e-07 2.79936e-06 -6.46768e-08
16.7204 3.79833e-07 2.77948e-06 -6.41127e-08
16.7218 3.44537e-07 2.84396e-06 -6.22709e-08
16.7236 2.99001e-07 3.00043e-06 -5.92877e-08
16.7256 2.53572e-07 3.26096e-06 -5.52216e-08
16.7276 2.07995e-07 3.65154e-06 -5.03242e-08
16.7298 1.50117e-07 4.39529e-06 -4.35572e-08
16.7326 7.37975e-08 5.98139e-06 -3.37388e-08
16.7351 -2.0595e-08 8.51274e-06 -2.25432e-08
16.7371 -1.57641e-07 1.18401e-05 -1.09225e-08
16.7389 -1.29056e-07 1.65958e-05 4.82403e-09
16.7404 8.32488e-07 2.11385e-05 2.3548e-08
16.741 3.23324e-06 2.23371e-05 2.01382e-08
16.7414 6.62549e-06 2.40032e-05 -2.77856e-09
16.7417 1.06136e-05 2.73593e-05 -4.19221e-08
16.7421 1.45426e-05 3.16412e-05 -9.63919e-08
16.7424 1.76076e-05 3.62244e-05 -1.56705e-07
16.7428 1.86854e-05 4.00902e-05 -2.20672e-07
16.7429 1.65645e-05 3.94034e-05 -2.45089e-07
16.743 1.40574e-05 3.76362e-05 -2.53044e-07
16.7431 1.20682e-05 3.62385e-05 -2.56639e-07
16.7431 1.04866e-05 3.52473e-05 -2.58971e-07
16.7432 9.44632e-06 3.45376e-05 -2.60347e-07
16.7432 8.52799e-06 3.37821e-05 -2.61544e-07
16.7432 7.74993e-06 3.30363e-05 -2.6252e-07
16.7433 7.11878e-06 3.23188e-05 -2.63329e-07
16.7433 6.46594e-06 3.14433e-05 -2.64167e-07
16.7434 5.95129e-06 3.06018e-05 -2.64863e-07
16.7434 5.38915e-06 2.94525e-05 -2.65671e-07
16.7435 4.9921e-06 2.83916e-05 -2.66311e-07
16.7436 4.62637e-06 2.70392e-05 -2.67001e-07
16.7437 4.38639e-06 2.57484e-05 -2.67567e-07
16.7439 4.21591e-06 2.43037e-05 -2.68113e-07
16.744 4.11458e-06 2.28677e-05 -2.68588e-07
16.7442 4.05458e-06 2.13258e-05 -2.69039e-07
16.7444 4.02385e-06 1.97875e-05 -2.69441e-07
16.7447 4.00719e-06 1.80977e-05 -2.69836e-07
16.745 3.99943e-06 1.6434e-05 -2.70182e-07
16.7453 4.00057e-06 1.47198e-05 -2.70501e-07
16.7457 4.00799e-06 1.30591e-05 -2.70781e-07
16.7462 4.0161e-06 1.09834e-05 -2.71097e-07
16.7467 4.01893e-06 9.37018e-06 -2.71317e-07
16.7476 4.01681e-06 7.04382e-06 -2.716e-07
16.7485 4.01223e-06 5.29399e-06 -2.71791e-07
16.7502 4.00439e-06 2.84042e-06 -2.72054e-07
16.752 4.00673e-06 1.48241e-06 -2.72303e-07
16.7554 4.042e-06 6.50361e-07 -2.72941e-07
16.7586 4.16928e-06 7.60258e-07 -2.74277e-07
16.7596 4.59871e-06 9.44914e-07 -2.76528e-07
16.7602 5.10929e-06 1.06026e-06 -2.79609e-07
16.7606 5.39723e-06 1.08207e-06 -2.82751e-07
16.7611 5.57213e-06 1.00938e-06 -2.85957e-07
16.7615 5.8307e-06 9.13268e-07 -2.89022e-07
16.762 6.16574e-06 8.10354e-07 -2.9259e-07
16.7629 6.88819e-06 6.2801e-07 -2.99852e-07
16.7638 7.80125e-06 4.559e-07 -3.08216e-07
16.7656 1.01198e-05 4.65861e-07 -3.28295e-07
16.767 1.13054e-05 2.54059e-06 -3.42434e-07
16.7676 1.05969e-05 5.59255e-06 -3.41217e-07
16.7684 8.57476e-06 1.19107e-05 -3.30448e-07
16.7688 7.63233e-06 1.52868e-05 -3.23869e-07
16.7693 6.6827e-06 1.91896e-05 -3.16153e-07
16.77 5.70178e-06 2.37266e-05 -3.07115e-07
16.7707 4.89168e-06 2.79554e-05 -2.98538e-07
16.7716 4.07765e-06 3.25867e-05 -2.88649e-07
16.7724 3.46848e-06 3.61611e-05 -2.80253e-07
16.7732 2.95652e-06 3.91298e-05 -2.72303e-07
16.7741 2.498e-06 4.16824e-05 -2.64347e-07
16.775 2.14442e-06 4.3479e-05 -2.5745e-07
16.7762 1.73312e-06 4.52076e-05 -2.48301e-07
16.7777 1.38394e-06 4.61339e-05 -2.39259e-07
16.7801 9.53875e-07 4.62382e-05 -2.25785e-07
16.7826 6.73151e-07 4.48853e-05 -2.13945e-07
16.7877 4.13079e-07 3.97498e-05 -1.94583e-07
16.7925 3.32934e-07 3.43003e-05 -1.79259e-07
16.7998 3.28427e-07 2.70205e-05 -1.59512e-07
16.8087 3.41046e-07 2.07499e-05 -1.39851e-07
16.8264 3.60407e-07 1.29319e-05 -1.09407e-07
16.845 3.8287e-07 7.90603e-06 -8.60956e-08
16.8578 4.04645e-07 5.589e-06 -7.5994e-08
16.8694 4.09308e-07 4.00812e-06 -6.99742e-08
16.8823 3.72804e-07 2.82275e-06 -6.32879e-08
16.8829 3.63783e-07 2.81848e-06 -6.27083e-08
16.8842 3.30677e-07 2.90794e-06 -6.08893e-08
16.8857 2.89777e-07 3.06663e-06 -5.8126e-08
16.8877 2.43501e-07 3.35232e-06 -5.39436e-08
16.8897 1.94576e-07 3.80448e-06 -4.87161e-08
16.8921 1.31251e-07 4.73804e-06 -4.11081e-08
16.8949 5.11592e-08 6.6001e-06 -3.06925e-08
16.8972 -4.87297e-08 9.23662e-06 -1.97861e-08
16.899 -2.0223e-07 1.28438e-05 -7.8545e-09
16.901 1.33622e-07 1.82805e-05 1.16075e-08
16.9023 1.33822e-06 2.19354e-05 2.12723e-08
16.9028 4.50604e-06 2.33529e-05 6.32877e-09
16.9032 9.24622e-06 2.56846e-05 -2.59999e-08
16.9035 1.36808e-05 3.00503e-05 -7.91801e-08
16.904 1.70436e-05 3.55245e-05 -1.48897e-07
16.9043 1.90816e-05 3.97711e-05 -2.08147e-07
16.9044 1.86492e-05 4.06118e-05 -2.34753e-07
16.9045 1.68872e-05 3.95736e-05 -2.45397e-07
16.9046 1.32135e-05 3.69464e-05 -2.54353e-07
16.9046 1.11201e-05 3.55107e-05 -2.57949e-07
16.9047 8.8001e-06 3.38284e-05 -2.61122e-07
16.9048 7.33559e-06 3.24263e-05 -2.63013e-07
16.9049 6.24758e-06 3.09729e-05 -2.6444e-07
16.905 5.49284e-06 2.95739e-05 -2.65502e-07
16.9051 4.90413e-06 2.80008e-05 -2.66456e-07
16.9052 4.53323e-06 2.651e-05 -2.67195e-07
16.9053 4.28674e-06 2.49029e-05 -2.67858e-07
16.9055 4.14625e-06 2.33334e-05 -2.6841e-07
16.9057 4.06844e-06 2.17015e-05 -2.68909e-07
16.9059 4.02786e-06 1.99992e-05 -2.69368e-07
16.9062 4.00871e-06 1.82798e-05 -2.69778e-07
16.9065 3.99995e-06 1.63603e-05 -2.70181e-07
16.9069 4.00099e-06 1.44482e-05 -2.70536e-07
16.9074 4.00989e-06 1.23563e-05 -2.70883e-07
16.9079 4.01694e-06 1.05171e-05 -2.71155e-07
16.9087 4.01845e-06 8.1957e-06 -2.71459e-07
16.9094 4.01562e-06 6.46226e-06 -2.71662e-07
16.9107 4.00795e-06 4.09464e-06 -2.71909e-07
16.912 4.00412e-06 2.49472e-06 -2.72097e-07
16.9141 4.00944e-06 1.05081e-06 -2.724e-07
16.9162 4.02491e-06 5.59897e-07 -2.72725e-07
16.9189 4.06516e-06 6.41262e-07 -2.73295e-07
16.9202 4.12156e-06 7.74303e-07 -2.73869e-07
16.9208 4.22622e-06 8.4981e-07 -2.74664e-07
16.9212 4.45107e-06 9.11194e-07 -2.75705e-07
16.9214 4.76148e-06 9.77854e-07 -2.7699e-07
16.9217 5.17224e-06 1.07259e-06 -2.79233e-07
16.9219 5.28034e-06 1.09922e-06 -2.80625e-07
16.9221 5.31409e-06 1.08572e-06 -2.8213e-07
16.9223 5.40528e-06 1.04647e-06 -2.83866e-07
16.9226 5.54031e-06 9.94721e-07 -2.85668e-07
16.9231 5.85812e-06 8.84488e-07 -2.89351e-07
16.9237 6.21725e-06 7.80706e-07 -2.93159e-07
16.9247 7.10261e-06 5.79152e-07 -3.01831e-07
16.9261 8.66271e-06 3.19276e-07 -3.1564e-07
16.9277 1.10873e-05 2.12847e-07 -3.35887e-07
16.9284 1.16899e-05 1.27021e-06 -3.4386e-07
16.9288 1.11487e-05 3.58081e-06 -3.43926e-07
16.9295 9.46518e-06 8.8084e-06 -3.36063e-07
16.9299 8.56951e-06 1.17935e-05 -3.30387e-07
16.9304 7.56403e-06 1.55334e-05 -3.22999e-07
16.9314 5.99081e-06 2.23589e-05 -3.09377e-07
16.9325 4.62645e-06 2.93035e-05 -2.9496e-07
16.9341 3.39922e-06 3.62961e-05 -2.78626e-07
16.9359 2.43698e-06 4.17082e-05 -2.62669e-07
16.9377 1.8011e-06 4.46046e-05 -2.49319e-07
16.9408 1.11144e-06 4.61102e-05 -2.30491e-07
16.9437 7.13e-07 4.51267e-05 -2.15601e-07
16.948 4.44241e-07 4.11322e-05 -1.98585e-07
16.9527 3.42309e-07 3.57076e-05 -1.83045e-07
16.9595 3.26395e-07 2.85906e-05 -1.64041e-07
16.9677 3.37774e-07 2.23059e-05 -1.45053e-07
16.984 3.56374e-07 1.43038e-05 -1.15276e-07
17.0029 3.78111e-07 8.65706e-06 -8.9834e-08
17.0166 4.00253e-07 5.98281e-06 -7.77292e-08
17.0283 4.13208e-07 4.28942e-06 -7.15199e-08
17.0416 3.99022e-07 2.86927e-06 -6.58561e-08
17.0435 3.78034e-07 2.81538e-06 -6.4296e-08
17.0473 2.94697e-07 3.04425e-06 -5.87717e-08
17.0497 2.4011e-07 3.35431e-06 -5.40159e-08
17.052 1.86336e-07 3.87733e-06 -4.79915e-08
17.0543 1.28394e-07 4.79728e-06 -4.07646e-08
17.0573 3.88661e-08 6.94145e-06 -2.922e-08
17.0596 -6.9759e-08 9.74113e-06 -1.79762e-08
17.0613 -2.28765e-07 1.34352e-05 -5.90432e-09
17.0629 -1.70674e-08 1.80802e-05 1.01527e-08
17.0642 1.04034e-06 2.16952e-05 2.41004e-08
17.0647 3.77165e-06 2.27201e-05 1.53335e-08
17.0651 7.79e-06 2.45503e-05 -1.12294e-08
17.0654 1.14834e-05 2.79401e-05 -5.03716e-08
17.0658 1.48771e-05 3.21155e-05 -1.03692e-07
17.0661 1.7584e-05 3.63104e-05 -1.61221e-07
17.0664 1.79976e-05 3.98034e-05 -2.29918e-07
17.0666 1.53475e-05 3.84949e-05 -2.49066e-07
17.0667 1.19809e-05 3.6146e-05 -2.56623e-07
17.0667 1.03119e-05 3.50011e-05 -2.5919e-07
17.0668 8.98337e-06 3.4056e-05 -2.6095e-07
17.0668 8.19854e-06 3.33818e-05 -2.61944e-07
17.0668 7.50713e-06 3.26754e-05 -2.62833e-07
17.0669 6.95705e-06 3.20327e-05 -2.63525e-07
17.0669 6.50223e-06 3.14125e-05 -2.64122e-07
17.067 6.05131e-06 3.07056e-05 -2.64718e-07
17.067 5.67096e-06 2.99966e-05 -2.65254e-07
17.0671 5.27093e-06 2.90967e-05 -2.6585e-07
17.0671 4.94552e-06 2.81649e-05 -2.66392e-07
17.0672 4.5988e-06 2.68354e-05 -2.6706e-07
17.0673 4.38435e-06 2.56599e-05 -2.67574e-07
17.0675 4.21377e-06 2.41965e-05 -2.68125e-07
17.0676 4.11397e-06 2.27824e-05 -2.68594e-07
17.0678 4.05345e-06 2.12115e-05 -2.69053e-07
17.068 4.02285e-06 1.96561e-05 -2.69459e-07
17.0683 4.00636e-06 1.79273e-05 -2.69862e-07
17.0686 3.99877e-06 1.62303e-05 -2.70213e-07
17.0689 4.00043e-06 1.45017e-05 -2.70532e-07
17.0693 4.00867e-06 1.2794e-05 -2.70816e-07
17.0699 4.01682e-06 1.06557e-05 -2.71138e-07
17.0704 4.01897e-06 9.01804e-06 -2.71358e-07
17.0714 4.016e-06 6.68708e-06 -2.71637e-07
17.0723 4.01108e-06 4.94946e-06 -2.71825e-07
17.0741 4.00417e-06 2.55185e-06 -2.72092e-07
17.0759 4.00799e-06 1.26054e-06 -2.72351e-07
17.079 4.03147e-06 5.38405e-07 -2.72846e-07
17.0806 4.04873e-06 5.75268e-07 -2.73121e-07
17.0813 4.06723e-06 6.6965e-07 -2.73335e-07
17.0824 4.12613e-06 7.90506e-07 -2.73914e-07
17.0828 4.17935e-06 8.32791e-07 -2.74386e-07
17.0832 4.34231e-06 8.8591e-07 -2.75267e-07
17.0834 4.58484e-06 9.36713e-07 -2.76166e-07
17.0835 4.92534e-06 1.00995e-06 -2.77564e-07
17.0838 5.20169e-06 1.0811e-06 -2.79368e-07
17.0839 5.27013e-06 1.10058e-06 -2.80653e-07
17.0841 5.29597e-06 1.08893e-06 -2.81864e-07
17.0844 5.39445e-06 1.04863e-06 -2.83642e-07
17.0849 5.66706e-06 9.46691e-07 -2.87176e-07
17.0854 6.01635e-06 8.37471e-07 -2.91037e-07
17.0865 6.89744e-06 6.2443e-07 -2.99823e-07
17.088 8.53578e-06 3.40209e-07 -3.14507e-07
17.0897 1.09886e-05 1.93619e-07 -3.35005e-07
17.0904 1.16897e-05 1.21266e-06 -3.43731e-07
17.0909 1.11835e-05 3.47389e-06 -3.43992e-07
17.0916 9.44171e-06 8.90185e-06 -3.35902e-07
17.092 8.53211e-06 1.19401e-05 -3.30128e-07
17.0924 7.52458e-06 1.57e-05 -3.22694e-07
17.0934 5.95341e-06 2.25536e-05 -3.09012e-07
17.0946 4.58217e-06 2.95632e-05 -2.94428e-07
17.0962 3.35765e-06 3.65549e-05 -2.78051e-07
17.0979 2.45985e-06 4.15958e-05 -2.63105e-07
17.0998 1.77538e-06 4.47224e-05 -2.48743e-07
17.1025 1.16877e-06 4.60811e-05 -2.3231e-07
17.1059 7.03634e-07 4.50176e-05 -2.1509e-07
17.1096 4.5829e-07 4.16734e-05 -2.00184e-07
17.1147 3.453e-07 3.57718e-05 -1.83311e-07
17.1208 3.25314e-07 2.9287e-05 -1.65973e-07
17.1293 3.37177e-07 2.25894e-05 -1.45922e-07
17.1447 3.55033e-07 1.48006e-05 -1.17396e-07
17.164 3.76981e-07 8.89363e-06 -9.10392e-08
17.1782 3.99441e-07 6.05134e-06 -7.81163e-08
17.1899 4.12954e-07 4.33552e-06 -7.17331e-08
17.2034 4.01716e-07 2.876e-06 -6.60913e-08
17.2053 3.82775e-07 2.81254e-06 -6.46766e-08
17.2089 3.05742e-07 2.99353e-06 -5.96785e-08
17.2113 2.51967e-07 3.27073e-06 -5.51587e-08
17.2136 1.99197e-07 3.73562e-06 -4.94311e-08
17.2158 1.44152e-07 4.50425e-06 -4.27928e-08
17.2187 5.97225e-08 6.35701e-06 -3.193e-08
17.2212 -4.17917e-08 9.04247e-06 -2.05327e-08
17.2231 -1.94809e-07 1.26755e-05 -8.38885e-09
17.225 1.45674e-07 1.80887e-05 1.10956e-08
17.2264 1.46494e-06 2.19335e-05 2.10498e-08
17.2269 4.67472e-06 2.34528e-05 5.44489e-09
17.2273 9.38692e-06 2.58872e-05 -2.77696e-08
17.2277 1.39289e-05 3.04256e-05 -8.34076e-08
17.2281 1.73638e-05 3.60632e-05 -1.55294e-07
17.2284 1.90856e-05 4.01032e-05 -2.14964e-07
17.2286 1.81083e-05 4.0373e-05 -2.38842e-07
17.2286 1.62153e-05 3.91464e-05 -2.47671e-07
17.2287 1.26154e-05 3.65591e-05 -2.55383e-07
17.2288 1.00257e-05 3.47854e-05 -2.59487e-07
17.2289 8.21098e-06 3.33527e-05 -2.61894e-07
17.229 6.86109e-06 3.18474e-05 -2.63636e-07
17.2291 5.72297e-06 3.004e-05 -2.65174e-07
17.2292 5.0199e-06 2.83796e-05 -2.66254e-07
17.2293 4.55214e-06 2.66109e-05 -2.67155e-07
17.2295 4.28203e-06 2.48875e-05 -2.6787e-07
17.2296 4.13236e-06 2.31154e-05 -2.68485e-07
17.2299 4.05397e-06 2.12421e-05 -2.69041e-07
17.2301 4.01887e-06 1.9377e-05 -2.69523e-07
17.2305 4.00248e-06 1.72274e-05 -2.70005e-07
17.2309 3.99997e-06 1.51128e-05 -2.70418e-07
17.2314 4.00821e-06 1.27727e-05 -2.70817e-07
17.232 4.01635e-06 1.05925e-05 -2.71144e-07
17.2328 4.01835e-06 8.26398e-06 -2.71452e-07
17.2336 4.01512e-06 6.27981e-06 -2.71684e-07
17.2346 4.00913e-06 4.37846e-06 -2.71883e-07
17.2356 4.00414e-06 2.97059e-06 -2.72027e-07
17.2368 4.00153e-06 1.77989e-06 -2.72173e-07
17.2377 4.0042e-06 1.139e-06 -2.72302e-07
17.2387 4.01148e-06 6.70169e-07 -2.72467e-07
17.2396 4.01794e-06 4.57458e-07 -2.72604e-07
17.2403 4.02341e-06 4.2041e-07 -2.72722e-07
17.2417 4.03455e-06 5.12029e-07 -2.72927e-07
17.2427 4.04772e-06 6.12649e-07 -2.73112e-07
17.2436 4.06837e-06 7.00209e-07 -2.73346e-07
17.2441 4.09543e-06 7.55373e-07 -2.73616e-07
17.2446 4.13495e-06 7.97808e-07 -2.73983e-07
17.2449 4.18781e-06 8.32722e-07 -2.74447e-07
17.2452 4.32482e-06 8.75419e-07 -2.75169e-07
17.2455 4.656e-06 9.45216e-07 -2.76408e-07
17.2456 4.98138e-06 1.01694e-06 -2.77792e-07
17.2458 5.20208e-06 1.07628e-06 -2.79423e-07
17.246 5.25893e-06 1.09051e-06 -2.80843e-07
17.2462 5.29898e-06 1.07369e-06 -2.82193e-07
17.2465 5.40258e-06 1.03285e-06 -2.8389e-07
17.247 5.67299e-06 9.34605e-07 -2.87288e-07
17.2475 6.0174e-06 8.29312e-07 -2.91069e-07
17.2486 6.87923e-06 6.23335e-07 -2.99666e-07
17.2501 8.48048e-06 3.45947e-07 -3.14048e-07
17.2517 1.09232e-05 1.79265e-07 -3.34433e-07
17.2525 1.1677e-05 1.15881e-06 -3.43546e-07
17.253 1.11958e-05 3.37542e-06 -3.4394e-07
17.2537 9.42581e-06 8.90819e-06 -3.35752e-07
17.254 8.51501e-06 1.19493e-05 -3.29972e-07
17.2545 7.51017e-06 1.56959e-05 -3.22554e-07
17.2555 5.95065e-06 2.24958e-05 -3.08961e-07
17.2567 4.56961e-06 2.95516e-05 -2.9426e-07
17.2583 3.34811e-06 3.6521e-05 -2.77927e-07
17.2599 2.47912e-06 4.13983e-05 -2.63469e-07
17.2619 1.7721e-06 4.46416e-05 -2.48668e-07
17.2644 1.19278e-06 4.5965e-05 -2.33037e-07
17.2681 6.9532e-07 4.48639e-05 -2.14655e-07
17.2716 4.60652e-07 4.17403e-05 -2.00513e-07
17.2768 3.45433e-07 3.56234e-05 -1.83054e-07
17.2828 3.25025e-07 2.93404e-05 -1.66198e-07
17.2915 3.37294e-07 2.24985e-05 -1.45682e-07
17.3067 3.54908e-07 1.48289e-05 -1.17581e-07
17.3261 3.77122e-07 8.8795e-06 -9.09942e-08
17.3405 3.99754e-07 6.01956e-06 -7.80126e-08
17.3522 4.1294e-07 4.31025e-06 -7.16439e-08
17.3657 4.00136e-07 2.87147e-06 -6.59522e-08
17.3675 3.80484e-07 2.81349e-06 -6.44987e-08
17.3711 3.01913e-07 3.00938e-06 -5.9374e-08
17.3735 2.48172e-07 3.29589e-06 -5.48024e-08
17.3758 1.9571e-07 3.77141e-06 -4.90467e-08
17.3779 1.40746e-07 4.56595e-06 -4.23508e-08
17.3809 5.47414e-08 6.49765e-06 -3.12655e-08
17.3833 -4.8574e-08 9.21269e-06 -1.99002e-08
17.3852 -2.05124e-07 1.29053e-05 -7.68515e-09
17.3872 1.53039e-07 1.84063e-05 1.21049e-08
17.3885 1.40139e-06 2.19685e-05 2.14965e-08
17.389 4.56716e-06 2.33998e-05 6.35759e-09
17.3893 9.29049e-06 2.5766e-05 -2.62238e-08
17.3897 1.3758e-05 3.01863e-05 -8.01328e-08
17.3901 1.71517e-05 3.57166e-05 -1.50535e-07
17.3904 1.91139e-05 3.99204e-05 -2.09981e-07
17.3906 1.8532e-05 4.06084e-05 -2.35927e-07
17.3906 1.67193e-05 3.95051e-05 -2.46092e-07
17.3907 1.30831e-05 3.68967e-05 -2.54628e-07
17.3908 1.09648e-05 3.54458e-05 -2.5819e-07
17.3909 8.6468e-06 3.3723e-05 -2.61326e-07
17.391 7.02751e-06 3.20919e-05 -2.63413e-07
17.3911 6.03098e-06 3.06643e-05 -2.64734e-07
17.3912 5.30324e-06 2.91752e-05 -2.65791e-07
17.3913 4.77805e-06 2.76014e-05 -2.66688e-07
17.3914 4.43916e-06 2.60266e-05 -2.67422e-07
17.3916 4.22941e-06 2.43961e-05 -2.68057e-07
17.3917 4.10892e-06 2.2712e-05 -2.68618e-07
17.3919 4.04832e-06 2.10503e-05 -2.69099e-07
17.3922 4.01745e-06 1.9259e-05 -2.69556e-07
17.3925 4.00347e-06 1.74578e-05 -2.69962e-07
17.3928 3.99989e-06 1.55174e-05 -2.70347e-07
17.3933 4.00518e-06 1.35636e-05 -2.70691e-07
17.3938 4.01396e-06 1.14166e-05 -2.71028e-07
17.3944 4.01836e-06 9.51558e-06 -2.71294e-07
17.3952 4.01709e-06 7.22048e-06 -2.71578e-07
17.396 4.01298e-06 5.52658e-06 -2.71765e-07
17.3975 4.00535e-06 3.31952e-06 -2.71992e-07
17.3988 4.00365e-06 1.90265e-06 -2.72183e-07
17.4009 4.01309e-06 7.93355e-07 -2.72494e-07
17.4028 4.03078e-06 5.12001e-07 -2.72819e-07
17.4057 4.09226e-06 7.03047e-07 -2.73577e-07
17.4068 4.21381e-06 8.30909e-07 -2.74541e-07
17.4074 4.55079e-06 9.30592e-07 -2.76119e-07
17.4077 4.9642e-06 1.02398e-06 -2.78147e-07
17.408 5.24746e-06 1.08276e-06 -2.80523e-07
17.4083 5.35323e-06 1.072e-06 -2.8279e-07
17.4086 5.4662e-06 1.02552e-06 -2.84699e-07
17.409 5.69239e-06 9.43726e-07 -2.87452e-07
17.4097 6.1619e-06 7.97684e-07 -2.92579e-07
17.4105 6.74572e-06 6.55043e-07 -2.98416e-07
17.4119 8.32393e-06 3.73336e-07 -3.12692e-07
17.4136 1.07358e-05 1.62255e-07 -3.3281e-07
17.4145 1.17024e-05 1.09619e-06 -3.436e-07
17.415 1.12737e-05 3.25237e-06 -3.44255e-07
17.4157 9.38902e-06 9.19247e-06 -3.35569e-07
17.4161 8.44027e-06 1.23812e-05 -3.2952e-07
17.4166 7.42449e-06 1.61863e-05 -3.21999e-07
17.4175 6.06593e-06 2.21194e-05 -3.10191e-07
17.4187 4.66191e-06 2.92824e-05 -2.95353e-07
17.4202 3.40475e-06 3.64404e-05 -2.78826e-07
17.4217 2.56748e-06 4.11833e-05 -2.65139e-07
17.4237 1.82391e-06 4.47426e-05 -2.49996e-07
17.4257 1.31455e-06 4.62178e-05 -2.37041e-07
17.4286 8.528e-07 4.6006e-05 -2.21788e-07
17.4316 5.72693e-07 4.38481e-05 -2.08284e-07
17.437 3.74633e-07 3.7948e-05 -1.89108e-07
17.442 3.26401e-07 3.2279e-05 -1.73774e-07
17.4499 3.32091e-07 2.51985e-05 -1.53896e-07
17.4611 3.46722e-07 1.82333e-05 -1.30707e-07
17.4802 3.6784e-07 1.09916e-05 -1.009e-07
17.4979 3.91867e-07 6.82962e-06 -8.16488e-08
17.5103 4.10851e-07 4.81364e-06 -7.3563e-08
17.5226 4.13897e-07 3.26271e-06 -6.8443e-08
17.5277 3.90359e-07 2.89082e-06 -6.57803e-08
17.5317 3.37322e-07 2.89831e-06 -6.19595e-08
17.5345 2.78229e-07 3.12174e-06 -5.74042e-08
17.5368 2.24523e-07 3.49447e-06 -5.22176e-08
17.5391 1.67556e-07 4.12612e-06 -4.57469e-08
17.5417 9.82337e-08 5.41233e-06 -3.69616e-08
17.5446 -9.21121e-10 7.9936e-06 -2.47216e-08
17.5468 -1.32602e-07 1.12424e-05 -1.28773e-08
17.5486 -2.3705e-07 1.58108e-05 1.6602e-09
17.5501 5.20151e-07 2.03856e-05 2.0005e-08
17.551 3.18577e-06 2.22402e-05 1.99677e-08
17.5514 6.50914e-06 2.40623e-05 -2.48694e-09
17.5517 1.05915e-05 2.74924e-05 -4.3046e-08
17.5522 1.5118e-05 3.25581e-05 -1.06915e-07
17.5525 1.82423e-05 3.74417e-05 -1.70051e-07
17.5527 1.91031e-05 4.04057e-05 -2.17994e-07
17.5529 1.74308e-05 4.01071e-05 -2.42475e-07
17.553 1.52883e-05 3.86387e-05 -2.50585e-07
17.553 1.31072e-05 3.70522e-05 -2.54957e-07
17.5531 1.11961e-05 3.57958e-05 -2.58005e-07
17.5531 9.88637e-06 3.49299e-05 -2.59803e-07
17.5532 8.74223e-06 3.40415e-05 -2.61294e-07
17.5532 7.81068e-06 3.31707e-05 -2.62464e-07
17.5533 7.04942e-06 3.23008e-05 -2.63434e-07
17.5533 6.27928e-06 3.1227e-05 -2.64428e-07
17.5534 5.73673e-06 3.02768e-05 -2.65172e-07
17.5534 5.20849e-06 2.9082e-05 -2.65958e-07
17.5535 4.83415e-06 2.79498e-05 -2.66595e-07
17.5536 4.52109e-06 2.66156e-05 -2.67234e-07
17.5537 4.31921e-06 2.5344e-05 -2.67761e-07
17.5539 4.17955e-06 2.39534e-05 -2.68262e-07
17.554 4.09647e-06 2.25709e-05 -2.68702e-07
17.5542 4.04666e-06 2.10872e-05 -2.69124e-07
17.5544 4.02081e-06 1.96134e-05 -2.69501e-07
17.5547 4.00629e-06 1.79952e-05 -2.69873e-07
17.5549 3.99932e-06 1.64075e-05 -2.702e-07
17.5553 4.00072e-06 1.47481e-05 -2.70507e-07
17.5556 4.008e-06 1.31655e-05 -2.70773e-07
17.5561 4.01584e-06 1.11948e-05 -2.71073e-07
17.5566 4.01895e-06 9.61279e-06 -2.71291e-07
17.5575 4.01724e-06 7.2257e-06 -2.71583e-07
17.5584 4.01283e-06 5.46122e-06 -2.71777e-07
17.5601 4.00473e-06 2.98474e-06 -2.7204e-07
17.5619 4.00658e-06 1.55707e-06 -2.72292e-07
17.5654 4.0426e-06 6.61899e-07 -2.72946e-07
17.5686 4.17609e-06 7.66546e-07 -2.74327e-07
17.5697 4.5967e-06 9.46983e-07 -2.76567e-07
17.5702 5.12007e-06 1.06269e-06 -2.79778e-07
17.5707 5.41326e-06 1.08001e-06 -2.82993e-07
17.5712 5.60074e-06 1.00227e-06 -2.86302e-07
17.5716 5.86875e-06 9.03586e-07 -2.89437e-07
17.5721 6.21874e-06 7.97557e-07 -2.93139e-07
17.573 6.95976e-06 6.13713e-07 -3.00541e-07
17.5739 7.89522e-06 4.38201e-07 -3.09099e-07
17.5755 9.90745e-06 5.91824e-07 -3.26811e-07
17.5771 1.10947e-05 3.23262e-06 -3.41582e-07
17.5777 1.03221e-05 6.48205e-06 -3.39685e-07
17.5785 8.27856e-06 1.29235e-05 -3.28291e-07
17.579 7.32688e-06 1.64184e-05 -3.21432e-07
17.5795 6.39275e-06 2.03784e-05 -3.1358e-07
17.5802 5.52345e-06 2.45018e-05 -3.0533e-07
17.5808 4.80041e-06 2.8333e-05 -2.97525e-07
17.5815 4.11465e-06 3.22429e-05 -2.89158e-07
17.5823 3.53344e-06 3.56547e-05 -2.8122e-07
17.583 3.09128e-06 3.82342e-05 -2.74541e-07
17.5836 2.72533e-06 4.03149e-05 -2.68483e-07
17.5843 2.43137e-06 4.19156e-05 -2.63188e-07
17.585 2.1509e-06 4.33391e-05 -2.57668e-07
17.5858 1.86238e-06 4.46143e-05 -2.51421e-07
17.587 1.53772e-06 4.56923e-05 -2.43511e-07
17.5885 1.21603e-06 4.62027e-05 -2.34423e-07
17.5911 8.19716e-07 4.575e-05 -2.20774e-07
17.5938 5.79613e-07 4.38447e-05 -2.09057e-07
17.5991 3.79725e-07 3.79866e-05 -1.89853e-07
17.6042 3.27016e-07 3.23253e-05 -1.74348e-07
17.6121 3.31828e-07 2.51657e-05 -1.5419e-07
17.6229 3.46027e-07 1.84158e-05 -1.31723e-07
17.6418 3.6684e-07 1.11629e-05 -1.01838e-07
17.6596 3.90464e-07 6.95717e-06 -8.22055e-08
17.6719 4.09972e-07 4.92634e-06 -7.39301e-08
17.6841 4.15677e-07 3.33841e-06 -6.88073e-08
17.6893 3.97932e-07 2.91677e-06 -6.63605e-08
17.6933 3.51546e-07 2.86359e-06 -6.29378e-08
17.6962 2.92982e-07 3.04262e-06 -5.86962e-08
17.6986 2.3876e-07 3.37144e-06 -5.37853e-08
17.7009 1.83605e-07 3.9132e-06 -4.76604e-08
17.7032 1.227e-07 4.90007e-06 -4.00702e-08
17.7062 3.43145e-08 7.06067e-06 -2.86558e-08
17.7084 -7.47964e-08 9.86647e-06 -1.75245e-08
17.7102 -2.37136e-07 1.36199e-05 -5.33993e-09
17.7118 -6.77231e-09 1.82351e-05 1.06912e-08
17.713 1.06961e-06 2.17341e-05 2.43499e-08
17.7135 3.78606e-06 2.27402e-05 1.54902e-08
17.7139 7.80883e-06 2.45761e-05 -1.11396e-08
17.7142 1.14856e-05 2.79541e-05 -5.00951e-08
17.7145 1.4865e-05 3.21066e-05 -1.03126e-07
17.7148 1.75929e-05 3.63181e-05 -1.6074e-07
17.7152 1.80535e-05 3.98613e-05 -2.29567e-07
17.7153 1.54215e-05 3.85703e-05 -2.48874e-07
17.7154 1.20758e-05 3.62336e-05 -2.56478e-07
17.7155 1.03844e-05 3.50774e-05 -2.59092e-07
17.7155 9.02339e-06 3.41168e-05 -2.60899e-07
17.7156 8.22027e-06 3.34304e-05 -2.61917e-07
17.7156 7.51441e-06 3.27108e-05 -2.62824e-07
17.7157 6.95133e-06 3.20524e-05 -2.63532e-07
17.7157 6.49009e-06 3.14214e-05 -2.64138e-07
17.7157 6.03308e-06 3.07005e-05 -2.64742e-07
17.7158 5.65163e-06 2.99834e-05 -2.65281e-07
17.7158 5.25234e-06 2.90753e-05 -2.65878e-07
17.7159 4.93051e-06 2.81423e-05 -2.66417e-07
17.716 4.59002e-06 2.68197e-05 -2.67078e-07
17.7161 4.37944e-06 2.56512e-05 -2.67586e-07
17.7162 4.21182e-06 2.41984e-05 -2.68132e-07
17.7164 4.11349e-06 2.27948e-05 -2.68596e-07
17.7166 4.0535e-06 2.12331e-05 -2.69052e-07
17.7168 4.02306e-06 1.96884e-05 -2.69456e-07
17.7171 4.00656e-06 1.79713e-05 -2.69856e-07
17.7174 3.99895e-06 1.62867e-05 -2.70204e-07
17.7177 4.0005e-06 1.45833e-05 -2.7052e-07
17.7181 4.0084e-06 1.29041e-05 -2.70801e-07
17.7186 4.01647e-06 1.08169e-05 -2.71117e-07
17.7192 4.01895e-06 9.2063e-06 -2.71336e-07
17.7201 4.01649e-06 6.89842e-06 -2.71614e-07
17.7209 4.0118e-06 5.16568e-06 -2.71803e-07
17.7227 4.00424e-06 2.74224e-06 -2.72066e-07
17.7244 4.00698e-06 1.41894e-06 -2.72314e-07
17.7278 4.04021e-06 6.36788e-07 -2.72924e-07
17.7308 4.14148e-06 7.44356e-07 -2.74052e-07
17.7319 4.51416e-06 9.23672e-07 -2.75989e-07
17.7324 4.97186e-06 1.03478e-06 -2.78696e-07
17.7329 5.34013e-06 1.07521e-06 -2.82296e-07
17.7334 5.53962e-06 1.01556e-06 -2.85524e-07
17.7338 5.78095e-06 9.25673e-07 -2.88475e-07
17.7344 6.15194e-06 8.11763e-07 -2.9244e-07
17.7353 6.93067e-06 6.17292e-07 -3.00251e-07
17.7363 7.89602e-06 4.36309e-07 -3.09096e-07
17.7379 9.9152e-06 6.10336e-07 -3.26907e-07
17.7395 1.10858e-05 3.33441e-06 -3.4161e-07
17.7401 1.02974e-05 6.63912e-06 -3.396e-07
17.7409 8.25239e-06 1.31016e-05 -3.28133e-07
17.7413 7.29413e-06 1.66381e-05 -3.21197e-07
17.7419 6.35796e-06 2.06312e-05 -3.13289e-07
17.7425 5.4921e-06 2.4764e-05 -3.05027e-07
17.7432 4.7728e-06 2.85962e-05 -2.97223e-07
17.7439 4.09515e-06 3.24736e-05 -2.88917e-07
17.7446 3.52179e-06 3.58437e-05 -2.81061e-07
17.7453 3.08699e-06 3.83811e-05 -2.74483e-07
17.746 2.72841e-06 4.04211e-05 -2.68546e-07
17.7466 2.44e-06 4.19941e-05 -2.63359e-07
17.7473 2.16634e-06 4.33892e-05 -2.57993e-07
17.7481 1.8836e-06 4.46535e-05 -2.51911e-07
17.7492 1.56692e-06 4.57404e-05 -2.44277e-07
17.7507 1.24913e-06 4.63012e-05 -2.35426e-07
17.7533 8.48105e-07 4.59669e-05 -2.21903e-07
17.7559 6.00487e-07 4.41961e-05 -2.10251e-07
17.7611 3.87747e-07 3.85305e-05 -1.91155e-07
17.7661 3.28342e-07 3.28888e-05 -1.75663e-07
17.7738 3.30826e-07 2.57449e-05 -1.55793e-07
17.7841 3.44697e-07 1.90485e-05 -1.339e-07
17.8027 3.65033e-07 1.16246e-05 -1.0381e-07
17.8207 3.88256e-07 7.21719e-06 -8.32193e-08
17.833 4.08559e-07 5.11579e-06 -7.44925e-08
17.845 4.16667e-07 3.50127e-06 -6.93035e-08
17.8515 4.0533e-07 2.87804e-06 -6.6737e-08
17.8531 3.93075e-07 2.81326e-06 -6.5717e-08
17.8563 3.4134e-07 2.86891e-06 -6.23074e-08
17.8587 2.90292e-07 3.04719e-06 -5.85657e-08
17.8609 2.40343e-07 3.36126e-06 -5.38878e-08
17.8631 1.88406e-07 3.86201e-06 -4.81451e-08
17.8655 1.27114e-07 4.81507e-06 -4.06197e-08
17.8684 4.17373e-08 6.85736e-06 -2.95513e-08
17.8706 -6.35955e-08 9.59424e-06 -1.84868e-08
17.8724 -2.19149e-07 1.32192e-05 -6.5789e-09
17.8741 7.66289e-09 1.8002e-05 1.00557e-08
17.8754 1.07024e-06 2.17367e-05 2.37949e-08
17.8759 3.88904e-06 2.28393e-05 1.41004e-08
17.8763 8.05142e-06 2.47449e-05 -1.33662e-08
17.8766 1.19357e-05 2.83581e-05 -5.55258e-08
17.877 1.53873e-05 3.28778e-05 -1.13043e-07
17.8773 1.8139e-05 3.7284e-05 -1.71091e-07
17.8776 1.88629e-05 4.03319e-05 -2.23264e-07
17.8777 1.68465e-05 3.95867e-05 -2.44349e-07
17.8778 1.41247e-05 3.76766e-05 -2.52781e-07
17.8778 1.19933e-05 3.61802e-05 -2.56665e-07
17.8779 9.93352e-06 3.48315e-05 -2.5967e-07
17.878 8.73274e-06 3.3929e-05 -2.61245e-07
17.878 7.69264e-06 3.29399e-05 -2.62579e-07
17.8781 6.90156e-06 3.20238e-05 -2.63585e-07
17.8781 6.2676e-06 3.1113e-05 -2.64423e-07
17.8782 5.65655e-06 3.00272e-05 -2.65264e-07
17.8782 5.24394e-06 2.90929e-05 -2.65887e-07
17.8783 4.85806e-06 2.79503e-05 -2.66537e-07
17.8784 4.59039e-06 2.68782e-05 -2.67069e-07
17.8785 4.36565e-06 2.55995e-05 -2.67619e-07
17.8786 4.22624e-06 2.44168e-05 -2.68067e-07
17.8788 4.12527e-06 2.30537e-05 -2.68524e-07
17.8789 4.06803e-06 2.17612e-05 -2.68912e-07
17.8791 4.03206e-06 2.03018e-05 -2.69307e-07
17.8793 4.0137e-06 1.89066e-05 -2.6965e-07
17.8796 4.00269e-06 1.73074e-05 -2.70002e-07
17.8799 3.99811e-06 1.57888e-05 -2.70304e-07
17.8802 4.00176e-06 1.4088e-05 -2.7061e-07
17.8806 4.01007e-06 1.25826e-05 -2.70855e-07
17.8811 4.01757e-06 1.05562e-05 -2.71155e-07
17.8816 4.01929e-06 8.97087e-06 -2.71367e-07
17.8826 4.01607e-06 6.66226e-06 -2.71641e-07
17.8835 4.01089e-06 4.8716e-06 -2.71834e-07
17.8854 4.00458e-06 2.4513e-06 -2.72113e-07
17.8874 4.01105e-06 1.17788e-06 -2.7241e-07
17.8914 4.0574e-06 6.22367e-07 -2.73172e-07
17.8935 4.16821e-06 7.66975e-07 -2.74245e-07
17.8944 4.59823e-06 9.41168e-07 -2.76434e-07
17.8949 5.08526e-06 1.05363e-06 -2.79221e-07
17.8953 5.36193e-06 1.08833e-06 -2.82153e-07
17.8957 5.49989e-06 1.03228e-06 -2.85028e-07
17.8961 5.70728e-06 9.51732e-07 -2.8764e-07
17.8965 5.97479e-06 8.63182e-07 -2.90581e-07
17.8972 6.46433e-06 7.24444e-07 -2.95691e-07
17.8979 7.05155e-06 5.91839e-07 -3.01397e-07
17.8992 8.54639e-06 3.34374e-07 -3.14753e-07
17.9006 1.05936e-05 1.08762e-07 -3.31554e-07
17.9015 1.17871e-05 7.99924e-07 -3.43614e-07
17.9019 1.15003e-05 2.62985e-06 -3.45351e-07
17.9025 1.01649e-05 6.85459e-06 -3.40238e-07
17.9029 9.11939e-06 1.02375e-05 -3.34093e-07
17.9034 8.04924e-06 1.39648e-05 -3.26827e-07
17.904 6.93029e-06 1.84324e-05 -3.18023e-07
17.905 5.41793e-06 2.54918e-05 -3.03915e-07
17.906 4.35573e-06 3.11988e-05 -2.919e-07
17.9076 3.21927e-06 3.7803e-05 -2.75999e-07
17.9092 2.38221e-06 4.24808e-05 -2.61821e-07
17.9107 1.82886e-06 4.50204e-05 -2.50253e-07
17.9131 1.26234e-06 4.65169e-05 -2.35501e-07
17.9156 8.75813e-07 4.61625e-05 -2.22383e-07
17.9201 5.04287e-07 4.25423e-05 -2.02814e-07
17.9249 3.53944e-07 3.71418e-05 -1.86075e-07
17.9307 3.25559e-07 3.07314e-05 -1.69304e-07
17.9375 3.32973e-07 2.48731e-05 -1.52603e-07
17.951 3.50025e-07 1.69306e-05 -1.25513e-07
17.9679 3.67901e-07 1.07076e-05 -9.95477e-08
17.9832 3.88056e-07 7.20879e-06 -8.28682e-08
17.9951 4.08067e-07 5.20268e-06 -7.46656e-08
18.0073 4.17795e-07 3.53447e-06 -6.94361e-08
18.0139 4.09723e-07 2.89336e-06 -6.69218e-08
18.0155 3.96635e-07 2.82345e-06 -6.58828e-08
18.0188 3.42681e-07 2.86649e-06 -6.24064e-08
18.0212 2.91649e-07 3.04191e-06 -5.86547e-08
18.0234 2.41777e-07 3.34981e-06 -5.4035e-08
18.0256 1.90431e-07 3.83792e-06 -4.83792e-08
18.0279 1.29919e-07 4.76085e-06 -4.09795e-08
18.0308 4.5335e-08 6.75683e-06 -3.00092e-08
18.0331 -5.87379e-08 9.47278e-06 -1.89274e-08
18.0349 -2.13011e-07 1.30816e-05 -7.01752e-09
18.0366 2.98161e-08 1.79477e-05 1.00166e-08
18.038 1.09271e-06 2.17787e-05 2.33536e-08
18.0385 3.99833e-06 2.2955e-05 1.26484e-08
18.0389 8.32788e-06 2.49369e-05 -1.57522e-08
18.0392 1.23132e-05 2.868e-05 -5.9842e-08
18.0396 1.58306e-05 3.35638e-05 -1.21823e-07
18.0399 1.85191e-05 3.80526e-05 -1.80386e-07
18.0401 1.9165e-05 4.05767e-05 -2.22655e-07
18.0402 1.75117e-05 4.0071e-05 -2.42171e-07
18.0403 1.49751e-05 3.82953e-05 -2.50951e-07
18.0404 1.26495e-05 3.66169e-05 -2.55575e-07
18.0405 1.03959e-05 3.51604e-05 -2.59033e-07
18.0405 9.0545e-06 3.42116e-05 -2.60825e-07
18.0406 7.8221e-06 3.30838e-05 -2.62411e-07
18.0406 6.88904e-06 3.20137e-05 -2.63601e-07
18.0407 6.13337e-06 3.09041e-05 -2.64602e-07
18.0408 5.50658e-06 2.97172e-05 -2.65485e-07
18.0408 5.0449e-06 2.85509e-05 -2.66212e-07
18.0409 4.67741e-06 2.72723e-05 -2.66886e-07
18.041 4.42889e-06 2.60276e-05 -2.67449e-07
18.0412 4.25206e-06 2.4687e-05 -2.67973e-07
18.0413 4.14324e-06 2.33695e-05 -2.68427e-07
18.0415 4.07445e-06 2.19588e-05 -2.68858e-07
18.0416 4.03673e-06 2.05668e-05 -2.69242e-07
18.0419 4.01499e-06 1.90493e-05 -2.69618e-07
18.0421 4.00401e-06 1.75658e-05 -2.6995e-07
18.0424 3.9997e-06 1.59313e-05 -2.70278e-07
18.0427 4.00196e-06 1.43678e-05 -2.70562e-07
18.0432 4.01009e-06 1.24392e-05 -2.70879e-07
18.0436 4.01645e-06 1.08986e-05 -2.71108e-07
18.0443 4.01887e-06 8.69225e-06 -2.71402e-07
18.045 4.01679e-06 6.97726e-06 -2.71607e-07
18.0464 4.00885e-06 4.37247e-06 -2.71883e-07
18.0478 4.00525e-06 2.63752e-06 -2.72095e-07
18.0506 4.01424e-06 9.76718e-07 -2.72498e-07
18.0533 4.03516e-06 5.27512e-07 -2.72921e-07
18.0545 4.05611e-06 5.98221e-07 -2.73194e-07
18.0561 4.13069e-06 7.80729e-07 -2.73951e-07
18.0567 4.23626e-06 8.47807e-07 -2.74698e-07
18.0571 4.52363e-06 9.22706e-07 -2.75974e-07
18.0573 4.87135e-06 9.98743e-07 -2.77453e-07
18.0575 5.18275e-06 1.07309e-06 -2.79406e-07
18.0577 5.28037e-06 1.09379e-06 -2.80998e-07
18.058 5.33044e-06 1.07345e-06 -2.82563e-07
18.0583 5.45439e-06 1.02232e-06 -2.84584e-07
18.0586 5.62491e-06 9.59961e-07 -2.8671e-07
18.0592 6.02318e-06 8.32006e-07 -2.91135e-07
18.0599 6.51876e-06 7.0359e-07 -2.962e-07
18.0612 7.81537e-06 4.50933e-07 -3.08285e-07
18.0628 9.86332e-06 4.27065e-07 -3.26088e-07
18.0644 1.12696e-05 2.42597e-06 -3.41915e-07
18.0649 1.05954e-05 5.39553e-06 -3.40967e-07
18.0657 8.56132e-06 1.1725e-05 -3.30273e-07
18.0662 7.59561e-06 1.51829e-05 -3.23515e-07
18.0667 6.63706e-06 1.9148e-05 -3.15639e-07
18.0676 5.43429e-06 2.48343e-05 -3.04228e-07
18.0685 4.49367e-06 2.98741e-05 -2.93716e-07
18.0697 3.52995e-06 3.54503e-05 -2.80867e-07
18.071 2.76007e-06 3.98831e-05 -2.68802e-07
18.0722 2.22795e-06 4.26789e-05 -2.58896e-07
18.0741 1.62305e-06 4.51596e-05 -2.45331e-07
18.076 1.19409e-06 4.60378e-05 -2.33574e-07
18.0789 7.72728e-07 4.5378e-05 -2.18624e-07
18.0819 5.30332e-07 4.29756e-05 -2.05743e-07
18.0875 3.61113e-07 3.66748e-05 -1.86315e-07
18.0928 3.24646e-07 3.09987e-05 -1.70883e-07
18.1016 3.34951e-07 2.35552e-05 -1.49282e-07
18.1133 3.49665e-07 1.67867e-05 -1.25876e-07
18.1302 3.6775e-07 1.07158e-05 -9.99841e-08
18.1464 3.89245e-07 7.0508e-06 -8.24427e-08
18.1584 4.08891e-07 5.06761e-06 -7.43319e-08
18.1708 4.16327e-07 3.41075e-06 -6.90493e-08
18.1764 4.01004e-07 2.92401e-06 -6.65651e-08
18.1802 3.61823e-07 2.84158e-06 -6.36458e-08
18.1831 3.04879e-07 2.98687e-06 -5.96969e-08
18.1854 2.51057e-07 3.27882e-06 -5.50461e-08
18.1878 1.97229e-07 3.75756e-06 -4.92173e-08
18.19 1.39859e-07 4.57171e-06 -4.22881e-08
18.1929 5.71412e-08 6.42185e-06 -3.15819e-08
18.1953 -4.31401e-08 9.07914e-06 -2.03817e-08
18.1972 -1.95496e-07 1.26891e-05 -8.33022e-09
18.1991 1.45808e-07 1.80413e-05 1.09583e-08
18.2005 1.45262e-06 2.1941e-05 2.12397e-08
18.2011 4.65094e-06 2.34508e-05 5.8156e-09
18.2014 9.37812e-06 2.58726e-05 -2.72863e-08
18.2018 1.38948e-05 3.03764e-05 -8.23913e-08
18.2022 1.73176e-05 3.59896e-05 -1.53905e-07
18.2025 1.91205e-05 4.00853e-05 -2.13428e-07
18.2027 1.8287e-05 4.05001e-05 -2.37888e-07
18.2027 1.6456e-05 3.93311e-05 -2.47006e-07
18.2029 1.28115e-05 3.67071e-05 -2.55081e-07
18.2029 1.04217e-05 3.5088e-05 -2.58958e-07
18.203 8.47064e-06 3.36074e-05 -2.61566e-07
18.2031 7.00035e-06 3.2056e-05 -2.63457e-07
18.2032 5.91325e-06 3.04169e-05 -2.64909e-07
18.2033 5.05744e-06 2.8508e-05 -2.66193e-07
18.2034 4.6195e-06 2.69904e-05 -2.66997e-07
18.2036 4.33006e-06 2.53118e-05 -2.67717e-07
18.2037 4.16949e-06 2.37132e-05 -2.68297e-07
18.2039 4.07543e-06 2.19364e-05 -2.68851e-07
18.2041 4.03101e-06 2.02243e-05 -2.69318e-07
18.2044 4.00852e-06 1.82715e-05 -2.69785e-07
18.2048 3.99932e-06 1.6382e-05 -2.70183e-07
18.2052 4.00078e-06 1.44247e-05 -2.70545e-07
18.2056 4.0101e-06 1.24562e-05 -2.70871e-07
18.2062 4.01762e-06 1.04416e-05 -2.71169e-07
18.2068 4.01901e-06 8.52694e-06 -2.71421e-07
18.2077 4.01551e-06 6.36808e-06 -2.71675e-07
18.2085 4.01066e-06 4.78375e-06 -2.71842e-07
18.21 4.00377e-06 2.81788e-06 -2.72046e-07
18.2113 4.00367e-06 1.58437e-06 -2.72232e-07
18.2132 4.01424e-06 6.9986e-07 -2.72522e-07
18.2149 4.02816e-06 4.75422e-07 -2.72795e-07
18.2169 4.05222e-06 6.19199e-07 -2.7316e-07
18.2179 4.07741e-06 7.25213e-07 -2.73445e-07
18.2184 4.10436e-06 7.70695e-07 -2.73707e-07
18.2189 4.1552e-06 8.16423e-07 -2.74169e-07
18.2192 4.22777e-06 8.4987e-07 -2.74667e-07
18.2195 4.44568e-06 9.06672e-07 -2.75668e-07
18.2197 4.72005e-06 9.64987e-07 -2.76764e-07
18.2199 5.15302e-06 1.06438e-06 -2.78955e-07
18.2201 5.26383e-06 1.09514e-06 -2.80273e-07
18.2203 5.28314e-06 1.08857e-06 -2.8158e-07
18.2205 5.35323e-06 1.05823e-06 -2.83137e-07
18.2207 5.46507e-06 1.01475e-06 -2.84746e-07
18.2212 5.73278e-06 9.18513e-07 -2.87975e-07
18.2217 6.03803e-06 8.2538e-07 -2.91298e-07
18.2226 6.7754e-06 6.4422e-07 -2.98716e-07
18.2239 8.0631e-06 4.07379e-07 -3.10506e-07
18.2255 1.03325e-05 1.94361e-07 -3.29553e-07
18.2266 1.1561e-05 1.2694e-06 -3.42729e-07
18.2271 1.10932e-05 3.67334e-06 -3.43291e-07
18.2279 9.16639e-06 9.73978e-06 -3.34141e-07
18.2283 8.22991e-06 1.29216e-05 -3.28042e-07
18.2288 7.24498e-06 1.67137e-05 -3.20515e-07
18.2298 5.72316e-06 2.35794e-05 -3.06744e-07
18.2311 4.33204e-06 3.08787e-05 -2.91322e-07
18.2328 3.13389e-06 3.77541e-05 -2.74613e-07
18.2344 2.31117e-06 4.2278e-05 -2.60333e-07
18.2363 1.69292e-06 4.48925e-05 -2.46723e-07
18.2396 1.02265e-06 4.59808e-05 -2.2756e-07
18.2426 6.60575e-07 4.46422e-05 -2.13082e-07
18.2471 4.14238e-07 4.00519e-05 -1.95432e-07
18.2518 3.34188e-07 3.47035e-05 -1.80526e-07
18.2586 3.26715e-07 2.78838e-05 -1.62125e-07
18.268 3.40358e-07 2.10438e-05 -1.40877e-07
18.2853 3.59454e-07 1.32288e-05 -1.10793e-07
18.3046 3.82799e-07 7.94882e-06 -8.6367e-08
18.3177 4.05062e-07 5.5475e-06 -7.58842e-08
18.3293 4.09058e-07 3.9895e-06 -6.98863e-08
18.3422 3.7215e-07 2.83308e-06 -6.3159e-08
18.3427 3.63671e-07 2.8278e-06 -6.26473e-08
18.3438 3.33949e-07 2.89962e-06 -6.10585e-08
18.3454 2.90135e-07 3.06769e-06 -5.81088e-08
18.3473 2.45013e-07 3.34098e-06 -5.40864e-08
18.3493 1.96741e-07 3.77943e-06 -4.89529e-08
18.3517 1.35562e-07 4.65666e-06 -4.16598e-08
18.3544 5.5565e-08 6.47642e-06 -3.12836e-08
18.3568 -4.35296e-08 9.10346e-06 -2.02837e-08
18.3586 -1.9469e-07 1.26761e-05 -8.36891e-09
18.3606 1.26811e-07 1.80341e-05 1.0817e-08
18.362 1.36505e-06 2.19101e-05 2.10062e-08
18.3625 4.55726e-06 2.33769e-05 5.86615e-09
18.3628 9.29689e-06 2.57404e-05 -2.67682e-08
18.3632 1.3762e-05 3.01561e-05 -8.07032e-08
18.3637 1.7137e-05 3.56783e-05 -1.51089e-07
18.364 1.90791e-05 3.98699e-05 -2.10576e-07
18.3641 1.84699e-05 4.0514e-05 -2.36123e-07
18.3642 1.66412e-05 3.93923e-05 -2.46243e-07
18.3643 1.30164e-05 3.67902e-05 -2.54722e-07
18.3643 1.09188e-05 3.53562e-05 -2.58242e-07
18.3644 8.62801e-06 3.36517e-05 -2.61339e-07
18.3645 6.99692e-06 3.20004e-05 -2.63443e-07
18.3646 6.01846e-06 3.0589e-05 -2.64747e-07
18.3647 5.28106e-06 2.90641e-05 -2.65826e-07
18.3648 4.75802e-06 2.74817e-05 -2.66725e-07
18.3649 4.43589e-06 2.59696e-05 -2.67428e-07
18.3651 4.23015e-06 2.43676e-05 -2.68053e-07
18.3652 4.11422e-06 2.2782e-05 -2.68584e-07
18.3654 4.0519e-06 2.11452e-05 -2.69063e-07
18.3657 4.01977e-06 1.94207e-05 -2.69509e-07
18.366 4.00486e-06 1.76833e-05 -2.69908e-07
18.3663 3.99971e-06 1.57918e-05 -2.7029e-07
18.3667 4.00344e-06 1.3901e-05 -2.7063e-07
18.3672 4.01246e-06 1.17576e-05 -2.70974e-07
18.3678 4.01778e-06 9.96378e-06 -2.71231e-07
18.3686 4.01767e-06 7.64141e-06 -2.71526e-07
18.3694 4.01407e-06 5.9213e-06 -2.71721e-07
18.3709 4.00555e-06 3.39424e-06 -2.71984e-07
18.3724 4.00398e-06 1.91502e-06 -2.72187e-07
18.3747 4.01529e-06 7.67645e-07 -2.72538e-07
18.3769 4.03623e-06 5.20588e-07 -2.72912e-07
18.3792 4.09252e-06 7.04784e-07 -2.73577e-07
18.3804 4.22152e-06 8.34228e-07 -2.74588e-07
18.3809 4.53961e-06 9.25797e-07 -2.76065e-07
18.3812 4.94698e-06 1.01763e-06 -2.7804e-07
18.3815 5.23598e-06 1.08011e-06 -2.80407e-07
18.3818 5.32933e-06 1.07569e-06 -2.82382e-07
18.3821 5.43144e-06 1.03348e-06 -2.84232e-07
18.3824 5.63144e-06 9.60056e-07 -2.86756e-07
18.3831 6.04912e-06 8.2603e-07 -2.91403e-07
18.3838 6.56135e-06 6.94552e-07 -2.96618e-07
18.3851 7.91041e-06 4.35852e-07 -3.09121e-07
18.3867 1.00721e-05 2.92369e-07 -3.27563e-07
18.3881 1.14893e-05 1.70594e-06 -3.42764e-07
18.3886 1.09586e-05 4.25619e-06 -3.42753e-07
18.3894 8.91783e-06 1.06192e-05 -3.32638e-07
18.3898 7.96117e-06 1.39415e-05 -3.26221e-07
18.3904 6.9904e-06 1.78151e-05 -3.18535e-07
18.3914 5.50208e-06 2.47725e-05 -3.04548e-07
18.3928 4.11435e-06 3.22465e-05 -2.88532e-07
18.3945 2.94304e-06 3.8979e-05 -2.71484e-07
18.3963 2.12439e-06 4.33363e-05 -2.5659e-07
18.3982 1.5587e-06 4.5533e-05 -2.43594e-07
18.401 1.01817e-06 4.61696e-05 -2.27645e-07
18.404 6.6289e-07 4.46884e-05 -2.13118e-07
18.4087 4.13344e-07 3.99606e-05 -1.9503e-07
18.4135 3.33508e-07 3.43951e-05 -1.79544e-07
18.4204 3.27433e-07 2.75389e-05 -1.60989e-07
18.4299 3.40952e-07 2.08056e-05 -1.39951e-07
18.4474 3.60221e-07 1.30084e-05 -1.0976e-07
18.4664 3.83337e-07 7.87057e-06 -8.59702e-08
18.4794 4.05346e-07 5.5186e-06 -7.57652e-08
18.4909 4.14107e-07 3.91709e-06 -7.01773e-08
18.5023 3.60219e-07 3.03991e-06 -6.3511e-08
18.5079 2.68025e-07 3.24107e-06 -5.61879e-08
18.5112 1.8906e-07 3.85202e-06 -4.85768e-08
18.514 1.19625e-07 4.95905e-06 -3.98086e-08
18.5169 3.3643e-08 7.07246e-06 -2.86087e-08
18.5192 -7.79677e-08 9.94321e-06 -1.72659e-08
18.5209 -2.41629e-07 1.37253e-05 -5.01527e-09
18.5225 -1.79127e-08 1.8262e-05 1.07071e-08
18.5237 1.04688e-06 2.17199e-05 2.428e-08
18.5242 3.74257e-06 2.27014e-05 1.55872e-08
18.5246 7.74316e-06 2.45114e-05 -1.08428e-08
18.5249 1.13799e-05 2.78366e-05 -4.91296e-08
18.5252 1.47369e-05 3.1912e-05 -1.01207e-07
18.5255 1.75295e-05 3.61531e-05 -1.58732e-07
18.5259 1.81985e-05 3.98866e-05 -2.27707e-07
18.526 1.56609e-05 3.86874e-05 -2.48041e-07
18.5261 1.24974e-05 3.64672e-05 -2.55767e-07
18.5262 1.07219e-05 3.5276e-05 -2.58597e-07
18.5262 9.26275e-06 3.42925e-05 -2.6057e-07
18.5263 8.39669e-06 3.35797e-05 -2.61678e-07
18.5263 7.63832e-06 3.283e-05 -2.62654e-07
18.5264 7.02839e-06 3.21335e-05 -2.63424e-07
18.5264 6.53829e-06 3.14749e-05 -2.64066e-07
18.5264 6.05161e-06 3.0715e-05 -2.64711e-07
18.5265 5.65539e-06 2.99734e-05 -2.6527e-07
18.5265 5.24285e-06 2.90332e-05 -2.65889e-07
18.5266 4.91948e-06 2.80891e-05 -2.66433e-07
18.5267 4.57964e-06 2.67539e-05 -2.67098e-07
18.5268 4.37342e-06 2.55953e-05 -2.676e-07
18.5269 4.21001e-06 2.41635e-05 -2.68137e-07
18.5271 4.1135e-06 2.27789e-05 -2.68594e-07
18.5273 4.05414e-06 2.12414e-05 -2.69044e-07
18.5275 4.02371e-06 1.97216e-05 -2.69443e-07
18.5277 4.00705e-06 1.80361e-05 -2.69837e-07
18.528 3.99928e-06 1.63801e-05 -2.70182e-07
18.5284 4.0004e-06 1.4673e-05 -2.70501e-07
18.5288 4.00783e-06 1.30134e-05 -2.70781e-07
18.5293 4.01594e-06 1.09416e-05 -2.71097e-07
18.5298 4.01876e-06 9.33312e-06 -2.71317e-07
18.5307 4.01666e-06 7.01511e-06 -2.716e-07
18.5316 4.01211e-06 5.27145e-06 -2.71791e-07
18.5333 4.00434e-06 2.82698e-06 -2.72054e-07
18.535 4.00673e-06 1.47592e-06 -2.72303e-07
18.5385 4.04215e-06 6.49573e-07 -2.72943e-07
18.5416 4.17218e-06 7.60435e-07 -2.74293e-07
18.5427 4.60257e-06 9.44958e-07 -2.7656e-07
18.5433 5.11128e-06 1.05942e-06 -2.79644e-07
18.5437 5.39934e-06 1.08047e-06 -2.82794e-07
18.5442 5.57594e-06 1.00742e-06 -2.86005e-07
18.5446 5.83786e-06 9.10466e-07 -2.89102e-07
18.5451 6.17634e-06 8.0707e-07 -2.92701e-07
18.546 6.91492e-06 6.22053e-07 -3.00109e-07
18.5469 7.83327e-06 4.48e-07 -3.08543e-07
18.5485 9.87775e-06 5.48121e-07 -3.26449e-07
18.5502 1.1166e-05 3.00448e-06 -3.41867e-07
18.5507 1.04366e-05 6.12567e-06 -3.40283e-07
18.5515 8.35358e-06 1.26692e-05 -3.28845e-07
18.552 7.40409e-06 1.61318e-05 -3.22065e-07
18.5525 6.46849e-06 2.0068e-05 -3.14266e-07
18.5532 5.56688e-06 2.43195e-05 -3.0577e-07
18.5538 4.81785e-06 2.82763e-05 -2.97718e-07
18.5546 4.09283e-06 3.24121e-05 -2.8888e-07
18.5553 3.53859e-06 3.56666e-05 -2.81299e-07
18.5561 3.06544e-06 3.84236e-05 -2.74114e-07
18.5568 2.68046e-06 4.06049e-05 -2.67689e-07
18.5574 2.37e-06 4.22759e-05 -2.62005e-07
18.5583 2.05517e-06 4.38259e-05 -2.55646e-07
18.5592 1.74702e-06 4.50814e-05 -2.487e-07
18.5607 1.38006e-06 4.60736e-05 -2.3923e-07
18.5626 1.05333e-06 4.61997e-05 -2.29092e-07
18.5662 6.32687e-07 4.43886e-05 -2.11751e-07
18.5695 4.37226e-07 4.1153e-05 -1.98618e-07
18.5749 3.38961e-07 3.48321e-05 -1.81089e-07
18.5803 3.24194e-07 2.92834e-05 -1.6609e-07
18.5908 3.39755e-07 2.12601e-05 -1.41715e-07
18.6035 3.54626e-07 1.47708e-05 -1.17974e-07
18.6195 3.7164e-07 9.74287e-06 -9.54018e-08
18.6342 3.92681e-07 6.68061e-06 -8.07583e-08
18.6459 4.10276e-07 4.8389e-06 -7.35128e-08
18.6601 4.18936e-07 3.03769e-06 -6.78818e-08
18.6617 4.12389e-07 2.90313e-06 -6.71073e-08
18.6651 3.76725e-07 2.81622e-06 -6.46884e-08
18.6677 3.30802e-07 2.88813e-06 -6.16698e-08
18.67 2.79623e-07 3.09997e-06 -5.76991e-08
18.6722 2.30846e-07 3.43867e-06 -5.28759e-08
18.6744 1.78091e-07 3.9906e-06 -4.69417e-08
18.6769 1.10797e-07 5.14391e-06 -3.85352e-08
18.6798 2.08694e-08 7.423e-06 -2.7062e-08
18.6819 -9.58417e-08 1.03762e-05 -1.57596e-08
18.6837 -2.74345e-07 1.44546e-05 -2.86859e-09
18.6852 6.93173e-08 1.901e-05 1.34786e-08
18.6863 1.18461e-06 2.1968e-05 2.40706e-08
18.6868 4.00199e-06 2.29983e-05 1.27576e-08
18.6871 8.36614e-06 2.49722e-05 -1.58299e-08
18.6875 1.23704e-05 2.87339e-05 -6.00504e-08
18.6879 1.58212e-05 3.3562e-05 -1.2127e-07
18.6882 1.85156e-05 3.80619e-05 -1.80169e-07
18.6884 1.91488e-05 4.06313e-05 -2.23704e-07
18.6885 1.74324e-05 4.00438e-05 -2.42536e-07
18.6886 1.46965e-05 3.81362e-05 -2.51528e-07
18.6887 1.23335e-05 3.64523e-05 -2.56087e-07
18.6887 1.00536e-05 3.49522e-05 -2.59499e-07
18.6888 8.79625e-06 3.40165e-05 -2.61161e-07
18.6888 7.53728e-06 3.27955e-05 -2.62773e-07
18.6889 6.63229e-06 3.16862e-05 -2.63934e-07
18.689 5.90251e-06 3.05234e-05 -2.64918e-07
18.6891 5.32352e-06 2.93161e-05 -2.6576e-07
18.6891 4.89602e-06 2.81065e-05 -2.66469e-07
18.6892 4.5704e-06 2.68144e-05 -2.6711e-07
18.6893 4.35277e-06 2.55443e-05 -2.67653e-07
18.6895 4.20331e-06 2.41958e-05 -2.68154e-07
18.6896 4.11285e-06 2.28614e-05 -2.68593e-07
18.6898 4.05696e-06 2.14344e-05 -2.69012e-07
18.69 4.02709e-06 2.00281e-05 -2.69384e-07
18.6902 4.00983e-06 1.84813e-05 -2.69753e-07
18.6905 4.00124e-06 1.69802e-05 -2.70075e-07
18.6908 3.99997e-06 1.53713e-05 -2.70386e-07
18.6911 4.00462e-06 1.38391e-05 -2.70655e-07
18.6916 4.0124e-06 1.19725e-05 -2.70953e-07
18.692 4.01751e-06 1.04469e-05 -2.71174e-07
18.6927 4.01866e-06 8.3141e-06 -2.71451e-07
18.6934 4.01594e-06 6.61392e-06 -2.71649e-07
18.6949 4.00775e-06 4.05322e-06 -2.71917e-07
18.6963 4.005e-06 2.37515e-06 -2.72133e-07
18.6992 4.01726e-06 8.71676e-07 -2.72563e-07
18.702 4.04246e-06 5.62726e-07 -2.73024e-07
18.7033 4.06592e-06 6.65826e-07 -2.73318e-07
18.7042 4.10718e-06 7.70309e-07 -2.73736e-07
18.7047 4.1549e-06 8.14591e-07 -2.74168e-07
18.7051 4.31232e-06 8.75799e-07 -2.75112e-07
18.7053 4.52071e-06 9.23435e-07 -2.75943e-07
18.7056 4.85249e-06 9.95189e-07 -2.77354e-07
18.7058 5.19491e-06 1.07831e-06 -2.79552e-07
18.706 5.27871e-06 1.09668e-06 -2.8092e-07
18.7062 5.31825e-06 1.07944e-06 -2.82287e-07
18.7065 5.46349e-06 1.02225e-06 -2.84584e-07
18.7072 5.84941e-06 8.87054e-07 -2.89232e-07
18.7079 6.28468e-06 7.63451e-07 -2.93834e-07
18.7091 7.42708e-06 5.22327e-07 -3.04735e-07
18.7108 9.51896e-06 4.45906e-07 -3.23074e-07
18.7126 1.12369e-05 2.44915e-06 -3.41624e-07
18.7132 1.05904e-05 5.40756e-06 -3.40791e-07
18.7141 8.39512e-06 1.22893e-05 -3.29119e-07
18.7145 7.43092e-06 1.57869e-05 -3.22271e-07
18.7151 6.48884e-06 1.97533e-05 -3.1438e-07
18.7159 5.38018e-06 2.50589e-05 -3.03718e-07
18.7167 4.49208e-06 2.98482e-05 -2.93742e-07
18.7178 3.59651e-06 3.50377e-05 -2.81907e-07
18.719 2.89414e-06 3.91057e-05 -2.71147e-07
18.72 2.38778e-06 4.18531e-05 -2.62098e-07
18.7216 1.81695e-06 4.44824e-05 -2.50092e-07
18.7233 1.39825e-06 4.57377e-05 -2.39554e-07
18.7258 9.43421e-07 4.58795e-05 -2.25302e-07
18.7285 6.48722e-07 4.4381e-05 -2.12667e-07
18.7334 4.07302e-07 3.93762e-05 -1.94105e-07
18.7383 3.32154e-07 3.38689e-05 -1.78671e-07
18.7456 3.28608e-07 2.67294e-05 -1.59091e-07
18.7548 3.41548e-07 2.038e-05 -1.38909e-07
18.7729 3.61317e-07 1.2592e-05 -1.08167e-07
18.7913 3.83863e-07 7.73567e-06 -8.54557e-08
18.8039 4.0539e-07 5.48581e-06 -7.56856e-08
18.8156 4.15353e-07 3.86091e-06 -7.01801e-08
18.8258 4.01038e-07 2.8204e-06 -6.60564e-08
18.8267 3.94763e-07 2.7795e-06 -6.55228e-08
18.8285 3.65286e-07 2.802e-06 -6.37641e-08
18.8307 3.16102e-07 2.92822e-06 -6.06751e-08
18.8328 2.67563e-07 3.16567e-06 -5.66767e-08
18.8351 2.16229e-07 3.56856e-06 -5.13072e-08
18.8373 1.61496e-07 4.22013e-06 -4.49817e-08
18.8401 8.44682e-08 5.72975e-06 -3.52232e-08
18.8429 -2.00485e-08 8.4831e-06 -2.27633e-08
18.845 -1.6234e-07 1.19367e-05 -1.06351e-08
18.8468 -1.0249e-07 1.66956e-05 5.30447e-09
18.8483 8.92754e-07 2.12506e-05 2.38316e-08
18.8489 3.43378e-06 2.23505e-05 1.90554e-08
18.8493 6.90905e-06 2.40534e-05 -4.74266e-09
18.8496 1.0543e-05 2.73337e-05 -4.17153e-08
18.85 1.4265e-05 3.13895e-05 -9.30997e-08
18.8503 1.74342e-05 3.59223e-05 -1.53919e-07
18.8507 1.83321e-05 3.99196e-05 -2.2457e-07
18.8508 1.57652e-05 3.87882e-05 -2.47599e-07
18.8509 1.29057e-05 3.6772e-05 -2.55151e-07
18.851 1.11321e-05 3.56067e-05 -2.58058e-07
18.851 9.82582e-06 3.47924e-05 -2.59854e-07
18.8511 9.00605e-06 3.41811e-05 -2.60917e-07
18.8511 8.34068e-06 3.36011e-05 -2.61785e-07
18.8511 7.73861e-06 3.30127e-05 -2.62533e-07
18.8511 7.24061e-06 3.2454e-05 -2.63174e-07
18.8512 6.71227e-06 3.17816e-05 -2.63844e-07
18.8512 6.23017e-06 3.10599e-05 -2.64484e-07
18.8513 5.69633e-06 3.00985e-05 -2.6522e-07
18.8514 5.24151e-06 2.90562e-05 -2.65906e-07
18.8515 4.7796e-06 2.76254e-05 -2.667e-07
18.8516 4.47821e-06 2.62737e-05 -2.67337e-07
18.8517 4.26173e-06 2.47291e-05 -2.67951e-07
18.8519 4.13425e-06 2.31864e-05 -2.68481e-07
18.852 4.0617e-06 2.15448e-05 -2.68972e-07
18.8523 4.02565e-06 1.98948e-05 -2.6941e-07
18.8526 4.00706e-06 1.80785e-05 -2.69836e-07
18.8529 3.99889e-06 1.62841e-05 -2.70208e-07
18.8532 4.00063e-06 1.44981e-05 -2.70537e-07
18.8537 4.00925e-06 1.27016e-05 -2.70835e-07
18.8542 4.01726e-06 1.05694e-05 -2.71153e-07
18.8548 4.01914e-06 8.88972e-06 -2.71378e-07
18.8557 4.01597e-06 6.61302e-06 -2.71648e-07
18.8566 4.01109e-06 4.932e-06 -2.71828e-07
18.8583 4.00387e-06 2.57787e-06 -2.72085e-07
18.86 4.00657e-06 1.31861e-06 -2.7232e-07
18.8627 4.02998e-06 6.25625e-07 -2.72784e-07
18.8659 4.09075e-06 6.958e-07 -2.7357e-07
18.8669 4.20383e-06 8.28087e-07 -2.74469e-07
18.8676 4.6079e-06 9.52542e-07 -2.76366e-07
18.8679 4.99767e-06 1.03938e-06 -2.78265e-07
18.8682 5.25743e-06 1.09484e-06 -2.80451e-07
18.8685 5.35005e-06 1.08499e-06 -2.82572e-07
18.8688 5.48225e-06 1.02962e-06 -2.84832e-07
18.8693 5.73427e-06 9.38416e-07 -2.87895e-07
18.8702 6.34918e-06 7.56792e-07 -2.94447e-07
18.8712 7.2985e-06 5.48339e-07 -3.03584e-07
18.8729 9.44386e-06 2.83681e-07 -3.22048e-07
18.8746 1.15001e-05 1.45721e-06 -3.42462e-07
18.8752 1.10567e-05 3.96996e-06 -3.43281e-07
18.876 9.16617e-06 9.94683e-06 -3.34308e-07
18.8764 8.19232e-06 1.3283e-05 -3.27921e-07
18.8769 7.20594e-06 1.71264e-05 -3.20327e-07
18.8779 5.68584e-06 2.40699e-05 -3.06456e-07
18.8792 4.3046e-06 3.13885e-05 -2.91017e-07
18.8809 3.10072e-06 3.83273e-05 -2.74088e-07
18.8826 2.27494e-06 4.28535e-05 -2.59635e-07
18.8845 1.66458e-06 4.54155e-05 -2.46149e-07
18.8874 1.06405e-06 4.64043e-05 -2.29082e-07
18.8904 6.83162e-07 4.51074e-05 -2.14154e-07
18.8948 4.28474e-07 4.0797e-05 -1.96942e-07
18.8996 3.37478e-07 3.52155e-05 -1.81336e-07
18.9063 3.26537e-07 2.82992e-05 -1.62864e-07
18.9153 3.3943e-07 2.1626e-05 -1.42485e-07
18.9321 3.58162e-07 1.37214e-05 -1.12613e-07
18.9515 3.81051e-07 8.23361e-06 -8.7532e-08
18.9648 4.03479e-07 5.7316e-06 -7.6503e-08
18.9763 4.12861e-07 4.10434e-06 -7.06262e-08
18.9893 3.91519e-07 2.80066e-06 -6.48917e-08
18.9901 3.82041e-07 2.77723e-06 -6.43033e-08
18.9916 3.45189e-07 2.84066e-06 -6.23735e-08
18.9934 3.00444e-07 2.99153e-06 -5.94447e-08
18.9954 2.55353e-07 3.24688e-06 -5.54225e-08
18.9974 2.10318e-07 3.62768e-06 -5.05926e-08
18.9996 1.52721e-07 4.35258e-06 -4.38856e-08
19.0024 7.74628e-08 5.88881e-06 -3.42206e-08
19.0049 -1.57726e-08 8.38825e-06 -2.30328e-08
19.0069 -1.50399e-07 1.16729e-05 -1.14581e-08
19.0087 -1.67006e-07 1.63816e-05 3.9119e-09
19.0102 7.41694e-07 2.09406e-05 2.28681e-08
19.0109 3.03142e-06 2.23175e-05 2.12497e-08
19.0113 6.34969e-06 2.39722e-05 -7.60791e-10
19.0116 1.05185e-05 2.72806e-05 -4.04511e-08
19.012 1.48434e-05 3.20231e-05 -1.00586e-07
19.0124 1.78295e-05 3.66755e-05 -1.60974e-07
19.0127 1.89576e-05 4.02266e-05 -2.17142e-07
19.0128 1.73139e-05 3.99926e-05 -2.42653e-07
19.0129 1.51709e-05 3.85181e-05 -2.50815e-07
19.0129 1.29487e-05 3.69051e-05 -2.55206e-07
19.013 1.09735e-05 3.56188e-05 -2.58306e-07
19.013 9.66082e-06 3.47396e-05 -2.60089e-07
19.0131 8.52143e-06 3.38211e-05 -2.61565e-07
19.0131 7.60838e-06 3.2931e-05 -2.62712e-07
19.0132 6.86567e-06 3.20415e-05 -2.63663e-07
19.0132 6.12219e-06 3.09494e-05 -2.64633e-07
19.0133 5.60791e-06 2.99957e-05 -2.65352e-07
19.0134 5.1149e-06 2.88089e-05 -2.66105e-07
19.0135 4.76714e-06 2.7685e-05 -2.66718e-07
19.0136 4.47743e-06 2.63611e-05 -2.67334e-07
19.0137 4.29276e-06 2.51095e-05 -2.67841e-07
19.0138 4.16426e-06 2.37293e-05 -2.68329e-07
19.014 4.08841e-06 2.23675e-05 -2.68756e-07
19.0141 4.04269e-06 2.08984e-05 -2.69168e-07
19.0144 4.0189e-06 1.94424e-05 -2.69537e-07
19.0146 4.00536e-06 1.78362e-05 -2.69903e-07
19.0149 3.99901e-06 1.62658e-05 -2.70223e-07
19.0152 4.00093e-06 1.45996e-05 -2.7053e-07
19.0156 4.00846e-06 1.30368e-05 -2.70791e-07
19.0161 4.01614e-06 1.10888e-05 -2.71086e-07
19.0166 4.01903e-06 9.51125e-06 -2.71302e-07
19.0175 4.01718e-06 7.18957e-06 -2.71586e-07
19.0183 4.01271e-06 5.42787e-06 -2.71779e-07
19.02 4.00472e-06 2.95558e-06 -2.72043e-07
19.0218 4.00684e-06 1.53137e-06 -2.72299e-07
19.0254 4.04323e-06 6.54382e-07 -2.72958e-07
19.0285 4.16476e-06 7.62512e-07 -2.74258e-07
19.0295 4.58019e-06 9.42253e-07 -2.76422e-07
19.0301 5.10568e-06 1.06159e-06 -2.79564e-07
19.0305 5.39401e-06 1.08414e-06 -2.82696e-07
19.031 5.56799e-06 1.0113e-06 -2.85913e-07
19.0314 5.816e-06 9.1847e-07 -2.88862e-07
19.0319 6.14151e-06 8.17159e-07 -2.92341e-07
19.0328 6.79175e-06 6.49093e-07 -2.98925e-07
19.0336 7.61456e-06 4.87317e-07 -3.06566e-07
19.0352 9.82244e-06 3.10489e-07 -3.25405e-07
19.0368 1.14651e-05 1.80512e-06 -3.42674e-07
19.0373 1.09116e-05 4.54385e-06 -3.4262e-07
19.0382 8.77858e-06 1.12554e-05 -3.31835e-07
19.0386 7.83782e-06 1.45664e-05 -3.25437e-07
19.0391 6.88283e-06 1.8424e-05 -3.17815e-07
19.0399 5.66894e-06 2.40193e-05 -3.06676e-07
19.0408 4.71436e-06 2.90405e-05 -2.9637e-07
19.042 3.68595e-06 3.49677e-05 -2.83105e-07
19.0433 2.88637e-06 3.96124e-05 -2.70963e-07
19.0444 2.33196e-06 4.25976e-05 -2.60951e-07
19.0463 1.70679e-06 4.53182e-05 -2.47382e-07
19.0482 1.26161e-06 4.64023e-05 -2.35601e-07
19.051 8.25528e-07 4.60145e-05 -2.20814e-07
19.0539 5.66226e-07 4.38507e-05 -2.07961e-07
19.0595 3.70825e-07 3.76043e-05 -1.8805e-07
19.0647 3.25687e-07 3.19197e-05 -1.72663e-07
19.0729 3.3341e-07 2.45688e-05 -1.51878e-07
19.0841 3.47729e-07 1.77771e-05 -1.29122e-07
19.1013 3.6665e-07 1.12664e-05 -1.02255e-07
19.1198 3.913e-07 6.92113e-06 -8.20618e-08
19.1325 4.10887e-07 4.82467e-06 -7.36095e-08
19.1447 4.14147e-07 3.27775e-06 -6.85171e-08
19.1499 3.91854e-07 2.89574e-06 -6.58987e-08
19.1538 3.40431e-07 2.89045e-06 -6.21658e-08
19.1567 2.81388e-07 3.10417e-06 -5.76805e-08
19.159 2.27708e-07 3.46588e-06 -5.25689e-08
19.1613 1.71295e-07 4.07437e-06 -4.61963e-08
19.1638 1.03697e-07 5.29237e-06 -3.76514e-08
19.1667 8.21093e-09 7.75634e-06 -2.56835e-08
19.1689 -1.17073e-07 1.08783e-05 -1.40755e-08
19.1707 -2.74512e-07 1.52819e-05 -2.5757e-10
19.1722 3.24369e-07 1.98666e-05 1.75571e-08
19.1732 2.30197e-06 2.21928e-05 2.18571e-08
19.1736 5.47781e-06 2.3787e-05 3.0418e-09
19.174 9.97283e-06 2.68099e-05 -3.53614e-08
19.1744 1.51434e-05 3.25147e-05 -1.06175e-07
19.1748 1.8423e-05 3.78863e-05 -1.74824e-07
19.175 1.93369e-05 4.05768e-05 -2.17489e-07
19.1752 1.79813e-05 4.0504e-05 -2.40434e-07
19.1752 1.59449e-05 3.91559e-05 -2.48934e-07
19.1753 1.34014e-05 3.73201e-05 -2.54325e-07
19.1754 1.0922e-05 3.56508e-05 -2.58339e-07
19.1754 9.44692e-06 3.46145e-05 -2.60361e-07
19.1755 8.0307e-06 3.33913e-05 -2.62179e-07
19.1755 7.03911e-06 3.2304e-05 -2.63432e-07
19.1756 6.19559e-06 3.11044e-05 -2.64536e-07
19.1757 5.53896e-06 2.98879e-05 -2.65449e-07
19.1758 5.04432e-06 2.86499e-05 -2.66222e-07
19.1759 4.67364e-06 2.73588e-05 -2.66898e-07
19.176 4.41747e-06 2.60575e-05 -2.67482e-07
19.1761 4.24415e-06 2.47116e-05 -2.68003e-07
19.1762 4.13617e-06 2.33518e-05 -2.68465e-07
19.1764 4.06999e-06 2.1925e-05 -2.68896e-07
19.1766 4.03389e-06 2.05001e-05 -2.69283e-07
19.1768 4.01348e-06 1.89634e-05 -2.69659e-07
19.1771 4.00321e-06 1.74438e-05 -2.69993e-07
19.1774 4.00003e-06 1.57995e-05 -2.70318e-07
19.1777 4.00329e-06 1.4217e-05 -2.706e-07
19.1782 4.01146e-06 1.22652e-05 -2.70916e-07
19.1786 4.01724e-06 1.0708e-05 -2.71144e-07
19.1793 4.01889e-06 8.43425e-06 -2.71441e-07
19.1801 4.01627e-06 6.69708e-06 -2.71644e-07
19.1815 4.00794e-06 4.09397e-06 -2.71915e-07
19.183 4.00509e-06 2.3944e-06 -2.72133e-07
19.1859 4.01729e-06 8.73419e-07 -2.72564e-07
19.1887 4.04238e-06 5.63315e-07 -2.73024e-07
19.19 4.0659e-06 6.67182e-07 -2.73319e-07
19.1909 4.10705e-06 7.71258e-07 -2.73736e-07
19.1914 4.15485e-06 8.15654e-07 -2.74168e-07
19.1918 4.30851e-06 8.75902e-07 -2.75097e-07
19.192 4.51204e-06 9.22604e-07 -2.75914e-07
19.1922 4.84038e-06 9.93397e-07 -2.77308e-07
19.1925 5.19411e-06 1.07862e-06 -2.79546e-07
19.1927 5.2802e-06 1.0975e-06 -2.80912e-07
19.1929 5.32011e-06 1.08013e-06 -2.8229e-07
19.1933 5.47583e-06 1.019e-06 -2.8473e-07
19.194 5.8912e-06 8.75185e-07 -2.89684e-07
19.1946 6.35889e-06 7.45332e-07 -2.94583e-07
19.196 7.60612e-06 4.91737e-07 -3.06336e-07
19.1977 9.68656e-06 6.80505e-07 -3.2504e-07
19.1995 1.09392e-05 3.57499e-06 -3.40625e-07
19.2001 1.01423e-05 6.91729e-06 -3.38451e-07
19.201 8.03418e-06 1.36078e-05 -3.26414e-07
19.2015 7.04758e-06 1.73108e-05 -3.19098e-07
19.202 6.11041e-06 2.14097e-05 -3.10919e-07
19.2027 5.21019e-06 2.58349e-05 -3.0198e-07
19.2034 4.47262e-06 2.98721e-05 -2.93594e-07
19.2043 3.78682e-06 3.38573e-05 -2.84756e-07
19.2049 3.31047e-06 3.66376e-05 -2.77913e-07
19.2056 2.89872e-06 3.89956e-05 -2.714e-07
19.2063 2.55788e-06 4.08921e-05 -2.65512e-07
19.2069 2.28284e-06 4.23361e-05 -2.60319e-07
19.2078 1.97225e-06 4.38121e-05 -2.53868e-07
19.2088 1.67989e-06 4.49314e-05 -2.47091e-07
19.2103 1.31364e-06 4.5793e-05 -2.3734e-07
19.2122 9.91016e-07 4.5746e-05 -2.26928e-07
19.2161 5.89956e-07 4.35098e-05 -2.0924e-07
19.2197 4.06147e-07 3.97853e-05 -1.9528e-07
19.225 3.33027e-07 3.36888e-05 -1.78637e-07
19.2306 3.25599e-07 2.81596e-05 -1.63448e-07
19.2418 3.41825e-07 2.01429e-05 -1.38279e-07
19.2551 3.57e-07 1.37839e-05 -1.14138e-07
19.2708 3.73873e-07 9.20334e-06 -9.29071e-08
19.2846 3.94769e-07 6.45054e-06 -7.97724e-08
19.2962 4.11572e-07 4.67285e-06 -7.29543e-08
19.3101 4.16591e-07 2.98267e-06 -6.75135e-08
19.3119 4.06901e-07 2.85907e-06 -6.65747e-08
19.3154 3.57752e-07 2.83601e-06 -6.34222e-08
19.318 3.05988e-07 2.97415e-06 -5.98654e-08
19.3202 2.55017e-07 3.24691e-06 -5.54704e-08
19.3224 2.05135e-07 3.67392e-06 -5.00965e-08
19.3246 1.49056e-07 4.41349e-06 -4.34474e-08
19.3275 6.90475e-08 6.10188e-06 -3.31602e-08
19.33 -2.83513e-08 8.70314e-06 -2.18135e-08
19.332 -1.69994e-07 1.21189e-05 -1.00364e-08
19.3337 -5.89923e-08 1.69263e-05 6.29871e-09
19.3353 9.61684e-07 2.14305e-05 2.37724e-08
19.3359 3.67474e-06 2.25588e-05 1.67757e-08
19.3362 7.47401e-06 2.43671e-05 -8.8469e-09
19.3366 1.11464e-05 2.77531e-05 -4.76189e-08
19.3369 1.47194e-05 3.19456e-05 -1.01103e-07
19.3372 1.75756e-05 3.62605e-05 -1.6005e-07
19.3376 1.80141e-05 3.97957e-05 -2.29055e-07
19.3378 1.52777e-05 3.84599e-05 -2.49177e-07
19.3378 1.2043e-05 3.62037e-05 -2.56541e-07
19.3379 1.04143e-05 3.50938e-05 -2.59063e-07
19.3379 9.214e-06 3.4265e-05 -2.60659e-07
19.338 8.48412e-06 3.3667e-05 -2.61588e-07
19.338 7.89728e-06 3.31071e-05 -2.62349e-07
19.338 7.36493e-06 3.25413e-05 -2.63009e-07
19.3381 6.92869e-06 3.20107e-05 -2.63574e-07
19.3381 6.46575e-06 3.13756e-05 -2.64167e-07
19.3381 6.03898e-06 3.06904e-05 -2.64743e-07
19.3382 5.5704e-06 2.97909e-05 -2.65402e-07
19.3383 5.15778e-06 2.87865e-05 -2.6604e-07
19.3384 4.72184e-06 2.73564e-05 -2.66813e-07
19.3385 4.44446e-06 2.60364e-05 -2.6742e-07
19.3386 4.24049e-06 2.44802e-05 -2.68027e-07
19.3388 4.12232e-06 2.29423e-05 -2.68547e-07
19.339 4.05523e-06 2.12878e-05 -2.69034e-07
19.3392 4.02228e-06 1.96298e-05 -2.69468e-07
19.3395 4.00541e-06 1.77921e-05 -2.69892e-07
19.3398 3.99849e-06 1.59752e-05 -2.70263e-07
19.3402 4.00141e-06 1.41356e-05 -2.70597e-07
19.3406 4.01069e-06 1.22993e-05 -2.70895e-07
19.3413 4.01819e-06 1.01055e-05 -2.71215e-07
19.3418 4.01903e-06 8.44099e-06 -2.71432e-07
19.3428 4.01479e-06 6.15567e-06 -2.71697e-07
19.3437 4.00958e-06 4.48573e-06 -2.71874e-07
19.3456 4.00396e-06 2.217e-06 -2.7214e-07
19.3474 4.00915e-06 1.04888e-06 -2.72397e-07
19.3499 4.02792e-06 5.10722e-07 -2.72796e-07
19.3514 4.04345e-06 5.49307e-07 -2.73047e-07
19.3525 4.0676e-06 6.83742e-07 -2.73338e-07
19.3534 4.10428e-06 7.69765e-07 -2.73707e-07
19.3537 4.14038e-06 8.05192e-07 -2.74037e-07
19.3542 4.22505e-06 8.52088e-07 -2.74707e-07
19.3544 4.36966e-06 8.9105e-07 -2.75383e-07
19.3546 4.72527e-06 9.66659e-07 -2.76916e-07
19.355 5.17058e-06 1.0663e-06 -2.79592e-07
19.3552 5.28942e-06 1.08733e-06 -2.8122e-07
19.3555 5.34967e-06 1.06308e-06 -2.82863e-07
19.3559 5.53164e-06 9.91617e-07 -2.8556e-07
19.3563 5.77152e-06 9.09414e-07 -2.88391e-07
19.3571 6.35071e-06 7.45252e-07 -2.94503e-07
19.3582 7.28951e-06 5.44057e-07 -3.03518e-07
19.3599 9.42223e-06 3.05525e-07 -3.21938e-07
19.3616 1.14115e-05 1.57778e-06 -3.41962e-07
19.3622 1.0939e-05 4.12005e-06 -3.42484e-07
19.363 8.96768e-06 1.03148e-05 -3.32896e-07
19.3634 8.02117e-06 1.35795e-05 -3.26591e-07
19.3639 7.04955e-06 1.74148e-05 -3.18967e-07
19.3649 5.55501e-06 2.43221e-05 -3.05062e-07
19.3663 4.17292e-06 3.17024e-05 -2.89282e-07
19.368 2.99855e-06 3.84358e-05 -2.72348e-07
19.3699 2.12783e-06 4.30933e-05 -2.5662e-07
19.3717 1.56594e-06 4.53067e-05 -2.43794e-07
19.3745 1.0257e-06 4.59814e-05 -2.27916e-07
19.3775 6.71521e-07 4.45687e-05 -2.13535e-07
19.3822 4.15269e-07 3.98361e-05 -1.95153e-07
19.3871 3.33717e-07 3.42997e-05 -1.79608e-07
19.3941 3.27574e-07 2.73474e-05 -1.60713e-07
19.4033 3.40734e-07 2.08172e-05 -1.40232e-07
19.421 3.60214e-07 1.29636e-05 -1.09686e-07
19.4398 3.83061e-07 7.87798e-06 -8.6056e-08
19.4527 4.04974e-07 5.54603e-06 -7.5877e-08
19.4643 4.0861e-07 3.9887e-06 -6.98508e-08
19.4771 3.69916e-07 2.83836e-06 -6.30058e-08
19.4777 3.61564e-07 2.83401e-06 -6.24806e-08
19.4788 3.31828e-07 2.90998e-06 -6.08527e-08
19.4804 2.89482e-07 3.07372e-06 -5.80002e-08
19.4823 2.44556e-07 3.3468e-06 -5.40029e-08
19.4842 1.96212e-07 3.78709e-06 -4.88757e-08
19.4866 1.34398e-07 4.67917e-06 -4.1503e-08
19.4894 5.45067e-08 6.50704e-06 -3.11346e-08
19.4917 -4.46596e-08 9.13347e-06 -2.01709e-08
19.4936 -1.96272e-07 1.27116e-05 -8.26009e-09
19.4955 1.26738e-07 1.80886e-05 1.09823e-08
19.4969 1.35005e-06 2.19131e-05 2.10542e-08
19.4974 4.53602e-06 2.33646e-05 5.99241e-09
19.4978 9.27739e-06 2.5715e-05 -2.65217e-08
19.4981 1.37295e-05 3.01093e-05 -8.01479e-08
19.4986 1.70972e-05 3.56112e-05 -1.50258e-07
19.4989 1.9077e-05 3.98259e-05 -2.09666e-07
19.499 1.85368e-05 4.05451e-05 -2.35602e-07
19.4991 1.67331e-05 3.94551e-05 -2.45927e-07
19.4992 1.3096e-05 3.68477e-05 -2.54573e-07
19.4992 1.10024e-05 3.54151e-05 -2.5812e-07
19.4993 8.69542e-06 3.37253e-05 -2.61256e-07
19.4994 7.2245e-06 3.22848e-05 -2.63155e-07
19.4995 6.16302e-06 3.08273e-05 -2.64553e-07
19.4996 5.42518e-06 2.94129e-05 -2.65603e-07
19.4997 4.85949e-06 2.78422e-05 -2.66536e-07
19.4998 4.50338e-06 2.63454e-05 -2.67264e-07
19.4999 4.26899e-06 2.47374e-05 -2.67917e-07
19.5001 4.13595e-06 2.31612e-05 -2.68463e-07
19.5003 4.06298e-06 2.15251e-05 -2.68957e-07
19.5005 4.02516e-06 1.98129e-05 -2.69413e-07
19.5008 4.00741e-06 1.80854e-05 -2.6982e-07
19.5011 3.99977e-06 1.61524e-05 -2.70221e-07
19.5015 4.0019e-06 1.42261e-05 -2.70574e-07
19.5021 4.01101e-06 1.20935e-05 -2.70923e-07
19.5026 4.01735e-06 1.02582e-05 -2.7119e-07
19.5034 4.0181e-06 7.93049e-06 -2.71491e-07
19.5041 4.01488e-06 6.19573e-06 -2.71691e-07
19.5055 4.00706e-06 3.84029e-06 -2.71935e-07
19.5068 4.00391e-06 2.27684e-06 -2.72128e-07
19.509 4.01104e-06 9.39313e-07 -2.72441e-07
19.511 4.02754e-06 5.3444e-07 -2.72773e-07
19.5137 4.0699e-06 6.57267e-07 -2.73347e-07
19.5149 4.1326e-06 7.85927e-07 -2.7397e-07
19.5155 4.25245e-06 8.5715e-07 -2.74802e-07
19.5158 4.50647e-06 9.21863e-07 -2.75913e-07
19.516 4.84262e-06 9.94532e-07 -2.77321e-07
19.5163 5.18317e-06 1.07539e-06 -2.79347e-07
19.5165 5.2788e-06 1.09815e-06 -2.80776e-07
19.5167 5.3181e-06 1.0821e-06 -2.82252e-07
19.517 5.42913e-06 1.03533e-06 -2.8421e-07
19.5173 5.5875e-06 9.7595e-07 -2.86253e-07
19.5179 5.96262e-06 8.52028e-07 -2.90479e-07
19.5186 6.44487e-06 7.2338e-07 -2.95452e-07
19.5199 7.70398e-06 4.71319e-07 -3.07277e-07
19.5215 9.64006e-06 6.09825e-07 -3.24536e-07
19.5233 1.1024e-05 3.32191e-06 -3.40999e-07
19.5239 1.02755e-05 6.50532e-06 -3.39182e-07
19.5247 8.14897e-06 1.32086e-05 -3.27278e-07
19.5252 7.16457e-06 1.68633e-05 -3.20075e-07
19.5258 6.2237e-06 2.09306e-05 -3.1197e-07
19.5265 5.25914e-06 2.56349e-05 -3.02484e-07
19.5272 4.47446e-06 2.99115e-05 -2.93592e-07
19.5281 3.72759e-06 3.4248e-05 -2.83894e-07
19.5289 3.18374e-06 3.74193e-05 -2.7594e-07
19.5297 2.76077e-06 3.98222e-05 -2.69037e-07
19.5305 2.36716e-06 4.1955e-05 -2.61907e-07
19.5314 2.04867e-06 4.35111e-05 -2.5547e-07
19.5326 1.66571e-06 4.50249e-05 -2.46693e-07
19.5341 1.33275e-06 4.58149e-05 -2.37841e-07
19.5365 9.14348e-07 4.57756e-05 -2.24376e-07
19.5391 6.46357e-07 4.43026e-05 -2.12643e-07
19.5441 4.038e-07 3.90495e-05 -1.93434e-07
19.549 3.31082e-07 3.358e-05 -1.78049e-07
19.5565 3.29139e-07 2.64013e-05 -1.58242e-07
19.5658 3.42143e-07 2.00632e-05 -1.37909e-07
19.5841 3.62109e-07 1.23391e-05 -1.07132e-07
19.6023 3.84624e-07 7.62275e-06 -8.49904e-08
19.6148 4.05902e-07 5.42092e-06 -7.54811e-08
19.6265 4.16363e-07 3.78736e-06 -7.00775e-08
19.6355 4.0264e-07 2.8796e-06 -6.64262e-08
19.6375 3.83609e-07 2.8174e-06 -6.4928e-08
19.6415 3.05887e-07 3.00043e-06 -5.96527e-08
19.644 2.50701e-07 3.28572e-06 -5.49803e-08
19.6464 1.93919e-07 3.7942e-06 -4.88454e-08
19.6487 1.36917e-07 4.63287e-06 -4.18916e-08
19.6516 5.04659e-08 6.61545e-06 -3.07085e-08
19.654 -5.38861e-08 9.34563e-06 -1.94076e-08
19.6559 -2.07742e-07 1.29652e-05 -7.393e-09
19.6576 3.77454e-08 1.78782e-05 9.84491e-09
19.659 1.0915e-06 2.17871e-05 2.29884e-08
19.6595 4.04659e-06 2.30044e-05 1.1761e-08
19.6599 8.46676e-06 2.50232e-05 -1.70952e-08
19.6602 1.24817e-05 2.88032e-05 -6.18169e-08
19.6606 1.59598e-05 3.37554e-05 -1.24671e-07
19.6609 1.86118e-05 3.82598e-05 -1.83451e-07
19.6611 1.92016e-05 4.06226e-05 -2.23384e-07
19.6612 1.76013e-05 4.01152e-05 -2.41886e-07
19.6613 1.50171e-05 3.83069e-05 -2.50803e-07
19.6614 1.26692e-05 3.66124e-05 -2.55514e-07
19.6614 1.03892e-05 3.51362e-05 -2.59027e-07
19.6615 9.05429e-06 3.41898e-05 -2.60818e-07
19.6616 7.78494e-06 3.30217e-05 -2.62455e-07
19.6616 6.83495e-06 3.19201e-05 -2.63669e-07
19.6617 6.06217e-06 3.07624e-05 -2.64698e-07
19.6618 5.43832e-06 2.95429e-05 -2.65587e-07
19.6618 4.97344e-06 2.83139e-05 -2.66334e-07
19.6619 4.62201e-06 2.7013e-05 -2.67e-07
19.662 4.38236e-06 2.571e-05 -2.67572e-07
19.6622 4.22088e-06 2.43539e-05 -2.68087e-07
19.6623 4.12157e-06 2.29866e-05 -2.68544e-07
19.6625 4.06128e-06 2.15477e-05 -2.68971e-07
19.6627 4.02886e-06 2.01119e-05 -2.69355e-07
19.6629 4.01059e-06 1.8559e-05 -2.69729e-07
19.6632 4.00147e-06 1.70249e-05 -2.7006e-07
19.6635 3.99987e-06 1.53949e-05 -2.70376e-07
19.6638 4.00448e-06 1.38249e-05 -2.70653e-07
19.6643 4.0125e-06 1.19e-05 -2.7096e-07
19.6647 4.01751e-06 1.03535e-05 -2.71183e-07
19.6655 4.01832e-06 8.0969e-06 -2.71475e-07
19.6663 4.01531e-06 6.37052e-06 -2.71674e-07
19.6678 4.00695e-06 3.81083e-06 -2.71942e-07
19.6693 4.00496e-06 2.17711e-06 -2.72164e-07
19.6723 4.02034e-06 8.00518e-07 -2.72622e-07
19.6752 4.05006e-06 5.94434e-07 -2.73123e-07
19.6763 4.07951e-06 7.05151e-07 -2.73463e-07
19.6772 4.13745e-06 8.02218e-07 -2.74017e-07
19.6776 4.2168e-06 8.47272e-07 -2.74598e-07
19.678 4.45567e-06 9.11926e-07 -2.75716e-07
19.6782 4.74726e-06 9.74021e-07 -2.76878e-07
19.6785 5.16213e-06 1.06959e-06 -2.7898e-07
19.6786 5.27353e-06 1.10051e-06 -2.80304e-07
19.6788 5.29359e-06 1.09339e-06 -2.81695e-07
19.679 5.35766e-06 1.0648e-06 -2.83155e-07
19.6792 5.45887e-06 1.02455e-06 -2.84636e-07
19.6796 5.66636e-06 9.4665e-07 -2.87207e-07
19.68 5.91183e-06 8.67152e-07 -2.89939e-07
19.6808 6.48247e-06 7.12477e-07 -2.95857e-07
19.6818 7.36864e-06 5.2845e-07 -3.04279e-07
19.6835 9.51221e-06 3.06842e-07 -3.22723e-07
19.6852 1.14412e-05 1.63062e-06 -3.42267e-07
19.6857 1.09562e-05 4.18879e-06 -3.42677e-07
19.6865 8.96431e-06 1.04393e-05 -3.32943e-07
19.6869 8.02736e-06 1.36779e-05 -3.26696e-07
19.6874 7.05787e-06 1.75169e-05 -3.19082e-07
19.6885 5.55049e-06 2.44726e-05 -3.05131e-07
19.6897 4.32068e-06 3.10131e-05 -2.91228e-07
19.6915 3.04133e-06 3.83751e-05 -2.72972e-07
19.6933 2.16403e-06 4.31173e-05 -2.57382e-07
19.6952 1.59401e-06 4.54179e-05 -2.44514e-07
19.6978 1.05419e-06 4.62031e-05 -2.28919e-07
19.7007 6.98432e-07 4.49338e-05 -2.14813e-07
19.7056 4.23449e-07 4.01836e-05 -1.95835e-07
19.7105 3.35185e-07 3.46104e-05 -1.80065e-07
19.7178 3.27928e-07 2.73104e-05 -1.60351e-07
19.7263 3.40221e-07 2.11195e-05 -1.41127e-07
19.7434 3.59072e-07 1.33598e-05 -1.11248e-07
19.7625 3.81749e-07 8.08925e-06 -8.69262e-08
19.7755 4.03866e-07 5.67774e-06 -7.63154e-08
19.7871 4.1204e-07 4.06845e-06 -7.04348e-08
19.8 3.86174e-07 2.79945e-06 -6.44661e-08
19.8007 3.76966e-07 2.78242e-06 -6.38906e-08
19.8022 3.41501e-07 2.85445e-06 -6.20173e-08
19.8039 2.97196e-07 3.01082e-06 -5.90996e-08
19.8059 2.51504e-07 3.27792e-06 -5.49807e-08
19.8079 2.05402e-07 3.67911e-06 -5.00206e-08
19.8102 1.46816e-07 4.45068e-06 -4.31386e-08
19.8129 6.95879e-08 6.0898e-06 -3.31805e-08
19.8154 -2.58759e-08 8.64908e-06 -2.20109e-08
19.8174 -1.65464e-07 1.20197e-05 -1.03513e-08
19.8191 -8.28812e-08 1.68208e-05 5.81718e-09
19.8207 9.12923e-07 2.13404e-05 2.37025e-08
19.8213 3.55179e-06 2.24253e-05 1.76861e-08
19.8216 7.18452e-06 2.41629e-05 -6.96916e-09
19.822 1.07644e-05 2.74531e-05 -4.41178e-08
19.8223 1.43678e-05 3.14985e-05 -9.55376e-08
19.8227 1.7449e-05 3.59449e-05 -1.55353e-07
19.823 1.83127e-05 3.98724e-05 -2.24897e-07
19.8232 1.57903e-05 3.87517e-05 -2.47488e-07
19.8233 1.29183e-05 3.67246e-05 -2.55092e-07
19.8233 1.11295e-05 3.55502e-05 -2.58036e-07
19.8233 9.78248e-06 3.47083e-05 -2.59894e-07
19.8234 8.94294e-06 3.40764e-05 -2.6098e-07
19.8234 8.19195e-06 3.34101e-05 -2.61958e-07
19.8234 7.59274e-06 3.28074e-05 -2.62707e-07
19.8235 7.0714e-06 3.21999e-05 -2.63381e-07
19.8235 6.5455e-06 3.15002e-05 -2.64055e-07
19.8236 6.08439e-06 3.07742e-05 -2.64675e-07
19.8236 5.57732e-06 2.98114e-05 -2.65387e-07
19.8237 5.16364e-06 2.88124e-05 -2.66026e-07
19.8238 4.73718e-06 2.74268e-05 -2.66779e-07
19.8239 4.46139e-06 2.61407e-05 -2.67375e-07
19.824 4.25547e-06 2.46307e-05 -2.67972e-07
19.8242 4.13377e-06 2.31403e-05 -2.68483e-07
19.8244 4.06251e-06 2.15326e-05 -2.68965e-07
19.8246 4.02661e-06 1.99272e-05 -2.69392e-07
19.8249 4.00782e-06 1.81601e-05 -2.6981e-07
19.8252 3.99938e-06 1.64116e-05 -2.70176e-07
19.8255 4.00045e-06 1.46383e-05 -2.70507e-07
19.8259 4.00838e-06 1.28654e-05 -2.70805e-07
19.8265 4.01658e-06 1.07264e-05 -2.71128e-07
19.827 4.01893e-06 9.0916e-06 -2.71349e-07
19.8279 4.0163e-06 6.8124e-06 -2.71623e-07
19.8288 4.0116e-06 5.10687e-06 -2.71808e-07
19.8305 4.00403e-06 2.71078e-06 -2.72067e-07
19.8322 4.00639e-06 1.41297e-06 -2.72305e-07
19.8353 4.03748e-06 6.52413e-07 -2.72873e-07
19.8387 4.14523e-06 7.57726e-07 -2.741e-07
19.8397 4.44996e-06 9.11628e-07 -2.75706e-07
19.8402 4.8873e-06 1.02198e-06 -2.7818e-07
19.8407 5.29433e-06 1.08341e-06 -2.81693e-07
19.841 5.46449e-06 1.05428e-06 -2.84313e-07
19.8414 5.65563e-06 9.78439e-07 -2.86957e-07
19.842 6.03007e-06 8.55069e-07 -2.91117e-07
19.843 6.78726e-06 6.546e-07 -2.98832e-07
19.844 7.79585e-06 4.57333e-07 -3.0817e-07
19.8456 9.83069e-06 5.61809e-07 -3.26062e-07
19.8473 1.11495e-05 3.06466e-06 -3.41774e-07
19.8479 1.04186e-05 6.19229e-06 -3.40158e-07
19.8487 8.31769e-06 1.27973e-05 -3.28588e-07
19.8491 7.35772e-06 1.63127e-05 -3.217e-07
19.8497 6.41908e-06 2.02882e-05 -3.13819e-07
19.8504 5.49486e-06 2.4685e-05 -3.05023e-07
19.851 4.73161e-06 2.87559e-05 -2.96711e-07
19.8519 3.99322e-06 3.29991e-05 -2.87562e-07
19.8526 3.44975e-06 3.61883e-05 -2.79998e-07
19.8533 2.98315e-06 3.88906e-05 -2.72779e-07
19.8541 2.5923e-06 4.10842e-05 -2.66116e-07
19.8548 2.27895e-06 4.2735e-05 -2.60221e-07
19.8558 1.93823e-06 4.43342e-05 -2.53094e-07
19.8569 1.62095e-06 4.54765e-05 -2.45585e-07
19.8587 1.22037e-06 4.62407e-05 -2.34545e-07
19.8608 8.99449e-07 4.59016e-05 -2.2357e-07
19.865 5.34979e-07 4.28172e-05 -2.05293e-07
19.8696 3.65841e-07 3.77399e-05 -1.88695e-07
19.875 3.26246e-07 3.17012e-05 -1.72666e-07
19.8814 3.30424e-07 2.59005e-05 -1.56308e-07
19.8942 3.47433e-07 1.78396e-05 -1.29484e-07
19.9096 3.63524e-07 1.16865e-05 -1.04408e-07
19.9251 3.81962e-07 7.88853e-06 -8.59709e-08
19.9372 4.03136e-07 5.72297e-06 -7.64241e-08
19.9489 4.13042e-07 4.0889e-06 -7.06038e-08
19.9618 3.9582e-07 2.79279e-06 -6.50283e-08
19.9624 3.87336e-07 2.77112e-06 -6.45642e-08
19.9637 3.56166e-07 2.81307e-06 -6.30461e-08
19.9658 3.02577e-07 2.98479e-06 -5.96011e-08
19.9679 2.55664e-07 3.24307e-06 -5.54942e-08
19.9699 2.09019e-07 3.63818e-06 -5.04751e-08
19.9721 1.52891e-07 4.35166e-06 -4.39054e-08
19.9749 7.56372e-08 5.93717e-06 -3.39923e-08
19.9775 -1.92925e-08 8.47589e-06 -2.2696e-08
19.9795 -1.56204e-07 1.18053e-05 -1.10345e-08
19.9812 -1.37962e-07 1.65466e-05 4.61442e-09
19.9828 8.16232e-07 2.10945e-05 2.3466e-08
19.9834 3.17535e-06 2.23368e-05 2.0573e-08
19.9838 6.5416e-06 2.39994e-05 -2.07312e-09
19.9841 1.0599e-05 2.73494e-05 -4.1508e-08
19.9845 1.46397e-05 3.17588e-05 -9.75788e-08
19.9849 1.76848e-05 3.63744e-05 -1.58015e-07
19.9852 1.87783e-05 4.01521e-05 -2.19714e-07
19.9853 1.67804e-05 3.95845e-05 -2.4442e-07
19.9854 1.4369e-05 3.78849e-05 -2.52451e-07
19.9855 1.23197e-05 3.64228e-05 -2.56251e-07
19.9855 1.06521e-05 3.53767e-05 -2.58751e-07
19.9856 9.54484e-06 3.46365e-05 -2.60225e-07
19.9856 8.57311e-06 3.38459e-05 -2.61491e-07
19.9856 7.73026e-06 3.30389e-05 -2.62549e-07
19.9857 7.07045e-06 3.22822e-05 -2.63394e-07
19.9857 6.37764e-06 3.1333e-05 -2.64286e-07
19.9858 5.85805e-06 3.04544e-05 -2.64995e-07
19.9859 5.28883e-06 2.92329e-05 -2.65827e-07
19.9859 4.90977e-06 2.81578e-05 -2.66454e-07
19.986 4.57264e-06 2.68179e-05 -2.67116e-07
19.9861 4.35114e-06 2.55295e-05 -2.67665e-07
19.9863 4.19643e-06 2.41079e-05 -2.6819e-07
19.9864 4.10457e-06 2.26934e-05 -2.68649e-07
19.9866 4.04999e-06 2.11749e-05 -2.69086e-07
19.9868 4.02194e-06 1.96632e-05 -2.69477e-07
19.9871 4.00649e-06 1.80018e-05 -2.69862e-07
19.9874 3.99918e-06 1.63714e-05 -2.70198e-07
19.9877 4.00063e-06 1.46581e-05 -2.70515e-07
19.9881 4.00818e-06 1.30369e-05 -2.70787e-07
19.9886 4.01623e-06 1.09825e-05 -2.71099e-07
19.9891 4.019e-06 9.3681e-06 -2.71319e-07
19.99 4.01678e-06 7.01867e-06 -2.71604e-07
19.9909 4.01212e-06 5.25296e-06 -2.71796e-07
19.9927 4.00447e-06 2.79269e-06 -2.72063e-07
19.9945 4.00741e-06 1.43176e-06 -2.7232e-07
19.9981 4.03719e-06 5.94744e-07 -2.72913e-07
20.0002 4.07469e-06 6.58552e-07 -2.73408e-07
20.0012 4.13415e-06 7.89575e-07 -2.7399e-07
20.0019 4.30193e-06 8.79419e-07 -2.75043e-07
20.0022 4.58506e-06 9.47069e-07 -2.76223e-07
20.0024 4.98421e-06 1.03517e-06 -2.78046e-07
20.0027 5.23814e-06 1.0956e-06 -2.80099e-07
20.0029 5.30735e-06 1.09773e-06 -2.81794e-07
20.0031 5.37844e-06 1.06583e-06 -2.83396e-07
20.0034 5.5172e-06 1.01106e-06 -2.85332e-07
20.004 5.83533e-06 8.97372e-07 -2.89084e-07
20.0045 6.17369e-06 7.96602e-07 -2.92701e-07
20.0055 7.00169e-06 6.0183e-07 -3.00877e-07
20.0068 8.45626e-06 3.50114e-07 -3.13897e-07
20.0084 1.08509e-05 1.59333e-07 -3.33764e-07
20.0092 1.17127e-05 1.0905e-06 -3.43703e-07
20.0097 1.12698e-05 3.252e-06 -3.44301e-07
20.0104 9.43918e-06 9.01742e-06 -3.35877e-07
20.0108 8.50691e-06 1.21362e-05 -3.29968e-07
20.0113 7.51244e-06 1.58508e-05 -3.22627e-07
20.0123 5.97961e-06 2.25509e-05 -3.09267e-07
20.0135 4.57035e-06 2.97665e-05 -2.94271e-07
20.015 3.34821e-06 3.67495e-05 -2.77957e-07
20.0166 2.49363e-06 4.15543e-05 -2.63749e-07
20.0186 1.77241e-06 4.4875e-05 -2.48687e-07
20.0211 1.20439e-06 4.62301e-05 -2.33529e-07
20.0244 7.32583e-07 4.53635e-05 -2.16527e-07
20.0279 4.83648e-07 4.23841e-05 -2.02293e-07
20.0331 3.50694e-07 3.62681e-05 -1.84458e-07
20.0388 3.24768e-07 3.01471e-05 -1.68133e-07
20.0472 3.35862e-07 2.32984e-05 -1.48014e-07
20.0616 3.52995e-07 1.56281e-05 -1.20669e-07
20.0808 3.74591e-07 9.3791e-06 -9.33781e-08
20.0958 3.9716e-07 6.26755e-06 -7.90934e-08
20.1076 4.12268e-07 4.49073e-06 -7.23316e-08
20.1214 4.08396e-07 2.91149e-06 -6.67462e-08
20.1231 3.94688e-07 2.8212e-06 -6.56328e-08
20.1266 3.33473e-07 2.89412e-06 -6.17492e-08
20.129 2.80446e-07 3.09839e-06 -5.77304e-08
20.1312 2.31345e-07 3.43379e-06 -5.29366e-08
20.1334 1.79226e-07 3.97654e-06 -4.70667e-08
20.1359 1.12654e-07 5.10669e-06 -3.87613e-08
20.1387 2.3484e-08 7.35515e-06 -2.73523e-08
20.1409 -9.16204e-08 1.02765e-05 -1.61017e-08
20.1427 -2.66898e-07 1.42866e-05 -3.35635e-09
20.1442 4.19943e-08 1.88253e-05 1.27649e-08
20.1453 1.14329e-06 2.19028e-05 2.42027e-08
20.1458 3.91818e-06 2.29081e-05 1.36804e-08
20.1462 8.17793e-06 2.4826e-05 -1.42379e-08
20.1465 1.20491e-05 2.84226e-05 -5.62456e-08
20.1469 1.54153e-05 3.29128e-05 -1.13368e-07
20.1472 1.81232e-05 3.72822e-05 -1.71228e-07
20.1474 1.87799e-05 4.03308e-05 -2.24819e-07
20.1476 1.66514e-05 3.945e-05 -2.45044e-07
20.1477 1.36913e-05 3.73751e-05 -2.53599e-07
20.1477 1.15711e-05 3.59123e-05 -2.57315e-07
20.1478 9.53456e-06 3.45485e-05 -2.60199e-07
20.1478 8.38744e-06 3.36283e-05 -2.61685e-07
20.1479 7.37527e-06 3.25954e-05 -2.6298e-07
20.148 6.62308e-06 3.16551e-05 -2.63944e-07
20.148 6.02838e-06 3.07245e-05 -2.64745e-07
20.1481 5.45872e-06 2.96121e-05 -2.65553e-07
20.1481 5.0855e-06 2.8675e-05 -2.6614e-07
20.1482 4.74308e-06 2.75393e-05 -2.66752e-07
20.1483 4.50763e-06 2.64744e-05 -2.67254e-07
20.1484 4.31246e-06 2.5211e-05 -2.67774e-07
20.1485 4.19292e-06 2.40486e-05 -2.68198e-07
20.1487 4.10608e-06 2.26979e-05 -2.68636e-07
20.1488 4.05755e-06 2.14301e-05 -2.69007e-07
20.149 4.02671e-06 1.99786e-05 -2.69391e-07
20.1492 4.01103e-06 1.86084e-05 -2.6972e-07
20.1495 4.0014e-06 1.70154e-05 -2.70063e-07
20.1498 3.99804e-06 1.55186e-05 -2.70355e-07
20.1501 4.00302e-06 1.37881e-05 -2.70661e-07
20.1505 4.01149e-06 1.23069e-05 -2.70899e-07
20.1511 4.01815e-06 1.03456e-05 -2.71185e-07
20.1516 4.01934e-06 8.7527e-06 -2.71395e-07
20.1525 4.01574e-06 6.5029e-06 -2.71659e-07
20.1535 4.01038e-06 4.7146e-06 -2.71851e-07
20.1554 4.00468e-06 2.32637e-06 -2.72134e-07
20.1575 4.01279e-06 1.09567e-06 -2.72448e-07
20.1616 4.06826e-06 6.38268e-07 -2.733e-07
20.1636 4.1801e-06 7.96275e-07 -2.74372e-07
20.1643 4.51418e-06 9.28886e-07 -2.7601e-07
20.1647 4.95296e-06 1.03107e-06 -2.78285e-07
20.1651 5.29202e-06 1.09533e-06 -2.81231e-07
20.1654 5.40305e-06 1.07896e-06 -2.83395e-07
20.1657 5.53587e-06 1.0222e-06 -2.85492e-07
20.1661 5.76206e-06 9.38858e-07 -2.882e-07
20.1667 6.18185e-06 8.04848e-07 -2.92773e-07
20.1673 6.68387e-06 6.76925e-07 -2.97824e-07
20.1686 7.97264e-06 4.274e-07 -3.09746e-07
20.17 9.70721e-06 5.9662e-07 -3.2514e-07
20.1718 1.10605e-05 3.42453e-06 -3.41374e-07
20.1724 1.02972e-05 6.64504e-06 -3.39473e-07
20.1732 8.21626e-06 1.32039e-05 -3.2785e-07
20.1737 7.21515e-06 1.69234e-05 -3.20548e-07
20.1743 6.2601e-06 2.1057e-05 -3.12344e-07
20.175 5.24153e-06 2.60502e-05 -3.02313e-07
20.1758 4.42269e-06 3.05395e-05 -2.92969e-07
20.1768 3.64387e-06 3.50804e-05 -2.82704e-07
20.1777 3.06034e-06 3.84825e-05 -2.73973e-07
20.1785 2.61442e-06 4.0988e-05 -2.66445e-07
20.1795 2.18799e-06 4.32122e-05 -2.58329e-07
20.1806 1.82998e-06 4.47775e-05 -2.50557e-07
20.1823 1.38839e-06 4.6073e-05 -2.39379e-07
20.1842 1.04678e-06 4.62801e-05 -2.28942e-07
20.1875 6.55473e-07 4.47116e-05 -2.13088e-07
20.1908 4.50362e-07 4.15236e-05 -1.9981e-07
20.196 3.42137e-07 3.5407e-05 -1.82596e-07
20.2013 3.23716e-07 2.98499e-05 -1.67655e-07
20.2114 3.38386e-07 2.19046e-05 -1.43904e-07
20.2233 3.5271e-07 1.55084e-05 -1.20991e-07
20.2393 3.69653e-07 1.02002e-05 -9.7602e-08
20.2546 3.90744e-07 6.88435e-06 -8.16612e-08
20.2665 4.09674e-07 4.96883e-06 -7.3987e-08
20.2794 4.14916e-07 3.30193e-06 -6.86138e-08
20.2845 3.93607e-07 2.90256e-06 -6.60248e-08
20.2886 3.42964e-07 2.88468e-06 -6.23356e-08
20.2914 2.83545e-07 3.09244e-06 -5.78689e-08
20.2937 2.29617e-07 3.44811e-06 -5.27941e-08
20.2961 1.73655e-07 4.04232e-06 -4.64772e-08
20.2986 1.07325e-07 5.21485e-06 -3.81124e-08
20.3015 1.33548e-08 7.62167e-06 -2.62448e-08
20.3036 -1.08773e-07 1.06815e-05 -1.47329e-08
20.3054 -2.8226e-07 1.49759e-05 -1.27705e-09
20.3069 2.05657e-07 1.95673e-05 1.59445e-08
20.308 1.6583e-06 2.21303e-05 2.24206e-08
20.3084 4.76147e-06 2.35174e-05 6.26451e-09
20.3088 9.5138e-06 2.61114e-05 -2.87448e-08
20.3092 1.42369e-05 3.09583e-05 -8.86345e-08
20.3096 1.78297e-05 3.68862e-05 -1.64387e-07
20.3099 1.90009e-05 4.03722e-05 -2.21386e-07
20.31 1.72387e-05 3.99006e-05 -2.42895e-07
20.3101 1.46801e-05 3.81267e-05 -2.51581e-07
20.3102 1.22401e-05 3.63876e-05 -2.56222e-07
20.3103 9.88807e-06 3.48247e-05 -2.59716e-07
20.3103 8.66215e-06 3.38911e-05 -2.61329e-07
20.3104 7.37515e-06 3.26028e-05 -2.62975e-07
20.3105 6.48961e-06 3.14742e-05 -2.64117e-07
20.3105 5.76727e-06 3.02635e-05 -2.65104e-07
20.3106 5.21708e-06 2.90437e-05 -2.65923e-07
20.3107 4.80821e-06 2.77968e-05 -2.66627e-07
20.3108 4.50822e-06 2.64966e-05 -2.67249e-07
20.3109 4.30836e-06 2.52012e-05 -2.67783e-07
20.311 4.17519e-06 2.38461e-05 -2.68271e-07
20.3112 4.09528e-06 2.24921e-05 -2.68703e-07
20.3114 4.04695e-06 2.10517e-05 -2.69114e-07
20.3116 4.02157e-06 1.96274e-05 -2.69481e-07
20.3118 4.00689e-06 1.80553e-05 -2.69846e-07
20.3121 3.99967e-06 1.65355e-05 -2.70163e-07
20.3124 4.00028e-06 1.49426e-05 -2.70462e-07
20.3127 4.00651e-06 1.34268e-05 -2.70722e-07
20.3132 4.01406e-06 1.15907e-05 -2.71009e-07
20.3136 4.01821e-06 1.00741e-05 -2.71224e-07
20.3144 4.01834e-06 7.9678e-06 -2.71492e-07
20.3151 4.0151e-06 6.27356e-06 -2.71686e-07
20.3166 4.00677e-06 3.7525e-06 -2.71949e-07
20.3181 4.00495e-06 2.13808e-06 -2.72171e-07
20.3212 4.02096e-06 7.92523e-07 -2.72633e-07
20.3241 4.05228e-06 6.03667e-07 -2.73151e-07
20.3252 4.08321e-06 7.13715e-07 -2.73501e-07
20.3261 4.14612e-06 8.10102e-07 -2.74096e-07
20.3265 4.23675e-06 8.55342e-07 -2.74711e-07
20.3269 4.50828e-06 9.2418e-07 -2.75917e-07
20.3271 4.82339e-06 9.91598e-07 -2.77195e-07
20.3273 5.17691e-06 1.07505e-06 -2.79126e-07
20.3274 5.27542e-06 1.10196e-06 -2.80446e-07
20.3276 5.30081e-06 1.09206e-06 -2.8185e-07
20.3279 5.3756e-06 1.05905e-06 -2.83424e-07
20.3281 5.49227e-06 1.01323e-06 -2.85061e-07
20.3286 5.75885e-06 9.1677e-07 -2.88251e-07
20.3291 6.06301e-06 8.23594e-07 -2.9155e-07
20.33 6.79377e-06 6.43038e-07 -2.98897e-07
20.3312 8.03945e-06 4.12349e-07 -3.10308e-07
20.3328 1.02834e-05 2.16055e-07 -3.29183e-07
20.334 1.15536e-05 1.37672e-06 -3.42823e-07
20.3345 1.1064e-05 3.84092e-06 -3.43236e-07
20.3353 9.11983e-06 9.94416e-06 -3.33902e-07
20.3357 8.18376e-06 1.31401e-05 -3.27769e-07
20.3362 7.20356e-06 1.69445e-05 -3.20227e-07
20.3372 5.68964e-06 2.38242e-05 -3.06437e-07
20.3385 4.29974e-06 3.11589e-05 -2.90922e-07
20.3402 3.10717e-06 3.80054e-05 -2.74137e-07
20.342 2.23443e-06 4.27693e-05 -2.58797e-07
20.3438 1.64397e-06 4.52331e-05 -2.45711e-07
20.3466 1.07216e-06 4.61665e-05 -2.29421e-07
20.3496 6.94761e-07 4.49296e-05 -2.14691e-07
20.354 4.31557e-07 4.06177e-05 -1.97109e-07
20.3589 3.37803e-07 3.50234e-05 -1.81273e-07
20.3658 3.2677e-07 2.80007e-05 -1.62393e-07
20.3745 3.39269e-07 2.15737e-05 -1.42639e-07
20.3915 3.58244e-07 1.36329e-05 -1.12419e-07
20.4107 3.80973e-07 8.20776e-06 -8.75053e-08
20.4239 4.03263e-07 5.73666e-06 -7.65519e-08
20.4355 4.12917e-07 4.11119e-06 -7.06746e-08
20.4485 3.9197e-07 2.80208e-06 -6.49637e-08
20.4493 3.82394e-07 2.77708e-06 -6.43575e-08
20.4509 3.44723e-07 2.84153e-06 -6.23651e-08
20.4526 3.0073e-07 2.98938e-06 -5.94812e-08
20.4546 2.55778e-07 3.24355e-06 -5.54699e-08
20.4566 2.10937e-07 3.6215e-06 -5.06631e-08
20.4589 1.533e-07 4.34312e-06 -4.39587e-08
20.4616 7.84017e-08 5.86522e-06 -3.43432e-08
20.4641 -1.44632e-08 8.3545e-06 -2.31658e-08
20.4661 -1.48401e-07 1.16266e-05 -1.16068e-08
20.4679 -1.76629e-07 1.63216e-05 3.66196e-09
20.4694 7.14733e-07 2.08832e-05 2.2603e-08
20.4701 2.99452e-06 2.23119e-05 2.13861e-08
20.4705 6.29535e-06 2.39636e-05 -3.90847e-10
20.4709 1.04941e-05 2.72557e-05 -4.00742e-08
20.4713 1.48603e-05 3.20353e-05 -1.00658e-07
20.4716 1.78169e-05 3.66622e-05 -1.60644e-07
20.4719 1.89809e-05 4.02233e-05 -2.16441e-07
20.472 1.74263e-05 4.00761e-05 -2.42245e-07
20.4721 1.53454e-05 3.86582e-05 -2.50436e-07
20.4722 1.30789e-05 3.70168e-05 -2.54955e-07
20.4722 1.08472e-05 3.55449e-05 -2.58465e-07
20.4723 9.4683e-06 3.4596e-05 -2.60339e-07
20.4723 8.29396e-06 3.36151e-05 -2.61853e-07
20.4724 7.39503e-06 3.26979e-05 -2.62981e-07
20.4724 6.66147e-06 3.17699e-05 -2.63926e-07
20.4725 5.94548e-06 3.06506e-05 -2.64874e-07
20.4726 5.46414e-06 2.96938e-05 -2.65562e-07
20.4726 5.01405e-06 2.85262e-05 -2.66272e-07
20.4727 4.69732e-06 2.74197e-05 -2.66853e-07
20.4728 4.43413e-06 2.61191e-05 -2.6744e-07
20.4729 4.26845e-06 2.49045e-05 -2.6792e-07
20.4731 4.15036e-06 2.35355e-05 -2.68394e-07
20.4732 4.08198e-06 2.22165e-05 -2.68802e-07
20.4734 4.03956e-06 2.07575e-05 -2.69207e-07
20.4736 4.01769e-06 1.9343e-05 -2.69562e-07
20.4739 4.00483e-06 1.77483e-05 -2.69923e-07
20.4741 3.99892e-06 1.62193e-05 -2.70233e-07
20.4745 4.00103e-06 1.45817e-05 -2.70534e-07
20.4748 4.00842e-06 1.30569e-05 -2.70788e-07
20.4754 4.01638e-06 1.09923e-05 -2.711e-07
20.4759 4.01911e-06 9.41568e-06 -2.71315e-07
20.4768 4.01689e-06 7.05433e-06 -2.71601e-07
20.4777 4.01215e-06 5.25854e-06 -2.71797e-07
20.4794 4.00469e-06 2.77698e-06 -2.72068e-07
20.4813 4.00847e-06 1.38572e-06 -2.72344e-07
20.4851 4.04074e-06 5.84125e-07 -2.72974e-07
20.4869 4.07191e-06 6.56712e-07 -2.73386e-07
20.4878 4.11136e-06 7.68905e-07 -2.73784e-07
20.4884 4.18507e-06 8.4427e-07 -2.74448e-07
20.4887 4.31188e-06 8.86068e-07 -2.7512e-07
20.489 4.75073e-06 9.81108e-07 -2.76853e-07
20.4892 5.11501e-06 1.06265e-06 -2.78514e-07
20.4894 5.2661e-06 1.10556e-06 -2.79917e-07
20.4896 5.29004e-06 1.10796e-06 -2.81203e-07
20.4898 5.35138e-06 1.07955e-06 -2.82893e-07
20.4901 5.46367e-06 1.03338e-06 -2.84627e-07
20.4906 5.7514e-06 9.27562e-07 -2.88123e-07
20.4912 6.15215e-06 8.06648e-07 -2.92438e-07
20.4924 7.1734e-06 5.72774e-07 -3.02414e-07
20.4939 9.04678e-06 2.70517e-07 -3.18753e-07
20.4956 1.1415e-05 5.43205e-07 -3.39642e-07
20.4962 1.15391e-05 2.17042e-06 -3.44466e-07
20.4967 1.06574e-05 5.25362e-06 -3.42224e-07
20.4973 9.14101e-06 1.0007e-05 -3.341e-07
20.4978 7.89535e-06 1.4332e-05 -3.25705e-07
20.4983 6.96935e-06 1.80159e-05 -3.18428e-07
20.4993 5.53988e-06 2.46671e-05 -3.0512e-07
20.5004 4.36929e-06 3.09115e-05 -2.92003e-07
20.5019 3.26305e-06 3.73107e-05 -2.76705e-07
20.5035 2.4231e-06 4.2024e-05 -2.62596e-07
20.505 1.86685e-06 4.46247e-05 -2.51113e-07
20.5073 1.28841e-06 4.62458e-05 -2.3625e-07
20.5098 8.96189e-07 4.59891e-05 -2.23134e-07
20.5144 5.09183e-07 4.24888e-05 -2.03272e-07
20.5189 3.57676e-07 3.74409e-05 -1.87263e-07
20.5247 3.25954e-07 3.10307e-05 -1.70442e-07
20.5312 3.31976e-07 2.52646e-05 -1.54075e-07
20.5443 3.48789e-07 1.73722e-05 -1.27413e-07
20.5608 3.66223e-07 1.1074e-05 -1.01367e-07
20.5764 3.8598e-07 7.42862e-06 -8.38594e-08
20.5884 4.06558e-07 5.37078e-06 -7.52183e-08
20.6003 4.17737e-07 3.69901e-06 -6.99046e-08
20.6082 4.09168e-07 2.90507e-06 -6.68739e-08
20.6102 3.9178e-07 2.83014e-06 -6.55152e-08
20.6141 3.20545e-07 2.94423e-06 -6.07872e-08
20.6166 2.66656e-07 3.18285e-06 -5.64312e-08
20.6188 2.15491e-07 3.5753e-06 -5.12239e-08
20.621 1.59947e-07 4.23906e-06 -4.48065e-08
20.6238 8.43813e-08 5.72898e-06 -3.52225e-08
20.6267 -2.19553e-08 8.53185e-06 -2.25839e-08
20.6287 -1.65769e-07 1.20152e-05 -1.03885e-08
20.6305 -8.10229e-08 1.67914e-05 5.73807e-09
20.632 9.27827e-07 2.13397e-05 2.38426e-08
20.6327 3.56366e-06 2.24321e-05 1.79347e-08
20.633 7.18321e-06 2.41815e-05 -6.73762e-09
20.6333 1.07623e-05 2.74816e-05 -4.39489e-08
20.6337 1.43835e-05 3.15383e-05 -9.54981e-08
20.634 1.74776e-05 3.60027e-05 -1.55587e-07
20.6344 1.83062e-05 3.9906e-05 -2.2523e-07
20.6346 1.57452e-05 3.87569e-05 -2.47673e-07
20.6346 1.28401e-05 3.67092e-05 -2.55241e-07
20.6347 1.10715e-05 3.55442e-05 -2.58131e-07
20.6347 9.75163e-06 3.47131e-05 -2.59944e-07
20.6348 8.92895e-06 3.40912e-05 -2.61004e-07
20.6348 8.19163e-06 3.34358e-05 -2.61963e-07
20.6348 7.60438e-06 3.28457e-05 -2.62696e-07
20.6349 7.0893e-06 3.22474e-05 -2.63362e-07
20.6349 6.56893e-06 3.1559e-05 -2.64027e-07
20.6349 6.10822e-06 3.08391e-05 -2.64645e-07
20.635 5.59897e-06 2.98811e-05 -2.65357e-07
20.6351 5.18007e-06 2.88797e-05 -2.66e-07
20.6352 4.74634e-06 2.74845e-05 -2.66762e-07
20.6353 4.4658e-06 2.61881e-05 -2.67365e-07
20.6354 4.25718e-06 2.46686e-05 -2.67966e-07
20.6356 4.13409e-06 2.3167e-05 -2.68481e-07
20.6358 4.06242e-06 2.15503e-05 -2.68966e-07
20.636 4.02645e-06 1.9934e-05 -2.69396e-07
20.6362 4.0077e-06 1.81545e-05 -2.69815e-07
20.6366 3.99934e-06 1.63931e-05 -2.70183e-07
20.6369 4.00055e-06 1.46097e-05 -2.70515e-07
20.6373 4.00865e-06 1.28255e-05 -2.70814e-07
20.6379 4.01681e-06 1.06841e-05 -2.71136e-07
20.6384 4.01902e-06 9.04007e-06 -2.71357e-07
20.6393 4.01624e-06 6.76252e-06 -2.7163e-07
20.6402 4.01148e-06 5.06128e-06 -2.71814e-07
20.6419 4.004e-06 2.67387e-06 -2.72073e-07
20.6436 4.00648e-06 1.38417e-06 -2.7231e-07
20.6466 4.03644e-06 6.49168e-07 -2.72859e-07
20.6501 4.14331e-06 7.56119e-07 -2.74082e-07
20.6511 4.44224e-06 9.09111e-07 -2.75671e-07
20.6516 4.8762e-06 1.01907e-06 -2.78128e-07
20.6521 5.29156e-06 1.08269e-06 -2.81663e-07
20.6524 5.46291e-06 1.05561e-06 -2.84261e-07
20.6528 5.65262e-06 9.80329e-07 -2.8691e-07
20.6534 6.041e-06 8.52666e-07 -2.91226e-07
20.6545 6.82636e-06 6.46461e-07 -2.99206e-07
20.6555 7.88017e-06 4.43083e-07 -3.08921e-07
20.6571 9.87275e-06 6.43913e-07 -3.26617e-07
20.6588 1.10216e-05 3.48682e-06 -3.41257e-07
20.6594 1.02159e-05 6.84297e-06 -3.39086e-07
20.6602 8.17586e-06 1.33041e-05 -3.27535e-07
20.6606 7.20613e-06 1.69063e-05 -3.20451e-07
20.6612 6.26726e-06 2.09473e-05 -3.12431e-07
20.6618 5.39218e-06 2.51689e-05 -3.03964e-07
20.6625 4.66928e-06 2.90603e-05 -2.95994e-07
20.6633 3.99117e-06 3.29671e-05 -2.87555e-07
20.6639 3.49037e-06 3.59067e-05 -2.8061e-07
20.6646 3.05487e-06 3.84358e-05 -2.73966e-07
20.6652 2.71415e-06 4.03677e-05 -2.68303e-07
20.6658 2.43566e-06 4.18824e-05 -2.63278e-07
20.6665 2.16092e-06 4.32807e-05 -2.57883e-07
20.6673 1.88356e-06 4.45195e-05 -2.51911e-07
20.6685 1.56339e-06 4.56151e-05 -2.4418e-07
20.67 1.24373e-06 4.61734e-05 -2.35256e-07
20.6726 8.40224e-07 4.58101e-05 -2.21573e-07
20.6752 5.93256e-07 4.39887e-05 -2.09814e-07
20.6805 3.84101e-07 3.82289e-05 -1.90554e-07
20.6855 3.27654e-07 3.26055e-05 -1.75098e-07
20.6933 3.31218e-07 2.54751e-05 -1.55134e-07
20.7038 3.45246e-07 1.87594e-05 -1.32976e-07
20.7226 3.65839e-07 1.1404e-05 -1.02908e-07
20.7404 3.89239e-07 7.09429e-06 -8.2755e-08
20.7528 4.09201e-07 5.02781e-06 -7.4237e-08
20.7649 4.16079e-07 3.43135e-06 -6.90739e-08
20.7709 3.97402e-07 2.91719e-06 -6.62871e-08
20.7748 3.53683e-07 2.85705e-06 -6.30778e-08
20.7777 2.94357e-07 3.03483e-06 -5.88334e-08
20.7801 2.40283e-07 3.35861e-06 -5.39567e-08
20.7824 1.85395e-07 3.8913e-06 -4.78695e-08
20.7847 1.25285e-07 4.84924e-06 -4.04019e-08
20.7877 3.76546e-08 6.96924e-06 -2.90634e-08
20.7899 -6.97701e-08 9.74404e-06 -1.79553e-08
20.7917 -2.28588e-07 1.34292e-05 -5.92441e-09
20.7933 -6.09344e-09 1.81135e-05 1.03206e-08
20.7946 1.06251e-06 2.17185e-05 2.41844e-08
20.7951 3.80584e-06 2.27549e-05 1.52181e-08
20.7954 7.84978e-06 2.46047e-05 -1.15418e-08
20.7958 1.1575e-05 2.80367e-05 -5.12155e-08
20.7961 1.49798e-05 3.22737e-05 -1.05277e-07
20.7964 1.7769e-05 3.65895e-05 -1.63166e-07
20.7968 1.84619e-05 4.0099e-05 -2.26346e-07
20.7969 1.60915e-05 3.90174e-05 -2.46839e-07
20.797 1.30613e-05 3.68772e-05 -2.54813e-07
20.7971 1.11684e-05 3.56142e-05 -2.57954e-07
20.7971 9.5113e-06 3.45341e-05 -2.60242e-07
20.7972 8.53655e-06 3.37584e-05 -2.615e-07
20.7972 7.69181e-06 3.2937e-05 -2.62587e-07
20.7972 6.99569e-06 3.21416e-05 -2.63467e-07
20.7973 6.46951e-06 3.14231e-05 -2.64157e-07
20.7973 5.94125e-06 3.05689e-05 -2.64863e-07
20.7974 5.53962e-06 2.97784e-05 -2.65439e-07
20.7974 5.12802e-06 2.87745e-05 -2.66073e-07
20.7975 4.82493e-06 2.78154e-05 -2.66604e-07
20.7976 4.51603e-06 2.64851e-05 -2.6724e-07
20.7977 4.33318e-06 2.53548e-05 -2.67713e-07
20.7978 4.19001e-06 2.39776e-05 -2.68216e-07
20.798 4.10457e-06 2.26445e-05 -2.68648e-07
20.7982 4.05102e-06 2.11644e-05 -2.69075e-07
20.7984 4.02307e-06 1.97059e-05 -2.69455e-07
20.7986 4.00727e-06 1.80895e-05 -2.69833e-07
20.7989 3.99961e-06 1.65045e-05 -2.70164e-07
20.7992 4.00026e-06 1.4869e-05 -2.70471e-07
20.7996 4.00695e-06 1.32768e-05 -2.70743e-07
20.8001 4.01484e-06 1.13249e-05 -2.71045e-07
20.8006 4.01841e-06 9.76357e-06 -2.71263e-07
20.8014 4.0173e-06 7.3736e-06 -2.7156e-07
20.8023 4.01327e-06 5.631e-06 -2.71754e-07
20.8039 4.00494e-06 3.15507e-06 -2.72015e-07
20.8056 4.00562e-06 1.69422e-06 -2.72255e-07
20.809 4.03473e-06 6.86546e-07 -2.7284e-07
20.8122 4.11506e-06 7.23008e-07 -2.7381e-07
20.8133 4.31322e-06 8.74552e-07 -2.75063e-07
20.8138 4.69921e-06 9.79511e-07 -2.77238e-07
20.8144 5.23571e-06 1.0705e-06 -2.81061e-07
20.8148 5.43444e-06 1.06429e-06 -2.83596e-07
20.8152 5.60552e-06 9.96968e-07 -2.86269e-07
20.8159 6.1005e-06 8.36582e-07 -2.91819e-07
20.8171 7.03374e-06 6.02477e-07 -3.01171e-07
20.8183 8.33049e-06 3.701e-07 -3.12856e-07
20.8199 1.06489e-05 1.6282e-07 -3.3212e-07
20.8208 1.16552e-05 1.07353e-06 -3.43253e-07
20.8212 1.12496e-05 3.16467e-06 -3.44152e-07
20.8219 9.63249e-06 8.2513e-06 -3.3697e-07
20.8223 8.68006e-06 1.13969e-05 -3.31036e-07
20.8227 7.69184e-06 1.49945e-05 -3.23927e-07
20.8237 6.18836e-06 2.1372e-05 -3.11203e-07
20.8248 4.77823e-06 2.84068e-05 -2.967e-07
20.8263 3.5471e-06 3.53533e-05 -2.80815e-07
20.828 2.56234e-06 4.09371e-05 -2.6493e-07
20.8299 1.84425e-06 4.43626e-05 -2.50374e-07
20.8324 1.25453e-06 4.59386e-05 -2.35017e-07
20.8356 7.68105e-07 4.53606e-05 -2.18113e-07
20.839 5.05856e-07 4.26343e-05 -2.03936e-07
20.8442 3.55917e-07 3.6603e-05 -1.85777e-07
20.8496 3.24625e-07 3.07496e-05 -1.7009e-07
20.8576 3.34188e-07 2.40149e-05 -1.50533e-07
20.8712 3.50956e-07 1.63839e-05 -1.23852e-07
20.8902 3.71938e-07 9.88442e-06 -9.59256e-08
20.9057 3.94319e-07 6.52848e-06 -8.02711e-08
20.9176 4.10957e-07 4.68861e-06 -7.30469e-08
20.9317 4.13604e-07 2.97299e-06 -6.738e-08
20.9334 4.05642e-07 2.85692e-06 -6.65449e-08
20.9367 3.63316e-07 2.82246e-06 -6.37823e-08
20.9391 3.13398e-07 2.9422e-06 -6.04631e-08
20.9413 2.63213e-07 3.1922e-06 -5.62751e-08
20.9436 2.13149e-07 3.59562e-06 -5.0986e-08
20.9458 1.58032e-07 4.27067e-06 -4.4563e-08
20.9486 8.00818e-08 5.83267e-06 -3.46806e-08
20.9514 -2.84628e-08 8.69492e-06 -2.19517e-08
20.9535 -1.75827e-07 1.22469e-05 -9.65741e-09
20.9553 -1.72197e-08 1.70593e-05 6.96919e-09
20.9568 1.01237e-06 2.15744e-05 2.32416e-08
20.9574 3.89077e-06 2.28067e-05 1.40606e-08
20.9578 8.05189e-06 2.47502e-05 -1.35662e-08
20.9581 1.19701e-05 2.8415e-05 -5.65296e-08
20.9585 1.55584e-05 3.31537e-05 -1.16755e-07
20.9588 1.83261e-05 3.76449e-05 -1.75432e-07
20.959 1.90221e-05 4.03915e-05 -2.21478e-07
20.9592 1.72104e-05 3.98407e-05 -2.43073e-07
20.9592 1.4742e-05 3.8107e-05 -2.51527e-07
20.9593 1.25337e-05 3.65183e-05 -2.55796e-07
20.9594 1.03901e-05 3.51406e-05 -2.59053e-07
20.9594 9.09455e-06 3.42299e-05 -2.60781e-07
20.9595 7.97151e-06 3.32258e-05 -2.62228e-07
20.9595 7.10057e-06 3.22715e-05 -2.63332e-07
20.9596 6.39588e-06 3.13109e-05 -2.64254e-07
20.9596 5.76948e-06 3.02482e-05 -2.65106e-07
20.9597 5.30292e-06 2.9233e-05 -2.65798e-07
20.9598 4.88488e-06 2.8036e-05 -2.66492e-07
20.9599 4.59828e-06 2.69115e-05 -2.67054e-07
20.96 4.36701e-06 2.56056e-05 -2.67617e-07
20.9601 4.22214e-06 2.43698e-05 -2.68084e-07
20.9602 4.12164e-06 2.29879e-05 -2.68545e-07
20.9604 4.06458e-06 2.16537e-05 -2.68943e-07
20.9606 4.02997e-06 2.01802e-05 -2.69339e-07
20.9608 4.01225e-06 1.87488e-05 -2.69686e-07
20.9611 4.00186e-06 1.71256e-05 -2.7004e-07
20.9614 3.9982e-06 1.55706e-05 -2.70345e-07
20.9618 4.00316e-06 1.37769e-05 -2.70662e-07
20.9621 4.01155e-06 1.22554e-05 -2.70906e-07
20.9627 4.01837e-06 1.01103e-05 -2.71216e-07
20.9633 4.01909e-06 8.47514e-06 -2.71429e-07
20.9644 4.01407e-06 5.9406e-06 -2.7172e-07
20.9655 4.00844e-06 4.13255e-06 -2.71914e-07
20.9676 4.00536e-06 1.88468e-06 -2.72216e-07
20.9699 4.0193e-06 8.35746e-07 -2.72584e-07
20.9739 4.10322e-06 6.79109e-07 -2.73671e-07
20.9756 4.39668e-06 8.83468e-07 -2.75462e-07
20.9762 4.75975e-06 9.88207e-07 -2.77631e-07
20.9768 5.27484e-06 1.06692e-06 -2.81658e-07
20.9772 5.51514e-06 1.04281e-06 -2.8472e-07
20.9777 5.76607e-06 9.47864e-07 -2.88176e-07
20.9784 6.2178e-06 8.0209e-07 -2.93125e-07
20.9791 6.79577e-06 6.57411e-07 -2.98887e-07
20.9805 8.33743e-06 3.75958e-07 -3.12843e-07
20.9821 1.06364e-05 1.53827e-07 -3.31976e-07
20.983 1.1697e-05 1.03342e-06 -3.43464e-07
20.9835 1.13086e-05 3.095e-06 -3.44489e-07
20.9841 9.70088e-06 8.16428e-06 -3.37457e-07
20.9845 8.725e-06 1.13907e-05 -3.31396e-07
20.985 7.70098e-06 1.50921e-05 -3.24105e-07
20.9858 6.416e-06 2.04844e-05 -3.13398e-07
20.987 4.92011e-06 2.78651e-05 -2.98319e-07
20.9884 3.69014e-06 3.47478e-05 -2.8294e-07
20.99 2.71628e-06 4.03326e-05 -2.6771e-07
20.9919 1.94657e-06 4.42249e-05 -2.52806e-07
20.9937 1.43263e-06 4.59668e-05 -2.4036e-07
20.9964 9.46896e-07 4.6193e-05 -2.25297e-07
20.9994 6.36629e-07 4.44885e-05 -2.11748e-07
21.0047 3.92781e-07 3.88643e-05 -1.91746e-07
21.0096 3.28961e-07 3.3347e-05 -1.76544e-07
21.0171 3.30092e-07 2.62304e-05 -1.56984e-07
21.027 3.43597e-07 1.96396e-05 -1.35759e-07
21.046 3.64344e-07 1.18553e-05 -1.04623e-07
21.0639 3.87311e-07 7.34051e-06 -8.36572e-08
21.0763 4.07898e-07 5.21102e-06 -7.47619e-08
21.0882 4.17078e-07 3.58217e-06 -6.95522e-08
21.0951 4.06217e-07 2.89185e-06 -6.68191e-08
21.0969 3.93046e-07 2.82009e-06 -6.57148e-08
21.1003 3.36863e-07 2.88583e-06 -6.19733e-08
21.1028 2.84802e-07 3.07781e-06 -5.80655e-08
21.105 2.34344e-07 3.41111e-06 -5.32384e-08
21.1072 1.81152e-07 3.95098e-06 -4.72991e-08
21.1097 1.16742e-07 5.0222e-06 -3.92883e-08
21.1126 2.78079e-08 7.23844e-06 -2.78656e-08
21.1148 -8.50571e-08 1.01164e-05 -1.66533e-08
21.1166 -2.5468e-07 1.40129e-05 -4.15449e-09
21.1181 4.50864e-09 1.8523e-05 1.16354e-08
21.1192 1.09615e-06 2.17982e-05 2.44857e-08
21.1197 3.802e-06 2.27722e-05 1.52711e-08
21.1201 7.87357e-06 2.46155e-05 -1.1584e-08
21.1204 1.15398e-05 2.79803e-05 -5.04356e-08
21.1207 1.48745e-05 3.21126e-05 -1.03215e-07
21.1211 1.75909e-05 3.63153e-05 -1.60656e-07
21.1214 1.80849e-05 3.98855e-05 -2.29455e-07
21.1216 1.54881e-05 3.86159e-05 -2.48692e-07
21.1217 1.21339e-05 3.62715e-05 -2.56379e-07
21.1217 1.0415e-05 3.50976e-05 -2.59044e-07
21.1218 8.98863e-06 3.40891e-05 -2.6094e-07
21.1218 8.15614e-06 3.33714e-05 -2.61996e-07
21.1218 7.42987e-06 3.26185e-05 -2.62928e-07
21.1219 6.84726e-06 3.19204e-05 -2.63664e-07
21.1219 6.38326e-06 3.12654e-05 -2.64276e-07
21.122 5.92471e-06 3.0513e-05 -2.6489e-07
21.122 5.55278e-06 2.97812e-05 -2.65423e-07
21.1221 5.16938e-06 2.88634e-05 -2.66008e-07
21.1221 4.86653e-06 2.79365e-05 -2.6653e-07
21.1222 4.55388e-06 2.66536e-05 -2.67156e-07
21.1223 4.35834e-06 2.55101e-05 -2.67644e-07
21.1225 4.20205e-06 2.40935e-05 -2.68169e-07
21.1226 4.10973e-06 2.27253e-05 -2.68618e-07
21.1228 4.05234e-06 2.11926e-05 -2.69064e-07
21.123 4.02295e-06 1.96818e-05 -2.69458e-07
21.1233 4.00671e-06 1.79991e-05 -2.6985e-07
21.1236 3.99909e-06 1.63521e-05 -2.70192e-07
21.1239 4.0004e-06 1.46657e-05 -2.70506e-07
21.1243 4.00792e-06 1.30277e-05 -2.70782e-07
21.1248 4.01594e-06 1.09918e-05 -2.71092e-07
21.1253 4.01882e-06 9.39686e-06 -2.71311e-07
21.1262 4.01687e-06 7.09296e-06 -2.71592e-07
21.127 4.01241e-06 5.35566e-06 -2.71783e-07
21.1287 4.00441e-06 2.90785e-06 -2.72044e-07
21.1305 4.00625e-06 1.53576e-06 -2.72288e-07
21.1339 4.04361e-06 6.71496e-07 -2.72947e-07
21.1374 4.17608e-06 7.83946e-07 -2.74389e-07
21.1382 4.56094e-06 9.42635e-07 -2.76279e-07
21.1387 5.09699e-06 1.07039e-06 -2.79251e-07
21.1391 5.35615e-06 1.10359e-06 -2.81958e-07
21.1395 5.48604e-06 1.04931e-06 -2.84787e-07
21.1398 5.68395e-06 9.69757e-07 -2.87347e-07
21.1403 5.95602e-06 8.77528e-07 -2.90356e-07
21.141 6.51637e-06 7.17561e-07 -2.96192e-07
21.1418 7.17241e-06 5.72045e-07 -3.02508e-07
21.1433 8.94839e-06 2.83537e-07 -3.18034e-07
21.1448 1.1257e-05 2.21685e-07 -3.37286e-07
21.1454 1.17929e-05 1.30728e-06 -3.44678e-07
21.1459 1.12275e-05 3.63756e-06 -3.44636e-07
21.1465 9.61546e-06 8.62542e-06 -3.37198e-07
21.1469 8.69619e-06 1.1691e-05 -3.31411e-07
21.1474 7.63949e-06 1.55955e-05 -3.23749e-07
21.1482 6.19997e-06 2.17937e-05 -3.11473e-07
21.1495 4.73689e-06 2.92018e-05 -2.96294e-07
21.1509 3.53134e-06 3.60609e-05 -2.80696e-07
21.1525 2.59839e-06 4.13782e-05 -2.65618e-07
21.1545 1.84175e-06 4.50152e-05 -2.50334e-07
21.1568 1.28298e-06 4.6576e-05 -2.35998e-07
21.1598 8.10599e-07 4.61621e-05 -2.19998e-07
21.1631 5.35785e-07 4.36385e-05 -2.0597e-07
21.1683 3.64596e-07 3.76596e-05 -1.87562e-07
21.1735 3.25433e-07 3.18733e-05 -1.72204e-07
21.1813 3.32945e-07 2.49644e-05 -1.52713e-07
21.1939 3.48984e-07 1.73943e-05 -1.27184e-07
21.2127 3.70068e-07 1.05564e-05 -9.88464e-08
21.2307 3.9524e-07 6.50385e-06 -8.03762e-08
21.2433 4.12557e-07 4.52246e-06 -7.26391e-08
21.2556 4.15294e-07 3.02155e-06 -6.77628e-08
21.2573 4.09029e-07 2.89491e-06 -6.69904e-08
21.2606 3.74276e-07 2.81521e-06 -6.45394e-08
21.2632 3.27722e-07 2.89598e-06 -6.1474e-08
21.2655 2.76923e-07 3.11377e-06 -5.7479e-08
21.2677 2.28287e-07 3.46036e-06 -5.26026e-08
21.2698 1.75187e-07 4.02859e-06 -4.66007e-08
21.2724 1.06334e-07 5.23867e-06 -3.79673e-08
21.2753 1.4448e-08 7.59331e-06 -2.6344e-08
21.2774 -1.06386e-07 1.06273e-05 -1.49099e-08
21.2792 -2.82925e-07 1.48762e-05 -1.59427e-09
21.2807 1.70285e-07 1.94584e-05 1.54082e-08
21.2818 1.45964e-06 2.21074e-05 2.26014e-08
21.2822 4.53266e-06 2.34178e-05 7.38825e-09
21.2826 9.3496e-06 2.58709e-05 -2.63308e-08
21.283 1.39057e-05 3.0432e-05 -8.21934e-08
21.2834 1.73494e-05 3.60821e-05 -1.54037e-07
21.2837 1.91256e-05 4.01206e-05 -2.12953e-07
21.2838 1.82848e-05 4.05641e-05 -2.38137e-07
21.2839 1.65185e-05 3.94383e-05 -2.46964e-07
21.284 1.28771e-05 3.68183e-05 -2.54957e-07
21.2841 1.02109e-05 3.50064e-05 -2.59249e-07
21.2842 8.3947e-06 3.36074e-05 -2.61669e-07
21.2843 7.00242e-06 3.21027e-05 -2.6346e-07
21.2844 5.78846e-06 3.02444e-05 -2.65083e-07
21.2845 5.08959e-06 2.86568e-05 -2.66138e-07
21.2846 4.57105e-06 2.67737e-05 -2.67112e-07
21.2847 4.30717e-06 2.51752e-05 -2.67786e-07
21.2849 4.13509e-06 2.32199e-05 -2.68471e-07
21.2851 4.06029e-06 2.15499e-05 -2.68972e-07
21.2854 4.01909e-06 1.94188e-05 -2.69525e-07
21.2857 4.00379e-06 1.75784e-05 -2.69942e-07
21.2862 4.0003e-06 1.5062e-05 -2.70435e-07
21.2866 4.00665e-06 1.30757e-05 -2.70775e-07
21.2873 4.0168e-06 1.04958e-05 -2.71162e-07
21.288 4.01896e-06 8.52441e-06 -2.71425e-07
21.2888 4.01585e-06 6.51678e-06 -2.7166e-07
21.2897 4.0106e-06 4.77371e-06 -2.71845e-07
21.2909 4.00443e-06 3.0551e-06 -2.72018e-07
21.292 4.00111e-06 1.88643e-06 -2.72153e-07
21.2928 4.00251e-06 1.27788e-06 -2.72262e-07
21.2936 4.00814e-06 8.22521e-07 -2.72395e-07
21.2942 4.01358e-06 5.64857e-07 -2.72507e-07
21.2949 4.01832e-06 4.41463e-07 -2.72611e-07
21.2958 4.0241e-06 4.23966e-07 -2.72737e-07
21.2971 4.03499e-06 5.17877e-07 -2.72936e-07
21.298 4.04741e-06 6.13632e-07 -2.73109e-07
21.2988 4.06705e-06 6.98043e-07 -2.73333e-07
21.2994 4.0932e-06 7.53065e-07 -2.73595e-07
21.2999 4.13171e-06 7.95837e-07 -2.73954e-07
21.3002 4.1834e-06 8.30867e-07 -2.7441e-07
21.3005 4.31105e-06 8.7231e-07 -2.75103e-07
21.3008 4.62036e-06 9.38877e-07 -2.76282e-07
21.301 4.96045e-06 1.01337e-06 -2.7771e-07
21.3011 5.19495e-06 1.07474e-06 -2.79348e-07
21.3013 5.25838e-06 1.09154e-06 -2.8077e-07
21.3015 5.29395e-06 1.07675e-06 -2.82056e-07
21.3018 5.40425e-06 1.03311e-06 -2.83887e-07
21.3023 5.69846e-06 9.27425e-07 -2.87564e-07
21.303 6.1045e-06 8.06921e-07 -2.91966e-07
21.3042 7.15211e-06 5.70889e-07 -3.02205e-07
21.3058 9.13314e-06 2.7335e-07 -3.19372e-07
21.3077 1.14402e-05 1.15702e-06 -3.41611e-07
21.3083 1.11174e-05 3.4916e-06 -3.43493e-07
21.3089 9.63931e-06 8.27033e-06 -3.37043e-07
21.3093 8.62406e-06 1.16373e-05 -3.30678e-07
21.3098 7.58348e-06 1.5442e-05 -3.2317e-07
21.3106 6.24826e-06 2.1135e-05 -3.11833e-07
21.3118 4.75709e-06 2.86056e-05 -2.96446e-07
21.3133 3.55647e-06 3.53706e-05 -2.81012e-07
21.315 2.59667e-06 4.08143e-05 -2.65498e-07
21.3171 1.79822e-06 4.46371e-05 -2.49326e-07
21.3192 1.27535e-06 4.60943e-05 -2.35877e-07
21.3221 8.20876e-07 4.57349e-05 -2.20507e-07
21.3252 5.49716e-07 4.34038e-05 -2.069e-07
21.3305 3.6803e-07 3.74545e-05 -1.88046e-07
21.3357 3.2558e-07 3.17661e-05 -1.72686e-07
21.3436 3.32751e-07 2.47705e-05 -1.52797e-07
21.3556 3.48076e-07 1.75917e-05 -1.28476e-07
21.3746 3.6935e-07 1.06272e-05 -9.94054e-08
21.3924 3.94001e-07 6.59322e-06 -8.0788e-08
21.4048 4.11941e-07 4.62246e-06 -7.29864e-08
21.4173 4.09652e-07 3.14851e-06 -6.7802e-08
21.4221 3.77933e-07 2.86617e-06 -6.48485e-08
21.4259 3.15886e-07 2.96214e-06 -6.04471e-08
21.4286 2.57335e-07 3.2442e-06 -5.55605e-08
21.4309 2.0437e-07 3.68456e-06 -5.00054e-08
21.4332 1.46326e-07 4.45707e-06 -4.31262e-08
21.436 6.66248e-08 6.16319e-06 -3.28416e-08
21.4385 -3.11712e-08 8.77554e-06 -2.15312e-08
21.4404 -1.73858e-07 1.2207e-05 -9.75846e-09
21.4422 -3.22924e-08 1.70372e-05 6.80902e-09
21.4437 9.96425e-07 2.15286e-05 2.34962e-08
21.4443 3.81149e-06 2.27168e-05 1.51205e-08
21.4447 7.83998e-06 2.4608e-05 -1.17711e-08
21.445 1.16786e-05 2.81763e-05 -5.32718e-08
21.4454 1.52278e-05 3.26565e-05 -1.1033e-07
21.4457 1.80589e-05 3.71076e-05 -1.68933e-07
21.446 1.88456e-05 4.02722e-05 -2.22407e-07
21.4461 1.68525e-05 3.95816e-05 -2.44295e-07
21.4462 1.42672e-05 3.77599e-05 -2.52529e-07
21.4463 1.21918e-05 3.62907e-05 -2.56362e-07
21.4463 1.01713e-05 3.49896e-05 -2.59354e-07
21.4464 8.97676e-06 3.41282e-05 -2.60933e-07
21.4464 7.95724e-06 3.32075e-05 -2.62246e-07
21.4465 7.16964e-06 3.23522e-05 -2.63242e-07
21.4465 6.52802e-06 3.15017e-05 -2.64079e-07
21.4466 5.91213e-06 3.05108e-05 -2.64904e-07
21.4466 5.47041e-06 2.96188e-05 -2.65543e-07
21.4467 5.00532e-06 2.84124e-05 -2.6628e-07
21.4468 4.7098e-06 2.739e-05 -2.66821e-07
21.4469 4.44748e-06 2.6113e-05 -2.67404e-07
21.447 4.27944e-06 2.49157e-05 -2.67882e-07
21.4471 4.15607e-06 2.35343e-05 -2.68366e-07
21.4473 4.08535e-06 2.22226e-05 -2.68776e-07
21.4475 4.04129e-06 2.07656e-05 -2.69184e-07
21.4477 4.01842e-06 1.93439e-05 -2.69545e-07
21.4479 4.00507e-06 1.77479e-05 -2.69908e-07
21.4482 3.99882e-06 1.62113e-05 -2.70223e-07
21.4485 4.00067e-06 1.45815e-05 -2.70523e-07
21.4489 4.00806e-06 1.30426e-05 -2.70782e-07
21.4494 4.01564e-06 1.11452e-05 -2.71072e-07
21.4499 4.01876e-06 9.59068e-06 -2.71286e-07
21.4507 4.01743e-06 7.36872e-06 -2.71561e-07
21.4515 4.01328e-06 5.63049e-06 -2.71754e-07
21.4532 4.00496e-06 3.15429e-06 -2.72016e-07
21.4549 4.00578e-06 1.68228e-06 -2.7226e-07
21.4583 4.03833e-06 6.90775e-07 -2.72881e-07
21.4617 4.15111e-06 7.53976e-07 -2.74148e-07
21.4627 4.55033e-06 9.34551e-07 -2.76223e-07
21.4633 5.09122e-06 1.0638e-06 -2.79441e-07
21.4637 5.37899e-06 1.08894e-06 -2.82508e-07
21.4642 5.55276e-06 1.01687e-06 -2.85722e-07
21.4646 5.79164e-06 9.26513e-07 -2.88592e-07
21.4651 6.1052e-06 8.27349e-07 -2.91961e-07
21.4659 6.70174e-06 6.69306e-07 -2.98047e-07
21.4667 7.44474e-06 5.17269e-07 -3.05037e-07
21.4682 9.48892e-06 2.1047e-07 -3.22443e-07
21.4697 1.15677e-05 6.42897e-07 -3.41258e-07
21.4703 1.15451e-05 2.40982e-06 -3.4505e-07
21.4707 1.05502e-05 5.73804e-06 -3.42103e-07
21.4712 9.35141e-06 9.49288e-06 -3.35617e-07
21.4717 8.18042e-06 1.35233e-05 -3.27827e-07
21.4723 7.10411e-06 1.77596e-05 -3.195e-07
21.4734 5.47176e-06 2.53467e-05 -3.0437e-07
21.4746 4.26915e-06 3.18009e-05 -2.90684e-07
21.4764 3.02041e-06 3.9048e-05 -2.72759e-07
21.478 2.22223e-06 4.33835e-05 -2.58616e-07
21.4799 1.62163e-06 4.58351e-05 -2.4514e-07
21.4826 1.0625e-06 4.66882e-05 -2.29128e-07
21.4857 6.89926e-07 4.53647e-05 -2.14452e-07
21.4902 4.28258e-07 4.08917e-05 -1.96708e-07
21.4951 3.37039e-07 3.52177e-05 -1.809e-07
21.502 3.27085e-07 2.81163e-05 -1.62005e-07
21.5107 3.39679e-07 2.16171e-05 -1.42187e-07
21.5279 3.58669e-07 1.36189e-05 -1.11955e-07
21.5472 3.8159e-07 8.17279e-06 -8.71454e-08
21.5603 4.03878e-07 5.7052e-06 -7.63558e-08
21.5719 4.12441e-07 4.08286e-06 -7.04882e-08
21.5849 3.88282e-07 2.79906e-06 -6.46194e-08
21.5856 3.79087e-07 2.77988e-06 -6.405e-08
21.587 3.43587e-07 2.84729e-06 -6.21898e-08
21.5888 2.98518e-07 3.00322e-06 -5.92362e-08
21.5908 2.52982e-07 3.26585e-06 -5.51521e-08
21.5928 2.07223e-07 3.65978e-06 -5.02336e-08
21.5951 1.49054e-07 4.41286e-06 -4.34234e-08
21.5978 7.249e-08 6.01459e-06 -3.35658e-08
21.6003 -2.22e-08 8.55426e-06 -2.23801e-08
21.6023 -1.60001e-07 1.18944e-05 -1.07491e-08
21.6041 -1.1569e-07 1.66645e-05 5.12326e-09
21.6056 8.58758e-07 2.12004e-05 2.36606e-08
21.6062 3.33187e-06 2.23395e-05 1.94836e-08
21.6066 6.76974e-06 2.40164e-05 -3.86192e-09
21.6069 1.05605e-05 2.73158e-05 -4.16813e-08
21.6073 1.43669e-05 3.14571e-05 -9.4264e-08
21.6076 1.74302e-05 3.5943e-05 -1.54648e-07
21.608 1.81847e-05 3.98498e-05 -2.26254e-07
21.6082 1.5487e-05 3.86107e-05 -2.48427e-07
21.6082 1.24752e-05 3.65018e-05 -2.55858e-07
21.6083 1.07854e-05 3.53722e-05 -2.58552e-07
21.6083 9.56585e-06 3.45768e-05 -2.60199e-07
21.6084 8.80847e-06 3.39907e-05 -2.61173e-07
21.6084 8.19971e-06 3.34434e-05 -2.61966e-07
21.6084 7.64305e-06 3.28871e-05 -2.62655e-07
21.6085 7.18034e-06 3.23591e-05 -2.63252e-07
21.6085 6.68477e-06 3.17219e-05 -2.63881e-07
21.6085 6.2212e-06 3.10247e-05 -2.64496e-07
21.6086 5.70362e-06 3.00928e-05 -2.6521e-07
21.6087 5.24862e-06 2.90527e-05 -2.65895e-07
21.6088 4.77944e-06 2.76033e-05 -2.66702e-07
21.6089 4.47464e-06 2.62349e-05 -2.67346e-07
21.609 4.25745e-06 2.46716e-05 -2.67967e-07
21.6092 4.13044e-06 2.31074e-05 -2.68501e-07
21.6094 4.05911e-06 2.14463e-05 -2.68996e-07
21.6096 4.02402e-06 1.97729e-05 -2.69437e-07
21.6099 4.00616e-06 1.79258e-05 -2.69867e-07
21.6102 3.99856e-06 1.60979e-05 -2.70243e-07
21.6106 4.00098e-06 1.42518e-05 -2.70579e-07
21.611 4.01031e-06 1.24026e-05 -2.70881e-07
21.6116 4.01807e-06 1.02264e-05 -2.712e-07
21.6122 4.01912e-06 8.52304e-06 -2.71423e-07
21.6132 4.01507e-06 6.24063e-06 -2.71689e-07
21.6141 4.0099e-06 4.57501e-06 -2.71866e-07
21.6159 4.00385e-06 2.2895e-06 -2.72128e-07
21.6176 4.00825e-06 1.10642e-06 -2.72375e-07
21.6201 4.0263e-06 5.24822e-07 -2.72764e-07
21.6218 4.0421e-06 5.51072e-07 -2.73036e-07
21.6225 4.05634e-06 6.33102e-07 -2.73212e-07
21.6238 4.10895e-06 7.70506e-07 -2.73752e-07
21.6242 4.15177e-06 8.13163e-07 -2.74142e-07
21.6246 4.25522e-06 8.60774e-07 -2.74853e-07
21.6248 4.42512e-06 9.03223e-07 -2.75596e-07
21.6251 4.7554e-06 9.73437e-07 -2.76972e-07
21.6254 5.1706e-06 1.06934e-06 -2.79346e-07
21.6256 5.27516e-06 1.09338e-06 -2.80759e-07
21.6258 5.31463e-06 1.07754e-06 -2.82204e-07
21.6261 5.4544e-06 1.02062e-06 -2.84558e-07
21.6265 5.64807e-06 9.50559e-07 -2.86983e-07
21.6272 6.11647e-06 8.06329e-07 -2.92098e-07
21.6281 6.83807e-06 6.36216e-07 -2.99243e-07
21.6298 8.8962e-06 2.9602e-07 -3.17374e-07
21.6317 1.1347e-05 6.39059e-07 -3.39395e-07
21.6323 1.14186e-05 2.41115e-06 -3.43964e-07
21.6328 1.04724e-05 5.67141e-06 -3.41285e-07
21.6333 9.16978e-06 9.74758e-06 -3.34208e-07
21.6338 7.90705e-06 1.41167e-05 -3.25688e-07
21.6343 6.96358e-06 1.78497e-05 -3.18294e-07
21.6354 5.5144e-06 2.45728e-05 -3.04793e-07
21.6365 4.3296e-06 3.08828e-05 -2.91466e-07
21.638 3.22243e-06 3.72714e-05 -2.76055e-07
21.6396 2.38792e-06 4.19263e-05 -2.61917e-07
21.6411 1.83522e-06 4.44728e-05 -2.5039e-07
21.6435 1.26529e-06 4.60065e-05 -2.35577e-07
21.646 8.77265e-07 4.56887e-05 -2.22435e-07
21.6505 5.05083e-07 4.21627e-05 -2.02922e-07
21.6553 3.54656e-07 3.68935e-05 -1.86329e-07
21.661 3.25527e-07 3.05247e-05 -1.69477e-07
21.6678 3.32689e-07 2.47437e-05 -1.52841e-07
21.6812 3.49719e-07 1.68936e-05 -1.25846e-07
21.6981 3.67623e-07 1.06962e-05 -9.97856e-08
21.7134 3.87769e-07 7.2017e-06 -8.29748e-08
21.7253 4.07843e-07 5.20423e-06 -7.47213e-08
21.7375 4.17742e-07 3.54642e-06 -6.94851e-08
21.7442 4.09664e-07 2.89463e-06 -6.69293e-08
21.7458 3.96333e-07 2.82394e-06 -6.58702e-08
21.7492 3.41293e-07 2.87065e-06 -6.23147e-08
21.7516 2.90096e-07 3.04975e-06 -5.85244e-08
21.7538 2.40192e-07 3.36244e-06 -5.38673e-08
21.756 1.88559e-07 3.86012e-06 -4.81625e-08
21.7584 1.27181e-07 4.81381e-06 -4.06269e-08
21.7612 4.1977e-08 6.85042e-06 -2.95808e-08
21.7635 -6.31877e-08 9.58416e-06 -1.85225e-08
21.7653 -2.18604e-07 1.32068e-05 -6.61826e-09
21.767 1.05409e-08 1.79993e-05 1.00644e-08
21.7683 1.07397e-06 2.17427e-05 2.37544e-08
21.7688 3.90317e-06 2.28539e-05 1.39407e-08
21.7692 8.08289e-06 2.47686e-05 -1.36386e-08
21.7695 1.19925e-05 2.84117e-05 -5.62028e-08
21.7699 1.54522e-05 3.29774e-05 -1.14283e-07
21.7702 1.81962e-05 3.73964e-05 -1.72383e-07
21.7704 1.89072e-05 4.03599e-05 -2.22938e-07
21.7706 1.69309e-05 3.96504e-05 -2.44056e-07
21.7707 1.42411e-05 3.77648e-05 -2.52545e-07
21.7707 1.2076e-05 3.62386e-05 -2.56532e-07
21.7708 9.98564e-06 3.48708e-05 -2.596e-07
21.7708 8.76323e-06 3.3958e-05 -2.61206e-07
21.7709 7.69871e-06 3.29487e-05 -2.62572e-07
21.7709 6.88896e-06 3.20098e-05 -2.63601e-07
21.771 6.24223e-06 3.10739e-05 -2.64457e-07
21.7711 5.61329e-06 2.99397e-05 -2.65328e-07
21.7711 5.20057e-06 2.8984e-05 -2.65955e-07
21.7712 4.82084e-06 2.78225e-05 -2.66606e-07
21.7713 4.55823e-06 2.67272e-05 -2.6714e-07
21.7714 4.34275e-06 2.54388e-05 -2.67684e-07
21.7715 4.21005e-06 2.42447e-05 -2.68129e-07
21.7717 4.1155e-06 2.28801e-05 -2.68579e-07
21.7718 4.06221e-06 2.15835e-05 -2.68964e-07
21.772 4.02897e-06 2.0122e-05 -2.69354e-07
21.7722 4.01204e-06 1.87272e-05 -2.69692e-07
21.7725 4.00185e-06 1.71235e-05 -2.70041e-07
21.7728 3.99805e-06 1.56049e-05 -2.70339e-07
21.7731 4.00264e-06 1.38646e-05 -2.70648e-07
21.7735 4.01112e-06 1.23666e-05 -2.7089e-07
21.7741 4.0181e-06 1.03439e-05 -2.71185e-07
21.7746 4.01931e-06 8.74065e-06 -2.71397e-07
21.7756 4.01544e-06 6.40407e-06 -2.7167e-07
21.7766 4.01002e-06 4.60489e-06 -2.71862e-07
21.7785 4.00475e-06 2.23398e-06 -2.72149e-07
21.7806 4.01375e-06 1.03528e-06 -2.72472e-07
21.7847 4.07021e-06 6.40155e-07 -2.73325e-07
21.7866 4.18025e-06 8.00964e-07 -2.74377e-07
21.7873 4.49183e-06 9.24566e-07 -2.75913e-07
21.7877 4.9143e-06 1.02222e-06 -2.78047e-07
21.788 5.27363e-06 1.09458e-06 -2.80942e-07
21.7883 5.38185e-06 1.08796e-06 -2.8294e-07
21.7886 5.49558e-06 1.03833e-06 -2.84924e-07
21.789 5.71939e-06 9.54545e-07 -2.8769e-07
21.7897 6.17834e-06 8.0651e-07 -2.92727e-07
21.7904 6.69642e-06 6.74321e-07 -2.97942e-07
21.7917 8.05365e-06 4.16679e-07 -3.10411e-07
21.7932 1.01843e-05 2.45271e-07 -3.28405e-07
21.7945 1.15972e-05 1.46342e-06 -3.43282e-07
21.795 1.11277e-05 3.8338e-06 -3.43618e-07
21.7958 9.08614e-06 1.02307e-05 -3.33762e-07
21.7962 8.1272e-06 1.35274e-05 -3.27445e-07
21.7967 7.14015e-06 1.74e-05 -3.19781e-07
21.7978 5.62562e-06 2.43781e-05 -3.05822e-07
21.7991 4.21845e-06 3.18835e-05 -2.89904e-07
21.8008 3.03042e-06 3.87391e-05 -2.73028e-07
21.8023 2.28619e-06 4.27894e-05 -2.5987e-07
21.8044 1.6278e-06 4.55013e-05 -2.45153e-07
21.8073 1.04792e-06 4.63444e-05 -2.28425e-07
21.8108 6.3697e-07 4.46822e-05 -2.11764e-07
21.8148 4.16842e-07 4.06012e-05 -1.96133e-07
21.8197 3.35277e-07 3.48262e-05 -1.80356e-07
21.826 3.26029e-07 2.84465e-05 -1.63251e-07
21.836 3.4059e-07 2.10711e-05 -1.40577e-07
21.852 3.58387e-07 1.35431e-05 -1.12153e-07
21.8689 3.77546e-07 8.66691e-06 -8.98005e-08
21.8822 3.98998e-07 6.10901e-06 -7.81158e-08
21.8938 4.13389e-07 4.38746e-06 -7.1862e-08
21.9072 4.05732e-07 2.89504e-06 -6.64201e-08
21.9092 3.86503e-07 2.81823e-06 -6.49486e-08
21.9131 3.06212e-07 2.99704e-06 -5.96943e-08
21.9156 2.5114e-07 3.28083e-06 -5.50439e-08
21.918 1.95315e-07 3.77752e-06 -4.90083e-08
21.9202 1.39203e-07 4.59195e-06 -4.21813e-08
21.9232 5.27537e-08 6.55203e-06 -3.10126e-08
21.9256 -5.12055e-08 9.27786e-06 -1.96597e-08
21.9274 -2.04475e-07 1.2893e-05 -7.62563e-09
21.9292 4.69e-08 1.78433e-05 9.78848e-09
21.9306 1.09554e-06 2.18009e-05 2.26416e-08
21.9311 4.10333e-06 2.30614e-05 1.08512e-08
21.9315 8.61537e-06 2.5124e-05 -1.85091e-08
21.9318 1.26695e-05 2.89566e-05 -6.40421e-08
21.9322 1.61102e-05 3.39853e-05 -1.27877e-07
21.9325 1.87159e-05 3.84938e-05 -1.8674e-07
21.9327 1.92425e-05 4.06829e-05 -2.24195e-07
21.9328 1.76949e-05 4.01694e-05 -2.41603e-07
21.9329 1.50397e-05 3.83122e-05 -2.50704e-07
21.933 1.26607e-05 3.6597e-05 -2.55513e-07
21.933 1.0348e-05 3.50979e-05 -2.5908e-07
21.9331 9.03886e-06 3.41654e-05 -2.60835e-07
21.9332 7.71013e-06 3.29292e-05 -2.62545e-07
21.9332 6.75648e-06 3.18027e-05 -2.63768e-07
21.9333 5.96387e-06 3.05792e-05 -2.64831e-07
21.9334 5.35815e-06 2.93456e-05 -2.65707e-07
21.9335 4.8979e-06 2.80603e-05 -2.66466e-07
21.9336 4.56894e-06 2.67575e-05 -2.67114e-07
21.9337 4.34186e-06 2.54124e-05 -2.67687e-07
21.9338 4.19376e-06 2.40362e-05 -2.68194e-07
21.934 4.10425e-06 2.26427e-05 -2.68647e-07
21.9341 4.0511e-06 2.11788e-05 -2.69071e-07
21.9343 4.02316e-06 1.97173e-05 -2.69452e-07
21.9346 4.00749e-06 1.81293e-05 -2.69824e-07
21.9349 3.9998e-06 1.65661e-05 -2.70151e-07
21.9352 4.00018e-06 1.49468e-05 -2.70457e-07
21.9355 4.00649e-06 1.33836e-05 -2.70725e-07
21.936 4.01427e-06 1.14788e-05 -2.71022e-07
21.9365 4.01822e-06 9.93604e-06 -2.7124e-07
21.9373 4.01782e-06 7.67731e-06 -2.71525e-07
21.9381 4.0142e-06 5.95239e-06 -2.7172e-07
21.9396 4.00581e-06 3.44374e-06 -2.71982e-07
21.9412 4.00515e-06 1.90145e-06 -2.72213e-07
21.9445 4.02647e-06 7.26679e-07 -2.72724e-07
21.9475 4.0706e-06 6.57776e-07 -2.73362e-07
21.9486 4.13162e-06 7.78267e-07 -2.73963e-07
21.9494 4.38331e-06 8.93518e-07 -2.75383e-07
21.9498 4.72571e-06 9.74902e-07 -2.76997e-07
21.9502 5.17273e-06 1.07351e-06 -2.79665e-07
21.9504 5.31715e-06 1.09508e-06 -2.81496e-07
21.9507 5.39227e-06 1.06339e-06 -2.83451e-07
21.951 5.54423e-06 1.00135e-06 -2.85689e-07
21.9514 5.74221e-06 9.30908e-07 -2.88029e-07
21.952 6.19657e-06 7.90615e-07 -2.92947e-07
21.9527 6.71954e-06 6.61357e-07 -2.98188e-07
21.954 8.08949e-06 4.06836e-07 -3.10738e-07
21.9556 1.02387e-05 2.03139e-07 -3.28794e-07
21.9567 1.16025e-05 1.23639e-06 -3.43028e-07
21.9572 1.1186e-05 3.44931e-06 -3.43807e-07
21.9579 9.38828e-06 9.08876e-06 -3.35549e-07
21.9583 8.42245e-06 1.23342e-05 -3.29374e-07
21.9588 7.41401e-06 1.61193e-05 -3.2188e-07
21.9597 6.00242e-06 2.23178e-05 -3.09501e-07
21.961 4.53694e-06 2.98438e-05 -2.93835e-07
21.9625 3.34103e-06 3.66662e-05 -2.77911e-07
21.964 2.5454e-06 4.11293e-05 -2.64657e-07
21.9664 1.71351e-06 4.49586e-05 -2.47247e-07
21.9685 1.20858e-06 4.62056e-05 -2.33888e-07
21.9716 7.66301e-07 4.55119e-05 -2.18198e-07
21.9748 5.13961e-07 4.28518e-05 -2.04489e-07
21.9803 3.56474e-07 3.65405e-05 -1.85457e-07
21.9857 3.24487e-07 3.07564e-05 -1.69908e-07
21.9941 3.34943e-07 2.36971e-05 -1.49387e-07
22.0073 3.51258e-07 1.6255e-05 -1.23409e-07
22.0248 3.70175e-07 1.01876e-05 -9.73577e-08
22.0403 3.91652e-07 6.80265e-06 -8.13225e-08
22.0522 4.10263e-07 4.89059e-06 -7.37344e-08
22.065 4.13751e-07 3.26056e-06 -6.83919e-08
22.0702 3.89134e-07 2.88575e-06 -6.56696e-08
22.0741 3.35689e-07 2.90112e-06 -6.18586e-08
22.0769 2.7676e-07 3.12944e-06 -5.72838e-08
22.0792 2.2313e-07 3.50713e-06 -5.20642e-08
22.0815 1.6593e-07 4.14906e-06 -4.55498e-08
22.0841 9.59174e-08 5.46427e-06 -3.66705e-08
22.087 -5.17721e-09 8.10354e-06 -2.42837e-08
22.0891 -1.39779e-07 1.14097e-05 -1.2333e-08
22.0909 -2.11071e-07 1.60377e-05 2.54462e-09
22.0925 6.07422e-07 2.06232e-05 2.1189e-08
22.0933 3.13439e-06 2.22751e-05 2.04762e-08
22.0937 6.45746e-06 2.40342e-05 -1.80748e-09
22.094 1.0567e-05 2.74197e-05 -4.2015e-08
22.0944 1.50138e-05 3.23564e-05 -1.04411e-07
22.0948 1.80896e-05 3.71563e-05 -1.6656e-07
22.095 1.90516e-05 4.03442e-05 -2.17592e-07
22.0952 1.73974e-05 4.00788e-05 -2.42512e-07
22.0953 1.52614e-05 3.8614e-05 -2.50639e-07
22.0953 1.30627e-05 3.70158e-05 -2.55027e-07
22.0954 1.11266e-05 3.57462e-05 -2.581e-07
22.0954 9.81276e-06 3.48737e-05 -2.59897e-07
22.0955 8.66774e-06 3.39736e-05 -2.61386e-07
22.0955 7.74116e-06 3.30951e-05 -2.62549e-07
22.0956 6.98518e-06 3.22173e-05 -2.63513e-07
22.0956 6.22342e-06 3.11358e-05 -2.645e-07
22.0957 5.6906e-06 3.01839e-05 -2.65236e-07
22.0958 5.17498e-06 2.89919e-05 -2.6601e-07
22.0958 4.81013e-06 2.78625e-05 -2.66639e-07
22.0959 4.50543e-06 2.6532e-05 -2.67269e-07
22.096 4.30977e-06 2.52678e-05 -2.67789e-07
22.0962 4.17426e-06 2.38829e-05 -2.68284e-07
22.0963 4.09371e-06 2.25075e-05 -2.6872e-07
22.0965 4.04533e-06 2.10295e-05 -2.69138e-07
22.0967 4.02019e-06 1.95623e-05 -2.69513e-07
22.097 4.00601e-06 1.79505e-05 -2.69882e-07
22.0973 3.99923e-06 1.6369e-05 -2.70207e-07
22.0976 4.00078e-06 1.471e-05 -2.70513e-07
22.098 4.00812e-06 1.31345e-05 -2.70777e-07
22.0985 4.01591e-06 1.11737e-05 -2.71076e-07
22.0989 4.01897e-06 9.59402e-06 -2.71293e-07
22.0998 4.01726e-06 7.23428e-06 -2.71582e-07
22.1007 4.01286e-06 5.47137e-06 -2.71775e-07
22.1024 4.00474e-06 2.99436e-06 -2.72038e-07
22.1042 4.00656e-06 1.56279e-06 -2.7229e-07
22.1077 4.04257e-06 6.62853e-07 -2.72945e-07
22.1109 4.1755e-06 7.66543e-07 -2.74324e-07
22.112 4.59473e-06 9.4658e-07 -2.76556e-07
22.1125 5.11968e-06 1.06277e-06 -2.79773e-07
22.113 5.41297e-06 1.08016e-06 -2.82988e-07
22.1135 5.6005e-06 1.00237e-06 -2.86299e-07
22.1139 5.86764e-06 9.03954e-07 -2.89425e-07
22.1144 6.21701e-06 7.98015e-07 -2.93122e-07
22.1153 6.95231e-06 6.15278e-07 -3.0047e-07
22.1162 7.88122e-06 4.40528e-07 -3.08976e-07
22.1178 9.89669e-06 5.73729e-07 -3.26678e-07
22.1194 1.11216e-05 3.14328e-06 -3.41687e-07
22.12 1.03655e-05 6.34246e-06 -3.39913e-07
22.1208 8.30948e-06 1.28132e-05 -3.28518e-07
22.1213 7.35962e-06 1.62908e-05 -3.21698e-07
22.1218 6.42529e-06 2.02377e-05 -3.13874e-07
22.1224 5.5459e-06 2.43962e-05 -3.05558e-07
22.1231 4.81444e-06 2.82639e-05 -2.97684e-07
22.1238 4.11637e-06 3.22413e-05 -2.89174e-07
22.1246 3.52318e-06 3.5723e-05 -2.81066e-07
22.1253 3.0748e-06 3.83374e-05 -2.74273e-07
22.126 2.69794e-06 4.04758e-05 -2.67999e-07
22.1266 2.39663e-06 4.21064e-05 -2.62523e-07
22.1274 2.10227e-06 4.35778e-05 -2.56651e-07
22.1283 1.80429e-06 4.48462e-05 -2.5007e-07
22.1296 1.46309e-06 4.5884e-05 -2.4153e-07
22.1313 1.13692e-06 4.62451e-05 -2.31946e-07
22.1342 7.39969e-07 4.53284e-05 -2.17278e-07
22.1371 5.16858e-07 4.28614e-05 -2.0491e-07
22.1428 3.57435e-07 3.63923e-05 -1.85398e-07
22.1481 3.24324e-07 3.07186e-05 -1.69983e-07
22.1575 3.36334e-07 2.29142e-05 -1.47144e-07
22.1691 3.50719e-07 1.63497e-05 -1.24213e-07
22.1856 3.68145e-07 1.05981e-05 -9.94307e-08
22.2015 3.89422e-07 7.03397e-06 -8.23297e-08
22.2135 4.08942e-07 5.0623e-06 -7.42975e-08
22.226 4.16535e-07 3.39816e-06 -6.90139e-08
22.2314 4.00728e-07 2.92889e-06 -6.65607e-08
22.2354 3.58512e-07 2.84959e-06 -6.34178e-08
22.2383 3.00583e-07 3.00642e-06 -5.93404e-08
22.2407 2.46301e-07 3.31308e-06 -5.45742e-08
22.243 1.91953e-07 3.81469e-06 -4.86203e-08
22.2453 1.34482e-07 4.67344e-06 -4.15838e-08
22.2482 4.9057e-08 6.65217e-06 -3.05142e-08
22.2505 -5.45351e-08 9.3642e-06 -1.93315e-08
22.2524 -2.08369e-07 1.29775e-05 -7.35426e-09
22.2541 4.68601e-08 1.79066e-05 9.98766e-09
22.2555 1.10768e-06 2.18066e-05 2.29637e-08
22.256 4.08023e-06 2.30397e-05 1.14765e-08
22.2564 8.53751e-06 2.50808e-05 -1.76146e-08
22.2567 1.25689e-05 2.88864e-05 -6.2691e-08
22.2571 1.60362e-05 3.38776e-05 -1.26025e-07
22.2574 1.8675e-05 3.83935e-05 -1.84932e-07
22.2576 1.92388e-05 4.06789e-05 -2.23695e-07
22.2577 1.76665e-05 4.01738e-05 -2.4171e-07
22.2578 1.50566e-05 3.83495e-05 -2.50708e-07
22.2579 1.26904e-05 3.66422e-05 -2.55478e-07
22.2579 1.03911e-05 3.51513e-05 -2.59025e-07
22.258 9.0626e-06 3.42082e-05 -2.60808e-07
22.2581 7.76687e-06 3.30129e-05 -2.62479e-07
22.2581 6.80936e-06 3.18963e-05 -2.63703e-07
22.2582 6.02549e-06 3.07094e-05 -2.64748e-07
22.2583 5.40621e-06 2.94791e-05 -2.65635e-07
22.2584 4.93987e-06 2.82177e-05 -2.66393e-07
22.2584 4.59758e-06 2.69119e-05 -2.67052e-07
22.2586 4.3624e-06 2.55809e-05 -2.67628e-07
22.2587 4.20695e-06 2.42091e-05 -2.68141e-07
22.2588 4.11231e-06 2.28221e-05 -2.68598e-07
22.259 4.05568e-06 2.13646e-05 -2.69025e-07
22.2592 4.02564e-06 1.99092e-05 -2.69408e-07
22.2595 4.0088e-06 1.83308e-05 -2.69782e-07
22.2597 4.00049e-06 1.67745e-05 -2.70112e-07
22.26 4.00007e-06 1.51475e-05 -2.70423e-07
22.2604 4.0057e-06 1.3575e-05 -2.70696e-07
22.2609 4.01361e-06 1.16535e-05 -2.70998e-07
22.2613 4.01799e-06 1.01053e-05 -2.71218e-07
22.2621 4.01803e-06 7.8277e-06 -2.71508e-07
22.2629 4.01461e-06 6.09765e-06 -2.71705e-07
22.2644 4.00618e-06 3.56619e-06 -2.71969e-07
22.266 4.00506e-06 1.9904e-06 -2.72197e-07
22.2692 4.02415e-06 7.47566e-07 -2.72687e-07
22.2722 4.06185e-06 6.35145e-07 -2.73264e-07
22.2733 4.10589e-06 7.5131e-07 -2.73723e-07
22.2741 4.22218e-06 8.51087e-07 -2.74648e-07
22.2745 4.41698e-06 9.07762e-07 -2.75586e-07
22.2747 4.73144e-06 9.75998e-07 -2.77015e-07
22.2751 5.19634e-06 1.07702e-06 -2.79911e-07
22.2753 5.31347e-06 1.0937e-06 -2.81564e-07
22.2756 5.38164e-06 1.06474e-06 -2.83249e-07
22.2761 5.61817e-06 9.73535e-07 -2.86529e-07
22.2767 5.98912e-06 8.52402e-07 -2.90728e-07
22.2776 6.75372e-06 6.60746e-07 -2.98415e-07
22.2792 8.50307e-06 3.50377e-07 -3.14165e-07
22.281 1.09988e-05 2.13617e-07 -3.3514e-07
22.2817 1.16697e-05 1.27749e-06 -3.43683e-07
22.2822 1.11401e-05 3.58954e-06 -3.43802e-07
22.2828 9.40566e-06 8.97788e-06 -3.35677e-07
22.2832 8.49408e-06 1.20284e-05 -3.29865e-07
22.2837 7.48634e-06 1.58042e-05 -3.22395e-07
22.2847 5.91632e-06 2.26808e-05 -3.08653e-07
22.2859 4.55317e-06 2.96708e-05 -2.94078e-07
22.2875 3.33144e-06 3.66509e-05 -2.77644e-07
22.2892 2.43209e-06 4.16869e-05 -2.62586e-07
22.2911 1.76364e-06 4.47075e-05 -2.48457e-07
22.2939 1.13959e-06 4.6047e-05 -2.314e-07
22.2972 6.99988e-07 4.49506e-05 -2.14937e-07
22.3011 4.50497e-07 4.13743e-05 -1.99406e-07
22.306 3.43676e-07 3.56392e-05 -1.83039e-07
22.3124 3.25714e-07 2.89279e-05 -1.65067e-07
22.3209 3.37642e-07 2.23362e-05 -1.45188e-07
22.3368 3.5584e-07 1.44801e-05 -1.16102e-07
22.356 3.77845e-07 8.72027e-06 -9.01902e-08
22.3699 4.00224e-07 5.97987e-06 -7.77761e-08
22.3816 4.13115e-07 4.28514e-06 -7.15227e-08
22.395 3.98806e-07 2.86834e-06 -6.58302e-08
22.3968 3.77934e-07 2.81549e-06 -6.42873e-08
22.4006 2.95525e-07 3.03977e-06 -5.88397e-08
22.4029 2.41258e-07 3.34579e-06 -5.41252e-08
22.4052 1.87952e-07 3.85829e-06 -4.81744e-08
22.4075 1.30607e-07 4.75486e-06 -4.10476e-08
22.4105 4.17753e-08 6.86106e-06 -2.95829e-08
22.4128 -6.56992e-08 9.64114e-06 -1.83334e-08
22.4146 -2.22717e-07 1.33002e-05 -6.32419e-09
22.4162 -1.35957e-08 1.80076e-05 9.9472e-09
22.4175 1.04036e-06 2.16911e-05 2.4005e-08
22.418 3.78965e-06 2.27366e-05 1.51153e-08
22.4184 7.83246e-06 2.45802e-05 -1.16003e-08
22.4187 1.15613e-05 2.80104e-05 -5.12925e-08
22.4191 1.49696e-05 3.225e-05 -1.05398e-07
22.4194 1.77526e-05 3.65578e-05 -1.63193e-07
22.4197 1.84475e-05 4.00638e-05 -2.26299e-07
22.4198 1.60814e-05 3.89864e-05 -2.46833e-07
22.4199 1.30643e-05 3.68554e-05 -2.54797e-07
22.42 1.11735e-05 3.55937e-05 -2.5794e-07
22.42 9.52506e-06 3.45209e-05 -2.6022e-07
22.4201 8.5524e-06 3.37492e-05 -2.61477e-07
22.4201 7.70876e-06 3.29321e-05 -2.62563e-07
22.4202 7.01377e-06 3.21418e-05 -2.63442e-07
22.4202 6.48641e-06 3.14256e-05 -2.64133e-07
22.4203 5.95688e-06 3.05748e-05 -2.6484e-07
22.4203 5.55293e-06 2.97852e-05 -2.65419e-07
22.4204 5.1382e-06 2.87811e-05 -2.66056e-07
22.4204 4.83246e-06 2.78207e-05 -2.6659e-07
22.4205 4.51976e-06 2.64837e-05 -2.67232e-07
22.4206 4.3353e-06 2.53509e-05 -2.67707e-07
22.4208 4.19096e-06 2.39699e-05 -2.68212e-07
22.4209 4.1049e-06 2.2633e-05 -2.68646e-07
22.4211 4.05109e-06 2.115e-05 -2.69075e-07
22.4213 4.02302e-06 1.96882e-05 -2.69456e-07
22.4216 4.00719e-06 1.80687e-05 -2.69834e-07
22.4218 3.99954e-06 1.64805e-05 -2.70166e-07
22.4222 4.00023e-06 1.48409e-05 -2.70474e-07
22.4225 4.00698e-06 1.32464e-05 -2.70746e-07
22.423 4.01489e-06 1.12891e-05 -2.71048e-07
22.4235 4.01839e-06 9.72661e-06 -2.71266e-07
22.4244 4.01718e-06 7.32169e-06 -2.71565e-07
22.4252 4.01309e-06 5.57836e-06 -2.71759e-07
22.4269 4.0048e-06 3.1104e-06 -2.7202e-07
22.4286 4.00571e-06 1.66372e-06 -2.72261e-07
22.432 4.03648e-06 6.81919e-07 -2.72862e-07
22.4352 4.12854e-06 7.34434e-07 -2.73937e-07
22.4363 4.41708e-06 9.02184e-07 -2.75547e-07
22.4369 4.85237e-06 1.01342e-06 -2.78093e-07
22.4374 5.2949e-06 1.07447e-06 -2.81854e-07
22.4378 5.48246e-06 1.04384e-06 -2.84552e-07
22.4382 5.68827e-06 9.64199e-07 -2.87343e-07
22.4388 6.09762e-06 8.33045e-07 -2.91839e-07
22.4398 6.87814e-06 6.32644e-07 -2.99722e-07
22.4408 7.92461e-06 4.34212e-07 -3.09328e-07
22.4424 1.00874e-05 3.62253e-07 -3.27841e-07
22.4438 1.13631e-05 2.16029e-06 -3.42338e-07
22.4444 1.06827e-05 5.17907e-06 -3.41597e-07
22.4452 8.7457e-06 1.12083e-05 -3.31615e-07
22.4456 7.80815e-06 1.45188e-05 -3.25181e-07
22.4461 6.84499e-06 1.84016e-05 -3.17502e-07
22.4468 5.76265e-06 2.33411e-05 -3.07657e-07
22.4476 4.87675e-06 2.79431e-05 -2.98301e-07
22.4486 3.95459e-06 3.32032e-05 -2.8694e-07
22.4495 3.27836e-06 3.71571e-05 -2.77356e-07
22.4505 2.75923e-06 4.01137e-05 -2.68911e-07
22.4517 2.20948e-06 4.30308e-05 -2.58685e-07
22.4528 1.82419e-06 4.47202e-05 -2.50357e-07
22.4549 1.32013e-06 4.60904e-05 -2.37339e-07
22.457 9.65282e-07 4.60878e-05 -2.26012e-07
22.4607 5.84479e-07 4.3826e-05 -2.09011e-07
22.4644 4.02149e-07 3.99273e-05 -1.94829e-07
22.4695 3.32316e-07 3.39659e-05 -1.78752e-07
22.4751 3.25509e-07 2.84207e-05 -1.63684e-07
22.486 3.41607e-07 2.03866e-05 -1.38764e-07
22.4989 3.56289e-07 1.41267e-05 -1.15344e-07
22.5144 3.72909e-07 9.44342e-06 -9.39254e-08
22.5286 3.9376e-07 6.57273e-06 -8.02327e-08
22.5402 4.11004e-07 4.76436e-06 -7.32425e-08
22.5542 4.18649e-07 3.01272e-06 -6.77421e-08
22.556 4.10688e-07 2.88152e-06 -6.68918e-08
22.5595 3.68643e-07 2.82181e-06 -6.41406e-08
22.562 3.19528e-07 2.92395e-06 -6.08718e-08
22.5643 2.67946e-07 3.16801e-06 -5.66664e-08
22.5667 2.13694e-07 3.59309e-06 -5.10351e-08
22.5689 1.58644e-07 4.26303e-06 -4.46379e-08
22.5717 7.99327e-08 5.83706e-06 -3.4661e-08
22.5746 -2.79146e-08 8.68034e-06 -2.20031e-08
22.5766 -1.74773e-07 1.22225e-05 -9.73248e-09
22.5784 -2.52304e-08 1.703e-05 6.8293e-09
22.58 1.00461e-06 2.15475e-05 2.33927e-08
22.5805 3.84947e-06 2.27588e-05 1.46611e-08
22.5809 7.93624e-06 2.46759e-05 -1.25886e-08
22.5812 1.18339e-05 2.83128e-05 -5.50591e-08
22.5816 1.53965e-05 3.29085e-05 -1.13538e-07
22.5819 1.8194e-05 3.73763e-05 -1.72105e-07
22.5822 1.89477e-05 4.03369e-05 -2.21712e-07
22.5823 1.7068e-05 3.97407e-05 -2.43565e-07
22.5824 1.45672e-05 3.79809e-05 -2.5191e-07
22.5825 1.24186e-05 3.6443e-05 -2.55992e-07
22.5825 1.0328e-05 3.51e-05 -2.5914e-07
22.5826 9.07169e-06 3.42115e-05 -2.60811e-07
22.5826 7.99312e-06 3.32484e-05 -2.62201e-07
22.5827 7.15545e-06 3.23396e-05 -2.63261e-07
22.5827 6.47823e-06 3.14313e-05 -2.64146e-07
22.5828 5.81698e-06 3.03373e-05 -2.65039e-07
22.5829 5.36704e-06 2.93912e-05 -2.65698e-07
22.5829 4.94344e-06 2.82284e-05 -2.66387e-07
22.583 4.64795e-06 2.71331e-05 -2.66949e-07
22.5831 4.40125e-06 2.58344e-05 -2.67523e-07
22.5832 4.24699e-06 2.46239e-05 -2.67993e-07
22.5834 4.1371e-06 2.32514e-05 -2.68461e-07
22.5835 4.07405e-06 2.19324e-05 -2.68863e-07
22.5837 4.03512e-06 2.04682e-05 -2.69264e-07
22.5839 4.01512e-06 1.90499e-05 -2.69616e-07
22.5842 4.00337e-06 1.74451e-05 -2.69974e-07
22.5845 3.99829e-06 1.59069e-05 -2.70282e-07
22.5848 4.00148e-06 1.42084e-05 -2.70589e-07
22.5852 4.00957e-06 1.26861e-05 -2.70839e-07
22.5857 4.01733e-06 1.05944e-05 -2.7115e-07
22.5863 4.01918e-06 9.00067e-06 -2.71363e-07
22.5872 4.01582e-06 6.59454e-06 -2.71649e-07
22.5882 4.01061e-06 4.79348e-06 -2.71842e-07
22.5901 4.00459e-06 2.38235e-06 -2.72124e-07
22.5921 4.01166e-06 1.13379e-06 -2.72426e-07
22.5961 4.05905e-06 6.23279e-07 -2.73195e-07
22.5981 4.16937e-06 7.70205e-07 -2.74252e-07
22.599 4.59662e-06 9.4108e-07 -2.76411e-07
22.5995 5.07473e-06 1.05178e-06 -2.79113e-07
22.5999 5.35313e-06 1.08946e-06 -2.82015e-07
22.6003 5.48703e-06 1.03728e-06 -2.84842e-07
22.6007 5.6854e-06 9.59537e-07 -2.87385e-07
22.6011 5.94727e-06 8.71845e-07 -2.90283e-07
22.6018 6.42644e-06 7.34166e-07 -2.95307e-07
22.6024 6.99798e-06 6.03229e-07 -3.00884e-07
22.6038 8.46457e-06 3.46498e-07 -3.14056e-07
22.6051 1.04791e-05 1.18441e-07 -3.30633e-07
22.6061 1.17732e-05 8.14942e-07 -3.43545e-07
22.6066 1.14951e-05 2.64598e-06 -3.45341e-07
22.6071 1.01719e-05 6.83868e-06 -3.40282e-07
22.6075 9.12497e-06 1.02264e-05 -3.34128e-07
22.608 8.05412e-06 1.39547e-05 -3.26862e-07
22.6086 6.9335e-06 1.8429e-05 -3.18045e-07
22.6097 5.40726e-06 2.5558e-05 -3.03797e-07
22.6107 4.3429e-06 3.12809e-05 -2.91736e-07
22.6123 3.20117e-06 3.79166e-05 -2.75708e-07
22.6139 2.36394e-06 4.25843e-05 -2.61466e-07
22.6154 1.81066e-06 4.51001e-05 -2.49831e-07
22.6178 1.24755e-06 4.65412e-05 -2.35062e-07
22.6203 8.62525e-07 4.61342e-05 -2.2188e-07
22.6248 5.01393e-07 4.24656e-05 -2.02533e-07
22.6298 3.51694e-07 3.683e-05 -1.85249e-07
22.6356 3.25348e-07 3.04446e-05 -1.68511e-07
22.6426 3.3365e-07 2.45304e-05 -1.51538e-07
22.6565 3.50912e-07 1.65704e-05 -1.24105e-07
22.6736 3.69249e-07 1.0406e-05 -9.81362e-08
22.6887 3.89736e-07 7.02572e-06 -8.2102e-08
22.7006 4.09169e-07 5.06319e-06 -7.42275e-08
22.713 4.17351e-07 3.40564e-06 -6.90362e-08
22.7187 4.00515e-07 2.91843e-06 -6.65395e-08
22.7224 3.60353e-07 2.84163e-06 -6.36088e-08
22.7253 3.03901e-07 2.99198e-06 -5.96122e-08
22.7277 2.4966e-07 3.29029e-06 -5.48927e-08
22.73 1.95041e-07 3.78101e-06 -4.89565e-08
22.7322 1.39505e-07 4.59078e-06 -4.21887e-08
22.7352 5.21828e-08 6.56787e-06 -3.09454e-08
22.7376 -5.27487e-08 9.31254e-06 -1.95327e-08
22.7395 -2.06694e-07 1.29411e-05 -7.47383e-09
22.7412 4.76205e-08 1.78848e-05 9.92303e-09
22.7426 1.10696e-06 2.18075e-05 2.28561e-08
22.7431 4.09766e-06 2.30566e-05 1.12364e-08
22.7435 8.5823e-06 2.51143e-05 -1.80218e-08
22.7439 1.26259e-05 2.89373e-05 -6.33789e-08
22.7442 1.60834e-05 3.39513e-05 -1.27007e-07
22.7446 1.87078e-05 3.8467e-05 -1.85911e-07
22.7448 1.92537e-05 4.07006e-05 -2.23914e-07
22.7449 1.76993e-05 4.01959e-05 -2.4161e-07
22.7449 1.50715e-05 3.83597e-05 -2.50662e-07
22.745 1.26954e-05 3.66455e-05 -2.55465e-07
22.7451 1.03853e-05 3.5147e-05 -2.59031e-07
22.7451 9.06466e-06 3.42087e-05 -2.60804e-07
22.7452 7.75268e-06 3.29959e-05 -2.62496e-07
22.7453 6.79169e-06 3.18709e-05 -2.63725e-07
22.7453 6.00132e-06 3.06658e-05 -2.64781e-07
22.7454 5.38629e-06 2.94312e-05 -2.65665e-07
22.7455 4.91898e-06 2.81486e-05 -2.66429e-07
22.7456 4.58271e-06 2.68413e-05 -2.67084e-07
22.7457 4.35027e-06 2.54919e-05 -2.67663e-07
22.7458 4.1985e-06 2.411e-05 -2.68175e-07
22.746 4.10673e-06 2.271e-05 -2.68632e-07
22.7462 4.0523e-06 2.124e-05 -2.69059e-07
22.7464 4.02371e-06 1.97715e-05 -2.69442e-07
22.7466 4.00773e-06 1.81759e-05 -2.69816e-07
22.7469 3.99992e-06 1.66045e-05 -2.70146e-07
22.7472 4.00021e-06 1.49793e-05 -2.70453e-07
22.7476 4.00648e-06 1.34042e-05 -2.70724e-07
22.748 4.01432e-06 1.14836e-05 -2.71023e-07
22.7485 4.01826e-06 9.93438e-06 -2.71241e-07
22.7493 4.01778e-06 7.63921e-06 -2.7153e-07
22.7501 4.01409e-06 5.90736e-06 -2.71725e-07
22.7517 4.00568e-06 3.39908e-06 -2.71988e-07
22.7533 4.00522e-06 1.86749e-06 -2.7222e-07
22.7566 4.02756e-06 7.18904e-07 -2.7274e-07
22.7597 4.07512e-06 6.67832e-07 -2.7341e-07
22.7607 4.14868e-06 7.91676e-07 -2.74112e-07
22.7616 4.48598e-06 9.18017e-07 -2.75839e-07
22.7619 4.83325e-06 9.96441e-07 -2.77516e-07
22.7623 5.21599e-06 1.07936e-06 -2.8022e-07
22.7625 5.34222e-06 1.08687e-06 -2.82205e-07
22.7628 5.44951e-06 1.04231e-06 -2.84312e-07
22.7633 5.66665e-06 9.585e-07 -2.87153e-07
22.7637 5.94345e-06 8.67664e-07 -2.90246e-07
22.7646 6.59833e-06 6.91348e-07 -2.9699e-07
22.7656 7.55234e-06 4.97648e-07 -3.05962e-07
22.7672 9.65408e-06 4.11e-07 -3.24193e-07
22.7689 1.12863e-05 2.32321e-06 -3.41889e-07
22.7695 1.06403e-05 5.28778e-06 -3.41159e-07
22.7704 8.5102e-06 1.19569e-05 -3.2996e-07
22.7708 7.55893e-06 1.53762e-05 -3.23286e-07
22.7713 6.61243e-06 1.93005e-05 -3.15498e-07
22.7721 5.5451e-06 2.4313e-05 -3.05466e-07
22.7729 4.67809e-06 2.89194e-05 -2.96e-07
22.7739 3.79467e-06 3.40126e-05 -2.84752e-07
22.7749 3.12887e-06 3.78981e-05 -2.75016e-07
22.7758 2.6337e-06 4.06795e-05 -2.66705e-07
22.7771 2.09721e-06 4.34336e-05 -2.56356e-07
22.7784 1.70167e-06 4.50293e-05 -2.47436e-07
22.7805 1.20937e-06 4.60867e-05 -2.3407e-07
22.7828 8.69767e-07 4.56827e-05 -2.22319e-07
22.7873 5.07102e-07 4.21384e-05 -2.03052e-07
22.7921 3.54454e-07 3.67731e-05 -1.86144e-07
22.7979 3.2539e-07 3.04577e-05 -1.69393e-07
22.8046 3.32695e-07 2.46999e-05 -1.52794e-07
22.818 3.49736e-07 1.68554e-05 -1.25799e-07
22.8344 3.67039e-07 1.0797e-05 -1.00319e-07
22.8497 3.86765e-07 7.30438e-06 -8.34148e-08
22.8616 4.07097e-07 5.28984e-06 -7.49941e-08
22.8737 4.1789e-07 3.62519e-06 -6.97197e-08
22.8809 4.10132e-07 2.90333e-06 -6.69522e-08
22.8827 3.95013e-07 2.82854e-06 -6.57625e-08
22.8864 3.3271e-07 2.8997e-06 -6.16979e-08
22.8888 2.80383e-07 3.10285e-06 -5.76625e-08
22.891 2.30062e-07 3.4471e-06 -5.27745e-08
22.8932 1.76637e-07 4.00898e-06 -4.67676e-08
22.8958 1.09754e-07 5.167e-06 -3.83967e-08
22.8986 1.82586e-08 7.49358e-06 -2.67717e-08
22.9008 -1.00467e-07 1.04857e-05 -1.53898e-08
22.9026 -2.80268e-07 1.4647e-05 -2.30194e-09
22.9041 1.09688e-07 1.922e-05 1.43374e-08
22.9052 1.22711e-06 2.20443e-05 2.34812e-08
22.9056 4.1477e-06 2.31659e-05 1.066e-08
22.906 8.79685e-06 2.53052e-05 -1.98858e-08
22.9063 1.30103e-05 2.93408e-05 -6.81011e-08
22.9067 1.63885e-05 3.44549e-05 -1.3297e-07
22.907 1.89033e-05 3.89221e-05 -1.91447e-07
22.9072 1.93499e-05 4.08954e-05 -2.25842e-07
22.9073 1.78959e-05 4.03615e-05 -2.41068e-07
22.9074 1.49036e-05 3.82844e-05 -2.50921e-07
22.9075 1.23922e-05 3.64952e-05 -2.55939e-07
22.9076 9.96205e-06 3.48764e-05 -2.59598e-07
22.9076 8.64667e-06 3.38732e-05 -2.61341e-07
22.9077 7.25683e-06 3.24569e-05 -2.63124e-07
22.9078 6.33052e-06 3.1222e-05 -2.6433e-07
22.9078 5.53426e-06 2.9771e-05 -2.65444e-07
22.9079 4.99203e-06 2.83952e-05 -2.66299e-07
22.908 4.59309e-06 2.69006e-05 -2.67062e-07
22.9082 4.34164e-06 2.54504e-05 -2.67684e-07
22.9083 4.18317e-06 2.39355e-05 -2.68239e-07
22.9085 4.09144e-06 2.24015e-05 -2.68729e-07
22.9087 4.04233e-06 2.08437e-05 -2.69169e-07
22.9089 4.01622e-06 1.9186e-05 -2.69586e-07
22.9092 4.00374e-06 1.75287e-05 -2.69958e-07
22.9095 3.99987e-06 1.57666e-05 -2.7031e-07
22.9099 4.00366e-06 1.40031e-05 -2.70624e-07
22.9104 4.01259e-06 1.1872e-05 -2.70966e-07
22.9109 4.0178e-06 1.02291e-05 -2.71202e-07
22.9117 4.01818e-06 7.91254e-06 -2.71499e-07
22.9125 4.01481e-06 6.16398e-06 -2.71698e-07
22.914 4.00624e-06 3.59224e-06 -2.71966e-07
22.9155 4.00447e-06 2.01853e-06 -2.72181e-07
22.9182 4.01753e-06 7.77036e-07 -2.72578e-07
22.9207 4.03923e-06 5.3947e-07 -2.72986e-07
22.9218 4.05823e-06 6.29298e-07 -2.73229e-07
22.9231 4.11379e-06 7.73394e-07 -2.73796e-07
22.9236 4.17127e-06 8.24947e-07 -2.74313e-07
22.924 4.33081e-06 8.80609e-07 -2.75204e-07
22.9242 4.56833e-06 9.32154e-07 -2.7611e-07
22.9244 4.90896e-06 1.00583e-06 -2.7753e-07
22.9246 5.1981e-06 1.07906e-06 -2.7943e-07
22.9248 5.27057e-06 1.09773e-06 -2.80761e-07
22.925 5.30182e-06 1.08397e-06 -2.82024e-07
22.9252 5.41327e-06 1.03912e-06 -2.83928e-07
22.9258 5.715e-06 9.28801e-07 -2.87734e-07
22.9264 6.08603e-06 8.16178e-07 -2.91778e-07
22.9275 7.0304e-06 5.96614e-07 -3.0108e-07
22.9291 8.82848e-06 2.98915e-07 -3.16949e-07
22.9308 1.12684e-05 3.53206e-07 -3.37823e-07
22.9314 1.16209e-05 1.67388e-06 -3.44103e-07
22.9319 1.09198e-05 4.31537e-06 -3.43139e-07
22.9325 9.32761e-06 9.22356e-06 -3.35266e-07
22.9329 8.3855e-06 1.23981e-05 -3.29165e-07
22.9334 7.3867e-06 1.61945e-05 -3.21664e-07
22.9344 5.83181e-06 2.30909e-05 -3.07878e-07
22.9356 4.50631e-06 2.99532e-05 -2.93526e-07
22.9372 3.2777e-06 3.69888e-05 -2.76767e-07
22.939 2.33886e-06 4.22179e-05 -2.60846e-07
22.9407 1.74658e-06 4.48585e-05 -2.48226e-07
22.9433 1.15746e-06 4.61468e-05 -2.32195e-07
22.9462 7.65467e-07 4.53427e-05 -2.17894e-07
22.9506 4.63135e-07 4.13981e-05 -1.99816e-07
22.9556 3.44073e-07 3.57245e-05 -1.83152e-07
22.962 3.25821e-07 2.89606e-05 -1.65122e-07
22.9697 3.36519e-07 2.28776e-05 -1.4695e-07
22.9851 3.54522e-07 1.50065e-05 -1.18211e-07
23.0042 3.76174e-07 9.02419e-06 -9.16923e-08
23.0185 3.98341e-07 6.14948e-06 -7.85348e-08
23.0302 4.12594e-07 4.41071e-06 -7.20111e-08
23.0438 4.04429e-07 2.88812e-06 -6.63994e-08
23.0456 3.88664e-07 2.81108e-06 -6.51624e-08
23.0491 3.20494e-07 2.93671e-06 -6.07997e-08
23.0515 2.67168e-07 3.17289e-06 -5.65682e-08
23.0537 2.17988e-07 3.55129e-06 -5.14955e-08
23.0559 1.64103e-07 4.18328e-06 -4.52649e-08
23.0586 8.96171e-08 5.61218e-06 -3.58473e-08
23.0614 -1.20491e-08 8.28223e-06 -2.35527e-08
23.0635 -1.49879e-07 1.1649e-05 -1.15566e-08
23.0653 -1.67446e-07 1.63444e-05 3.79002e-09
23.0668 7.42643e-07 2.09304e-05 2.2865e-08
23.0675 3.02466e-06 2.23203e-05 2.13617e-08
23.0679 6.33591e-06 2.39753e-05 -5.79354e-10
23.0683 1.05119e-05 2.72785e-05 -4.02534e-08
23.0687 1.48523e-05 3.20352e-05 -1.00554e-07
23.069 1.78334e-05 3.66858e-05 -1.60881e-07
23.0693 1.89736e-05 4.02389e-05 -2.16881e-07
23.0695 1.73609e-05 4.00361e-05 -2.425e-07
23.0695 1.52397e-05 3.85819e-05 -2.50674e-07
23.0696 1.30049e-05 3.69636e-05 -2.55089e-07
23.0697 1.08053e-05 3.55212e-05 -2.58526e-07
23.0697 9.45186e-06 3.45914e-05 -2.6036e-07
23.0697 8.30171e-06 3.36295e-05 -2.61843e-07
23.0698 7.4165e-06 3.2729e-05 -2.62954e-07
23.0698 6.69314e-06 3.18208e-05 -2.63885e-07
23.0699 5.98896e-06 3.07338e-05 -2.64814e-07
23.07 5.50563e-06 2.97902e-05 -2.65501e-07
23.07 5.04768e-06 2.86305e-05 -2.66216e-07
23.0701 4.72515e-06 2.75354e-05 -2.66798e-07
23.0702 4.45329e-06 2.6236e-05 -2.67393e-07
23.0703 4.28137e-06 2.50225e-05 -2.67877e-07
23.0705 4.15807e-06 2.36511e-05 -2.68357e-07
23.0706 4.08634e-06 2.23278e-05 -2.6877e-07
23.0708 4.04188e-06 2.08683e-05 -2.69179e-07
23.071 4.01887e-06 1.94467e-05 -2.69538e-07
23.0713 4.00544e-06 1.78519e-05 -2.69901e-07
23.0715 3.99911e-06 1.63167e-05 -2.70215e-07
23.0719 4.00081e-06 1.46945e-05 -2.70514e-07
23.0722 4.00804e-06 1.31551e-05 -2.70773e-07
23.0727 4.01561e-06 1.12644e-05 -2.71062e-07
23.0732 4.01889e-06 9.71027e-06 -2.71277e-07
23.074 4.0178e-06 7.50452e-06 -2.7155e-07
23.0748 4.01376e-06 5.76622e-06 -2.71744e-07
23.0764 4.00533e-06 3.26907e-06 -2.72005e-07
23.0781 4.00559e-06 1.76074e-06 -2.72245e-07
23.0815 4.03372e-06 7.03839e-07 -2.72823e-07
23.0848 4.11276e-06 7.25098e-07 -2.7379e-07
23.0858 4.29392e-06 8.68758e-07 -2.74967e-07
23.0864 4.73473e-06 9.9024e-07 -2.77153e-07
23.0868 5.17857e-06 1.08318e-06 -2.79773e-07
23.0871 5.33749e-06 1.10428e-06 -2.81712e-07
23.0873 5.4145e-06 1.07014e-06 -2.83628e-07
23.0879 5.69097e-06 9.6213e-07 -2.8735e-07
23.0885 6.07252e-06 8.38199e-07 -2.91596e-07
23.0895 6.90773e-06 6.3521e-07 -2.99859e-07
23.0912 8.96451e-06 2.91596e-07 -3.17916e-07
23.0931 1.14198e-05 7.51419e-07 -3.40318e-07
23.0937 1.13955e-05 2.68854e-06 -3.44298e-07
23.0942 1.03482e-05 6.24255e-06 -3.40899e-07
23.0947 9.13932e-06 1.00654e-05 -3.34126e-07
23.0952 7.93477e-06 1.42579e-05 -3.25954e-07
23.0957 6.93409e-06 1.82559e-05 -3.18061e-07
23.0968 5.40331e-06 2.54351e-05 -3.03684e-07
23.0979 4.27517e-06 3.15036e-05 -2.90851e-07
23.0994 3.17824e-06 3.78684e-05 -2.75384e-07
23.101 2.35815e-06 4.24287e-05 -2.61369e-07
23.1026 1.81562e-06 4.49e-05 -2.49968e-07
23.1049 1.26043e-06 4.63542e-05 -2.35471e-07
23.1073 8.8055e-07 4.6014e-05 -2.2258e-07
23.1119 5.04931e-07 4.24293e-05 -2.02914e-07
23.1166 3.55138e-07 3.7192e-05 -1.8652e-07
23.1224 3.25682e-07 3.07721e-05 -1.69677e-07
23.129 3.32547e-07 2.49924e-05 -1.53199e-07
23.1423 3.49439e-07 1.71101e-05 -1.26391e-07
23.1588 3.66854e-07 1.09178e-05 -1.00633e-07
23.1742 3.86668e-07 7.35043e-06 -8.35088e-08
23.1861 4.07061e-07 5.31449e-06 -7.50333e-08
23.1982 4.1791e-07 3.64225e-06 -6.97552e-08
23.2056 4.09957e-07 2.90452e-06 -6.69418e-08
23.2074 3.94469e-07 2.82913e-06 -6.5724e-08
23.2111 3.30619e-07 2.90702e-06 -6.15453e-08
23.2135 2.77996e-07 3.1162e-06 -5.74515e-08
23.2158 2.27594e-07 3.46845e-06 -5.2508e-08
23.218 1.73777e-07 4.04672e-06 -4.64293e-08
23.2205 1.05572e-07 5.25588e-06 -3.78661e-08
23.2234 1.1975e-08 7.65952e-06 -2.60779e-08
23.2256 -1.10879e-07 1.07329e-05 -1.45584e-08
23.2274 -2.81357e-07 1.505e-05 -1.03546e-09
23.2289 2.27978e-07 1.96371e-05 1.62883e-08
23.2299 1.78152e-06 2.21456e-05 2.2314e-08
23.2303 4.89892e-06 2.35726e-05 5.62726e-09
23.2307 9.55282e-06 2.6289e-05 -3.04786e-08
23.2312 1.47939e-05 3.19208e-05 -1.00043e-07
23.2316 1.85229e-05 3.80979e-05 -1.79186e-07
23.2318 1.92092e-05 4.05886e-05 -2.22337e-07
23.2319 1.73601e-05 4.00146e-05 -2.42733e-07
23.232 1.46978e-05 3.81684e-05 -2.51597e-07
23.2321 1.23134e-05 3.64707e-05 -2.56147e-07
23.2322 1.00238e-05 3.49613e-05 -2.59555e-07
23.2322 8.75749e-06 3.40143e-05 -2.61221e-07
23.2323 7.51803e-06 3.28064e-05 -2.62804e-07
23.2323 6.62578e-06 3.17091e-05 -2.63946e-07
23.2324 5.90857e-06 3.05662e-05 -2.64912e-07
23.2325 5.33353e-06 2.93721e-05 -2.65746e-07
23.2326 4.91165e-06 2.81895e-05 -2.66442e-07
23.2327 4.58372e-06 2.69084e-05 -2.67081e-07
23.2328 4.36545e-06 2.56641e-05 -2.67617e-07
23.2329 4.21187e-06 2.43212e-05 -2.6812e-07
23.233 4.11926e-06 2.30103e-05 -2.68555e-07
23.2332 4.06081e-06 2.15904e-05 -2.68975e-07
23.2334 4.02951e-06 2.02054e-05 -2.69345e-07
23.2336 4.01126e-06 1.86768e-05 -2.69713e-07
23.2339 4.00211e-06 1.7196e-05 -2.70035e-07
23.2342 3.99991e-06 1.55868e-05 -2.70349e-07
23.2345 4.00371e-06 1.40607e-05 -2.7062e-07
23.2349 4.0115e-06 1.21996e-05 -2.70921e-07
23.2354 4.01714e-06 1.06784e-05 -2.71143e-07
23.236 4.01891e-06 8.57603e-06 -2.7142e-07
23.2367 4.0166e-06 6.88397e-06 -2.7162e-07
23.2381 4.00864e-06 4.30816e-06 -2.71891e-07
23.2395 4.00519e-06 2.58908e-06 -2.72102e-07
23.2423 4.01469e-06 9.59519e-07 -2.72508e-07
23.2451 4.03633e-06 5.33673e-07 -2.72938e-07
23.2463 4.05734e-06 6.1044e-07 -2.73211e-07
23.2478 4.12285e-06 7.7652e-07 -2.73879e-07
23.2483 4.20697e-06 8.3887e-07 -2.74541e-07
23.2487 4.44034e-06 9.05158e-07 -2.75654e-07
23.2489 4.74705e-06 9.71238e-07 -2.76901e-07
23.2492 5.16042e-06 1.06683e-06 -2.79072e-07
23.2494 5.27372e-06 1.09644e-06 -2.80465e-07
23.2496 5.30277e-06 1.08562e-06 -2.81962e-07
23.2498 5.37962e-06 1.05239e-06 -2.83525e-07
23.2501 5.49414e-06 1.00794e-06 -2.85112e-07
23.2505 5.72728e-06 9.23338e-07 -2.87913e-07
23.2509 5.99736e-06 8.39374e-07 -2.90865e-07
23.2517 6.62975e-06 6.76284e-07 -2.97324e-07
23.2528 7.61681e-06 4.81902e-07 -3.06556e-07
23.2544 9.68824e-06 4.75688e-07 -3.24652e-07
23.2561 1.11512e-05 2.7269e-06 -3.41292e-07
23.2567 1.04043e-05 5.98105e-06 -3.39956e-07
23.2575 8.36081e-06 1.23848e-05 -3.28913e-07
23.258 7.40842e-06 1.58577e-05 -3.22098e-07
23.2585 6.46551e-06 1.98222e-05 -3.1422e-07
23.2592 5.51145e-06 2.43347e-05 -3.0517e-07
23.2599 4.72568e-06 2.85117e-05 -2.96615e-07
23.2608 3.95475e-06 3.29377e-05 -2.87023e-07
23.2615 3.39916e-06 3.61901e-05 -2.79229e-07
23.2623 2.9234e-06 3.89306e-05 -2.71772e-07
23.2631 2.50845e-06 4.1235e-05 -2.64563e-07
23.2639 2.1805e-06 4.29166e-05 -2.58216e-07
23.2651 1.80181e-06 4.45762e-05 -2.49958e-07
23.2664 1.4701e-06 4.5574e-05 -2.41614e-07
23.2688 1.01506e-06 4.59679e-05 -2.27926e-07
23.2711 7.28096e-07 4.49826e-05 -2.16626e-07
23.2757 4.45137e-07 4.05828e-05 -1.98109e-07
23.2806 3.40105e-07 3.50952e-05 -1.82067e-07
23.2876 3.26781e-07 2.79124e-05 -1.62664e-07
23.2956 3.38145e-07 2.19204e-05 -1.44318e-07
23.3114 3.56128e-07 1.42931e-05 -1.1555e-07
23.3311 3.78881e-07 8.52956e-06 -8.92654e-08
23.3448 4.01347e-07 5.8892e-06 -7.73208e-08
23.3564 4.13048e-07 4.22385e-06 -7.12046e-08
23.3696 3.92748e-07 2.85413e-06 -6.53536e-08
23.3715 3.70293e-07 2.81846e-06 -6.36885e-08
23.3752 2.84261e-07 3.09768e-06 -5.78468e-08
23.3775 2.2945e-07 3.43584e-06 -5.29456e-08
23.3798 1.75609e-07 4.0063e-06 -4.67883e-08
23.3822 1.12236e-07 5.11529e-06 -3.87357e-08
23.3852 1.77993e-08 7.50899e-06 -2.67445e-08
23.3874 -1.02568e-07 1.05335e-05 -1.52401e-08
23.3892 -2.81703e-07 1.4752e-05 -1.9874e-09
23.3907 1.38129e-07 1.9341e-05 1.48628e-08
23.3918 1.29571e-06 2.20761e-05 2.25975e-08
23.3922 4.3375e-06 2.33142e-05 8.16726e-09
23.3926 9.18922e-06 2.56438e-05 -2.44398e-08
23.393 1.36268e-05 3.00083e-05 -7.74151e-08
23.3934 1.69807e-05 3.54431e-05 -1.46468e-07
23.3937 1.91047e-05 3.96767e-05 -2.04417e-07
23.3938 1.89102e-05 4.08119e-05 -2.32905e-07
23.3939 1.72599e-05 3.99061e-05 -2.44149e-07
23.394 1.35375e-05 3.72617e-05 -2.53738e-07
23.3941 1.13879e-05 3.57753e-05 -2.57551e-07
23.3942 8.98597e-06 3.40528e-05 -2.60882e-07
23.3942 7.47426e-06 3.26516e-05 -2.62839e-07
23.3943 6.34587e-06 3.11911e-05 -2.6431e-07
23.3944 5.55072e-06 2.97632e-05 -2.65417e-07
23.3945 4.94282e-06 2.81911e-05 -2.66386e-07
23.3946 4.55718e-06 2.66915e-05 -2.6714e-07
23.3948 4.30028e-06 2.50767e-05 -2.67813e-07
23.3949 4.1532e-06 2.34951e-05 -2.68375e-07
23.3951 4.07191e-06 2.18569e-05 -2.68879e-07
23.3953 4.02951e-06 2.01478e-05 -2.69342e-07
23.3956 4.0095e-06 1.84202e-05 -2.69756e-07
23.3959 4.00016e-06 1.6491e-05 -2.70163e-07
23.3963 4.00074e-06 1.45685e-05 -2.70522e-07
23.3968 4.00952e-06 1.24942e-05 -2.70867e-07
23.3973 4.01692e-06 1.06316e-05 -2.71143e-07
23.3981 4.0187e-06 8.31137e-06 -2.71449e-07
23.3988 4.016e-06 6.57951e-06 -2.71652e-07
23.4001 4.00844e-06 4.22199e-06 -2.71898e-07
23.4013 4.00428e-06 2.61439e-06 -2.72082e-07
23.4034 4.00856e-06 1.12108e-06 -2.72376e-07
23.4054 4.02333e-06 5.8069e-07 -2.72695e-07
23.4083 4.06279e-06 6.33244e-07 -2.73269e-07
23.4096 4.1159e-06 7.68156e-07 -2.73818e-07
23.4103 4.21308e-06 8.46766e-07 -2.74595e-07
23.4106 4.42296e-06 9.06381e-07 -2.75597e-07
23.4109 4.72286e-06 9.70643e-07 -2.76834e-07
23.4111 5.16635e-06 1.07162e-06 -2.79202e-07
23.4113 5.28374e-06 1.10027e-06 -2.80666e-07
23.4115 5.31717e-06 1.0867e-06 -2.82174e-07
23.4118 5.40757e-06 1.04753e-06 -2.83891e-07
23.4121 5.5397e-06 9.96622e-07 -2.85657e-07
23.4126 5.83802e-06 8.91998e-07 -2.8913e-07
23.4131 6.17497e-06 7.92948e-07 -2.92722e-07
23.4141 6.99375e-06 6.00926e-07 -3.00816e-07
23.4153 8.38751e-06 3.58615e-07 -3.13326e-07
23.4169 1.0752e-05 1.56101e-07 -3.32952e-07
23.4178 1.16827e-05 1.06471e-06 -3.43441e-07
23.4182 1.12638e-05 3.17672e-06 -3.44256e-07
23.4189 9.60107e-06 8.40906e-06 -3.36816e-07
23.4193 8.65337e-06 1.15474e-05 -3.30893e-07
23.4198 7.66142e-06 1.51765e-05 -3.23726e-07
23.4207 6.15946e-06 2.15845e-05 -3.10952e-07
23.4219 4.74311e-06 2.86872e-05 -2.96301e-07
23.4234 3.51456e-06 3.56384e-05 -2.80366e-07
23.4251 2.55646e-06 4.10685e-05 -2.6484e-07
23.427 1.83433e-06 4.44996e-05 -2.50146e-07
23.4294 1.25129e-06 4.60447e-05 -2.34943e-07
23.4326 7.69134e-07 4.5458e-05 -2.18175e-07
23.436 5.07243e-07 4.27336e-05 -2.04029e-07
23.4413 3.56104e-07 3.66629e-05 -1.85774e-07
23.4466 3.2463e-07 3.08154e-05 -1.70128e-07
23.4547 3.34226e-07 2.40442e-05 -1.50508e-07
23.4682 3.50944e-07 1.64175e-05 -1.239e-07
23.4872 3.71945e-07 9.89874e-06 -9.59431e-08
23.5028 3.94354e-07 6.53157e-06 -8.02659e-08
23.5147 4.10987e-07 4.68905e-06 -7.30419e-08
23.5288 4.13613e-07 2.97291e-06 -6.73777e-08
23.5304 4.05608e-07 2.85684e-06 -6.65409e-08
23.5337 3.63162e-07 2.82272e-06 -6.37718e-08
23.5362 3.1322e-07 2.9429e-06 -6.04491e-08
23.5384 2.63048e-07 3.19318e-06 -5.62596e-08
23.5406 2.1309e-07 3.59612e-06 -5.09795e-08
23.5428 1.57963e-07 4.27167e-06 -4.45545e-08
23.5456 8.00129e-08 5.83427e-06 -3.46722e-08
23.5485 -2.86176e-08 8.6988e-06 -2.1937e-08
23.5505 -1.7608e-07 1.22527e-05 -9.63932e-09
23.5523 -1.54987e-08 1.70659e-05 7.00032e-09
23.5539 1.01444e-06 2.15801e-05 2.32139e-08
23.5544 3.89956e-06 2.28168e-05 1.39424e-08
23.5548 8.07556e-06 2.4766e-05 -1.37622e-08
23.5551 1.19981e-05 2.84371e-05 -5.6831e-08
23.5555 1.55928e-05 3.3207e-05 -1.17437e-07
23.5558 1.83553e-05 3.77045e-05 -1.7616e-07
23.5561 1.9046e-05 4.04134e-05 -2.21494e-07
23.5562 1.72665e-05 3.98816e-05 -2.42897e-07
23.5563 1.4813e-05 3.81579e-05 -2.51371e-07
23.5563 1.25932e-05 3.65569e-05 -2.55696e-07
23.5564 1.04365e-05 3.51728e-05 -2.58988e-07
23.5565 9.12761e-06 3.42581e-05 -2.60737e-07
23.5565 7.98989e-06 3.32455e-05 -2.62204e-07
23.5566 7.10609e-06 3.22793e-05 -2.63325e-07
23.5566 6.39104e-06 3.13044e-05 -2.6426e-07
23.5567 5.75796e-06 3.02266e-05 -2.65122e-07
23.5567 5.28732e-06 2.91952e-05 -2.65822e-07
23.5568 4.87006e-06 2.79866e-05 -2.66518e-07
23.5569 4.58448e-06 2.6848e-05 -2.67084e-07
23.557 4.35709e-06 2.55369e-05 -2.67645e-07
23.5571 4.21482e-06 2.42915e-05 -2.68112e-07
23.5573 4.11716e-06 2.29071e-05 -2.68571e-07
23.5575 4.06183e-06 2.15667e-05 -2.68968e-07
23.5576 4.02848e-06 2.009e-05 -2.69362e-07
23.5579 4.01143e-06 1.86541e-05 -2.69708e-07
23.5581 4.00143e-06 1.70255e-05 -2.70061e-07
23.5584 3.99829e-06 1.54653e-05 -2.70364e-07
23.5588 4.0039e-06 1.36408e-05 -2.70685e-07
23.5592 4.01221e-06 1.21197e-05 -2.70927e-07
23.5598 4.01857e-06 9.95313e-06 -2.71238e-07
23.5604 4.01894e-06 8.30418e-06 -2.7145e-07
23.5615 4.01343e-06 5.72767e-06 -2.71743e-07
23.5627 4.00776e-06 3.92326e-06 -2.71937e-07
23.5649 4.00582e-06 1.74582e-06 -2.72247e-07
23.5672 4.02081e-06 7.42769e-07 -2.72626e-07
23.5707 4.07874e-06 6.48532e-07 -2.73429e-07
23.5724 4.1976e-06 8.30968e-07 -2.74481e-07
23.5729 4.4855e-06 9.29871e-07 -2.75876e-07
23.5733 4.87642e-06 1.01427e-06 -2.77793e-07
23.5736 5.24635e-06 1.08976e-06 -2.806e-07
23.5739 5.35228e-06 1.08941e-06 -2.82471e-07
23.5742 5.45128e-06 1.04638e-06 -2.84344e-07
23.5746 5.67115e-06 9.63409e-07 -2.87148e-07
23.5753 6.09799e-06 8.24184e-07 -2.91892e-07
23.5759 6.6286e-06 6.87443e-07 -2.97266e-07
23.5773 8.03031e-06 4.20391e-07 -3.10176e-07
23.5789 1.02415e-05 2.19666e-07 -3.28827e-07
23.5801 1.15957e-05 1.33934e-06 -3.431e-07
23.5806 1.1143e-05 3.67533e-06 -3.43589e-07
23.5814 9.12292e-06 1.00264e-05 -3.33931e-07
23.5818 8.16874e-06 1.32904e-05 -3.2768e-07
23.5823 7.17877e-06 1.71432e-05 -3.20043e-07
23.5834 5.65792e-06 2.4097e-05 -3.06117e-07
23.5847 4.25054e-06 3.1559e-05 -2.90305e-07
23.5864 3.06033e-06 3.84179e-05 -2.73524e-07
23.5879 2.32901e-06 4.2411e-05 -2.60683e-07
23.5901 1.62198e-06 4.53748e-05 -2.45006e-07
23.5927 1.08479e-06 4.62171e-05 -2.29642e-07
23.5965 6.28741e-07 4.444e-05 -2.11236e-07
23.6002 4.20678e-07 4.07548e-05 -1.96768e-07
23.6054 3.36246e-07 3.46952e-05 -1.80223e-07
23.6114 3.25721e-07 2.85505e-05 -1.6368e-07
23.6217 3.40648e-07 2.09944e-05 -1.40417e-07
23.6373 3.58098e-07 1.36128e-05 -1.12587e-07
23.654 3.76901e-07 8.76353e-06 -9.03483e-08
23.6674 3.98279e-07 6.16637e-06 -7.83986e-08
23.6791 4.13166e-07 4.43322e-06 -7.20475e-08
23.6925 4.07754e-07 2.90746e-06 -6.66293e-08
23.6944 3.90296e-07 2.82125e-06 -6.52654e-08
23.6983 3.15534e-07 2.9601e-06 -6.04163e-08
23.7008 2.60976e-07 3.21791e-06 -5.59458e-08
23.7032 2.04975e-07 3.67847e-06 -5.00756e-08
23.7054 1.49177e-07 4.41443e-06 -4.34671e-08
23.7083 6.72224e-08 6.15274e-06 -3.29301e-08
23.7109 -3.16619e-08 8.78602e-06 -2.15038e-08
23.7128 -1.75535e-07 1.22452e-05 -9.64248e-09
23.7146 -2.1765e-08 1.70749e-05 6.9904e-09
23.7161 1.00254e-06 2.1564e-05 2.32494e-08
23.7167 3.86624e-06 2.27814e-05 1.42244e-08
23.7171 7.99822e-06 2.47074e-05 -1.32152e-08
23.7174 1.19083e-05 2.83564e-05 -5.59324e-08
23.7178 1.5477e-05 3.3024e-05 -1.15294e-07
23.7181 1.82502e-05 3.74931e-05 -1.73802e-07
23.7184 1.89734e-05 4.03448e-05 -2.21639e-07
23.7185 1.71254e-05 3.97676e-05 -2.43343e-07
23.7186 1.46353e-05 3.80176e-05 -2.51748e-07
23.7186 1.24555e-05 3.64546e-05 -2.55922e-07
23.7187 1.03382e-05 3.50928e-05 -2.59122e-07
23.7187 9.0635e-06 3.41914e-05 -2.60819e-07
23.7188 7.96356e-06 3.32053e-05 -2.62237e-07
23.7188 7.11079e-06 3.22719e-05 -2.63317e-07
23.7189 6.42423e-06 3.1337e-05 -2.64217e-07
23.719 5.74855e-06 3.01925e-05 -2.65135e-07
23.719 5.30294e-06 2.92255e-05 -2.65796e-07
23.7191 4.89127e-06 2.80468e-05 -2.66479e-07
23.7192 4.60488e-06 2.69302e-05 -2.67039e-07
23.7193 4.37138e-06 2.56254e-05 -2.67604e-07
23.7194 4.22654e-06 2.44075e-05 -2.68067e-07
23.7196 4.12484e-06 2.30356e-05 -2.68527e-07
23.7197 4.06692e-06 2.17166e-05 -2.68923e-07
23.7199 4.03131e-06 2.02505e-05 -2.69319e-07
23.7201 4.0131e-06 1.88365e-05 -2.69664e-07
23.7204 4.00232e-06 1.72275e-05 -2.70017e-07
23.7207 3.99802e-06 1.5692e-05 -2.70321e-07
23.721 4.00212e-06 1.39517e-05 -2.70632e-07
23.7214 4.01061e-06 1.24398e-05 -2.70877e-07
23.722 4.01798e-06 1.0366e-05 -2.71181e-07
23.7225 4.01926e-06 8.75928e-06 -2.71393e-07
23.7235 4.01525e-06 6.34914e-06 -2.71675e-07
23.7245 4.00981e-06 4.54498e-06 -2.71868e-07
23.7265 4.00478e-06 2.18598e-06 -2.72157e-07
23.7286 4.01409e-06 1.00393e-06 -2.72482e-07
23.7326 4.06818e-06 6.36066e-07 -2.73305e-07
23.7345 4.17255e-06 7.95502e-07 -2.74319e-07
23.7352 4.48483e-06 9.21403e-07 -2.75878e-07
23.7356 4.90103e-06 1.0174e-06 -2.77985e-07
23.7359 5.269e-06 1.09153e-06 -2.80916e-07
23.7362 5.37996e-06 1.08598e-06 -2.82913e-07
23.7365 5.49396e-06 1.03665e-06 -2.84905e-07
23.7369 5.72634e-06 9.50495e-07 -2.87768e-07
23.7377 6.2204e-06 7.93567e-07 -2.93164e-07
23.7384 6.76502e-06 6.57669e-07 -2.98613e-07
23.7397 8.21254e-06 3.91984e-07 -3.11776e-07
23.7413 1.04956e-05 1.68241e-07 -3.3083e-07
23.7424 1.16892e-05 1.10208e-06 -3.43493e-07
23.7428 1.12931e-05 3.23035e-06 -3.44474e-07
23.7435 9.62546e-06 8.48414e-06 -3.37071e-07
23.7439 8.64734e-06 1.17369e-05 -3.30944e-07
23.7444 7.62538e-06 1.54796e-05 -3.23577e-07
23.7452 6.29932e-06 2.11397e-05 -3.12345e-07
23.7464 4.76538e-06 2.88349e-05 -2.9656e-07
23.7478 3.56685e-06 3.5601e-05 -2.81207e-07
23.7495 2.62651e-06 4.0947e-05 -2.66026e-07
23.7517 1.78435e-06 4.4992e-05 -2.48994e-07
23.7538 1.28142e-06 4.6407e-05 -2.36113e-07
23.7566 8.30212e-07 4.60633e-05 -2.20919e-07
23.7597 5.60319e-07 4.38008e-05 -2.07536e-07
23.7651 3.69681e-07 3.76701e-05 -1.88081e-07
23.7703 3.2568e-07 3.19789e-05 -1.72762e-07
23.7783 3.32943e-07 2.48407e-05 -1.52623e-07
23.7899 3.47822e-07 1.78071e-05 -1.2899e-07
23.8092 3.69295e-07 1.06868e-05 -9.94531e-08
23.8268 3.93651e-07 6.64847e-06 -8.09063e-08
23.8392 4.1175e-07 4.67551e-06 -7.31222e-08
23.8516 4.10746e-07 3.16947e-06 -6.79406e-08
23.8565 3.81191e-07 2.8697e-06 -6.50904e-08
23.8603 3.21152e-07 2.94515e-06 -6.08249e-08
23.863 2.62401e-07 3.21322e-06 -5.60114e-08
23.8653 2.09365e-07 3.63537e-06 -5.05551e-08
23.8676 1.51468e-07 4.37037e-06 -4.37775e-08
23.8704 7.43194e-08 5.96398e-06 -3.38496e-08
23.873 -2.08915e-08 8.51357e-06 -2.2545e-08
23.8749 -1.58289e-07 1.18517e-05 -1.08835e-08
23.8767 -1.27545e-07 1.66044e-05 4.86339e-09
23.8782 8.47555e-07 2.11446e-05 2.36855e-08
23.8789 3.2448e-06 2.23484e-05 2.03644e-08
23.8793 6.63121e-06 2.40256e-05 -2.58141e-09
23.8796 1.0623e-05 2.739e-05 -4.18106e-08
23.88 1.45641e-05 3.16831e-05 -9.64115e-08
23.8803 1.7642e-05 3.62888e-05 -1.56947e-07
23.8806 1.87216e-05 4.01398e-05 -2.20497e-07
23.8808 1.66169e-05 3.94714e-05 -2.44967e-07
23.8809 1.41219e-05 3.77126e-05 -2.52938e-07
23.8809 1.21217e-05 3.63029e-05 -2.56567e-07
23.881 1.0526e-05 3.53028e-05 -2.58924e-07
23.881 9.4742e-06 3.45884e-05 -2.60317e-07
23.881 8.54638e-06 3.38275e-05 -2.61525e-07
23.8811 7.75726e-06 3.30724e-05 -2.62514e-07
23.8811 7.12016e-06 3.23485e-05 -2.6333e-07
23.8812 6.45964e-06 3.14614e-05 -2.64177e-07
23.8812 5.94255e-06 3.06132e-05 -2.64877e-07
23.8813 5.37739e-06 2.94513e-05 -2.6569e-07
23.8814 4.98181e-06 2.83867e-05 -2.66329e-07
23.8815 4.61962e-06 2.70351e-05 -2.67015e-07
23.8816 4.3818e-06 2.5743e-05 -2.6758e-07
23.8817 4.21339e-06 2.43007e-05 -2.68122e-07
23.8819 4.1133e-06 2.28666e-05 -2.68596e-07
23.882 4.05402e-06 2.13269e-05 -2.69044e-07
23.8823 4.02365e-06 1.97912e-05 -2.69446e-07
23.8825 4.00709e-06 1.81043e-05 -2.69839e-07
23.8828 3.99933e-06 1.64477e-05 -2.70183e-07
23.8832 4.00051e-06 1.47568e-05 -2.70498e-07
23.8835 4.00789e-06 1.31142e-05 -2.70775e-07
23.8841 4.01595e-06 1.10717e-05 -2.71086e-07
23.8846 4.01894e-06 9.47163e-06 -2.71306e-07
23.8854 4.01709e-06 7.16094e-06 -2.71588e-07
23.8863 4.01266e-06 5.41789e-06 -2.71779e-07
23.888 4.00449e-06 2.95722e-06 -2.7204e-07
23.8897 4.00604e-06 1.56999e-06 -2.72281e-07
23.8931 4.03999e-06 6.71564e-07 -2.72906e-07
23.8964 4.17617e-06 7.62608e-07 -2.74326e-07
23.8975 4.60562e-06 9.48049e-07 -2.76621e-07
23.8981 5.12308e-06 1.06272e-06 -2.79817e-07
23.8985 5.41847e-06 1.0791e-06 -2.83064e-07
23.899 5.60967e-06 1.00006e-06 -2.86403e-07
23.8995 5.88779e-06 8.98242e-07 -2.89641e-07
23.9 6.25043e-06 7.89801e-07 -2.9346e-07
23.901 7.06662e-06 5.91991e-07 -3.01552e-07
23.902 8.08673e-06 4.06635e-07 -3.10789e-07
23.9035 1.03356e-05 2.38586e-07 -3.29656e-07
23.9047 1.15452e-05 1.54712e-06 -3.42968e-07
23.9053 1.09875e-05 4.21756e-06 -3.43095e-07
23.906 9.10132e-06 1.01154e-05 -3.33916e-07
23.9064 8.17535e-06 1.3292e-05 -3.27815e-07
23.9069 7.20575e-06 1.7082e-05 -3.20331e-07
23.9079 5.66883e-06 2.40261e-05 -3.06491e-07
23.9088 4.64205e-06 2.93802e-05 -2.95345e-07
23.9105 3.35258e-06 3.68137e-05 -2.77866e-07
23.9123 2.3992e-06 4.21763e-05 -2.62056e-07
23.9139 1.82022e-06 4.48514e-05 -2.50012e-07
23.9163 1.24053e-06 4.63425e-05 -2.34804e-07
23.9189 8.45211e-07 4.5906e-05 -2.21203e-07
23.9233 5.00353e-07 4.23055e-05 -2.02477e-07
23.9285 3.50327e-07 3.64311e-05 -1.8456e-07
23.9343 3.25104e-07 3.01498e-05 -1.67973e-07
23.9414 3.34177e-07 2.41676e-05 -1.50629e-07
23.9557 3.51757e-07 1.61747e-05 -1.22707e-07
23.9732 3.70623e-07 1.00839e-05 -9.67195e-08
23.9881 3.91429e-07 6.83308e-06 -8.13453e-08
24 4.10141e-07 4.91923e-06 -7.37858e-08
24.0126 4.15627e-07 3.28858e-06 -6.8564e-08
24.0178 3.93016e-07 2.8964e-06 -6.59676e-08
24.0218 3.40654e-07 2.88742e-06 -6.22406e-08
24.0246 2.82195e-07 3.10071e-06 -5.77495e-08
24.027 2.27665e-07 3.46727e-06 -5.25664e-08
24.0293 1.70067e-07 4.08645e-06 -4.6077e-08
24.0318 1.03826e-07 5.29136e-06 -3.76852e-08
24.0348 3.73445e-09 7.87446e-06 -2.52381e-08
24.037 -1.26564e-07 1.10962e-05 -1.33626e-08
24.0388 -2.54179e-07 1.56068e-05 9.02632e-10
24.0403 4.55821e-07 2.01739e-05 1.90763e-08
24.0413 3.15351e-06 2.22192e-05 1.99522e-08
24.0417 6.45793e-06 2.40644e-05 -2.28164e-09
24.042 1.05691e-05 2.7489e-05 -4.29473e-08
24.0425 1.51973e-05 3.2679e-05 -1.08262e-07
24.0428 1.83041e-05 3.75664e-05 -1.71309e-07
24.043 1.91567e-05 4.04385e-05 -2.17466e-07
24.0432 1.75704e-05 4.02155e-05 -2.42015e-07
24.0433 1.54922e-05 3.88066e-05 -2.50143e-07
24.0433 1.32717e-05 3.71966e-05 -2.54645e-07
24.0434 1.10804e-05 3.5738e-05 -2.58152e-07
24.0434 9.68872e-06 3.47924e-05 -2.60064e-07
24.0435 8.50037e-06 3.3836e-05 -2.61603e-07
24.0435 7.58065e-06 3.2935e-05 -2.62755e-07
24.0436 6.82588e-06 3.20225e-05 -2.63721e-07
24.0436 6.08597e-06 3.09228e-05 -2.64688e-07
24.0437 5.57944e-06 2.99708e-05 -2.65398e-07
24.0438 5.09955e-06 2.8801e-05 -2.66134e-07
24.0438 4.76008e-06 2.76923e-05 -2.66734e-07
24.0439 4.47556e-06 2.63848e-05 -2.67341e-07
24.0441 4.29472e-06 2.51586e-05 -2.67836e-07
24.0442 4.1661e-06 2.37861e-05 -2.68322e-07
24.0443 4.09068e-06 2.24521e-05 -2.68741e-07
24.0445 4.04424e-06 2.09936e-05 -2.69152e-07
24.0447 4.02011e-06 1.95641e-05 -2.69516e-07
24.045 4.00612e-06 1.79709e-05 -2.69881e-07
24.0452 3.99938e-06 1.64313e-05 -2.70197e-07
24.0456 4.00069e-06 1.48141e-05 -2.70497e-07
24.0459 4.00765e-06 1.32717e-05 -2.70757e-07
24.0464 4.01529e-06 1.13823e-05 -2.71047e-07
24.0469 4.01882e-06 9.83262e-06 -2.71263e-07
24.0477 4.01803e-06 7.62847e-06 -2.71537e-07
24.0485 4.01416e-06 5.89523e-06 -2.71731e-07
24.0501 4.00568e-06 3.38436e-06 -2.71993e-07
24.0517 4.00538e-06 1.84651e-06 -2.72227e-07
24.055 4.02942e-06 7.18771e-07 -2.72766e-07
24.0582 4.08616e-06 6.91127e-07 -2.73527e-07
24.0593 4.17473e-06 8.17641e-07 -2.74308e-07
24.06 4.5106e-06 9.31981e-07 -2.75955e-07
24.0603 4.85809e-06 1.00875e-06 -2.776e-07
24.0606 5.21865e-06 1.08657e-06 -2.80156e-07
24.0609 5.34114e-06 1.09331e-06 -2.82172e-07
24.0612 5.44344e-06 1.04986e-06 -2.84215e-07
24.0616 5.65772e-06 9.65805e-07 -2.87037e-07
24.062 5.93034e-06 8.75016e-07 -2.90096e-07
24.0629 6.57524e-06 6.99034e-07 -2.96755e-07
24.0639 7.5197e-06 5.05008e-07 -3.0566e-07
24.0656 9.63418e-06 3.82564e-07 -3.23947e-07
24.0673 1.13484e-05 2.14101e-06 -3.42159e-07
24.0678 1.07477e-05 4.98355e-06 -3.41694e-07
24.0687 8.57288e-06 1.18029e-05 -3.30396e-07
24.0691 7.62074e-06 1.52067e-05 -3.23771e-07
24.0697 6.67375e-06 1.91165e-05 -3.16018e-07
24.0705 5.51997e-06 2.45401e-05 -3.0517e-07
24.0713 4.60253e-06 2.9429e-05 -2.95064e-07
24.0725 3.64796e-06 3.49468e-05 -2.82612e-07
24.0736 2.90201e-06 3.9276e-05 -2.71256e-07
24.0748 2.37655e-06 4.21131e-05 -2.61817e-07
24.0766 1.72827e-06 4.50014e-05 -2.47917e-07
24.0784 1.30555e-06 4.61243e-05 -2.36942e-07
24.0811 8.65336e-07 4.59201e-05 -2.22403e-07
24.0839 5.93298e-07 4.40243e-05 -2.097e-07
24.089 3.86407e-07 3.85335e-05 -1.91176e-07
24.094 3.28441e-07 3.28488e-05 -1.7562e-07
24.1017 3.30916e-07 2.56761e-05 -1.55647e-07
24.112 3.44655e-07 1.90504e-05 -1.33957e-07
24.1307 3.6513e-07 1.15936e-05 -1.03684e-07
24.1486 3.88308e-07 7.20538e-06 -8.31746e-08
24.161 4.08589e-07 5.11367e-06 -7.44913e-08
24.173 4.16544e-07 3.49592e-06 -6.92909e-08
24.1794 4.04842e-07 2.87812e-06 -6.6736e-08
24.181 3.93009e-07 2.8132e-06 -6.57341e-08
24.1842 3.42724e-07 2.86505e-06 -6.23974e-08
24.1866 2.9178e-07 3.03975e-06 -5.86898e-08
24.1888 2.41826e-07 3.34946e-06 -5.4045e-08
24.191 1.90133e-07 3.84151e-06 -4.8345e-08
24.1933 1.29656e-07 4.76587e-06 -4.09471e-08
24.1962 4.4848e-08 6.77073e-06 -2.99476e-08
24.1985 -5.94732e-08 9.49111e-06 -1.88615e-08
24.2003 -2.13967e-07 1.31032e-05 -6.94846e-09
24.202 2.51863e-08 1.79538e-05 1.00086e-08
24.2033 1.08691e-06 2.17694e-05 2.34299e-08
24.2039 3.97653e-06 2.29319e-05 1.29191e-08
24.2042 8.27303e-06 2.48982e-05 -1.53003e-08
24.2046 1.22482e-05 2.8627e-05 -5.91562e-08
24.205 1.57783e-05 3.34837e-05 -1.20797e-07
24.2053 1.84759e-05 3.79602e-05 -1.79221e-07
24.2055 1.91407e-05 4.0545e-05 -2.22421e-07
24.2056 1.74623e-05 4.00349e-05 -2.42317e-07
24.2057 1.49372e-05 3.8267e-05 -2.51046e-07
24.2057 1.26252e-05 3.65995e-05 -2.5562e-07
24.2058 1.0385e-05 3.51518e-05 -2.5905e-07
24.2059 9.04966e-06 3.42066e-05 -2.60833e-07
24.2059 7.83329e-06 3.30949e-05 -2.62398e-07
24.206 6.90861e-06 3.20388e-05 -2.63576e-07
24.206 6.16165e-06 3.09506e-05 -2.64564e-07
24.2061 5.53505e-06 2.9779e-05 -2.65443e-07
24.2062 5.07394e-06 2.8635e-05 -2.66164e-07
24.2063 4.70024e-06 2.73659e-05 -2.6684e-07
24.2064 4.44772e-06 2.61401e-05 -2.67401e-07
24.2065 4.26462e-06 2.48039e-05 -2.6793e-07
24.2066 4.1519e-06 2.35011e-05 -2.68384e-07
24.2068 4.07958e-06 2.20955e-05 -2.68819e-07
24.207 4.03977e-06 2.07159e-05 -2.69202e-07
24.2072 4.01668e-06 1.92066e-05 -2.69581e-07
24.2074 4.005e-06 1.77359e-05 -2.69914e-07
24.2077 3.99971e-06 1.60962e-05 -2.70247e-07
24.208 4.00118e-06 1.45287e-05 -2.70534e-07
24.2085 4.00936e-06 1.2589e-05 -2.70855e-07
24.2089 4.01611e-06 1.1047e-05 -2.71087e-07
24.2096 4.01896e-06 8.83722e-06 -2.71384e-07
24.2103 4.01711e-06 7.12151e-06 -2.71591e-07
24.2117 4.00933e-06 4.50564e-06 -2.71869e-07
24.213 4.00542e-06 2.75143e-06 -2.72079e-07
24.2157 4.01316e-06 1.02952e-06 -2.72472e-07
24.2184 4.03302e-06 5.17005e-07 -2.72887e-07
24.2196 4.0547e-06 5.73641e-07 -2.73168e-07
24.2216 4.16195e-06 7.98176e-07 -2.74235e-07
24.2222 4.39475e-06 8.88563e-07 -2.75447e-07
24.2226 4.80698e-06 9.84181e-07 -2.77496e-07
24.223 5.21346e-06 1.06985e-06 -2.80361e-07
24.2233 5.33439e-06 1.07652e-06 -2.82198e-07
24.2236 5.43366e-06 1.03602e-06 -2.84131e-07
24.2241 5.70686e-06 9.37962e-07 -2.8758e-07
24.2249 6.2308e-06 7.78529e-07 -2.93289e-07
24.2257 6.91697e-06 6.18911e-07 -3.00039e-07
24.2273 8.85094e-06 3.00668e-07 -3.17054e-07
24.2291 1.1323e-05 5.18997e-07 -3.38803e-07
24.2298 1.15078e-05 2.1128e-06 -3.44066e-07
24.2302 1.0665e-05 5.10674e-06 -3.42069e-07
24.2308 9.11288e-06 9.93725e-06 -3.33869e-07
24.2313 7.97953e-06 1.38502e-05 -3.26267e-07
24.2318 7.01588e-06 1.76579e-05 -3.18725e-07
24.2329 5.53746e-06 2.45065e-05 -3.04973e-07
24.2341 4.26771e-06 3.12809e-05 -2.90549e-07
24.2359 3.04128e-06 3.83303e-05 -2.72994e-07
24.2377 2.1506e-06 4.31352e-05 -2.57107e-07
24.2395 1.59646e-06 4.53757e-05 -2.44615e-07
24.2421 1.06414e-06 4.61762e-05 -2.29292e-07
24.2449 7.13318e-07 4.49956e-05 -2.15524e-07
24.2499 4.27995e-07 4.02481e-05 -1.96193e-07
24.2548 3.35813e-07 3.46748e-05 -1.80294e-07
24.2621 3.27895e-07 2.7322e-05 -1.60451e-07
24.2704 3.39851e-07 2.12619e-05 -1.41696e-07
24.287 3.58217e-07 1.36327e-05 -1.12462e-07
24.3063 3.8099e-07 8.21195e-06 -8.75126e-08
24.3195 4.0328e-07 5.73708e-06 -7.65549e-08
24.331 4.12648e-07 4.10989e-06 -7.06473e-08
24.3441 3.89871e-07 2.80254e-06 -6.48348e-08
24.3449 3.79716e-07 2.779e-06 -6.4177e-08
24.3466 3.396e-07 2.85745e-06 -6.20061e-08
24.3484 2.95536e-07 3.01431e-06 -5.90472e-08
24.3504 2.50227e-07 3.28453e-06 -5.4891e-08
24.3524 2.04189e-07 3.69029e-06 -4.98997e-08
24.3547 1.45345e-07 4.4747e-06 -4.29607e-08
24.3574 6.77183e-08 6.13766e-06 -3.29377e-08
24.3599 -2.8242e-08 8.70888e-06 -2.17788e-08
24.3618 -1.68955e-07 1.20986e-05 -1.01006e-08
24.3636 -6.15536e-08 1.69161e-05 6.24759e-09
24.3651 9.46074e-07 2.14231e-05 2.36267e-08
24.3657 3.66138e-06 2.25483e-05 1.65781e-08
24.3661 7.46818e-06 2.43466e-05 -9.01367e-09
24.3664 1.11447e-05 2.77277e-05 -4.77703e-08
24.3668 1.47091e-05 3.1917e-05 -1.01223e-07
24.3671 1.7556e-05 3.62197e-05 -1.59987e-07
24.3675 1.80131e-05 3.97661e-05 -2.2892e-07
24.3676 1.52928e-05 3.8442e-05 -2.49099e-07
24.3677 1.20756e-05 3.6197e-05 -2.56477e-07
24.3678 1.04394e-05 3.50839e-05 -2.5902e-07
24.3678 9.22894e-06 3.42513e-05 -2.60633e-07
24.3679 8.49237e-06 3.36494e-05 -2.61573e-07
24.3679 7.89936e-06 3.30846e-05 -2.62342e-07
24.3679 7.36243e-06 3.25141e-05 -2.63008e-07
24.3679 6.92297e-06 3.19793e-05 -2.63578e-07
24.368 6.45751e-06 3.13397e-05 -2.64175e-07
24.368 6.03015e-06 3.06517e-05 -2.64753e-07
24.3681 5.56189e-06 2.97499e-05 -2.65413e-07
24.3681 5.15138e-06 2.87468e-05 -2.66049e-07
24.3682 4.7185e-06 2.73216e-05 -2.66819e-07
24.3683 4.44302e-06 2.60066e-05 -2.67424e-07
24.3685 4.24001e-06 2.44547e-05 -2.68029e-07
24.3686 4.1223e-06 2.29221e-05 -2.68547e-07
24.3688 4.0553e-06 2.1272e-05 -2.69034e-07
24.3691 4.02235e-06 1.96191e-05 -2.69466e-07
24.3694 4.00545e-06 1.77878e-05 -2.6989e-07
24.3697 3.99842e-06 1.59778e-05 -2.7026e-07
24.3701 4.00123e-06 1.41461e-05 -2.70593e-07
24.3705 4.01051e-06 1.23174e-05 -2.70891e-07
24.3711 4.0181e-06 1.01278e-05 -2.71211e-07
24.3717 4.01901e-06 8.4679e-06 -2.71428e-07
24.3727 4.01485e-06 6.18216e-06 -2.71693e-07
24.3736 4.00965e-06 4.50985e-06 -2.71871e-07
24.3754 4.00396e-06 2.23531e-06 -2.72137e-07
24.3772 4.00905e-06 1.06008e-06 -2.72394e-07
24.3798 4.02796e-06 5.12284e-07 -2.72796e-07
24.3813 4.04359e-06 5.49972e-07 -2.73049e-07
24.3824 4.06708e-06 6.82076e-07 -2.73332e-07
24.3832 4.10315e-06 7.68267e-07 -2.73697e-07
24.3836 4.13867e-06 8.0362e-07 -2.74022e-07
24.384 4.22393e-06 8.51478e-07 -2.74701e-07
24.3842 4.36837e-06 8.9057e-07 -2.75378e-07
24.3845 4.72468e-06 9.6638e-07 -2.76915e-07
24.3849 5.17045e-06 1.06606e-06 -2.79596e-07
24.3851 5.28965e-06 1.08705e-06 -2.81229e-07
24.3853 5.35031e-06 1.06266e-06 -2.82875e-07
24.3857 5.53338e-06 9.90853e-07 -2.85582e-07
24.3862 5.77445e-06 9.08367e-07 -2.88424e-07
24.387 6.35668e-06 7.43711e-07 -2.94563e-07
24.388 7.30229e-06 5.41581e-07 -3.03637e-07
24.3897 9.43297e-06 3.12413e-07 -3.22047e-07
24.3915 1.14041e-05 1.62521e-06 -3.41966e-07
24.3921 1.09209e-05 4.18507e-06 -3.424e-07
24.3928 8.93474e-06 1.0416e-05 -3.32689e-07
24.3933 7.99598e-06 1.3661e-05 -3.26416e-07
24.3938 7.02497e-06 1.75076e-05 -3.18768e-07
24.3948 5.52896e-06 2.44385e-05 -3.04812e-07
24.3962 4.17864e-06 3.16574e-05 -2.89363e-07
24.3979 2.99041e-06 3.847e-05 -2.72179e-07
24.3998 2.10388e-06 4.31967e-05 -2.56111e-07
24.4017 1.5479e-06 4.53604e-05 -2.4335e-07
24.4044 1.01757e-06 4.59795e-05 -2.27668e-07
24.4074 6.70598e-07 4.45457e-05 -2.1347e-07
24.4123 4.11901e-07 3.96463e-05 -1.94612e-07
24.4171 3.32856e-07 3.41264e-05 -1.7912e-07
24.4242 3.28032e-07 2.71174e-05 -1.60026e-07
24.4334 3.41126e-07 2.06401e-05 -1.39609e-07
24.4514 3.60897e-07 1.27575e-05 -1.08773e-07
24.4701 3.83613e-07 7.79313e-06 -8.56711e-08
24.4828 4.05312e-07 5.50601e-06 -7.57359e-08
24.4944 4.14458e-07 3.90202e-06 -7.01851e-08
24.5055 3.97595e-07 2.79606e-06 -6.55584e-08
24.5061 3.92792e-07 2.77025e-06 -6.51895e-08
24.5073 3.70946e-07 2.79078e-06 -6.39617e-08
24.5097 3.1415e-07 2.93985e-06 -6.04758e-08
24.5118 2.64857e-07 3.18263e-06 -5.6418e-08
24.5141 2.14279e-07 3.58687e-06 -5.10883e-08
24.5163 1.59446e-07 4.25118e-06 -4.47259e-08
24.5191 8.14973e-08 5.80081e-06 -3.4849e-08
24.5219 -2.54332e-08 8.6197e-06 -2.22377e-08
24.524 -1.70941e-07 1.21354e-05 -1.0008e-08
24.5258 -4.90322e-08 1.69319e-05 6.37507e-09
24.5273 9.69835e-07 2.14638e-05 2.36051e-08
24.5279 3.72849e-06 2.26209e-05 1.60307e-08
24.5283 7.62758e-06 2.44621e-05 -1.01192e-08
24.5286 1.13723e-05 2.79223e-05 -5.00333e-08
24.529 1.49352e-05 3.22347e-05 -1.05026e-07
24.5293 1.78348e-05 3.66682e-05 -1.6387e-07
24.5296 1.8645e-05 4.01347e-05 -2.23614e-07
24.5297 1.64418e-05 3.92676e-05 -2.45608e-07
24.5298 1.37204e-05 3.73462e-05 -2.53608e-07
24.5299 1.17659e-05 3.59977e-05 -2.57058e-07
24.5299 1.01286e-05 3.49576e-05 -2.59424e-07
24.53 9.09653e-06 3.42137e-05 -2.6078e-07
24.53 8.19296e-06 3.34226e-05 -2.61952e-07
24.53 7.42859e-06 3.26382e-05 -2.62915e-07
24.5301 6.83275e-06 3.19088e-05 -2.63685e-07
24.5301 6.22015e-06 3.10196e-05 -2.64485e-07
24.5302 5.75105e-06 3.01868e-05 -2.65136e-07
24.5303 5.25193e-06 2.90777e-05 -2.65877e-07
24.5303 4.89806e-06 2.80504e-05 -2.66471e-07
24.5304 4.56824e-06 2.67302e-05 -2.67123e-07
24.5305 4.35546e-06 2.5496e-05 -2.67651e-07
24.5307 4.20019e-06 2.40858e-05 -2.68174e-07
24.5308 4.10776e-06 2.2696e-05 -2.68629e-07
24.531 4.0518e-06 2.11854e-05 -2.69067e-07
24.5312 4.02291e-06 1.96864e-05 -2.69457e-07
24.5315 4.00694e-06 1.80348e-05 -2.69843e-07
24.5318 3.99937e-06 1.64126e-05 -2.7018e-07
24.5321 4.00044e-06 1.47237e-05 -2.70496e-07
24.5325 4.00761e-06 1.31081e-05 -2.70769e-07
24.533 4.0156e-06 1.10955e-05 -2.71077e-07
24.5335 4.01871e-06 9.5049e-06 -2.71297e-07
24.5343 4.01704e-06 7.19653e-06 -2.7158e-07
24.5352 4.0127e-06 5.44998e-06 -2.71773e-07
24.5369 4.00454e-06 2.98533e-06 -2.72035e-07
24.5386 4.00606e-06 1.58112e-06 -2.72279e-07
24.542 4.04152e-06 6.75097e-07 -2.72922e-07
24.5454 4.20715e-06 7.74249e-07 -2.74511e-07
24.5465 4.64093e-06 9.55422e-07 -2.7695e-07
24.5471 5.15673e-06 1.06127e-06 -2.80323e-07
24.5476 5.46182e-06 1.06533e-06 -2.83737e-07
24.5481 5.683e-06 9.76806e-07 -2.87265e-07
24.5486 6.00903e-06 8.62538e-07 -2.90946e-07
24.5492 6.42814e-06 7.44799e-07 -2.95268e-07
24.5503 7.44544e-06 5.19027e-07 -3.05073e-07
24.5514 8.76164e-06 3.05199e-07 -3.16569e-07
24.553 1.11515e-05 2.14573e-07 -3.36411e-07
24.5537 1.17153e-05 1.27301e-06 -3.44079e-07
24.5541 1.11645e-05 3.59482e-06 -3.44104e-07
24.5548 9.50322e-06 8.75782e-06 -3.36341e-07
24.5551 8.62172e-06 1.16899e-05 -3.30777e-07
24.5556 7.62336e-06 1.53898e-05 -3.23484e-07
24.5566 6.05516e-06 2.21532e-05 -3.1001e-07
24.5577 4.68366e-06 2.9103e-05 -2.95645e-07
24.5593 3.44592e-06 3.61481e-05 -2.79329e-07
24.561 2.47099e-06 4.16636e-05 -2.63349e-07
24.5627 1.85066e-06 4.4571e-05 -2.506e-07
24.5654 1.21865e-06 4.61946e-05 -2.33983e-07
24.5682 7.93196e-07 4.56268e-05 -2.19113e-07
24.5723 4.88723e-07 4.22086e-05 -2.02139e-07
24.5773 3.51107e-07 3.64866e-05 -1.85005e-07
24.5832 3.25183e-07 3.01327e-05 -1.68164e-07
24.5906 3.34499e-07 2.39552e-05 -1.5015e-07
24.6053 3.52266e-07 1.59356e-05 -1.21831e-07
24.6239 3.72939e-07 9.65364e-06 -9.47233e-08
24.6388 3.94788e-07 6.49053e-06 -8.00006e-08
24.6507 4.11201e-07 4.66797e-06 -7.29339e-08
24.6647 4.12467e-07 2.96512e-06 -6.73028e-08
24.6664 4.04377e-07 2.85034e-06 -6.64499e-08
24.6697 3.60613e-07 2.82685e-06 -6.35926e-08
24.6722 3.09722e-07 2.95637e-06 -6.01862e-08
24.6744 2.59426e-07 3.21576e-06 -5.59189e-08
24.6765 2.10597e-07 3.61946e-06 -5.07062e-08
24.6788 1.55042e-07 4.31618e-06 -4.41953e-08
24.6815 7.77243e-08 5.88239e-06 -3.42895e-08
24.6841 -1.68051e-08 8.4085e-06 -2.29633e-08
24.6861 -1.52613e-07 1.17205e-05 -1.1305e-08
24.6879 -1.58206e-07 1.64334e-05 4.13314e-09
24.6894 7.71946e-07 2.09874e-05 2.31352e-08
24.6901 3.078e-06 2.23305e-05 2.12347e-08
24.6905 6.40615e-06 2.39961e-05 -9.77424e-10
24.6908 1.05482e-05 2.7327e-05 -4.07263e-08
24.6912 1.48496e-05 3.20539e-05 -1.00656e-07
24.6916 1.78718e-05 3.67457e-05 -1.61575e-07
24.6919 1.8964e-05 4.02647e-05 -2.176e-07
24.692 1.72601e-05 3.99728e-05 -2.42891e-07
24.6921 1.50749e-05 3.8461e-05 -2.51036e-07
24.6921 1.28834e-05 3.68703e-05 -2.55332e-07
24.6922 1.09708e-05 3.56333e-05 -2.58318e-07
24.6923 9.6907e-06 3.47817e-05 -2.60052e-07
24.6923 8.57662e-06 3.38893e-05 -2.61498e-07
24.6923 7.67252e-06 3.3018e-05 -2.62632e-07
24.6924 6.93615e-06 3.21507e-05 -2.63573e-07
24.6925 6.19479e-06 3.10854e-05 -2.64536e-07
24.6925 5.67171e-06 3.01409e-05 -2.65261e-07
24.6926 5.16222e-06 2.89525e-05 -2.66029e-07
24.6927 4.80266e-06 2.783e-05 -2.66651e-07
24.6928 4.50049e-06 2.64995e-05 -2.6728e-07
24.6929 4.3067e-06 2.52369e-05 -2.67797e-07
24.693 4.17222e-06 2.38494e-05 -2.68293e-07
24.6932 4.09245e-06 2.24725e-05 -2.68728e-07
24.6933 4.04457e-06 2.09909e-05 -2.69147e-07
24.6936 4.01972e-06 1.95205e-05 -2.69521e-07
24.6938 4.00573e-06 1.79034e-05 -2.69891e-07
24.6941 3.99912e-06 1.63166e-05 -2.70215e-07
24.6944 4.00088e-06 1.46405e-05 -2.70524e-07
24.6948 4.00839e-06 1.30624e-05 -2.70788e-07
24.6953 4.01616e-06 1.10888e-05 -2.71087e-07
24.6958 4.01903e-06 9.50311e-06 -2.71304e-07
24.6967 4.01703e-06 7.11932e-06 -2.71594e-07
24.6976 4.01247e-06 5.35114e-06 -2.71788e-07
24.6993 4.00465e-06 2.88353e-06 -2.72053e-07
24.7011 4.00726e-06 1.48003e-06 -2.72312e-07
24.7047 4.03947e-06 6.21693e-07 -2.72932e-07
24.7073 4.09854e-06 7.03376e-07 -2.73648e-07
24.7083 4.22246e-06 8.43712e-07 -2.74596e-07
24.7089 4.61234e-06 9.57794e-07 -2.7637e-07
24.7092 5.00443e-06 1.04421e-06 -2.78208e-07
24.7094 5.24777e-06 1.09894e-06 -2.80175e-07
24.7097 5.32966e-06 1.09533e-06 -2.82116e-07
24.71 5.45271e-06 1.04305e-06 -2.84395e-07
24.7105 5.70421e-06 9.48018e-07 -2.87573e-07
24.7111 6.11666e-06 8.20883e-07 -2.92044e-07
24.7123 7.17207e-06 5.7572e-07 -3.02382e-07
24.7139 9.06001e-06 2.69627e-07 -3.18853e-07
24.7156 1.1429e-05 5.56803e-07 -3.39792e-07
24.7162 1.15414e-05 2.20805e-06 -3.4455e-07
24.7167 1.06474e-05 5.32653e-06 -3.42221e-07
24.7172 9.13054e-06 1.00862e-05 -3.34063e-07
24.7178 7.90525e-06 1.43457e-05 -3.25798e-07
24.7183 6.96616e-06 1.80899e-05 -3.18408e-07
24.7193 5.51815e-06 2.48442e-05 -3.04902e-07
24.7204 4.35014e-06 3.10905e-05 -2.91768e-07
24.7219 3.23642e-06 3.754e-05 -2.76286e-07
24.7235 2.39749e-06 4.22342e-05 -2.62107e-07
24.7251 1.84221e-06 4.48002e-05 -2.50553e-07
24.7274 1.26956e-06 4.63447e-05 -2.35702e-07
24.7299 8.79917e-07 4.60203e-05 -2.2253e-07
24.7345 5.05477e-07 4.2445e-05 -2.02925e-07
24.7392 3.54683e-07 3.71271e-05 -1.86318e-07
24.745 3.256e-07 3.07288e-05 -1.69525e-07
24.7517 3.32764e-07 2.48958e-05 -1.52867e-07
24.7652 3.49791e-07 1.69785e-05 -1.25839e-07
24.7821 3.67698e-07 1.07345e-05 -9.97589e-08
24.7974 3.87854e-07 7.21982e-06 -8.29585e-08
24.8093 4.07923e-07 5.21235e-06 -7.47122e-08
24.8215 4.17794e-07 3.54695e-06 -6.9478e-08
24.8282 4.09716e-07 2.89508e-06 -6.69309e-08
24.8298 3.96463e-07 2.82418e-06 -6.58766e-08
24.8332 3.41698e-07 2.86966e-06 -6.23391e-08
24.8356 2.90511e-07 3.04777e-06 -5.85574e-08
24.8378 2.40585e-07 3.35936e-06 -5.39083e-08
24.84 1.89001e-07 3.85484e-06 -4.82137e-08
24.8423 1.27851e-07 4.80082e-06 -4.0713e-08
24.8452 4.27815e-08 6.82805e-06 -2.9683e-08
24.8475 -6.21266e-08 9.55759e-06 -1.86189e-08
24.8493 -2.17272e-07 1.3177e-05 -6.71314e-09
24.851 1.49511e-08 1.79868e-05 1.00514e-08
24.8523 1.07813e-06 2.1751e-05 2.3664e-08
24.8528 3.92522e-06 2.2877e-05 1.3646e-08
24.8532 8.13565e-06 2.48065e-05 -1.41259e-08
24.8535 1.20868e-05 2.84985e-05 -5.73635e-08
24.8539 1.55632e-05 3.31488e-05 -1.16479e-07
24.8542 1.82931e-05 3.75895e-05 -1.74696e-07
24.8545 1.89777e-05 4.04066e-05 -2.22539e-07
24.8546 1.7073e-05 3.97538e-05 -2.4357e-07
24.8547 1.44323e-05 3.79054e-05 -2.52147e-07
24.8547 1.22146e-05 3.63322e-05 -2.56306e-07
24.8548 1.00757e-05 3.4935e-05 -2.59478e-07
24.8548 8.81973e-06 3.4008e-05 -2.61133e-07
24.8549 7.71373e-06 3.29656e-05 -2.62552e-07
24.855 6.8728e-06 3.19895e-05 -2.63623e-07
24.855 6.19841e-06 3.1009e-05 -2.64515e-07
24.8551 5.61015e-06 2.99374e-05 -2.65332e-07
24.8551 5.17516e-06 2.89138e-05 -2.65998e-07
24.8552 4.79231e-06 2.77196e-05 -2.6666e-07
24.8553 4.53232e-06 2.65998e-05 -2.67198e-07
24.8554 4.32437e-06 2.53015e-05 -2.67739e-07
24.8555 4.19568e-06 2.40789e-05 -2.68188e-07
24.8557 4.1062e-06 2.26996e-05 -2.68636e-07
24.8559 4.05617e-06 2.13811e-05 -2.69021e-07
24.8561 4.02562e-06 1.99066e-05 -2.69409e-07
24.8563 4.01008e-06 1.84902e-05 -2.69747e-07
24.8565 4.00081e-06 1.68649e-05 -2.70094e-07
24.8568 3.99835e-06 1.53219e-05 -2.70391e-07
24.8572 4.00471e-06 1.34877e-05 -2.70711e-07
24.8576 4.01296e-06 1.19822e-05 -2.70949e-07
24.8582 4.01874e-06 9.87047e-06 -2.71249e-07
24.8588 4.01891e-06 8.2197e-06 -2.71461e-07
24.8599 4.01346e-06 5.72399e-06 -2.71743e-07
24.861 4.00776e-06 3.92178e-06 -2.71937e-07
24.8633 4.00586e-06 1.74502e-06 -2.72248e-07
24.8656 4.02092e-06 7.35953e-07 -2.72629e-07
24.8691 4.07614e-06 6.4359e-07 -2.73402e-07
24.8707 4.19e-06 8.26006e-07 -2.74429e-07
24.8713 4.48005e-06 9.27203e-07 -2.7585e-07
24.8716 4.87393e-06 1.01233e-06 -2.77789e-07
24.872 5.24556e-06 1.08802e-06 -2.80612e-07
24.8723 5.35224e-06 1.08759e-06 -2.82487e-07
24.8725 5.45224e-06 1.04436e-06 -2.84367e-07
24.873 5.67249e-06 9.61576e-07 -2.87169e-07
24.8736 6.09733e-06 8.23354e-07 -2.91888e-07
24.8743 6.62332e-06 6.87885e-07 -2.97217e-07
24.8757 8.00903e-06 4.23157e-07 -3.09996e-07
24.8773 1.01878e-05 2.35316e-07 -3.28415e-07
24.8785 1.15761e-05 1.40969e-06 -3.43049e-07
24.879 1.11121e-05 3.77353e-06 -3.43447e-07
24.8798 9.07986e-06 1.01496e-05 -3.33659e-07
24.8802 8.12503e-06 1.34252e-05 -3.27374e-07
24.8807 7.13934e-06 1.72807e-05 -3.19729e-07
24.8818 5.62593e-06 2.42326e-05 -3.05796e-07
24.8831 4.22023e-06 3.17106e-05 -2.89913e-07
24.8848 3.03411e-06 3.85444e-05 -2.73083e-07
24.8863 2.29135e-06 4.25859e-05 -2.59965e-07
24.8884 1.62727e-06 4.53304e-05 -2.45138e-07
24.8913 1.05328e-06 4.61816e-05 -2.28602e-07
24.8948 6.36185e-07 4.45186e-05 -2.11709e-07
24.8988 4.1757e-07 4.05152e-05 -1.96248e-07
24.9037 3.35426e-07 3.47222e-05 -1.80362e-07
24.91 3.25946e-07 2.83877e-05 -1.63312e-07
24.92 3.40562e-07 2.10111e-05 -1.40557e-07
24.9359 3.58341e-07 1.35193e-05 -1.12185e-07
24.9529 3.77466e-07 8.6615e-06 -8.98491e-08
24.9662 3.98907e-07 6.10715e-06 -7.81418e-08
24.9778 4.1334e-07 4.38839e-06 -7.18783e-08
24.9911 4.05845e-07 2.89573e-06 -6.64353e-08
24.9931 3.86734e-07 2.81839e-06 -6.49721e-08
24.9971 3.06823e-07 2.99416e-06 -5.97485e-08
24.9995 2.51799e-07 3.2761e-06 -5.51103e-08
25.0019 1.96023e-07 3.76987e-06 -4.90885e-08
25.0041 1.39969e-07 4.5777e-06 -4.2281e-08
25.0071 5.38824e-08 6.51999e-06 -3.11615e-08
25.0095 -4.96427e-08 9.23886e-06 -1.98033e-08
25.0114 -2.0678e-07 1.29417e-05 -7.5747e-09
25.0134 1.57103e-07 1.84582e-05 1.22865e-08
25.0147 1.41856e-06 2.19757e-05 2.15182e-08
25.0151 4.58439e-06 2.34095e-05 6.29786e-09
25.0155 9.30154e-06 2.57863e-05 -2.63747e-08
25.0159 1.37822e-05 3.02264e-05 -8.05688e-08
25.0163 1.71852e-05 3.57749e-05 -1.51208e-07
25.0166 1.91135e-05 3.99583e-05 -2.10737e-07
25.0168 1.84722e-05 4.0585e-05 -2.36419e-07
25.0168 1.6653e-05 3.9464e-05 -2.46336e-07
25.0169 1.30175e-05 3.6853e-05 -2.5475e-07
25.017 1.08863e-05 3.53938e-05 -2.58305e-07
25.0171 8.55215e-06 3.36493e-05 -2.61448e-07
25.0172 7.01467e-06 3.20818e-05 -2.6343e-07
25.0173 5.9933e-06 3.05923e-05 -2.64789e-07
25.0174 5.24265e-06 2.90213e-05 -2.65888e-07
25.0175 4.73461e-06 2.7435e-05 -2.66773e-07
25.0176 4.39683e-06 2.57607e-05 -2.67534e-07
25.0178 4.20489e-06 2.41373e-05 -2.6815e-07
25.018 4.09343e-06 2.23833e-05 -2.68718e-07
25.0182 4.0402e-06 2.07058e-05 -2.69192e-07
25.0184 4.01307e-06 1.88293e-05 -2.69657e-07
25.0188 4.00136e-06 1.69786e-05 -2.70062e-07
25.0191 4.00025e-06 1.50021e-05 -2.70442e-07
25.0196 4.0076e-06 1.30141e-05 -2.70781e-07
25.0201 4.0158e-06 1.09158e-05 -2.71101e-07
25.0208 4.01871e-06 8.97425e-06 -2.71364e-07
25.0216 4.01621e-06 6.74716e-06 -2.71632e-07
25.0225 4.01169e-06 5.11168e-06 -2.71809e-07
25.0239 4.00446e-06 3.04296e-06 -2.72022e-07
25.0252 4.00334e-06 1.71424e-06 -2.72207e-07
25.027 4.01196e-06 7.81535e-07 -2.72473e-07
25.0287 4.02537e-06 4.93415e-07 -2.72743e-07
25.0309 4.0507e-06 6.08503e-07 -2.73139e-07
25.032 4.07612e-06 7.17551e-07 -2.73431e-07
25.0325 4.10819e-06 7.73476e-07 -2.73742e-07
25.033 4.16458e-06 8.22345e-07 -2.74252e-07
25.0333 4.2542e-06 8.58321e-07 -2.74807e-07
25.0336 4.524e-06 9.23256e-07 -2.75958e-07
25.0338 4.82175e-06 9.87104e-07 -2.7717e-07
25.034 5.17279e-06 1.07066e-06 -2.79109e-07
25.0342 5.26424e-06 1.09628e-06 -2.80358e-07
25.0344 5.28763e-06 1.08766e-06 -2.8166e-07
25.0346 5.37263e-06 1.05141e-06 -2.83421e-07
25.0349 5.50281e-06 1.00134e-06 -2.85229e-07
25.0355 5.81847e-06 8.92102e-07 -2.8892e-07
25.036 6.2248e-06 7.76144e-07 -2.93226e-07
25.0372 7.25641e-06 5.49906e-07 -3.03218e-07
25.0388 9.16736e-06 2.72599e-07 -3.19703e-07
25.0406 1.14536e-05 1.18836e-06 -3.41753e-07
25.0412 1.11136e-05 3.52805e-06 -3.43475e-07
25.0418 9.58662e-06 8.43617e-06 -3.36747e-07
25.0422 8.57469e-06 1.18038e-05 -3.30369e-07
25.0427 7.53827e-06 1.56178e-05 -3.2284e-07
25.0436 6.19469e-06 2.13877e-05 -3.11348e-07
25.0448 4.70963e-06 2.88726e-05 -2.95896e-07
25.0463 3.50888e-06 3.56588e-05 -2.80334e-07
25.0479 2.57783e-06 4.09276e-05 -2.6517e-07
25.0501 1.77586e-06 4.47295e-05 -2.48792e-07
25.0522 1.25807e-06 4.61283e-05 -2.35372e-07
25.0551 8.08201e-07 4.56975e-05 -2.19997e-07
25.0583 5.42528e-07 4.33061e-05 -2.06434e-07
25.0637 3.65088e-07 3.72243e-05 -1.87386e-07
25.0688 3.25178e-07 3.1536e-05 -1.72041e-07
25.0769 3.33298e-07 2.45033e-05 -1.51948e-07
25.0891 3.48759e-07 1.7309e-05 -1.27392e-07
25.1083 3.703e-07 1.0425e-05 -9.8474e-08
25.126 3.95148e-07 6.47412e-06 -8.03146e-08
25.1384 4.12393e-07 4.5338e-06 -7.26975e-08
25.1509 4.15556e-07 3.02108e-06 -6.77644e-08
25.1526 4.09019e-07 2.8943e-06 -6.69776e-08
25.1559 3.73451e-07 2.81598e-06 -6.44833e-08
25.1585 3.26611e-07 2.89939e-06 -6.1396e-08
25.1607 2.75606e-07 3.12002e-06 -5.73793e-08
25.1629 2.26657e-07 3.47299e-06 -5.24486e-08
25.1651 1.73223e-07 4.05364e-06 -4.63784e-08
25.1677 1.03719e-07 5.29454e-06 -3.7638e-08
25.1706 1.03823e-08 7.70022e-06 -2.59007e-08
25.1727 -1.13151e-07 1.07873e-05 -1.43742e-08
25.1745 -2.79788e-07 1.51312e-05 -7.67273e-10
25.176 2.56981e-07 1.97157e-05 1.66991e-08
25.177 1.93087e-06 2.21633e-05 2.22153e-08
25.1775 5.06441e-06 2.36388e-05 4.90677e-09
25.1778 9.6793e-06 2.64476e-05 -3.19178e-08
25.1783 1.49158e-05 3.21525e-05 -1.0248e-07
25.1788 1.87795e-05 3.85968e-05 -1.85611e-07
25.179 1.91601e-05 4.06807e-05 -2.25161e-07
25.1791 1.70567e-05 3.98224e-05 -2.44048e-07
25.1792 1.40346e-05 3.77101e-05 -2.52983e-07
25.1792 1.18543e-05 3.61911e-05 -2.56917e-07
25.1793 9.7513e-06 3.47948e-05 -2.59935e-07
25.1794 8.55979e-06 3.38683e-05 -2.61482e-07
25.1794 7.48217e-06 3.27968e-05 -2.62856e-07
25.1795 6.67574e-06 3.18074e-05 -2.63885e-07
25.1795 6.03592e-06 3.08196e-05 -2.6474e-07
25.1796 5.48321e-06 2.9746e-05 -2.65521e-07
25.1797 5.07673e-06 2.8721e-05 -2.6616e-07
25.1797 4.72207e-06 2.75298e-05 -2.66796e-07
25.1798 4.4833e-06 2.64163e-05 -2.67313e-07
25.1799 4.29294e-06 2.51221e-05 -2.67836e-07
25.1801 4.17633e-06 2.3909e-05 -2.6827e-07
25.1802 4.09503e-06 2.25293e-05 -2.68708e-07
25.1804 4.05012e-06 2.12198e-05 -2.69083e-07
25.1806 4.0226e-06 1.97419e-05 -2.69465e-07
25.1808 4.00864e-06 1.83327e-05 -2.69795e-07
25.1811 4.00021e-06 1.67015e-05 -2.70138e-07
25.1814 3.99866e-06 1.51627e-05 -2.70429e-07
25.1818 4.00614e-06 1.32856e-05 -2.70751e-07
25.1822 4.01428e-06 1.17848e-05 -2.70985e-07
25.1828 4.0192e-06 9.68723e-06 -2.71279e-07
25.1834 4.01886e-06 8.01642e-06 -2.7149e-07
25.1845 4.01293e-06 5.52587e-06 -2.71767e-07
25.1857 4.00725e-06 3.72229e-06 -2.71962e-07
25.188 4.00665e-06 1.60915e-06 -2.72283e-07
25.1905 4.02311e-06 6.62974e-07 -2.72678e-07
25.1935 4.06936e-06 6.28412e-07 -2.73332e-07
25.1951 4.1782e-06 8.11842e-07 -2.74314e-07
25.1958 4.52908e-06 9.32355e-07 -2.76045e-07
25.1962 4.94396e-06 1.02279e-06 -2.78187e-07
25.1966 5.26803e-06 1.08468e-06 -2.80987e-07
25.1969 5.37294e-06 1.07049e-06 -2.83082e-07
25.1972 5.49888e-06 1.01819e-06 -2.85099e-07
25.1975 5.70904e-06 9.41717e-07 -2.87643e-07
25.1981 6.08851e-06 8.20214e-07 -2.9182e-07
25.1987 6.54494e-06 7.01579e-07 -2.9647e-07
25.2 7.69389e-06 4.69433e-07 -3.0729e-07
25.2013 9.41784e-06 3.60718e-07 -3.22143e-07
25.2031 1.13975e-05 2.01193e-06 -3.42346e-07
25.2037 1.08543e-05 4.67458e-06 -3.42158e-07
25.2045 8.63776e-06 1.16179e-05 -3.30824e-07
25.205 7.66699e-06 1.50736e-05 -3.24114e-07
25.2055 6.71435e-06 1.90195e-05 -3.16277e-07
25.2066 5.2787e-06 2.59526e-05 -3.02288e-07
25.208 3.98334e-06 3.30639e-05 -2.86807e-07
25.2098 2.78558e-06 3.99323e-05 -2.68708e-07
25.2118 1.95226e-06 4.41898e-05 -2.52874e-07
25.2138 1.40986e-06 4.60221e-05 -2.39703e-07
25.2166 9.22474e-07 4.61622e-05 -2.24375e-07
25.2196 6.14519e-07 4.42816e-05 -2.10539e-07
25.2249 3.85885e-07 3.85611e-05 -1.90811e-07
25.2299 3.27905e-07 3.29916e-05 -1.75598e-07
25.2373 3.30531e-07 2.60155e-05 -1.56304e-07
25.2479 3.44763e-07 1.91233e-05 -1.33874e-07
25.2668 3.65515e-07 1.15643e-05 -1.03388e-07
25.2848 3.89043e-07 7.14859e-06 -8.29055e-08
25.2973 4.09153e-07 5.04889e-06 -7.42705e-08
25.3093 4.16437e-07 3.45342e-06 -6.91406e-08
25.3155 4.04732e-07 2.86779e-06 -6.66401e-08
25.317 3.92205e-07 2.80922e-06 -6.56284e-08
25.3202 3.40774e-07 2.86881e-06 -6.22723e-08
25.3225 2.90186e-07 3.04725e-06 -5.85606e-08
25.3247 2.40576e-07 3.35924e-06 -5.39109e-08
25.3269 1.88965e-07 3.85552e-06 -4.82085e-08
25.3293 1.2765e-07 4.80421e-06 -4.06897e-08
25.3321 4.27294e-08 6.82954e-06 -2.96745e-08
25.3344 -6.21062e-08 9.5576e-06 -1.86185e-08
25.3362 -2.1719e-07 1.31753e-05 -6.718e-09
25.3379 1.4492e-08 1.79843e-05 1.00408e-08
25.3392 1.07676e-06 2.17498e-05 2.36553e-08
25.3397 3.92368e-06 2.28755e-05 1.36414e-08
25.3401 8.13373e-06 2.48041e-05 -1.41249e-08
25.3404 1.20846e-05 2.84953e-05 -5.73532e-08
25.3408 1.55608e-05 3.31443e-05 -1.16454e-07
25.3411 1.82902e-05 3.75837e-05 -1.74659e-07
25.3414 1.89745e-05 4.04026e-05 -2.22545e-07
25.3415 1.70675e-05 3.9748e-05 -2.43584e-07
25.3416 1.44258e-05 3.78989e-05 -2.52159e-07
25.3416 1.22093e-05 3.63269e-05 -2.56314e-07
25.3417 1.00717e-05 3.49304e-05 -2.59483e-07
25.3418 8.81686e-06 3.40037e-05 -2.61137e-07
25.3418 7.71213e-06 3.29622e-05 -2.62554e-07
25.3419 6.87224e-06 3.1987e-05 -2.63623e-07
25.3419 6.19869e-06 3.10078e-05 -2.64514e-07
25.342 5.61095e-06 2.99375e-05 -2.65331e-07
25.342 5.17628e-06 2.89152e-05 -2.65996e-07
25.3421 4.7934e-06 2.77221e-05 -2.66658e-07
25.3422 4.53334e-06 2.66035e-05 -2.67196e-07
25.3423 4.32511e-06 2.53057e-05 -2.67737e-07
25.3424 4.19623e-06 2.4084e-05 -2.68186e-07
25.3426 4.10654e-06 2.2705e-05 -2.68634e-07
25.3428 4.05638e-06 2.13871e-05 -2.69019e-07
25.343 4.02573e-06 1.9913e-05 -2.69407e-07
25.3432 4.01014e-06 1.8497e-05 -2.69745e-07
25.3434 4.00084e-06 1.68723e-05 -2.70093e-07
25.3437 3.99834e-06 1.53298e-05 -2.7039e-07
25.3441 4.00464e-06 1.34984e-05 -2.70709e-07
25.3445 4.01291e-06 1.19929e-05 -2.70947e-07
25.3451 4.01872e-06 9.88305e-06 -2.71248e-07
25.3457 4.01892e-06 8.23356e-06 -2.71459e-07
25.3468 4.01351e-06 5.74142e-06 -2.71741e-07
25.3479 4.00782e-06 3.93898e-06 -2.71935e-07
25.3501 4.00582e-06 1.75622e-06 -2.72245e-07
25.3525 4.02071e-06 7.42209e-07 -2.72625e-07
25.356 4.07628e-06 6.44094e-07 -2.73403e-07
25.3576 4.19078e-06 8.26018e-07 -2.74435e-07
25.3582 4.48196e-06 9.27574e-07 -2.75858e-07
25.3586 4.87672e-06 1.01303e-06 -2.77803e-07
25.3589 5.2467e-06 1.08838e-06 -2.80623e-07
25.3592 5.35305e-06 1.08765e-06 -2.82501e-07
25.3595 5.45343e-06 1.04422e-06 -2.84383e-07
25.3599 5.6726e-06 9.61799e-07 -2.8717e-07
25.3605 6.09542e-06 8.24082e-07 -2.91868e-07
25.3612 6.61787e-06 6.89253e-07 -2.97163e-07
25.3626 7.99195e-06 4.25876e-07 -3.09847e-07
25.3641 1.01513e-05 2.517e-07 -3.28143e-07
25.3654 1.15578e-05 1.49096e-06 -3.43017e-07
25.3659 1.10775e-05 3.89707e-06 -3.43306e-07
25.3667 9.041e-06 1.02722e-05 -3.33424e-07
25.3671 8.08543e-06 1.35607e-05 -3.27105e-07
25.3677 7.10345e-06 1.74217e-05 -3.1945e-07
25.3687 5.59625e-06 2.43768e-05 -3.05503e-07
25.3701 4.19462e-06 3.1858e-05 -2.89583e-07
25.3718 3.01142e-06 3.86739e-05 -2.72692e-07
25.3733 2.25189e-06 4.27898e-05 -2.59195e-07
25.3754 1.62591e-06 4.53211e-05 -2.45086e-07
25.3785 1.00092e-06 4.61421e-05 -2.2683e-07
25.3817 6.34686e-07 4.45544e-05 -2.11732e-07
25.3861 4.06796e-07 3.99732e-05 -1.94721e-07
25.3908 3.32783e-07 3.44952e-05 -1.79709e-07
25.3974 3.2667e-07 2.79653e-05 -1.62101e-07
25.4073 3.41054e-07 2.07923e-05 -1.39804e-07
25.4239 3.59311e-07 1.31888e-05 -1.10656e-07
25.4411 3.79069e-07 8.40221e-06 -8.84501e-08
25.454 4.00652e-07 5.97041e-06 -7.74481e-08
25.4655 4.1384e-07 4.28413e-06 -7.1431e-08
25.4787 4.01904e-07 2.86224e-06 -6.60011e-08
25.4804 3.83419e-07 2.80435e-06 -6.46609e-08
25.4839 3.09088e-07 2.97736e-06 -5.99472e-08
25.4862 2.5613e-07 3.24138e-06 -5.55654e-08
25.4885 2.04813e-07 3.67758e-06 -5.00575e-08
25.4906 1.4998e-07 4.4026e-06 -4.35393e-08
25.4935 6.86367e-08 6.11703e-06 -3.31031e-08
25.4961 -2.96823e-08 8.73702e-06 -2.16906e-08
25.498 -1.72454e-07 1.21758e-05 -9.86087e-09
25.4998 -4.18213e-08 1.69944e-05 6.61542e-09
25.5013 9.76882e-07 2.14947e-05 2.35034e-08
25.5019 3.76375e-06 2.26639e-05 1.55086e-08
25.5023 7.72901e-06 2.45246e-05 -1.09848e-08
25.5026 1.15199e-05 2.80337e-05 -5.16372e-08
25.503 1.50705e-05 3.24227e-05 -1.07575e-07
25.5033 1.79303e-05 3.68559e-05 -1.6621e-07
25.5036 1.87313e-05 4.01864e-05 -2.23113e-07
25.5037 1.66253e-05 3.93991e-05 -2.4502e-07
25.5038 1.39627e-05 3.75206e-05 -2.5313e-07
25.5039 1.19527e-05 3.61167e-05 -2.56757e-07
25.5039 1.02048e-05 3.50017e-05 -2.59316e-07
25.504 9.10783e-06 3.42176e-05 -2.60764e-07
25.504 8.15503e-06 3.33802e-05 -2.61999e-07
25.5041 7.32872e-06 3.25187e-05 -2.63041e-07
25.5041 6.71607e-06 3.17472e-05 -2.63835e-07
25.5042 6.07556e-06 3.07761e-05 -2.6468e-07
25.5042 5.61385e-06 2.99081e-05 -2.65332e-07
25.5043 5.12407e-06 2.87359e-05 -2.66082e-07
25.5044 4.79646e-06 2.76988e-05 -2.66656e-07
25.5045 4.50188e-06 2.6396e-05 -2.67273e-07
25.5046 4.31265e-06 2.51746e-05 -2.67777e-07
25.5047 4.17553e-06 2.3784e-05 -2.68277e-07
25.5048 4.09509e-06 2.24317e-05 -2.68709e-07
25.505 4.04596e-06 2.09553e-05 -2.6913e-07
25.5052 4.02042e-06 1.94954e-05 -2.69505e-07
25.5055 4.00598e-06 1.7886e-05 -2.69876e-07
25.5058 3.999e-06 1.63088e-05 -2.70201e-07
25.5061 4.00039e-06 1.46656e-05 -2.70506e-07
25.5065 4.00769e-06 1.30912e-05 -2.70772e-07
25.507 4.01552e-06 1.11372e-05 -2.71071e-07
25.5075 4.01865e-06 9.56678e-06 -2.71288e-07
25.5083 4.01703e-06 7.20594e-06 -2.71579e-07
25.5092 4.01271e-06 5.4541e-06 -2.71772e-07
25.5109 4.00465e-06 2.99124e-06 -2.72035e-07
25.5126 4.0064e-06 1.56779e-06 -2.72286e-07
25.5162 4.04261e-06 6.66315e-07 -2.72942e-07
25.5194 4.18905e-06 7.69772e-07 -2.74404e-07
25.5205 4.6122e-06 9.49357e-07 -2.76709e-07
25.5211 5.13378e-06 1.06155e-06 -2.79992e-07
25.5215 5.43112e-06 1.0737e-06 -2.8328e-07
25.522 5.63184e-06 9.91779e-07 -2.86673e-07
25.5225 5.92011e-06 8.87734e-07 -2.89995e-07
25.523 6.29458e-06 7.77566e-07 -2.93918e-07
25.524 7.13059e-06 5.78632e-07 -3.02161e-07
25.525 8.18801e-06 3.90204e-07 -3.11679e-07
25.5265 1.04707e-05 1.90127e-07 -3.30682e-07
25.5276 1.1611e-05 1.27607e-06 -3.43136e-07
25.5281 1.11294e-05 3.70129e-06 -3.4365e-07
25.5289 9.24184e-06 9.64258e-06 -3.34709e-07
25.5293 8.31611e-06 1.2779e-05 -3.28719e-07
25.5297 7.33749e-06 1.65262e-05 -3.21311e-07
25.5307 5.8173e-06 2.33287e-05 -3.07722e-07
25.532 4.42346e-06 3.06017e-05 -2.9248e-07
25.5336 3.21516e-06 3.75282e-05 -2.75808e-07
25.5355 2.27753e-06 4.27099e-05 -2.59636e-07
25.5373 1.69374e-06 4.52338e-05 -2.46965e-07
25.5399 1.11449e-06 4.6336e-05 -2.30833e-07
25.5428 7.33015e-07 4.53243e-05 -2.16462e-07
25.5473 4.46855e-07 4.11253e-05 -1.98418e-07
25.5522 3.40863e-07 3.54891e-05 -1.82221e-07
25.559 3.26483e-07 2.84469e-05 -1.63446e-07
25.5671 3.37966e-07 2.22595e-05 -1.4476e-07
25.5832 3.56305e-07 1.43685e-05 -1.15424e-07
25.6024 3.78391e-07 8.64294e-06 -8.96405e-08
25.6161 4.00636e-07 5.97149e-06 -7.75951e-08
25.6277 4.13338e-07 4.27939e-06 -7.14312e-08
25.641 3.97369e-07 2.86778e-06 -6.57447e-08
25.6429 3.75799e-07 2.81753e-06 -6.4135e-08
25.6468 2.90762e-07 3.06403e-06 -5.84339e-08
25.6491 2.35758e-07 3.38628e-06 -5.35954e-08
25.6514 1.81515e-07 3.93205e-06 -4.74725e-08
25.6538 1.21508e-07 4.9281e-06 -3.9915e-08
25.6568 2.96771e-08 7.19102e-06 -2.81174e-08
25.659 -8.371e-08 1.00795e-05 -1.67935e-08
25.6608 -2.53035e-07 1.39765e-05 -4.26779e-09
25.6623 4.8986e-10 1.84931e-05 1.15184e-08
25.6635 1.08031e-06 2.17872e-05 2.43415e-08
25.664 3.79187e-06 2.27635e-05 1.51017e-08
25.6643 7.87163e-06 2.46017e-05 -1.17519e-08
25.6647 1.15478e-05 2.7971e-05 -5.07004e-08
25.665 1.48816e-05 3.21128e-05 -1.03605e-07
25.6653 1.75806e-05 3.63002e-05 -1.60906e-07
25.6657 1.80567e-05 3.98483e-05 -2.29619e-07
25.6658 1.54581e-05 3.85741e-05 -2.48761e-07
25.6659 1.20939e-05 3.62236e-05 -2.56436e-07
25.666 1.03825e-05 3.5053e-05 -2.59085e-07
25.666 8.96339e-06 3.40457e-05 -2.6097e-07
25.6661 8.13575e-06 3.33295e-05 -2.6202e-07
25.6661 7.41369e-06 3.25785e-05 -2.62947e-07
25.6661 6.83475e-06 3.18825e-05 -2.63679e-07
25.6662 6.37337e-06 3.12293e-05 -2.64289e-07
25.6662 5.91755e-06 3.04794e-05 -2.64899e-07
25.6663 5.54745e-06 2.97496e-05 -2.6543e-07
25.6663 5.16598e-06 2.88345e-05 -2.66014e-07
25.6664 4.86422e-06 2.79091e-05 -2.66534e-07
25.6665 4.55276e-06 2.66292e-05 -2.67159e-07
25.6666 4.35763e-06 2.54865e-05 -2.67646e-07
25.6667 4.20157e-06 2.40701e-05 -2.68172e-07
25.6669 4.10942e-06 2.27023e-05 -2.6862e-07
25.6671 4.05214e-06 2.11694e-05 -2.69066e-07
25.6673 4.02282e-06 1.96586e-05 -2.6946e-07
25.6675 4.00662e-06 1.79756e-05 -2.69852e-07
25.6678 3.99903e-06 1.63282e-05 -2.70194e-07
25.6682 4.00038e-06 1.46411e-05 -2.70508e-07
25.6685 4.00794e-06 1.30028e-05 -2.70784e-07
25.6691 4.01596e-06 1.09662e-05 -2.71094e-07
25.6696 4.01879e-06 9.37154e-06 -2.71313e-07
25.6705 4.0168e-06 7.06835e-06 -2.71594e-07
25.6713 4.01232e-06 5.33214e-06 -2.71785e-07
25.673 4.00438e-06 2.8881e-06 -2.72046e-07
25.6747 4.00635e-06 1.52178e-06 -2.72291e-07
25.6782 4.04554e-06 6.71614e-07 -2.72968e-07
25.6817 4.20245e-06 7.95811e-07 -2.74547e-07
25.6825 4.59278e-06 9.51333e-07 -2.76509e-07
25.683 5.13004e-06 1.07624e-06 -2.79583e-07
25.6834 5.3766e-06 1.10294e-06 -2.82255e-07
25.6838 5.50652e-06 1.04517e-06 -2.85037e-07
25.6842 5.72355e-06 9.58714e-07 -2.8779e-07
25.6846 6.00099e-06 8.66095e-07 -2.90835e-07
25.6854 6.61121e-06 6.96127e-07 -2.97134e-07
25.6862 7.32723e-06 5.42978e-07 -3.03943e-07
25.6878 9.30947e-06 2.36931e-07 -3.20949e-07
25.6893 1.15139e-05 6.20751e-07 -3.40722e-07
25.6899 1.15375e-05 2.35736e-06 -3.44848e-07
25.6904 1.05765e-05 5.61172e-06 -3.42129e-07
25.6909 9.32838e-06 9.51323e-06 -3.35423e-07
25.6914 8.11803e-06 1.36805e-05 -3.27361e-07
25.6919 7.09627e-06 1.76976e-05 -3.19456e-07
25.693 5.53982e-06 2.49078e-05 -3.05068e-07
25.6942 4.3091e-06 3.1486e-05 -2.91148e-07
25.6959 3.05998e-06 3.87067e-05 -2.73313e-07
25.6978 2.17599e-06 4.34991e-05 -2.57621e-07
25.6996 1.59899e-06 4.58333e-05 -2.44629e-07
25.7023 1.05413e-06 4.6612e-05 -2.289e-07
25.7053 6.9423e-07 4.52979e-05 -2.14632e-07
25.71 4.24319e-07 4.05859e-05 -1.96047e-07
25.7149 3.35676e-07 3.49524e-05 -1.80301e-07
25.722 3.2767e-07 2.77071e-05 -1.60942e-07
25.7307 3.40118e-07 2.13626e-05 -1.41452e-07
25.748 3.59192e-07 1.34182e-05 -1.11169e-07
25.767 3.81838e-07 8.11323e-06 -8.6892e-08
25.7801 4.03944e-07 5.69144e-06 -7.63066e-08
25.7916 4.12207e-07 4.07376e-06 -7.04402e-08
25.8046 3.86883e-07 2.79886e-06 -6.45088e-08
25.8053 3.77739e-07 2.78132e-06 -6.39406e-08
25.8067 3.425e-07 2.85135e-06 -6.20882e-08
25.8084 2.97719e-07 3.00813e-06 -5.91484e-08
25.8105 2.52003e-07 3.27395e-06 -5.50375e-08
25.8125 2.05945e-07 3.67333e-06 -5.00843e-08
25.8147 1.47499e-07 4.43909e-06 -4.32257e-08
25.8175 7.04383e-08 6.06764e-06 -3.32939e-08
25.82 -2.4818e-08 8.62175e-06 -2.21172e-08
25.8219 -1.63901e-07 1.19839e-05 -1.04648e-08
25.8237 -9.25507e-08 1.67763e-05 5.61782e-09
25.8252 8.9833e-07 2.13007e-05 2.3723e-08
25.8259 3.50236e-06 2.23702e-05 1.81893e-08
25.8262 7.05496e-06 2.40824e-05 -6.051e-09
25.8265 1.05996e-05 2.73441e-05 -4.25965e-08
25.8269 1.42275e-05 3.13436e-05 -9.32821e-08
25.8272 1.74021e-05 3.58467e-05 -1.53661e-07
25.8276 1.83947e-05 3.98905e-05 -2.2342e-07
25.8277 1.59557e-05 3.88831e-05 -2.46929e-07
25.8278 1.3201e-05 3.69406e-05 -2.54602e-07
25.8279 1.13677e-05 3.57164e-05 -2.5769e-07
25.8279 9.98729e-06 3.48562e-05 -2.59627e-07
25.828 9.11093e-06 3.42169e-05 -2.60767e-07
25.828 8.32753e-06 3.35416e-05 -2.61788e-07
25.828 7.69592e-06 3.2922e-05 -2.62579e-07
25.8281 7.14827e-06 3.22978e-05 -2.63285e-07
25.8281 6.59333e-06 3.15722e-05 -2.63994e-07
25.8281 6.11197e-06 3.0824e-05 -2.64639e-07
25.8282 5.58155e-06 2.98237e-05 -2.65382e-07
25.8283 5.15874e-06 2.88048e-05 -2.66034e-07
25.8284 4.73347e-06 2.74186e-05 -2.66786e-07
25.8285 4.45661e-06 2.61196e-05 -2.67387e-07
25.8286 4.25314e-06 2.46169e-05 -2.6798e-07
25.8288 4.1326e-06 2.3128e-05 -2.68489e-07
25.829 4.0621e-06 2.1527e-05 -2.68968e-07
25.8292 4.02653e-06 1.99277e-05 -2.69394e-07
25.8294 4.00785e-06 1.81692e-05 -2.6981e-07
25.8297 3.99943e-06 1.64293e-05 -2.70174e-07
25.8301 4.00044e-06 1.46647e-05 -2.70504e-07
25.8305 4.00828e-06 1.29011e-05 -2.708e-07
25.8311 4.01649e-06 1.0763e-05 -2.71123e-07
25.8316 4.01893e-06 9.12818e-06 -2.71345e-07
25.8325 4.01636e-06 6.84047e-06 -2.71621e-07
25.8334 4.01167e-06 5.12796e-06 -2.71806e-07
25.8351 4.00407e-06 2.72335e-06 -2.72066e-07
25.8368 4.00645e-06 1.41959e-06 -2.72306e-07
25.8399 4.03942e-06 6.55053e-07 -2.72896e-07
25.8434 4.15468e-06 7.69643e-07 -2.74193e-07
25.8443 4.467e-06 9.17734e-07 -2.75791e-07
25.8448 4.91608e-06 1.02993e-06 -2.78306e-07
25.8453 5.30305e-06 1.08791e-06 -2.8174e-07
25.8456 5.46782e-06 1.05517e-06 -2.84393e-07
25.846 5.65916e-06 9.78665e-07 -2.8701e-07
25.8466 6.00799e-06 8.62484e-07 -2.90888e-07
25.8475 6.7166e-06 6.7107e-07 -2.98148e-07
25.8485 7.64884e-06 4.83706e-07 -3.06849e-07
25.8501 9.74981e-06 4.27563e-07 -3.25043e-07
25.8517 1.12923e-05 2.47086e-06 -3.42096e-07
25.8523 1.06008e-05 5.57514e-06 -3.41139e-07
25.8532 8.51678e-06 1.21054e-05 -3.30108e-07
25.8536 7.56529e-06 1.55417e-05 -3.23413e-07
25.8541 6.61583e-06 1.94888e-05 -3.15611e-07
25.8548 5.614e-06 2.41849e-05 -3.06251e-07
25.8556 4.78955e-06 2.85473e-05 -2.97375e-07
25.8565 3.96185e-06 3.33044e-05 -2.87121e-07
25.8573 3.36898e-06 3.67841e-05 -2.78781e-07
25.8581 2.86916e-06 3.96605e-05 -2.70852e-07
25.8591 2.40521e-06 4.22073e-05 -2.62604e-07
25.86 2.05061e-06 4.39455e-05 -2.55467e-07
25.8615 1.61143e-06 4.56231e-05 -2.45281e-07
25.8631 1.25894e-06 4.63478e-05 -2.35674e-07
25.8657 8.47461e-07 4.60212e-05 -2.21831e-07
25.8684 5.95518e-07 4.41724e-05 -2.09878e-07
25.8737 3.83459e-07 3.8305e-05 -1.90337e-07
25.8788 3.27545e-07 3.26599e-05 -1.74881e-07
25.8867 3.31711e-07 2.53468e-05 -1.5447e-07
25.897 3.45349e-07 1.87942e-05 -1.32896e-07
25.9162 3.66279e-07 1.13316e-05 -1.02408e-07
25.9338 3.89472e-07 7.07759e-06 -8.26051e-08
25.946 4.09282e-07 5.03198e-06 -7.42279e-08
25.9582 4.15994e-07 3.42097e-06 -6.90482e-08
25.9641 3.98419e-07 2.91734e-06 -6.63611e-08
25.9679 3.56477e-07 2.851e-06 -6.32667e-08
25.9708 2.97865e-07 3.01786e-06 -5.91285e-08
25.9731 2.44033e-07 3.32945e-06 -5.43454e-08
25.9754 1.89846e-07 3.83858e-06 -4.83821e-08
25.9777 1.31422e-07 4.72951e-06 -4.11947e-08
25.9806 4.59155e-08 6.73955e-06 -3.01019e-08
25.983 -5.82175e-08 9.45797e-06 -1.89858e-08
25.9848 -2.12877e-07 1.3078e-05 -7.03141e-09
25.9865 3.14922e-08 1.79491e-05 1.00308e-08
25.9878 1.09415e-06 2.17795e-05 2.33666e-08
25.9883 3.9982e-06 2.29548e-05 1.26538e-08
25.9887 8.32543e-06 2.49347e-05 -1.57281e-08
25.9891 1.23095e-05 2.86759e-05 -5.97802e-08
25.9894 1.5828e-05 3.35597e-05 -1.21757e-07
25.9898 1.85178e-05 3.80491e-05 -1.80329e-07
25.99 1.91642e-05 4.05759e-05 -2.22644e-07
25.9901 1.75087e-05 4.00694e-05 -2.42183e-07
25.9902 1.49724e-05 3.82938e-05 -2.50959e-07
25.9902 1.26481e-05 3.66164e-05 -2.55578e-07
25.9903 1.03956e-05 3.51608e-05 -2.59034e-07
25.9904 9.05732e-06 3.42144e-05 -2.60822e-07
25.9904 7.82518e-06 3.30874e-05 -2.62408e-07
25.9905 6.89222e-06 3.20183e-05 -2.63597e-07
25.9905 6.13709e-06 3.09108e-05 -2.64597e-07
25.9906 5.51e-06 2.97251e-05 -2.6548e-07
25.9907 5.04801e-06 2.85605e-05 -2.66207e-07
25.9908 4.67971e-06 2.72823e-05 -2.66881e-07
25.9909 4.43066e-06 2.60388e-05 -2.67444e-07
25.991 4.25322e-06 2.46985e-05 -2.67969e-07
25.9911 4.144e-06 2.33817e-05 -2.68423e-07
25.9913 4.0749e-06 2.19713e-05 -2.68855e-07
25.9915 4.03698e-06 2.05799e-05 -2.69238e-07
25.9917 4.01512e-06 1.9063e-05 -2.69615e-07
25.9919 4.00409e-06 1.75801e-05 -2.69947e-07
25.9922 3.9997e-06 1.5945e-05 -2.70276e-07
25.9926 4.0019e-06 1.43807e-05 -2.70559e-07
25.993 4.01004e-06 1.24506e-05 -2.70877e-07
25.9934 4.01643e-06 1.09096e-05 -2.71107e-07
25.9941 4.01888e-06 8.70162e-06 -2.71401e-07
25.9948 4.01681e-06 6.98621e-06 -2.71606e-07
25.9962 4.00888e-06 4.38034e-06 -2.71882e-07
25.9976 4.00526e-06 2.64404e-06 -2.72094e-07
26.0004 4.01418e-06 9.79567e-07 -2.72496e-07
26.0031 4.03503e-06 5.26866e-07 -2.72919e-07
26.0043 4.056e-06 5.96797e-07 -2.73192e-07
26.0059 4.13196e-06 7.81523e-07 -2.73963e-07
26.0065 4.24141e-06 8.49346e-07 -2.74724e-07
26.0069 4.54096e-06 9.26408e-07 -2.76039e-07
26.0071 4.89791e-06 1.0048e-06 -2.77573e-07
26.0074 5.18843e-06 1.07443e-06 -2.79485e-07
26.0076 5.2842e-06 1.09226e-06 -2.81187e-07
26.0078 5.3418e-06 1.06868e-06 -2.82785e-07
26.0082 5.48746e-06 1.00963e-06 -2.85019e-07
26.0085 5.68167e-06 9.40298e-07 -2.87372e-07
26.0092 6.13708e-06 8.00343e-07 -2.92328e-07
26.01 6.75367e-06 6.51536e-07 -2.98482e-07
26.0115 8.44246e-06 3.56248e-07 -3.13672e-07
26.0132 1.09319e-05 1.91997e-07 -3.34522e-07
26.014 1.16854e-05 1.2097e-06 -3.43669e-07
26.0145 1.11895e-05 3.46422e-06 -3.4398e-07
26.0152 9.41657e-06 8.99226e-06 -3.35748e-07
26.0156 8.49347e-06 1.20837e-05 -3.29869e-07
26.0161 7.47634e-06 1.58873e-05 -3.22346e-07
26.017 5.98959e-06 2.23867e-05 -3.09371e-07
26.0183 4.56607e-06 2.96758e-05 -2.94211e-07
26.0198 3.35897e-06 3.65634e-05 -2.78134e-07
26.0213 2.51201e-06 4.13271e-05 -2.64078e-07
26.0234 1.77229e-06 4.47501e-05 -2.48683e-07
26.0258 1.21655e-06 4.61228e-05 -2.33965e-07
26.029 7.526e-07 4.53912e-05 -2.17488e-07
26.0323 4.98492e-07 4.25712e-05 -2.03393e-07
26.0377 3.53797e-07 3.64233e-05 -1.85118e-07
26.0432 3.24618e-07 3.04711e-05 -1.69181e-07
26.0515 3.35099e-07 2.36143e-05 -1.49151e-07
26.0653 3.51932e-07 1.60168e-05 -1.22329e-07
26.0845 3.73313e-07 9.62393e-06 -9.4623e-08
26.0998 3.95878e-07 6.38251e-06 -7.96297e-08
26.1117 4.11727e-07 4.57681e-06 -7.26545e-08
26.1256 4.11069e-07 2.9369e-06 -6.70467e-08
26.1273 4.00148e-07 2.83387e-06 -6.60713e-08
26.1307 3.47895e-07 2.85365e-06 -6.2739e-08
26.1331 2.96001e-07 3.01821e-06 -5.90581e-08
26.1353 2.46358e-07 3.31048e-06 -5.45661e-08
26.1375 1.96505e-07 3.76633e-06 -4.91021e-08
26.1397 1.38236e-07 4.6024e-06 -4.20649e-08
26.1426 5.58806e-08 6.45978e-06 -3.13957e-08
26.145 -4.4903e-08 9.12531e-06 -2.02085e-08
26.1469 -1.97742e-07 1.27398e-05 -8.17265e-09
26.1488 1.41585e-07 1.81111e-05 1.11456e-08
26.1502 1.40454e-06 2.19427e-05 2.13286e-08
26.1507 4.59137e-06 2.34175e-05 6.15449e-09
26.1511 9.32869e-06 2.58017e-05 -2.65928e-08
26.1515 1.38029e-05 3.02387e-05 -8.07401e-08
26.1519 1.71987e-05 3.57912e-05 -1.51438e-07
26.1522 1.91257e-05 3.99705e-05 -2.10835e-07
26.1523 1.84894e-05 4.05926e-05 -2.36304e-07
26.1524 1.66592e-05 3.9466e-05 -2.46299e-07
26.1525 1.30265e-05 3.68571e-05 -2.54736e-07
26.1526 1.09177e-05 3.54146e-05 -2.58261e-07
26.1526 8.60671e-06 3.36927e-05 -2.61378e-07
26.1527 7.00993e-06 3.20736e-05 -2.63436e-07
26.1528 6.01291e-06 3.06349e-05 -2.64759e-07
26.1529 5.28876e-06 2.91423e-05 -2.65814e-07
26.153 4.76839e-06 2.75681e-05 -2.66706e-07
26.1531 4.43293e-06 2.59919e-05 -2.67438e-07
26.1533 4.22597e-06 2.43632e-05 -2.6807e-07
26.1535 4.10731e-06 2.26825e-05 -2.68627e-07
26.1537 4.04753e-06 2.102e-05 -2.69108e-07
26.1539 4.01709e-06 1.92284e-05 -2.69564e-07
26.1542 4.0033e-06 1.74266e-05 -2.69969e-07
26.1546 3.99991e-06 1.54909e-05 -2.70352e-07
26.155 4.0053e-06 1.35417e-05 -2.70695e-07
26.1556 4.01406e-06 1.13942e-05 -2.71032e-07
26.1561 4.01838e-06 9.49986e-06 -2.71296e-07
26.157 4.01706e-06 7.20426e-06 -2.7158e-07
26.1578 4.01293e-06 5.50975e-06 -2.71767e-07
26.1592 4.00529e-06 3.30031e-06 -2.71994e-07
26.1606 4.00368e-06 1.8864e-06 -2.72186e-07
26.1627 4.01338e-06 7.84029e-07 -2.72501e-07
26.1646 4.03151e-06 5.11035e-07 -2.72831e-07
26.1675 4.09578e-06 7.07911e-07 -2.73611e-07
26.1686 4.2347e-06 8.37766e-07 -2.74647e-07
26.1692 4.59623e-06 9.41125e-07 -2.76313e-07
26.1695 5.00032e-06 1.03256e-06 -2.78269e-07
26.1697 5.25126e-06 1.08722e-06 -2.80392e-07
26.17 5.33641e-06 1.07898e-06 -2.82481e-07
26.1703 5.43815e-06 1.03626e-06 -2.84318e-07
26.1706 5.62382e-06 9.67049e-07 -2.86661e-07
26.1713 6.00688e-06 8.41246e-07 -2.90951e-07
26.1719 6.46958e-06 7.18278e-07 -2.95708e-07
26.1731 7.6582e-06 4.77787e-07 -3.06908e-07
26.1747 9.54328e-06 4.53616e-07 -3.23372e-07
26.1765 1.1257e-05 2.5632e-06 -3.41911e-07
26.177 1.06098e-05 5.4888e-06 -3.40997e-07
26.1779 8.43332e-06 1.22968e-05 -3.29425e-07
26.1783 7.45972e-06 1.58282e-05 -3.22525e-07
26.1789 6.51196e-06 1.98224e-05 -3.14597e-07
26.1797 5.34848e-06 2.54152e-05 -3.03377e-07
26.1806 4.43187e-06 3.03829e-05 -2.92998e-07
26.1818 3.50751e-06 3.57536e-05 -2.80582e-07
26.183 2.76651e-06 4.00243e-05 -2.68943e-07
26.1842 2.24799e-06 4.27594e-05 -2.59324e-07
26.186 1.65345e-06 4.52414e-05 -2.46115e-07
26.1879 1.23054e-06 4.61784e-05 -2.34703e-07
26.1907 8.05693e-07 4.56942e-05 -2.2004e-07
26.1936 5.5596e-07 4.34959e-05 -2.07372e-07
26.1993 3.67505e-07 3.71723e-05 -1.87375e-07
26.2045 3.25194e-07 3.15161e-05 -1.71984e-07
26.2129 3.33958e-07 2.41485e-05 -1.50908e-07
26.2242 3.48411e-07 1.73877e-05 -1.27947e-07
26.2414 3.66698e-07 1.1031e-05 -1.01286e-07
26.2579 3.88298e-07 7.17768e-06 -8.29396e-08
26.27 4.08323e-07 5.14822e-06 -7.45696e-08
26.2823 4.166e-07 3.49181e-06 -6.92809e-08
26.2885 4.00426e-07 2.93154e-06 -6.65153e-08
26.2924 3.60289e-07 2.84589e-06 -6.3525e-08
26.2953 3.01632e-07 3.00151e-06 -5.94351e-08
26.2977 2.47435e-07 3.30475e-06 -5.46896e-08
26.3 1.93013e-07 3.80312e-06 -4.87433e-08
26.3023 1.35386e-07 4.65542e-06 -4.17051e-08
26.3052 5.08178e-08 6.60191e-06 -3.07408e-08
26.3076 -5.17667e-08 9.29594e-06 -1.95802e-08
26.3094 -2.0884e-07 1.29858e-05 -7.42828e-09
26.3114 1.60663e-07 1.84818e-05 1.23829e-08
26.3127 1.41817e-06 2.1986e-05 2.16782e-08
26.3131 4.57616e-06 2.34137e-05 6.5312e-09
26.3135 9.29902e-06 2.57876e-05 -2.61066e-08
26.3139 1.37711e-05 3.02167e-05 -8.01022e-08
26.3143 1.71739e-05 3.57587e-05 -1.50621e-07
26.3146 1.91334e-05 3.99587e-05 -2.1001e-07
26.3148 1.85459e-05 4.06435e-05 -2.3595e-07
26.3148 1.67314e-05 3.95387e-05 -2.46097e-07
26.3149 1.30937e-05 3.69292e-05 -2.54623e-07
26.315 1.09721e-05 3.54754e-05 -2.58186e-07
26.3151 8.64713e-06 3.37474e-05 -2.61329e-07
26.3152 7.03377e-06 3.21227e-05 -2.63407e-07
26.3153 6.03235e-06 3.06874e-05 -2.64734e-07
26.3154 5.29916e-06 2.91858e-05 -2.65798e-07
26.3155 4.77474e-06 2.7609e-05 -2.66694e-07
26.3156 4.4343e-06 2.60165e-05 -2.67435e-07
26.3157 4.22656e-06 2.43862e-05 -2.68067e-07
26.3159 4.10682e-06 2.26874e-05 -2.68631e-07
26.3161 4.0472e-06 2.10233e-05 -2.69111e-07
26.3164 4.01688e-06 1.92214e-05 -2.69569e-07
26.3167 4.00318e-06 1.74108e-05 -2.69975e-07
26.317 3.99996e-06 1.54662e-05 -2.70359e-07
26.3175 4.00553e-06 1.35071e-05 -2.70702e-07
26.318 4.01424e-06 1.13661e-05 -2.71037e-07
26.3186 4.01846e-06 9.45488e-06 -2.71303e-07
26.3195 4.01703e-06 7.1672e-06 -2.71585e-07
26.3203 4.01286e-06 5.48018e-06 -2.71771e-07
26.3217 4.00527e-06 3.29234e-06 -2.71996e-07
26.323 4.00362e-06 1.88788e-06 -2.72185e-07
26.3251 4.01301e-06 7.90838e-07 -2.72493e-07
26.327 4.02999e-06 5.09636e-07 -2.72809e-07
26.3298 4.0841e-06 6.92516e-07 -2.73496e-07
26.3309 4.16826e-06 8.14425e-07 -2.74291e-07
26.3315 4.37785e-06 8.91091e-07 -2.75405e-07
26.3318 4.75338e-06 9.73222e-07 -2.76896e-07
26.332 5.15217e-06 1.06428e-06 -2.78804e-07
26.3322 5.27469e-06 1.10066e-06 -2.80146e-07
26.3323 5.28996e-06 1.09809e-06 -2.81429e-07
26.3326 5.35457e-06 1.0691e-06 -2.83031e-07
26.3328 5.46458e-06 1.02509e-06 -2.84676e-07
26.3333 5.73711e-06 9.25426e-07 -2.87991e-07
26.3338 6.06767e-06 8.23905e-07 -2.91586e-07
26.3348 6.87928e-06 6.27074e-07 -2.99688e-07
26.3362 8.3311e-06 3.68966e-07 -3.12804e-07
26.3378 1.0712e-05 1.5902e-07 -3.32615e-07
26.3387 1.16912e-05 1.08038e-06 -3.43519e-07
26.3391 1.12742e-05 3.20537e-06 -3.44346e-07
26.3398 9.59439e-06 8.49284e-06 -3.36818e-07
26.3402 8.64139e-06 1.16552e-05 -3.30852e-07
26.3407 7.64441e-06 1.53129e-05 -3.23635e-07
26.3416 6.16481e-06 2.16451e-05 -3.11026e-07
26.3428 4.73221e-06 2.88492e-05 -2.9618e-07
26.3443 3.50781e-06 3.57862e-05 -2.80295e-07
26.3459 2.56895e-06 4.1112e-05 -2.65077e-07
26.3479 1.83323e-06 4.46179e-05 -2.50126e-07
26.3503 1.26226e-06 4.61617e-05 -2.35323e-07
26.3534 7.85178e-07 4.56473e-05 -2.18895e-07
26.3567 5.183e-07 4.30098e-05 -2.04798e-07
26.362 3.59034e-07 3.69783e-05 -1.86455e-07
26.3672 3.24774e-07 3.12194e-05 -1.71065e-07
26.3752 3.33673e-07 2.43751e-05 -1.5141e-07
26.3883 3.50074e-07 1.68044e-05 -1.25317e-07
26.4073 3.70936e-07 1.0135e-05 -9.70027e-08
26.4231 3.93363e-07 6.63844e-06 -8.07062e-08
26.4351 4.10471e-07 4.76541e-06 -7.32947e-08
26.4493 4.15203e-07 2.99856e-06 -6.75701e-08
26.4509 4.08507e-07 2.87622e-06 -6.67967e-08
26.4542 3.7142e-07 2.81449e-06 -6.43132e-08
26.4567 3.23681e-07 2.90724e-06 -6.12015e-08
26.4589 2.73129e-07 3.13293e-06 -5.71747e-08
26.4611 2.24306e-07 3.49325e-06 -5.21982e-08
26.4633 1.70648e-07 4.08867e-06 -4.60733e-08
26.4659 9.96806e-08 5.38296e-06 -3.71266e-08
26.4688 4.28293e-09 7.85947e-06 -2.52463e-08
26.4709 -1.23295e-07 1.10265e-05 -1.35811e-08
26.4727 -2.63803e-07 1.54926e-05 4.81558e-10
26.4742 4.16373e-07 2.00571e-05 1.86698e-08
26.4752 2.81399e-06 2.22237e-05 2.12479e-08
26.4756 6.04698e-06 2.39641e-05 5.18907e-10
26.476 1.03534e-05 2.7222e-05 -3.94122e-08
26.4764 1.51816e-05 3.255e-05 -1.06303e-07
26.4767 1.80667e-05 3.7177e-05 -1.65758e-07
26.477 1.92276e-05 4.03181e-05 -2.12792e-07
26.4771 1.82224e-05 4.06653e-05 -2.39301e-07
26.4772 1.65107e-05 3.95845e-05 -2.4762e-07
26.4773 1.38568e-05 3.76734e-05 -2.53499e-07
26.4773 1.1257e-05 3.58871e-05 -2.57872e-07
26.4774 9.67774e-06 3.47861e-05 -2.60078e-07
26.4774 8.21563e-06 3.3577e-05 -2.61959e-07
26.4775 7.21532e-06 3.25277e-05 -2.63217e-07
26.4776 6.35672e-06 3.1368e-05 -2.64328e-07
26.4776 5.67917e-06 3.01914e-05 -2.65251e-07
26.4777 5.17268e-06 2.90221e-05 -2.66015e-07
26.4778 4.77247e-06 2.77634e-05 -2.66707e-07
26.4779 4.49705e-06 2.65323e-05 -2.67286e-07
26.478 4.29736e-06 2.5205e-05 -2.67825e-07
26.4781 4.17308e-06 2.39106e-05 -2.68287e-07
26.4783 4.09235e-06 2.2516e-05 -2.68727e-07
26.4785 4.04739e-06 2.11511e-05 -2.69115e-07
26.4787 4.02102e-06 1.9656e-05 -2.69498e-07
26.4789 4.00764e-06 1.82057e-05 -2.69833e-07
26.4792 4.0001e-06 1.65481e-05 -2.70177e-07
26.4795 3.99974e-06 1.49699e-05 -2.7047e-07
26.4799 4.00795e-06 1.3007e-05 -2.70802e-07
26.4803 4.01556e-06 1.1461e-05 -2.71037e-07
26.481 4.01942e-06 9.24781e-06 -2.7134e-07
26.4817 4.01815e-06 7.52774e-06 -2.7155e-07
26.483 4.01077e-06 4.88294e-06 -2.71835e-07
26.4843 4.00608e-06 3.08099e-06 -2.72041e-07
26.4869 4.0107e-06 1.19899e-06 -2.72408e-07
26.4896 4.02864e-06 4.9968e-07 -2.72814e-07
26.4907 4.04618e-06 5.20392e-07 -2.7306e-07
26.493 4.13956e-06 7.81119e-07 -2.74035e-07
26.4937 4.33146e-06 8.73028e-07 -2.75135e-07
26.4942 4.73819e-06 9.71586e-07 -2.77247e-07
26.4946 5.20275e-06 1.06545e-06 -2.80395e-07
26.4949 5.35398e-06 1.07305e-06 -2.82436e-07
26.4952 5.46786e-06 1.02747e-06 -2.84558e-07
26.4958 5.81903e-06 9.05525e-07 -2.88823e-07
26.4968 6.45838e-06 7.22902e-07 -2.95594e-07
26.4977 7.32494e-06 5.38416e-07 -3.03871e-07
26.4994 9.46759e-06 2.9066e-07 -3.22304e-07
26.5011 1.14392e-05 1.49957e-06 -3.42086e-07
26.5017 1.09851e-05 3.99905e-06 -3.42744e-07
26.5024 9.05125e-06 1.00896e-05 -3.3344e-07
26.5029 8.09494e-06 1.33709e-05 -3.27121e-07
26.5034 7.12335e-06 1.71725e-05 -3.19573e-07
26.5044 5.62567e-06 2.4034e-05 -3.05788e-07
26.5057 4.24217e-06 3.13749e-05 -2.90179e-07
26.5074 3.05615e-06 3.8179e-05 -2.73298e-07
26.5092 2.18296e-06 4.29022e-05 -2.57757e-07
26.5111 1.60754e-06 4.52436e-05 -2.44835e-07
26.5138 1.05352e-06 4.60604e-05 -2.28845e-07
26.5168 6.88722e-07 4.47674e-05 -2.14386e-07
26.5214 4.24825e-07 4.02451e-05 -1.96264e-07
26.5263 3.35873e-07 3.46808e-05 -1.80534e-07
26.5333 3.27156e-07 2.76436e-05 -1.61518e-07
26.5421 3.39865e-07 2.12405e-05 -1.41645e-07
26.5595 3.59128e-07 1.3317e-05 -1.11155e-07
26.5785 3.81885e-07 8.05348e-06 -8.68275e-08
26.5916 4.04006e-07 5.65373e-06 -7.62509e-08
26.6031 4.11908e-07 4.0546e-06 -7.03831e-08
26.616 3.8575e-07 2.79955e-06 -6.43974e-08
26.6167 3.7682e-07 2.78369e-06 -6.38534e-08
26.618 3.43015e-07 2.85081e-06 -6.20893e-08
26.6198 2.97417e-07 3.01338e-06 -5.90742e-08
26.622 2.47399e-07 3.3102e-06 -5.45474e-08
26.624 2.00499e-07 3.73091e-06 -4.94797e-08
26.6264 1.39278e-07 4.58077e-06 -4.21936e-08
26.6291 6.1112e-08 6.3131e-06 -3.20559e-08
26.6315 -3.58802e-08 8.9062e-06 -2.10193e-08
26.6334 -1.83344e-07 1.24202e-05 -9.16478e-09
26.6353 1.43253e-07 1.77026e-05 9.89842e-09
26.6369 1.66567e-06 2.18859e-05 2.0064e-08
26.6374 4.94877e-06 2.35791e-05 3.10098e-09
26.6378 9.59914e-06 2.62024e-05 -3.18632e-08
26.6382 1.43949e-05 3.1155e-05 -9.31666e-08
26.6386 1.79561e-05 3.70792e-05 -1.69548e-07
26.6389 1.88956e-05 4.02661e-05 -2.23809e-07
26.639 1.70179e-05 3.96158e-05 -2.43654e-07
26.6391 1.41964e-05 3.76541e-05 -2.52478e-07
26.6392 1.18215e-05 3.59863e-05 -2.56852e-07
26.6393 9.54724e-06 3.44472e-05 -2.60151e-07
26.6393 8.3642e-06 3.34975e-05 -2.61696e-07
26.6394 7.14044e-06 3.22036e-05 -2.63266e-07
26.6395 6.29926e-06 3.10668e-05 -2.64364e-07
26.6395 5.61899e-06 2.98512e-05 -2.65313e-07
26.6396 5.10553e-06 2.86294e-05 -2.66103e-07
26.6397 4.72781e-06 2.73829e-05 -2.66781e-07
26.6398 4.45328e-06 2.60838e-05 -2.67382e-07
26.6399 4.27263e-06 2.47926e-05 -2.679e-07
26.64 4.15299e-06 2.34363e-05 -2.68376e-07
26.6402 4.08228e-06 2.20877e-05 -2.68796e-07
26.6404 4.03967e-06 2.0643e-05 -2.692e-07
26.6406 4.01753e-06 1.92227e-05 -2.6956e-07
26.6408 4.00462e-06 1.76417e-05 -2.6992e-07
26.6411 3.99857e-06 1.61206e-05 -2.70231e-07
26.6414 4.00055e-06 1.4507e-05 -2.70528e-07
26.6418 4.0079e-06 1.29937e-05 -2.70782e-07
26.6423 4.01587e-06 1.09516e-05 -2.71093e-07
26.6428 4.0187e-06 9.39109e-06 -2.71308e-07
26.6437 4.0167e-06 7.06623e-06 -2.71592e-07
26.6446 4.01213e-06 5.28721e-06 -2.71788e-07
26.6464 4.00461e-06 2.81783e-06 -2.72058e-07
26.6482 4.00797e-06 1.42099e-06 -2.7233e-07
26.6519 4.03862e-06 5.75071e-07 -2.72944e-07
26.6537 4.06512e-06 6.32917e-07 -2.73311e-07
26.6545 4.09489e-06 7.42746e-07 -2.73625e-07
26.6551 4.14934e-06 8.1842e-07 -2.74131e-07
26.6554 4.22207e-06 8.54632e-07 -2.74632e-07
26.6558 4.4944e-06 9.25002e-07 -2.75872e-07
26.656 4.81051e-06 9.92274e-07 -2.77139e-07
26.6562 5.1788e-06 1.07816e-06 -2.7907e-07
26.6564 5.27969e-06 1.1065e-06 -2.80346e-07
26.6566 5.29968e-06 1.09871e-06 -2.81725e-07
26.6568 5.36477e-06 1.06908e-06 -2.83214e-07
26.657 5.46954e-06 1.02693e-06 -2.84743e-07
26.6574 5.7e-06 9.40492e-07 -2.87574e-07
26.6579 5.96748e-06 8.54714e-07 -2.90527e-07
26.6587 6.59835e-06 6.88537e-07 -2.96992e-07
26.6598 7.63291e-06 4.8226e-07 -3.06683e-07
26.6614 9.69452e-06 4.91371e-07 -3.24729e-07
26.6631 1.11464e-05 2.81563e-06 -3.41343e-07
26.6638 1.03852e-05 6.11395e-06 -3.39904e-07
26.6646 8.34026e-06 1.2531e-05 -3.28801e-07
26.665 7.38286e-06 1.60366e-05 -3.21925e-07
26.6656 6.43878e-06 2.00263e-05 -3.14006e-07
26.6663 5.49002e-06 2.45358e-05 -3.0497e-07
26.667 4.70928e-06 2.87029e-05 -2.9644e-07
26.6678 3.94786e-06 3.30851e-05 -2.86945e-07
26.6686 3.40023e-06 3.62944e-05 -2.79255e-07
26.6693 2.92996e-06 3.90057e-05 -2.71891e-07
26.6701 2.5241e-06 4.12644e-05 -2.64861e-07
26.6709 2.20179e-06 4.29274e-05 -2.5866e-07
26.672 1.83392e-06 4.45676e-05 -2.50715e-07
26.6732 1.50643e-06 4.56048e-05 -2.42604e-07
26.6755 1.06684e-06 4.61171e-05 -2.29691e-07
26.6777 7.70518e-07 4.53043e-05 -2.18472e-07
26.6823 4.68473e-07 4.12298e-05 -2.00056e-07
26.6873 3.44273e-07 3.55135e-05 -1.83016e-07
26.6938 3.25856e-07 2.87526e-05 -1.64871e-07
26.7015 3.36574e-07 2.27353e-05 -1.46786e-07
26.7168 3.54471e-07 1.49638e-05 -1.18221e-07
26.7363 3.76714e-07 8.91981e-06 -9.12701e-08
26.7506 3.99071e-07 6.0705e-06 -7.82545e-08
26.7623 4.12537e-07 4.35238e-06 -7.17952e-08
26.7759 4.01324e-07 2.8679e-06 -6.60896e-08
26.7776 3.84377e-07 2.80351e-06 -6.47961e-08
26.7811 3.13012e-07 2.96308e-06 -6.02313e-08
26.7834 2.59708e-07 3.21875e-06 -5.58981e-08
26.7857 2.08113e-07 3.64564e-06 -5.04193e-08
26.7879 1.53258e-07 4.3496e-06 -4.39465e-08
26.7907 7.34836e-08 5.99298e-06 -3.37327e-08
26.7933 -2.31433e-08 8.57122e-06 -2.23322e-08
26.7953 -1.62573e-07 1.19505e-05 -1.05739e-08
26.7971 -1.02838e-07 1.67232e-05 5.3888e-09
26.7986 8.86424e-07 2.12558e-05 2.37673e-08
26.7992 3.43467e-06 2.23442e-05 1.88783e-08
26.7996 6.91736e-06 2.40404e-05 -4.93352e-09
26.7999 1.05289e-05 2.73079e-05 -4.16987e-08
26.8003 1.42286e-05 3.13398e-05 -9.27632e-08
26.8006 1.7409e-05 3.58692e-05 -1.53479e-07
26.801 1.8362e-05 3.99061e-05 -2.23967e-07
26.8011 1.58496e-05 3.8829e-05 -2.47301e-07
26.8012 1.30423e-05 3.68486e-05 -2.54904e-07
26.8013 1.12411e-05 3.56598e-05 -2.57892e-07
26.8013 9.9037e-06 3.48292e-05 -2.59746e-07
26.8013 9.06059e-06 3.42066e-05 -2.60838e-07
26.8014 8.30452e-06 3.35496e-05 -2.61823e-07
26.8014 7.70022e-06 3.29553e-05 -2.62577e-07
26.8014 7.16891e-06 3.23509e-05 -2.63262e-07
26.8015 6.63087e-06 3.16527e-05 -2.63948e-07
26.8015 6.15525e-06 3.09227e-05 -2.64583e-07
26.8016 5.62757e-06 2.99454e-05 -2.65317e-07
26.8016 5.19745e-06 2.89314e-05 -2.65974e-07
26.8017 4.75741e-06 2.75326e-05 -2.66741e-07
26.8019 4.47116e-06 2.6224e-05 -2.67353e-07
26.802 4.26042e-06 2.47055e-05 -2.67955e-07
26.8021 4.13575e-06 2.31999e-05 -2.68473e-07
26.8023 4.06332e-06 2.15846e-05 -2.68958e-07
26.8025 4.0269e-06 1.9968e-05 -2.69388e-07
26.8028 4.00792e-06 1.81905e-05 -2.69809e-07
26.8031 3.99944e-06 1.64302e-05 -2.70177e-07
26.8035 4.00054e-06 1.46452e-05 -2.7051e-07
26.8039 4.00854e-06 1.28596e-05 -2.70809e-07
26.8045 4.01672e-06 1.07169e-05 -2.71132e-07
26.805 4.01902e-06 9.07017e-06 -2.71354e-07
26.8059 4.0163e-06 6.79056e-06 -2.71627e-07
26.8068 4.01156e-06 5.08743e-06 -2.71811e-07
26.8085 4.00401e-06 2.69476e-06 -2.7207e-07
26.8102 4.00638e-06 1.40169e-06 -2.72307e-07
26.8132 4.03592e-06 6.49958e-07 -2.72854e-07
26.8166 4.15151e-06 7.50238e-07 -2.74146e-07
26.8177 4.57172e-06 9.36136e-07 -2.76301e-07
26.8183 5.08138e-06 1.0588e-06 -2.79298e-07
26.8187 5.36937e-06 1.08862e-06 -2.82342e-07
26.8192 5.53537e-06 1.02214e-06 -2.85481e-07
26.8196 5.77485e-06 9.31215e-07 -2.88399e-07
26.8201 6.09378e-06 8.30616e-07 -2.91831e-07
26.821 6.78237e-06 6.51226e-07 -2.98822e-07
26.8218 7.62247e-06 4.86029e-07 -3.06624e-07
26.8235 9.84202e-06 3.84924e-07 -3.25714e-07
26.8251 1.13735e-05 2.25874e-06 -3.4248e-07
26.8257 1.07074e-05 5.31089e-06 -3.41769e-07
26.8265 8.62529e-06 1.18416e-05 -3.30908e-07
26.8269 7.67882e-06 1.52338e-05 -3.24327e-07
26.8274 6.72506e-06 1.9158e-05 -3.16589e-07
26.8281 5.7039e-06 2.3898e-05 -3.07173e-07
26.8289 4.86157e-06 2.83221e-05 -2.98212e-07
26.8298 4.00403e-06 3.32364e-05 -2.87684e-07
26.8306 3.38669e-06 3.68647e-05 -2.79046e-07
26.8315 2.86793e-06 3.98561e-05 -2.70817e-07
26.8325 2.37563e-06 4.25514e-05 -2.6202e-07
26.8335 2.00734e-06 4.43242e-05 -2.5451e-07
26.8352 1.53897e-06 4.60052e-05 -2.43393e-07
26.8369 1.18144e-06 4.65887e-05 -2.33312e-07
26.8397 7.76719e-07 4.58924e-05 -2.18901e-07
26.8425 5.4318e-07 4.36116e-05 -2.06639e-07
26.8483 3.64007e-07 3.70958e-05 -1.86589e-07
26.8535 3.2488e-07 3.14046e-05 -1.71214e-07
26.8624 3.35123e-07 2.37236e-05 -1.49213e-07
26.8736 3.49311e-07 1.70859e-05 -1.26598e-07
26.8904 3.67075e-07 1.09619e-05 -1.00824e-07
26.9068 3.88534e-07 7.17235e-06 -8.28231e-08
26.9188 4.08462e-07 5.14623e-06 -7.45297e-08
26.9312 4.16601e-07 3.47981e-06 -6.92351e-08
26.9374 3.99861e-07 2.93202e-06 -6.64788e-08
26.9413 3.581e-07 2.85076e-06 -6.3371e-08
26.9442 2.98916e-07 3.01403e-06 -5.9208e-08
26.9466 2.44574e-07 3.32572e-06 -5.44027e-08
26.949 1.89959e-07 3.8371e-06 -4.83961e-08
26.9512 1.3197e-07 4.72002e-06 -4.12631e-08
26.9542 4.59985e-08 6.73766e-06 -3.01175e-08
26.9565 -5.84543e-08 9.46279e-06 -1.89704e-08
26.9583 -2.13309e-07 1.30878e-05 -7.00087e-09
26.96 2.89694e-08 1.79514e-05 1.00229e-08
26.9613 1.09111e-06 2.17744e-05 2.34093e-08
26.9619 3.98677e-06 2.29426e-05 1.28039e-08
26.9622 8.29619e-06 2.49145e-05 -1.54824e-08
26.9626 1.22748e-05 2.86482e-05 -5.94117e-08
26.963 1.58004e-05 3.35176e-05 -1.21208e-07
26.9633 1.84953e-05 3.80007e-05 -1.79706e-07
26.9635 1.91521e-05 4.05599e-05 -2.22512e-07
26.9636 1.74839e-05 4.00517e-05 -2.42256e-07
26.9637 1.49547e-05 3.8281e-05 -2.51005e-07
26.9638 1.26375e-05 3.66092e-05 -2.55599e-07
26.9638 1.03919e-05 3.51582e-05 -2.5904e-07
26.9639 9.05479e-06 3.42124e-05 -2.60826e-07
26.9639 7.83158e-06 3.30944e-05 -2.624e-07
26.964 6.90303e-06 3.20328e-05 -2.63583e-07
26.9641 6.15233e-06 3.09364e-05 -2.64577e-07
26.9641 5.52517e-06 2.97586e-05 -2.65458e-07
26.9642 5.06346e-06 2.86059e-05 -2.66182e-07
26.9643 4.69184e-06 2.73327e-05 -2.66857e-07
26.9644 4.44066e-06 2.60994e-05 -2.67419e-07
26.9645 4.25988e-06 2.47613e-05 -2.67946e-07
26.9646 4.14859e-06 2.34525e-05 -2.684e-07
26.9648 4.07761e-06 2.20449e-05 -2.68834e-07
26.965 4.0386e-06 2.06602e-05 -2.69217e-07
26.9652 4.01602e-06 1.91478e-05 -2.69595e-07
26.9654 4.00462e-06 1.76719e-05 -2.69928e-07
26.9657 3.99971e-06 1.60341e-05 -2.70259e-07
26.9661 4.00148e-06 1.44679e-05 -2.70544e-07
26.9665 4.00965e-06 1.25323e-05 -2.70865e-07
26.9669 4.01624e-06 1.09907e-05 -2.71095e-07
26.9676 4.01893e-06 8.78168e-06 -2.71391e-07
26.9683 4.01699e-06 7.06608e-06 -2.71597e-07
26.9697 4.00914e-06 4.45419e-06 -2.71874e-07
26.9711 4.00535e-06 2.70709e-06 -2.72085e-07
26.9738 4.01357e-06 1.00848e-06 -2.72482e-07
26.9765 4.03381e-06 5.20827e-07 -2.729e-07
26.9777 4.05509e-06 5.82958e-07 -2.73177e-07
26.9796 4.14725e-06 7.90506e-07 -2.74102e-07
26.9801 4.31112e-06 8.68236e-07 -2.75064e-07
26.9805 4.72209e-06 9.65286e-07 -2.76798e-07
26.9808 5.12428e-06 1.05682e-06 -2.78719e-07
26.981 5.26545e-06 1.09542e-06 -2.80157e-07
26.9812 5.28973e-06 1.09121e-06 -2.8152e-07
26.9815 5.38585e-06 1.05042e-06 -2.83555e-07
26.9818 5.53719e-06 9.92476e-07 -2.85637e-07
26.9824 5.91271e-06 8.66738e-07 -2.89927e-07
26.9831 6.45677e-06 7.22088e-07 -2.95537e-07
26.9846 7.92526e-06 4.38128e-07 -3.09164e-07
26.9864 1.03235e-05 2.22251e-07 -3.29488e-07
26.9875 1.15636e-05 1.40139e-06 -3.42906e-07
26.9881 1.10618e-05 3.89634e-06 -3.43253e-07
26.9888 9.0962e-06 1.00623e-05 -3.33785e-07
26.9892 8.14715e-06 1.33153e-05 -3.2754e-07
26.9898 7.16066e-06 1.71675e-05 -3.19906e-07
26.9908 5.64223e-06 2.41203e-05 -3.05974e-07
26.9921 4.25386e-06 3.14887e-05 -2.9035e-07
26.9938 3.06174e-06 3.83511e-05 -2.73477e-07
26.9954 2.26442e-06 4.26985e-05 -2.59433e-07
26.9974 1.64941e-06 4.52443e-05 -2.45735e-07
27.0004 1.03889e-06 4.61784e-05 -2.28198e-07
27.0035 6.64223e-07 4.47805e-05 -2.13227e-07
27.0079 4.195e-07 4.03675e-05 -1.96052e-07
27.0126 3.35379e-07 3.48473e-05 -1.80693e-07
27.0193 3.26526e-07 2.80958e-05 -1.62537e-07
27.0287 3.40161e-07 2.11968e-05 -1.41235e-07
27.0457 3.58898e-07 1.335e-05 -1.11305e-07
27.0631 3.79056e-07 8.41466e-06 -8.85291e-08
27.0761 4.00661e-07 5.96745e-06 -7.74518e-08
27.0877 4.13794e-07 4.28263e-06 -7.14273e-08
27.1008 4.01158e-07 2.86318e-06 -6.59723e-08
27.1026 3.82578e-07 2.80568e-06 -6.46166e-08
27.106 3.07843e-07 2.98278e-06 -5.98458e-08
27.1084 2.54764e-07 3.25039e-06 -5.54363e-08
27.1106 2.0334e-07 3.69232e-06 -4.98952e-08
27.1128 1.48449e-07 4.42848e-06 -4.33451e-08
27.1157 6.63656e-08 6.17677e-06 -3.28052e-08
27.1182 -3.27234e-08 8.8141e-06 -2.13953e-08
27.1201 -1.77055e-07 1.22802e-05 -9.5332e-09
27.1219 -1.06752e-08 1.71178e-05 7.19161e-09
27.1235 1.01401e-06 2.16007e-05 2.30365e-08
27.124 3.92342e-06 2.2847e-05 1.33964e-08
27.1244 8.1561e-06 2.48102e-05 -1.45596e-08
27.1248 1.20956e-05 2.84992e-05 -5.79646e-08
27.1251 1.56902e-05 3.33475e-05 -1.19549e-07
27.1255 1.84136e-05 3.78282e-05 -1.77987e-07
27.1257 1.90937e-05 4.0447e-05 -2.2161e-07
27.1258 1.74007e-05 3.99625e-05 -2.42439e-07
27.1259 1.49776e-05 3.82693e-05 -2.50978e-07
27.1259 1.27207e-05 3.66389e-05 -2.55457e-07
27.126 1.05224e-05 3.52174e-05 -2.58855e-07
27.1261 9.18263e-06 3.42825e-05 -2.6066e-07
27.1261 8.00176e-06 3.32376e-05 -2.62187e-07
27.1262 7.08877e-06 3.22391e-05 -2.63346e-07
27.1262 6.35084e-06 3.12247e-05 -2.64312e-07
27.1263 5.70661e-06 3.0108e-05 -2.65195e-07
27.1264 5.22932e-06 2.90317e-05 -2.65913e-07
27.1264 4.8194e-06 2.7794e-05 -2.66611e-07
27.1265 4.54008e-06 2.66172e-05 -2.67182e-07
27.1266 4.32601e-06 2.5294e-05 -2.67735e-07
27.1268 4.19252e-06 2.40217e-05 -2.68202e-07
27.1269 4.10361e-06 2.26303e-05 -2.68653e-07
27.1271 4.0536e-06 2.12716e-05 -2.69047e-07
27.1273 4.02405e-06 1.97845e-05 -2.69436e-07
27.1275 4.00898e-06 1.8334e-05 -2.69779e-07
27.1278 4.00019e-06 1.66876e-05 -2.70127e-07
27.1281 3.99858e-06 1.51102e-05 -2.70427e-07
27.1285 4.00623e-06 1.31832e-05 -2.70759e-07
27.1289 4.01423e-06 1.16647e-05 -2.70995e-07
27.1296 4.01902e-06 9.42085e-06 -2.71307e-07
27.1302 4.01828e-06 7.72556e-06 -2.71519e-07
27.1315 4.01147e-06 5.10259e-06 -2.71807e-07
27.1327 4.00643e-06 3.30145e-06 -2.7201e-07
27.1352 4.00897e-06 1.3348e-06 -2.72359e-07
27.1378 4.02545e-06 4.91656e-07 -2.72754e-07
27.1389 4.03821e-06 4.77463e-07 -2.72955e-07
27.1411 4.08752e-06 7.26873e-07 -2.73543e-07
27.1417 4.13317e-06 7.96554e-07 -2.73976e-07
27.1423 4.24582e-06 8.5745e-07 -2.74789e-07
27.1425 4.43986e-06 9.07525e-07 -2.75653e-07
27.1428 4.87677e-06 1.00243e-06 -2.77579e-07
27.1431 5.20077e-06 1.07776e-06 -2.79764e-07
27.1433 5.28745e-06 1.09179e-06 -2.81269e-07
27.1435 5.34298e-06 1.06803e-06 -2.82785e-07
27.1439 5.50722e-06 1.00485e-06 -2.85182e-07
27.1446 5.92725e-06 8.62361e-07 -2.90085e-07
27.1453 6.40064e-06 7.33462e-07 -2.9501e-07
27.1466 7.65841e-06 4.81157e-07 -3.06823e-07
27.1483 9.69947e-06 6.97704e-07 -3.25204e-07
27.1501 1.09092e-05 3.68332e-06 -3.40508e-07
27.1507 1.0095e-05 7.07827e-06 -3.382e-07
27.1516 8.00914e-06 1.37128e-05 -3.26216e-07
27.1521 7.00499e-06 1.74963e-05 -3.18735e-07
27.1527 6.07027e-06 2.16027e-05 -3.10539e-07
27.1533 5.17351e-06 2.60325e-05 -3.01583e-07
27.1541 4.43935e-06 3.00647e-05 -2.93189e-07
27.1549 3.76487e-06 3.39884e-05 -2.84456e-07
27.1555 3.29648e-06 3.67213e-05 -2.77704e-07
27.1562 2.89408e-06 3.90251e-05 -2.71328e-07
27.1569 2.56305e-06 4.08676e-05 -2.65611e-07
27.1575 2.29591e-06 4.22738e-05 -2.60582e-07
27.1583 1.99457e-06 4.37184e-05 -2.54361e-07
27.1592 1.7089e-06 4.48412e-05 -2.47809e-07
27.1607 1.35359e-06 4.57452e-05 -2.38498e-07
27.1626 1.03108e-06 4.58131e-05 -2.2834e-07
27.1662 6.19372e-07 4.38924e-05 -2.10987e-07
27.1697 4.26228e-07 4.04972e-05 -1.97491e-07
27.175 3.36634e-07 3.42879e-05 -1.80264e-07
27.1805 3.24538e-07 2.87468e-05 -1.65125e-07
27.1913 3.40451e-07 2.07688e-05 -1.40463e-07
27.2043 3.55584e-07 1.43091e-05 -1.16364e-07
27.2202 3.72605e-07 9.47607e-06 -9.42862e-08
27.2345 3.93574e-07 6.56437e-06 -8.03174e-08
27.2462 4.10815e-07 4.75865e-06 -7.32639e-08
27.2602 4.17857e-07 3.0109e-06 -6.77119e-08
27.2619 4.10226e-07 2.88129e-06 -6.68783e-08
27.2654 3.69384e-07 2.82001e-06 -6.41886e-08
27.2679 3.20588e-07 2.91964e-06 -6.09571e-08
27.2702 2.69215e-07 3.16035e-06 -5.67858e-08
27.2726 2.14547e-07 3.58525e-06 -5.11284e-08
27.2748 1.59587e-07 4.24883e-06 -4.47546e-08
27.2776 8.12372e-08 5.80604e-06 -3.48227e-08
27.2805 -2.54377e-08 8.61818e-06 -2.22403e-08
27.2825 -1.70792e-07 1.21311e-05 -1.00194e-08
27.2843 -5.1339e-08 1.69246e-05 6.33925e-09
27.2859 9.71962e-07 2.14547e-05 2.37002e-08
27.2865 3.71616e-06 2.26048e-05 1.63234e-08
27.2868 7.58267e-06 2.44394e-05 -9.67531e-09
27.2872 1.13041e-05 2.78777e-05 -4.92416e-08
27.2875 1.48733e-05 3.21535e-05 -1.03782e-07
27.2878 1.77959e-05 3.65916e-05 -1.62773e-07
27.2882 1.86107e-05 4.0121e-05 -2.23815e-07
27.2883 1.63628e-05 3.92181e-05 -2.45865e-07
27.2884 1.3615e-05 3.72777e-05 -2.53816e-07
27.2884 1.16838e-05 3.59531e-05 -2.57191e-07
27.2885 1.0091e-05 3.49432e-05 -2.59479e-07
27.2885 9.08675e-06 3.42162e-05 -2.60795e-07
27.2886 8.20459e-06 3.3444e-05 -2.61939e-07
27.2886 7.46558e-06 3.26898e-05 -2.62869e-07
27.2886 6.87839e-06 3.19783e-05 -2.63627e-07
27.2887 6.27788e-06 3.11208e-05 -2.64408e-07
27.2887 5.80723e-06 3.03035e-05 -2.65057e-07
27.2888 5.30511e-06 2.9219e-05 -2.65795e-07
27.2889 4.94078e-06 2.81958e-05 -2.66396e-07
27.289 4.59599e-06 2.68672e-05 -2.67063e-07
27.2891 4.37332e-06 2.56267e-05 -2.67601e-07
27.2892 4.20987e-06 2.42013e-05 -2.68136e-07
27.2894 4.11263e-06 2.27968e-05 -2.68599e-07
27.2896 4.05398e-06 2.1271e-05 -2.69045e-07
27.2898 4.02378e-06 1.97551e-05 -2.69442e-07
27.29 4.00724e-06 1.80853e-05 -2.69832e-07
27.2903 3.99946e-06 1.64432e-05 -2.70175e-07
27.2907 4.00044e-06 1.47389e-05 -2.70494e-07
27.291 4.00766e-06 1.3098e-05 -2.70771e-07
27.2916 4.01574e-06 1.10474e-05 -2.71084e-07
27.2921 4.01876e-06 9.44366e-06 -2.71305e-07
27.2929 4.0169e-06 7.12281e-06 -2.71589e-07
27.2938 4.01246e-06 5.37364e-06 -2.71781e-07
27.2955 4.00445e-06 2.91316e-06 -2.72044e-07
27.2972 4.00637e-06 1.53222e-06 -2.7229e-07
27.3007 4.04647e-06 6.73948e-07 -2.72978e-07
27.3042 4.21656e-06 8.01622e-07 -2.74628e-07
27.305 4.60574e-06 9.55172e-07 -2.76627e-07
27.3056 5.14252e-06 1.07735e-06 -2.79781e-07
27.3059 5.39119e-06 1.09965e-06 -2.82511e-07
27.3063 5.5319e-06 1.03774e-06 -2.85357e-07
27.3068 5.76522e-06 9.46133e-07 -2.88258e-07
27.3072 6.06058e-06 8.4976e-07 -2.91465e-07
27.3081 6.7399e-06 6.66973e-07 -2.98397e-07
27.3089 7.54751e-06 5.03047e-07 -3.05947e-07
27.3106 9.7285e-06 3.26714e-07 -3.2462e-07
27.3122 1.14549e-05 1.84919e-06 -3.42643e-07
27.3128 1.09055e-05 4.57753e-06 -3.4256e-07
27.3136 8.72575e-06 1.14414e-05 -3.3148e-07
27.3141 7.77988e-06 1.47851e-05 -3.25013e-07
27.3146 6.82857e-06 1.86582e-05 -3.17357e-07
27.3154 5.5922e-06 2.44122e-05 -3.05891e-07
27.3163 4.62885e-06 2.95198e-05 -2.95352e-07
27.3176 3.59498e-06 3.54974e-05 -2.81781e-07
27.3189 2.77884e-06 4.02169e-05 -2.69108e-07
27.3202 2.22333e-06 4.314e-05 -2.58779e-07
27.3222 1.60039e-06 4.56608e-05 -2.44729e-07
27.3242 1.16002e-06 4.64795e-05 -2.32486e-07
27.3272 7.38568e-07 4.55686e-05 -2.17061e-07
27.3304 5.02095e-07 4.28476e-05 -2.03802e-07
27.3358 3.55646e-07 3.66334e-05 -1.85406e-07
27.3413 3.2474e-07 3.0675e-05 -1.69435e-07
27.3504 3.36298e-07 2.30898e-05 -1.47341e-07
27.3626 3.51228e-07 1.62553e-05 -1.23491e-07
27.3794 3.69123e-07 1.04258e-05 -9.84371e-08
27.3951 3.90528e-07 6.93545e-06 -8.18394e-08
27.407 4.09651e-07 4.98796e-06 -7.4036e-08
27.4198 4.1538e-07 3.32526e-06 -6.87199e-08
27.425 3.96037e-07 2.91071e-06 -6.62071e-08
27.429 3.47446e-07 2.8734e-06 -6.26477e-08
27.4319 2.88403e-07 3.06636e-06 -5.82949e-08
27.4342 2.34257e-07 3.4086e-06 -5.32994e-08
27.4365 1.78625e-07 3.97624e-06 -4.7073e-08
27.439 1.15155e-07 5.05176e-06 -3.91073e-08
27.4419 2.42443e-08 7.33264e-06 -2.74704e-08
27.4441 -9.09818e-08 1.02569e-05 -1.61725e-08
27.4459 -2.65965e-07 1.42635e-05 -3.42493e-09
27.4474 4.12058e-08 1.88074e-05 1.27075e-08
27.4485 1.14599e-06 2.18964e-05 2.4323e-08
27.449 3.90841e-06 2.28961e-05 1.39664e-08
27.4493 8.14157e-06 2.48062e-05 -1.38199e-08
27.4497 1.19818e-05 2.83696e-05 -5.5354e-08
27.45 1.5343e-05 3.28067e-05 -1.11823e-07
27.4504 1.80618e-05 3.71634e-05 -1.69672e-07
27.4506 1.87264e-05 4.031e-05 -2.25278e-07
27.4508 1.65529e-05 3.93868e-05 -2.4541e-07
27.4509 1.35584e-05 3.72837e-05 -2.53866e-07
27.4509 1.14845e-05 3.58603e-05 -2.57455e-07
27.451 9.48927e-06 3.45251e-05 -2.60262e-07
27.451 8.36555e-06 3.36183e-05 -2.61715e-07
27.4511 7.38501e-06 3.26172e-05 -2.62969e-07
27.4511 6.65528e-06 3.17102e-05 -2.63903e-07
27.4512 6.07463e-06 3.0815e-05 -2.64682e-07
27.4513 5.52498e-06 2.97691e-05 -2.65455e-07
27.4513 5.15281e-06 2.88642e-05 -2.66033e-07
27.4514 4.76893e-06 2.76413e-05 -2.66703e-07
27.4515 4.53566e-06 2.66334e-05 -2.67187e-07
27.4516 4.33404e-06 2.5386e-05 -2.67708e-07
27.4517 4.20761e-06 2.42256e-05 -2.68138e-07
27.4518 4.11448e-06 2.28685e-05 -2.68585e-07
27.452 4.06266e-06 2.16079e-05 -2.68959e-07
27.4522 4.02953e-06 2.01626e-05 -2.69345e-07
27.4524 4.0126e-06 1.87949e-05 -2.69678e-07
27.4527 4.00221e-06 1.7209e-05 -2.70025e-07
27.4529 3.99801e-06 1.57182e-05 -2.70319e-07
27.4533 4.00197e-06 1.40336e-05 -2.7062e-07
27.4536 4.01043e-06 1.25509e-05 -2.70862e-07
27.4542 4.01768e-06 1.06177e-05 -2.71148e-07
27.4547 4.01947e-06 9.05789e-06 -2.71357e-07
27.4555 4.01673e-06 6.88886e-06 -2.71617e-07
27.4564 4.01176e-06 5.1235e-06 -2.71808e-07
27.4582 4.00466e-06 2.68393e-06 -2.7208e-07
27.4602 4.00926e-06 1.32156e-06 -2.72364e-07
27.464 4.0455e-06 5.99484e-07 -2.73033e-07
27.466 4.09044e-06 6.96804e-07 -2.73574e-07
27.4668 4.17005e-06 8.15471e-07 -2.7429e-07
27.4675 4.47407e-06 9.19854e-07 -2.75794e-07
27.4678 4.83919e-06 1.00155e-06 -2.77456e-07
27.4681 5.20573e-06 1.08438e-06 -2.79856e-07
27.4683 5.3214e-06 1.09979e-06 -2.81636e-07
27.4686 5.39976e-06 1.066e-06 -2.83547e-07
27.4689 5.55566e-06 1.00191e-06 -2.85813e-07
27.4693 5.76191e-06 9.28373e-07 -2.88239e-07
27.47 6.2374e-06 7.8269e-07 -2.93359e-07
27.4707 6.81367e-06 6.43268e-07 -2.99085e-07
27.4721 8.35714e-06 3.68523e-07 -3.13012e-07
27.4737 1.07024e-05 1.54708e-07 -3.32526e-07
27.4746 1.17025e-05 1.05413e-06 -3.43537e-07
27.4751 1.12961e-05 3.14967e-06 -3.44418e-07
27.4758 9.60949e-06 8.46055e-06 -3.36913e-07
27.4762 8.64413e-06 1.16666e-05 -3.30871e-07
27.4767 7.62089e-06 1.54029e-05 -3.23503e-07
27.4774 6.31469e-06 2.09482e-05 -3.12486e-07
27.4786 4.84103e-06 2.82931e-05 -2.97425e-07
27.4801 3.60678e-06 3.52379e-05 -2.81762e-07
27.4817 2.66987e-06 4.05956e-05 -2.66914e-07
27.4836 1.90951e-06 4.43835e-05 -2.51968e-07
27.4855 1.39481e-06 4.60538e-05 -2.39315e-07
27.4882 9.16273e-07 4.61461e-05 -2.24187e-07
27.4912 6.15502e-07 4.42953e-05 -2.10646e-07
27.4966 3.86624e-07 3.85679e-05 -1.9089e-07
27.5015 3.28021e-07 3.29989e-05 -1.75647e-07
27.5091 3.30732e-07 2.58972e-05 -1.55998e-07
27.5194 3.44576e-07 1.91907e-05 -1.34172e-07
27.5385 3.65436e-07 1.15724e-05 -1.03413e-07
27.5563 3.88702e-07 7.179e-06 -8.30119e-08
27.5687 4.0884e-07 5.08843e-06 -7.43893e-08
27.5807 4.16556e-07 3.47871e-06 -6.92252e-08
27.587 3.9891e-07 2.92552e-06 -6.63964e-08
27.5909 3.56886e-07 2.8514e-06 -6.3295e-08
27.5938 2.97538e-07 3.01992e-06 -5.91011e-08
27.5962 2.43293e-07 3.33532e-06 -5.42722e-08
27.5985 1.88557e-07 3.85345e-06 -4.8235e-08
27.6008 1.30052e-07 4.75747e-06 -4.10129e-08
27.6037 4.33466e-08 6.81194e-06 -2.97797e-08
27.606 -6.21724e-08 9.55521e-06 -1.8635e-08
27.6078 -2.18034e-07 1.31934e-05 -6.66393e-09
27.6095 1.2199e-08 1.79936e-05 1.0056e-08
27.6108 1.07465e-06 2.17432e-05 2.37444e-08
27.6113 3.90596e-06 2.2857e-05 1.38976e-08
27.6117 8.08897e-06 2.47732e-05 -1.371e-08
27.612 1.20104e-05 2.84295e-05 -5.64424e-08
27.6124 1.54765e-05 3.30151e-05 -1.14765e-07
27.6127 1.82182e-05 3.74389e-05 -1.72883e-07
27.613 1.89247e-05 4.03691e-05 -2.22783e-07
27.6131 1.69662e-05 3.9676e-05 -2.43932e-07
27.6132 1.42939e-05 3.78033e-05 -2.52437e-07
27.6133 1.21165e-05 3.62656e-05 -2.56467e-07
27.6133 1.00146e-05 3.48912e-05 -2.59561e-07
27.6134 8.78317e-06 3.39755e-05 -2.61181e-07
27.6134 7.70898e-06 3.29598e-05 -2.62559e-07
27.6135 6.8915e-06 3.20132e-05 -2.63598e-07
27.6135 6.23471e-06 3.10669e-05 -2.64466e-07
27.6136 5.6551e-06 3.00294e-05 -2.65266e-07
27.6137 5.22405e-06 2.90416e-05 -2.65919e-07
27.6137 4.83525e-06 2.78732e-05 -2.6658e-07
27.6138 4.5695e-06 2.67826e-05 -2.67115e-07
27.6139 4.35067e-06 2.5496e-05 -2.67662e-07
27.6141 4.21445e-06 2.4292e-05 -2.68113e-07
27.6142 4.11761e-06 2.29182e-05 -2.68568e-07
27.6144 4.06305e-06 2.16101e-05 -2.68956e-07
27.6145 4.0293e-06 2.01421e-05 -2.69349e-07
27.6148 4.01208e-06 1.8732e-05 -2.69691e-07
27.615 4.00183e-06 1.71176e-05 -2.70042e-07
27.6153 3.99813e-06 1.55821e-05 -2.70343e-07
27.6157 4.00295e-06 1.38151e-05 -2.70656e-07
27.6161 4.01138e-06 1.23054e-05 -2.70899e-07
27.6166 4.01826e-06 1.02251e-05 -2.71201e-07
27.6172 4.01921e-06 8.60501e-06 -2.71413e-07
27.6182 4.01479e-06 6.17574e-06 -2.71695e-07
27.6193 4.00923e-06 4.36951e-06 -2.71888e-07
27.6213 4.00499e-06 2.05335e-06 -2.72182e-07
27.6235 4.01622e-06 9.25318e-07 -2.72525e-07
27.6275 4.08066e-06 6.54405e-07 -2.73441e-07
27.6293 4.22219e-06 8.28154e-07 -2.74621e-07
27.6299 4.57539e-06 9.4778e-07 -2.76277e-07
27.6303 5.02655e-06 1.05006e-06 -2.78554e-07
27.6306 5.29707e-06 1.10407e-06 -2.81001e-07
27.6308 5.38231e-06 1.08709e-06 -2.83087e-07
27.6311 5.49994e-06 1.03559e-06 -2.85042e-07
27.6315 5.68302e-06 9.65807e-07 -2.873e-07
27.632 6.02527e-06 8.49976e-07 -2.91124e-07
27.6326 6.41806e-06 7.4091e-07 -2.95187e-07
27.6336 7.37875e-06 5.30116e-07 -3.04437e-07
27.6348 8.85595e-06 2.92475e-07 -3.17314e-07
27.6364 1.12621e-05 2.45537e-07 -3.37392e-07
27.6371 1.17551e-05 1.38251e-06 -3.44567e-07
27.6375 1.11563e-05 3.80698e-06 -3.44319e-07
27.6382 9.52158e-06 8.87294e-06 -3.36597e-07
27.6385 8.63325e-06 1.18383e-05 -3.30974e-07
27.639 7.62328e-06 1.56046e-05 -3.23578e-07
27.64 6.03946e-06 2.24813e-05 -3.09929e-07
27.6411 4.67667e-06 2.94294e-05 -2.95607e-07
27.6427 3.43411e-06 3.65333e-05 -2.79169e-07
27.6445 2.46073e-06 4.2046e-05 -2.63169e-07
27.6462 1.84303e-06 4.49312e-05 -2.50439e-07
27.6488 1.21654e-06 4.65172e-05 -2.33939e-07
27.6516 7.94493e-07 4.59244e-05 -2.19168e-07
27.6557 4.88205e-07 4.24364e-05 -2.02061e-07
27.6608 3.50864e-07 3.66677e-05 -1.84926e-07
27.6666 3.25262e-07 3.027e-05 -1.6809e-07
27.6741 3.34629e-07 2.40525e-05 -1.50072e-07
27.6887 3.52361e-07 1.59911e-05 -1.2177e-07
27.7074 3.73056e-07 9.67322e-06 -9.46562e-08
27.7223 3.94926e-07 6.49795e-06 -7.99642e-08
27.7342 4.11297e-07 4.66872e-06 -7.29112e-08
27.7482 4.12393e-07 2.96399e-06 -6.72852e-08
27.7498 4.04221e-07 2.84949e-06 -6.64262e-08
27.7532 3.60122e-07 2.82819e-06 -6.3547e-08
27.7557 3.09051e-07 2.95959e-06 -6.01242e-08
27.7579 2.58663e-07 3.22112e-06 -5.58401e-08
27.76 2.09706e-07 3.62823e-06 -5.06062e-08
27.7623 1.54089e-07 4.33133e-06 -4.40767e-08
27.765 7.63231e-08 5.91719e-06 -3.41075e-08
27.7676 -1.86828e-08 8.45669e-06 -2.27736e-08
27.7696 -1.55447e-07 1.17859e-05 -1.10953e-08
27.7714 -1.43645e-07 1.65165e-05 4.48639e-09
27.7729 8.0864e-07 2.10643e-05 2.34311e-08
27.7736 3.14547e-06 2.23399e-05 2.09013e-08
27.774 6.49562e-06 2.40064e-05 -1.5985e-09
27.7743 1.05863e-05 2.7352e-05 -4.1175e-08
27.7747 1.47183e-05 3.18694e-05 -9.8568e-08
27.775 1.77593e-05 3.65195e-05 -1.59237e-07
27.7753 1.88572e-05 4.02111e-05 -2.18921e-07
27.7755 1.6963e-05 3.97432e-05 -2.4386e-07
27.7756 1.46327e-05 3.81008e-05 -2.51944e-07
27.7756 1.25329e-05 3.65848e-05 -2.55921e-07
27.7757 1.07909e-05 3.54924e-05 -2.58569e-07
27.7757 9.62633e-06 3.47265e-05 -2.60126e-07
27.7758 8.60938e-06 3.39059e-05 -2.6145e-07
27.7758 7.70764e-06 3.30424e-05 -2.62583e-07
27.7758 7.02515e-06 3.22525e-05 -2.63455e-07
27.7759 6.29613e-06 3.12331e-05 -2.64397e-07
27.776 5.77507e-06 3.03236e-05 -2.65113e-07
27.776 5.19996e-06 2.90313e-05 -2.65968e-07
27.7761 4.83799e-06 2.79448e-05 -2.66583e-07
27.7762 4.52566e-06 2.66141e-05 -2.67221e-07
27.7763 4.32019e-06 2.5325e-05 -2.67756e-07
27.7765 4.17904e-06 2.39212e-05 -2.68262e-07
27.7766 4.09541e-06 2.25227e-05 -2.68708e-07
27.7768 4.04568e-06 2.10234e-05 -2.69133e-07
27.777 4.02001e-06 1.95326e-05 -2.69514e-07
27.7773 4.0057e-06 1.78939e-05 -2.69889e-07
27.7776 3.99903e-06 1.62852e-05 -2.70218e-07
27.7779 4.00092e-06 1.45762e-05 -2.70533e-07
27.7783 4.0086e-06 1.29802e-05 -2.70799e-07
27.7788 4.01645e-06 1.09643e-05 -2.71103e-07
27.7793 4.01905e-06 9.36501e-06 -2.71321e-07
27.7803 4.01647e-06 6.88054e-06 -2.7162e-07
27.7812 4.01166e-06 5.10447e-06 -2.71813e-07
27.783 4.00451e-06 2.66667e-06 -2.72082e-07
27.7849 4.00869e-06 1.32604e-06 -2.72355e-07
27.7886 4.04038e-06 5.80182e-07 -2.7297e-07
27.7903 4.0713e-06 6.56566e-07 -2.73378e-07
27.7912 4.11227e-06 7.69918e-07 -2.73791e-07
27.7918 4.18716e-06 8.44686e-07 -2.74465e-07
27.7921 4.31771e-06 8.86542e-07 -2.75144e-07
27.7925 4.77355e-06 9.85676e-07 -2.76985e-07
27.7927 5.15023e-06 1.07108e-06 -2.7882e-07
27.7929 5.27907e-06 1.10768e-06 -2.80228e-07
27.793 5.29701e-06 1.10336e-06 -2.81525e-07
27.7933 5.37342e-06 1.06872e-06 -2.83292e-07
27.7936 5.49842e-06 1.01853e-06 -2.85099e-07
27.7941 5.80793e-06 9.07454e-07 -2.88767e-07
27.7947 6.20885e-06 7.89404e-07 -2.93039e-07
27.7959 7.22574e-06 5.60899e-07 -3.02921e-07
27.7974 9.12522e-06 2.68737e-07 -3.19319e-07
27.7992 1.14792e-05 1.07287e-06 -3.41784e-07
27.7998 1.12018e-05 3.34079e-06 -3.44017e-07
27.8004 9.82643e-06 7.84733e-06 -3.38208e-07
27.8009 8.79232e-06 1.12538e-05 -3.31827e-07
27.8013 7.72281e-06 1.50947e-05 -3.2428e-07
27.8021 6.49171e-06 2.02237e-05 -3.14113e-07
27.8032 5.00214e-06 2.75208e-05 -2.99295e-07
27.8045 3.83237e-06 3.40342e-05 -2.8497e-07
27.8061 2.83871e-06 3.97678e-05 -2.6983e-07
27.8079 2.05301e-06 4.38724e-05 -2.55148e-07
27.8096 1.53963e-06 4.58095e-05 -2.4323e-07
27.8122 1.03559e-06 4.64116e-05 -2.28419e-07
27.8149 7.05265e-07 4.51467e-05 -2.15163e-07
27.8201 4.19632e-07 4.00332e-05 -1.95041e-07
27.825 3.33861e-07 3.44837e-05 -1.79349e-07
27.8325 3.28827e-07 2.6963e-05 -1.59052e-07
27.841 3.40888e-07 2.08854e-05 -1.40137e-07
27.858 3.59456e-07 1.32746e-05 -1.1075e-07
27.877 3.82063e-07 8.06231e-06 -8.67175e-08
27.8899 4.04105e-07 5.66483e-06 -7.62353e-08
27.9015 4.11571e-07 4.05664e-06 -7.0336e-08
27.9145 3.83135e-07 2.80139e-06 -6.42221e-08
27.9152 3.73801e-07 2.7876e-06 -6.36364e-08
27.9166 3.38283e-07 2.8665e-06 -6.17423e-08
27.9182 2.95165e-07 3.02532e-06 -5.88578e-08
27.9204 2.45264e-07 3.32836e-06 -5.42961e-08
27.9224 1.97866e-07 3.76155e-06 -4.91681e-08
27.9249 1.34821e-07 4.66401e-06 -4.16124e-08
27.9276 5.63583e-08 6.44683e-06 -3.14045e-08
27.93 -4.15183e-08 9.05184e-06 -2.04684e-08
27.9318 -1.90828e-07 1.25881e-05 -8.62903e-09
27.9337 1.29441e-07 1.78636e-05 1.0316e-08
27.9352 1.43605e-06 2.19064e-05 2.08687e-08
27.9357 4.64892e-06 2.34323e-05 5.38232e-09
27.9361 9.37961e-06 2.58552e-05 -2.7796e-08
27.9365 1.39072e-05 3.03727e-05 -8.31723e-08
27.9369 1.73221e-05 3.59872e-05 -1.54789e-07
27.9372 1.90775e-05 4.00495e-05 -2.14395e-07
27.9373 1.81725e-05 4.03847e-05 -2.38443e-07
27.9374 1.63316e-05 3.91983e-05 -2.47312e-07
27.9375 1.2694e-05 3.65804e-05 -2.55247e-07
27.9376 1.02196e-05 3.48975e-05 -2.59221e-07
27.9376 8.33717e-06 3.34426e-05 -2.61729e-07
27.9377 6.9275e-06 3.19148e-05 -2.63547e-07
27.9378 5.82286e-06 3.0207e-05 -2.65033e-07
27.9379 5.03752e-06 2.84075e-05 -2.66225e-07
27.9381 4.5959e-06 2.68036e-05 -2.67058e-07
27.9382 4.28124e-06 2.48543e-05 -2.67875e-07
27.9384 4.14182e-06 2.33056e-05 -2.68421e-07
27.9386 4.06053e-06 2.14618e-05 -2.68976e-07
27.9388 4.02384e-06 1.97514e-05 -2.69429e-07
27.9392 4.00472e-06 1.7666e-05 -2.69911e-07
27.9395 3.999e-06 1.57198e-05 -2.70305e-07
27.94 4.00399e-06 1.36471e-05 -2.70674e-07
27.9405 4.01322e-06 1.16218e-05 -2.70995e-07
27.9411 4.01839e-06 9.54907e-06 -2.71287e-07
27.9418 4.01773e-06 7.54535e-06 -2.71538e-07
27.9427 4.01312e-06 5.56626e-06 -2.7176e-07
27.9436 4.00811e-06 4.08698e-06 -2.71913e-07
27.9451 4.00276e-06 2.25473e-06 -2.72117e-07
27.9465 4.00527e-06 1.21148e-06 -2.72309e-07
27.9481 4.0163e-06 6.18698e-07 -2.72568e-07
27.95 4.03312e-06 4.92051e-07 -2.72879e-07
27.9519 4.05935e-06 6.51525e-07 -2.73244e-07
27.9528 4.08931e-06 7.47999e-07 -2.73563e-07
27.9533 4.12315e-06 7.91364e-07 -2.73881e-07
27.9536 4.17434e-06 8.29062e-07 -2.74337e-07
27.9539 4.27644e-06 8.64841e-07 -2.74921e-07
27.9542 4.61308e-06 9.41207e-07 -2.7628e-07
27.9544 4.94174e-06 1.01335e-06 -2.77683e-07
27.9546 5.19495e-06 1.07713e-06 -2.79414e-07
27.9548 5.26746e-06 1.09373e-06 -2.8092e-07
27.955 5.31017e-06 1.07588e-06 -2.82289e-07
27.9553 5.44824e-06 1.02096e-06 -2.84471e-07
27.9559 5.74835e-06 9.16094e-07 -2.88104e-07
27.9567 6.32588e-06 7.52687e-07 -2.94218e-07
27.958 7.49887e-06 5.08223e-07 -3.05378e-07
27.9597 9.61266e-06 5.44595e-07 -3.24099e-07
27.9615 1.10599e-05 3.0422e-06 -3.40888e-07
27.9622 1.02679e-05 6.43863e-06 -3.39185e-07
27.963 8.19699e-06 1.2963e-05 -3.27743e-07
27.9634 7.22765e-06 1.65591e-05 -3.20664e-07
27.964 6.2865e-06 2.06055e-05 -3.12612e-07
27.9647 5.35246e-06 2.5122e-05 -3.03528e-07
27.9654 4.58617e-06 2.92702e-05 -2.94979e-07
27.9663 3.85301e-06 3.35201e-05 -2.85665e-07
27.967 3.34119e-06 3.6513e-05 -2.78374e-07
27.9677 2.89819e-06 3.90522e-05 -2.71377e-07
27.9685 2.51974e-06 4.11519e-05 -2.64798e-07
27.9692 2.21593e-06 4.27226e-05 -2.58963e-07
27.9702 1.8671e-06 4.43035e-05 -2.51494e-07
27.9714 1.55137e-06 4.53597e-05 -2.43808e-07
27.9734 1.13518e-06 4.59895e-05 -2.31916e-07
27.9756 8.27414e-07 4.54036e-05 -2.20799e-07
27.9799 5.02418e-07 4.17806e-05 -2.02519e-07
27.9854 3.49143e-07 3.56951e-05 -1.83728e-07
27.9913 3.24966e-07 2.94938e-05 -1.6703e-07
27.9988 3.35061e-07 2.34127e-05 -1.49009e-07
28.0131 3.52398e-07 1.57453e-05 -1.21504e-07
28.0321 3.7353e-07 9.49706e-06 -9.41704e-08
28.0469 3.95555e-07 6.38993e-06 -7.96804e-08
28.0588 4.11366e-07 4.59298e-06 -7.27016e-08
28.0727 4.10033e-07 2.93341e-06 -6.70325e-08
28.0744 4.00677e-07 2.83015e-06 -6.61249e-08
28.0777 3.52321e-07 2.84197e-06 -6.30247e-08
28.0801 3.00351e-07 2.99636e-06 -5.94401e-08
28.0823 2.50374e-07 3.27981e-06 -5.49985e-08
28.0845 2.00663e-07 3.72092e-06 -4.95816e-08
28.0867 1.43739e-07 4.50381e-06 -4.27737e-08
28.0896 6.23281e-08 6.28094e-06 -3.22651e-08
28.0921 -3.69031e-08 8.92194e-06 -2.09756e-08
28.094 -1.8681e-07 1.24951e-05 -8.94667e-09
28.0959 1.57653e-07 1.78596e-05 1.04651e-08
28.0974 1.71217e-06 2.19105e-05 2.0205e-08
28.0979 4.99559e-06 2.36125e-05 3.04973e-09
28.0983 9.62557e-06 2.62635e-05 -3.20995e-08
28.0987 1.44587e-05 3.12784e-05 -9.41775e-08
28.0992 1.80582e-05 3.72612e-05 -1.71275e-07
28.0995 1.89419e-05 4.03271e-05 -2.23707e-07
28.0996 1.70576e-05 3.9675e-05 -2.43573e-07
28.0997 1.42399e-05 3.77163e-05 -2.52416e-07
28.0997 1.18687e-05 3.60496e-05 -2.56793e-07
28.0998 9.59725e-06 3.45175e-05 -2.60092e-07
28.0999 8.41468e-06 3.3576e-05 -2.61636e-07
28.0999 7.19054e-06 3.22949e-05 -2.63205e-07
28.1 6.3415e-06 3.11624e-05 -2.6431e-07
28.1001 5.65914e-06 2.99629e-05 -2.65256e-07
28.1001 5.13733e-06 2.8746e-05 -2.66051e-07
28.1002 4.75392e-06 2.7512e-05 -2.6673e-07
28.1003 4.47149e-06 2.62149e-05 -2.67338e-07
28.1004 4.28567e-06 2.49335e-05 -2.67857e-07
28.1006 4.16118e-06 2.35794e-05 -2.68337e-07
28.1007 4.08743e-06 2.22387e-05 -2.68759e-07
28.1009 4.04259e-06 2.07983e-05 -2.69165e-07
28.1011 4.01924e-06 1.93856e-05 -2.69526e-07
28.1014 4.0056e-06 1.78137e-05 -2.69887e-07
28.1016 3.99897e-06 1.63039e-05 -2.70199e-07
28.1019 4.00027e-06 1.47122e-05 -2.70495e-07
28.1023 4.00708e-06 1.32084e-05 -2.7075e-07
28.1028 4.01516e-06 1.11821e-05 -2.71062e-07
28.1033 4.01852e-06 9.63605e-06 -2.71277e-07
28.1041 4.01726e-06 7.35379e-06 -2.7156e-07
28.105 4.01308e-06 5.58665e-06 -2.71757e-07
28.1067 4.00482e-06 3.09221e-06 -2.72023e-07
28.1084 4.00615e-06 1.62668e-06 -2.72274e-07
28.1119 4.04675e-06 6.88382e-07 -2.72978e-07
28.1155 4.23458e-06 8.04013e-07 -2.74719e-07
28.1164 4.62061e-06 9.56391e-07 -2.76827e-07
28.117 5.16852e-06 1.07338e-06 -2.80293e-07
28.1174 5.4394e-06 1.08294e-06 -2.83335e-07
28.1178 5.62569e-06 1.0047e-06 -2.86541e-07
28.1183 5.9102e-06 8.99459e-07 -2.89866e-07
28.1188 6.27196e-06 7.90585e-07 -2.93671e-07
28.1199 7.12901e-06 5.8322e-07 -3.02134e-07
28.1208 8.18819e-06 3.92493e-07 -3.11676e-07
28.1224 1.04654e-05 1.96049e-07 -3.30648e-07
28.1234 1.16083e-05 1.30348e-06 -3.43149e-07
28.124 1.11192e-05 3.74768e-06 -3.43622e-07
28.1247 9.23459e-06 9.67222e-06 -3.34679e-07
28.1251 8.31224e-06 1.27998e-05 -3.28704e-07
28.1256 7.33102e-06 1.65624e-05 -3.21268e-07
28.1266 5.80693e-06 2.33914e-05 -3.07627e-07
28.1279 4.41929e-06 3.06396e-05 -2.92434e-07
28.1295 3.20953e-06 3.75781e-05 -2.7572e-07
28.1314 2.27381e-06 4.27466e-05 -2.59565e-07
28.1331 1.69101e-06 4.52619e-05 -2.46902e-07
28.1358 1.11381e-06 4.63549e-05 -2.30817e-07
28.1387 7.33523e-07 4.53411e-05 -2.16482e-07
28.1432 4.46514e-07 4.11196e-05 -1.98364e-07
28.1481 3.40711e-07 3.54805e-05 -1.82165e-07
28.1549 3.26518e-07 2.84284e-05 -1.63369e-07
28.1629 3.38007e-07 2.22469e-05 -1.44701e-07
28.1791 3.56327e-07 1.43647e-05 -1.15393e-07
28.1983 3.78445e-07 8.63734e-06 -8.96007e-08
28.212 4.007e-07 5.96793e-06 -7.75727e-08
28.2236 4.13348e-07 4.27647e-06 -7.14158e-08
28.2369 3.97106e-07 2.86736e-06 -6.57233e-08
28.2388 3.75413e-07 2.81793e-06 -6.41048e-08
28.2427 2.90064e-07 3.06756e-06 -5.83736e-08
28.245 2.35021e-07 3.39193e-06 -5.35217e-08
28.2473 1.80724e-07 3.94168e-06 -4.73822e-08
28.2497 1.20376e-07 4.95053e-06 -3.97714e-08
28.2527 2.81253e-08 7.23285e-06 -2.79355e-08
28.2549 -8.62035e-08 1.01395e-05 -1.65861e-08
28.2567 -2.57667e-07 1.40799e-05 -3.96512e-09
28.2582 1.42875e-08 1.86083e-05 1.19476e-08
28.2594 1.09909e-06 2.18274e-05 2.42728e-08
28.2598 3.83407e-06 2.28133e-05 1.45688e-08
28.2602 7.98194e-06 2.46776e-05 -1.26588e-08
28.2605 1.17204e-05 2.8117e-05 -5.25696e-08
28.2609 1.50564e-05 3.23666e-05 -1.06777e-07
28.2612 1.76274e-05 3.64734e-05 -1.6386e-07
28.2616 1.78072e-05 3.9731e-05 -2.32124e-07
28.2617 1.51474e-05 3.83715e-05 -2.49787e-07
28.2618 1.1511e-05 3.5843e-05 -2.57369e-07
28.2618 9.89899e-06 3.47074e-05 -2.59767e-07
28.2619 8.56327e-06 3.36867e-05 -2.61503e-07
28.2619 7.80049e-06 3.29792e-05 -2.62462e-07
28.262 7.13648e-06 3.22398e-05 -2.63313e-07
28.262 6.60799e-06 3.15613e-05 -2.63984e-07
28.262 6.18717e-06 3.09259e-05 -2.64546e-07
28.2621 5.77416e-06 3.02034e-05 -2.65107e-07
28.2621 5.43649e-06 2.94971e-05 -2.65601e-07
28.2622 5.09123e-06 2.86222e-05 -2.66141e-07
28.2623 4.81253e-06 2.77236e-05 -2.66633e-07
28.2624 4.52906e-06 2.65071e-05 -2.67215e-07
28.2624 4.34416e-06 2.53813e-05 -2.67689e-07
28.2626 4.1937e-06 2.39709e-05 -2.68207e-07
28.2627 4.10544e-06 2.26177e-05 -2.68647e-07
28.2629 4.04996e-06 2.10805e-05 -2.69091e-07
28.2631 4.02169e-06 1.95708e-05 -2.69482e-07
28.2634 4.00606e-06 1.78783e-05 -2.69874e-07
28.2637 3.99881e-06 1.62228e-05 -2.70216e-07
28.264 4.00056e-06 1.44954e-05 -2.70534e-07
28.2644 4.00857e-06 1.28369e-05 -2.70811e-07
28.265 4.01667e-06 1.07293e-05 -2.71128e-07
28.2655 4.01896e-06 9.10196e-06 -2.71348e-07
28.2664 4.01615e-06 6.75478e-06 -2.7163e-07
28.2673 4.01125e-06 5.00137e-06 -2.7182e-07
28.2692 4.00427e-06 2.58544e-06 -2.72089e-07
28.271 4.00824e-06 1.27758e-06 -2.72353e-07
28.2743 4.03406e-06 5.51335e-07 -2.72884e-07
28.2759 4.05482e-06 6.02925e-07 -2.73194e-07
28.2767 4.07799e-06 7.07195e-07 -2.73451e-07
28.2776 4.12916e-06 7.98036e-07 -2.73944e-07
28.2779 4.1792e-06 8.35042e-07 -2.74385e-07
28.2783 4.3506e-06 8.89798e-07 -2.75306e-07
28.2785 4.59556e-06 9.40466e-07 -2.76203e-07
28.2787 4.94057e-06 1.0147e-06 -2.77622e-07
28.2789 5.20733e-06 1.0841e-06 -2.79401e-07
28.279 5.27274e-06 1.10281e-06 -2.80695e-07
28.2792 5.29844e-06 1.09088e-06 -2.819e-07
28.2795 5.39178e-06 1.05238e-06 -2.83595e-07
28.28 5.64835e-06 9.5501e-07 -2.86957e-07
28.2805 5.9667e-06 8.53103e-07 -2.90511e-07
28.2815 6.75797e-06 6.54377e-07 -2.98495e-07
28.2829 8.21787e-06 3.87315e-07 -3.11802e-07
28.2845 1.05872e-05 1.6547e-07 -3.31595e-07
28.2855 1.1663e-05 1.09172e-06 -3.43319e-07
28.286 1.12585e-05 3.20852e-06 -3.4423e-07
28.2866 9.60691e-06 8.40587e-06 -3.36868e-07
28.287 8.64593e-06 1.15912e-05 -3.30856e-07
28.2875 7.64727e-06 1.52446e-05 -3.23643e-07
28.2884 6.19843e-06 2.14238e-05 -3.11331e-07
28.2896 4.75145e-06 2.86769e-05 -2.9639e-07
28.291 3.5322e-06 3.55681e-05 -2.80654e-07
28.2927 2.59106e-06 4.09119e-05 -2.65467e-07
28.2947 1.84174e-06 4.45101e-05 -2.50327e-07
28.297 1.27913e-06 4.60839e-05 -2.35863e-07
28.3 8.04457e-07 4.56709e-05 -2.19724e-07
28.3033 5.30834e-07 4.31483e-05 -2.05647e-07
28.3085 3.63025e-07 3.72391e-05 -1.87325e-07
28.3137 3.25146e-07 3.15166e-05 -1.71981e-07
28.3215 3.32978e-07 2.46833e-05 -1.52463e-07
28.3343 3.49136e-07 1.71679e-05 -1.2679e-07
28.3531 3.69768e-07 1.03832e-05 -9.82034e-08
28.3692 3.92112e-07 6.76376e-06 -8.12506e-08
28.3812 4.10603e-07 4.83607e-06 -7.35904e-08
28.3939 4.13476e-07 3.2463e-06 -6.83329e-08
28.399 3.88072e-07 2.88246e-06 -6.55905e-08
28.4029 3.33709e-07 2.90622e-06 -6.17269e-08
28.4057 2.74814e-07 3.14036e-06 -5.71164e-08
28.408 2.2117e-07 3.52466e-06 -5.18546e-08
28.4103 1.63645e-07 4.18038e-06 -4.52883e-08
28.4129 9.34607e-08 5.50324e-06 -3.63235e-08
28.4156 5.63306e-09 7.82802e-06 -2.52917e-08
28.4176 -1.1677e-07 1.08852e-05 -1.40307e-08
28.4194 -2.76653e-07 1.52728e-05 -2.9432e-10
28.4209 3.04686e-07 1.98373e-05 1.73521e-08
28.4219 2.18844e-06 2.21864e-05 2.19854e-08
28.4223 5.35002e-06 2.37418e-05 3.62964e-09
28.4227 9.88367e-06 2.67067e-05 -3.43691e-08
28.4232 1.51102e-05 3.24608e-05 -1.05671e-07
28.4235 1.84772e-05 3.79885e-05 -1.76283e-07
28.4238 1.93445e-05 4.06122e-05 -2.18513e-07
28.4239 1.78994e-05 4.04422e-05 -2.40774e-07
28.424 1.57587e-05 3.90081e-05 -2.49346e-07
28.424 1.32453e-05 3.71938e-05 -2.54594e-07
28.4241 1.07987e-05 3.55587e-05 -2.58506e-07
28.4241 9.35583e-06 3.45416e-05 -2.60473e-07
28.4242 7.96541e-06 3.33218e-05 -2.62258e-07
28.4243 6.98453e-06 3.22307e-05 -2.63499e-07
28.4243 6.15929e-06 3.10405e-05 -2.64582e-07
28.4244 5.5128e-06 2.9826e-05 -2.65486e-07
28.4245 5.02721e-06 2.85937e-05 -2.66249e-07
28.4246 4.6615e-06 2.73015e-05 -2.66922e-07
28.4247 4.41015e-06 2.60056e-05 -2.675e-07
28.4248 4.23952e-06 2.46592e-05 -2.68019e-07
28.425 4.13357e-06 2.3303e-05 -2.68478e-07
28.4251 4.06858e-06 2.18773e-05 -2.68908e-07
28.4253 4.03317e-06 2.04546e-05 -2.69293e-07
28.4255 4.01309e-06 1.89166e-05 -2.69668e-07
28.4258 4.003e-06 1.73995e-05 -2.70001e-07
28.4261 4.00002e-06 1.5759e-05 -2.70324e-07
28.4264 4.00342e-06 1.41822e-05 -2.70605e-07
28.4269 4.01154e-06 1.22406e-05 -2.70919e-07
28.4273 4.01726e-06 1.06868e-05 -2.71146e-07
28.4281 4.01887e-06 8.43062e-06 -2.71441e-07
28.4288 4.01626e-06 6.69771e-06 -2.71644e-07
28.4302 4.00795e-06 4.09846e-06 -2.71915e-07
28.4317 4.00509e-06 2.39959e-06 -2.72132e-07
28.4346 4.01719e-06 8.75938e-07 -2.72562e-07
28.4374 4.04213e-06 5.62125e-07 -2.7302e-07
28.4387 4.06534e-06 6.65159e-07 -2.73313e-07
28.4396 4.10586e-06 7.69666e-07 -2.73724e-07
28.4401 4.15273e-06 8.13957e-07 -2.74149e-07
28.4405 4.30386e-06 8.74504e-07 -2.75075e-07
28.4407 4.50345e-06 9.20779e-07 -2.75883e-07
28.441 4.83106e-06 9.91402e-07 -2.77278e-07
28.4412 5.19299e-06 1.07802e-06 -2.79559e-07
28.4414 5.28108e-06 1.09693e-06 -2.80936e-07
28.4416 5.32274e-06 1.07891e-06 -2.82333e-07
28.442 5.48832e-06 1.01422e-06 -2.84892e-07
28.4427 5.9142e-06 8.68184e-07 -2.89934e-07
28.4434 6.4069e-06 7.33615e-07 -2.95062e-07
28.4448 7.73324e-06 4.70476e-07 -3.07463e-07
28.4466 1.00743e-05 3.5234e-07 -3.27668e-07
28.448 1.13725e-05 2.02077e-06 -3.42233e-07
28.4485 1.07367e-05 4.89307e-06 -3.41695e-07
28.4493 8.73836e-06 1.11122e-05 -3.31475e-07
28.4497 7.78442e-06 1.44739e-05 -3.24935e-07
28.4503 6.82171e-06 1.83795e-05 -3.17183e-07
28.4512 5.48623e-06 2.46118e-05 -3.04692e-07
28.4522 4.47658e-06 2.99861e-05 -2.93435e-07
28.4536 3.40083e-06 3.62013e-05 -2.78826e-07
28.4551 2.5509e-06 4.1029e-05 -2.64982e-07
28.4565 1.98853e-06 4.3793e-05 -2.53811e-07
28.4588 1.38064e-06 4.57723e-05 -2.38852e-07
28.4612 9.63057e-07 4.5899e-05 -2.25758e-07
28.465 5.75369e-07 4.35491e-05 -2.08319e-07
28.4689 3.9335e-07 3.94111e-05 -1.93557e-07
28.474 3.30767e-07 3.34559e-05 -1.77531e-07
28.4799 3.26685e-07 2.77675e-05 -1.61937e-07
28.4911 3.42695e-07 1.98676e-05 -1.37001e-07
28.505 3.58198e-07 1.34279e-05 -1.12328e-07
28.5207 3.75447e-07 8.94027e-06 -9.14137e-08
28.5342 3.96476e-07 6.31171e-06 -7.90691e-08
28.5458 4.12543e-07 4.55847e-06 -7.25216e-08
28.5594 4.13853e-07 2.94632e-06 -6.71638e-08
28.5613 4.00157e-07 2.83726e-06 -6.60131e-08
28.5651 3.37325e-07 2.88891e-06 -6.20027e-08
28.5677 2.83521e-07 3.0856e-06 -5.79491e-08
28.5699 2.32725e-07 3.42193e-06 -5.30983e-08
28.5721 1.79527e-07 3.96914e-06 -4.71369e-08
28.5746 1.14133e-07 5.07509e-06 -3.89599e-08
28.5775 2.4711e-08 7.32193e-06 -2.75024e-08
28.5797 -8.99422e-08 1.02348e-05 -1.6246e-08
28.5815 -2.63777e-07 1.42165e-05 -3.56037e-09
28.583 3.21302e-08 1.87488e-05 1.24777e-08
28.5841 1.13134e-06 2.18766e-05 2.42967e-08
28.5846 3.88712e-06 2.28725e-05 1.41247e-08
28.5849 8.09823e-06 2.47697e-05 -1.35037e-08
28.5853 1.19052e-05 2.82926e-05 -5.45175e-08
28.5856 1.52544e-05 3.26687e-05 -1.10251e-07
28.5859 1.79716e-05 3.69959e-05 -1.67969e-07
28.5862 1.86275e-05 4.02422e-05 -2.26012e-07
28.5864 1.63888e-05 3.92522e-05 -2.45955e-07
28.5864 1.33346e-05 3.71024e-05 -2.54287e-07
28.5865 1.13221e-05 3.57337e-05 -2.57703e-07
28.5866 9.38389e-06 3.44354e-05 -2.604e-07
28.5866 8.29986e-06 3.35477e-05 -2.61799e-07
28.5867 7.36277e-06 3.25828e-05 -2.62998e-07
28.5867 6.66717e-06 3.17178e-05 -2.63887e-07
28.5868 6.10951e-06 3.08662e-05 -2.64634e-07
28.5868 5.58824e-06 2.98965e-05 -2.65361e-07
28.5869 5.21839e-06 2.90309e-05 -2.65927e-07
28.587 4.84325e-06 2.79041e-05 -2.66563e-07
28.587 4.59874e-06 2.69256e-05 -2.67049e-07
28.5871 4.37911e-06 2.56963e-05 -2.6758e-07
28.5872 4.24042e-06 2.45631e-05 -2.68015e-07
28.5874 4.13458e-06 2.32115e-05 -2.68474e-07
28.5875 4.07475e-06 2.19551e-05 -2.68857e-07
28.5877 4.03589e-06 2.05072e-05 -2.69254e-07
28.5879 4.01599e-06 1.91328e-05 -2.69596e-07
28.5882 4.00392e-06 1.75479e-05 -2.69952e-07
28.5884 3.99851e-06 1.60481e-05 -2.70255e-07
28.5888 4.00105e-06 1.44208e-05 -2.70552e-07
28.5891 4.00866e-06 1.2917e-05 -2.70802e-07
28.5897 4.01636e-06 1.09272e-05 -2.71103e-07
28.5901 4.019e-06 9.36839e-06 -2.71316e-07
28.591 4.01698e-06 7.11578e-06 -2.7159e-07
28.5919 4.01238e-06 5.34361e-06 -2.71785e-07
28.5936 4.0047e-06 2.87005e-06 -2.72053e-07
28.5955 4.00769e-06 1.45583e-06 -2.72321e-07
28.5992 4.03732e-06 5.71539e-07 -2.72925e-07
28.6009 4.06158e-06 6.20496e-07 -2.73272e-07
28.6017 4.08855e-06 7.281e-07 -2.73562e-07
28.6024 4.14772e-06 8.16322e-07 -2.74116e-07
28.6027 4.22643e-06 8.5508e-07 -2.74646e-07
28.6031 4.52644e-06 9.31521e-07 -2.75995e-07
28.6033 4.84249e-06 9.99411e-07 -2.77296e-07
28.6036 5.18522e-06 1.08024e-06 -2.79226e-07
28.6037 5.2821e-06 1.10561e-06 -2.80592e-07
28.6039 5.3116e-06 1.09332e-06 -2.82023e-07
28.6042 5.39542e-06 1.05623e-06 -2.83691e-07
28.6045 5.52271e-06 1.00638e-06 -2.85429e-07
28.605 5.82405e-06 8.99235e-07 -2.88965e-07
28.6055 6.16457e-06 7.98029e-07 -2.92606e-07
28.6065 6.99776e-06 6.02156e-07 -3.00838e-07
28.6078 8.46458e-06 3.48723e-07 -3.13965e-07
28.6094 1.08633e-05 1.61713e-07 -3.33878e-07
28.6102 1.17047e-05 1.09741e-06 -3.43655e-07
28.6107 1.12566e-05 3.2635e-06 -3.44226e-07
28.6114 9.4388e-06 8.98143e-06 -3.3586e-07
28.6118 8.5131e-06 1.20759e-05 -3.29994e-07
28.6123 7.51583e-06 1.57963e-05 -3.22638e-07
28.6133 5.98207e-06 2.24904e-05 -3.09282e-07
28.6145 4.57509e-06 2.96854e-05 -2.94325e-07
28.616 3.35429e-06 3.66553e-05 -2.78042e-07
28.6176 2.49332e-06 4.1496e-05 -2.63738e-07
28.6196 1.77485e-06 4.48063e-05 -2.48743e-07
28.6221 1.20383e-06 4.61685e-05 -2.33499e-07
28.6254 7.30459e-07 4.52943e-05 -2.16421e-07
28.6289 4.82008e-07 4.23046e-05 -2.02168e-07
28.6342 3.50327e-07 3.62025e-05 -1.84379e-07
28.6399 3.24772e-07 3.00697e-05 -1.68003e-07
28.6483 3.35923e-07 2.32403e-05 -1.47898e-07
28.6627 3.53109e-07 1.55673e-05 -1.20473e-07
28.6819 3.74724e-07 9.34462e-06 -9.32379e-08
28.6968 3.97284e-07 6.25236e-06 -7.90364e-08
28.7086 4.12307e-07 4.48044e-06 -7.22973e-08
28.7224 4.08046e-07 2.90886e-06 -6.67107e-08
28.7242 3.94051e-07 2.82008e-06 -6.55819e-08
28.7276 3.31946e-07 2.89879e-06 -6.16401e-08
28.7301 2.78926e-07 3.10666e-06 -5.75977e-08
28.7322 2.29846e-07 3.44654e-06 -5.27749e-08
28.7344 1.77533e-07 3.99848e-06 -4.68672e-08
28.737 1.10061e-07 5.16103e-06 -3.84307e-08
28.7398 1.985e-08 7.45212e-06 -2.6939e-08
28.742 -9.75442e-08 1.04182e-05 -1.56184e-08
28.7438 -2.77096e-07 1.4532e-05 -2.6447e-09
28.7453 8.36177e-08 1.90952e-05 1.3813e-08
28.7464 1.19711e-06 2.19983e-05 2.38123e-08
28.7468 4.0509e-06 2.30573e-05 1.19149e-08
28.7472 8.52541e-06 2.50851e-05 -1.7364e-08
28.7475 1.26045e-05 2.89395e-05 -6.29674e-08
28.7479 1.6033e-05 3.38913e-05 -1.25733e-07
28.7482 1.86762e-05 3.84123e-05 -1.84874e-07
28.7484 1.9234e-05 4.07325e-05 -2.24573e-07
28.7485 1.76277e-05 4.01702e-05 -2.41941e-07
28.7486 1.48238e-05 3.82168e-05 -2.51197e-07
28.7487 1.24062e-05 3.64909e-05 -2.55949e-07
28.7488 1.00697e-05 3.49522e-05 -2.5947e-07
28.7488 8.80358e-06 3.40102e-05 -2.61147e-07
28.7489 7.47152e-06 3.27082e-05 -2.62853e-07
28.7489 6.5557e-06 3.15634e-05 -2.64033e-07
28.749 5.78626e-06 3.02925e-05 -2.6508e-07
28.7491 5.22478e-06 2.9056e-05 -2.65914e-07
28.7492 4.7938e-06 2.77355e-05 -2.66657e-07
28.7493 4.49483e-06 2.64181e-05 -2.67283e-07
28.7494 4.2919e-06 2.50551e-05 -2.67839e-07
28.7495 4.16218e-06 2.36628e-05 -2.68332e-07
28.7497 4.08544e-06 2.22542e-05 -2.68774e-07
28.7499 4.04065e-06 2.07703e-05 -2.69189e-07
28.7501 4.01748e-06 1.929e-05 -2.69563e-07
28.7504 4.00451e-06 1.76718e-05 -2.69929e-07
28.7506 3.99861e-06 1.60804e-05 -2.70251e-07
28.751 4.00119e-06 1.43635e-05 -2.70564e-07
28.7514 4.00921e-06 1.27952e-05 -2.70824e-07
28.7519 4.01685e-06 1.08085e-05 -2.71122e-07
28.7524 4.01912e-06 9.21394e-06 -2.71337e-07
28.7533 4.01636e-06 6.82195e-06 -2.71625e-07
28.7543 4.01146e-06 5.04794e-06 -2.71817e-07
28.7561 4.00453e-06 2.6182e-06 -2.72088e-07
28.758 4.00927e-06 1.28757e-06 -2.72369e-07
28.7618 4.04382e-06 5.92143e-07 -2.73014e-07
28.7636 4.08441e-06 6.86305e-07 -2.73513e-07
28.7645 4.15012e-06 8.0435e-07 -2.74136e-07
28.7652 4.34648e-06 8.90648e-07 -2.75253e-07
28.7654 4.6624e-06 9.62894e-07 -2.76521e-07
28.7657 5.08032e-06 1.05653e-06 -2.78416e-07
28.7659 5.26069e-06 1.10361e-06 -2.79996e-07
28.7661 5.30059e-06 1.10502e-06 -2.8157e-07
28.7663 5.35695e-06 1.07866e-06 -2.83032e-07
28.7665 5.45713e-06 1.03757e-06 -2.84545e-07
28.7669 5.67132e-06 9.54995e-07 -2.87231e-07
28.7673 5.91021e-06 8.7577e-07 -2.89902e-07
28.7681 6.46531e-06 7.22115e-07 -2.95673e-07
28.769 7.33159e-06 5.38926e-07 -3.03929e-07
28.7707 9.48496e-06 2.75244e-07 -3.22404e-07
28.7724 1.15e-05 1.42036e-06 -3.42439e-07
28.773 1.1067e-05 3.89633e-06 -3.43334e-07
28.7737 9.23747e-06 9.67862e-06 -3.3473e-07
28.7741 8.26573e-06 1.29868e-05 -3.28405e-07
28.7746 7.2828e-06 1.6777e-05 -3.20917e-07
28.7756 5.76199e-06 2.36428e-05 -3.07207e-07
28.7769 4.38541e-06 3.08708e-05 -2.92027e-07
28.7785 3.1769e-06 3.78148e-05 -2.75222e-07
28.7804 2.26428e-06 4.28367e-05 -2.59367e-07
28.7822 1.66563e-06 4.53791e-05 -2.46238e-07
28.785 1.08496e-06 4.63771e-05 -2.29829e-07
28.788 7.0157e-07 4.51798e-05 -2.1502e-07
28.7924 4.36086e-07 4.09421e-05 -1.97592e-07
28.7972 3.39094e-07 3.5314e-05 -1.81684e-07
28.8041 3.26712e-07 2.82326e-05 -1.62762e-07
28.8127 3.38945e-07 2.18265e-05 -1.43241e-07
28.8296 3.57817e-07 1.38262e-05 -1.13073e-07
28.8487 3.80247e-07 8.33521e-06 -8.80346e-08
28.862 4.0252e-07 5.81867e-06 -7.68439e-08
28.8735 4.13438e-07 4.16792e-06 -7.09253e-08
28.8866 3.95645e-07 2.81476e-06 -6.53539e-08
28.8876 3.84398e-07 2.77998e-06 -6.46083e-08
28.8896 3.39444e-07 2.85732e-06 -6.21125e-08
28.8915 2.93572e-07 3.02152e-06 -5.89434e-08
28.8935 2.48173e-07 3.2975e-06 -5.4717e-08
28.8956 2.01652e-07 3.71528e-06 -4.96347e-08
28.8979 1.42301e-07 4.526e-06 -4.25903e-08
28.9006 6.35657e-08 6.24548e-06 -3.2403e-08
28.9031 -3.36081e-08 8.84405e-06 -2.12602e-08
28.905 -1.80893e-07 1.2363e-05 -9.35411e-09
28.907 1.55227e-07 1.76764e-05 9.88611e-09
28.9085 1.79288e-06 2.18844e-05 1.97262e-08
28.909 5.10546e-06 2.36594e-05 1.98634e-09
28.9094 9.70383e-06 2.63943e-05 -3.38961e-08
28.9099 1.46642e-05 3.16323e-05 -9.87765e-08
28.9103 1.83391e-05 3.77744e-05 -1.78213e-07
28.9105 1.8962e-05 4.03675e-05 -2.24691e-07
28.9107 1.69745e-05 3.96001e-05 -2.43923e-07
28.9108 1.39995e-05 3.75289e-05 -2.52901e-07
28.9108 1.17007e-05 3.59262e-05 -2.57068e-07
28.9109 9.49675e-06 3.44359e-05 -2.6023e-07
28.911 8.35467e-06 3.35141e-05 -2.61716e-07
28.911 7.1827e-06 3.22792e-05 -2.63218e-07
28.9111 6.35387e-06 3.11755e-05 -2.64295e-07
28.9111 5.70302e-06 3.00457e-05 -2.65195e-07
28.9112 5.1834e-06 2.88644e-05 -2.65978e-07
28.9113 4.80556e-06 2.76984e-05 -2.66633e-07
28.9114 4.51157e-06 2.64262e-05 -2.67243e-07
28.9115 4.31942e-06 2.52044e-05 -2.67752e-07
28.9116 4.18342e-06 2.38679e-05 -2.68238e-07
28.9118 4.10285e-06 2.25782e-05 -2.68655e-07
28.912 4.0516e-06 2.11607e-05 -2.69066e-07
28.9121 4.02463e-06 1.97947e-05 -2.69424e-07
28.9124 4.00861e-06 1.82647e-05 -2.69786e-07
28.9126 4.00062e-06 1.68024e-05 -2.70098e-07
28.9129 3.99981e-06 1.52265e-05 -2.70401e-07
28.9133 4.00464e-06 1.37404e-05 -2.70662e-07
28.9137 4.01217e-06 1.19446e-05 -2.70949e-07
28.9141 4.01727e-06 1.04533e-05 -2.71166e-07
28.9148 4.01864e-06 8.45048e-06 -2.71429e-07
28.9155 4.01625e-06 6.79222e-06 -2.71625e-07
28.9168 4.00845e-06 4.26932e-06 -2.71891e-07
28.9182 4.00508e-06 2.57346e-06 -2.72101e-07
28.921 4.01454e-06 9.59693e-07 -2.72504e-07
28.9237 4.03608e-06 5.31315e-07 -2.72934e-07
28.9249 4.05726e-06 6.05639e-07 -2.73208e-07
28.9265 4.12822e-06 7.79078e-07 -2.73928e-07
28.927 4.22469e-06 8.43672e-07 -2.74637e-07
28.9274 4.48795e-06 9.14466e-07 -2.75837e-07
28.9276 4.81762e-06 9.86027e-07 -2.77208e-07
28.9279 5.17211e-06 1.0697e-06 -2.79237e-07
28.9281 5.2745e-06 1.09486e-06 -2.80669e-07
28.9283 5.31258e-06 1.08001e-06 -2.82199e-07
28.9285 5.40598e-06 1.04051e-06 -2.83919e-07
28.9288 5.54214e-06 9.89011e-07 -2.85715e-07
28.9293 5.85091e-06 8.82763e-07 -2.89285e-07
28.9299 6.19885e-06 7.82495e-07 -2.92978e-07
28.9309 7.04935e-06 5.87416e-07 -3.01343e-07
28.9322 8.51381e-06 3.39135e-07 -3.14398e-07
28.9338 1.09135e-05 1.6744e-07 -3.34322e-07
28.9346 1.16909e-05 1.1154e-06 -3.43589e-07
28.935 1.1227e-05 3.29579e-06 -3.44081e-07
28.9357 9.4488e-06 8.87185e-06 -3.35896e-07
28.9361 8.5421e-06 1.18953e-05 -3.3016e-07
28.9366 7.5404e-06 1.562e-05 -3.22789e-07
28.9376 5.97743e-06 2.24143e-05 -3.09219e-07
28.9388 4.59167e-06 2.94781e-05 -2.94525e-07
28.9403 3.36837e-06 3.6453e-05 -2.7822e-07
28.942 2.47803e-06 4.14563e-05 -2.63442e-07
28.9439 1.78024e-06 4.46639e-05 -2.48863e-07
28.9465 1.18998e-06 4.60193e-05 -2.32955e-07
28.9501 7.01683e-07 4.49608e-05 -2.14976e-07
28.9536 4.62243e-07 4.17928e-05 -2.00607e-07
28.9588 3.45935e-07 3.57433e-05 -1.83298e-07
28.9648 3.25056e-07 2.94226e-05 -1.66374e-07
28.9734 3.37056e-07 2.26346e-05 -1.46083e-07
28.9886 3.54702e-07 1.49193e-05 -1.17916e-07
29.0079 3.76734e-07 8.9473e-06 -9.13183e-08
29.0223 3.99292e-07 6.06292e-06 -7.81931e-08
29.034 4.12884e-07 4.34268e-06 -7.17699e-08
29.0475 4.02013e-07 2.87722e-06 -6.61222e-08
29.0493 3.8345e-07 2.81246e-06 -6.47336e-08
29.053 3.07706e-07 2.98511e-06 -5.98336e-08
29.0553 2.54099e-07 3.25655e-06 -5.53585e-08
29.0576 2.01516e-07 3.71169e-06 -4.96882e-08
29.0598 1.46633e-07 4.46076e-06 -4.31105e-08
29.0627 6.3232e-08 6.26106e-06 -3.23953e-08
29.0652 -3.71274e-08 8.92481e-06 -2.0976e-08
29.0671 -1.88285e-07 1.25284e-05 -8.85439e-09
29.0691 1.57381e-07 1.79426e-05 1.07149e-08
29.0706 1.67341e-06 2.1914e-05 2.03116e-08
29.0711 4.94804e-06 2.35853e-05 3.36279e-09
29.0715 9.58585e-06 2.62007e-05 -3.14704e-08
29.0719 1.43733e-05 3.1136e-05 -9.2528e-08
29.0723 1.79423e-05 3.7057e-05 -1.6878e-07
29.0726 1.89116e-05 4.02919e-05 -2.23571e-07
29.0727 1.70407e-05 3.96565e-05 -2.43594e-07
29.0728 1.42445e-05 3.77128e-05 -2.52397e-07
29.0729 1.18648e-05 3.6039e-05 -2.56788e-07
29.073 9.58122e-06 3.44952e-05 -2.60108e-07
29.073 8.38885e-06 3.35421e-05 -2.61668e-07
29.0731 7.15593e-06 3.22444e-05 -2.63248e-07
29.0732 6.31462e-06 3.11129e-05 -2.64345e-07
29.0732 5.63368e-06 2.99032e-05 -2.65293e-07
29.0733 5.11826e-06 2.86865e-05 -2.66082e-07
29.0734 4.73996e-06 2.74515e-05 -2.66757e-07
29.0735 4.46237e-06 2.61568e-05 -2.67359e-07
29.0736 4.28001e-06 2.4878e-05 -2.67875e-07
29.0737 4.15777e-06 2.35247e-05 -2.68352e-07
29.0739 4.0856e-06 2.21885e-05 -2.68772e-07
29.0741 4.04161e-06 2.07488e-05 -2.69177e-07
29.0743 4.01875e-06 1.93408e-05 -2.69535e-07
29.0745 4.00534e-06 1.777e-05 -2.69895e-07
29.0748 3.99888e-06 1.62642e-05 -2.70205e-07
29.0751 4.00031e-06 1.46741e-05 -2.70501e-07
29.0755 4.00721e-06 1.31733e-05 -2.70755e-07
29.076 4.01522e-06 1.11648e-05 -2.71064e-07
29.0765 4.01853e-06 9.62158e-06 -2.71279e-07
29.0773 4.01728e-06 7.36324e-06 -2.71559e-07
29.0781 4.01312e-06 5.60083e-06 -2.71755e-07
29.0798 4.00483e-06 3.10894e-06 -2.7202e-07
29.0816 4.00605e-06 1.6399e-06 -2.72271e-07
29.0851 4.04493e-06 6.88757e-07 -2.72958e-07
29.0886 4.22227e-06 7.94598e-07 -2.74635e-07
29.0895 4.61822e-06 9.54232e-07 -2.76813e-07
29.0901 5.16291e-06 1.06966e-06 -2.80283e-07
29.0906 5.44527e-06 1.07804e-06 -2.83443e-07
29.091 5.64288e-06 9.9613e-07 -2.86765e-07
29.0915 5.93496e-06 8.89679e-07 -2.90141e-07
29.0921 6.31057e-06 7.78574e-07 -2.94071e-07
29.0931 7.18549e-06 5.70745e-07 -3.02669e-07
29.0941 8.27806e-06 3.77684e-07 -3.1246e-07
29.0956 1.05773e-05 1.71567e-07 -3.31526e-07
29.0966 1.16592e-05 1.15247e-06 -3.43371e-07
29.0971 1.12254e-05 3.38608e-06 -3.44164e-07
29.0978 9.52679e-06 8.73292e-06 -3.36445e-07
29.0982 8.58117e-06 1.18819e-05 -3.30485e-07
29.0986 7.60193e-06 1.55105e-05 -3.2333e-07
29.0996 6.06718e-06 2.21422e-05 -3.10123e-07
29.1007 4.67839e-06 2.91844e-05 -2.95568e-07
29.1023 3.44021e-06 3.62291e-05 -2.79241e-07
29.1041 2.46397e-06 4.17442e-05 -2.63188e-07
29.1058 1.83363e-06 4.46516e-05 -2.50076e-07
29.109 1.12457e-06 4.62772e-05 -2.30908e-07
29.1119 7.27024e-07 4.53835e-05 -2.16256e-07
29.1161 4.49347e-07 4.1393e-05 -1.99009e-07
29.1208 3.43639e-07 3.59971e-05 -1.835e-07
29.1275 3.26317e-07 2.88917e-05 -1.64642e-07
29.1355 3.37233e-07 2.26522e-05 -1.45981e-07
29.1515 3.5556e-07 1.46562e-05 -1.16611e-07
29.1703 3.77046e-07 8.86657e-06 -9.08171e-08
29.1843 3.99143e-07 6.08978e-06 -7.81914e-08
29.196 4.13001e-07 4.36707e-06 -7.18232e-08
29.2094 4.03293e-07 2.88191e-06 -6.6243e-08
29.2113 3.85218e-07 2.81188e-06 -6.4868e-08
29.215 3.09904e-07 2.97777e-06 -5.99957e-08
29.2174 2.55978e-07 3.24549e-06 -5.55245e-08
29.2197 2.02588e-07 3.70208e-06 -4.98007e-08
29.2219 1.47323e-07 4.44884e-06 -4.31996e-08
29.2248 6.45362e-08 6.22563e-06 -3.25658e-08
29.2273 -3.52211e-08 8.87702e-06 -2.1156e-08
29.2292 -1.80855e-07 1.2366e-05 -9.26489e-09
29.231 1.61271e-08 1.72179e-05 7.66649e-09
29.2326 1.04621e-06 2.16832e-05 2.25036e-08
29.2331 4.06016e-06 2.29987e-05 1.14404e-08
29.2335 8.51726e-06 2.50552e-05 -1.77176e-08
29.2338 1.25356e-05 2.88465e-05 -6.27674e-08
29.2342 1.60229e-05 3.38461e-05 -1.26282e-07
29.2346 1.86453e-05 3.83336e-05 -1.84759e-07
29.2347 1.92154e-05 4.06094e-05 -2.23205e-07
29.2349 1.76601e-05 4.01348e-05 -2.41639e-07
29.2349 1.51495e-05 3.83894e-05 -2.50489e-07
29.235 1.28194e-05 3.67073e-05 -2.55242e-07
29.2351 1.05466e-05 3.52236e-05 -2.588e-07
29.2351 9.17837e-06 3.42611e-05 -2.60654e-07
29.2352 7.89722e-06 3.31118e-05 -2.62311e-07
29.2352 6.93536e-06 3.20263e-05 -2.63538e-07
29.2353 6.14945e-06 3.08849e-05 -2.64578e-07
29.2354 5.50836e-06 2.96765e-05 -2.65481e-07
29.2355 5.0312e-06 2.84678e-05 -2.66235e-07
29.2356 4.66384e-06 2.71745e-05 -2.66913e-07
29.2357 4.41275e-06 2.58885e-05 -2.6749e-07
29.2358 4.24108e-06 2.45437e-05 -2.68012e-07
29.2359 4.13434e-06 2.31894e-05 -2.68474e-07
29.2361 4.06878e-06 2.17644e-05 -2.68905e-07
29.2363 4.03304e-06 2.03421e-05 -2.69292e-07
29.2365 4.01287e-06 1.88091e-05 -2.69668e-07
29.2368 4.00271e-06 1.72912e-05 -2.70002e-07
29.2371 3.99972e-06 1.5653e-05 -2.70326e-07
29.2374 4.00319e-06 1.40745e-05 -2.70608e-07
29.2379 4.01136e-06 1.2129e-05 -2.70924e-07
29.2383 4.017e-06 1.0579e-05 -2.71151e-07
29.2391 4.01849e-06 8.30755e-06 -2.71448e-07
29.2398 4.01581e-06 6.57826e-06 -2.7165e-07
29.2412 4.00754e-06 3.99489e-06 -2.71921e-07
29.2427 4.00498e-06 2.32171e-06 -2.72141e-07
29.2457 4.01807e-06 8.48176e-07 -2.72579e-07
29.2485 4.04424e-06 5.69905e-07 -2.73047e-07
29.2497 4.06994e-06 6.77866e-07 -2.73361e-07
29.2507 4.11689e-06 7.80551e-07 -2.73826e-07
29.2511 4.17309e-06 8.26597e-07 -2.74328e-07
29.2515 4.35376e-06 8.86398e-07 -2.75304e-07
29.2517 4.60886e-06 9.4047e-07 -2.76253e-07
29.2519 4.97544e-06 1.02089e-06 -2.77814e-07
29.2521 5.2156e-06 1.08453e-06 -2.79602e-07
29.2523 5.27424e-06 1.09774e-06 -2.81023e-07
29.2525 5.31195e-06 1.08066e-06 -2.82311e-07
29.2528 5.4084e-06 1.04183e-06 -2.83906e-07
29.2532 5.64138e-06 9.53606e-07 -2.86907e-07
29.2536 5.9022e-06 8.68701e-07 -2.89837e-07
29.2545 6.52538e-06 7.02963e-07 -2.96259e-07
29.2556 7.6114e-06 4.84983e-07 -3.06471e-07
29.2573 9.65903e-06 5.09555e-07 -3.24465e-07
29.259 1.11061e-05 2.9074e-06 -3.41126e-07
29.2597 1.0332e-05 6.24381e-06 -3.39576e-07
29.2605 8.28548e-06 1.26721e-05 -3.28387e-07
29.2609 7.32549e-06 1.62023e-05 -3.21451e-07
29.2615 6.38328e-06 2.02057e-05 -3.13494e-07
29.2622 5.44504e-06 2.4688e-05 -3.04497e-07
29.2629 4.67323e-06 2.8823e-05 -2.96013e-07
29.2637 3.92618e-06 3.31288e-05 -2.86654e-07
29.2644 3.39207e-06 3.62564e-05 -2.79134e-07
29.2652 2.93134e-06 3.89096e-05 -2.71919e-07
29.266 2.53824e-06 4.1099e-05 -2.65127e-07
29.2667 2.22413e-06 4.27289e-05 -2.59118e-07
29.2677 1.86868e-06 4.43429e-05 -2.51521e-07
29.2689 1.54712e-06 4.54155e-05 -2.43686e-07
29.271 1.12429e-06 4.60384e-05 -2.31565e-07
29.2732 8.18046e-07 4.54167e-05 -2.20426e-07
29.2776 4.96778e-07 4.1716e-05 -2.02121e-07
29.283 3.483e-07 3.56705e-05 -1.8358e-07
29.2889 3.25091e-07 2.93858e-05 -1.66679e-07
29.2965 3.35315e-07 2.33113e-05 -1.48645e-07
29.311 3.52752e-07 1.56209e-05 -1.2095e-07
29.3302 3.74314e-07 9.36261e-06 -9.34879e-08
29.345 3.9651e-07 6.30218e-06 -7.93026e-08
29.3568 4.11747e-07 4.52431e-06 -7.24558e-08
29.3707 3.90564e-07 3.0535e-06 -6.60074e-08
29.3758 3.33881e-07 2.94377e-06 -6.14944e-08
29.3794 2.57282e-07 3.26108e-06 -5.54312e-08
29.3819 1.98166e-07 3.745e-06 -4.94272e-08
29.3843 1.369e-07 4.62145e-06 -4.19593e-08
29.3871 5.64375e-08 6.44121e-06 -3.14696e-08
29.3895 -4.33663e-08 9.08936e-06 -2.0338e-08
29.3914 -1.94625e-07 1.26713e-05 -8.37999e-09
29.3933 1.3524e-07 1.80069e-05 1.07889e-08
29.3947 1.41199e-06 2.1928e-05 2.11336e-08
29.3952 4.60963e-06 2.34205e-05 5.86448e-09
29.3956 9.34528e-06 2.58159e-05 -2.70067e-08
29.396 1.38351e-05 3.02766e-05 -8.15307e-08
29.3964 1.72341e-05 3.58468e-05 -1.52499e-07
29.3967 1.91074e-05 3.99921e-05 -2.12009e-07
29.3969 1.83865e-05 4.05227e-05 -2.37029e-07
29.3969 1.6558e-05 3.93776e-05 -2.46624e-07
29.397 1.29211e-05 3.67628e-05 -2.549e-07
29.3971 1.07113e-05 3.52624e-05 -2.58552e-07
29.3972 8.629e-06 3.371e-05 -2.61358e-07
29.3973 7.0634e-06 3.21135e-05 -2.63373e-07
29.3974 5.9969e-06 3.05733e-05 -2.64785e-07
29.3975 5.22932e-06 2.89693e-05 -2.65909e-07
29.3976 4.72649e-06 2.73957e-05 -2.66786e-07
29.3977 4.40223e-06 2.57894e-05 -2.67517e-07
29.3978 4.20977e-06 2.41831e-05 -2.6813e-07
29.398 4.09999e-06 2.2521e-05 -2.68673e-07
29.3982 4.04393e-06 2.08546e-05 -2.69149e-07
29.3985 4.01537e-06 1.90611e-05 -2.69601e-07
29.3988 4.00248e-06 1.72568e-05 -2.70003e-07
29.3992 3.99991e-06 1.53419e-05 -2.70378e-07
29.3996 4.00581e-06 1.34129e-05 -2.70715e-07
29.4001 4.01449e-06 1.12663e-05 -2.71049e-07
29.4007 4.01844e-06 9.40158e-06 -2.71308e-07
29.4016 4.01686e-06 7.10804e-06 -2.7159e-07
29.4024 4.01261e-06 5.41423e-06 -2.71776e-07
29.4038 4.00497e-06 3.20108e-06 -2.72005e-07
29.4052 4.00384e-06 1.8069e-06 -2.72201e-07
29.4074 4.01481e-06 7.43047e-07 -2.72531e-07
29.4094 4.03531e-06 5.09763e-07 -2.72886e-07
29.4122 4.11872e-06 7.32396e-07 -2.73829e-07
29.4134 4.36322e-06 8.75362e-07 -2.7528e-07
29.4138 4.71582e-06 9.65635e-07 -2.77172e-07
29.4143 5.20187e-06 1.06216e-06 -2.80511e-07
29.4146 5.37987e-06 1.06699e-06 -2.82804e-07
29.415 5.5243e-06 1.01016e-06 -2.85313e-07
29.4155 5.81888e-06 9.04631e-07 -2.88888e-07
29.4161 6.19313e-06 7.9378e-07 -2.92886e-07
29.4172 7.12167e-06 5.79228e-07 -3.01995e-07
29.4186 8.68946e-06 3.16948e-07 -3.15864e-07
29.4202 1.11077e-05 2.27977e-07 -3.36108e-07
29.4209 1.16718e-05 1.31083e-06 -3.43802e-07
29.4213 1.11125e-05 3.64996e-06 -3.43756e-07
29.422 9.45103e-06 8.79717e-06 -3.35956e-07
29.4223 8.55844e-06 1.17713e-05 -3.30291e-07
29.4228 7.55265e-06 1.55133e-05 -3.22893e-07
29.4238 5.97859e-06 2.23419e-05 -3.0925e-07
29.425 4.62105e-06 2.92503e-05 -2.9489e-07
29.4265 3.3941e-06 3.62379e-05 -2.78545e-07
29.4283 2.43379e-06 4.16361e-05 -2.62614e-07
29.4301 1.80555e-06 4.44929e-05 -2.49409e-07
29.4333 1.09731e-06 4.6029e-05 -2.30025e-07
29.4362 7.11223e-07 4.50505e-05 -2.15528e-07
29.4406 4.39291e-07 4.08946e-05 -1.9804e-07
29.4452 3.41022e-07 3.55647e-05 -1.82765e-07
29.4523 3.2673e-07 2.82843e-05 -1.63274e-07
29.4604 3.38159e-07 2.20793e-05 -1.44427e-07
29.4767 3.56594e-07 1.41995e-05 -1.14903e-07
29.4957 3.78531e-07 8.58431e-06 -8.94388e-08
29.5093 4.00736e-07 5.9528e-06 -7.753e-08
29.5209 4.13436e-07 4.27067e-06 -7.14083e-08
29.5342 3.97565e-07 2.86934e-06 -6.5744e-08
29.5361 3.75195e-07 2.82025e-06 -6.40767e-08
29.5401 2.87586e-07 3.08077e-06 -5.81644e-08
29.5424 2.32175e-07 3.41469e-06 -5.32332e-08
29.5447 1.77144e-07 3.98612e-06 -4.69714e-08
29.5471 1.15466e-07 5.0493e-06 -3.91513e-08
29.5501 2.06964e-08 7.43136e-06 -2.70875e-08
29.5524 -9.84476e-08 1.04322e-05 -1.55854e-08
29.5542 -2.78548e-07 1.45863e-05 -2.48999e-09
29.5557 9.90733e-08 1.91679e-05 1.41172e-08
29.5567 1.20626e-06 2.20251e-05 2.34178e-08
29.5572 4.1175e-06 2.31333e-05 1.07729e-08
29.5575 8.73572e-06 2.52425e-05 -1.94806e-08
29.5579 1.29204e-05 2.92339e-05 -6.70982e-08
29.5583 1.62995e-05 3.43063e-05 -1.31448e-07
29.5586 1.88395e-05 3.87858e-05 -1.90104e-07
29.5588 1.93095e-05 4.08301e-05 -2.25602e-07
29.5589 1.78261e-05 4.0291e-05 -2.41266e-07
29.559 1.48861e-05 3.82484e-05 -2.50965e-07
29.559 1.2394e-05 3.64719e-05 -2.55933e-07
29.5591 9.98507e-06 3.48715e-05 -2.59565e-07
29.5592 8.68092e-06 3.38828e-05 -2.61295e-07
29.5592 7.30436e-06 3.24941e-05 -2.63062e-07
29.5593 6.38516e-06 3.12877e-05 -2.64256e-07
29.5594 5.59119e-06 2.98746e-05 -2.6536e-07
29.5595 5.04143e-06 2.85258e-05 -2.66215e-07
29.5596 4.63346e-06 2.70667e-05 -2.66976e-07
29.5597 4.37076e-06 2.5641e-05 -2.67601e-07
29.5599 4.2027e-06 2.41561e-05 -2.68158e-07
29.56 4.10377e-06 2.26563e-05 -2.68648e-07
29.5602 4.04943e-06 2.11279e-05 -2.69089e-07
29.5604 4.02017e-06 1.95091e-05 -2.69506e-07
29.5607 4.00594e-06 1.78927e-05 -2.69878e-07
29.561 3.99986e-06 1.61307e-05 -2.70238e-07
29.5614 4.00185e-06 1.43728e-05 -2.70559e-07
29.5619 4.01089e-06 1.22482e-05 -2.70907e-07
29.5623 4.0171e-06 1.06069e-05 -2.71149e-07
29.5631 4.01861e-06 8.29924e-06 -2.71451e-07
29.5638 4.01581e-06 6.54554e-06 -2.71655e-07
29.5653 4.00734e-06 3.92875e-06 -2.71929e-07
29.5668 4.00481e-06 2.30295e-06 -2.72141e-07
29.5696 4.01707e-06 8.38125e-07 -2.72564e-07
29.5722 4.03896e-06 5.43674e-07 -2.72979e-07
29.5734 4.05941e-06 6.40854e-07 -2.73244e-07
29.5745 4.10201e-06 7.60681e-07 -2.73684e-07
29.575 4.15059e-06 8.10357e-07 -2.74128e-07
29.5755 4.27528e-06 8.65542e-07 -2.74944e-07
29.5757 4.45323e-06 9.08883e-07 -2.75699e-07
29.5759 4.7739e-06 9.77626e-07 -2.77065e-07
29.5762 5.18157e-06 1.07242e-06 -2.79523e-07
29.5764 5.28038e-06 1.093e-06 -2.8093e-07
29.5766 5.32696e-06 1.07381e-06 -2.82409e-07
29.577 5.50973e-06 1.00154e-06 -2.85246e-07
29.5775 5.77992e-06 9.0895e-07 -2.88466e-07
29.5784 6.45179e-06 7.22861e-07 -2.95493e-07
29.5796 7.56217e-06 4.9473e-07 -3.06004e-07
29.5813 9.61868e-06 5.09247e-07 -3.24112e-07
29.5831 1.11007e-05 2.86671e-06 -3.41038e-07
29.5837 1.03461e-05 6.13492e-06 -3.39572e-07
29.5845 8.27571e-06 1.26317e-05 -3.28274e-07
29.585 7.31224e-06 1.61704e-05 -3.21312e-07
29.5855 6.36979e-06 2.01761e-05 -3.13337e-07
29.5862 5.40144e-06 2.48144e-05 -3.04007e-07
29.587 4.60883e-06 2.9077e-05 -2.95218e-07
29.5879 3.83778e-06 3.35337e-05 -2.8542e-07
29.5886 3.28404e-06 3.67673e-05 -2.77483e-07
29.5894 2.83025e-06 3.93567e-05 -2.70208e-07
29.5903 2.41086e-06 4.165e-05 -2.62732e-07
29.5911 2.08474e-06 4.32672e-05 -2.56224e-07
29.5924 1.68743e-06 4.48772e-05 -2.47213e-07
29.5938 1.3514e-06 4.57142e-05 -2.38365e-07
29.5963 9.28623e-07 4.57349e-05 -2.24886e-07
29.5988 6.56045e-07 4.43207e-05 -2.1312e-07
29.6039 4.07076e-07 3.91453e-05 -1.93861e-07
29.6087 3.31678e-07 3.3715e-05 -1.78507e-07
29.6162 3.28818e-07 2.65279e-05 -1.58706e-07
29.6253 3.41671e-07 2.02548e-05 -1.38654e-07
29.6435 3.61587e-07 1.24764e-05 -1.07766e-07
29.6618 3.84014e-07 7.69515e-06 -8.53217e-08
29.6743 4.05423e-07 5.47185e-06 -7.56549e-08
29.686 4.15505e-07 3.8485e-06 -7.01687e-08
29.696 4.01454e-07 2.82805e-06 -6.61293e-08
29.697 3.94012e-07 2.78264e-06 -6.55125e-08
29.6991 3.60109e-07 2.81032e-06 -6.34866e-08
29.7011 3.14061e-07 2.9337e-06 -6.0544e-08
29.7032 2.6617e-07 3.17324e-06 -5.65489e-08
29.7055 2.16444e-07 3.56618e-06 -5.13262e-08
29.7077 1.61573e-07 4.21916e-06 -4.49807e-08
29.7104 8.53139e-08 5.71092e-06 -3.53207e-08
29.7133 -1.92747e-08 8.46398e-06 -2.28404e-08
29.7153 -1.61295e-07 1.19122e-05 -1.07133e-08
29.7171 -1.084e-07 1.66662e-05 5.17519e-09
29.7187 8.82352e-07 2.12246e-05 2.38081e-08
29.7193 3.38633e-06 2.23506e-05 1.93956e-08
29.7197 6.83864e-06 2.40464e-05 -4.18196e-09
29.72 1.05608e-05 2.73442e-05 -4.16887e-08
29.7204 1.43378e-05 3.14559e-05 -9.38469e-08
29.7207 1.74502e-05 3.59703e-05 -1.54551e-07
29.7211 1.82428e-05 3.9898e-05 -2.25766e-07
29.7212 1.55775e-05 3.86865e-05 -2.48188e-07
29.7213 1.26123e-05 3.66057e-05 -2.55644e-07
29.7214 1.08997e-05 3.54671e-05 -2.58395e-07
29.7214 9.65816e-06 3.46695e-05 -2.60081e-07
29.7214 8.88359e-06 3.4078e-05 -2.61078e-07
29.7215 8.25908e-06 3.35233e-05 -2.61893e-07
29.7215 7.6893e-06 3.29596e-05 -2.62598e-07
29.7215 7.21546e-06 3.24237e-05 -2.63208e-07
29.7216 6.70886e-06 3.17769e-05 -2.6385e-07
29.7216 6.2374e-06 3.10719e-05 -2.64475e-07
29.7217 5.7114e-06 3.01288e-05 -2.65199e-07
29.7217 5.25299e-06 2.90846e-05 -2.65889e-07
29.7218 4.78342e-06 2.76384e-05 -2.66694e-07
29.7219 4.47743e-06 2.62697e-05 -2.67339e-07
29.7221 4.25956e-06 2.471e-05 -2.67959e-07
29.7222 4.13186e-06 2.31485e-05 -2.68494e-07
29.7224 4.05998e-06 2.14911e-05 -2.68988e-07
29.7227 4.02454e-06 1.98217e-05 -2.69429e-07
29.7229 4.00645e-06 1.79806e-05 -2.69858e-07
29.7233 3.99863e-06 1.61593e-05 -2.70233e-07
29.7236 4.00082e-06 1.43212e-05 -2.70569e-07
29.7241 4.01012e-06 1.24785e-05 -2.70871e-07
29.7247 4.01801e-06 1.03267e-05 -2.71187e-07
29.7252 4.01925e-06 8.63681e-06 -2.7141e-07
29.7262 4.01545e-06 6.36904e-06 -2.71675e-07
29.7271 4.01037e-06 4.7056e-06 -2.71852e-07
29.7289 4.00382e-06 2.40007e-06 -2.72111e-07
29.7306 4.00747e-06 1.1862e-06 -2.72352e-07
29.7331 4.02756e-06 5.8332e-07 -2.72764e-07
29.7358 4.06481e-06 6.47063e-07 -2.733e-07
29.7368 4.10631e-06 7.62251e-07 -2.7373e-07
29.7375 4.18107e-06 8.38643e-07 -2.74407e-07
29.7378 4.29646e-06 8.79095e-07 -2.75054e-07
29.738 4.58973e-06 9.43134e-07 -2.76205e-07
29.7382 4.90202e-06 1.00952e-06 -2.77463e-07
29.7384 5.19233e-06 1.08146e-06 -2.79182e-07
29.7386 5.27243e-06 1.10526e-06 -2.80476e-07
29.7387 5.29588e-06 1.09546e-06 -2.8172e-07
29.739 5.39386e-06 1.05285e-06 -2.83672e-07
29.7393 5.53906e-06 9.9655e-07 -2.85652e-07
29.7399 5.89377e-06 8.75674e-07 -2.89721e-07
29.7406 6.39092e-06 7.39763e-07 -2.94887e-07
29.742 7.70392e-06 4.74358e-07 -3.07237e-07
29.7437 9.67811e-06 6.90777e-07 -3.25014e-07
29.7455 1.0917e-05 3.70325e-06 -3.40571e-07
29.7461 1.01049e-05 7.09584e-06 -3.38278e-07
29.7469 8.0147e-06 1.37446e-05 -3.26278e-07
29.7474 7.01183e-06 1.75255e-05 -3.18809e-07
29.748 6.07505e-06 2.1644e-05 -3.10597e-07
29.7487 5.17556e-06 2.60908e-05 -3.01614e-07
29.7494 4.43969e-06 3.01359e-05 -2.932e-07
29.7502 3.7628e-06 3.40766e-05 -2.84431e-07
29.7509 3.29216e-06 3.68243e-05 -2.77642e-07
29.7516 2.88947e-06 3.91304e-05 -2.71254e-07
29.7522 2.55679e-06 4.09815e-05 -2.65499e-07
29.7529 2.28868e-06 4.23905e-05 -2.60441e-07
29.7537 1.98522e-06 4.38394e-05 -2.54158e-07
29.7546 1.69836e-06 4.49554e-05 -2.47552e-07
29.7561 1.34073e-06 4.58408e-05 -2.3813e-07
29.758 1.01847e-06 4.58702e-05 -2.27903e-07
29.7617 6.10266e-07 4.38472e-05 -2.10459e-07
29.7653 4.19784e-07 4.03412e-05 -1.96813e-07
29.7706 3.35443e-07 3.41618e-05 -1.79792e-07
29.7761 3.24829e-07 2.86175e-05 -1.64651e-07
29.7869 3.40858e-07 2.06149e-05 -1.39844e-07
29.8001 3.5599e-07 1.41764e-05 -1.15745e-07
29.8159 3.72942e-07 9.41107e-06 -9.39203e-08
29.8301 3.93878e-07 6.54009e-06 -8.01802e-08
29.8417 4.1102e-07 4.73984e-06 -7.31888e-08
29.8557 4.17638e-07 3.00444e-06 -6.76676e-08
29.8574 4.09572e-07 2.87588e-06 -6.68107e-08
29.8609 3.66853e-07 2.82274e-06 -6.40187e-08
29.8635 3.17226e-07 2.93126e-06 -6.07118e-08
29.8657 2.65913e-07 3.1788e-06 -5.64938e-08
29.8681 2.13152e-07 3.59728e-06 -5.09794e-08
29.8703 1.58083e-07 4.27113e-06 -4.45681e-08
29.8731 7.94213e-08 5.8491e-06 -3.45975e-08
29.8759 -2.90941e-08 8.71019e-06 -2.18907e-08
29.878 -1.76712e-07 1.22671e-05 -9.59329e-09
29.8798 -1.18191e-08 1.70813e-05 7.07149e-09
29.8813 1.01983e-06 2.15923e-05 2.3169e-08
29.8819 3.91818e-06 2.28378e-05 1.3718e-08
29.8823 8.1235e-06 2.47992e-05 -1.41456e-08
29.8826 1.2055e-05 2.84838e-05 -5.74337e-08
29.883 1.56638e-05 3.33179e-05 -1.18823e-07
29.8833 1.84156e-05 3.78275e-05 -1.77628e-07
29.8835 1.90936e-05 4.04596e-05 -2.21547e-07
29.8837 1.73746e-05 3.99622e-05 -2.42559e-07
29.8837 1.4947e-05 3.82634e-05 -2.5107e-07
29.8838 1.27049e-05 3.66437e-05 -2.55498e-07
29.8839 1.05209e-05 3.52344e-05 -2.58864e-07
29.8839 9.18914e-06 3.43067e-05 -2.60656e-07
29.884 8.02208e-06 3.32764e-05 -2.62164e-07
29.884 7.11655e-06 3.22914e-05 -2.63312e-07
29.8841 6.38442e-06 3.12937e-05 -2.64269e-07
29.8841 5.73998e-06 3.01909e-05 -2.65148e-07
29.8842 5.26169e-06 2.91309e-05 -2.65863e-07
29.8843 4.84534e-06 2.79016e-05 -2.66564e-07
29.8844 4.56109e-06 2.67368e-05 -2.67135e-07
29.8845 4.34024e-06 2.54161e-05 -2.67693e-07
29.8846 4.20221e-06 2.41508e-05 -2.68162e-07
29.8848 4.10941e-06 2.27611e-05 -2.68617e-07
29.8849 4.057e-06 2.14062e-05 -2.69013e-07
29.8851 4.02587e-06 1.99222e-05 -2.69405e-07
29.8853 4.00997e-06 1.84743e-05 -2.6975e-07
29.8856 4.00069e-06 1.68333e-05 -2.701e-07
29.8859 3.99849e-06 1.52593e-05 -2.70402e-07
29.8863 4.00535e-06 1.33691e-05 -2.7073e-07
29.8867 4.01348e-06 1.1847e-05 -2.70969e-07
29.8874 4.0189e-06 9.62328e-06 -2.71282e-07
29.888 4.01858e-06 7.94314e-06 -2.71494e-07
29.8892 4.0122e-06 5.32772e-06 -2.71784e-07
29.8904 4.00685e-06 3.52101e-06 -2.71983e-07
29.8928 4.00766e-06 1.4765e-06 -2.72317e-07
29.8953 4.02524e-06 6.18584e-07 -2.72722e-07
29.8981 4.07013e-06 6.3159e-07 -2.73341e-07
29.8997 4.1697e-06 8.09274e-07 -2.74278e-07
29.9003 4.45915e-06 9.13794e-07 -2.75746e-07
29.9007 4.84236e-06 9.97594e-07 -2.77638e-07
29.9011 5.23078e-06 1.07808e-06 -2.80504e-07
29.9013 5.34123e-06 1.0808e-06 -2.82347e-07
29.9016 5.43997e-06 1.03936e-06 -2.84228e-07
29.9021 5.6757e-06 9.5264e-07 -2.87224e-07
29.9028 6.12948e-06 8.08806e-07 -2.92236e-07
29.9035 6.70233e-06 6.66346e-07 -2.9799e-07
29.905 8.24498e-06 3.85977e-07 -3.12015e-07
29.9066 1.06223e-05 1.6658e-07 -3.31889e-07
29.9076 1.16669e-05 1.09576e-06 -3.43336e-07
29.908 1.12547e-05 3.22019e-06 -3.4416e-07
29.9087 9.53071e-06 8.64094e-06 -3.36398e-07
29.9091 8.57026e-06 1.18391e-05 -3.30348e-07
29.9096 7.5552e-06 1.55742e-05 -3.22969e-07
[truncated: 2,379,560 more chars]
