# Supplementary material for: A modular organic neuromorphic spiking circuit for retina-inspired sensory coding and neurotransmitter-mediated neural pathways
Source: Nat Commun. 2024 Apr 3;15:2868. doi: 10.1038/s41467-024-47226-3 (PMC10991258; doi:10.1038/s41467-024-47226-3)
Supplement: Supplementary file 3 — Source Data [file 41467_2024_47226_MOESM3_ESM.zip › DATA_Feb/SI/SI_14_a.txt]

Ids_A__Vgs__0_050_V Ids_A__Vgs__0_100_V Ids_A__Vgs__0_150_V Ids_A__Vgs__0_200_V Ids_A__Vgs_0_000_V Ids_A__Vgs_0_050_V Ids_A__Vgs_0_100_V Ids_A__Vgs_0_150_V Ids_A__Vgs_0_200_V Ids_A__Vgs_0_250_V Ids_A__Vgs_0_300_V Ids_A__Vgs_0_350_V Ids_A__Vgs_0_400_V Ids_A__Vgs_0_450_V Ids_A__Vgs_0_500_V Ids_A__Vgs_0_550_V Ids_A__Vgs_0_600_V Ids_A__Vgs_0_650_V Ids_A__Vgs_0_700_V Ids_A__Vgs_0_750_V Ids_A__Vgs_0_800_V 'Vds__V_-200' 'Vds__V_-150' 'Vds__V_-50' Vds__V_0 'Vds__V_0-100' Vds__V_50 Vds__V_100 Vds__V_150 Vds__V_200 Vds__V_250 Vds__V_300 Vds__V_350 Vds__V_400 Vds__V_450 Vds__V_500 Vds__V_550 Vds__V_600 Vds__V_650 Vds__V_700 Vds__V_750 Vds__V_800
8.84942e-05 9.05791e-05 9.25464e-05 9.38149e-05 8.63327e-05 8.4081e-05 8.17407e-05 7.92832e-05 7.681e-05 7.42495e-05 7.16114e-05 6.88996e-05 6.61462e-05 6.33518e-05 6.05427e-05 5.77509e-05 5.50068e-05 5.23582e-05 4.98319e-05 4.74425e-05 4.51862e-05 0.04 0.04 0.04 0.04 0.04 0.04 0.04 0.04 0.04 0.04 0.04 0.04 0.04 0.04 0.04 0.04 0.04 0.04 0.04 0.04 0.04
-9.19354e-07 -8.78357e-07 -8.09296e-07 -1.2011e-06 -9.3271e-07 -9.26201e-07 -9.08196e-07 -9.53505e-07 -9.54604e-07 -9.48686e-07 -9.41586e-07 -9.31949e-07 -9.2468e-07 -9.1741e-07 -9.15381e-07 -9.18932e-07 -9.22566e-07 -9.19016e-07 -9.19439e-07 -9.23412e-07 -9.36261e-07 0 0 0 0 0 0 0 0 0 0 0 0 0 0 0 0 0 0 0 0 0
-8.96157e-05 -9.1619e-05 -9.34568e-05 -9.55613e-05 -8.74987e-05 -8.52696e-05 -8.29493e-05 -8.0583e-05 -7.8128e-05 -7.55744e-05 -7.29397e-05 -7.02351e-05 -6.74856e-05 -6.47005e-05 -6.19087e-05 -5.91433e-05 -5.64289e-05 -5.38146e-05 -5.13296e-05 -4.89823e-05 -4.6779e-05 -0.04 -0.04 -0.04 -0.04 -0.04 -0.04 -0.04 -0.04 -0.04 -0.04 -0.04 -0.04 -0.04 -0.04 -0.04 -0.04 -0.04 -0.04 -0.04 -0.04 -0.04
-0.000177498 -0.000181556 -0.000185331 -0.000189138 -0.000173252 -0.0001688 -0.000164156 -0.000159401 -0.000154486 -0.000149378 -0.000144113 -0.00013871 -0.000133221 -0.000127659 -0.000122082 -0.000116558 -0.000111142 -0.00010595 -0.000101009 -9.63358e-05 -9.19355e-05 -0.08 -0.08 -0.08 -0.08 -0.08 -0.08 -0.08 -0.08 -0.08 -0.08 -0.08 -0.08 -0.08 -0.08 -0.08 -0.08 -0.08 -0.08 -0.08 -0.08 -0.08
-0.000264389 -0.000270514 -0.000276253 -0.000281784 -0.000258006 -0.000251326 -0.000244345 -0.000237192 -0.000229792 -0.000222112 -0.000214204 -0.000206094 -0.000197852 -0.00018951 -0.000181147 -0.000172866 -0.000164778 -0.000157037 -0.000149665 -0.000142686 -0.000136112 -0.12 -0.12 -0.12 -0.12 -0.12 -0.12 -0.12 -0.12 -0.12 -0.12 -0.12 -0.12 -0.12 -0.12 -0.12 -0.12 -0.12 -0.12 -0.12 -0.12 -0.12
-0.000350149 -0.000358352 -0.00036608 -0.000373374 -0.000341617 -0.000332686 -0.000323369 -0.000313791 -0.000303874 -0.000293597 -0.000283021 -0.000272183 -0.000261177 -0.000250045 -0.000238895 -0.000227866 -0.000217139 -0.000206876 -0.000197096 -0.000187832 -0.000179104 -0.16 -0.16 -0.16 -0.16 -0.16 -0.16 -0.16 -0.16 -0.16 -0.16 -0.16 -0.16 -0.16 -0.16 -0.16 -0.16 -0.16 -0.16 -0.16 -0.16 -0.16
-0.000434666 -0.000444956 -0.000454689 -0.00046379 -0.000423957 -0.000412754 -0.00040109 -0.00038905 -0.000376588 -0.000363683 -0.000350413 -0.000336829 -0.000323039 -0.000309105 -0.000295163 -0.000281409 -0.000268074 -0.000255311 -0.000243146 -0.000231622 -0.000220758 -0.2 -0.2 -0.2 -0.2 -0.2 -0.2 -0.2 -0.2 -0.2 -0.2 -0.2 -0.2 -0.2 -0.2 -0.2 -0.2 -0.2 -0.2 -0.2 -0.2 -0.2
-0.000517832 -0.000530228 -0.000541973 -0.000552918 -0.000504922 -0.000491408 -0.00047739 -0.000462848 -0.000447803 -0.000432236 -0.000416246 -0.000399889 -0.000383299 -0.000366552 -0.000349819 -0.000333378 -0.000317462 -0.000302217 -0.00028769 -0.000273925 -0.000260951 -0.24 -0.24 -0.24 -0.24 -0.24 -0.24 -0.24 -0.24 -0.24 -0.24 -0.24 -0.24 -0.24 -0.24 -0.24 -0.24 -0.24 -0.24 -0.24 -0.24 -0.24
-0.000599554 -0.000614081 -0.000627852 -0.000640669 -0.000584408 -0.000568541 -0.000552157 -0.000535078 -0.000517407 -0.000499142 -0.000480399 -0.000461247 -0.000441838 -0.000422268 -0.000402766 -0.00038367 -0.000365193 -0.000347492 -0.000330626 -0.000314648 -0.000299577 -0.28 -0.28 -0.28 -0.28 -0.28 -0.28 -0.28 -0.28 -0.28 -0.28 -0.28 -0.28 -0.28 -0.28 -0.28 -0.28 -0.28 -0.28 -0.28 -0.28 -0.28
-0.000679749 -0.000696435 -0.000712242 -0.000726945 -0.000662316 -0.000644052 -0.000625284 -0.000605623 -0.000585285 -0.000564289 -0.000542765 -0.000520795 -0.000498549 -0.000476154 -0.000453916 -0.000432198 -0.000411178 -0.000391044 -0.000371864 -0.000353696 -0.000336554 -0.32 -0.32 -0.32 -0.32 -0.32 -0.32 -0.32 -0.32 -0.32 -0.32 -0.32 -0.32 -0.32 -0.32 -0.32 -0.32 -0.32 -0.32 -0.32 -0.32 -0.32
-0.000758317 -0.000777214 -0.000795071 -0.00081168 -0.000738554 -0.000717838 -0.000696671 -0.000674387 -0.000651342 -0.000627579 -0.000603243 -0.000578435 -0.000553336 -0.000528131 -0.000503198 -0.000478872 -0.000455334 -0.000432791 -0.000411326 -0.000390993 -0.000371796 -0.36 -0.36 -0.36 -0.36 -0.36 -0.36 -0.36 -0.36 -0.36 -0.36 -0.36 -0.36 -0.36 -0.36 -0.36 -0.36 -0.36 -0.36 -0.36 -0.36 -0.36
-0.000835176 -0.000856335 -0.000876284 -0.000894797 -0.000813019 -0.000789806 -0.000766224 -0.00074127 -0.000715479 -0.000688915 -0.000661742 -0.000634073 -0.000606112 -0.000578133 -0.00055054 -0.000523624 -0.000497587 -0.000472667 -0.000448945 -0.000426472 -0.000405237 -0.4 -0.4 -0.4 -0.4 -0.4 -0.4 -0.4 -0.4 -0.4 -0.4 -0.4 -0.4 -0.4 -0.4 -0.4 -0.4 -0.4 -0.4 -0.4 -0.4 -0.4
-0.000910229 -0.000933715 -0.000955803 -0.000976243 -0.000885626 -0.000859857 -0.000833844 -0.000806179 -0.000777604 -0.00074821 -0.000718172 -0.000687624 -0.000656809 -0.000626098 -0.000595866 -0.000566383 -0.000537879 -0.00051061 -0.000484657 -0.000460066 -0.000436803 -0.44 -0.44 -0.44 -0.44 -0.44 -0.44 -0.44 -0.44 -0.44 -0.44 -0.44 -0.44 -0.44 -0.44 -0.44 -0.44 -0.44 -0.44 -0.44 -0.44 -0.44
-0.000983381 -0.00100926 -0.00103356 -0.00105597 -0.000956278 -0.000927903 -0.000899444 -0.000869029 -0.000837632 -0.000805376 -0.000772455 -0.000739017 -0.000705372 -0.000671974 -0.00063912 -0.000607093 -0.000576156 -0.000546566 -0.000518406 -0.000491712 -0.000466436 -0.48 -0.48 -0.48 -0.48 -0.48 -0.48 -0.48 -0.48 -0.48 -0.48 -0.48 -0.48 -0.48 -0.48 -0.48 -0.48 -0.48 -0.48 -0.48 -0.48 -0.48
-0.00105455 -0.00108289 -0.00110948 -0.0011339 -0.00102489 -0.000993871 -0.000962934 -0.000929733 -0.000895478 -0.000860336 -0.000824512 -0.000788184 -0.000751757 -0.000715701 -0.000680248 -0.000645707 -0.000612363 -0.000580482 -0.000550135 -0.00052136 -0.000494092 -0.52 -0.52 -0.52 -0.52 -0.52 -0.52 -0.52 -0.52 -0.52 -0.52 -0.52 -0.52 -0.52 -0.52 -0.52 -0.52 -0.52 -0.52 -0.52 -0.52 -0.52
-0.00112363 -0.0011545 -0.00118348 -0.00121 -0.00109137 -0.00105771 -0.00102424 -0.000988205 -0.000951063 -0.000913019 -0.000874278 -0.000835074 -0.00079592 -0.000757228 -0.000719203 -0.000682182 -0.000646458 -0.000612311 -0.000579801 -0.000548984 -0.000519759 -0.56 -0.56 -0.56 -0.56 -0.56 -0.56 -0.56 -0.56 -0.56 -0.56 -0.56 -0.56 -0.56 -0.56 -0.56 -0.56 -0.56 -0.56 -0.56 -0.56 -0.56
-0.00119055 -0.001224 -0.00125546 -0.00128418 -0.00115565 -0.00111929 -0.00108327 -0.00104437 -0.00100432 -0.000963354 -0.00092169 -0.000879656 -0.000837825 -0.000796524 -0.000755951 -0.000716473 -0.000678397 -0.00064202 -0.000607397 -0.000574589 -0.000543455 -0.6 -0.6 -0.6 -0.6 -0.6 -0.6 -0.6 -0.6 -0.6 -0.6 -0.6 -0.6 -0.6 -0.6 -0.6 -0.6 -0.6 -0.6 -0.6 -0.6 -0.6
                                         
