# Supplementary material for: A modular organic neuromorphic spiking circuit for retina-inspired sensory coding and neurotransmitter-mediated neural pathways
Source: Nat Commun. 2024 Apr 3;15:2868. doi: 10.1038/s41467-024-47226-3 (PMC10991258; doi:10.1038/s41467-024-47226-3)
Supplement: Supplementary file 3 — Source Data [file 41467_2024_47226_MOESM3_ESM.zip › DATA_Feb/SI/SI_16Table53.txt]

VOUT VDD
0.05 0.5
0.06 0.6
0.1 0.65
0.14 0.7
0.2 0.75
0.26 0.8
0.3 0.85
0.33 0.9
0.39 0.95
0.42 1
