# Supplementary material for: A modular organic neuromorphic spiking circuit for retina-inspired sensory coding and neurotransmitter-mediated neural pathways
Source: Nat Commun. 2024 Apr 3;15:2868. doi: 10.1038/s41467-024-47226-3 (PMC10991258; doi:10.1038/s41467-024-47226-3)
Supplement: Supplementary file 3 — Source Data [file 41467_2024_47226_MOESM3_ESM.zip › DATA_Feb/SI/SI_14_b.txt]

Ids_A__Vds__0_120_V Ids_A__Vds__0_600_V Vgs__V_
-0.000270514 -0.001224 -0.100003
-0.000264389 -0.00119055 -0.0500024
-0.000258006 -0.00115565 -3.10599e-06
-0.000251326 -0.00111929 0.0499967
-0.000244345 -0.00108327 0.0999969
-0.000237192 -0.00104437 0.149998
-0.000229792 -0.00100432 0.199997
-0.000222112 -0.000963354 0.249997
-0.000214204 -0.00092169 0.299997
-0.000206094 -0.000879656 0.349997
-0.000197852 -0.000837825 0.399997
-0.00018951 -0.000796524 0.449997
-0.000181147 -0.000755951 0.499997
-0.000172866 -0.000716473 0.549997
-0.000164778 -0.000678397 0.599997
-0.000157037 -0.00064202 0.649997
-0.000149665 -0.000607397 0.699997
-0.000142686 -0.000574589 0.749997
-0.000136112 -0.000543455 0.799997
  
