# Supplementary material for: A modular organic neuromorphic spiking circuit for retina-inspired sensory coding and neurotransmitter-mediated neural pathways
Source: Nat Commun. 2024 Apr 3;15:2868. doi: 10.1038/s41467-024-47226-3 (PMC10991258; doi:10.1038/s41467-024-47226-3)
Supplement: Supplementary file 3 — Source Data [file 41467_2024_47226_MOESM3_ESM.zip › DATA_Feb/SI/SI_37.txt]

timeW V_n005_ timeW V_n005_ timeW V_n005_ timeW V_n005_ timeW V_n005_ V_p001_ timeW V_n005_ timeW V_n005_
2e-09 0.351981 2e-09 0.35201 2e-09 0.352092 2e-09 0.352035 2e-09 0.352026 0 2e-09 0.351719 2e-09 0.351805
4e-09 0.352034 4e-09 0.35205 4e-09 0.352093 4e-09 0.351852 4e-09 0.352042 0 4e-09 0.351677 4e-09 0.351834
8e-09 0.352148 8e-09 0.352131 8e-09 0.352103 4.5e-09 0.35173 8e-09 0.352112 0 4.5e-09 0.351651 8e-09 0.351979
1.6e-08 0.35216 1.6e-08 0.352153 1.6e-08 0.352154 5.5e-09 0.35165 1.6e-08 0.352187 0 5.5e-09 0.351695 1.6e-08 0.352137
1.8e-08 0.238664 3.2e-08 0.352235 3.2e-08 0.352247 7.5e-09 0.351806 3.2e-08 0.352202 0 7.5e-09 0.351858 1.8e-08 0.352096
1.9e-08 0.294929 6.4e-08 0.352318 6.4e-08 0.352298 8e-09 0.351731 6.4e-08 0.352245 0 8e-09 0.351781 2.2e-08 0.352041
2e-08 0.351565 1.28e-07 0.352305 1.28e-07 0.352305 9e-09 0.351652 1.28e-07 0.3523 0 9e-09 0.351701 2.3e-08 0.35206
2.2e-08 0.351146 2.56e-07 0.352307 2.56e-07 0.35231 1.1e-08 0.351802 2.56e-07 0.352305 0 1.1e-08 0.351855 2.5e-08 0.352073
2.25e-08 0.350857 5.12e-07 0.352304 5.12e-07 0.352309 1.15e-08 0.351723 5.12e-07 0.352306 0 1.15e-08 0.351777 2.9e-08 0.35205
2.35e-08 0.350662 1.024e-06 0.352308 1.024e-06 0.35231 1.25e-08 0.351643 1.024e-06 0.35231 0 1.25e-08 0.351699 3e-08 0.352062
2.55e-08 0.351258 2.048e-06 0.35231 2.048e-06 0.352309 1.45e-08 0.351802 4.096e-06 0.352309 0 1.45e-08 0.351855 3.2e-08 0.352074
2.95e-08 0.351859 4.096e-06 0.352309 0.504047 0.35233 1.5e-08 0.351726 0.79678 0.352332 0 1.5e-08 0.351775 3.6e-08 0.352081
3.75e-08 0.352124 0.267472 0.352327 1.00809 0.352337 1.6e-08 0.351648 1.59356 0.352339 0 1.6e-08 0.351695 4.4e-08 0.352141
5.35e-08 0.352251 0.534939 0.352334 1.51214 0.352329 1.8e-08 0.351803 2.39033 0.35233 0 1.8e-08 0.351861 4.6e-08 0.3521
8.55e-08 0.352297 0.802407 0.352328 2.01618 0.352305 1.85e-08 0.351726 3.18711 0.352305 0 1.85e-08 0.351785 5e-08 0.352059
1.495e-07 0.352315 1.06987 0.35231 2.52023 0.352267 1.95e-08 0.351648 3.98388 0.352265 0 1.95e-08 0.351704 5.8e-08 0.352137
2.775e-07 0.352318 1.33734 0.35228 3.02427 0.352214 2.15e-08 0.351802 4.78066 0.352209 0 2.15e-08 0.351857 6e-08 0.352096
5.335e-07 0.352316 1.60481 0.352239 3.52832 0.352146 2.2e-08 0.351726 5.57743 0.352138 0 2.2e-08 0.351779 6.4e-08 0.352056
1.0455e-06 0.352311 1.87228 0.352185 3.64245 0.352132 2.3e-08 0.351651 5.73153 0.352119 0 2.3e-08 0.351701 7.2e-08 0.352143
2.0695e-06 0.352309 1.98458 0.352078 3.75659 0.352045 2.5e-08 0.351809 5.88563 0.352055 0 2.5e-08 0.351857 7.4e-08 0.352103
4.1175e-06 0.352309 2.09689 0.351867 3.87072 0.351885 2.55e-08 0.351729 6.03973 0.351946 0 2.55e-08 0.351778 7.8e-08 0.352045
0.633272 0.35227 2.20919 0.351438 3.98486 0.351651 2.65e-08 0.351641 6.19382 0.351793 0 2.65e-08 0.351698 7.9e-08 0.352062
0.744584 0.352156 2.3215 0.350674 4.09899 0.351345 2.85e-08 0.351795 6.34792 0.351594 0 2.85e-08 0.351858 8.1e-08 0.352072
0.808645 0.352 2.39279 0.349923 4.21313 0.350965 2.9e-08 0.351719 6.50202 0.35135 0 2.9e-08 0.35178 8.5e-08 0.35205
0.853107 0.351776 2.42977 0.349383 4.32726 0.350513 3e-08 0.351644 6.65611 0.351061 0 3e-08 0.351701 8.6e-08 0.352063
0.89453 0.351397 2.462 0.34879 4.46405 0.349627 3.2e-08 0.351799 6.88072 0.35039 0 3.2e-08 0.351856 8.8e-08 0.352075
0.937213 0.350713 2.49321 0.348095 4.57692 0.348515 3.25e-08 0.351719 7.10533 0.349372 0 3.25e-08 0.351777 9.2e-08 0.352052
0.981203 0.349474 2.52748 0.347156 4.65478 0.347456 3.35e-08 0.351641 7.32994 0.347844 0 3.35e-08 0.351698 9.3e-08 0.352063
1.02685 0.347191 2.57472 0.345447 4.76709 0.345461 3.55e-08 0.3518 7.42471 0.347053 0 3.55e-08 0.351856 9.5e-08 0.352074
1.07531 0.342961 2.65124 0.341391 4.87939 0.342762 3.6e-08 0.35172 7.51948 0.346015 0 3.6e-08 0.351777 9.9e-08 0.352079
1.1246 0.335603 2.76066 0.332484 4.9917 0.339086 3.7e-08 0.351639 7.61425 0.344727 0 3.7e-08 0.351696 1.07e-07 0.352137
1.1838 0.322213 2.87296 0.319015 5.104 0.334169 3.9e-08 0.351798 7.70902 0.343192 0 3.9e-08 0.351861 1.09e-07 0.352097
1.23519 0.307356 2.98527 0.301654 5.21631 0.327739 3.95e-08 0.351721 7.8038 0.341408 0 3.95e-08 0.351785 1.13e-07 0.352059
1.29467 0.288873 3.09757 0.282724 5.39552 0.314236 4.05e-08 0.351645 7.89857 0.339375 0 4.05e-08 0.351704 1.21e-07 0.352134
1.35809 0.270321 3.20988 0.264464 5.46453 0.307736 4.25e-08 0.351796 7.99334 0.337094 0 4.25e-08 0.351856 1.23e-07 0.35209
1.43259 0.250517 3.39306 0.237687 5.4977 0.304379 4.3e-08 0.351715 8.10564 0.333749 0 4.3e-08 0.351778 1.27e-07 0.352049
1.49586 0.235683 3.51022 0.223103 5.52915 0.30108 4.4e-08 0.351638 8.21795 0.329766 0 4.4e-08 0.3517 1.35e-07 0.352133
1.57632 0.219383 3.62738 0.209586 5.57743 0.295846 4.6e-08 0.351801 8.39615 0.322118 0 4.6e-08 0.351857 1.37e-07 0.352092
1.65381 0.20574 3.74454 0.197137 5.65561 0.287212 4.65e-08 0.351721 8.43336 0.320253 0 4.65e-08 0.351777 1.41e-07 0.352042
1.76612 0.188509 3.8617 0.185755 5.76791 0.274897 4.75e-08 0.351637 8.47057 0.318288 0 4.75e-08 0.351696 1.42e-07 0.352062
1.87842 0.173814 3.97886 0.17544 5.88022 0.263004 4.95e-08 0.351797 8.50778 0.316224 0 4.95e-08 0.351858 1.44e-07 0.352073
1.99073 0.16141 4.09602 0.166193 5.99252 0.251711 5e-08 0.351721 8.54498 0.31406 0 5e-08 0.351781 1.48e-07 0.352052
2.10303 0.150867 4.21318 0.158013 6.21713 0.230964 5.1e-08 0.351646 8.58219 0.311797 0 5.1e-08 0.351701 1.49e-07 0.352063
2.21533 0.141846 4.34029 0.149731 6.40461 0.215617 5.3e-08 0.3518 8.6194 0.309434 0 5.3e-08 0.351856 1.51e-07 0.352072
2.39515 0.129735 4.46739 0.142074 6.59208 0.201408 5.35e-08 0.351721 8.65661 0.306971 0 5.35e-08 0.351778 1.55e-07 0.352049
2.49645 0.124253 4.5945 0.135045 6.77956 0.188339 5.45e-08 0.351643 8.76892 0.299152 0 5.45e-08 0.351701 1.56e-07 0.352061
2.59774 0.119193 4.7216 0.128641 6.96703 0.176407 5.65e-08 0.3518 8.88122 0.29077 0 5.65e-08 0.351858 1.58e-07 0.352075
2.69904 0.114555 4.8487 0.122863 7.15451 0.165615 5.7e-08 0.35172 8.99353 0.281958 0 5.7e-08 0.351779 1.62e-07 0.352054
2.80034 0.11034 4.97581 0.117712 7.34198 0.155961 5.8e-08 0.35164 9.10583 0.272966 0 5.8e-08 0.351699 1.63e-07 0.352065
2.90164 0.106546 5.10291 0.113187 7.52946 0.147446 6e-08 0.351799 9.21814 0.264042 0 6e-08 0.351861 1.65e-07 0.352073
3.00293 0.103176 5.26199 0.107896 7.7707 0.137569 6.05e-08 0.351722 9.43233 0.247695 0 6.05e-08 0.351785 1.69e-07 0.352078
3.10423 0.100227 5.42107 0.103032 8.01194 0.128549 6.15e-08 0.351647 9.51342 0.241884 0 6.15e-08 0.351705 1.77e-07 0.352138
3.26324 0.095963 5.58015 0.0985934 8.25318 0.120384 6.35e-08 0.351796 9.59452 0.236228 0 6.35e-08 0.351859 1.79e-07 0.352097
3.42224 0.0920659 5.73923 0.0945814 8.49442 0.113076 6.4e-08 0.351716 9.67562 0.230727 0 6.4e-08 0.35178 1.83e-07 0.352055
3.58125 0.0885352 5.89831 0.0909956 8.73566 0.106624 6.5e-08 0.35164 9.75671 0.225382 0 6.5e-08 0.351702 1.91e-07 0.352139
3.74026 0.085371 6.05739 0.087836 8.9769 0.101028 6.7e-08 0.351801 9.83781 0.220193 0 6.7e-08 0.351857 1.93e-07 0.3521
3.89926 0.0825733 6.21647 0.0851027 9.21814 0.0962884 6.75e-08 0.351719 9.9189 0.215159 0 6.75e-08 0.351776 1.97e-07 0.352061
4.05827 0.0801421 6.45422 0.0814301 9.32983 0.0941775 6.85e-08 0.351636 10 0.210281 0 6.85e-08 0.351695 2.05e-07 0.352142
4.21727 0.0780775 6.69198 0.07812 9.44153 0.0921658 7.05e-08 0.351798 10.0786 0.205751 0.0047168 7.05e-08 0.351861 2.07e-07 0.352101
4.48705 0.0749153 6.92974 0.0751724 9.55322 0.0902533 7.1e-08 0.351722 10.3767 0.189512 0.0226016 7.1e-08 0.351784 2.11e-07 0.352068
4.75682 0.0720844 7.1675 0.0725873 9.66492 0.08844 7.2e-08 0.351646 10.6746 0.174924 0.0404782 7.2e-08 0.351704 2.19e-07 0.352166
5.0266 0.0695849 7.40526 0.0703646 9.77661 0.0867259 7.4e-08 0.351801 10.9726 0.161266 0.0583548 7.4e-08 0.351859 2.21e-07 0.352117
5.29637 0.0674168 7.64302 0.0685044 9.88831 0.085111 7.45e-08 0.351722 11.2705 0.148539 0.0762314 7.45e-08 0.35178 2.25e-07 0.352059
5.56615 0.0655801 7.88078 0.0670067 10 0.0835953 7.55e-08 0.351643 11.5685 0.136743 0.094108 7.55e-08 0.3517 2.33e-07 0.352137
5.83592 0.0640747 8.18353 0.0653042 10.4751 0.0778697 7.75e-08 0.351796 11.8664 0.125877 0.111985 7.75e-08 0.35185 2.35e-07 0.352097
6.10569 0.0629007 8.48627 0.0637861 10.9502 0.0721755 7.8e-08 0.351718 12.1644 0.115941 0.129861 7.8e-08 0.351773 2.39e-07 0.352059
6.55036 0.0612952 8.78902 0.0624523 11.4252 0.0665128 7.9e-08 0.35164 12.4623 0.106936 0.147738 7.9e-08 0.351699 2.47e-07 0.352137
6.99502 0.0599114 9.09176 0.0613029 11.9003 0.0608815 8.1e-08 0.351796 12.6967 0.10015 0.161801 8.1e-08 0.351863 2.49e-07 0.352094
7.43968 0.0587493 9.39451 0.0603379 12.3754 0.0552817 8.15e-08 0.351719 12.9311 0.0936366 0.175864 8.15e-08 0.351786 2.53e-07 0.35204
7.88435 0.0578089 9.69725 0.0595573 12.8505 0.0497133 8.25e-08 0.351645 13.1654 0.0873969 0.189927 8.25e-08 0.351706 2.54e-07 0.35206
8.32901 0.0570903 10 0.058961 13.3256 0.0441763 8.45e-08 0.351794 13.3998 0.0814307 0.203989 8.45e-08 0.351859 2.56e-07 0.352073
8.77367 0.0565933 10.156 0.0587196 13.6538 0.0403357 8.5e-08 0.351714 13.6342 0.075738 0.218052 8.5e-08 0.351781 2.6e-07 0.352052
9.21833 0.0563181 10.3121 0.0583793 13.7661 0.0391189 8.6e-08 0.351638 13.8686 0.0703188 0.232115 8.6e-08 0.351702 2.61e-07 0.352062
10 0.0558326 10.4681 0.0579403 13.8784 0.0380475 8.8e-08 0.351796 14.103 0.065173 0.246178 8.8e-08 0.351858 2.63e-07 0.352071
10.0786 0.0558096 10.6241 0.0574024 13.9907 0.0372024 8.85e-08 0.35172 14.2153 0.0627751 0.252916 8.85e-08 0.351779 2.67e-07 0.352075
10.351 0.0554795 10.7802 0.0567657 14.103 0.0366575 8.95e-08 0.351647 14.3276 0.060462 0.259655 8.95e-08 0.351699 2.75e-07 0.352138
10.6234 0.0548441 10.9362 0.0560303 14.2153 0.0365034 9.15e-08 0.3518 14.4315 0.058444 0.265891 9.15e-08 0.351859 2.77e-07 0.352099
10.8958 0.0539034 11.0922 0.055196 14.3276 0.0368043 9.2e-08 0.351722 14.5289 0.0567503 0.271734 9.2e-08 0.351782 2.81e-07 0.352061
11.1682 0.0526575 11.3792 0.0534053 14.3951 0.0372775 9.3e-08 0.351647 14.577 0.0560112 0.274622 9.3e-08 0.351702 2.89e-07 0.352141
11.4406 0.0511064 11.6662 0.0514539 14.4315 0.0376885 9.5e-08 0.3518 14.655 0.054974 0.279299 9.5e-08 0.351858 2.91e-07 0.352101
11.713 0.04925 11.9531 0.0493417 14.4642 0.0381826 9.55e-08 0.351721 14.7673 0.0537796 0.286037 9.55e-08 0.351781 2.95e-07 0.352047
11.9854 0.0470883 12.2401 0.0470686 14.4971 0.0388055 9.65e-08 0.351642 14.8796 0.0529896 0.292775 9.65e-08 0.351703 2.96e-07 0.352064
12.1287 0.0459088 12.527 0.0446347 14.5289 0.0395818 9.85e-08 0.351797 15 0.0526221 0.3 9.85e-08 0.35186 2.98e-07 0.352074
12.2721 0.0447072 12.814 0.0420401 14.577 0.0411747 9.9e-08 0.351719 15.0337 0.052734 0.3 9.9e-08 0.351783 3.02e-07 0.352082
12.4154 0.0434834 13.101 0.0392846 14.655 0.0448729 1e-07 0.351641 15.0786 0.0530494 0.3 1e-07 0.351704 3.1e-07 0.352137
12.5587 0.0422375 13.2133 0.0383047 14.7673 0.052801 1.02e-07 0.351794 15.1685 0.0542508 0.3 1.02e-07 0.351861 3.12e-07 0.352096
12.702 0.0409693 13.3256 0.0374004 14.8796 0.0646446 1.025e-07 0.351718 15.2808 0.0568575 0.3 1.025e-07 0.351785 3.16e-07 0.352057
12.8453 0.039679 13.4309 0.0366734 14.9728 0.078113 1.035e-07 0.351645 15.3767 0.0601759 0.3 1.035e-07 0.351705 3.24e-07 0.352138
12.9887 0.0383665 13.5284 0.036219 15 0.0829724 1.055e-07 0.351799 15.4178 0.0620374 0.3 1.055e-07 0.351857 3.26e-07 0.352097
13.101 0.0375086 13.5763 0.0361103 15.015 0.0861798 1.06e-07 0.351719 15.4485 0.0636823 0.3 1.06e-07 0.351779 3.3e-07 0.352042
13.2133 0.0368993 13.6538 0.0361488 15.035 0.0908383 1.07e-07 0.351637 15.4848 0.0658547 0.3 1.07e-07 0.3517 3.31e-07 0.352061
13.3256 0.0366948 13.7661 0.0367919 15.075 0.101739 1.09e-07 0.351801 15.5243 0.0685159 0.3 1.09e-07 0.351858 3.33e-07 0.352074
13.3944 0.0368922 13.8784 0.0387067 15.155 0.128853 1.095e-07 0.351725 15.5696 0.0720607 0.3 1.095e-07 0.351779 3.37e-07 0.35205
13.4309 0.0371952 13.9907 0.0432706 15.243 0.167383 1.105e-07 0.351649 15.643 0.0791662 0.3 1.105e-07 0.351699 3.38e-07 0.352062
13.4635 0.0376469 14.103 0.0519695 15.3125 0.209134 1.125e-07 0.3518 15.7553 0.0932696 0.3 1.125e-07 0.35186 3.4e-07 0.352073
13.4958 0.0383105 14.1785 0.0617094 15.3698 0.259805 1.13e-07 0.351722 15.8676 0.112211 0.3 1.13e-07 0.351782 3.44e-07 0.35208
13.5284 0.0393644 14.2371 0.0732211 15.4322 0.34084 1.14e-07 0.351647 15.9799 0.137688 0.3 1.14e-07 0.351702 3.52e-07 0.352138
13.5763 0.0422795 14.2876 0.0874945 15.4686 0.407353 1.16e-07 0.351802 16.0922 0.171298 0.3 1.16e-07 0.351858 3.54e-07 0.352097
13.6538 0.0504271 14.3385 0.10763 15.4902 0.453115 1.165e-07 0.351722 16.2045 0.216032 0.3 1.165e-07 0.351781 3.58e-07 0.352058
13.6941 0.0574094 14.3899 0.135183 15.5026 0.474794 1.175e-07 0.351643 16.3014 0.269681 0.3 1.175e-07 0.351705 3.66e-07 0.352141
13.7262 0.0658996 14.4369 0.168846 15.5155 0.489079 1.195e-07 0.351799 16.3847 0.332492 0.3 1.195e-07 0.351865 3.68e-07 0.352101
13.7532 0.0760159 14.4724 0.20433 15.529 0.498026 1.2e-07 0.351722 16.4256 0.373174 0.3 1.2e-07 0.351787 3.72e-07 0.35206
13.7771 0.088453 14.5031 0.249708 15.5457 0.505342 1.21e-07 0.351645 16.4564 0.411972 0.3 1.21e-07 0.351707 3.8e-07 0.352133
13.8011 0.105561 14.535 0.322499 15.559 0.511278 1.23e-07 0.351794 16.4813 0.448072 0.3 1.23e-07 0.351862 3.82e-07 0.352093
13.8267 0.129927 14.568 0.424579 15.5658 0.516726 1.235e-07 0.351716 16.4967 0.469142 0.3 1.235e-07 0.351785 3.86e-07 0.352057
13.8502 0.159736 14.5803 0.462499 15.5683 0.52089 1.245e-07 0.351644 16.5136 0.485927 0.3 1.245e-07 0.351706 3.94e-07 0.35214
13.8676 0.190909 14.5904 0.483374 15.5718 0.528863 1.265e-07 0.351799 16.5314 0.495988 0.3 1.265e-07 0.351859 3.96e-07 0.352097
13.8819 0.229226 14.5983 0.492166 15.5755 0.537733 1.27e-07 0.351719 16.552 0.50278 0.3 1.27e-07 0.351782 4e-07 0.352052
13.8972 0.292416 14.6071 0.498961 15.5775 0.542359 1.28e-07 0.351639 16.568 0.507367 0.3 1.28e-07 0.351703 4.08e-07 0.352134
13.9127 0.381029 14.6176 0.505273 15.5806 0.54904 1.3e-07 0.351801 16.5782 0.512081 0.3 1.3e-07 0.351858 4.1e-07 0.352094
13.9212 0.435441 14.6266 0.509925 15.5832 0.553995 1.305e-07 0.351726 16.5829 0.517209 0.3 1.305e-07 0.351779 4.14e-07 0.352044
13.9268 0.465305 14.6329 0.514786 15.5865 0.559693 1.315e-07 0.351649 16.5889 0.527726 0.3 1.315e-07 0.351701 4.15e-07 0.352062
13.9319 0.481558 14.6353 0.519043 15.5901 0.565148 1.335e-07 0.351801 16.5926 0.534938 0.3 1.335e-07 0.35186 4.17e-07 0.352073
13.9365 0.489735 14.6384 0.527363 15.5944 0.570658 1.34e-07 0.351723 16.5973 0.544269 0.3 1.34e-07 0.351782 4.21e-07 0.352049
13.9416 0.495363 14.6404 0.532914 15.5995 0.576409 1.35e-07 0.351648 16.6015 0.552086 0.3 1.35e-07 0.351703 4.22e-07 0.352061
13.9486 0.501116 14.6421 0.537299 15.6052 0.581801 1.37e-07 0.351802 16.606 0.559506 0.3 1.37e-07 0.351859 4.24e-07 0.352073
13.9553 0.505074 14.6443 0.542168 15.6128 0.587608 1.375e-07 0.351723 16.6116 0.567599 0.3 1.375e-07 0.351782 4.28e-07 0.35205
13.9632 0.508675 14.6464 0.546253 15.6216 0.593496 1.385e-07 0.351644 16.6175 0.575176 0.3 1.385e-07 0.351705 4.29e-07 0.352062
13.9659 0.511127 14.649 0.550271 15.6329 0.60071 1.405e-07 0.351798 16.6251 0.583538 0.3 1.405e-07 0.351863 4.31e-07 0.352073
13.9678 0.514791 14.6521 0.553474 15.6454 0.608113 1.41e-07 0.351722 16.6331 0.591087 0.3 1.41e-07 0.351786 4.35e-07 0.352051
13.9697 0.519948 14.6555 0.555825 15.6624 0.617294 1.42e-07 0.351649 16.6432 0.599462 0.3 1.42e-07 0.351707 4.36e-07 0.352063
13.9709 0.522961 14.6588 0.557845 15.681 0.626199 1.44e-07 0.351796 16.6543 0.607579 0.3 1.44e-07 0.351863 4.38e-07 0.352073
13.9723 0.525193 14.6638 0.560808 15.7046 0.635877 1.445e-07 0.351719 16.6688 0.616867 0.3 1.445e-07 0.351785 4.42e-07 0.35205
13.9737 0.525703 14.6722 0.565591 15.7281 0.643542 1.455e-07 0.351646 16.6854 0.626075 0.3 1.455e-07 0.351706 4.43e-07 0.352062
13.9756 0.525327 14.6813 0.57028 15.7636 0.65162 1.475e-07 0.351799 16.705 0.635676 0.3 1.475e-07 0.351858 4.45e-07 0.352073
13.9777 0.524902 14.6967 0.577055 15.7966 0.655268 1.48e-07 0.351718 16.728 0.64552 0.3 1.48e-07 0.35178 4.49e-07 0.352049
13.9797 0.524459 14.712 0.582106 15.8626 0.653788 1.49e-07 0.351638 16.7569 0.65609 0.3 1.49e-07 0.351703 4.5e-07 0.352061
13.9824 0.523801 14.7314 0.586087 15.9247 0.643464 1.51e-07 0.351802 16.7885 0.665467 0.3 1.51e-07 0.351857 4.52e-07 0.352074
13.9856 0.522886 14.7541 0.588285 15.9971 0.618805 1.515e-07 0.351726 16.8332 0.675323 0.3 1.515e-07 0.35178 4.56e-07 0.352053
13.9887 0.521838 14.7789 0.58836 16.067 0.578482 1.525e-07 0.351649 16.8752 0.680286 0.3 1.525e-07 0.351704 4.57e-07 0.352064
13.9931 0.520169 14.809 0.585881 16.1398 0.520577 1.545e-07 0.351802 16.959 0.679542 0.3 1.545e-07 0.351858 4.59e-07 0.352073
13.9992 0.517818 14.8446 0.580248 16.1733 0.489686 1.55e-07 0.351725 17.0345 0.667412 0.3 1.55e-07 0.35178 4.63e-07 0.352049
14.0079 0.514231 14.8803 0.570843 16.1896 0.473511 1.56e-07 0.35172 17.1374 0.631115 0.3 1.56e-07 0.351702 4.64e-07 0.352061
14.0209 0.508349 14.9066 0.560041 16.2019 0.46074 1.56031e-07 0.351714 17.2497 0.569245 0.3 1.58e-07 0.351859 4.66e-07 0.352075
14.0456 0.496389 14.9333 0.547513 16.2091 0.452965 1.56094e-07 0.350994 17.3342 0.51145 0.3 1.585e-07 0.351781 4.7e-07 0.352051
14.0688 0.485089 14.9499 0.540232 16.2159 0.444897 1.56219e-07 0.349312 17.3745 0.48175 0.3 1.595e-07 0.351704 4.71e-07 0.352063
14.0851 0.4781 14.9637 0.533073 16.2241 0.43478 1.56469e-07 0.34891 17.3932 0.46745 0.3 1.615e-07 0.351863 4.73e-07 0.352073
14.1002 0.473372 14.9771 0.52392 16.2295 0.428378 1.56531e-07 0.348289 17.4064 0.45708 0.3 1.62e-07 0.351786 4.77e-07 0.352046
14.1152 0.470411 14.9946 0.509671 16.236 0.420839 1.56547e-07 0.348301 17.4159 0.449336 0.3 1.63e-07 0.351708 4.78e-07 0.352059
14.1286 0.468648 15 0.504787 16.246 0.409371 1.56578e-07 0.349019 17.428 0.439199 0.3 1.65e-07 0.351863 4.8e-07 0.352074
14.1431 0.466883 15.0035 0.501264 16.2565 0.397236 1.56641e-07 0.349555 17.4355 0.432997 0.3 1.655e-07 0.351786 4.84e-07 0.352048
14.1602 0.464178 15.0105 0.493977 16.2775 0.371978 1.56766e-07 0.349063 17.4444 0.425907 0.3 1.665e-07 0.351706 4.85e-07 0.352061
14.1806 0.4608 15.0186 0.48511 16.3023 0.338897 1.57016e-07 0.348843 17.4553 0.417228 0.3 1.685e-07 0.351859 4.87e-07 0.352074
14.1931 0.459215 15.0284 0.473575 16.3519 0.259776 1.57078e-07 0.348577 17.4669 0.408034 0.3 1.69e-07 0.35178 4.91e-07 0.352081
14.2084 0.456885 15.0369 0.462752 16.4022 0.163188 1.57203e-07 0.348358 17.4895 0.389854 0.3 1.7e-07 0.351696 4.99e-07 0.352139
14.223 0.453252 15.0432 0.454143 16.4341 0.101431 1.57453e-07 0.348954 17.5118 0.371415 0.3 1.72e-07 0.351856 5.01e-07 0.352098
14.2393 0.447059 15.0482 0.446402 16.4505 0.0830632 1.57516e-07 0.348623 17.5492 0.338598 0.3 1.725e-07 0.35178 5.05e-07 0.352045
14.2612 0.435082 15.0535 0.437165 16.4738 0.0770293 1.57641e-07 0.348258 17.6089 0.280292 0.3 1.735e-07 0.351705 5.06e-07 0.352064
14.305 0.402546 15.0586 0.427697 16.488 0.0772487 1.57891e-07 0.348828 17.6946 0.185118 0.3 1.755e-07 0.351859 5.08e-07 0.352075
14.3565 0.352746 15.0644 0.41714 16.5065 0.0791627 1.57953e-07 0.348561 17.782 0.0882364 0.3 1.76e-07 0.351781 5.12e-07 0.352083
14.3806 0.321669 15.0698 0.407477 16.5405 0.0833381 1.58078e-07 0.34834 17.8119 0.0691811 0.3 1.77e-07 0.351704 5.2e-07 0.352139
14.4009 0.286472 15.0805 0.387403 16.586 0.0885189 1.58328e-07 0.348896 17.8531 0.0635714 0.3 1.79e-07 0.351859 5.22e-07 0.3521
14.4167 0.249815 15.0937 0.359722 16.6454 0.0938564 1.58391e-07 0.348597 17.8769 0.0634889 0.3 1.795e-07 0.35178 5.26e-07 0.352051
14.4313 0.202536 15.1169 0.300824 16.6953 0.0969615 1.58516e-07 0.348318 17.9057 0.0646542 0.3 1.805e-07 0.351702 5.27e-07 0.352068
14.4462 0.13977 15.1399 0.224405 16.7533 0.0991862 1.58766e-07 0.348955 17.9389 0.0664223 0.3 1.825e-07 0.351864 5.29e-07 0.352077
14.4559 0.099105 15.1602 0.143236 16.8356 0.100784 1.58828e-07 0.348694 17.9729 0.0683323 0.3 1.83e-07 0.351787 5.33e-07 0.352055
14.4617 0.0861884 15.1719 0.107102 16.9165 0.100932 1.58953e-07 0.348383 18.0121 0.0703952 0.3 1.84e-07 0.351192 5.34e-07 0.352065
14.4699 0.0836163 15.1844 0.0910661 17.0288 0.0993308 1.59203e-07 0.348897 18.0458 0.0719082 0.3 1.8425e-07 0.350897 5.36e-07 0.352075
14.4753 0.0850898 15.1958 0.0882186 17.1411 0.0961797 1.59266e-07 0.348618 18.0806 0.0732 0.3 1.8475e-07 0.350802 5.4e-07 0.352053
14.4826 0.0878235 15.2077 0.0888193 17.2534 0.0919271 1.59391e-07 0.348315 18.1134 0.0741927 0.3 1.8575e-07 0.35162 5.41e-07 0.352064
14.4945 0.0916744 15.2247 0.0906695 17.3657 0.0871911 1.59641e-07 0.348766 18.1446 0.0749388 0.3 1.8775e-07 0.351917 5.43e-07 0.352075
14.5151 0.0965176 15.2544 0.0939844 17.4097 0.0852676 1.59703e-07 0.348499 18.1837 0.075625 0.3 1.8825e-07 0.351781 5.47e-07 0.352052
14.5365 0.0996361 15.2861 0.0968064 17.4424 0.0838318 1.59828e-07 0.348328 18.2296 0.0761161 0.3 1.8925e-07 0.351702 5.48e-07 0.352063
14.5625 0.101732 15.3251 0.0992506 17.4774 0.0823095 1.60078e-07 0.348878 18.2997 0.0763479 0.3 1.9125e-07 0.351859 5.5e-07 0.352075
14.5912 0.103034 15.3691 0.101111 17.5216 0.0804072 1.60141e-07 0.348549 18.3874 0.0761163 0.3 1.9175e-07 0.351782 5.54e-07 0.352054
14.6278 0.104001 15.4323 0.102968 17.5651 0.0785749 1.60266e-07 0.348226 18.4257 0.0758963 0.3 1.9275e-07 0.351704 5.55e-07 0.352065
14.6772 0.104749 15.4652 0.103685 17.6358 0.0757222 1.60516e-07 0.348863 18.457 0.0756817 0.3 1.9475e-07 0.351861 5.57e-07 0.352077
14.7506 0.104954 15.4988 0.104259 17.7481 0.0714392 1.60578e-07 0.348555 18.4897 0.0753825 0.3 1.9525e-07 0.351785 5.61e-07 0.352085
14.8605 0.102569 15.5296 0.104687 17.8604 0.0674498 1.60703e-07 0.348201 18.5262 0.074929 0.3 1.9625e-07 0.351707 5.69e-07 0.352146
14.9728 0.0963731 15.5781 0.105167 17.9727 0.0637637 1.60953e-07 0.348847 18.5726 0.074221 0.3 1.9825e-07 0.351864 5.71e-07 0.352106
15 0.0940062 15.6567 0.105408 18.085 0.0603587 1.61016e-07 0.348571 18.6478 0.0728671 0.3 1.9875e-07 0.351787 5.75e-07 0.352066
15.0109 0.0928222 15.769 0.104255 18.1973 0.0572147 1.61141e-07 0.348292 18.7601 0.0705849 0.3 1.9975e-07 0.351708 5.83e-07 0.352144
15.0327 0.0904141 15.8813 0.100646 18.3096 0.0542965 1.61391e-07 0.348939 18.8724 0.0681413 0.3 2.0175e-07 0.351859 5.85e-07 0.352103
15.0764 0.0854923 15.9936 0.0945466 18.4263 0.0514884 1.61453e-07 0.348702 18.9847 0.0656623 0.3 2.0225e-07 0.35178 5.89e-07 0.352045
15.1637 0.0756673 16.1059 0.0870468 18.5262 0.049296 1.61578e-07 0.348473 19.097 0.0632565 0.3 2.0325e-07 0.351702 5.9e-07 0.352063
15.276 0.0635926 16.2182 0.079205 18.6479 0.046851 1.61828e-07 0.34896 19.2093 0.0609689 0.3 2.0525e-07 0.351858 5.92e-07 0.352075
15.3748 0.0537718 16.3305 0.07156 18.7602 0.0447715 1.61891e-07 0.348656 19.3928 0.0574667 0.3 2.0575e-07 0.35178 5.96e-07 0.35208
15.4164 0.0499881 16.3963 0.0673114 18.8726 0.0428424 1.62016e-07 0.348325 19.4939 0.0556897 0.3 2.0675e-07 0.351701 6.04e-07 0.35214
15.4475 0.0473906 16.4324 0.0651037 18.9849 0.0410666 1.62266e-07 0.348914 19.595 0.053989 0.3 2.0875e-07 0.351861 6.06e-07 0.3521
15.4835 0.0445786 16.4989 0.0612978 19.0972 0.0394326 1.62328e-07 0.348675 19.6961 0.0523646 0.3 2.0925e-07 0.351784 6.1e-07 0.352059
15.5239 0.0416638 16.5296 0.0596539 19.2095 0.0379298 1.62453e-07 0.34843 19.7972 0.0508165 0.3 2.1025e-07 0.351704 6.18e-07 0.352142
15.5688 0.0387703 16.5782 0.0572013 19.3218 0.0365383 1.62703e-07 0.348973 19.8983 0.0493446 0.3 2.1225e-07 0.351861 6.2e-07 0.352102
15.6417 0.0349551 16.6568 0.0535469 19.4621 0.0349557 1.62766e-07 0.348648 19.9994 0.0479491 0.3 2.1275e-07 0.351783 6.24e-07 0.352061
15.754 0.0308783 16.7691 0.0488688 19.5748 0.0338174 1.62891e-07 0.348251 20.1005 0.0466299 0.3 2.1375e-07 0.351706 6.32e-07 0.352136
15.8663 0.0287449 16.8814 0.0447712 19.6514 0.0331091 1.63141e-07 0.348915 20.2128 0.0452269 0.3 2.1575e-07 0.351866 6.34e-07 0.352093
15.9786 0.0282249 16.9937 0.0412337 19.7637 0.0321557 1.63203e-07 0.348616 20.3942 0.0431055 0.3 2.1625e-07 0.350881 6.38e-07 0.352041
16.0909 0.0287009 17.106 0.0381879 19.876 0.0312993 1.63328e-07 0.348206 20.5114 0.0418519 0.3 2.16375e-07 0.350302 6.39e-07 0.352062
16.2033 0.0296532 17.2183 0.0355743 19.9883 0.0305235 1.63578e-07 0.348753 20.6287 0.0406606 0.3 2.16625e-07 0.349793 6.41e-07 0.352076
16.3156 0.0307238 17.3306 0.0333195 20.1006 0.0297792 1.63641e-07 0.348459 20.746 0.0395317 0.3 2.17125e-07 0.350436 6.45e-07 0.352051
16.3905 0.0314024 17.3963 0.0321742 20.2129 0.0290221 1.63766e-07 0.348189 20.8632 0.0384652 0.3 2.18125e-07 0.351351 6.46e-07 0.352063
16.4903 0.0321164 17.4652 0.0311585 20.3252 0.0282395 1.64016e-07 0.348896 20.9805 0.0374609 0.3 2.20125e-07 0.35186 6.48e-07 0.352074
16.6484 0.0326822 17.5296 0.0303501 20.3882 0.0277665 1.64078e-07 0.348632 21.0977 0.036519 0.3 2.20625e-07 0.351782 6.52e-07 0.352078
16.7607 0.0327541 17.5782 0.0298261 20.4511 0.0273206 1.64203e-07 0.348366 21.215 0.0356395 0.3 2.21625e-07 0.351704 6.6e-07 0.352136
16.873 0.0326294 17.6568 0.0291007 20.5141 0.0269019 1.64453e-07 0.348898 21.4314 0.0341207 0.3 2.23625e-07 0.35186 6.62e-07 0.352094
16.9853 0.0324407 17.7691 0.0282653 20.577 0.0265103 1.64516e-07 0.348587 21.4633 0.0339131 0.3 2.24125e-07 0.351783 6.66e-07 0.352052
17.0976 0.0327508 17.8814 0.0276302 20.64 0.0261459 1.64641e-07 0.348264 21.4953 0.033708 0.3 2.25125e-07 0.351706 6.74e-07 0.352137
17.2099 0.0348081 17.9937 0.0271751 20.7029 0.0258086 1.64891e-07 0.348933 21.5272 0.0335057 0.3 2.27125e-07 0.351861 6.76e-07 0.352096
17.2818 0.0389532 18.106 0.0268621 20.7658 0.0254984 1.64953e-07 0.3487 21.5591 0.033306 0.3 2.27625e-07 0.351782 6.8e-07 0.352057
17.324 0.044564 18.2184 0.026653 20.8781 0.0251945 1.65078e-07 0.348451 21.591 0.0331089 0.3 2.28625e-07 0.351701 6.88e-07 0.35214
17.3564 0.0519741 18.3307 0.0265109 20.9905 0.0252639 1.65328e-07 0.348871 21.6229 0.0329146 0.3 2.30625e-07 0.351863 6.9e-07 0.352099
17.3828 0.0607883 18.3963 0.0264446 21.1028 0.0259468 1.65391e-07 0.348579 21.6548 0.0327228 0.3 2.31125e-07 0.351786 6.94e-07 0.352057
17.4069 0.0721507 18.4324 0.0264056 21.2151 0.0277438 1.65516e-07 0.348359 21.7671 0.032031 0.3 2.32125e-07 0.351706 7.02e-07 0.352142
17.4313 0.0879826 18.4652 0.0263646 21.3274 0.0313337 1.65766e-07 0.348891 21.8794 0.0313135 0.3 2.34125e-07 0.351859 7.04e-07 0.352103
17.4539 0.107845 18.499 0.0263197 21.395 0.0350838 1.65828e-07 0.348608 21.9917 0.0305592 0.3 2.34625e-07 0.35178 7.08e-07 0.352063
17.4811 0.139966 18.5296 0.0262791 21.4315 0.0381377 1.65953e-07 0.348369 22.4645 0.0271744 0.3 2.35625e-07 0.351702 7.16e-07 0.352143
17.5001 0.171434 18.5782 0.0262253 21.4641 0.0416575 1.66203e-07 0.348895 22.54 0.026652 0.3 2.37625e-07 0.35186 7.18e-07 0.352101
17.515 0.208127 18.6569 0.0262103 21.4969 0.0457868 1.66266e-07 0.348618 22.6154 0.0261933 0.3 2.38125e-07 0.351781 7.22e-07 0.352042
17.5301 0.265518 18.7692 0.0264569 21.5289 0.0504574 1.66391e-07 0.348371 22.6908 0.0257986 0.3 2.39125e-07 0.351701 7.23e-07 0.351865
17.5446 0.344313 18.8815 0.0274043 21.577 0.0589603 1.66641e-07 0.348955 22.7663 0.0254677 0.3 2.41125e-07 0.351862 7.2325e-07 0.35173
17.5555 0.415019 18.9938 0.0306363 21.6463 0.074347 1.66703e-07 0.348626 22.8417 0.0252007 0.3 2.41625e-07 0.351785 7.2375e-07 0.351453
17.5626 0.456707 19.1061 0.0389333 21.7187 0.095643 1.66828e-07 0.348241 22.9171 0.0249975 0.3 2.42625e-07 0.351706 7.2475e-07 0.351345
17.568 0.477293 19.1741 0.0490671 21.8133 0.132819 1.67078e-07 0.348963 22.9925 0.0248582 0.3 2.44625e-07 0.351862 7.2675e-07 0.3517
17.5729 0.487244 19.2251 0.0613873 21.8954 0.176522 1.67141e-07 0.34843 23.1048 0.0249503 0.3 2.45125e-07 0.351783 7.3075e-07 0.35208
17.5782 0.493434 19.2748 0.0784404 21.9581 0.224282 1.67156e-07 0.348455 23.2171 0.0254426 0.3 2.46125e-07 0.351703 7.3875e-07 0.35214
17.5835 0.498212 19.3199 0.0997719 22.0139 0.288664 1.67187e-07 0.349072 23.3295 0.0264288 0.3 2.48125e-07 0.351854 7.4075e-07 0.352102
17.59 0.502675 19.3758 0.135416 22.073 0.386626 1.6725e-07 0.349316 23.3958 0.027327 0.3 2.48625e-07 0.351777 7.4475e-07 0.352064
17.5981 0.506494 19.4174 0.172007 22.1005 0.442959 1.67266e-07 0.349103 23.432 0.0279865 0.3 2.49625e-07 0.351703 7.5275e-07 0.352143
17.6042 0.509922 19.4496 0.213873 22.1155 0.471252 1.67297e-07 0.349162 23.4648 0.0287219 0.3 2.51625e-07 0.351864 7.5475e-07 0.352102
17.6069 0.513693 19.4824 0.279492 22.1289 0.487486 1.67359e-07 0.349616 23.4982 0.0296129 0.3 2.52125e-07 0.351787 7.5875e-07 0.352043
17.6087 0.51785 19.5124 0.36602 22.1429 0.497291 1.67484e-07 0.349101 23.5293 0.0306288 0.3 2.53125e-07 0.351707 7.5975e-07 0.352061
17.6104 0.521833 19.5321 0.434802 22.1606 0.505602 1.67734e-07 0.349026 23.5778 0.0327677 0.3 2.55125e-07 0.351859 7.6175e-07 0.352074
17.6123 0.524341 19.5419 0.464927 22.175 0.512265 1.67797e-07 0.348824 23.6561 0.0378425 0.3 2.55625e-07 0.351782 7.6575e-07 0.352052
17.6142 0.524758 19.5507 0.482164 22.1809 0.517392 1.67922e-07 0.348565 23.7684 0.0482556 0.3 2.56625e-07 0.351705 7.6675e-07 0.352064
17.6163 0.524335 19.5578 0.490236 22.1837 0.522253 1.68172e-07 0.348882 23.8807 0.0625844 0.3 2.58625e-07 0.351861 7.6875e-07 0.352077
17.6183 0.52391 19.5658 0.496614 22.1877 0.531607 1.68234e-07 0.348602 23.9896 0.0814418 0.3 2.59125e-07 0.351782 7.7275e-07 0.352056
17.6213 0.523224 19.5793 0.504989 22.1906 0.538659 1.68359e-07 0.3484 24.1019 0.10739 0.3 2.60125e-07 0.351701 7.7375e-07 0.352066
17.6243 0.522419 19.5902 0.510717 22.1937 0.545667 1.68609e-07 0.348961 24.2142 0.141392 0.3 2.62125e-07 0.351861 7.7575e-07 0.352076
17.6273 0.521448 19.5956 0.515004 22.1969 0.552342 1.68672e-07 0.348681 24.3265 0.184805 0.3 2.62625e-07 0.351784 7.7975e-07 0.352056
17.6307 0.5202 19.598 0.519284 22.201 0.559569 1.68797e-07 0.348396 24.3947 0.217862 0.3 2.63625e-07 0.351706 7.8075e-07 0.352066
17.6364 0.518061 19.6012 0.527676 22.2055 0.566401 1.69047e-07 0.348916 24.4312 0.239505 0.3 2.65625e-07 0.351859 7.8275e-07 0.352075
17.6437 0.515201 19.603 0.532693 22.2108 0.573193 1.69109e-07 0.348636 24.4638 0.26219 0.3 2.66125e-07 0.351781 7.8675e-07 0.352054
17.6551 0.51033 19.6049 0.537574 22.2169 0.579651 1.69234e-07 0.348349 24.4964 0.288368 0.3 2.67125e-07 0.351704 7.8775e-07 0.352065
17.6733 0.50182 19.6071 0.542639 22.2244 0.585955 1.69484e-07 0.34894 24.5287 0.319279 0.3 2.69125e-07 0.351863 7.8975e-07 0.352075
17.7027 0.48773 19.6095 0.54717 22.2347 0.593325 1.69547e-07 0.348668 24.5766 0.376615 0.3 2.69625e-07 0.351787 7.9375e-07 0.352052
17.7218 0.479314 19.6125 0.55142 22.2447 0.599844 1.69672e-07 0.348355 24.6209 0.440021 0.3 2.70625e-07 0.351708 7.9475e-07 0.352063
17.7374 0.474188 19.6161 0.554723 22.261 0.609603 1.69922e-07 0.348974 24.6402 0.467418 0.3 2.72625e-07 0.351866 7.9675e-07 0.352076
17.7537 0.470823 19.6197 0.557137 22.282 0.620848 1.69984e-07 0.348712 24.658 0.485819 0.3 2.73125e-07 0.35179 8.0075e-07 0.352056
17.7661 0.469155 19.6232 0.559377 22.3123 0.634648 1.70109e-07 0.348382 24.6769 0.496996 0.3 2.74125e-07 0.35171 8.0175e-07 0.352066
17.7814 0.4674 19.6288 0.562806 22.3396 0.644628 1.70359e-07 0.348883 24.6966 0.504039 0.3 2.76125e-07 0.351862 8.0375e-07 0.352075
17.7976 0.465042 19.6371 0.567556 22.3757 0.653898 1.70422e-07 0.348591 24.7116 0.50845 0.3 2.76625e-07 0.351784 8.0775e-07 0.352053
17.8179 0.461674 19.6476 0.57305 22.4131 0.659115 1.70547e-07 0.348308 24.7201 0.512224 0.3 2.77625e-07 0.351707 8.0875e-07 0.352065
17.8316 0.459803 19.6631 0.579923 22.4597 0.660842 1.70797e-07 0.348919 24.7247 0.516881 0.3 2.79625e-07 0.351863 8.1075e-07 0.352077
17.8492 0.457242 19.6798 0.585408 22.4915 0.659041 1.70859e-07 0.348647 24.7292 0.524198 0.3 2.80125e-07 0.351783 8.1475e-07 0.352057
17.8637 0.453866 19.6998 0.589304 22.5268 0.652867 1.70984e-07 0.348387 24.7328 0.531323 0.3 2.81125e-07 0.351702 8.1575e-07 0.352067
17.8812 0.447136 19.7237 0.591239 22.5705 0.641645 1.71234e-07 0.348902 24.7367 0.53954 0.3 2.83125e-07 0.351863 8.1775e-07 0.352077
17.9162 0.427839 19.7497 0.590866 22.6068 0.630564 1.71297e-07 0.348637 24.7394 0.545014 0.3 2.83625e-07 0.351785 8.2175e-07 0.352057
17.9481 0.404654 19.7808 0.587789 22.6315 0.620099 1.71422e-07 0.348428 24.7433 0.552335 0.3 2.84625e-07 0.351706 8.2275e-07 0.352067
17.994 0.362943 19.8177 0.581051 22.6567 0.605408 1.71672e-07 0.348975 24.7468 0.558539 0.3 2.86625e-07 0.351859 8.2475e-07 0.352078
18.0196 0.333419 19.8547 0.569677 22.6957 0.577778 1.71734e-07 0.348718 24.7514 0.56566 0.3 2.87125e-07 0.351781 8.2875e-07 0.352088
18.0411 0.301325 19.8793 0.558851 22.7282 0.551541 1.7175e-07 0.348784 24.7561 0.572259 0.3 2.88125e-07 0.351705 8.3675e-07 0.352142
18.0584 0.267125 19.9016 0.548624 22.7591 0.524237 1.71781e-07 0.349252 24.7618 0.579392 0.3 2.90125e-07 0.351863 8.3875e-07 0.352101
18.0761 0.218795 19.923 0.538577 22.7822 0.50257 1.71844e-07 0.349545 24.7681 0.586248 0.3 2.90625e-07 0.351787 8.4275e-07 0.352062
18.0925 0.158167 19.9403 0.527809 22.8 0.48526 1.71969e-07 0.34918 24.7757 0.593468 0.3 2.91625e-07 0.351708 8.5075e-07 0.352142
18.1076 0.0985564 19.957 0.51424 22.8135 0.471651 1.72219e-07 0.349035 24.7846 0.600871 0.3 2.93625e-07 0.351865 8.5275e-07 0.3521
18.1139 0.0851403 19.9749 0.497048 22.8255 0.459156 1.72281e-07 0.348764 24.7949 0.60855 0.3 2.94125e-07 0.351789 8.5675e-07 0.352057
18.1238 0.0837687 19.9865 0.48435 22.8324 0.451478 1.72406e-07 0.348443 24.8075 0.616937 0.3 2.95125e-07 0.35171 8.6475e-07 0.35214
18.1294 0.0856674 20.0003 0.467597 22.839 0.443599 1.72656e-07 0.348958 24.8219 0.625363 0.3 2.97125e-07 0.351861 8.6675e-07 0.352101
18.1367 0.0884828 20.008 0.457315 22.8461 0.434846 1.72719e-07 0.348679 24.839 0.634261 0.3 2.97625e-07 0.351783 8.7075e-07 0.352062
18.1515 0.093013 20.0137 0.448851 22.8517 0.428147 1.72844e-07 0.348383 24.8587 0.643341 0.3 2.98625e-07 0.351705 8.7875e-07 0.352141
18.1744 0.097876 20.0186 0.440578 22.858 0.420802 1.73094e-07 0.348835 24.8859 0.654402 0.3 3.00625e-07 0.351859 8.8075e-07 0.3521
18.1966 0.100628 20.0237 0.431036 22.8684 0.408961 1.73156e-07 0.348513 24.911 0.663077 0.3 3.01125e-07 0.35178 8.8475e-07 0.352047
18.225 0.102531 20.028 0.423077 22.8791 0.396525 1.73281e-07 0.348231 24.9535 0.674843 0.3 3.02125e-07 0.351701 8.8575e-07 0.352065
18.2543 0.103638 20.0333 0.413481 22.9006 0.370586 1.73531e-07 0.348886 24.9942 0.68242 0.3 3.04125e-07 0.351861 8.8775e-07 0.352076
18.2963 0.104529 20.0423 0.396898 22.9262 0.336062 1.73594e-07 0.348658 25.0757 0.687366 0.3 3.04625e-07 0.351783 8.9175e-07 0.352054
18.3517 0.1051 20.0515 0.378716 22.9775 0.252851 1.73719e-07 0.348483 25.1529 0.679994 0.3 3.05625e-07 0.351704 8.9275e-07 0.352065
18.4234 0.105209 20.07 0.337122 23.0281 0.154382 1.73969e-07 0.349043 25.2652 0.647447 0.3 3.07625e-07 0.351862 8.9475e-07 0.352075
18.4541 0.104935 20.0922 0.275563 23.0564 0.100218 1.74031e-07 0.348792 25.3775 0.592584 0.3 3.08125e-07 0.351785 8.9875e-07 0.352051
18.4922 0.10406 20.1126 0.202956 23.0728 0.0825766 1.74156e-07 0.348521 25.4185 0.566491 0.3 3.09125e-07 0.351708 8.9975e-07 0.352063
18.5271 0.102551 20.1345 0.120453 23.095 0.0770033 1.74406e-07 0.348766 25.449 0.544936 0.3 3.11125e-07 0.351868 9.0175e-07 0.352076
18.5741 0.0992074 20.1451 0.0966646 23.1094 0.0772417 1.74469e-07 0.348427 25.4853 0.518488 0.3 3.11625e-07 0.351791 9.0575e-07 0.352082
18.6502 0.0918974 20.1596 0.0888207 23.1279 0.079166 1.74594e-07 0.348185 25.5245 0.489371 0.3 3.12625e-07 0.35171 9.1375e-07 0.352144
18.7533 0.0806323 20.1698 0.0884647 23.1649 0.0837194 1.74844e-07 0.348956 25.5408 0.477042 0.3 3.14625e-07 0.351865 9.1575e-07 0.352105
18.8563 0.0692688 20.1817 0.0895778 23.2113 0.0888933 1.74906e-07 0.34874 25.559 0.462954 0.3 3.15125e-07 0.351787 9.1975e-07 0.352051
18.9686 0.0577974 20.2054 0.0922966 23.2751 0.0944 1.75031e-07 0.348523 25.5691 0.454987 0.3 3.16125e-07 0.351708 9.2075e-07 0.352068
19.0809 0.0478448 20.2342 0.0952333 23.327 0.0974621 1.75281e-07 0.348861 25.5783 0.447315 0.3 3.18125e-07 0.351861 9.2275e-07 0.352077
19.1932 0.0397499 20.2706 0.0980205 23.3862 0.0996923 1.75344e-07 0.348489 25.5901 0.43744 0.3 3.18625e-07 0.351783 9.2675e-07 0.352084
19.3055 0.0336172 20.3098 0.100085 23.4263 0.100669 1.75469e-07 0.348175 25.5976 0.43126 0.3 3.19625e-07 0.351705 9.3475e-07 0.352139
19.3866 0.0304951 20.3632 0.101964 23.4573 0.101101 1.75719e-07 0.348998 25.6064 0.42427 0.3 3.21625e-07 0.351858 9.3675e-07 0.352098
19.4252 0.029496 20.4282 0.103576 23.4897 0.101293 1.75781e-07 0.3488 25.6239 0.410353 0.3 3.22125e-07 0.351778 9.4075e-07 0.352048
19.4563 0.0289356 20.46 0.104167 23.5262 0.101225 1.75906e-07 0.348562 25.644 0.39417 0.3 3.23125e-07 0.351699 9.4175e-07 0.352067
19.4895 0.0285039 20.4903 0.10461 23.5726 0.100814 1.76156e-07 0.348928 25.6841 0.3605 0.3 3.25125e-07 0.351862 9.4375e-07 0.352076
19.5261 0.0282001 20.5264 0.105032 23.6478 0.0994818 1.76219e-07 0.348631 25.7317 0.316561 0.3 3.25625e-07 0.351784 9.4775e-07 0.352052
19.5725 0.0280483 20.573 0.105395 23.7602 0.0962207 1.76344e-07 0.348363 25.8269 0.213495 0.3 3.26625e-07 0.351704 9.4875e-07 0.352064
19.6476 0.028206 20.6381 0.105527 23.8725 0.0920001 1.76594e-07 0.348922 25.9135 0.107993 0.3 3.28625e-07 0.351861 9.5075e-07 0.352079
19.7599 0.0289448 20.7194 0.104723 23.9848 0.0872758 1.76656e-07 0.34866 25.9431 0.079438 0.3 3.29125e-07 0.351784 9.5475e-07 0.352058
19.8722 0.0299559 20.8318 0.101369 24.0971 0.0824259 1.76781e-07 0.348398 25.9718 0.0666114 0.3 3.30125e-07 0.351708 9.5575e-07 0.352068
19.9845 0.0309843 20.9441 0.0955939 24.2094 0.0777045 1.77031e-07 0.34895 25.9928 0.0638165 0.3 3.32125e-07 0.351868 9.5775e-07 0.352077
20.0968 0.0318369 21.0564 0.0882336 24.3217 0.0732257 1.77094e-07 0.348663 26.0172 0.0633791 0.3 3.32625e-07 0.35179 9.6175e-07 0.352057
20.2091 0.0324162 21.1687 0.0803951 24.4298 0.0692057 1.77219e-07 0.348353 26.0505 0.0643694 0.3 3.33625e-07 0.351709 9.6275e-07 0.352068
20.3928 0.0327827 21.281 0.07273 24.5275 0.06587 1.77469e-07 0.348907 26.1095 0.067404 0.3 3.35625e-07 0.351865 9.6475e-07 0.352078
20.4188 0.0327694 21.3768 0.0665447 24.6513 0.0619919 1.77531e-07 0.348655 26.1694 0.0704635 0.3 3.36125e-07 0.351789 9.6875e-07 0.352057
20.4448 0.0327458 21.4179 0.0640518 24.7637 0.058743 1.77656e-07 0.348426 26.2517 0.073652 0.3 3.37125e-07 0.35171 9.6975e-07 0.352068
20.4707 0.0327119 21.4486 0.0622956 24.876 0.0557234 1.77906e-07 0.348823 26.3409 0.0757719 0.3 3.39125e-07 0.351862 9.7175e-07 0.352079
20.4967 0.0326679 21.4848 0.0603136 24.9883 0.052937 1.77969e-07 0.34849 26.4158 0.0766695 0.3 3.39625e-07 0.351783 9.7575e-07 0.352056
20.5227 0.0326135 21.5244 0.0582514 25.1006 0.0503668 1.78094e-07 0.34823 26.447 0.0767919 0.3 3.40625e-07 0.351704 9.7675e-07 0.352067
20.5487 0.032549 21.5697 0.0560265 25.2129 0.0479972 1.78344e-07 0.348891 26.4829 0.0767488 0.3 3.42625e-07 0.351861 9.7875e-07 0.352078
20.5747 0.0324741 21.6431 0.0527081 25.3252 0.0457975 1.78406e-07 0.348593 26.5236 0.076574 0.3 3.43125e-07 0.351784 9.8275e-07 0.352085
20.6512 0.0323803 21.7554 0.0481483 25.4308 0.0438809 1.78531e-07 0.348261 26.5685 0.0762887 0.3 3.44125e-07 0.351708 9.9075e-07 0.352142
20.7635 0.033138 21.8677 0.0441487 25.5283 0.0422603 1.78781e-07 0.348832 26.6412 0.0756136 0.3 3.46125e-07 0.351864 9.9275e-07 0.352101
20.8758 0.0362403 21.98 0.0406971 25.6535 0.0403614 1.78844e-07 0.348578 26.7535 0.0740258 0.3 3.46625e-07 0.351785 9.9675e-07 0.352049
20.9299 0.0405164 22.0923 0.0377267 25.7658 0.038794 1.78969e-07 0.348354 26.8658 0.0719341 0.3 3.47625e-07 0.351705 9.9775e-07 0.352067
20.9679 0.0467142 22.2046 0.0351811 25.8781 0.0373426 1.79219e-07 0.348821 26.9781 0.0695411 0.3 3.49625e-07 0.35186 9.9975e-07 0.352078
20.9979 0.0544893 22.3169 0.0330011 25.9904 0.0360086 1.79281e-07 0.348523 27.0904 0.0670452 0.3 3.50125e-07 0.351783 1.00375e-06 0.352085
21.023 0.0637845 22.391 0.0317643 26.1027 0.034783 1.79406e-07 0.348303 27.2027 0.0645828 0.3 3.51125e-07 0.351706 1.01175e-06 0.352143
21.0464 0.0758516 22.4604 0.0307971 26.215 0.0336601 1.79656e-07 0.348859 27.315 0.0622159 0.3 3.53125e-07 0.351867 1.01375e-06 0.352101
21.07 0.0925027 22.5264 0.0300211 26.3273 0.0326307 1.79719e-07 0.348596 27.4597 0.0593449 0.3 3.53625e-07 0.351789 1.01775e-06 0.352058
21.094 0.115614 22.573 0.0295485 26.4641 0.0315252 1.79844e-07 0.348405 27.5729 0.0572526 0.3 3.54625e-07 0.35171 1.02575e-06 0.352144
21.1209 0.150647 22.6485 0.0288957 26.5769 0.0307405 1.80094e-07 0.348996 27.7607 0.0540367 0.3 3.56625e-07 0.351864 1.02775e-06 0.352102
21.1388 0.184054 22.7608 0.0281127 26.6548 0.0302289 1.80156e-07 0.348694 27.873 0.0522374 0.3 3.57125e-07 0.351787 1.03175e-06 0.352059
21.1528 0.223742 22.8731 0.0275189 26.7671 0.0294849 1.80281e-07 0.348342 27.9853 0.0505338 0.3 3.58125e-07 0.351707 1.03975e-06 0.352145
21.1675 0.288259 22.9854 0.0270964 26.8794 0.0287169 1.80531e-07 0.348812 28.0976 0.0489213 0.3 3.60125e-07 0.351861 1.04175e-06 0.352106
21.1832 0.38144 23.0977 0.0268092 26.9917 0.0279258 1.80594e-07 0.348359 28.2099 0.0473951 0.3 3.60625e-07 0.351782 1.04575e-06 0.352049
21.1928 0.441857 23.21 0.026619 27.3287 0.0257423 1.80609e-07 0.348498 28.3931 0.0450651 0.3 3.61625e-07 0.351702 1.04675e-06 0.352066
21.1987 0.470059 23.3223 0.0264864 27.4645 0.0251869 1.80641e-07 0.349261 28.5102 0.0437026 0.3 3.63625e-07 0.351863 1.04875e-06 0.352078
21.2039 0.483913 23.3931 0.0264123 27.5774 0.0251081 1.80703e-07 0.349567 28.6274 0.0424076 0.3 3.64125e-07 0.351784 1.05275e-06 0.352056
21.2084 0.490427 23.43 0.0263682 27.6556 0.0253854 1.80828e-07 0.34906 28.7445 0.0411801 0.3 3.65125e-07 0.351705 1.05375e-06 0.352067
21.2134 0.495651 23.4623 0.0263255 27.7679 0.0264479 1.81078e-07 0.34898 28.8617 0.0400201 0.3 3.67125e-07 0.351863 1.05575e-06 0.352078
21.2205 0.50116 23.4937 0.0262834 27.8802 0.0289346 1.81141e-07 0.348699 28.9789 0.0389276 0.3 3.67625e-07 0.351785 1.05975e-06 0.352087
21.2284 0.505562 23.5277 0.0262408 27.9925 0.0346142 1.81266e-07 0.348358 29.096 0.0379026 0.3 3.68625e-07 0.351708 1.06775e-06 0.352143
21.2359 0.509189 23.575 0.0262008 28.1049 0.045389 1.81516e-07 0.348849 29.2132 0.0369452 0.3 3.70625e-07 0.351863 1.06975e-06 0.352103
21.2386 0.511979 23.6518 0.026227 28.1871 0.0579276 1.81578e-07 0.348568 29.4309 0.0352807 0.3 3.71125e-07 0.351786 1.07375e-06 0.352063
21.2404 0.515783 23.7641 0.0266019 28.2697 0.0757598 1.81703e-07 0.348305 29.4788 0.0349425 0.3 3.72125e-07 0.351709 1.08175e-06 0.352144
21.2429 0.522206 23.8764 0.0278801 28.3454 0.0975779 1.81953e-07 0.348988 29.5267 0.0346118 0.3 3.74125e-07 0.351868 1.08375e-06 0.352103
21.244 0.524393 23.9887 0.032255 28.411 0.121132 1.82016e-07 0.348743 29.5745 0.0342885 0.3 3.74625e-07 0.35179 1.08775e-06 0.352064
21.2456 0.525446 24.101 0.0430114 28.4434 0.134843 1.82141e-07 0.348443 29.6224 0.0339727 0.3 3.75625e-07 0.351711 1.09575e-06 0.352144
21.2468 0.525442 24.1649 0.0546014 28.4785 0.152158 1.82391e-07 0.348914 29.6703 0.0336643 0.3 3.77625e-07 0.351865 1.09775e-06 0.352105
21.2485 0.525136 24.214 0.0685594 28.522 0.177764 1.82453e-07 0.348605 29.7181 0.0333633 0.3 3.78125e-07 0.351788 1.10175e-06 0.352067
21.2509 0.524681 24.2623 0.0879142 28.5658 0.210665 1.82578e-07 0.348263 29.766 0.0330698 0.3 3.79125e-07 0.351709 1.10975e-06 0.352142
21.2544 0.523939 24.3115 0.115121 28.617 0.263558 1.82828e-07 0.348907 29.8783 0.0323754 0.3 3.81125e-07 0.351863 1.11175e-06 0.352099
21.2577 0.523092 24.3676 0.157614 28.6712 0.344774 1.82891e-07 0.348668 29.9906 0.0316658 0.3 3.81625e-07 0.351784 1.11575e-06 0.352056
21.2607 0.522141 24.4048 0.198213 28.719 0.437954 1.83016e-07 0.348416 30.1029 0.0309228 0.3 3.82625e-07 0.351704 1.12375e-06 0.352142
21.2645 0.520785 24.4342 0.24758 28.737 0.471024 1.83266e-07 0.348921 30.2152 0.0301427 0.3 3.84625e-07 0.351966 1.12575e-06 0.352103
21.2705 0.518508 24.4662 0.32912 28.7523 0.489149 1.83328e-07 0.348665 30.2941 0.0295534 0.3 3.88625e-07 0.352178 1.12975e-06 0.352061
21.2784 0.515309 24.4978 0.431798 28.7695 0.500319 1.83453e-07 0.348455 30.3729 0.0289767 0.3 3.89625e-07 0.352152 1.13775e-06 0.352139
21.2906 0.509936 24.5103 0.468386 28.7872 0.507696 1.83703e-07 0.348941 30.4518 0.0284127 0.3 3.91625e-07 0.351918 1.13975e-06 0.352099
21.3114 0.500045 24.5203 0.486221 28.7968 0.51213 1.83766e-07 0.348679 30.5307 0.0278614 0.3 3.92125e-07 0.351796 1.14375e-06 0.35206
21.3386 0.486773 24.5292 0.494713 28.802 0.516995 1.83891e-07 0.348459 30.6095 0.0273227 0.3 3.93125e-07 0.351718 1.15175e-06 0.352139
21.3562 0.479018 24.5388 0.501262 28.8046 0.521554 1.84141e-07 0.348969 30.6884 0.0267966 0.3 3.95125e-07 0.351867 1.15375e-06 0.352099
21.3714 0.474024 24.5509 0.507681 28.8083 0.529952 1.84203e-07 0.348682 30.7672 0.0262832 0.3 3.95625e-07 0.35179 1.15775e-06 0.352063
21.3872 0.470733 24.5595 0.512746 28.8117 0.538234 1.84328e-07 0.348392 30.8796 0.0256723 0.3 3.96625e-07 0.351714 1.16575e-06 0.352142
21.3994 0.469079 24.5634 0.517746 28.8143 0.544298 1.84578e-07 0.348964 30.9919 0.0251992 0.3 3.98625e-07 0.351866 1.16775e-06 0.352102
21.4143 0.467328 24.5655 0.522561 28.8175 0.550839 1.84641e-07 0.348702 31.1042 0.0249105 0.3 3.99125e-07 0.351788 1.17175e-06 0.352048
21.4304 0.464944 24.5675 0.528137 28.821 0.557387 1.84766e-07 0.348415 31.2165 0.0248671 0.3 4.00125e-07 0.351708 1.17275e-06 0.352065
21.4502 0.461608 24.5697 0.534251 28.8251 0.563774 1.85016e-07 0.348984 31.3288 0.0251126 0.3 4.02125e-07 0.351867 1.17475e-06 0.352077
21.4634 0.459794 24.5712 0.538122 28.8299 0.570286 1.85078e-07 0.348714 31.4319 0.0257184 0.3 4.02625e-07 0.351791 1.17875e-06 0.352054
21.4807 0.457311 24.5734 0.542906 28.8352 0.5763 1.85203e-07 0.348903 31.5292 0.0268657 0.3 4.03625e-07 0.351713 1.17975e-06 0.352065
21.4948 0.454047 24.5755 0.546943 28.8422 0.582908 1.85234e-07 0.35018 31.5775 0.0277483 0.3 4.05625e-07 0.351867 1.18175e-06 0.352078
21.512 0.447621 24.5782 0.550825 28.8496 0.588541 1.85242e-07 0.35054 31.6557 0.0298813 0.3 4.06125e-07 0.351791 1.18575e-06 0.352059
21.5417 0.431718 24.5815 0.554075 28.8584 0.59448 1.85258e-07 0.350678 31.768 0.0350167 0.3 4.07125e-07 0.351713 1.18675e-06 0.352069
21.5716 0.410859 24.585 0.556504 28.8683 0.600789 1.85289e-07 0.350537 31.8803 0.0434687 0.3 4.09125e-07 0.351868 1.18875e-06 0.352074
21.6147 0.373404 24.5885 0.558695 28.8882 0.612414 1.85352e-07 0.349997 31.9926 0.0559393 0.3 4.09625e-07 0.351793 1.19275e-06 0.352078
21.6429 0.342824 24.5936 0.561811 28.9066 0.622078 1.85477e-07 0.349086 32.1022 0.0726232 0.3 4.10625e-07 0.351717 1.20075e-06 0.352142
21.6652 0.311986 24.6017 0.566504 28.9297 0.632477 1.85727e-07 0.348949 32.2128 0.0952455 0.3 4.12625e-07 0.351872 1.20275e-06 0.352102
21.6831 0.279379 24.6109 0.571432 28.9566 0.642474 1.85789e-07 0.348674 32.3251 0.12461 0.3 4.13125e-07 0.351796 1.20675e-06 0.352061
21.7014 0.234594 24.6262 0.578414 28.9873 0.650973 1.85914e-07 0.348361 32.3942 0.146226 0.3 4.14125e-07 0.351718 1.21475e-06 0.352143
21.7161 0.183181 24.6414 0.583755 29.0214 0.656494 1.86164e-07 0.348846 32.4308 0.159295 0.3 4.16125e-07 0.351867 1.21675e-06 0.352102
21.7314 0.115658 24.6607 0.588056 29.0704 0.659019 1.86227e-07 0.348499 32.4633 0.172146 0.3 4.16625e-07 0.351789 1.22075e-06 0.352047
21.7383 0.0917669 24.6832 0.590471 29.1172 0.655689 1.86352e-07 0.348145 32.4955 0.186235 0.3 4.17625e-07 0.351711 1.22175e-06 0.352065
21.7448 0.0832634 24.7074 0.590719 29.1683 0.645678 1.86602e-07 0.348933 32.5283 0.202464 0.3 4.19625e-07 0.35197 1.22375e-06 0.352075
21.7519 0.0832811 24.7368 0.588479 29.2188 0.629957 1.86664e-07 0.348666 32.5761 0.230879 0.3 4.23625e-07 0.352179 1.22775e-06 0.352051
21.759 0.0858614 24.7725 0.583117 29.2776 0.5995 1.86789e-07 0.348316 32.6535 0.290997 0.3 4.24625e-07 0.352152 1.22875e-06 0.352063
21.7671 0.0889223 24.8069 0.574505 29.3637 0.535941 1.87039e-07 0.348914 32.7346 0.377768 0.3 4.26625e-07 0.351914 1.23075e-06 0.352074
21.7816 0.09329 24.8356 0.563182 29.3979 0.505627 1.87102e-07 0.348731 32.7857 0.447847 0.3 4.27125e-07 0.351791 1.23475e-06 0.35205
21.8036 0.0978659 24.868 0.547973 29.4212 0.483011 1.87117e-07 0.34876 32.807 0.475317 0.3 4.28125e-07 0.35171 1.23575e-06 0.352063
21.826 0.100617 24.8938 0.534414 29.4342 0.46989 1.87148e-07 0.349106 32.825 0.490317 0.3 4.30125e-07 0.351867 1.23775e-06 0.352075
21.8543 0.102496 24.918 0.517624 29.4456 0.457846 1.87211e-07 0.349395 32.8489 0.501529 0.3 4.30625e-07 0.351791 1.24175e-06 0.35205
21.8839 0.10361 24.9348 0.502419 29.4523 0.4503 1.87336e-07 0.349107 32.8669 0.507246 0.3 4.31625e-07 0.351712 1.24275e-06 0.352063
21.9255 0.1045 24.9526 0.483393 29.4592 0.441911 1.87586e-07 0.348814 32.8776 0.511463 0.3 4.33625e-07 0.351864 1.24475e-06 0.352078
21.9814 0.105086 24.9635 0.470485 29.4662 0.433349 1.87648e-07 0.348537 32.8843 0.516997 0.3 4.34125e-07 0.351785 1.24875e-06 0.352086
22.0543 0.104654 24.9722 0.459102 29.4727 0.425638 1.87773e-07 0.348335 32.8876 0.521963 0.3 4.35125e-07 0.351704 1.25675e-06 0.352141
22.1666 0.100546 24.9776 0.451193 29.4793 0.418015 1.88023e-07 0.348806 32.891 0.528634 0.3 4.37125e-07 0.351863 1.25875e-06 0.352101
22.2789 0.0919638 24.9825 0.443272 29.4916 0.4039 1.88086e-07 0.348511 32.8947 0.536247 0.3 4.37625e-07 0.351785 1.26275e-06 0.352048
22.3759 0.0817346 24.9884 0.432462 29.507 0.385589 1.88211e-07 0.349037 32.8974 0.541783 0.3 4.38625e-07 0.351705 1.26375e-06 0.352066
22.4173 0.0769993 24.9929 0.42416 29.5379 0.346168 1.88242e-07 0.34965 32.9006 0.54818 0.3 4.40625e-07 0.351863 1.26575e-06 0.352075
22.4481 0.073488 24.9983 0.414293 29.5724 0.295566 1.88305e-07 0.34998 32.9035 0.553598 0.3 4.41125e-07 0.351786 1.26975e-06 0.35205
22.4843 0.0694665 25.0052 0.401742 29.6169 0.214915 1.8843e-07 0.349139 32.9068 0.559394 0.3 4.42125e-07 0.351709 1.27075e-06 0.352063
22.5242 0.0651719 25.014 0.384706 29.6639 0.117511 1.8868e-07 0.34895 32.9105 0.565152 0.3 4.44125e-07 0.351863 1.27275e-06 0.352077
22.5693 0.0605542 25.0317 0.346554 29.6824 0.0897378 1.88742e-07 0.348653 32.9145 0.570876 0.3 4.44625e-07 0.351786 1.27675e-06 0.352052
22.6425 0.0537028 25.0518 0.294196 29.7035 0.0779772 1.88867e-07 0.348331 32.9191 0.57685 0.3 4.45625e-07 0.351709 1.27775e-06 0.352065
22.7548 0.0445668 25.0725 0.223456 29.7184 0.0767635 1.89117e-07 0.348881 32.9242 0.582781 0.3 4.47625e-07 0.35187 1.27975e-06 0.35208
22.8671 0.0372509 25.0919 0.144963 29.7355 0.0780311 1.8918e-07 0.348564 32.9303 0.589002 0.3 4.48125e-07 0.351793 1.28375e-06 0.35206
22.9794 0.0321452 25.1035 0.108106 29.7634 0.0812744 1.89305e-07 0.348204 32.9371 0.595256 0.3 4.49125e-07 0.351712 1.28475e-06 0.35207
23.0917 0.029286 25.1156 0.091707 29.8107 0.0869233 1.89555e-07 0.34883 32.9452 0.601937 0.3 4.51125e-07 0.351865 1.28675e-06 0.35208
23.204 0.0282645 25.1282 0.0883102 29.8644 0.0922131 1.89617e-07 0.34848 32.9544 0.60872 0.3 4.51625e-07 0.351787 1.29075e-06 0.352089
23.3163 0.0284062 25.1398 0.0888249 29.9238 0.0963386 1.89633e-07 0.348623 32.9656 0.616207 0.3 4.52625e-07 0.351709 1.29875e-06 0.352142
23.3908 0.0288986 25.1563 0.0906234 29.9822 0.0989597 1.89664e-07 0.349328 32.9779 0.623612 0.3 4.54625e-07 0.351865 1.30075e-06 0.3521
23.4283 0.029234 25.1853 0.0938575 30.0405 0.100369 1.89727e-07 0.349592 32.9931 0.631745 0.3 4.55125e-07 0.351786 1.30475e-06 0.352049
23.4904 0.0298447 25.217 0.0967075 30.1394 0.100986 1.89852e-07 0.349094 33.0095 0.639666 0.3 4.56125e-07 0.351706 1.30575e-06 0.352067
23.573 0.0306483 25.2556 0.0991556 30.2397 0.0999981 1.90102e-07 0.348906 33.0325 0.649627 0.3 4.58125e-07 0.351866 1.30775e-06 0.352079
23.6485 0.0312919 25.2995 0.101039 30.352 0.0973412 1.90164e-07 0.348645 33.0538 0.657664 0.3 4.58625e-07 0.350894 1.31175e-06 0.352057
23.7608 0.0320488 25.3615 0.102814 30.4044 0.0955958 1.90289e-07 0.348414 33.0901 0.669212 0.3 4.5875e-07 0.350329 1.31275e-06 0.352068
23.8731 0.0325361 25.4349 0.104288 30.4384 0.0942897 1.90539e-07 0.348951 33.1249 0.677567 0.3 4.59e-07 0.349839 1.31475e-06 0.35208
23.9854 0.0327348 25.4683 0.104781 30.4725 0.0929156 1.90602e-07 0.348674 33.1945 0.687374 0.3 4.595e-07 0.350467 1.31875e-06 0.352088
24.0977 0.0326831 25.5045 0.105176 30.5149 0.0911394 1.90727e-07 0.348391 33.2628 0.687078 0.3 4.605e-07 0.351363 1.32675e-06 0.352145
24.21 0.0324851 25.5373 0.105424 30.5543 0.0894496 1.90977e-07 0.348932 33.3751 0.669698 0.3 4.625e-07 0.351868 1.32875e-06 0.352105
24.3223 0.032371 25.5907 0.105548 30.6183 0.0866626 1.91039e-07 0.348703 33.4167 0.657807 0.3 4.63e-07 0.35179 1.33275e-06 0.352067
24.3931 0.0325622 25.6769 0.104805 30.7209 0.0822156 1.91164e-07 0.34852 33.4477 0.644745 0.3 4.64e-07 0.351711 1.34075e-06 0.35214
24.43 0.0329104 25.7892 0.101669 30.8332 0.0775048 1.91414e-07 0.348933 33.4837 0.625969 0.3 4.66e-07 0.351869 1.34275e-06 0.352098
24.4623 0.033491 25.9015 0.0960551 30.9455 0.0730695 1.91477e-07 0.348569 33.5239 0.602055 0.3 4.665e-07 0.351793 1.34675e-06 0.35206
24.4937 0.034417 26.0138 0.0887663 31.0578 0.0689569 1.91602e-07 0.348219 33.569 0.572418 0.3 4.675e-07 0.351715 1.35475e-06 0.352142
24.5277 0.036307 26.1261 0.0809341 31.1701 0.0651561 1.91852e-07 0.348938 33.642 0.52087 0.3 4.695e-07 0.351867 1.35675e-06 0.352101
24.575 0.0412202 26.2384 0.0732671 31.2824 0.0616347 1.91914e-07 0.348726 33.7001 0.477928 0.3 4.7e-07 0.351791 1.36075e-06 0.352047
24.6088 0.0472389 26.3507 0.0660485 31.3774 0.0588436 1.92039e-07 0.348507 33.7213 0.46159 0.3 4.71e-07 0.351714 1.36175e-06 0.352065
24.6374 0.0550045 26.4039 0.0628702 31.4852 0.0559207 1.92289e-07 0.348902 33.7362 0.449563 0.3 4.73e-07 0.35187 1.36375e-06 0.352078
24.6621 0.0644524 26.4381 0.0609596 31.5699 0.0537968 1.92352e-07 0.348595 33.7474 0.440158 0.3 4.735e-07 0.351794 1.36775e-06 0.352057
24.6853 0.0766899 26.4721 0.0591513 31.6435 0.0520662 1.92477e-07 0.348325 33.755 0.433902 0.3 4.745e-07 0.351717 1.36875e-06 0.352068
24.7085 0.0935142 26.5144 0.0570049 31.7558 0.049581 1.92727e-07 0.348751 33.7632 0.427294 0.3 4.765e-07 0.351872 1.37075e-06 0.352079
24.7329 0.117472 26.5534 0.0551309 31.8681 0.0472729 1.92789e-07 0.348441 33.776 0.417205 0.3 4.77e-07 0.351796 1.37475e-06 0.352059
24.7597 0.153488 26.6169 0.052311 31.9804 0.0451462 1.92914e-07 0.348218 33.7892 0.406691 0.3 4.78e-07 0.351717 1.37575e-06 0.352069
24.7774 0.18782 26.7187 0.0482112 32.0927 0.0431874 1.93164e-07 0.348901 33.8156 0.385277 0.3 4.8e-07 0.351868 1.37775e-06 0.352079
24.7913 0.229155 26.831 0.0442163 32.205 0.041384 1.93227e-07 0.34859 33.845 0.360296 0.3 4.805e-07 0.351792 1.38175e-06 0.352058
24.8063 0.29772 26.9433 0.0407555 32.3173 0.0397135 1.93352e-07 0.348226 33.9039 0.305745 0.3 4.815e-07 0.351714 1.38275e-06 0.352069
24.823 0.398203 27.0556 0.0377769 32.4286 0.0381844 1.93602e-07 0.34891 33.9807 0.223264 0.3 4.835e-07 0.351865 1.38475e-06 0.352078
24.8327 0.455035 27.1679 0.0352239 32.5242 0.0369936 1.93664e-07 0.348668 34.0643 0.120539 0.3 4.84e-07 0.351787 1.38875e-06 0.352056
24.8386 0.478383 27.2802 0.0330569 32.6198 0.0358785 1.93789e-07 0.348381 34.0952 0.086011 0.3 4.85e-07 0.351709 1.38975e-06 0.352068
24.8437 0.488318 27.3765 0.0314816 32.7154 0.0348391 1.94039e-07 0.34887 34.1188 0.0708047 0.3 4.87e-07 0.351868 1.39175e-06 0.352081
24.8493 0.49448 27.4484 0.0305159 32.811 0.0338753 1.94102e-07 0.348571 34.1482 0.0644618 0.3 4.875e-07 0.351791 1.39575e-06 0.352091
24.8552 0.499439 27.5243 0.0296788 32.9066 0.0329873 1.94227e-07 0.348296 34.172 0.0632729 0.3 4.885e-07 0.351714 1.40375e-06 0.352142
24.8619 0.503717 27.5695 0.0292523 33.0022 0.0321749 1.94477e-07 0.348933 34.1972 0.0637464 0.3 4.905e-07 0.351867 1.40575e-06 0.352102
24.8699 0.507198 27.6429 0.0286648 33.0979 0.0314382 1.94539e-07 0.348669 34.2477 0.0661328 0.3 4.91e-07 0.351791 1.40975e-06 0.352053
24.874 0.509477 27.7552 0.027941 33.2102 0.030652 1.94664e-07 0.348386 34.3007 0.0689305 0.3 4.92e-07 0.351715 1.41075e-06 0.35207
24.8764 0.512559 27.8675 0.0273945 33.3225 0.0299087 1.94914e-07 0.348838 34.3821 0.0727132 0.3 4.94e-07 0.351874 1.41275e-06 0.352077
24.8779 0.516003 27.9798 0.0270101 33.3932 0.0294424 1.94977e-07 0.348562 34.4281 0.0743475 0.3 4.945e-07 0.351798 1.41675e-06 0.352054
24.8799 0.520976 28.0921 0.0267519 33.4623 0.028974 1.95102e-07 0.348351 34.4585 0.0751291 0.3 4.955e-07 0.351719 1.41775e-06 0.352066
24.8818 0.524339 28.2044 0.0265807 33.5751 0.0281813 1.95352e-07 0.348882 34.49 0.075733 0.3 4.975e-07 0.351872 1.41975e-06 0.352078
24.8835 0.525087 28.3167 0.0264551 33.8764 0.026148 1.95414e-07 0.3486 34.5263 0.0762212 0.3 4.98e-07 0.351795 1.42375e-06 0.352053
24.8854 0.524719 28.3909 0.0263725 33.9887 0.0255735 1.95539e-07 0.348368 34.5728 0.0765446 0.3 4.99e-07 0.351716 1.42475e-06 0.352065
24.8874 0.524308 28.4284 0.0263245 34.101 0.0252226 1.95789e-07 0.348929 34.6481 0.0765471 0.3 5.01e-07 0.351868 1.42675e-06 0.35208
24.8896 0.523845 28.4904 0.0262435 34.2134 0.025219 1.95852e-07 0.348637 34.7604 0.0759102 0.3 5.015e-07 0.351792 1.43075e-06 0.352089
24.8924 0.52318 28.5264 0.0262052 34.3257 0.0256745 1.95977e-07 0.348343 34.8727 0.0746606 0.3 5.025e-07 0.351714 1.43875e-06 0.352146
24.8957 0.522241 28.573 0.0261848 34.3944 0.0262893 1.96227e-07 0.34896 34.985 0.0727588 0.3 5.045e-07 0.351867 1.44075e-06 0.352106
24.8988 0.521181 28.6485 0.0262701 34.431 0.0268123 1.96289e-07 0.348668 35.0973 0.0704468 0.3 5.05e-07 0.351788 1.44475e-06 0.352065
24.9034 0.51948 28.7608 0.0268252 34.4635 0.0274362 1.96414e-07 0.348306 35.2096 0.067973 0.3 5.06e-07 0.35171 1.45275e-06 0.352145
24.9096 0.517107 28.8731 0.0286038 34.4958 0.0282123 1.96664e-07 0.348888 35.3219 0.0654748 0.3 5.08e-07 0.351869 1.45475e-06 0.352108
24.9186 0.513407 28.9854 0.0340312 34.5285 0.0292193 1.96727e-07 0.348656 35.393 0.0639275 0.3 5.085e-07 0.351793 1.45875e-06 0.352056
24.9323 0.507247 29.0814 0.0447691 34.5763 0.0313986 1.96852e-07 0.348414 35.4941 0.0618439 0.3 5.095e-07 0.351715 1.45975e-06 0.352071
24.959 0.494464 29.1401 0.0564676 34.6538 0.0370711 1.97102e-07 0.348881 35.5952 0.0598492 0.3 5.115e-07 0.351869 1.46175e-06 0.352077
24.9819 0.483561 29.1873 0.0705625 34.7397 0.0467384 1.97164e-07 0.348597 35.6963 0.0579436 0.3 5.12e-07 0.351793 1.46575e-06 0.352054
24.9979 0.477126 29.2339 0.0900033 34.8152 0.0588521 1.97289e-07 0.348341 35.7974 0.0561269 0.3 5.13e-07 0.351717 1.46675e-06 0.352066
25.0147 0.47255 29.2849 0.118751 34.8905 0.0753285 1.97539e-07 0.348927 35.8985 0.0543992 0.3 5.15e-07 0.351875 1.46875e-06 0.352081
25.0305 0.469887 29.3341 0.156221 34.9659 0.0978108 1.97602e-07 0.348656 35.9996 0.0527605 0.3 5.155e-07 0.351799 1.47275e-06 0.35209
25.0449 0.468137 29.3696 0.19453 35.0615 0.136117 1.97727e-07 0.348377 36.1007 0.0512107 0.3 5.165e-07 0.351719 1.48075e-06 0.352146
25.0621 0.46582 29.3985 0.241182 35.1415 0.179746 1.97977e-07 0.348869 36.213 0.049562 0.3 5.185e-07 0.351872 1.48275e-06 0.352106
25.0854 0.462112 29.4297 0.317841 35.203 0.22793 1.98039e-07 0.348541 36.3943 0.0470692 0.3 5.19e-07 0.351796 1.48675e-06 0.352067
25.1028 0.459596 29.4633 0.426454 35.259 0.294507 1.98164e-07 0.348214 36.5115 0.0455939 0.3 5.2e-07 0.351718 1.49475e-06 0.352143
25.1229 0.456296 29.4756 0.464155 35.3178 0.394328 1.98414e-07 0.34878 36.6288 0.0441915 0.3 5.22e-07 0.351868 1.49675e-06 0.352102
25.1398 0.451728 29.4857 0.483823 35.3435 0.447166 1.98477e-07 0.348429 36.7461 0.0428619 0.3 5.225e-07 0.351791 1.50075e-06 0.35206
25.1587 0.44359 29.4936 0.492075 35.3582 0.473682 1.98492e-07 0.348401 36.8633 0.0416052 0.3 5.235e-07 0.351714 1.50875e-06 0.352145
25.189 0.425375 29.5023 0.498713 35.3716 0.488865 1.98523e-07 0.348752 36.9806 0.0404213 0.3 5.255e-07 0.351868 1.51075e-06 0.352107
25.2332 0.390711 29.5142 0.505871 35.3861 0.498518 1.98586e-07 0.349214 37.0979 0.0393103 0.3 5.26e-07 0.351792 1.51475e-06 0.352054
25.2784 0.345101 29.524 0.511028 35.4055 0.507119 1.98711e-07 0.349093 37.2151 0.0382721 0.3 5.27e-07 0.351714 1.51575e-06 0.352071
25.3017 0.31414 29.5294 0.515506 35.4163 0.512354 1.98961e-07 0.348938 37.4315 0.0364797 0.3 5.29e-07 0.351868 1.51775e-06 0.352079
25.3211 0.279838 29.5316 0.519548 35.4223 0.517779 1.99023e-07 0.348194 37.4955 0.035992 0.3 5.295e-07 0.351792 1.52175e-06 0.352057
25.3376 0.240689 29.5345 0.5276 35.4248 0.522152 1.99039e-07 0.348168 37.5595 0.0355185 0.3 5.305e-07 0.351199 1.52275e-06 0.352068
25.3522 0.192179 29.5366 0.533294 35.4279 0.529354 1.9907e-07 0.348904 37.6235 0.0350592 0.3 5.30531e-07 0.350976 1.52475e-06 0.352081
25.367 0.128426 29.5383 0.537705 35.4312 0.537424 1.99133e-07 0.349563 37.6875 0.0346142 0.3 5.30594e-07 0.350861 1.52875e-06 0.352091
25.3751 0.0963897 29.5405 0.542619 35.4332 0.542195 1.99258e-07 0.349138 37.7515 0.0341834 0.3 5.30609e-07 0.351126 1.53675e-06 0.352145
25.3808 0.084811 29.5426 0.546766 35.4362 0.548829 1.99508e-07 0.348884 37.8155 0.0337668 0.3 5.30641e-07 0.351362 1.53875e-06 0.352104
25.3885 0.0827887 29.5453 0.550799 35.4388 0.553967 1.9957e-07 0.348625 37.8795 0.0333644 0.3 5.30703e-07 0.346498 1.54275e-06 0.352065
25.3939 0.0844083 29.5487 0.554234 35.4422 0.559825 1.99695e-07 0.348411 37.9918 0.032668 0.3 5.30719e-07 0.343625 1.55075e-06 0.352143
25.4014 0.0873696 29.5522 0.556695 35.4457 0.565311 1.99945e-07 0.349005 38.1041 0.0319682 0.3 5.3075e-07 0.341795 1.55275e-06 0.352104
25.4117 0.0909015 29.5558 0.558985 35.45 0.57101 2.00008e-07 0.348739 38.2164 0.0312409 0.3 5.30812e-07 0.349666 1.55675e-06 0.352054
25.4324 0.0961099 29.5607 0.561992 35.4559 0.577693 2.00133e-07 0.348429 38.3287 0.0304799 0.3 5.30828e-07 0.348981 1.55775e-06 0.352071
25.4539 0.0995147 29.5688 0.56672 35.4616 0.582978 2.00383e-07 0.349061 38.4075 0.0299067 0.3 5.30859e-07 0.345038 1.55975e-06 0.35208
25.4802 0.101803 29.5782 0.57177 35.4695 0.589014 2.00445e-07 0.348815 38.4863 0.0293387 0.3 5.30922e-07 0.344425 1.56375e-06 0.352059
25.5088 0.103182 29.5932 0.578723 35.4784 0.595095 2.0057e-07 0.34846 38.5651 0.0287759 0.3 5.30937e-07 0.229865 1.56475e-06 0.352069
25.5443 0.104154 29.6087 0.584263 35.4908 0.603001 2.0082e-07 0.348927 38.6439 0.0282184 0.3 5.30937e-07 0.132914 1.56675e-06 0.35208
25.5921 0.104879 29.6282 0.588667 35.504 0.61083 2.00883e-07 0.348668 38.7227 0.0276661 0.3 5.30937e-07 0.110066 1.57075e-06 0.352059
25.6554 0.105002 29.651 0.591128 35.5221 0.620568 2.01008e-07 0.348405 38.8015 0.0271191 0.3 5.30937e-07 0.115621 1.57175e-06 0.352069
25.7677 0.102401 29.6755 0.591345 35.542 0.630032 2.01258e-07 0.34883 38.8803 0.0265772 0.3 5.30937e-07 0.121177 1.57375e-06 0.352078
25.88 0.0952584 29.7054 0.589007 35.5671 0.64018 2.0132e-07 0.348512 38.9926 0.0259195 0.3 5.30937e-07 0.12951 1.57775e-06 0.352055
25.9899 0.0843341 29.7412 0.583515 35.5921 0.648151 2.01445e-07 0.34825 39.1049 0.0253822 0.3 5.30937e-07 0.140621 1.57875e-06 0.352067
26.1022 0.0718881 29.7764 0.574489 35.6297 0.656341 2.01695e-07 0.348893 39.2172 0.0250081 0.3 5.30937e-07 0.122566 1.58075e-06 0.352079
26.2145 0.0601157 29.8041 0.563297 35.6647 0.659713 2.01758e-07 0.348622 39.3295 0.0248199 0.3 5.30937e-07 0.115343 1.58475e-06 0.352058
26.3268 0.0496064 29.8319 0.550289 35.7348 0.656014 2.01883e-07 0.348364 39.4321 0.0248726 0.3 5.30937e-07 0.115621 1.58575e-06 0.352069
26.3948 0.0440081 29.8498 0.542161 35.8017 0.641973 2.02133e-07 0.349 39.5294 0.0252539 0.3 5.30937e-07 0.114232 1.58775e-06 0.352084
26.4313 0.041346 29.8666 0.532883 35.8786 0.611615 2.02195e-07 0.348733 39.5778 0.025622 0.3 5.30937e-07 0.110343 1.59175e-06 0.352067
26.4639 0.0391874 29.8817 0.521675 35.9523 0.564616 2.0232e-07 0.34842 39.6562 0.026528 0.3 5.30937e-07 0.107288 1.59275e-06 0.352075
26.4966 0.0372049 29.902 0.50358 36.0034 0.521598 2.0257e-07 0.348897 39.7685 0.0286604 0.3 5.30937e-07 0.107288 1.59475e-06 0.352081
26.5287 0.0354574 29.9135 0.491658 36.0321 0.494668 2.02633e-07 0.348621 39.8808 0.0325429 0.3 5.30937e-07 0.112843 1.59875e-06 0.352061
26.5768 0.0332845 29.9283 0.474408 36.0468 0.480103 2.02758e-07 0.348362 39.9931 0.039441 0.3 5.30937e-07 0.110065 1.59975e-06 0.352072
26.6545 0.0307757 29.9376 0.462693 36.061 0.465505 2.03008e-07 0.348962 40.1054 0.0501551 0.3 5.30937e-07 0.105899 1.60175e-06 0.352082
26.7668 0.0287786 29.9441 0.453545 36.0688 0.457216 2.0307e-07 0.348657 40.2177 0.0651622 0.3 5.30937e-07 0.118009 1.60575e-06 0.352059
26.8791 0.0282199 29.949 0.445868 36.0757 0.449402 2.03195e-07 0.348292 40.3261 0.0840752 0.3 5.30937e-07 0.120064 1.60675e-06 0.35207
26.9914 0.0286728 29.9545 0.436015 36.0824 0.441232 2.03445e-07 0.348951 40.3946 0.0987354 0.3 5.30937e-07 0.119508 1.60875e-06 0.35208
27.1037 0.0296145 29.9599 0.426029 36.0886 0.433524 2.03508e-07 0.348744 40.4311 0.107826 0.3 5.30937e-07 0.119508 1.61275e-06 0.352055
27.216 0.0306654 29.9654 0.415982 36.0952 0.425691 2.03633e-07 0.348529 40.4636 0.11679 0.3 5.30937e-07 0.11673 1.61375e-06 0.352068
27.3283 0.031625 29.9712 0.405449 36.1019 0.417956 2.03883e-07 0.34902 40.4961 0.126449 0.3 5.30937e-07 0.109786 1.61575e-06 0.352083
27.4317 0.0323062 29.9817 0.385337 36.1138 0.404348 2.03945e-07 0.348717 40.5286 0.136854 0.3 5.30937e-07 0.107008 1.61975e-06 0.35206
27.4797 0.0324989 29.9969 0.352733 36.1288 0.386608 2.0407e-07 0.348378 40.5765 0.154021 0.3 5.31937e-07 0.291677 1.62075e-06 0.352071
27.5277 0.0326427 30.0183 0.29772 36.1587 0.34854 2.0432e-07 0.348996 40.6541 0.187347 0.3 5.32937e-07 0.351844 1.62275e-06 0.352081
27.5757 0.0327378 30.04 0.224613 36.1925 0.299529 2.04383e-07 0.348776 40.7428 0.236865 0.3 5.34937e-07 0.351899 1.62675e-06 0.352058
27.6237 0.0327841 30.0597 0.145178 36.237 0.219452 2.04508e-07 0.348512 40.8246 0.300247 0.3 5.38937e-07 0.352071 1.62775e-06 0.352069
27.6717 0.0327817 30.0714 0.10803 36.2842 0.12159 2.04758e-07 0.348875 40.8974 0.37969 0.3 5.46937e-07 0.352204 1.62975e-06 0.35208
27.7198 0.0327305 30.0836 0.0916614 36.3031 0.0914775 2.0482e-07 0.348567 40.9456 0.44668 0.3 5.62937e-07 0.352237 1.63375e-06 0.352057
27.7678 0.0326306 30.0962 0.0883183 36.3227 0.078573 2.04945e-07 0.348309 40.9664 0.474055 0.3 5.94937e-07 0.352258 1.63475e-06 0.352069
27.8801 0.0324356 30.1078 0.0888506 36.3382 0.0767213 2.05195e-07 0.348985 40.9845 0.489654 0.3 6.58937e-07 0.352258 1.63675e-06 0.352084
27.9924 0.0326757 30.1244 0.0906663 36.3556 0.0777821 2.05258e-07 0.348723 41.0085 0.50122 0.3 7.86937e-07 0.352255 1.64075e-06 0.352065
28.1047 0.0345598 30.1535 0.0938987 36.3795 0.0804773 2.05383e-07 0.348408 41.0277 0.507307 0.3 1.04294e-06 0.352263 1.64175e-06 0.352075
28.1811 0.0386882 30.1852 0.0967366 36.4273 0.0862902 2.05633e-07 0.348931 41.0386 0.511676 0.3 1.55494e-06 0.35227 1.64375e-06 0.352083
28.2244 0.0442126 30.2239 0.0991775 36.4766 0.091442 2.05695e-07 0.348618 41.0451 0.517366 0.3 2.57894e-06 0.35227 1.64775e-06 0.352062
28.2574 0.051568 30.2679 0.101056 36.5213 0.0949692 2.0582e-07 0.348241 41.0486 0.522758 0.3 4.62694e-06 0.352267 1.64875e-06 0.352072
28.2841 0.0603522 30.3302 0.102829 36.5646 0.0973525 2.0607e-07 0.34889 41.052 0.529451 0.3 0.000303635 0.352262 1.65075e-06 0.352081
28.3083 0.0715822 30.4038 0.1043 36.6269 0.0995097 2.06133e-07 0.348602 41.0557 0.5371 0.3 0.000602643 0.352257 1.65475e-06 0.352058
28.3328 0.0872394 30.438 0.104802 36.7146 0.100931 2.06258e-07 0.348234 41.0583 0.542526 0.3 0.000901651 0.352254 1.65575e-06 0.352069
28.3552 0.106662 30.472 0.105165 36.8001 0.100821 2.06508e-07 0.34889 41.0615 0.54889 0.3 0.00120066 0.352253 1.65775e-06 0.352084
28.3824 0.13832 30.5143 0.105482 36.9124 0.0989185 2.0657e-07 0.348598 41.0645 0.554353 0.3 0.00149967 0.352253 1.66175e-06 0.352066
28.4017 0.169579 30.5533 0.105603 37.0247 0.0955242 2.06695e-07 0.348229 41.0678 0.560123 0.3 0.00179867 0.352253 1.66275e-06 0.352076
28.4168 0.205937 30.6166 0.10528 37.137 0.0911423 2.06945e-07 0.34891 41.0715 0.565896 0.3 0.00209768 0.352256 1.66475e-06 0.352082
28.432 0.262808 30.7182 0.103175 37.2493 0.0863571 2.07008e-07 0.348651 41.0756 0.571653 0.3 0.0448139 0.352291 1.66875e-06 0.352056
28.4464 0.34018 30.8305 0.0983786 37.3616 0.0814787 2.07133e-07 0.348333 41.0804 0.577657 0.3 0.0875302 0.352298 1.66975e-06 0.351886
28.4573 0.410724 30.9428 0.0915119 37.408 0.0794859 2.07383e-07 0.348909 41.0856 0.58363 0.3 0.130246 0.352275 1.67e-06 0.223925
28.4646 0.454396 31.0551 0.0837412 37.4411 0.0780933 2.07445e-07 0.348609 41.0918 0.589876 0.3 0.172963 0.352223 1.671e-06 0.287752
28.4698 0.475602 31.1674 0.0759466 37.4758 0.0766737 2.0757e-07 0.348254 41.0988 0.596187 0.3 0.215679 0.352141 1.672e-06 0.351583
28.4747 0.486237 31.2797 0.0685735 37.5642 0.0732028 2.0782e-07 0.34875 41.1071 0.602936 0.3 0.258395 0.35203 1.674e-06 0.350984
28.4794 0.491978 31.3763 0.0627089 37.6342 0.0706243 2.07883e-07 0.348501 41.1165 0.609793 0.3 0.301111 0.35189 1.6745e-06 0.350584
28.4842 0.49669 31.4175 0.0603893 37.746 0.0667411 2.08008e-07 0.348347 41.128 0.617365 0.3 0.343589 0.351491 1.6755e-06 0.350333
28.4903 0.501383 31.4483 0.0587652 37.8583 0.0631093 2.08258e-07 0.348954 41.1407 0.624834 0.3 0.373465 0.350916 1.6775e-06 0.350826
28.4987 0.505861 31.4845 0.0569419 37.9706 0.0597544 2.0832e-07 0.34868 41.1561 0.632953 0.3 0.404354 0.34983 1.678e-06 0.350561
28.5066 0.510296 31.5242 0.0550319 38.0829 0.056657 2.08445e-07 0.348409 41.1728 0.640876 0.3 0.432537 0.34807 1.679e-06 0.35029
28.5093 0.514112 31.5694 0.0529868 38.1952 0.0537984 2.08695e-07 0.348794 41.196 0.65078 0.3 0.463386 0.344603 1.681e-06 0.35083
28.5111 0.51848 31.6427 0.0499395 38.3076 0.051147 2.08758e-07 0.348456 41.2177 0.658817 0.3 0.497188 0.337948 1.6815e-06 0.350589
28.5129 0.52265 31.755 0.0457487 38.4257 0.0485655 2.08883e-07 0.348163 41.2548 0.670293 0.3 0.528955 0.327203 1.6825e-06 0.35034
28.5145 0.524894 31.8673 0.0420771 38.5262 0.046567 2.09133e-07 0.34883 41.2905 0.678525 0.3 0.566755 0.307449 1.6845e-06 0.350832
28.5163 0.525286 31.9796 0.0389137 38.6478 0.0443536 2.09195e-07 0.348558 41.3618 0.687654 0.3 0.603789 0.282135 1.685e-06 0.350584
28.518 0.524982 32.0919 0.0361952 38.7601 0.0424704 2.0932e-07 0.348293 41.4322 0.688721 0.3 0.627868 0.263752 1.686e-06 0.350346
28.52 0.524606 32.2043 0.033883 38.8724 0.0407242 2.0957e-07 0.349005 41.465 0.685204 0.3 0.64911 0.247781 1.688e-06 0.350833
28.5229 0.524003 32.3166 0.0319407 38.9847 0.0391177 2.09633e-07 0.348752 41.4986 0.679508 0.3 0.674722 0.230071 1.6885e-06 0.350574
28.5259 0.523304 32.3909 0.0308579 39.097 0.0376403 2.09758e-07 0.348411 41.5295 0.673041 0.3 0.707053 0.21044 1.6895e-06 0.350318
28.529 0.522403 32.4602 0.0300216 39.2093 0.0362822 2.10008e-07 0.348802 41.578 0.657402 0.3 0.771714 0.177865 1.6915e-06 0.35082
28.5321 0.521305 32.5264 0.0293547 39.3216 0.0350253 2.1007e-07 0.348532 41.6322 0.631116 0.3 0.856651 0.144785 1.692e-06 0.350564
28.5374 0.519349 32.573 0.028952 39.462 0.0335957 2.10195e-07 0.348349 41.7399 0.564175 0.3 0.963158 0.11522 1.693e-06 0.350307
28.5442 0.51671 32.6485 0.0283993 39.5748 0.0325819 2.10445e-07 0.348994 41.8329 0.498744 0.3 1.07546 0.09413 1.695e-06 0.351201
28.5544 0.512404 32.7608 0.027743 39.6513 0.0319649 2.10508e-07 0.34868 41.8792 0.463732 0.3 1.18777 0.0803234 1.699e-06 0.352063
28.57 0.505185 32.8731 0.0272522 39.7636 0.0311363 2.10633e-07 0.34833 41.8981 0.448602 0.3 1.30007 0.0711543 1.707e-06 0.352238
28.6013 0.490027 32.9854 0.0269122 39.8759 0.0303704 2.10883e-07 0.349094 41.9183 0.431921 0.3 1.38443 0.0663172 1.723e-06 0.352214
28.6202 0.481247 33.0977 0.0266878 39.9882 0.0296256 2.10945e-07 0.348835 41.9322 0.4207 0.3 1.45428 0.0635334 1.755e-06 0.35226
28.6356 0.475593 33.21 0.0265356 40.1005 0.0288623 2.1107e-07 0.348994 41.9489 0.407326 0.3 1.52717 0.0614243 1.819e-06 0.352281
28.6542 0.47119 33.3223 0.0264126 40.2128 0.0280738 2.11102e-07 0.35066 41.9703 0.39009 0.3 1.65043 0.059046 1.947e-06 0.352274
28.6666 0.469346 33.3931 0.0263286 40.2758 0.0275879 2.11109e-07 0.232453 41.9925 0.371603 0.3 1.76273 0.0576212 2.203e-06 0.35227
28.6819 0.467531 33.43 0.0262801 40.3387 0.0271363 2.12109e-07 0.291996 42.0369 0.332608 0.3 1.87504 0.0566604 2.715e-06 0.352272
28.7005 0.464826 33.4937 0.0262049 40.4017 0.026719 2.13109e-07 0.351569 42.0847 0.286131 0.3 2.09965 0.0556513 3.739e-06 0.35227
28.7179 0.461892 33.5277 0.0261816 40.4646 0.026336 2.15109e-07 0.340833 42.1673 0.193266 0.3 2.32177 0.055357 5.787e-06 0.352267
28.7313 0.459963 33.575 0.0261898 40.5276 0.0259874 2.15172e-07 0.336842 42.2516 0.0942697 0.3 2.54389 0.0551256 3.4459e-05 0.352262
28.7509 0.457138 33.6517 0.0263573 40.5905 0.025673 2.15297e-07 0.332695 42.2809 0.0725816 0.3 2.766 0.0549572 0.000263835 0.352256
28.7665 0.453454 33.764 0.0271736 40.6535 0.025393 2.15547e-07 0.342098 42.3227 0.0638541 0.3 2.98812 0.0548519 0.00743294 0.352293
28.7837 0.44685 33.8764 0.0297761 40.7658 0.0251729 2.16047e-07 0.348238 42.3446 0.0632086 0.3 3.21024 0.0548094 0.014602 0.352293
28.8108 0.432247 33.9887 0.0366482 40.8781 0.0253439 2.16172e-07 0.348291 42.3716 0.0640793 0.3 3.43236 0.05483 0.0217711 0.352256
28.8383 0.413496 34.0604 0.0459529 40.9904 0.0262038 2.16422e-07 0.348346 42.4095 0.0659805 0.3 3.65448 0.0549135 0.0289402 0.352182
28.8755 0.382576 34.1132 0.0572869 41.1027 0.0283572 2.16922e-07 0.348228 42.4487 0.0681966 0.3 10 0.0549114 0.0361093 0.352072
28.9036 0.354316 34.1585 0.0711519 41.215 0.0333417 2.17047e-07 0.34829 42.4793 0.0698473 0.3 10.0919 0.0546449 0.0432785 0.351926
28.926 0.32607 34.2037 0.0901703 41.3273 0.0427822 2.17297e-07 0.348373 42.5223 0.0718358 0.3 10.1837 0.0542472 0.0504476 0.351742
28.9452 0.295492 34.2554 0.119573 41.395 0.0513782 2.17797e-07 0.348252 42.5626 0.0733435 0.3 10.2756 0.0537184 0.0583215 0.351203
28.9624 0.259328 34.3045 0.157285 41.4314 0.0573058 2.17922e-07 0.348275 42.6071 0.0746094 0.3 10.3674 0.0530583 0.0647048 0.350343
28.9798 0.207938 34.3399 0.195939 41.4628 0.0632948 2.18172e-07 0.348297 42.6544 0.0755322 0.3 10.4593 0.0522672 0.0705306 0.348903
28.9956 0.146106 34.3689 0.243465 41.4947 0.0702272 2.18672e-07 0.348206 42.7274 0.0762754 0.3 10.5512 0.0513448 0.0765422 0.34626
29.0076 0.0980016 34.4001 0.321431 41.528 0.078601 2.18797e-07 0.348249 42.8112 0.0763881 0.3 10.643 0.0502913 0.0827638 0.341418
29.0136 0.0851794 34.4346 0.432409 41.5756 0.0930152 2.19047e-07 0.348298 42.9236 0.0757694 0.3 11.6485 0.0385253 0.0893577 0.332559
29.0225 0.0833692 34.4469 0.46825 41.6527 0.122626 2.19547e-07 0.348233 43.0359 0.0745162 0.3 11.8731 0.036311 0.0961698 0.317367
29.028 0.085111 34.457 0.486235 41.7476 0.170798 2.19672e-07 0.348276 43.1482 0.0726129 0.3 11.9854 0.0356023 0.105462 0.28823
29.0353 0.0879696 34.4658 0.494642 41.8141 0.218728 2.19922e-07 0.348296 43.2605 0.0703033 0.3 12.0977 0.0356877 0.110754 0.268602
29.0482 0.0921254 34.4753 0.501164 41.8699 0.280336 2.20422e-07 0.348214 43.3728 0.0678265 0.3 12.21 0.0379718 0.115101 0.252068
29.0701 0.0971362 34.4875 0.507619 41.9303 0.377087 2.20547e-07 0.348281 43.415 0.0668801 0.3 12.3223 0.0442701 0.120726 0.232166
29.0919 0.100149 34.4962 0.512747 41.9606 0.43888 2.20797e-07 0.348361 43.4464 0.0661788 0.3 12.3714 0.0494678 0.125866 0.215967
29.1193 0.102212 34.5001 0.517749 41.9763 0.469142 2.21297e-07 0.348249 43.4821 0.0653861 0.3 12.3836 0.0515267 0.136145 0.188597
29.1481 0.103426 34.5022 0.522539 41.9899 0.486498 2.21422e-07 0.34828 43.568 0.0635403 0.3 12.4082 0.0571918 0.152388 0.154251
29.1871 0.104357 34.5042 0.528134 42.0038 0.496651 2.21672e-07 0.348318 43.7527 0.0598395 0.3 12.438 0.066577 0.17251 0.123132
29.2386 0.104999 34.5064 0.534273 42.0183 0.503861 2.22172e-07 0.348238 43.865 0.0577327 0.3 12.4638 0.0781576 0.194851 0.0998276
29.3102 0.105071 34.5079 0.538148 42.0323 0.509357 2.22297e-07 0.348292 43.9773 0.0557373 0.3 12.4831 0.0904697 0.221902 0.0821301
29.3884 0.104034 34.5101 0.542946 42.0396 0.513161 2.22547e-07 0.348349 44.0896 0.0538476 0.3 12.4998 0.105274 0.254789 0.0696168
29.4265 0.10271 34.5122 0.54699 42.0436 0.517794 2.23047e-07 0.348258 44.2019 0.0520584 0.3 12.5149 0.12352 0.293458 0.0619722
29.458 0.100814 34.5149 0.550878 42.0468 0.5241 2.23172e-07 0.348307 44.39 0.0492565 0.3 12.5302 0.14901 0.340184 0.0578058
29.4899 0.0982198 34.5182 0.554118 42.0496 0.530712 2.23422e-07 0.348351 44.5071 0.0476613 0.3 12.5453 0.183621 0.394561 0.0558869
29.5262 0.0947149 34.5217 0.556546 42.0527 0.538158 2.23922e-07 0.34825 44.6242 0.0461446 0.3 12.5599 0.228627 0.447006 0.0552154
29.5727 0.0897537 34.5252 0.558742 42.0548 0.543157 2.24047e-07 0.34831 44.7413 0.0447064 0.3 12.5723 0.281862 0.555029 0.0550717
29.648 0.0813329 34.5304 0.561874 42.0579 0.54971 2.24297e-07 0.34839 44.8585 0.0433466 0.3 12.5824 0.34366 0.663052 0.0549615
29.7603 0.0689588 34.5384 0.566563 42.0608 0.555327 2.24797e-07 0.348263 44.9756 0.0420654 0.3 12.5907 0.412629 0.771075 0.0548847
29.8726 0.0575311 34.5477 0.571507 42.0646 0.561581 2.24922e-07 0.348292 45.0927 0.0408627 0.3 12.5944 0.452153 0.879098 0.0548413
29.9849 0.0476305 34.5629 0.578488 42.0687 0.567616 2.25172e-07 0.348331 45.2098 0.0397384 0.3 12.5964 0.473869 0.987122 0.0548313
30.0972 0.0395869 34.5781 0.583837 42.0736 0.573643 2.25672e-07 0.348252 45.43 0.0377622 0.3 12.5981 0.486472 1.09514 0.0548547
30.2095 0.0336755 34.5975 0.588138 42.08 0.580212 2.25797e-07 0.348303 45.5098 0.037107 0.3 12.6003 0.495114 1.20317 0.0549115
30.3218 0.0298784 34.62 0.590549 42.0867 0.58579 2.26047e-07 0.348347 45.5896 0.0364752 0.3 12.6018 0.498922 10 0.0549114
30.3929 0.0285258 34.6442 0.590791 42.095 0.591702 2.26547e-07 0.348197 45.6694 0.0358668 0.3 12.6037 0.503601 10.0786 0.0544502
30.4299 0.0281695 34.6736 0.588542 42.1043 0.597848 2.26672e-07 0.34823 45.7491 0.0352816 0.3 12.6053 0.511249 10.276 0.0521519
30.4621 0.028022 34.7093 0.583166 42.1197 0.607301 2.26922e-07 0.348296 45.8289 0.0347198 0.3 12.6059 0.517202 10.4734 0.0498401
30.4934 0.0279821 34.7437 0.574541 42.136 0.616365 2.27422e-07 0.348294 45.9087 0.0341813 0.3 12.6064 0.526331 10.6708 0.0475149
30.5276 0.0280398 34.7724 0.563212 42.1575 0.626982 2.27547e-07 0.348322 45.9885 0.0336661 0.3 12.6069 0.534507 10.8682 0.0451761
30.5748 0.0282626 34.8048 0.548014 42.1819 0.63724 2.27797e-07 0.348312 46.1008 0.0329636 0.3 12.6073 0.541413 11.0656 0.0428238
30.6514 0.0288333 34.8306 0.534373 42.2103 0.646794 2.28297e-07 0.348248 46.2132 0.032271 0.3 12.6078 0.54833 11.2629 0.0404581
30.7637 0.0298583 34.855 0.517434 42.2409 0.653853 2.28422e-07 0.348306 46.3255 0.0315645 0.3 12.6082 0.554744 11.4603 0.0380789
30.876 0.0308982 34.8717 0.502282 42.2843 0.65895 2.28672e-07 0.348345 46.4309 0.0308714 0.3 12.6088 0.56185 11.5033 0.03758
30.9884 0.0317767 34.8895 0.483243 42.3247 0.658932 2.29172e-07 0.348201 46.4948 0.0304232 0.3 12.6094 0.568535 11.5462 0.037148
31.1007 0.0323828 34.9003 0.470342 42.3883 0.650644 2.29297e-07 0.348252 46.5587 0.0299715 0.3 12.6101 0.575769 11.5891 0.0367831
31.213 0.0326905 34.909 0.459007 42.4505 0.634966 2.29547e-07 0.34834 46.6226 0.0295164 0.3 12.611 0.582899 11.632 0.0364852
31.3942 0.0326753 34.9145 0.451107 42.4877 0.620417 2.30047e-07 0.348256 46.6866 0.0290578 0.3 12.6119 0.590418 11.675 0.0362543
31.4956 0.0324214 34.9193 0.443177 42.5254 0.598963 2.30172e-07 0.348277 46.7505 0.0285959 0.3 12.6131 0.598318 11.7179 0.0360904
31.5284 0.032327 34.9252 0.432407 42.5714 0.565044 2.30422e-07 0.348305 46.8144 0.0281306 0.3 12.6145 0.606264 11.7608 0.0359935
31.5762 0.0322685 34.9297 0.424158 42.6242 0.520013 2.30922e-07 0.348241 46.8783 0.0276618 0.3 12.6161 0.614451 11.8731 0.0367242
31.6536 0.0327557 34.9351 0.414291 42.6446 0.50103 2.31047e-07 0.348285 47.1029 0.0261954 0.3 12.618 0.622649 11.8872 0.037043
31.7659 0.0353975 34.942 0.401693 42.6636 0.482507 2.31297e-07 0.348329 47.2152 0.025601 0.3 12.6205 0.631496 11.9152 0.0386153
31.8244 0.0393004 34.9508 0.384656 42.6753 0.470683 2.31797e-07 0.348252 47.3951 0.0249213 0.3 12.623 0.639021 11.9714 0.0438747
31.8637 0.0449722 34.9685 0.34649 42.6902 0.454859 2.31922e-07 0.348307 47.4483 0.0247943 0.3 12.6269 0.647551 11.9803 0.0453014
31.8947 0.0523275 34.9886 0.293937 42.6975 0.446498 2.32172e-07 0.348358 47.5014 0.0247617 0.3 12.6305 0.65257 11.9982 0.0493318
31.9202 0.0610489 35.0093 0.223063 42.7065 0.435457 2.32672e-07 0.348233 47.5546 0.0248236 0.3 12.6377 0.655252 12.0027 0.0506174
31.9443 0.0725179 35.0288 0.144424 42.7122 0.428526 2.32797e-07 0.348279 47.6077 0.0249799 0.3 12.6444 0.648923 12.0116 0.0543495
31.9686 0.0884711 35.0403 0.107915 42.7191 0.420615 2.33047e-07 0.348342 47.6609 0.0252307 0.3 12.6545 0.62259 12.0295 0.0652567
31.9914 0.108772 35.0525 0.0916313 42.7282 0.410185 2.33547e-07 0.348279 47.7141 0.0255759 0.3 12.6639 0.579383 12.0393 0.0737445
32.0185 0.141186 35.0651 0.0883017 42.7378 0.399126 2.33672e-07 0.348326 47.7672 0.0260156 0.3 12.6747 0.511988 12.0406 0.0753437
32.0374 0.172801 35.0767 0.0888326 42.7569 0.376271 2.33922e-07 0.348368 47.8795 0.0276066 0.3 12.6796 0.477102 12.0433 0.0794099
32.0521 0.209744 35.0935 0.0906741 42.7781 0.348874 2.34422e-07 0.348227 47.9918 0.0305517 0.3 12.6819 0.460153 12.0487 0.0898479
32.0671 0.267504 35.1224 0.0938931 42.8204 0.285342 2.34547e-07 0.348256 48.1041 0.0359692 0.3 12.6832 0.449262 12.0543 0.104635
32.0816 0.34743 35.1543 0.0967485 42.8682 0.19831 2.34797e-07 0.348304 48.2165 0.0449485 0.3 12.685 0.434572 12.0582 0.119023
32.0925 0.418151 35.1928 0.0991792 42.9163 0.104849 2.35297e-07 0.348246 48.3288 0.0575625 0.3 12.6861 0.426006 12.0615 0.136304
32.0995 0.458342 35.237 0.101066 42.9345 0.0836674 2.35422e-07 0.348282 48.399 0.0674165 0.3 12.6873 0.416551 12.0648 0.160538
32.105 0.47842 35.2991 0.102832 42.9612 0.0771488 2.35672e-07 0.348314 48.4344 0.073245 0.3 12.6897 0.397538 12.0679 0.190659
32.1099 0.487972 35.3729 0.104294 42.976 0.0776262 2.36172e-07 0.348239 48.4677 0.079391 0.3 12.6919 0.379117 12.0708 0.23037
32.1152 0.493912 35.4151 0.104899 42.9949 0.0797315 2.36297e-07 0.348277 48.5033 0.0865951 0.3 12.6964 0.339751 12.0737 0.284296
32.1211 0.499039 35.4465 0.105226 43.0326 0.0844035 2.36547e-07 0.348322 48.5354 0.0937742 0.3 12.7024 0.28027 12.076 0.345523
32.1276 0.503307 35.4822 0.105482 43.0711 0.0887328 2.37047e-07 0.348286 48.5877 0.107096 0.3 12.7102 0.190239 12.0779 0.413674
32.1354 0.506762 35.5234 0.105622 43.1271 0.0937456 2.37172e-07 0.34832 48.6721 0.132636 0.3 12.7186 0.0916311 12.0786 0.447394
32.1404 0.509419 35.5681 0.105526 43.1746 0.0967511 2.37422e-07 0.34831 48.7844 0.175072 0.3 12.7215 0.071351 12.079 0.469168
32.143 0.512721 35.6405 0.104479 43.2302 0.0989845 2.37922e-07 0.348182 48.8836 0.225627 0.3 12.7256 0.0650689 12.0794 0.482228
32.1446 0.51622 35.7528 0.100598 43.3069 0.100675 2.38047e-07 0.348241 48.9724 0.289788 0.3 12.7279 0.0650173 12.0798 0.491414
32.1466 0.521465 35.8651 0.0944501 43.3781 0.101184 2.38297e-07 0.348321 49.0468 0.366612 0.3 12.7307 0.0663639 12.0803 0.496641
32.1483 0.524262 35.9774 0.0869311 43.4189 0.101039 2.38797e-07 0.348241 49.0994 0.437552 0.3 12.7344 0.0686585 12.0806 0.500637
32.1501 0.524909 36.0897 0.0790859 43.4493 0.100739 2.38922e-07 0.348301 49.1217 0.468536 0.3 12.7382 0.0711127 12.081 0.508385
32.1519 0.524549 36.202 0.0715218 43.4857 0.100181 2.39172e-07 0.348365 49.1396 0.486707 0.3 12.7429 0.0739669 12.0812 0.515503
32.1539 0.524126 36.3144 0.0645126 43.5247 0.0993173 2.39672e-07 0.348216 49.1587 0.497644 0.3 12.7473 0.076174 12.0813 0.525911
32.1561 0.52365 36.39 0.0601829 43.5702 0.0980042 2.39797e-07 0.348272 49.1788 0.504557 0.3 12.7519 0.0779742 12.0814 0.531448
32.1588 0.522971 36.4277 0.058188 43.6439 0.0954371 2.40047e-07 0.348373 49.1935 0.508954 0.3 12.7564 0.0793166 12.0815 0.538659
32.1621 0.522019 36.4902 0.0551234 43.7562 0.0909907 2.40547e-07 0.348287 49.2013 0.51277 0.3 12.7608 0.0802224 12.0816 0.543588
32.1652 0.520957 36.5264 0.0534663 43.8685 0.0862243 2.40672e-07 0.34832 49.2055 0.517402 0.3 12.7667 0.0809482 12.0817 0.549593
32.1697 0.519274 36.5729 0.0514549 43.9809 0.0813919 2.40922e-07 0.348364 49.2112 0.527367 0.3 12.7734 0.0812002 12.0817 0.554777
32.1759 0.516938 36.6483 0.0484602 44.0932 0.0767218 2.41422e-07 0.348312 49.2146 0.53431 0.3 12.7853 0.0807891 12.0819 0.560359
32.1848 0.513295 36.7606 0.0444648 44.2055 0.0723407 2.41547e-07 0.348351 49.2189 0.543012 0.3 12.7967 0.0795803 12.082 0.565879
32.1984 0.507232 36.8729 0.0409698 44.3178 0.0682568 2.41797e-07 0.348369 49.2224 0.549824 0.3 12.8194 0.0754281 12.0821 0.571471
32.2246 0.494701 36.9852 0.0379612 44.4287 0.0645136 2.42297e-07 0.348253 49.2264 0.556979 0.3 12.844 0.0698739 12.0823 0.577397
32.2473 0.483883 37.0975 0.035381 44.5266 0.0614836 2.42422e-07 0.34828 49.2304 0.563509 0.3 12.8742 0.0629455 12.0824 0.583289
32.2634 0.477369 37.2098 0.033202 44.6489 0.0580108 2.42672e-07 0.348312 49.2354 0.570776 0.3 12.9135 0.0550916 12.0826 0.589673
32.2798 0.472783 37.3221 0.0313914 44.7612 0.0550666 2.43172e-07 0.348254 49.2408 0.577555 0.3 12.9788 0.0450163 12.0829 0.595546
32.2954 0.470101 37.393 0.0304354 44.8735 0.052331 2.43297e-07 0.348296 49.2473 0.584837 0.3 13.0728 0.0349827 12.0831 0.601584
32.3102 0.468297 37.4622 0.0296651 44.9858 0.0498079 2.43547e-07 0.34834 49.2546 0.591948 0.3 13.1704 0.0289305 12.0834 0.607416
32.3267 0.466184 37.5276 0.0290567 45.0981 0.047482 2.44047e-07 0.348238 49.2633 0.599419 0.3 13.2646 0.0263256 12.0838 0.614021
32.3472 0.462978 37.575 0.0286811 45.2105 0.0453387 2.44172e-07 0.348267 49.2737 0.607298 0.3 13.358 0.0257049 12.0841 0.619957
32.369 0.459642 37.6516 0.0281679 45.3228 0.0433505 2.44422e-07 0.3483 49.2857 0.615411 0.3 13.4225 0.026386 12.0847 0.627162
32.3906 0.455892 37.7639 0.0275722 45.4301 0.0415914 2.44922e-07 0.348218 49.3009 0.62444 0.3 13.4529 0.02785 12.0852 0.63224
32.4106 0.450093 37.8762 0.0271343 45.5278 0.0401281 2.45047e-07 0.348258 49.318 0.633422 0.3 13.4907 0.0332573 12.086 0.63806
32.4313 0.440329 37.9885 0.0268346 45.652 0.0384286 2.45297e-07 0.348302 49.3387 0.643067 0.3 13.5265 0.044811 12.0869 0.639939
32.4712 0.414293 38.1009 0.0266349 45.7643 0.0370159 2.45797e-07 0.348244 49.3614 0.652364 0.3 13.5465 0.0567804 12.0886 0.633554
32.5133 0.378991 38.2132 0.0264962 45.8766 0.0357084 2.45922e-07 0.348306 49.3951 0.664126 0.3 13.5626 0.0717987 12.0903 0.612685
32.5517 0.337477 38.3255 0.0263717 45.9889 0.0345072 2.46172e-07 0.348357 49.4263 0.67303 0.3 13.5766 0.0903927 12.0932 0.544941
32.5747 0.304788 38.3943 0.0262865 46.1012 0.0334085 2.46672e-07 0.348203 49.4634 0.681254 0.3 13.5907 0.116539 12.0949 0.491633
32.5928 0.269927 38.4309 0.0262402 46.2135 0.0324159 2.46797e-07 0.348251 49.4942 0.686129 0.3 13.605 0.15297 12.0957 0.462808
32.6111 0.220538 38.4957 0.0261794 46.3258 0.031522 2.47047e-07 0.348312 49.5278 0.689015 0.3 13.6189 0.200581 12.0961 0.447537
32.6278 0.159046 38.5762 0.0262201 46.431 0.0307748 2.47547e-07 0.348226 49.5753 0.687971 0.3 13.63 0.254095 12.0965 0.430904
32.6429 0.0989806 38.6537 0.0264915 46.496 0.0303511 2.47672e-07 0.348291 49.6522 0.67705 0.3 13.6399 0.32353 12.0968 0.420756
32.6492 0.0853423 38.766 0.027646 46.5285 0.0301406 2.47922e-07 0.348361 49.7362 0.652176 0.3 13.6479 0.401928 12.0971 0.409359
32.6592 0.0837832 38.8783 0.0314861 46.5764 0.029828 2.48422e-07 0.348236 49.8485 0.595393 0.3 13.6518 0.451271 12.0976 0.385974
32.6649 0.0856756 38.9906 0.041111 46.6539 0.0293094 2.48547e-07 0.348275 49.9608 0.521332 0.3 13.6539 0.476619 12.0985 0.347096
32.6722 0.0884691 39.0562 0.052011 46.7662 0.0285336 2.48797e-07 0.348311 49.9978 0.494383 0.3 13.6556 0.490113 12.0995 0.302342
32.6868 0.0929726 39.106 0.0651811 46.8785 0.0277405 2.49297e-07 0.348212 50.0257 0.47318 0.3 13.6577 0.499148 12.1011 0.211564
32.7097 0.0978341 39.1549 0.0833985 47.1031 0.0262362 2.49422e-07 0.348269 50.038 0.463555 0.3 13.6592 0.503282 12.1027 0.107465
32.7318 0.100597 39.2016 0.107364 47.2154 0.0256394 2.49672e-07 0.348343 50.0553 0.449528 0.3 13.6613 0.511299 12.1033 0.079851
32.7602 0.102506 39.2578 0.146374 47.3277 0.0252184 2.50172e-07 0.348281 50.068 0.438881 0.3 13.6621 0.518939 12.1039 0.0674527
32.7894 0.103619 39.2966 0.184197 47.4316 0.0250771 2.50297e-07 0.348325 50.0769 0.431589 0.3 13.6625 0.526044 12.1043 0.0652546
32.8312 0.104513 39.3267 0.227993 47.5289 0.0253422 2.50547e-07 0.348354 50.0864 0.423973 0.3 13.6628 0.531956 12.1047 0.0653399
32.8863 0.105066 39.3573 0.296296 47.5771 0.0256972 2.51047e-07 0.348252 50.1003 0.41294 0.3 13.6631 0.537913 12.1055 0.067183
32.9686 0.104429 39.3883 0.392556 47.6551 0.0267629 2.51172e-07 0.348307 50.1148 0.401347 0.3 13.6633 0.542064 12.1067 0.0709859
33.0809 0.0999427 39.4019 0.440492 47.7674 0.0298934 2.51422e-07 0.34837 50.1437 0.377622 0.3 13.6635 0.546295 12.1081 0.0752115
33.1885 0.0913345 39.4112 0.467789 47.8797 0.0366477 2.51922e-07 0.348258 50.1746 0.35097 0.3 13.6638 0.550255 12.11 0.079307
33.3008 0.0793646 39.4197 0.483262 47.992 0.0489779 2.52047e-07 0.348296 50.2363 0.292258 0.3 13.664 0.553771 12.1119 0.0817266
33.3847 0.0699243 39.4267 0.490652 48.0733 0.0627858 2.52297e-07 0.348341 50.3148 0.205398 0.3 13.6642 0.557861 12.1137 0.0825688
33.4238 0.0656528 39.4343 0.496836 48.1545 0.0821904 2.52797e-07 0.348243 50.4056 0.0966858 0.3 13.6645 0.561587 12.1164 0.0823311
33.4545 0.0624294 39.4448 0.503694 48.2339 0.1083 2.52922e-07 0.3483 50.434 0.0745852 0.3 13.6648 0.566257 12.1192 0.0807715
33.4927 0.0585882 39.4551 0.508854 48.3337 0.152575 2.53172e-07 0.348368 50.479 0.0640869 0.3 13.6652 0.570675 12.1244 0.0758259
33.5273 0.055273 39.4635 0.514307 48.4043 0.194623 2.53672e-07 0.348262 50.501 0.0632605 0.3 13.6657 0.57673 12.1293 0.0701228
33.5744 0.0510723 39.4664 0.519082 48.4459 0.22814 2.53797e-07 0.348314 50.5284 0.0641541 0.3 13.6662 0.581915 12.1354 0.0628627
33.6507 0.0450334 39.4696 0.527197 48.4818 0.266944 2.54047e-07 0.348367 50.5762 0.0665904 0.3 13.6668 0.588292 12.1438 0.0542945
33.763 0.0377132 39.4716 0.532793 48.5232 0.328788 2.54547e-07 0.348229 50.6396 0.0699055 0.3 13.6676 0.594483 12.1573 0.0436783
33.8753 0.0324383 39.4738 0.538301 48.5678 0.416099 2.54672e-07 0.34827 50.7239 0.0733561 0.3 13.6685 0.601495 12.1757 0.0338158
33.9876 0.0294249 39.4762 0.543368 48.5864 0.455689 2.54922e-07 0.348328 50.8127 0.0755794 0.3 13.6695 0.608539 12.1958 0.0278597
34.0999 0.0282911 39.4793 0.548767 48.5991 0.476974 2.55422e-07 0.348267 50.9 0.0764826 0.3 13.6708 0.616392 12.2148 0.0257969
34.2123 0.0284092 39.4824 0.552604 48.611 0.489355 2.55547e-07 0.3483 51.0123 0.0764325 0.3 13.6722 0.624009 12.2345 0.025815
34.3246 0.0291983 39.4856 0.555121 48.6242 0.497996 2.55797e-07 0.348321 51.1246 0.0755825 0.3 13.6738 0.631868 12.255 0.0267914
34.394 0.0298473 39.4894 0.557502 48.6407 0.505595 2.56297e-07 0.34824 51.2369 0.0740352 0.3 13.6756 0.639641 12.2766 0.0284104
34.4631 0.0305323 39.4934 0.559978 48.6558 0.513069 2.56422e-07 0.34828 51.3492 0.0719523 0.3 13.678 0.649148 12.2997 0.0317289
34.5282 0.0311308 39.5013 0.564628 48.6623 0.51952 2.56672e-07 0.348318 51.4033 0.0708215 0.3 13.6804 0.656661 12.3238 0.037936
34.6531 0.0320129 39.51 0.569439 48.665 0.52458 2.57172e-07 0.348207 51.4376 0.0700668 0.3 13.6846 0.667183 12.3268 0.0393979
34.7654 0.0325055 39.5239 0.57607 48.6677 0.530766 2.57297e-07 0.348251 51.4716 0.0693036 0.3 13.6886 0.673347 12.3327 0.0441676
34.8777 0.0327303 39.541 0.582407 48.6706 0.537875 2.57547e-07 0.348294 51.5138 0.06835 0.3 13.6965 0.675207 12.3421 0.0548986
34.99 0.0327013 39.5622 0.587299 48.6726 0.542778 2.58047e-07 0.348189 51.5524 0.0674759 0.3 13.7049 0.661806 12.349 0.0666233
35.1023 0.0325129 39.5898 0.590123 48.675 0.547986 2.58172e-07 0.348237 51.6152 0.0660756 0.3 13.7215 0.596507 12.3536 0.0779598
35.2146 0.0324851 39.6159 0.58999 48.6773 0.552718 2.58422e-07 0.348289 51.716 0.0638968 0.3 13.7372 0.501169 12.3574 0.0910452
35.327 0.0332254 39.6498 0.586725 48.6799 0.557479 2.58922e-07 0.348204 51.8283 0.0615781 0.3 13.7425 0.461629 12.3607 0.106778
35.3949 0.0346483 39.6861 0.580276 48.683 0.562556 2.59047e-07 0.348249 51.9406 0.0593793 0.3 13.7452 0.439454 12.3636 0.125822
35.4313 0.0363362 39.7202 0.570014 48.6864 0.567419 2.59297e-07 0.348302 52.0529 0.0572968 0.3 13.7473 0.422116 12.3666 0.152174
35.4639 0.0392477 39.7459 0.558174 48.6908 0.572914 2.59797e-07 0.348256 52.1652 0.0553244 0.3 13.7496 0.403564 12.3698 0.189855
35.4967 0.0442896 39.761 0.550972 48.6955 0.578039 2.59922e-07 0.348315 52.2775 0.0534534 0.3 13.7517 0.386305 12.3729 0.24243
35.5288 0.0518064 39.7753 0.545551 48.7016 0.583646 2.60172e-07 0.348377 52.4478 0.0507919 0.3 13.7541 0.365887 12.3755 0.302601
35.5544 0.0603685 39.787 0.540572 48.7083 0.588749 2.60672e-07 0.34827 52.5718 0.0490213 0.3 13.7584 0.327933 12.3774 0.369218
35.5785 0.0716152 39.8 0.533107 48.7159 0.593955 2.60797e-07 0.348316 52.6959 0.0473406 0.3 13.7625 0.286982 12.3789 0.440013
35.6028 0.08724 39.8126 0.524236 48.7247 0.599667 2.61047e-07 0.348361 52.8199 0.0457498 0.3 13.7706 0.191756 12.3795 0.470103
35.6252 0.10676 39.8255 0.513427 48.7386 0.608113 2.61547e-07 0.348231 52.9439 0.0442488 0.3 13.7783 0.0972444 12.3799 0.484896
35.6523 0.138395 39.8371 0.50246 48.7531 0.616263 2.61672e-07 0.348282 53.0679 0.0428377 0.3 13.781 0.0753319 12.3804 0.494869
35.6716 0.169632 39.8504 0.488391 48.7724 0.62595 2.61922e-07 0.348345 53.1919 0.0415164 0.3 13.7853 0.0651312 12.3808 0.499398
35.6866 0.205995 39.8607 0.476406 48.7937 0.635232 2.62422e-07 0.348246 53.316 0.040285 0.3 13.7874 0.0643197 12.3812 0.503789
35.7018 0.262849 39.8713 0.46301 48.8218 0.645342 2.62547e-07 0.348298 53.4276 0.0392352 0.3 13.79 0.0652212 12.3814 0.508011
35.7162 0.340294 39.8776 0.454359 48.8474 0.65215 2.62797e-07 0.348357 53.5393 0.0382369 0.3 13.7943 0.0675722 12.3815 0.512745
35.7272 0.410847 39.8827 0.446405 48.8892 0.658625 2.63297e-07 0.348264 53.651 0.0372902 0.3 13.7986 0.0702042 12.3816 0.520197
35.7344 0.454481 39.888 0.437103 48.9287 0.659653 2.63422e-07 0.348308 53.7626 0.0363951 0.3 13.805 0.0737047 12.3817 0.528173
35.7396 0.475665 39.8931 0.427602 49.0076 0.65034 2.63672e-07 0.348353 53.8743 0.0355516 0.3 13.8115 0.0763788 12.3818 0.53601
35.7446 0.48627 39.8984 0.417925 49.0804 0.628114 2.64172e-07 0.348265 53.986 0.0347597 0.3 13.8175 0.0779884 12.3818 0.542701
35.7492 0.492021 39.9038 0.408122 49.168 0.578411 2.64297e-07 0.348313 54.0977 0.0340194 0.3 13.8269 0.079263 12.3819 0.549384
35.754 0.496733 39.9146 0.387819 49.259 0.505435 2.64547e-07 0.348365 54.21 0.033302 0.3 13.8363 0.0795039 12.382 0.555341
35.7602 0.501416 39.9273 0.361156 49.289 0.476855 2.65047e-07 0.348229 54.3223 0.0326077 0.3 13.85 0.0786408 12.3821 0.56198
35.7686 0.505899 39.95 0.304182 49.3064 0.458693 2.65172e-07 0.348263 54.3931 0.0321718 0.3 13.8644 0.0765905 12.3822 0.568233
35.7765 0.510417 39.9729 0.22868 49.3155 0.44839 2.65422e-07 0.348112 54.4937 0.0315338 0.3 13.8899 0.0713433 12.3824 0.574883
35.7792 0.514315 39.9931 0.14868 49.3251 0.436752 2.65484e-07 0.347934 54.575 0.0309923 0.3 13.9154 0.0656522 12.3825 0.581551
35.7811 0.5188 40.0053 0.108949 49.3317 0.428676 2.65609e-07 0.347829 54.764 0.0296575 0.3 13.953 0.0579564 12.3827 0.588462
35.7827 0.522582 40.0171 0.0920025 49.3391 0.420004 2.65859e-07 0.348163 55 0.0279309 0.3 14.0013 0.0499905 12.3829 0.595747
35.7847 0.524895 40.0296 0.0883726 49.3486 0.409157 2.66359e-07 0.348276 55.0786 0.027358 0.295283 14.0888 0.0395448 12.3832 0.602974
35.7864 0.525214 40.0419 0.0888553 49.3577 0.398534 2.66484e-07 0.348312 55.1685 0.0267435 0.289893 14.1862 0.0317787 12.3835 0.610379
35.7883 0.524874 40.057 0.090474 49.376 0.376632 2.66734e-07 0.348346 55.2808 0.0260455 0.283154 14.2681 0.027697 12.3838 0.617717
35.7903 0.524487 40.0867 0.0938102 49.395 0.352214 2.67234e-07 0.348218 55.4485 0.0252009 0.273088 14.3327 0.0261248 12.3843 0.626088
35.7935 0.523818 40.1175 0.0965918 49.4329 0.296552 2.67359e-07 0.34897 55.5696 0.0248453 0.265823 14.3958 0.0274631 12.3847 0.632905
35.7965 0.523059 40.157 0.0991225 49.4776 0.216134 2.67391e-07 0.349431 55.643 0.0247666 0.26142 14.4222 0.0315956 12.3854 0.641335
35.7996 0.522121 40.1995 0.10097 49.5217 0.12394 2.67453e-07 0.350144 55.7553 0.0248482 0.254681 14.4426 0.0401578 12.386 0.646725
35.803 0.520917 40.2624 0.102787 49.5403 0.0929782 2.67578e-07 0.350211 55.8676 0.0252059 0.247943 14.4576 0.0517157 12.3873 0.6519
35.8087 0.518738 40.3338 0.104193 49.5588 0.0792838 2.67828e-07 0.349185 55.9799 0.0259206 0.241205 14.4704 0.0665811 12.3885 0.649521
35.8161 0.515843 40.3992 0.105083 49.5751 0.0768053 2.68328e-07 0.348246 56.0922 0.0270959 0.234466 14.483 0.0871496 12.3905 0.630438
35.8275 0.51092 40.4345 0.105408 49.5929 0.077706 2.68453e-07 0.34831 56.2045 0.0289173 0.227728 14.4949 0.114012 12.3923 0.594023
35.8455 0.502465 40.4678 0.105587 49.614 0.0800129 2.68703e-07 0.348181 56.3168 0.0315897 0.22099 14.5102 0.16104 12.395 0.516192
35.8775 0.486985 40.5036 0.105652 49.6562 0.0851868 2.68766e-07 0.348027 56.391 0.0340236 0.21654 14.5225 0.213245 12.3962 0.47345
35.8958 0.478986 40.5358 0.105575 49.7051 0.0903681 2.68891e-07 0.347941 56.4284 0.0356245 0.214294 14.5319 0.270088 12.3967 0.45279
35.9114 0.473892 40.5883 0.104995 49.7713 0.095543 2.69141e-07 0.348184 56.4603 0.0372669 0.21238 14.5399 0.340356 12.3971 0.438136
35.9275 0.470615 40.673 0.102633 49.8256 0.0983542 2.69641e-07 0.348267 56.5264 0.0413311 0.208414 14.5468 0.422481 12.3974 0.427706
35.9404 0.468896 40.7844 0.0972661 49.8838 0.10008 2.69766e-07 0.348314 56.573 0.0446695 0.205618 14.5496 0.461528 12.3976 0.416502
35.9556 0.467099 40.8967 0.090149 49.968 0.101085 2.70016e-07 0.348365 56.6485 0.0509512 0.20109 14.5514 0.482207 12.398 0.403756
35.9718 0.464599 41.009 0.082329 50.0505 0.100758 2.70516e-07 0.348272 56.7608 0.0622212 0.194351 14.553 0.49315 12.3983 0.390479
35.9915 0.461319 41.1213 0.0745893 50.1628 0.0986696 2.70641e-07 0.348313 56.8731 0.0762767 0.187613 14.5548 0.500432 12.3989 0.364903
36.004 0.459685 41.2336 0.0673588 50.2751 0.0951647 2.70891e-07 0.348352 56.9854 0.094158 0.180875 14.5564 0.50526 12.3995 0.338676
36.02 0.457387 41.3459 0.0607668 50.3744 0.0912972 2.71391e-07 0.34827 57.0977 0.116958 0.174136 14.5582 0.512894 12.4007 0.280287
36.0338 0.454195 41.4021 0.0577603 50.4161 0.0895278 2.71516e-07 0.348324 57.21 0.145759 0.167398 14.5589 0.520544 12.402 0.201561
36.0504 0.448081 41.4367 0.0560399 50.4472 0.0881677 2.71766e-07 0.348381 57.3223 0.180952 0.16066 14.5593 0.527839 12.4037 0.0961088
36.0809 0.431685 41.4705 0.0544483 50.4832 0.0865916 2.72266e-07 0.348252 57.3931 0.207247 0.156413 14.5596 0.533579 12.4043 0.0747036
36.1171 0.405703 41.5124 0.0525613 50.5238 0.0848081 2.72391e-07 0.348274 57.43 0.223177 0.154199 14.5599 0.539167 12.4051 0.0656172
36.1626 0.364479 41.5502 0.0509516 50.5687 0.082849 2.72641e-07 0.348298 57.4623 0.238915 0.152262 14.5601 0.543137 12.4056 0.0650875
36.1894 0.333494 41.6116 0.0485262 50.6415 0.0797499 2.73141e-07 0.348246 57.4937 0.255987 0.150375 14.5603 0.54718 12.4061 0.0663031
36.2113 0.300423 41.7103 0.0449924 50.7538 0.0751865 2.73266e-07 0.348292 57.5277 0.276925 0.14834 14.5605 0.550951 12.4072 0.0696849
36.2282 0.266605 41.8226 0.0414404 50.8661 0.0709167 2.73516e-07 0.348311 57.575 0.311977 0.145498 14.5607 0.554408 12.4084 0.0735659
36.2453 0.219256 41.9349 0.038366 50.9784 0.0669671 2.74016e-07 0.348197 57.6421 0.375607 0.141476 14.5609 0.558431 12.4103 0.0780688
36.2616 0.158657 42.0472 0.0357266 51.0907 0.0633177 2.74141e-07 0.34826 57.7102 0.455265 0.137386 14.5612 0.562208 12.4121 0.0807171
36.2765 0.0991043 42.1595 0.03349 51.203 0.0599468 2.74391e-07 0.348338 57.7331 0.479885 0.136016 14.5615 0.567041 12.4138 0.0818581
36.2827 0.0854904 42.2718 0.0316563 51.3153 0.0568153 2.74891e-07 0.348225 57.7518 0.492218 0.13489 14.5618 0.571635 12.4164 0.0819885
36.2926 0.08384 42.3841 0.030155 51.428 0.0539034 2.75016e-07 0.34827 57.7747 0.500272 0.133518 14.5624 0.578299 12.4191 0.0807904
36.2982 0.0856937 42.454 0.0294108 51.5264 0.051577 2.75266e-07 0.348326 57.7902 0.504357 0.132588 14.5629 0.583681 12.4238 0.0767754
36.3055 0.0884704 42.527 0.0287781 51.6484 0.0489354 2.75766e-07 0.34823 57.8042 0.509791 0.13175 14.5636 0.590298 12.4292 0.0705798
36.3201 0.0929628 42.574 0.0284359 51.7607 0.0466929 2.75891e-07 0.348283 57.8115 0.516494 0.131311 14.5643 0.596766 12.4349 0.0638763
36.3427 0.0977677 42.65 0.0279701 51.873 0.0446119 2.76141e-07 0.348334 57.8155 0.522823 0.131069 14.5652 0.603983 12.4427 0.0557707
36.3648 0.100545 42.7624 0.0274279 51.9853 0.0426955 2.76641e-07 0.348221 57.8185 0.528536 0.130889 14.5663 0.611291 12.4551 0.0456333
36.3929 0.102451 42.8747 0.0270332 52.0976 0.0409314 2.76766e-07 0.348277 57.8213 0.534123 0.130719 14.5676 0.619438 12.4724 0.0356145
36.4222 0.103577 42.987 0.026767 52.2099 0.0393082 2.77016e-07 0.34835 57.8235 0.538254 0.130593 14.569 0.627393 12.491 0.0292027
36.4636 0.104518 43.0993 0.0265905 52.3222 0.0378046 2.77516e-07 0.348261 57.8257 0.542474 0.130458 14.5707 0.635741 12.5106 0.0262158
36.496 0.104985 43.2116 0.0264605 52.4623 0.0360973 2.77641e-07 0.348312 57.828 0.546577 0.130322 14.5726 0.643891 12.5295 0.0256279
36.5285 0.105235 43.3239 0.0263312 52.575 0.0348655 2.77891e-07 0.348374 57.8301 0.550287 0.130193 14.5752 0.654196 12.5499 0.0263106
36.5764 0.105181 43.3937 0.0262441 52.6517 0.034092 2.78391e-07 0.348244 57.8329 0.554796 0.130027 14.5777 0.662297 12.5703 0.0283867
36.654 0.103541 43.4305 0.0262011 52.764 0.0330387 2.78516e-07 0.348282 57.8356 0.558873 0.129867 14.5821 0.673568 12.5897 0.0320931
36.7475 0.0982812 43.4947 0.0261744 52.8763 0.0320852 2.78766e-07 0.348329 57.8394 0.564333 0.129635 14.5863 0.680406 12.5925 0.0331173
36.8427 0.08953 43.5756 0.0262788 52.9886 0.0312362 2.79266e-07 0.348239 57.8432 0.569194 0.129409 14.5948 0.682558 12.5981 0.0368592
36.955 0.077245 43.6527 0.0266922 53.1009 0.0304644 2.79391e-07 0.348304 57.8484 0.57532 0.129095 14.6034 0.667662 12.6065 0.0460135
37.0655 0.0652636 43.765 0.0283483 53.2132 0.02972 2.79641e-07 0.348379 57.8539 0.581093 0.128765 14.6207 0.595929 12.6126 0.056429
37.1779 0.0542473 43.8773 0.0337622 53.3255 0.0289634 2.80141e-07 0.348244 57.8609 0.587652 0.128345 14.6366 0.496059 12.617 0.067485
37.2902 0.0447923 43.9896 0.046682 53.4309 0.0282272 2.80266e-07 0.348273 57.8687 0.594182 0.127877 14.6412 0.461654 12.6206 0.0805172
37.3805 0.0383831 44.0513 0.0596756 53.4948 0.0277493 2.80516e-07 0.348302 57.8783 0.601382 0.127301 14.6437 0.440869 12.6239 0.0962673
37.4206 0.0359737 44.0994 0.075205 53.5587 0.0272992 2.81016e-07 0.348212 57.8891 0.608668 0.126653 14.6456 0.425001 12.6268 0.115587
37.4507 0.0344296 44.1469 0.0966644 53.6227 0.0268767 2.81141e-07 0.348256 57.9026 0.616709 0.125846 14.6476 0.409615 12.6297 0.142379
37.4873 0.0328028 44.1999 0.128777 53.6866 0.0264819 2.81391e-07 0.348307 57.9174 0.624509 0.124954 14.6495 0.394131 12.6328 0.180294
37.5253 0.0314164 44.2428 0.164214 53.7505 0.0261147 2.81891e-07 0.348222 57.9349 0.632663 0.123908 14.6516 0.376521 12.6357 0.228344
37.5712 0.0301632 44.276 0.203309 53.8144 0.0257752 2.82016e-07 0.348269 57.9536 0.640467 0.122783 14.6553 0.344431 12.638 0.283063
37.6455 0.028922 44.3055 0.255491 53.8783 0.0254633 2.82266e-07 0.348333 57.9799 0.649988 0.121203 14.6589 0.310442 12.6399 0.347006
37.7578 0.0282335 44.3365 0.337177 53.9906 0.0251838 2.82766e-07 0.348238 58.0047 0.657261 0.11972 14.6661 0.233071 12.6415 0.41954
37.8701 0.028518 44.3648 0.431357 54.1029 0.025291 2.82891e-07 0.348266 58.0501 0.667013 0.116997 14.6735 0.141993 12.6422 0.456938
37.9824 0.029395 44.3761 0.465803 54.2152 0.0260393 2.83141e-07 0.348297 58.0922 0.671859 0.114466 14.6771 0.0957822 12.6426 0.47726
38.0947 0.0304502 44.3857 0.483932 54.3275 0.0277148 2.83641e-07 0.348219 58.1766 0.670731 0.109405 14.6792 0.0774019 12.6429 0.488673
38.207 0.0314153 44.3931 0.491745 54.3951 0.0294299 2.83766e-07 0.348253 58.2674 0.654503 0.103957 14.6826 0.0658943 12.6433 0.496169
38.3193 0.0321756 44.4015 0.498203 54.4315 0.0307995 2.84016e-07 0.348286 58.3797 0.61514 0.0972189 14.6845 0.0639153 12.6436 0.50026
38.4612 0.0327239 44.4126 0.505096 54.4641 0.0324606 2.84516e-07 0.348246 58.4201 0.594261 0.0947969 14.687 0.0639209 12.644 0.505358
38.6499 0.0326742 44.4223 0.509928 54.497 0.0346518 2.84641e-07 0.348293 58.4502 0.575101 0.0929878 14.6908 0.0653895 12.6442 0.511331
38.7622 0.0324565 44.4286 0.514219 54.5289 0.0374514 2.84891e-07 0.348316 58.4868 0.550373 0.0907917 14.6966 0.0685531 12.6443 0.515613
38.8745 0.0325511 44.4311 0.518457 54.577 0.0430104 2.85391e-07 0.348218 58.5251 0.523381 0.0884944 14.7038 0.0722267 12.6444 0.523522
38.9868 0.034061 44.4345 0.527136 54.6549 0.054637 2.85516e-07 0.348281 58.568 0.492188 0.085921 14.7118 0.0751329 12.6445 0.53201
39.075 0.0381273 44.4363 0.532375 54.7252 0.0685596 2.85766e-07 0.348346 58.5866 0.478252 0.0848018 14.7211 0.0770358 12.6446 0.537328
39.1214 0.0434618 44.4381 0.537032 54.8043 0.0898861 2.86266e-07 0.348245 58.6066 0.462981 0.0836066 14.7301 0.0776255 12.6446 0.543818
39.1557 0.050697 44.4403 0.54203 54.8912 0.121414 2.86391e-07 0.348301 58.6168 0.454831 0.0829907 14.7433 0.0771268 12.6447 0.548943
39.1833 0.0594026 44.4425 0.546312 54.9794 0.161676 2.86641e-07 0.348356 58.6261 0.447108 0.0824354 14.7577 0.0754103 12.6448 0.55445
39.2076 0.0703252 44.4453 0.550503 55.0008 0.173272 2.87141e-07 0.348223 58.6373 0.437547 0.0817632 14.782 0.0708401 12.6448 0.559801
39.2323 0.0855862 44.4487 0.553957 55.0117 0.18027 2.87266e-07 0.348268 58.6444 0.431627 0.0813351 14.8061 0.0656996 12.6449 0.565033
39.2547 0.10458 44.4521 0.556411 55.0241 0.188956 2.87516e-07 0.348335 58.6528 0.424932 0.0808342 14.8414 0.0586991 12.645 0.570648
39.2817 0.134967 44.4557 0.558672 55.049 0.209108 2.88016e-07 0.348273 58.6695 0.411621 0.0798325 14.8875 0.051291 12.6451 0.576025
39.3014 0.16571 44.4606 0.561644 55.098 0.259215 2.88141e-07 0.348331 58.6883 0.396352 0.0787032 14.9757 0.0401599 12.6453 0.582007
39.3168 0.201221 44.4686 0.566372 55.1463 0.329817 2.88391e-07 0.348382 58.7259 0.364448 0.0764446 15 0.0376829 12.6454 0.587725
39.3324 0.256809 44.4784 0.571587 55.2045 0.440115 2.88891e-07 0.348243 58.77 0.3229 0.0737978 15.0096 0.0369293 12.6456 0.594203
39.3467 0.330918 44.4932 0.578398 55.2237 0.473492 2.89016e-07 0.348297 58.8583 0.224065 0.0685043 15.0287 0.0355207 12.6457 0.600448
39.3575 0.40076 44.5093 0.584077 55.2395 0.490933 2.89266e-07 0.348352 58.9389 0.119775 0.0636682 15.0669 0.0329032 12.646 0.607521
39.3651 0.448321 44.529 0.588402 55.2588 0.5025 2.89766e-07 0.348181 58.9695 0.0852974 0.0618294 15.1239 0.0291767 12.6462 0.614064
39.3702 0.47156 44.5524 0.590762 55.2749 0.508915 2.89891e-07 0.348231 58.9948 0.0704791 0.0603129 15.1908 0.0277362 12.6465 0.621035
39.3752 0.484185 44.5786 0.590798 55.2821 0.512524 2.90141e-07 0.348316 59.0188 0.0664652 0.0588713 15.2554 0.0323022 12.6468 0.62763
39.3795 0.490183 44.6089 0.588192 55.2868 0.517431 2.90641e-07 0.348254 59.0452 0.0660752 0.0572877 15.2594 0.033607 12.6472 0.635256
39.3841 0.495077 44.6447 0.582289 55.2894 0.522318 2.90766e-07 0.348312 59.072 0.0672067 0.0556795 15.2674 0.0387053 12.6476 0.641553
39.391 0.500654 44.6817 0.572141 55.292 0.528324 2.91016e-07 0.348373 59.1256 0.0708108 0.0524632 15.2764 0.046703 12.6481 0.648918
39.3988 0.505156 44.7069 0.561504 55.2948 0.535114 2.91516e-07 0.348237 59.1862 0.0749781 0.0488294 15.2864 0.0584703 12.6487 0.654539
39.4065 0.508638 44.7316 0.549953 55.2969 0.540041 2.91641e-07 0.349019 59.267 0.079627 0.04398 15.2963 0.0739174 12.6496 0.660284
39.4093 0.511081 44.7479 0.542898 55.2995 0.545911 2.91672e-07 0.349523 59.3435 0.0827103 0.039387 15.3075 0.0976803 12.6506 0.660933
39.4112 0.514605 44.7611 0.536142 55.3019 0.550893 2.91734e-07 0.35026 59.416 0.084585 0.0350427 15.3209 0.136044 12.6527 0.647891
39.4132 0.519629 44.7738 0.527598 55.3049 0.556412 2.91859e-07 0.350206 59.4471 0.0850974 0.033173 15.3339 0.186123 12.6547 0.615605
39.4144 0.522733 44.7914 0.513242 55.3081 0.56176 2.92109e-07 0.349146 59.483 0.08545 0.0310172 15.3439 0.241039 12.6579 0.525619
39.4158 0.525046 44.8029 0.502353 55.312 0.567288 2.92609e-07 0.348247 59.5237 0.0856568 0.0285784 15.3529 0.312578 12.6594 0.473707
39.4173 0.525602 44.8171 0.487258 55.3169 0.573385 2.92734e-07 0.34828 59.5686 0.0856753 0.0258859 15.3604 0.398263 12.66 0.453338
39.4193 0.525259 44.8272 0.475367 55.3221 0.578797 2.92984e-07 0.348294 59.6413 0.0854043 0.021521 15.3643 0.453894 12.6603 0.437583
39.4213 0.524898 44.8375 0.462288 55.3289 0.584704 2.93484e-07 0.348233 59.7432 0.0845768 0.0154052 15.3662 0.478021 12.6606 0.426641
39.4234 0.524498 44.8436 0.453786 55.3365 0.590258 2.93609e-07 0.348282 59.8556 0.0830283 0.00866688 15.368 0.491568 12.6609 0.414817
39.4262 0.523902 44.8486 0.445856 55.3456 0.596289 2.93859e-07 0.348304 59.9679 0.0809627 0.0019286 15.3701 0.501156 12.6612 0.401756
39.4296 0.523006 44.8541 0.436199 55.3559 0.602755 2.94359e-07 0.348222 60 0.0802995 0 15.3718 0.506488 12.6616 0.388241
39.4327 0.522 44.8593 0.426481 55.3717 0.612 2.94484e-07 0.348288 60.0112 0.0800418 0 15.3731 0.511904 12.6622 0.363174
39.4372 0.520376 44.8649 0.416381 55.3886 0.620891 2.94734e-07 0.348363 60.0337 0.0795263 0 15.3739 0.5184 12.6627 0.337328
39.4434 0.518007 44.8705 0.406029 55.4094 0.630561 2.95234e-07 0.348265 60.0786 0.0784692 0 15.3742 0.523781 12.6639 0.280066
39.4522 0.514372 44.8814 0.385266 55.4332 0.639781 2.95359e-07 0.348302 60.1685 0.0762746 0 15.3745 0.52978 12.6652 0.204856
39.4655 0.50841 44.8956 0.355007 55.465 0.649425 2.95609e-07 0.348342 60.2808 0.0734431 0 15.3749 0.536696 12.6669 0.0979516
39.4906 0.496271 44.9181 0.297003 55.494 0.655299 2.96109e-07 0.348232 60.3767 0.070977 0 15.3751 0.541752 12.6674 0.0758691
39.5162 0.483974 44.9403 0.22171 55.5278 0.65854 2.96234e-07 0.348259 60.4178 0.0699114 0 15.3754 0.54689 12.6683 0.0656798
39.5325 0.477252 44.9605 0.140551 55.5702 0.657918 2.96484e-07 0.348289 60.4848 0.0681793 0 15.3756 0.551511 12.6687 0.0649596
39.5488 0.472628 44.9718 0.106276 55.6356 0.648805 2.96984e-07 0.348241 60.5696 0.0660038 0 15.3759 0.556062 12.6692 0.0660839
39.5643 0.46993 44.9849 0.0907304 55.6998 0.629266 2.97109e-07 0.348306 60.643 0.0641541 0 15.3762 0.561434 12.6703 0.0693005
39.5792 0.468082 44.9958 0.0881981 55.7806 0.584237 2.97359e-07 0.348362 60.7553 0.0613857 0 15.3765 0.565957 12.6718 0.0738798
39.5955 0.465871 45.0077 0.0888577 55.8929 0.494597 2.97859e-07 0.348217 60.8676 0.0587051 0 15.3769 0.571409 12.6736 0.078029
39.6168 0.462396 45.0259 0.0908637 55.922 0.4663 2.97984e-07 0.348275 60.9799 0.0561345 0 15.3773 0.576538 12.6754 0.080543
39.6346 0.459753 45.0556 0.0941422 55.9401 0.44617 2.98234e-07 0.34836 61.0922 0.0536855 0 15.3778 0.582536 12.6772 0.0815521
39.6554 0.456387 45.0879 0.096962 55.9571 0.425978 2.98734e-07 0.348249 61.2045 0.0513632 0 15.3783 0.588147 12.68 0.0814502
39.673 0.451658 45.1268 0.0993413 55.9678 0.41318 2.98859e-07 0.348294 61.3168 0.0491555 0 15.379 0.594493 12.683 0.0799198
39.6917 0.443336 45.1718 0.101202 55.9797 0.39927 2.99109e-07 0.348344 61.4603 0.0465037 0 15.3797 0.600692 12.6874 0.0758262
39.7293 0.419761 45.2355 0.102955 55.9988 0.376236 2.99609e-07 0.348244 61.573 0.0445678 0 15.3807 0.607654 12.6923 0.0702011
39.7746 0.382259 45.3109 0.104342 56.0187 0.350405 2.99734e-07 0.348293 61.6485 0.043337 0 15.3817 0.614555 12.6982 0.0633525
39.8173 0.336133 45.3887 0.105287 56.0584 0.290883 2.99984e-07 0.348342 61.7608 0.0415833 0 15.383 0.622381 12.7065 0.0549366
39.8393 0.304351 45.4267 0.105562 56.1043 0.206313 3.00484e-07 0.348258 61.8731 0.0399183 0 15.3843 0.629875 12.7193 0.0449382
39.8575 0.268796 45.4582 0.105654 56.1515 0.11017 3.00609e-07 0.348305 61.9854 0.0383457 0 15.386 0.63794 12.7377 0.0348926
39.874 0.225049 45.4899 0.105634 56.1696 0.0867923 3.00859e-07 0.348342 62.0977 0.036861 0 15.3877 0.645693 12.7573 0.0287017
39.8885 0.171416 45.5263 0.10545 56.1971 0.0777982 3.01359e-07 0.348227 62.21 0.03546 0 15.3904 0.656391 12.7763 0.0261334
39.9038 0.105687 45.5727 0.104771 56.2115 0.0779349 3.01484e-07 0.348276 62.3931 0.0333306 0 15.3929 0.664562 12.7952 0.0256273
39.9101 0.0879687 45.648 0.102376 56.23 0.0799483 3.01734e-07 0.348344 62.4782 0.0324231 0 15.3974 0.6765 12.813 0.026515
39.9179 0.0828668 45.7604 0.0966706 56.267 0.0844853 3.02234e-07 0.348232 62.5633 0.0315736 0 15.4018 0.683911 12.8319 0.0305235
39.9237 0.0840445 45.8727 0.0894456 56.3201 0.0902518 3.02359e-07 0.34826 62.6484 0.030782 0 15.4107 0.686335 12.8463 0.0378175
39.9303 0.0866057 45.985 0.0816091 56.3857 0.0955649 3.02609e-07 0.348292 62.7334 0.0300485 0 15.4201 0.668697 12.8486 0.0404067
39.9412 0.0904307 46.0973 0.073902 56.4451 0.0988379 3.03109e-07 0.348253 62.8185 0.0293729 0 15.4389 0.589848 12.8533 0.0485728
39.9605 0.0955296 46.2096 0.0667324 56.4805 0.100133 3.03234e-07 0.348318 62.9036 0.0287553 0 15.4477 0.535392 12.8567 0.0566846
39.9831 0.0992919 46.3219 0.0602412 56.5227 0.101169 3.03484e-07 0.348377 62.9887 0.0281957 0 15.4518 0.505057 12.8602 0.0678818
40.0076 0.101553 46.3929 0.056519 56.567 0.101811 3.03984e-07 0.348239 63.101 0.0275259 0 15.4549 0.481322 12.8634 0.0822411
40.0373 0.103062 46.4299 0.054733 56.6388 0.102011 3.04109e-07 0.348275 63.2133 0.0269415 0 15.4563 0.470426 12.8664 0.0998633
40.0704 0.104024 46.4935 0.0518831 56.7511 0.100899 3.04359e-07 0.348316 63.3944 0.0261538 0 15.4582 0.455743 12.8694 0.124602
40.1185 0.104795 46.5276 0.0504539 56.8634 0.0982641 3.04859e-07 0.348221 63.5116 0.0257704 0 15.4592 0.446808 12.8722 0.1559
40.1865 0.105109 46.5749 0.0485873 56.9757 0.0943687 3.04984e-07 0.348286 63.6289 0.0254542 0 15.4603 0.437967 12.875 0.198264
40.2751 0.10366 46.6515 0.0458116 57.0881 0.0897991 3.05234e-07 0.348374 63.7462 0.025205 0 15.4611 0.43109 12.8776 0.250203
40.3744 0.0989619 46.7638 0.0421729 57.2004 0.0849512 3.05734e-07 0.348323 63.8635 0.0250228 0 15.4621 0.423241 12.8797 0.313408
40.4192 0.0953773 46.8761 0.0389961 57.3127 0.0800492 3.05859e-07 0.348373 63.9807 0.0249077 0 15.4634 0.413084 12.8814 0.383332
40.4496 0.0922943 46.9884 0.0362659 57.3894 0.076738 3.06109e-07 0.348405 64.098 0.0248597 0 15.4647 0.402327 12.8826 0.446523
40.486 0.0883114 47.1007 0.0339425 57.4272 0.0751362 3.06609e-07 0.348286 64.2153 0.0248787 0 15.4674 0.380382 12.8831 0.474483
40.5248 0.08394 47.213 0.0320217 57.4901 0.0725449 3.06734e-07 0.348331 64.3423 0.0249545 0 15.4701 0.357414 12.8835 0.488307
40.5704 0.0787669 47.3253 0.0304606 57.5728 0.0692774 3.06984e-07 0.348384 64.4693 0.0250815 0 15.4755 0.307618 12.884 0.497924
40.6442 0.0706188 47.3943 0.0296675 57.6482 0.0664615 3.07484e-07 0.348251 64.5962 0.0252598 0 15.4825 0.233469 12.8843 0.502156
40.7565 0.0590984 47.4634 0.0290163 57.7605 0.0624961 3.07609e-07 0.348283 64.7232 0.0254894 0 15.4906 0.133626 12.8847 0.510181
40.8688 0.0489672 47.5284 0.0285073 57.8728 0.0587911 3.07859e-07 0.348318 64.8502 0.0257703 0 15.494 0.0921559 12.8849 0.517568
40.9812 0.040638 47.5762 0.0281913 57.9851 0.055352 3.08359e-07 0.348202 64.9772 0.0261025 0 15.4962 0.0747033 12.885 0.5253
41.0935 0.0344003 47.6536 0.0277632 58.0974 0.0521598 3.08484e-07 0.348246 65.1042 0.0264859 0 15.4994 0.0651006 12.885 0.531139
41.2058 0.0304502 47.7659 0.02728 58.2097 0.049197 3.08734e-07 0.348297 65.3078 0.0271701 0 15.5013 0.063451 12.8851 0.537956
41.3181 0.0284702 47.8782 0.0269329 58.322 0.0464295 3.09234e-07 0.348206 65.5114 0.0279206 0 15.5038 0.0635632 12.8851 0.542404
41.3915 0.0280219 47.9905 0.0266991 58.4299 0.0439509 3.09359e-07 0.348254 65.715 0.0287375 0 15.5087 0.0655794 12.8852 0.546954
41.4288 0.0280388 48.1028 0.026543 58.5276 0.0418803 3.09609e-07 0.3483 65.9186 0.0296208 0 15.5145 0.0686365 12.8852 0.550805
41.4608 0.0281609 48.2151 0.0264179 58.6516 0.0394591 3.10109e-07 0.348208 66.1222 0.0305704 0 15.5224 0.0722439 12.8853 0.554531
41.491 0.0283371 48.3274 0.0262855 58.7639 0.0374237 3.10234e-07 0.348256 66.3258 0.0315865 0 15.5313 0.0750155 12.8853 0.558512
41.5267 0.0285983 48.3951 0.0262051 58.8762 0.0355235 3.10484e-07 0.34831 66.5294 0.0326689 0 15.54 0.0762936 12.8854 0.562166
41.5734 0.0290002 48.4315 0.0261779 58.9885 0.0337639 3.10984e-07 0.348264 66.7706 0.0340316 0 15.5537 0.0764782 12.8855 0.566608
41.6491 0.0297185 48.5289 0.0262349 59.1008 0.032153 3.11109e-07 0.348317 67.0118 0.0353892 0 15.5684 0.0752392 12.8855 0.570735
41.7614 0.0307741 48.577 0.0263905 59.2131 0.0307123 3.11359e-07 0.348349 67.2531 0.0367417 0 15.589 0.0718322 12.8856 0.576116
41.8737 0.0316791 48.6549 0.0270083 59.3254 0.0294348 3.11859e-07 0.3482 67.4943 0.0380892 0 15.6136 0.0667367 12.8857 0.58095
41.986 0.0323236 48.7672 0.0294444 59.4309 0.028386 3.11984e-07 0.348262 67.7355 0.0394316 0 15.6446 0.0604496 12.8859 0.587075
42.0983 0.0326706 48.8795 0.0358387 59.5284 0.0275654 3.12234e-07 0.348218 67.9768 0.040769 0 15.6834 0.0538406 12.886 0.59279
42.2106 0.0327413 48.9556 0.045246 59.6536 0.0266982 3.12297e-07 0.348074 68.218 0.0421013 0 15.7603 0.0438609 12.8862 0.59968
42.3229 0.0326029 49.0096 0.056477 59.7659 0.026064 3.12422e-07 0.347973 68.4726 0.043274 0 15.8542 0.0349262 12.8864 0.606245
42.3933 0.0324331 49.0553 0.0701572 59.8782 0.0255546 3.12672e-07 0.348194 68.7271 0.0443589 0 15.9262 0.0296019 12.8867 0.613824
42.4302 0.0323264 49.1008 0.0889314 60 0.0251172 3.13172e-07 0.348218 68.9817 0.0453558 0 15.9849 0.0272018 12.887 0.620903
42.4625 0.0322467 49.1519 0.117844 60.0786 0.0249678 3.13297e-07 0.348266 69.2363 0.0462649 0 16.0535 0.0285341 12.8873 0.628517
42.4941 0.032213 49.2064 0.160217 60.1685 0.0248759 3.13547e-07 0.34834 69.4909 0.047086 0 16.0623 0.0305991 12.8877 0.635698
42.5278 0.0322698 49.243 0.201345 60.2808 0.0248471 3.14047e-07 0.348268 69.7454 0.0478192 0 16.0798 0.0403445 12.8881 0.644202
42.5753 0.0326629 49.2725 0.252487 60.4485 0.0249779 3.14172e-07 0.348324 70 0.0484644 0 16.0921 0.0515392 12.8886 0.65083
42.6521 0.0343391 49.3045 0.335967 60.5696 0.0252218 3.14422e-07 0.348378 70.0337 0.0485812 0.00875977 16.1031 0.0663802 12.8894 0.658837
42.7105 0.037338 49.3344 0.434497 60.7553 0.0257878 3.14922e-07 0.348278 70.0786 0.0487367 0.0204395 16.114 0.0865644 12.8902 0.663542
42.7495 0.0416173 49.346 0.468287 60.9799 0.0266974 3.15047e-07 0.348331 70.2808 0.0492703 0.072998 16.1265 0.1181 12.8917 0.663829
42.7823 0.0478256 49.3556 0.485606 61.2045 0.0278361 3.15297e-07 0.348387 70.3967 0.0493399 0.103138 16.1408 0.167261 12.8934 0.64962
42.8098 0.0555091 49.3638 0.49364 61.3642 0.0287885 3.15797e-07 0.348255 70.5126 0.0491488 0.133278 16.1518 0.219697 12.8966 0.584018
42.8344 0.0651223 49.3728 0.500042 61.5239 0.0297952 3.15922e-07 0.348293 70.6285 0.0486973 0.163418 16.1607 0.280604 12.8998 0.487206
42.8574 0.0775287 49.3841 0.506444 61.6836 0.0308565 3.16172e-07 0.34835 70.7445 0.0479851 0.193559 16.1683 0.354507 12.9005 0.458741
42.8806 0.0945573 49.3946 0.512274 61.8433 0.0319722 3.16672e-07 0.348272 70.8604 0.0470124 0.223699 16.174 0.429292 12.901 0.439184
42.9052 0.119184 49.3989 0.516998 62.003 0.0331424 3.16797e-07 0.348323 70.9763 0.0457791 0.253839 16.1764 0.464277 12.9013 0.425453
42.932 0.156113 49.4009 0.521227 62.1626 0.0343671 3.17047e-07 0.348372 71.0922 0.0442853 0.283979 16.1782 0.483779 12.9017 0.410396
42.9496 0.191356 49.4033 0.527943 62.3223 0.0356462 3.17547e-07 0.348259 71.3168 0.0409595 0.342378 16.1798 0.49444 12.9021 0.395381
42.9636 0.234934 49.406 0.535116 62.5286 0.0373886 3.17672e-07 0.348299 71.4284 0.0392063 0.371393 16.1816 0.501629 12.9025 0.3789
42.9787 0.306231 49.408 0.540059 62.7348 0.0390211 3.17922e-07 0.34832 71.4603 0.0387218 0.379686 16.1832 0.506686 12.9032 0.347984
42.9932 0.394976 49.4103 0.544845 62.9411 0.0405436 3.18422e-07 0.348225 71.4904 0.0382814 0.387507 16.1848 0.514436 12.9039 0.31612
43.0022 0.450477 49.4129 0.549306 63.1473 0.0419562 3.18547e-07 0.348284 71.5264 0.0377837 0.396873 16.1855 0.521934 12.9052 0.243527
43.0077 0.474542 49.416 0.552973 63.3536 0.0432589 3.18797e-07 0.348328 71.573 0.0372074 0.408987 16.1859 0.530294 12.9066 0.155205
43.0128 0.485891 49.4192 0.555489 63.5598 0.0444516 3.19297e-07 0.348231 71.6485 0.036444 0.428612 16.1862 0.536151 12.9075 0.0981157
43.0173 0.491615 49.4231 0.557972 63.7661 0.0455343 3.19422e-07 0.348291 71.7608 0.035682 0.457811 16.1865 0.542971 12.9079 0.0787609
43.0221 0.496387 49.4271 0.560458 64.1677 0.0471644 3.19672e-07 0.348341 71.8731 0.0356234 0.487011 16.1867 0.547384 12.9086 0.0666519
43.0283 0.501217 49.4346 0.564938 64.5694 0.0485887 3.20172e-07 0.348222 71.9854 0.0369848 0.51621 16.187 0.551887 12.909 0.0649105
43.0365 0.505658 49.4433 0.569786 64.9711 0.0498073 3.20297e-07 0.34828 72.0977 0.0410963 0.545409 16.1872 0.555718 12.9095 0.0652874
43.0441 0.509578 49.4559 0.57593 65.3728 0.0508201 3.20547e-07 0.348347 72.21 0.0499291 0.574608 16.1874 0.559414 12.9103 0.0672519
43.0469 0.512772 49.4732 0.582685 65.7744 0.0516272 3.21047e-07 0.348214 72.3223 0.0647592 0.603807 16.1877 0.563389 12.9114 0.0705655
43.0486 0.516463 49.4917 0.587508 66.1761 0.0522286 3.21172e-07 0.348255 72.3931 0.0779202 0.62221 16.1879 0.567077 12.9129 0.07481
43.051 0.522739 49.5134 0.590414 66.5778 0.0526242 3.21422e-07 0.34831 72.43 0.0865526 0.631803 16.1882 0.571594 12.9144 0.0781019
43.052 0.524543 49.5389 0.591197 67.0667 0.0530647 3.21922e-07 0.348252 72.4623 0.0953036 0.640197 16.1886 0.575828 12.9161 0.080346
43.0537 0.52546 49.566 0.589635 67.5556 0.0534455 3.22047e-07 0.34831 72.4937 0.104794 0.648373 16.1891 0.581469 12.9177 0.0812658
43.055 0.525391 49.5989 0.585195 68.0445 0.0537667 3.22297e-07 0.348358 72.5277 0.116145 0.657195 16.1895 0.586451 12.9201 0.0812892
43.0569 0.525039 49.638 0.57574 68.5333 0.0540282 3.22797e-07 0.348249 72.575 0.134566 0.669511 16.1902 0.592721 12.9227 0.0801258
43.059 0.524646 49.6757 0.56087 69.0222 0.0542301 3.22922e-07 0.348306 72.6518 0.172235 0.689456 16.1909 0.598638 12.9279 0.0756175
43.0619 0.524026 49.6972 0.551033 69.5111 0.0543722 3.23172e-07 0.34836 72.7274 0.223355 0.709112 16.1918 0.605607 12.9329 0.0699499
43.0649 0.523282 49.7227 0.539024 70 0.0544547 3.23672e-07 0.348212 72.7969 0.293693 0.727187 16.1928 0.61244 12.9388 0.0631725
43.0679 0.522364 49.746 0.524207 70.0337 0.0544895 3.23797e-07 0.348268 72.8716 0.399364 0.74662 16.194 0.620265 12.9462 0.0556717
43.0713 0.521157 49.7709 0.502742 70.0786 0.0545364 3.24047e-07 0.348335 72.9023 0.449557 0.754591 16.1954 0.627804 12.9595 0.0452376
43.0771 0.518996 49.7844 0.488809 70.1685 0.0546249 3.24547e-07 0.348209 72.9201 0.474235 0.759231 16.1969 0.635795 12.9771 0.03552
43.0844 0.516105 49.7976 0.473334 70.4178 0.0543262 3.24672e-07 0.348271 72.9371 0.489285 0.763651 16.1987 0.64363 12.9953 0.029448
43.0956 0.511258 49.806 0.462599 70.5463 0.0535946 3.24922e-07 0.34836 72.9555 0.499379 0.768421 16.2011 0.653365 13.0145 0.0264527
43.1134 0.502898 49.8124 0.453645 70.6747 0.0525663 3.25422e-07 0.348287 72.981 0.509328 0.775065 16.2033 0.661347 13.0331 0.0256428
43.1491 0.48576 49.8172 0.446121 70.8031 0.0512411 3.25547e-07 0.348321 72.9926 0.514459 0.778077 16.2073 0.672733 13.0496 0.0267084
43.1668 0.478167 49.8227 0.436513 70.9316 0.0496192 3.25797e-07 0.348324 72.9999 0.520453 0.779987 16.2112 0.680483 13.0675 0.0314315
43.1831 0.473197 49.8279 0.426704 71.06 0.0477004 3.26297e-07 0.348189 73.0031 0.525178 0.780799 16.2189 0.686692 13.0754 0.0365569
43.199 0.470204 49.8335 0.416426 71.1884 0.0454848 3.26422e-07 0.348243 73.0066 0.532306 0.781719 16.2268 0.678848 13.0773 0.0392329
43.2139 0.468296 49.8391 0.40633 71.3168 0.0429725 3.26672e-07 0.34831 73.0104 0.540406 0.782701 16.2427 0.625752 13.0813 0.047314
43.2294 0.466289 49.8501 0.385284 71.391 0.0415093 3.27172e-07 0.348219 73.0129 0.545854 0.783362 16.2577 0.541687 13.0844 0.0558034
43.2478 0.463285 49.8641 0.355532 71.4284 0.0407869 3.27297e-07 0.348263 73.0163 0.552798 0.784243 16.2631 0.503387 13.0876 0.0678543
43.2681 0.460121 49.8866 0.297455 71.4603 0.0402103 3.27547e-07 0.348003 73.0191 0.558154 0.784973 16.2674 0.470919 13.0907 0.0834126
43.2848 0.457702 49.9089 0.222002 71.4904 0.039715 3.27609e-07 0.347835 73.0225 0.564089 0.785852 16.2691 0.457356 13.0935 0.102789
43.302 0.453852 49.9291 0.140824 71.5264 0.0391916 3.27734e-07 0.347814 73.0261 0.569805 0.78678 16.2704 0.446734 13.0963 0.129731
43.3206 0.447063 49.9405 0.106368 71.573 0.0386296 3.27984e-07 0.348136 73.03 0.575498 0.787805 16.272 0.433683 13.0993 0.168607
43.3425 0.435789 49.9534 0.0907691 71.6485 0.0381185 3.28484e-07 0.348245 73.0346 0.581411 0.788992 16.273 0.425262 13.1021 0.217489
43.3652 0.421061 49.9644 0.0882056 71.7608 0.0387259 3.28609e-07 0.348303 73.0397 0.587283 0.790314 16.2742 0.416002 13.1043 0.271044
43.3949 0.397409 49.9763 0.0888577 71.8731 0.0423605 3.28859e-07 0.34835 73.0457 0.593462 0.791877 16.2762 0.399471 13.1061 0.335474
43.4383 0.355422 49.9944 0.0908471 71.9854 0.0514631 3.29359e-07 0.348216 73.0524 0.599642 0.793631 16.2797 0.370526 13.1077 0.41042
43.4596 0.329372 50.0241 0.0941257 72.0772 0.0656035 3.29484e-07 0.348268 73.0605 0.606295 0.795739 16.2833 0.338938 13.1084 0.453532
43.4794 0.298207 50.0563 0.0969444 72.1542 0.0848876 3.29734e-07 0.348344 73.0696 0.613036 0.798106 16.2905 0.267634 13.1088 0.476083
43.4964 0.26311 50.0952 0.0993285 72.2317 0.113529 3.30234e-07 0.348257 73.0809 0.620579 0.801043 16.2993 0.165779 13.1091 0.489032
43.5137 0.213377 50.1401 0.101189 72.3159 0.157088 3.30359e-07 0.348307 73.0933 0.627978 0.804257 16.3048 0.0972265 13.1095 0.497716
43.5296 0.153253 50.2037 0.102944 72.376 0.202087 3.30609e-07 0.348347 73.1084 0.636128 0.808172 16.3074 0.0759779 13.1098 0.501679
43.5446 0.0969314 50.279 0.104302 72.4242 0.256228 3.31109e-07 0.348211 73.1245 0.644107 0.812381 16.3113 0.0646849 13.1102 0.507993
43.5517 0.084264 50.3761 0.105396 72.4689 0.329972 3.31234e-07 0.348274 73.1472 0.654217 0.818274 16.3133 0.0632515 13.1104 0.514101
43.5609 0.0844321 50.4174 0.105633 72.5055 0.408802 3.31484e-07 0.348351 73.1686 0.662604 0.823825 16.3159 0.0637163 13.1105 0.518863
43.5668 0.0865983 50.4482 0.105653 72.5291 0.460176 3.31984e-07 0.348228 73.2049 0.674812 0.833278 16.3211 0.0661043 13.1106 0.526647
43.5744 0.0893622 50.4843 0.105528 72.5432 0.481606 3.32109e-07 0.348268 73.2399 0.684163 0.842379 16.3276 0.069511 13.1107 0.535576
43.5896 0.0938089 50.5242 0.105159 72.5557 0.492345 3.32359e-07 0.348322 73.3099 0.697049 0.860583 16.3359 0.0730766 13.1107 0.541047
43.6101 0.0979303 50.5694 0.104213 72.5693 0.500419 3.32859e-07 0.348249 73.3803 0.703517 0.878878 16.344 0.0752746 13.1108 0.547457
43.6338 0.100732 50.6426 0.101379 72.5864 0.508339 3.32984e-07 0.348281 73.4205 0.702354 0.889332 16.3537 0.0763322 13.1109 0.552652
43.6612 0.102514 50.7549 0.0951234 72.597 0.513511 3.33234e-07 0.348311 73.4505 0.698401 0.897142 16.3698 0.0761054 13.1109 0.558169
43.6922 0.103654 50.8672 0.0876639 72.6032 0.518867 3.33734e-07 0.348229 73.4872 0.691999 0.906678 16.3851 0.0744336 13.111 0.563634
43.7329 0.104511 50.9795 0.0798094 72.6056 0.522931 3.33859e-07 0.348269 73.5252 0.682917 0.916565 16.4077 0.0702716 13.1111 0.568957
43.7883 0.105016 51.0918 0.072198 72.6085 0.529537 3.34109e-07 0.348303 73.5711 0.665505 0.928485 16.4311 0.0653691 13.1112 0.574698
43.8867 0.104012 51.2041 0.0651882 72.6116 0.537043 3.34609e-07 0.348215 73.6454 0.625519 0.947803 16.4645 0.0587115 13.1113 0.580203
43.9991 0.0989869 51.3164 0.0588878 72.6137 0.542103 3.34734e-07 0.348282 73.7533 0.554524 0.975859 16.4962 0.0531936 13.1114 0.586309
44.1015 0.0903123 51.3908 0.05512 72.6163 0.548099 3.34984e-07 0.348353 73.8656 0.472814 1.00506 16.5286 0.0484561 13.1116 0.592177
44.2138 0.0782259 51.4283 0.0533717 72.6186 0.552816 3.35484e-07 0.348228 73.8959 0.449711 1.01293 16.5765 0.0428414 13.1118 0.5988
44.3261 0.0658745 51.4904 0.0506898 72.6214 0.55807 3.35609e-07 0.348284 73.928 0.424787 1.02128 16.6541 0.0357764 13.1119 0.605227
44.3946 0.0587419 51.5264 0.0492353 72.6244 0.563201 3.35859e-07 0.348343 73.9636 0.397279 1.03053 16.7244 0.0305397 13.1122 0.612521
44.4311 0.055187 51.573 0.0474644 72.628 0.568377 3.36359e-07 0.34821 74.0121 0.359543 1.04314 16.7822 0.0275063 13.1124 0.619355
44.4636 0.0522008 51.6485 0.0448314 72.6322 0.573812 3.36484e-07 0.348261 74.0565 0.324406 1.05469 16.8537 0.027779 13.1127 0.626704
44.4961 0.0493728 51.7608 0.0413274 72.6371 0.579113 3.36734e-07 0.348331 74.1113 0.279668 1.06893 16.8792 0.0332439 13.113 0.633688
44.5286 0.0467203 51.8731 0.0382688 72.6439 0.585421 3.37234e-07 0.348258 74.2085 0.196004 1.09421 16.8975 0.0445634 13.1134 0.641991
44.5765 0.0431542 51.9854 0.0356435 72.6506 0.590539 3.37359e-07 0.348313 74.3078 0.106681 1.12002 16.9107 0.0593115 13.1138 0.648865
44.6541 0.0382399 52.0977 0.0334206 72.6589 0.596272 3.37609e-07 0.348372 74.3434 0.0770221 1.12928 16.9234 0.0801753 13.1144 0.65736
44.7664 0.0328831 52.21 0.0316005 72.668 0.602303 3.38109e-07 0.348294 74.3644 0.0652925 1.13474 16.9349 0.106589 13.1151 0.663767
44.8787 0.0296436 52.3223 0.0301347 72.6824 0.611185 3.38234e-07 0.348347 74.3941 0.0567482 1.14246 16.9497 0.153093 13.1161 0.670226
44.991 0.028341 52.3931 0.0293738 72.6975 0.619761 3.38484e-07 0.348392 74.4126 0.05382 1.14728 16.9617 0.204961 13.1173 0.669862
45.1033 0.0283558 52.4623 0.0287676 72.7173 0.629815 3.38984e-07 0.348263 74.4356 0.0518641 1.15325 16.9709 0.262717 13.1196 0.649543
45.2156 0.0291108 52.5277 0.0282947 72.7393 0.639523 3.39109e-07 0.348306 74.4631 0.0505218 1.16039 16.9796 0.343523 13.1218 0.607616
45.3279 0.0301601 52.575 0.0280059 72.7688 0.650355 3.39359e-07 0.348355 74.492 0.0498142 1.16793 16.9865 0.429537 13.1245 0.525289
45.3952 0.0308134 52.6517 0.0276162 72.7955 0.657732 3.39859e-07 0.348245 74.527 0.0494873 1.17703 16.9891 0.465946 13.1259 0.475805
45.4972 0.0316769 52.764 0.0271755 72.8399 0.665058 3.39984e-07 0.348284 74.574 0.0494056 1.18924 16.9909 0.485394 13.1265 0.455699
45.5772 0.0321726 52.8763 0.0268621 72.8821 0.665845 3.40234e-07 0.348339 74.6407 0.0494401 1.20657 16.9927 0.496161 13.1268 0.442571
45.6552 0.0324917 52.9886 0.0266527 72.9666 0.653799 3.40734e-07 0.348304 74.7111 0.0494141 1.22489 16.9947 0.503393 13.127 0.431606
45.7675 0.0327232 53.101 0.0265093 73.0486 0.625218 3.40859e-07 0.348363 74.7947 0.0493129 1.24662 16.9962 0.507969 13.1273 0.419836
45.8798 0.0327193 53.2133 0.0263843 73.1416 0.567294 3.41109e-07 0.3484 74.907 0.0492841 1.27582 16.9972 0.512139 13.1276 0.409151
45.9921 0.0325426 53.3256 0.0262511 73.2183 0.502284 3.41609e-07 0.348259 75 0.0494045 1.3 16.9977 0.517425 13.1279 0.396174
46.1044 0.032467 53.3944 0.0261864 73.251 0.470393 3.41734e-07 0.34831 75.0112 0.0494246 1.3 16.9981 0.52408 13.1285 0.373572
46.2167 0.0334857 53.4634 0.0261915 73.2679 0.452621 3.41984e-07 0.348353 75.0337 0.0494584 1.3 16.9985 0.530635 13.129 0.351076
46.329 0.0375095 53.5284 0.0263062 73.2772 0.44208 3.42484e-07 0.348224 75.1685 0.0496449 1.3 16.9988 0.538157 13.13 0.302112
46.3811 0.0426885 53.5763 0.0265335 73.2868 0.430984 3.42609e-07 0.348282 75.3767 0.0499202 1.3 16.9991 0.543284 13.1312 0.236315
46.4179 0.0498809 53.6537 0.0273673 73.2957 0.420947 3.42859e-07 0.348352 75.4178 0.0499718 1.3 16.9994 0.549557 13.1327 0.140801
46.4466 0.0585698 53.766 0.0308171 73.3061 0.409387 3.43359e-07 0.34826 75.4485 0.0500025 1.3 16.9997 0.555152 13.1335 0.0945591
46.4712 0.0692216 53.8783 0.0393848 73.3224 0.391002 3.43484e-07 0.348302 75.4848 0.049969 1.3 17 0.560987 13.1339 0.0763446
46.496 0.0841095 53.9458 0.0496718 73.3467 0.362311 3.43734e-07 0.348339 75.5243 0.0497656 1.3 17.0004 0.566832 13.1346 0.066219
46.5186 0.102735 53.9965 0.06215 73.3847 0.312696 3.44234e-07 0.348241 75.5696 0.0492521 1.3 17.0009 0.572843 13.1349 0.0646652
46.5453 0.131965 54.046 0.0793929 73.442 0.227129 3.44359e-07 0.348295 75.643 0.0475918 1.3 17.0014 0.578908 13.1354 0.0649933
46.5655 0.162303 54.0911 0.10105 73.4724 0.174423 3.44609e-07 0.348347 75.7553 0.0432535 1.3 17.0019 0.585157 13.1364 0.0673879
46.5811 0.196373 54.1471 0.137345 73.5148 0.0993006 3.45109e-07 0.348218 75.8676 0.0371662 1.3 17.0026 0.591572 13.1376 0.0709583
46.5952 0.243061 54.1882 0.174125 73.5322 0.0801596 3.45234e-07 0.348273 75.9799 0.0302531 1.3 17.0033 0.598136 13.1391 0.0752084
46.61 0.315152 54.22 0.216302 73.5564 0.0720995 3.45484e-07 0.348351 76.0922 0.025456 1.3 17.0042 0.60514 13.1408 0.0783113
46.6226 0.393902 54.2524 0.282364 73.57 0.0712633 3.45984e-07 0.34827 76.2045 0.0310406 1.3 17.0053 0.612297 13.1424 0.0799499
46.631 0.447116 54.2825 0.369886 73.5884 0.0720685 3.46109e-07 0.348324 76.3037 0.0544725 1.3 17.0065 0.620173 13.145 0.080676
46.6364 0.471722 54.2975 0.423074 73.6252 0.0749252 3.46359e-07 0.348369 76.3899 0.0914201 1.3 17.0079 0.627897 13.1479 0.0798876
46.6414 0.484407 54.3077 0.45761 73.6625 0.0778216 3.46859e-07 0.348242 76.4277 0.113949 1.3 17.0095 0.635927 13.1516 0.0771172
46.6458 0.490418 54.3158 0.476639 73.7317 0.0817962 3.46984e-07 0.348307 76.4594 0.13846 1.3 17.0112 0.643899 13.1571 0.0713207
46.6505 0.495345 54.3239 0.487827 73.7969 0.0837786 3.47234e-07 0.348393 76.4902 0.168501 1.3 17.0137 0.653802 13.1623 0.0653281
46.6574 0.500899 54.3323 0.495191 73.8673 0.0841873 3.47734e-07 0.348318 76.5264 0.215221 1.3 17.016 0.661852 13.1695 0.0577353
46.6652 0.50529 54.3414 0.501379 73.9649 0.0832226 3.47859e-07 0.348372 76.5729 0.293288 1.3 17.0202 0.673587 13.1806 0.0484051
46.6727 0.50878 54.3512 0.506759 74.0656 0.0812262 3.48109e-07 0.348399 76.6184 0.380742 1.3 17.0242 0.681266 13.1966 0.0384998
46.6755 0.511303 54.3638 0.514586 74.1779 0.0784161 3.48609e-07 0.348212 76.6526 0.443943 1.3 17.0321 0.686588 13.2143 0.0314113
46.6774 0.514897 54.3672 0.519846 74.2902 0.0756473 3.48734e-07 0.348243 76.6705 0.469274 1.3 17.0403 0.676932 13.2338 0.0272941
46.6795 0.520312 54.37 0.527104 74.4207 0.0727431 3.48984e-07 0.34828 76.6872 0.484179 1.3 17.0566 0.618535 13.2521 0.0257665
46.6807 0.523179 54.3721 0.532754 74.5712 0.069906 3.49484e-07 0.348203 76.7035 0.493938 1.3 17.0722 0.528028 13.2679 0.0264441
46.6821 0.525177 54.3744 0.538516 74.6455 0.0686216 3.49609e-07 0.348245 76.7202 0.501895 1.3 17.0775 0.489731 13.2851 0.0311896
46.6835 0.525569 54.3768 0.543698 74.7578 0.0661818 3.49859e-07 0.348278 76.7374 0.508842 1.3 17.0812 0.460802 13.2924 0.0364526
46.6854 0.525242 54.3796 0.548607 74.8701 0.0619829 3.50359e-07 0.34825 76.7564 0.515935 1.3 17.083 0.446417 13.2938 0.0385929
46.6876 0.524853 54.3831 0.552801 74.9824 0.0556003 3.50484e-07 0.348325 76.764 0.520848 1.3 17.0846 0.432911 13.2967 0.0450756
46.6898 0.524425 54.3866 0.555499 75 0.0543457 3.50734e-07 0.348391 76.768 0.526324 1.3 17.0859 0.422269 13.2999 0.0548025
46.6926 0.523812 54.3903 0.557846 75.0112 0.0534063 3.51234e-07 0.348266 76.7731 0.536231 1.3 17.0874 0.410206 13.3033 0.0691505
46.6959 0.522921 54.3943 0.560343 75.0337 0.0514728 3.51359e-07 0.348309 76.7757 0.54184 1.3 17.0895 0.393286 13.3063 0.0863937
46.699 0.521887 54.4023 0.565055 75.0786 0.0473904 3.51609e-07 0.348349 76.7799 0.550779 1.3 17.0917 0.375087 13.3089 0.107672
46.7037 0.520185 54.4113 0.569945 75.1685 0.0388748 3.52109e-07 0.348213 76.783 0.556976 1.3 17.0961 0.336728 13.3117 0.137657
46.71 0.51774 54.4254 0.576635 75.2808 0.0292554 3.52234e-07 0.348265 76.7868 0.564027 1.3 17.1011 0.288728 13.3148 0.184228
46.7192 0.513961 54.443 0.582951 75.3767 0.0245744 3.52484e-07 0.348335 76.7909 0.570665 1.3 17.1093 0.195759 13.3174 0.237378
46.733 0.507698 54.466 0.587997 75.4178 0.0266944 3.52984e-07 0.348248 76.7959 0.577912 1.3 17.1178 0.0950993 13.3195 0.299317
46.7598 0.494695 54.4914 0.590321 75.4485 0.0336671 3.53109e-07 0.348307 76.8013 0.584675 1.3 17.1207 0.0734596 13.3211 0.36979
46.7811 0.484368 54.5204 0.589836 75.4848 0.0482437 3.53359e-07 0.348365 76.8079 0.591893 1.3 17.125 0.0640284 13.3224 0.439661
46.7971 0.477681 54.5566 0.58595 75.5243 0.0699904 3.53859e-07 0.348255 76.8154 0.59907 1.3 17.1272 0.0632951 13.3229 0.469242
46.8126 0.473075 54.5962 0.577715 75.5696 0.103392 3.53984e-07 0.348304 76.8241 0.606353 1.3 17.1298 0.0641588 13.3232 0.48592
46.8276 0.470309 54.6334 0.564379 75.6093 0.145569 3.54234e-07 0.348342 76.8368 0.615822 1.3 17.134 0.0662767 13.3236 0.496168
46.8422 0.468453 54.6539 0.554576 75.65 0.210684 3.54734e-07 0.348232 76.8488 0.623645 1.3 17.1383 0.0686376 13.324 0.502113
46.8572 0.466568 54.6676 0.54868 75.688 0.295084 3.54859e-07 0.348295 76.8654 0.633228 1.3 17.1444 0.0715922 13.3244 0.506637
46.8755 0.463624 54.6846 0.542019 75.72 0.37709 3.55109e-07 0.348361 76.8838 0.642807 1.3 17.1506 0.0739311 13.3245 0.510764
46.8961 0.460389 54.6965 0.535817 75.7498 0.447599 3.55609e-07 0.348271 76.9082 0.654164 1.3 17.1566 0.0753434 13.3246 0.515759
46.9109 0.458433 54.7097 0.526876 75.7648 0.472554 3.55734e-07 0.348326 76.9347 0.664933 1.3 17.166 0.0764227 13.3247 0.525629
46.9266 0.455375 54.7248 0.514479 75.7779 0.485282 3.55984e-07 0.348358 76.9735 0.678278 1.3 17.1755 0.0765186 13.3248 0.532499
46.9453 0.449323 54.7414 0.498534 75.7932 0.495046 3.56484e-07 0.348224 77.0095 0.688305 1.3 17.1896 0.0754778 13.3249 0.541019
46.9663 0.439503 54.7567 0.481812 75.8086 0.502794 3.56609e-07 0.348282 77.0738 0.701662 1.3 17.2044 0.0732938 13.325 0.547375
46.9856 0.427857 54.7683 0.467765 75.8234 0.509438 3.56859e-07 0.348347 77.1366 0.707659 1.3 17.2324 0.0676792 13.325 0.554148
47.0146 0.405343 54.776 0.457571 75.8437 0.521193 3.57359e-07 0.348222 77.2489 0.700261 1.3 17.2583 0.0623808 13.3251 0.56
47.0728 0.348044 54.7814 0.449484 75.8491 0.52897 3.57484e-07 0.348273 77.3612 0.674002 1.3 17.3004 0.0548347 13.3252 0.566486
47.0998 0.312347 54.7862 0.441408 75.8534 0.538811 3.57734e-07 0.348356 77.4078 0.653995 1.3 17.3574 0.0465511 13.3253 0.572568
47.1204 0.274717 54.7916 0.431605 75.8557 0.544307 3.58234e-07 0.348277 77.441 0.63488 1.3 17.4147 0.0399746 13.3254 0.578985
47.1372 0.233007 54.7958 0.42384 75.8587 0.55086 3.58359e-07 0.348316 77.4757 0.61274 1.3 17.4462 0.0371105 13.3256 0.585365
47.1514 0.182384 54.8011 0.414164 75.8607 0.555064 3.58609e-07 0.348343 77.5209 0.581842 1.3 17.4819 0.0344431 13.3257 0.591962
47.1666 0.115008 54.8093 0.399088 75.8634 0.55989 3.59109e-07 0.348253 77.5641 0.550954 1.3 17.5233 0.031605 13.3259 0.598875
47.1734 0.0916369 54.8183 0.381667 75.8661 0.564353 3.59234e-07 0.348339 77.6341 0.49928 1.3 17.5679 0.0287747 13.3261 0.605961
47.1799 0.083319 54.8362 0.342173 75.8689 0.568539 3.59484e-07 0.34843 77.6718 0.47097 1.3 17.6393 0.0261156 13.3263 0.613638
47.187 0.0834204 54.8578 0.283882 75.8725 0.573209 3.59984e-07 0.348283 77.7016 0.448302 1.3 17.6767 0.0274443 13.3266 0.621153
47.194 0.0859448 54.8785 0.211186 75.8762 0.577548 3.60109e-07 0.348348 77.7149 0.438085 1.3 17.686 0.0296204 13.3269 0.628915
47.2023 0.0890465 54.9007 0.125233 75.8811 0.582611 3.60359e-07 0.348427 77.7218 0.432874 1.3 17.7047 0.0391876 13.3273 0.636561
47.2171 0.093471 54.9114 0.0989085 75.8863 0.587166 3.60859e-07 0.348322 77.728 0.428162 1.3 17.7173 0.0501664 13.3278 0.645877
47.2391 0.0979743 54.9259 0.0890526 75.8926 0.591962 3.60984e-07 0.348388 77.762 0.40254 1.3 17.7286 0.0650494 13.3282 0.653218
47.2617 0.100672 54.9359 0.0882918 75.9 0.597287 3.61234e-07 0.348437 77.7962 0.376715 1.3 17.7398 0.0853882 13.329 0.663271
47.2899 0.102515 54.9477 0.0893195 75.9104 0.604359 3.61734e-07 0.348251 77.8647 0.325113 1.3 17.7519 0.115589 13.3298 0.669367
47.3197 0.103617 54.9712 0.0920104 75.9214 0.611458 3.61859e-07 0.348296 77.977 0.240435 1.3 17.7664 0.164544 13.3313 0.672357
47.3617 0.104503 54.9986 0.0951289 75.937 0.620762 3.62109e-07 0.348334 78.0893 0.156005 1.3 17.7775 0.216658 13.3328 0.662667
47.4184 0.105184 55 0.0952868 75.9532 0.629611 3.62609e-07 0.348183 78.2016 0.0757812 1.3 17.7864 0.276327 13.3357 0.61528
47.4523 0.105349 55.0029 0.0955335 75.9748 0.640142 3.62734e-07 0.348239 78.2316 0.0606652 1.3 17.7941 0.349914 13.3384 0.540809
47.4899 0.105264 55.0086 0.0960131 75.9962 0.649212 3.62984e-07 0.348316 78.2662 0.0515112 1.3 17.8 0.426689 13.3395 0.503517
47.5262 0.104828 55.02 0.0968824 76.0294 0.66089 3.63484e-07 0.348197 78.2784 0.0494663 1.3 17.8026 0.463215 13.3403 0.473076
47.5727 0.103286 55.0428 0.0983144 76.0603 0.668719 3.63609e-07 0.348236 78.2904 0.0480842 1.3 17.8043 0.483202 13.3406 0.46054
47.648 0.0983559 55.0885 0.100446 76.1221 0.676584 3.63859e-07 0.348301 78.3072 0.0465897 1.3 17.8059 0.493889 13.3409 0.45035
47.7393 0.0896504 55.1511 0.102449 76.1788 0.673606 3.64359e-07 0.348273 78.3238 0.0455023 1.3 17.8077 0.501149 13.341 0.442799
47.8516 0.0772978 55.2235 0.10393 76.2791 0.64539 3.64484e-07 0.348334 78.3572 0.044125 1.3 17.8092 0.506411 13.3412 0.436825
47.9588 0.0656482 55.3187 0.105111 76.3777 0.595317 3.64734e-07 0.348379 78.4106 0.0428676 1.3 17.8111 0.51517 13.3413 0.430533
48.0711 0.0545834 55.3917 0.105559 76.4186 0.564886 3.65234e-07 0.348211 78.4609 0.0422372 1.3 17.8117 0.52318 13.3415 0.421716
48.1834 0.0451675 55.429 0.105581 76.4491 0.537421 3.65359e-07 0.34826 78.4915 0.0420187 1.3 17.8122 0.531843 13.3418 0.412702
48.2957 0.0375662 55.461 0.105455 76.4838 0.504248 3.65609e-07 0.348342 78.5268 0.0418494 1.3 17.8125 0.537403 13.3422 0.394413
48.3827 0.032969 55.4915 0.105183 76.5187 0.469639 3.66109e-07 0.348243 78.5737 0.0417063 1.3 17.8127 0.542881 13.3428 0.36891
48.4223 0.0313841 55.5268 0.104588 76.5314 0.456436 3.66234e-07 0.348276 78.6496 0.041687 1.3 17.8129 0.54662 13.344 0.313042
48.4527 0.030464 55.5737 0.1032 76.542 0.444904 3.66484e-07 0.348296 78.7619 0.0419872 1.3 17.8131 0.550425 13.3455 0.232132
48.4904 0.0295694 55.6495 0.0997105 76.5558 0.429706 3.66984e-07 0.348191 78.8742 0.0424371 1.3 17.8133 0.553868 13.3471 0.131503
48.5264 0.0289318 55.7618 0.0929907 76.5649 0.419856 3.67109e-07 0.348247 78.9865 0.0429039 1.3 17.8135 0.557067 13.3478 0.0909442
48.573 0.0284201 55.8741 0.0854038 76.5749 0.408951 3.67359e-07 0.34832 79.0988 0.043358 1.3 17.8137 0.56069 13.3483 0.0739703
48.6485 0.0281406 55.9864 0.0776204 76.595 0.38682 3.67859e-07 0.348287 79.2111 0.0436606 1.3 17.814 0.564188 13.3489 0.0657565
48.7608 0.0284782 56.0987 0.0701332 76.6279 0.349418 3.67984e-07 0.348345 79.3234 0.0434302 1.3 17.8142 0.568557 13.3493 0.0644597
48.8731 0.0293319 56.211 0.0632162 76.6616 0.307656 3.68234e-07 0.348378 79.3935 0.0427257 1.3 17.8146 0.572926 13.3498 0.0648926
48.9854 0.0303839 56.3234 0.0569426 76.7292 0.211628 3.68734e-07 0.348253 79.4303 0.0420397 1.3 17.8151 0.57902 13.3508 0.0674495
49.0977 0.0313585 56.3935 0.0533762 76.7922 0.111819 3.68859e-07 0.348321 79.4627 0.0411711 1.3 17.8156 0.584358 13.352 0.0709748
49.21 0.0321062 56.4303 0.0516438 76.813 0.0844688 3.69109e-07 0.348393 79.4944 0.0400869 1.3 17.8162 0.590982 13.3536 0.0751847
49.3931 0.0327581 56.4944 0.0488387 76.8316 0.0716858 3.69609e-07 0.348284 79.5279 0.038718 1.3 17.817 0.597444 13.3552 0.0781196
49.575 0.0326349 56.5279 0.0474638 76.8482 0.0675655 3.69734e-07 0.348351 79.5754 0.0364201 1.3 17.8179 0.604761 13.3569 0.0796001
49.6518 0.0324692 56.5754 0.0456243 76.8667 0.0662125 3.69984e-07 0.34808 79.6524 0.0322483 1.3 17.819 0.612154 13.3595 0.0801573
49.7641 0.032523 56.6524 0.0428795 76.8866 0.0662433 3.70047e-07 0.347837 79.7647 0.0267157 1.3 17.8203 0.620473 13.3623 0.0792809
49.8764 0.0339126 56.7647 0.0392808 76.9265 0.0676363 3.70172e-07 0.347697 79.877 0.027815 1.3 17.8217 0.628612 13.3663 0.0761933
49.9685 0.0379138 56.877 0.0361193 76.9661 0.0691393 3.70422e-07 0.348069 79.9893 0.0459989 1.3 17.8235 0.63709 13.3717 0.0703163
50.0159 0.0431551 56.9893 0.0334087 77.0346 0.0709462 3.70922e-07 0.348189 80.0882 0.0834937 1.3 17.8253 0.645522 13.3771 0.064268
50.0508 0.0503135 57.1016 0.0311667 77.1081 0.071565 3.71047e-07 0.348251 80.1693 0.136183 1.3 17.8281 0.656249 13.3843 0.0568918
50.0787 0.0589574 57.2139 0.0293972 77.202 0.071025 3.71297e-07 0.348337 80.2356 0.206132 1.3 17.8306 0.664601 13.3962 0.0472901
50.1031 0.0697361 57.3262 0.0280202 77.2967 0.0698689 3.71797e-07 0.34822 80.2977 0.30244 1.3 17.8351 0.676251 13.4126 0.0376696
50.1278 0.0848059 57.3946 0.0273544 77.3831 0.0685416 3.71922e-07 0.348288 80.3429 0.38774 1.3 17.8394 0.683382 13.4304 0.0310055
50.1503 0.103599 57.4637 0.0268362 77.4226 0.0679307 3.72172e-07 0.348378 80.3695 0.437725 1.3 17.8481 0.68581 13.4496 0.0271773
50.1771 0.133393 57.5286 0.0264636 77.4549 0.0674548 3.72672e-07 0.348278 80.3878 0.465102 1.3 17.8568 0.670709 13.4678 0.0258959
50.1971 0.163919 57.5765 0.026255 77.4873 0.0669916 3.72797e-07 0.348323 80.4043 0.481463 1.3 17.8742 0.597964 13.4847 0.0278342
50.2126 0.198435 57.6541 0.0260152 77.5196 0.066541 3.73047e-07 0.348349 80.4175 0.490233 1.3 17.8897 0.500102 13.4966 0.0332038
50.2268 0.246552 57.7664 0.0258316 77.5519 0.066103 3.73547e-07 0.348216 80.432 0.497825 1.3 17.895 0.459711 13.4988 0.0359791
50.2415 0.319999 57.8787 0.0258168 77.5843 0.0656776 3.73672e-07 0.34827 80.449 0.505241 1.3 17.8978 0.437439 13.5031 0.0458895
50.2533 0.394636 57.9911 0.0259526 77.6166 0.0652649 3.73922e-07 0.348334 80.4719 0.513761 1.3 17.8999 0.420044 13.5061 0.0557042
50.2615 0.446256 58.1034 0.0262039 77.6489 0.0648648 3.74422e-07 0.348247 80.4823 0.518724 1.3 17.9022 0.401473 13.509 0.0691784
50.2668 0.470839 58.2157 0.0265506 77.7612 0.0634688 3.74547e-07 0.348316 80.4869 0.523849 1.3 17.9044 0.383301 13.5118 0.0874875
50.2719 0.483957 58.3953 0.0272518 77.8736 0.0614681 3.74797e-07 0.348397 80.4923 0.533844 1.3 17.9068 0.362626 13.5147 0.113294
50.2762 0.490147 58.5126 0.0278047 77.9859 0.0575059 3.75297e-07 0.34826 80.4961 0.541776 1.3 17.9113 0.322422 13.5175 0.147001
50.2809 0.495153 58.63 0.028397 78.0982 0.0506827 3.75422e-07 0.348297 80.4995 0.549011 1.3 17.9156 0.279242 13.5203 0.19264
50.2878 0.500714 58.7473 0.0290286 78.2105 0.0414713 3.75672e-07 0.348333 80.5033 0.556777 1.3 17.9243 0.180888 13.5226 0.245392
50.2958 0.505245 58.8647 0.0296996 78.3228 0.031384 3.76172e-07 0.348246 80.5067 0.563018 1.3 17.9322 0.0900421 13.5246 0.311551
50.3034 0.50876 58.982 0.03041 78.3933 0.025735 3.76297e-07 0.348307 80.5108 0.569946 1.3 17.935 0.0706966 13.5262 0.386449
50.3062 0.511276 59.0994 0.0311597 78.4301 0.0238214 3.76547e-07 0.348354 80.5149 0.575994 1.3 17.9391 0.0638831 13.5272 0.450186
50.3081 0.514877 59.2167 0.0319487 78.4625 0.0236411 3.77047e-07 0.348224 80.5198 0.582535 1.3 17.9413 0.063508 13.5277 0.476582
50.3101 0.520197 59.3286 0.0327063 78.494 0.026322 3.77172e-07 0.34829 80.5252 0.588797 1.3 17.944 0.0644781 13.5281 0.490158
50.3113 0.523103 59.4405 0.0335048 78.5278 0.0347775 3.77422e-07 0.348376 80.5316 0.595298 1.3 17.9473 0.0661436 13.5285 0.499569
50.3128 0.525159 59.5524 0.0343444 78.5752 0.056809 3.77922e-07 0.348242 80.5393 0.602275 1.3 17.9506 0.0680285 13.5288 0.503744
50.3141 0.525583 59.6643 0.035225 78.6475 0.107638 3.78047e-07 0.348279 80.5476 0.60899 1.3 17.9546 0.0702178 13.5292 0.510714
50.316 0.525256 59.7762 0.0361467 78.696 0.163147 3.78297e-07 0.348325 80.5582 0.616638 1.3 17.9583 0.0719726 13.5293 0.517854
50.3182 0.524869 59.8881 0.0371093 78.7473 0.256511 3.78797e-07 0.34823 80.5698 0.624113 1.3 17.9622 0.0734464 13.5294 0.524569
50.3204 0.524454 60 0.038113 78.7956 0.371433 3.78922e-07 0.348301 80.5842 0.632513 1.3 17.966 0.0746111 13.5295 0.530582
50.3231 0.523848 60.0786 0.0388635 78.8272 0.446045 3.79172e-07 0.348385 80.6003 0.641007 1.3 17.9696 0.0754528 13.5295 0.53752
50.3265 0.522957 60.3767 0.0415371 78.8432 0.473083 3.79672e-07 0.348262 80.623 0.651831 1.3 17.9743 0.0761891 13.5296 0.542146
50.3296 0.521932 60.6386 0.0433735 78.8564 0.485929 3.79797e-07 0.348319 80.6443 0.660869 1.3 17.9798 0.0766225 13.5296 0.546848
50.3342 0.52026 60.9005 0.0450087 78.8719 0.49572 3.80047e-07 0.348379 80.679 0.673596 1.3 17.9887 0.0766273 13.5297 0.550887
50.3405 0.517841 61.1624 0.0464427 78.8871 0.50322 3.80547e-07 0.348235 80.712 0.683573 1.3 17.999 0.0759092 13.5297 0.554812
50.3495 0.514119 61.4243 0.0476755 78.9028 0.509795 3.80672e-07 0.348295 80.7781 0.698791 1.3 18.0195 0.0730217 13.5298 0.559092
50.3631 0.507966 61.6862 0.048707 78.9164 0.515704 3.80922e-07 0.348371 80.8414 0.706806 1.3 18.0411 0.0688031 13.5298 0.562981
50.3893 0.49529 61.9481 0.0495374 78.922 0.520572 3.81422e-07 0.348271 80.9537 0.703576 1.3 18.0677 0.063219 13.5299 0.56787
50.4111 0.484694 62.21 0.0501665 78.9251 0.52588 3.81547e-07 0.34832 81.066 0.676411 1.3 18.0984 0.0574932 13.53 0.572261
50.4272 0.477891 62.7344 0.0511805 78.9292 0.535249 3.81797e-07 0.348369 81.1783 0.621534 1.3 18.1597 0.0482552 13.5301 0.578303
50.4426 0.473243 63.2587 0.0520466 78.9311 0.539899 3.82297e-07 0.34827 81.2906 0.547175 1.3 18.2331 0.0399589 13.5302 0.583358
50.4575 0.470412 63.783 0.0527647 78.9342 0.547229 3.82422e-07 0.348313 81.3807 0.480986 1.3 18.3111 0.0334378 13.5303 0.589622
50.4717 0.4686 64.3073 0.0533348 78.9364 0.551865 3.82672e-07 0.348342 81.4208 0.450542 1.3 18.374 0.0290542 13.5305 0.595603
50.4865 0.466779 64.8317 0.0537569 78.9393 0.557558 3.83172e-07 0.348192 81.4428 0.433643 1.3 18.4317 0.0258263 13.5307 0.602569
50.5041 0.463932 65.356 0.054031 78.9422 0.56256 3.83297e-07 0.348236 81.4514 0.427071 1.3 18.4634 0.0257096 13.5309 0.609338
50.5246 0.460682 65.8803 0.0541572 78.9457 0.567863 3.83547e-07 0.348294 81.458 0.422127 1.3 18.4942 0.0298571 13.5311 0.617051
50.5372 0.459159 66.4689 0.0543248 78.9496 0.573104 3.84047e-07 0.348229 81.464 0.417596 1.3 18.5167 0.0394695 13.5314 0.624344
50.5518 0.456788 67.0574 0.0544675 78.9542 0.578392 3.84172e-07 0.348284 81.4935 0.39522 1.3 18.5318 0.0528466 13.5317 0.632047
50.568 0.452454 67.6459 0.0545854 78.9601 0.584222 3.84422e-07 0.348322 81.5231 0.372864 1.3 18.5437 0.0693778 13.532 0.639493
50.5847 0.445933 68.2344 0.0546784 78.9661 0.589198 3.84922e-07 0.348211 81.5676 0.339251 1.3 18.5554 0.0923788 13.5325 0.648612
50.6033 0.4358 68.823 0.0547466 78.9727 0.594047 3.85047e-07 0.348268 81.6397 0.284752 1.3 18.5682 0.127339 13.533 0.656004
50.6381 0.41112 69.4115 0.05479 78.9813 0.600063 3.85297e-07 0.348333 81.752 0.199602 1.3 18.5829 0.18236 13.5337 0.665706
50.691 0.363621 70 0.0548085 78.9941 0.608562 3.85797e-07 0.348257 81.8643 0.113865 1.3 18.5936 0.23906 13.5345 0.671987
50.7197 0.329993 70.0337 0.0548396 79.0077 0.616948 3.85922e-07 0.348322 81.9028 0.0850554 1.3 18.6025 0.310143 13.536 0.675286
50.7415 0.296111 70.0786 0.054892 79.0264 0.627479 3.86172e-07 0.348392 81.9265 0.0696877 1.3 18.6101 0.395899 13.5376 0.665113
50.7582 0.261374 70.2808 0.054872 79.047 0.637775 3.86672e-07 0.348247 81.9428 0.0620797 1.3 18.6142 0.454044 13.5407 0.609425
50.7751 0.21242 70.3967 0.0544595 79.0734 0.649263 3.86797e-07 0.348289 81.9631 0.0557396 1.3 18.6162 0.478411 13.5436 0.526707
50.7909 0.15236 70.5126 0.0537567 79.0992 0.658533 3.87047e-07 0.348359 81.9744 0.0531779 1.3 18.618 0.491804 13.5447 0.488992
50.8059 0.0967358 70.6285 0.0527636 79.1394 0.66957 3.87547e-07 0.348285 81.9887 0.0507526 1.3 18.6201 0.501315 13.5455 0.457958
50.8131 0.0841406 70.7445 0.0514802 79.1774 0.675272 3.87672e-07 0.34833 82.0029 0.048954 1.3 18.6218 0.506734 13.5458 0.4452
50.8223 0.0844461 70.8604 0.0499064 79.2533 0.673582 3.87922e-07 0.348363 82.0311 0.0464832 1.3 18.6231 0.51204 13.5461 0.431448
50.8282 0.0866371 70.9763 0.0480423 79.323 0.660164 3.88422e-07 0.348247 82.064 0.0446847 1.3 18.6238 0.518634 13.5465 0.41826
50.8357 0.0893961 71.0922 0.0458879 79.3934 0.635325 3.88547e-07 0.348287 82.1075 0.0433964 1.3 18.6242 0.524164 13.5468 0.40489
50.8509 0.093871 71.2045 0.0436704 79.4421 0.607833 3.88797e-07 0.348318 82.1543 0.042668 1.3 18.6244 0.53001 13.5474 0.38115
50.8696 0.0976717 71.3168 0.0413758 79.4773 0.580851 3.89297e-07 0.348242 82.2009 0.0422802 1.3 18.6247 0.535974 13.548 0.355601
50.8946 0.100679 71.391 0.0399475 79.5215 0.542031 3.89422e-07 0.348292 82.2581 0.0420308 1.3 18.625 0.540653 13.5491 0.299161
50.9207 0.10244 71.4284 0.0393392 79.5651 0.500974 3.89672e-07 0.34834 82.3607 0.0418496 1.3 18.6252 0.545432 13.5507 0.212589
50.9529 0.103645 71.4603 0.0389381 79.5929 0.473494 3.90172e-07 0.348231 82.4077 0.0418908 1.3 18.6254 0.549909 13.5524 0.10313
50.9914 0.104478 71.4904 0.0386801 79.6047 0.461331 3.90297e-07 0.348266 82.4409 0.041997 1.3 18.6257 0.554252 13.553 0.0778064
51.047 0.105017 71.5264 0.0385708 79.6151 0.45018 3.90547e-07 0.348301 82.564 0.042501 1.3 18.626 0.559477 13.5537 0.0659127
51.1403 0.104244 71.573 0.0389571 79.6222 0.442318 3.91047e-07 0.348179 82.7456 0.0432408 1.3 18.6263 0.563998 13.5541 0.0643615
51.2488 0.0997644 71.6485 0.0412888 79.6286 0.435145 3.91172e-07 0.348221 82.8579 0.0436817 1.3 18.6266 0.56958 13.5546 0.0648666
51.3529 0.0915129 71.7209 0.0466481 79.6354 0.427718 3.91422e-07 0.348275 82.9702 0.0438088 1.3 18.627 0.574818 13.5557 0.0674678
51.4047 0.0860775 71.7812 0.0554621 79.644 0.418404 3.91922e-07 0.348232 83.0825 0.0429569 1.3 18.6275 0.580951 13.5569 0.0711171
51.4387 0.0821932 71.8325 0.0678698 79.6553 0.406254 3.92047e-07 0.348311 83.1948 0.0403862 1.3 18.6281 0.586775 13.5585 0.0752281
51.4728 0.0782752 71.8751 0.083236 79.6769 0.38239 3.92297e-07 0.348395 83.3071 0.035814 1.3 18.6288 0.593183 13.5602 0.0778933
51.5199 0.0729493 71.9177 0.104846 79.7075 0.347013 3.92797e-07 0.348289 83.3872 0.0315474 1.3 18.6295 0.599616 13.5621 0.0794768
51.5624 0.0682939 71.9669 0.138554 79.7575 0.283422 3.92922e-07 0.348339 83.4256 0.0293186 1.3 18.6304 0.606648 13.5644 0.0798005
51.6313 0.0612157 72.0043 0.174151 79.8248 0.185423 3.93172e-07 0.348379 83.4568 0.0275421 1.3 18.6315 0.613782 13.5675 0.0787029
51.7415 0.0510523 72.0336 0.215668 79.883 0.0975755 3.93672e-07 0.348224 83.4896 0.0258313 1.3 18.6328 0.621699 13.5708 0.0761455
51.8538 0.0423084 72.0635 0.280894 79.9052 0.0760608 3.93797e-07 0.348272 83.5261 0.0242591 1.3 18.6342 0.629439 13.576 0.0705604
51.9661 0.0355915 72.0922 0.369708 79.9348 0.0670077 3.94047e-07 0.348338 83.5726 0.0235072 1.3 18.6358 0.637647 13.5812 0.0646984
52.0784 0.0311345 72.1073 0.425198 79.9492 0.0659798 3.94547e-07 0.348242 83.6477 0.0287527 1.3 18.6376 0.645636 13.5888 0.0569763
52.1907 0.0288448 72.1173 0.458511 79.9689 0.0662232 3.94672e-07 0.348302 83.7329 0.0487618 1.3 18.6402 0.655771 13.6003 0.0477276
52.303 0.0281634 72.1258 0.477545 79.9963 0.0671946 3.94922e-07 0.348371 83.8271 0.0901762 1.3 18.6426 0.663972 13.6178 0.037702
52.3856 0.0283508 72.1339 0.488347 80.0249 0.0683804 3.95422e-07 0.348273 83.907 0.146934 1.3 18.647 0.675933 13.6374 0.0305788
52.4244 0.0286027 72.1423 0.495525 80.0651 0.0698635 3.95547e-07 0.34833 83.9736 0.223332 1.3 18.6513 0.683402 13.6557 0.0269804
52.4553 0.0288582 72.1516 0.501661 80.1056 0.0708975 3.95797e-07 0.348392 84.0339 0.322226 1.3 18.6598 0.68667 13.6706 0.0258237
52.526 0.0295225 72.1617 0.507192 80.1551 0.0714181 3.96297e-07 0.348281 84.0701 0.392093 1.3 18.6687 0.672141 13.6848 0.0273077
52.5724 0.0299795 72.1744 0.51504 80.2433 0.0711968 3.96422e-07 0.348328 84.0938 0.436755 1.3 18.6864 0.599332 13.6945 0.0315095
52.6474 0.0306884 72.1778 0.520285 80.3341 0.0702914 3.96672e-07 0.348364 84.1116 0.463628 1.3 18.7025 0.49846 13.6966 0.0341001
52.7597 0.0316018 72.1806 0.527667 80.3976 0.0693888 3.97172e-07 0.348232 84.1279 0.480367 1.3 18.7076 0.459221 13.7008 0.0435556
52.872 0.0322715 72.1827 0.533458 80.4334 0.0688054 3.97297e-07 0.348298 84.1408 0.489296 1.3 18.7105 0.435807 13.7038 0.0532665
52.9843 0.0326466 72.1849 0.538872 80.4664 0.0682766 3.97547e-07 0.348367 84.1553 0.496979 1.3 18.7127 0.417771 13.7065 0.0664513
53.0966 0.0327432 72.1872 0.543905 80.5771 0.0666672 3.98047e-07 0.348203 84.1738 0.505064 1.3 18.7151 0.398421 13.7093 0.0845114
53.2089 0.0326181 72.1904 0.549419 80.655 0.0656279 3.98172e-07 0.348245 84.1967 0.513631 1.3 18.7174 0.379726 13.7121 0.109794
53.3212 0.0323831 72.1935 0.553145 80.7673 0.0642363 3.98422e-07 0.348297 84.2073 0.518615 1.3 18.7199 0.358123 13.7148 0.144176
53.3927 0.032275 72.197 0.555835 80.8797 0.0627443 3.98922e-07 0.348193 84.2119 0.523678 1.3 18.7245 0.316849 13.7176 0.190556
53.4297 0.0323145 72.201 0.558399 80.992 0.0602181 3.99047e-07 0.348241 84.2172 0.533304 1.3 18.7289 0.272055 13.7199 0.243562
53.4619 0.0324763 72.2051 0.561019 81.1043 0.0553044 3.99297e-07 0.348299 84.2211 0.541541 1.3 18.7368 0.181642 13.7218 0.309983
53.4931 0.0327903 72.2125 0.565459 81.2166 0.0475503 3.99797e-07 0.348238 84.2244 0.548616 1.3 18.7449 0.0894073 13.7234 0.38599
53.5274 0.033429 72.2213 0.570406 81.3289 0.0378254 3.99922e-07 0.348303 84.2282 0.556324 1.3 18.7478 0.0701826 13.7245 0.450306
53.5746 0.0354341 72.2348 0.577053 81.3956 0.0316207 4.00172e-07 0.348369 84.2313 0.562092 1.3 18.7518 0.0638097 13.7249 0.476354
53.6399 0.0413594 72.2521 0.583814 81.4319 0.0284173 4.00672e-07 0.348257 84.2353 0.568871 1.3 18.754 0.0635025 13.7252 0.490143
53.6787 0.0481399 72.273 0.588994 81.4646 0.0259626 4.00797e-07 0.348317 84.2391 0.574731 1.3 18.7568 0.0644948 13.7257 0.499878
53.709 0.0567088 72.3015 0.592169 81.4979 0.0241366 4.01047e-07 0.34838 84.2438 0.581061 1.3 18.7599 0.0661233 13.726 0.504119
53.7338 0.0668718 72.3273 0.592157 81.5292 0.0238322 4.01547e-07 0.348255 84.2489 0.587122 1.3 18.7632 0.0679552 13.7263 0.510475
53.7587 0.0811021 72.3609 0.589021 81.5775 0.0294022 4.01672e-07 0.348315 84.2548 0.593416 1.3 18.767 0.0700503 13.7265 0.517102
53.7818 0.0992054 72.3971 0.582669 81.6362 0.0489931 4.01922e-07 0.348389 84.2624 0.600534 1.3 18.7706 0.0717576 13.7266 0.523119
53.8078 0.12641 72.4325 0.572015 81.7021 0.0880864 4.02422e-07 0.348286 84.2701 0.606955 1.3 18.7742 0.0732045 13.7266 0.529405
53.8288 0.156188 72.4599 0.559646 81.7577 0.140488 4.02547e-07 0.348336 84.2801 0.614399 1.3 18.7777 0.0743146 13.7267 0.536651
53.8449 0.188733 72.4754 0.552501 81.8037 0.210739 4.02797e-07 0.348398 84.291 0.621666 1.3 18.781 0.0751445 13.7268 0.541668
53.8587 0.230317 72.4949 0.544664 81.8451 0.302025 4.03297e-07 0.348282 84.305 0.630031 1.3 18.7849 0.0758603 13.7268 0.546879
53.8733 0.2973 72.5079 0.538119 81.8783 0.386786 4.03422e-07 0.348311 84.3204 0.638424 1.3 18.7896 0.0763939 13.7269 0.551497
53.8902 0.398724 72.5229 0.528105 81.903 0.445483 4.03672e-07 0.348339 84.3416 0.648852 1.3 18.7965 0.0766629 13.7269 0.556024
53.9 0.455854 72.5362 0.517319 81.9175 0.470265 4.04172e-07 0.348264 84.362 0.657807 1.3 18.805 0.0763922 13.727 0.561312
53.906 0.479076 72.5492 0.505258 81.9304 0.483669 4.04297e-07 0.348312 84.3939 0.670106 1.3 18.8203 0.0749091 13.7271 0.56574
53.9111 0.488816 72.5597 0.494372 81.9429 0.492228 4.04547e-07 0.348346 84.4245 0.680163 1.3 18.8358 0.0723669 13.7271 0.571045
53.9167 0.494837 72.5725 0.479965 81.9557 0.499271 4.05047e-07 0.348216 84.4635 0.690881 1.3 18.8633 0.0666678 13.7272 0.57602
53.923 0.500031 72.5819 0.468364 81.9692 0.505533 4.05172e-07 0.348264 84.4952 0.698074 1.3 18.8899 0.0613061 13.7273 0.581893
53.9299 0.504175 72.59 0.457677 81.9864 0.512298 4.05422e-07 0.348319 84.5282 0.703946 1.3 18.9379 0.0530264 13.7274 0.587337
53.939 0.508276 72.5953 0.449931 81.9942 0.515687 4.05922e-07 0.348188 84.5759 0.70937 1.3 18.9973 0.04503 13.7276 0.593661
53.9422 0.510818 72.6001 0.442233 81.9983 0.519282 4.06047e-07 0.34824 84.6532 0.708971 1.3 19.0792 0.036923 13.7277 0.599717
53.9442 0.514488 72.6056 0.432469 82.001 0.523706 4.06297e-07 0.34832 84.7547 0.689273 1.3 19.1574 0.0309079 13.7279 0.606705
53.9462 0.519407 72.6097 0.425219 82.0047 0.532013 4.06797e-07 0.34826 84.867 0.642083 1.3 19.2169 0.0274253 13.7281 0.613447
53.9474 0.522513 72.6148 0.416157 82.0067 0.536845 4.06922e-07 0.348313 84.9793 0.572751 1.3 19.2801 0.0262117 13.7284 0.621181
53.9489 0.524762 72.6227 0.402236 82.0099 0.544547 4.07172e-07 0.348353 85.0916 0.491487 1.3 19.3061 0.029177 13.7287 0.628461
53.9503 0.525256 72.6307 0.387336 82.0123 0.549838 4.07672e-07 0.348254 85.1828 0.422625 1.3 19.3265 0.0371754 13.729 0.636665
53.9523 0.524889 72.6468 0.354506 82.0154 0.556148 4.07797e-07 0.348318 85.2666 0.358997 1.3 19.341 0.0488239 13.7294 0.644076
53.9544 0.524485 72.667 0.305809 82.0188 0.562026 4.08047e-07 0.348376 85.3278 0.312638 1.3 19.3528 0.0637845 13.7299 0.653959
53.9565 0.524054 72.6895 0.237033 82.0229 0.568274 4.08547e-07 0.348203 85.378 0.274634 1.3 19.3644 0.0844985 13.7304 0.661607
53.9592 0.523419 72.71 0.160719 82.0273 0.574111 4.08672e-07 0.348254 85.4284 0.236476 1.3 19.3761 0.11334 13.7313 0.671554
53.9626 0.522498 72.7243 0.111941 82.0328 0.580185 4.08922e-07 0.348343 85.4715 0.203752 1.3 19.3908 0.162189 13.7323 0.676893
53.9657 0.521459 72.7345 0.0936262 82.0388 0.585821 4.09422e-07 0.348297 85.5137 0.171624 1.3 19.4021 0.213964 13.7341 0.67485
53.9702 0.519803 72.747 0.0883843 82.0449 0.590643 4.09547e-07 0.348364 85.5523 0.142033 1.3 19.411 0.272694 13.7361 0.651404
53.9764 0.517445 72.7574 0.0883695 82.0523 0.596053 4.09797e-07 0.348421 85.6151 0.0939223 1.3 19.4188 0.347473 13.7397 0.564099
53.9853 0.513805 72.7696 0.0896897 82.062 0.602671 4.10297e-07 0.348254 85.6399 0.0759256 1.3 19.425 0.425947 13.7417 0.499362
53.9987 0.50777 72.794 0.0928216 82.0786 0.613364 4.10422e-07 0.348291 85.6538 0.0679498 1.3 19.4276 0.463108 13.7426 0.464145
54.0245 0.495383 72.8289 0.0967391 82.0959 0.623502 4.10672e-07 0.348338 85.6759 0.0590849 1.3 19.4293 0.483198 13.7431 0.446325
54.0473 0.484416 72.8634 0.0996191 82.1184 0.635189 4.11172e-07 0.348238 85.6887 0.0553699 1.3 19.431 0.493974 13.7435 0.427883
54.0635 0.477703 72.9072 0.102109 82.1444 0.646869 4.11297e-07 0.348279 85.7008 0.0528549 1.3 19.4327 0.501274 13.7438 0.416055
54.0792 0.473075 72.9595 0.104063 82.1741 0.658011 4.11547e-07 0.34833 85.7158 0.0505024 1.3 19.4343 0.506596 13.7441 0.403144
54.0944 0.470324 73.031 0.105619 82.2065 0.66736 4.12047e-07 0.348235 85.7417 0.0476069 1.3 19.4361 0.515678 13.7447 0.382043
54.1104 0.468331 73.1057 0.105862 82.2517 0.675696 4.12172e-07 0.348266 85.7671 0.0458059 1.3 19.4368 0.523807 13.7455 0.347399
54.1254 0.466427 73.218 0.103268 82.2942 0.67699 4.12422e-07 0.348291 85.818 0.0438587 1.3 19.4373 0.532805 13.7463 0.308488
54.1442 0.463412 73.3303 0.0976378 82.3791 0.66626 4.12922e-07 0.348222 85.8671 0.0428859 1.3 19.4376 0.538258 13.7479 0.217494
54.1652 0.46017 73.3962 0.0931649 82.4353 0.652214 4.13047e-07 0.348294 85.9166 0.0424184 1.3 19.4378 0.543509 13.7495 0.115093
54.1817 0.457805 73.4323 0.0905132 82.4689 0.638498 4.13297e-07 0.34836 85.9677 0.0421615 1.3 19.438 0.547081 13.7501 0.0832944
54.1988 0.454029 73.4651 0.0881438 82.5054 0.617338 4.13797e-07 0.348207 86.0608 0.042004 1.3 19.4382 0.55072 13.7506 0.0690914
54.2178 0.447224 73.4988 0.0858067 82.5388 0.592924 4.13922e-07 0.348266 86.1731 0.0421885 1.3 19.4384 0.553968 13.7511 0.0650625
54.2396 0.436147 73.5295 0.0837741 82.5931 0.547125 4.14172e-07 0.348346 86.2854 0.0426006 1.3 19.4385 0.557037 13.7516 0.0643012
54.2622 0.421668 73.5781 0.0807743 82.6226 0.520037 4.14672e-07 0.348226 86.4496 0.0432692 1.3 19.4388 0.560489 13.7522 0.0650933
54.2922 0.398052 73.6567 0.0763509 82.6566 0.486992 4.14797e-07 0.348285 86.5704 0.0437426 1.3 19.439 0.56389 13.7533 0.0681802
54.3386 0.352922 73.769 0.0707701 82.6691 0.474519 4.15047e-07 0.348064 86.6443 0.043946 1.3 19.4393 0.568151 13.7545 0.071602
54.3622 0.323646 73.8813 0.0659805 82.6809 0.462426 4.15109e-07 0.347874 86.7566 0.0436429 1.3 19.4396 0.5725 13.7563 0.0757209
54.3823 0.2907 73.9936 0.0618958 82.688 0.454904 4.15234e-07 0.347814 86.8689 0.0419072 1.3 19.4401 0.578628 13.7583 0.0783561
54.3991 0.254158 74.1059 0.0577625 82.6969 0.445204 4.15484e-07 0.348148 86.9812 0.0381442 1.3 19.4406 0.584037 13.7601 0.0793179
54.4161 0.201691 74.2182 0.0519535 82.7103 0.430432 4.15984e-07 0.348242 87.0935 0.0326241 1.3 19.4412 0.590781 13.7626 0.0791913
54.4316 0.138997 74.3305 0.0435519 82.7202 0.41967 4.16109e-07 0.3483 87.2058 0.0270086 1.3 19.442 0.597358 13.7654 0.0777673
54.4416 0.0980702 74.3962 0.0374409 82.7305 0.408491 4.16359e-07 0.348345 87.3181 0.0247065 1.3 19.4429 0.604795 13.7705 0.0731431
54.4473 0.0854947 74.4323 0.0338232 82.7511 0.385901 4.16859e-07 0.348206 87.3915 0.0290598 1.3 19.444 0.612327 13.7755 0.0676902
54.4558 0.083001 74.4652 0.0306892 82.7722 0.362055 4.16984e-07 0.348277 87.4288 0.0361981 1.3 19.4454 0.620808 13.782 0.0605998
54.4611 0.0845543 74.4989 0.0279874 82.8143 0.310991 4.17234e-07 0.348353 87.4608 0.0459849 1.3 19.4469 0.629095 13.7899 0.0533999
54.4684 0.0874561 74.5296 0.0268259 82.8702 0.234372 4.17734e-07 0.348193 87.4911 0.0571619 1.3 19.4486 0.63756 13.8055 0.0427435
54.4794 0.0911578 74.5781 0.0307721 82.9328 0.13631 4.17859e-07 0.348237 87.5267 0.0725858 1.3 19.4505 0.646122 13.8246 0.0338353
54.5012 0.0964971 74.6177 0.044623 82.9573 0.097464 4.18109e-07 0.348286 87.5734 0.0979303 1.3 19.4533 0.656959 13.8434 0.028587
54.5223 0.099718 74.6581 0.0736604 82.973 0.0804196 4.18609e-07 0.348212 87.6264 0.13648 1.3 19.4559 0.665317 13.859 0.026234
54.5495 0.101955 74.6994 0.120291 82.9978 0.0688743 4.18734e-07 0.348279 87.6788 0.191057 1.3 19.4604 0.676853 13.8726 0.0270941
54.5777 0.103257 74.7284 0.173864 83.0115 0.066582 4.18984e-07 0.348327 87.7316 0.268881 1.3 19.4648 0.683793 13.8876 0.033446
54.6148 0.104227 74.7572 0.257286 83.0296 0.066048 4.19484e-07 0.348183 87.7781 0.35446 1.3 19.4735 0.685735 13.8895 0.0363619
54.6631 0.104917 74.7812 0.346639 83.0557 0.0665662 4.19609e-07 0.348241 87.8158 0.427126 1.3 19.4822 0.670332 13.8934 0.0474755
54.7307 0.104959 74.8043 0.43219 83.1015 0.0683209 4.19859e-07 0.34831 87.836 0.459881 1.3 19.499 0.60006 13.896 0.0585624
54.8414 0.10214 74.8171 0.467001 83.148 0.0698867 4.20359e-07 0.348226 87.853 0.478519 1.3 19.514 0.505909 13.8986 0.0734836
54.9537 0.0951964 74.8267 0.481868 83.2213 0.0712313 4.20484e-07 0.348303 87.8667 0.48864 1.3 19.5193 0.466074 13.9012 0.0936609
55 0.0908397 74.8354 0.489935 83.3017 0.071371 4.20734e-07 0.348381 87.882 0.496891 1.3 19.5218 0.445287 13.9038 0.122238
55.0112 0.0895651 74.845 0.496441 83.3889 0.0706296 4.21234e-07 0.34821 87.905 0.506647 1.3 19.5244 0.424554 13.9068 0.166333
55.0337 0.0869995 74.8574 0.502867 83.4269 0.0701414 4.21359e-07 0.348259 87.9272 0.515392 1.3 19.5263 0.409377 13.9093 0.217439
55.0786 0.0818556 74.8732 0.509921 83.4584 0.0696357 4.21609e-07 0.348329 87.9371 0.521385 1.3 19.5282 0.393335 13.9113 0.273208
55.1685 0.0718143 74.8814 0.514475 83.49 0.0691006 4.22109e-07 0.348238 87.941 0.526703 1.3 19.5311 0.369057 13.9129 0.341394
55.2808 0.0600534 74.8849 0.519117 83.5263 0.0685189 4.22234e-07 0.348305 87.9465 0.537502 1.3 19.5359 0.32663 13.9144 0.424532
55.3767 0.0508935 74.8876 0.525312 83.5728 0.0678116 4.22484e-07 0.348372 87.9498 0.54474 1.3 19.5407 0.278746 13.915 0.462463
55.4178 0.0473353 74.8908 0.53382 83.6481 0.0667364 4.22984e-07 0.348235 87.9528 0.551129 1.3 19.5489 0.186672 13.9153 0.482655
55.4485 0.044901 74.8926 0.538383 83.7604 0.0652458 4.23109e-07 0.348272 87.9566 0.55849 1.3 19.5572 0.0912178 13.9157 0.493565
55.4848 0.0422253 74.8949 0.543267 83.8727 0.0638764 4.23359e-07 0.348302 87.9598 0.564357 1.3 19.5601 0.0707183 13.9161 0.500602
55.5243 0.0395327 74.8969 0.547145 83.985 0.0622732 4.23859e-07 0.348195 87.9639 0.571066 1.3 19.5642 0.0638026 13.9164 0.505066
55.5696 0.0368035 74.8996 0.550962 84.0973 0.0592628 4.23984e-07 0.348243 87.968 0.577076 1.3 19.5664 0.0634344 13.9167 0.513372
55.643 0.0332861 74.9029 0.554371 84.2096 0.0535985 4.24234e-07 0.348287 87.973 0.583505 1.3 19.5691 0.0644129 13.9169 0.521215
55.7553 0.0297458 74.9069 0.557352 84.3219 0.0453306 4.24734e-07 0.348183 87.9785 0.589793 1.3 19.5725 0.0661225 13.917 0.529588
55.8676 0.0281129 74.9123 0.560997 84.393 0.0390783 4.24859e-07 0.348237 87.985 0.596321 1.3 19.5759 0.0680511 13.917 0.535117
55.9799 0.0280319 74.9171 0.564226 84.4299 0.035588 4.25109e-07 0.348311 87.9929 0.603256 1.3 19.58 0.0702906 13.9171 0.540484
56.0922 0.028924 74.9241 0.568653 84.4621 0.032518 4.25609e-07 0.348264 88.0016 0.610177 1.3 19.5838 0.0720336 13.9171 0.54418
56.2045 0.0303044 74.9331 0.573996 84.4935 0.0296767 4.25734e-07 0.34831 88.0127 0.618039 1.3 19.5877 0.0734928 13.9171 0.547945
56.3168 0.0318338 74.9471 0.581453 84.5276 0.0269977 4.25984e-07 0.348342 88.0249 0.625723 1.3 19.5916 0.0746638 13.9172 0.551345
56.4284 0.0332934 74.9613 0.58775 84.5749 0.0251877 4.26484e-07 0.348259 88.0398 0.63425 1.3 19.5954 0.075494 13.9172 0.554523
56.508 0.0341316 74.9804 0.593969 84.6515 0.0321255 4.26609e-07 0.34831 88.0566 0.642911 1.3 19.6006 0.0762241 13.9173 0.558121
56.5876 0.034833 75 0.598351 84.7257 0.0576068 4.26859e-07 0.348336 88.0803 0.654013 1.3 19.6065 0.0765822 13.9173 0.561611
56.6671 0.0353978 75.0021 0.59855 84.796 0.104033 4.27359e-07 0.348196 88.1027 0.663224 1.3 19.6168 0.0764201 13.9174 0.565983
56.7467 0.0358258 75.0064 0.5989 84.8481 0.163334 4.27484e-07 0.34826 88.1396 0.676248 1.3 19.6278 0.0754705 13.9174 0.570363
56.8263 0.0361172 75.015 0.599374 84.9043 0.265656 4.27734e-07 0.348353 88.1746 0.686288 1.3 19.6497 0.0719824 13.9175 0.576513
56.9059 0.0362718 75.0275 0.599487 84.9551 0.386139 4.28234e-07 0.348248 88.2446 0.701198 1.3 19.677 0.0664686 13.9176 0.581881
56.9854 0.0362897 75.0525 0.598044 84.9823 0.449344 4.28359e-07 0.348276 88.3121 0.70958 1.3 19.7062 0.0605382 13.9178 0.588551
57.21 0.0360948 75.0937 0.592508 84.9974 0.474028 4.28609e-07 0.348301 88.3892 0.710072 1.3 19.7438 0.0540818 13.9179 0.595062
57.3373 0.03579 75.1388 0.5812 85.0102 0.486196 4.29109e-07 0.348252 88.4271 0.706008 1.3 19.8157 0.0446009 13.9181 0.602417
57.4646 0.0355221 75.1722 0.56758 85.0248 0.495484 4.29234e-07 0.348317 88.4586 0.7008 1.3 19.911 0.0353726 13.9183 0.609856
57.5919 0.035291 75.1914 0.55887 85.0394 0.502686 4.29484e-07 0.348382 88.49 0.693478 1.3 19.9851 0.0298128 13.9186 0.618178
57.7191 0.0350967 75.213 0.549661 85.0547 0.509544 4.29984e-07 0.348296 88.5263 0.68045 1.3 20.0443 0.0272588 13.9189 0.626258
57.8464 0.0349392 75.2268 0.542175 85.0748 0.521274 4.30109e-07 0.348341 88.5728 0.657719 1.3 20.1141 0.0280942 13.9192 0.63451
57.9737 0.0348185 75.2429 0.530563 85.0801 0.5289 4.30359e-07 0.348365 88.6477 0.612232 1.3 20.1223 0.0297111 13.9196 0.642719
58.101 0.0347346 75.2582 0.517493 85.0846 0.539165 4.30859e-07 0.348242 88.7547 0.537886 1.3 20.1389 0.037578 13.9202 0.652955
58.2281 0.0348481 75.2712 0.504656 85.087 0.544819 4.30984e-07 0.348302 88.867 0.454579 1.3 20.151 0.0474523 13.9207 0.660807
58.3552 0.0349799 75.2843 0.490411 85.0901 0.551646 4.31234e-07 0.348373 88.971 0.375982 1.3 20.1621 0.0608782 13.9216 0.671345
58.4823 0.0351298 75.2954 0.47721 85.0925 0.55627 4.31734e-07 0.348275 89.0833 0.291277 1.3 20.1729 0.0789485 13.9224 0.677276
58.6094 0.035298 75.3047 0.465481 85.0955 0.561664 4.31859e-07 0.348331 89.1956 0.206787 1.3 20.1841 0.104405 13.9241 0.677708
58.7365 0.0354844 75.3128 0.454501 85.0986 0.566549 4.32109e-07 0.348391 89.3005 0.127576 1.3 20.1985 0.148491 13.9259 0.661559
58.8636 0.035689 75.3176 0.447314 85.1022 0.571453 4.32609e-07 0.34829 89.3344 0.10185 1.3 20.2107 0.199924 13.929 0.597234
58.9907 0.0359118 75.3224 0.439562 85.1063 0.576487 4.32734e-07 0.34834 89.3594 0.0830687 1.3 20.2201 0.257782 13.9317 0.514278
59.1349 0.036301 75.3272 0.43138 85.111 0.581426 4.32984e-07 0.348382 89.3722 0.0743785 1.3 20.2298 0.347091 13.9327 0.476538
59.279 0.0367901 75.3319 0.423508 85.1176 0.587259 4.33484e-07 0.348221 89.3874 0.0662319 1.3 20.237 0.436425 13.9332 0.45449
59.4232 0.037379 75.3367 0.41538 85.1237 0.591954 4.33609e-07 0.348266 89.4056 0.0590434 1.3 20.2396 0.470295 13.9335 0.442614
59.5674 0.0380677 75.3464 0.398801 85.1331 0.598697 4.33859e-07 0.34834 89.4159 0.0560612 1.3 20.2414 0.488106 13.9338 0.43332
59.7116 0.0388563 75.3567 0.38001 85.1417 0.604497 4.34359e-07 0.348271 89.4312 0.0527359 1.3 20.2434 0.499011 13.934 0.4234
59.8558 0.0397447 75.3773 0.337932 85.1552 0.613139 4.34484e-07 0.348325 89.4439 0.0505469 1.3 20.2455 0.505813 13.9344 0.408927
60 0.040733 75.4021 0.277472 85.1693 0.621487 4.34734e-07 0.348382 89.4562 0.0489447 1.3 20.2471 0.511504 13.9347 0.393896
60.0786 0.041293 75.4264 0.203104 85.188 0.631534 4.35234e-07 0.348273 89.4808 0.0466702 1.3 20.2477 0.516933 13.9355 0.362568
60.4093 0.0433801 75.4525 0.116603 85.208 0.641058 4.35359e-07 0.348305 89.5139 0.0446761 1.3 20.2481 0.522581 13.9364 0.318774
60.7399 0.0452313 75.4632 0.0949315 85.2363 0.652682 4.35609e-07 0.348329 89.5526 0.0433465 1.3 20.2485 0.530918 13.9381 0.227778
61.0705 0.0468466 75.4792 0.0872993 85.2619 0.661246 4.36109e-07 0.348272 89.5974 0.0425316 1.3 20.249 0.540217 13.9399 0.117127
61.4012 0.0482261 75.4882 0.0872874 85.3061 0.671865 4.36234e-07 0.348337 89.645 0.042066 1.3 20.2493 0.547092 13.9405 0.0836302
61.7318 0.0493697 75.4999 0.0888043 85.3486 0.676617 4.36484e-07 0.3484 89.7 0.0417778 1.3 20.2497 0.554508 13.941 0.0690862
62.0625 0.0502773 75.5231 0.0922898 85.42 0.674576 4.36984e-07 0.348293 89.7928 0.0416259 1.3 20.2502 0.562027 13.9415 0.0649841
62.3931 0.0509491 75.5567 0.0967112 85.4502 0.66941 4.37109e-07 0.348334 89.9051 0.0418302 1.3 20.2507 0.569551 13.942 0.0642455
62.9909 0.0518996 75.5941 0.100383 85.4868 0.659677 4.37359e-07 0.348369 90.0174 0.0422594 1.3 20.2513 0.577363 13.9426 0.0650102
63.5887 0.0527017 75.6379 0.103187 85.5251 0.646651 4.37859e-07 0.348262 90.1297 0.0427313 1.3 20.252 0.584815 13.9436 0.0679371
64.1865 0.0533555 75.6923 0.105003 85.5708 0.622244 4.37984e-07 0.348326 90.3543 0.0436372 1.3 20.2528 0.592873 13.9448 0.0711753
64.7844 0.053861 75.7627 0.105118 85.645 0.566846 4.38234e-07 0.348398 90.4053 0.0438299 1.3 20.2537 0.600582 13.9463 0.0748417
65.3822 0.0542181 75.8478 0.102347 85.7079 0.510961 4.38734e-07 0.348261 90.4391 0.0439049 1.3 20.2549 0.609406 13.9479 0.0773633
65.98 0.054427 75.9601 0.0958813 85.7407 0.478998 4.38859e-07 0.348307 90.4733 0.0438112 1.3 20.2562 0.618036 13.9494 0.0786085
66.5778 0.0544876 76.0724 0.0888056 85.7561 0.463261 4.39109e-07 0.34836 90.5201 0.0434161 1.3 20.258 0.628053 13.9517 0.0790665
70 0.0548439 76.1847 0.0824229 85.7676 0.451105 4.39609e-07 0.348257 90.5627 0.0427988 1.3 20.26 0.638113 13.9541 0.0783884
70.0337 0.0548771 76.297 0.0768918 85.7748 0.443125 4.39734e-07 0.348311 90.6318 0.0409974 1.3 20.2625 0.648921 13.9581 0.0754944
70.1685 0.0550008 76.3832 0.0731384 85.7824 0.434598 4.39984e-07 0.348382 90.7422 0.0364531 1.3 20.2653 0.659284 13.9624 0.0712046
70.3767 0.0544548 76.4227 0.0715591 85.7895 0.426829 4.40484e-07 0.348282 90.8545 0.0306483 1.3 20.2691 0.670752 13.9676 0.0652537
70.4789 0.0537069 76.4532 0.07031 85.7992 0.41634 4.40609e-07 0.348308 90.9668 0.0258295 1.3 20.2726 0.678697 13.9737 0.0590728
70.5811 0.0527302 76.491 0.0684979 85.8146 0.399593 4.40859e-07 0.348335 91.0791 0.0300369 1.3 20.2784 0.686612 13.985 0.0495632
70.6834 0.0515248 76.5267 0.0663199 85.8304 0.382111 4.41359e-07 0.348236 91.1914 0.0551557 1.3 20.2839 0.687144 13.9983 0.0410998
70.7856 0.0500907 76.5734 0.0625483 85.8619 0.345702 4.41484e-07 0.348267 91.298 0.105491 1.3 20.2924 0.67597 14.0144 0.0340466
70.8878 0.0484278 76.6491 0.0547217 85.9021 0.295509 4.41734e-07 0.348307 91.3766 0.167455 1.3 20.301 0.650214 14.0338 0.0286506
70.99 0.0465362 76.7614 0.0414129 85.9624 0.208793 4.42234e-07 0.348244 91.4324 0.234964 1.3 20.3127 0.589187 14.0485 0.0262659
71.0922 0.0444159 76.8737 0.0299733 86.0318 0.101161 4.42359e-07 0.348273 91.4655 0.290256 1.3 20.3265 0.496558 14.0618 0.0266114
71.2045 0.0420997 76.9383 0.0314339 86.0525 0.0787628 4.42609e-07 0.348296 91.4959 0.349339 1.3 20.3302 0.468959 14.0718 0.0305543
71.3168 0.040258 76.9779 0.0449797 86.0792 0.0679886 4.43109e-07 0.348291 91.5285 0.413732 1.3 20.3324 0.45067 14.0743 0.0342136
71.391 0.0398325 77.017 0.0752688 86.0941 0.0662612 4.43234e-07 0.348348 91.5508 0.452806 1.3 20.3347 0.432466 14.0794 0.0487676
71.4284 0.0402665 77.0587 0.128233 86.1124 0.0661782 4.43484e-07 0.348378 91.567 0.473139 1.3 20.336 0.421166 14.0822 0.0617901
71.4603 0.0413746 77.0881 0.190906 86.1491 0.0673347 4.43984e-07 0.348248 91.5831 0.486223 1.3 20.3376 0.408913 14.0848 0.0789923
71.4904 0.0434461 77.1154 0.279742 86.191 0.0689549 4.44109e-07 0.348289 91.6001 0.495878 1.3 20.3402 0.387324 14.0874 0.102672
71.5264 0.0485268 77.1349 0.354469 86.2533 0.0707702 4.44359e-07 0.34834 91.6167 0.503342 1.3 20.343 0.364258 14.0901 0.138081
71.573 0.0606003 77.1609 0.446139 86.3251 0.0716131 4.44859e-07 0.348257 91.6352 0.510542 1.3 20.3484 0.314235 14.0932 0.191401
71.6023 0.0731887 77.173 0.474522 86.4045 0.071372 4.44984e-07 0.348313 91.6481 0.514935 1.3 20.356 0.235082 14.0954 0.24758
71.6251 0.087996 77.1825 0.485795 86.4385 0.0710506 4.45234e-07 0.348382 91.6542 0.517809 1.3 20.3643 0.13363 14.0973 0.318314
71.6478 0.108463 77.1935 0.493856 86.4726 0.0706535 4.45734e-07 0.348262 91.6582 0.52183 1.3 20.3678 0.0918864 14.0989 0.400395
71.6728 0.13874 77.2051 0.500377 86.515 0.0700301 4.45859e-07 0.348284 91.662 0.528107 1.3 20.37 0.0744676 14.0997 0.452048
71.6913 0.169751 77.2167 0.505794 86.5545 0.0693773 4.46109e-07 0.348304 91.6651 0.534403 1.3 20.3732 0.0649859 14.1001 0.477221
71.7058 0.206038 77.2341 0.514778 86.6186 0.0683616 4.46609e-07 0.348224 91.6685 0.541686 1.3 20.3751 0.0633637 14.1004 0.490821
71.7206 0.262898 77.2391 0.52089 86.7213 0.0668562 4.46734e-07 0.348267 91.671 0.547212 1.3 20.3776 0.0635029 14.1009 0.500081
71.7346 0.340765 77.2416 0.526554 86.8336 0.0653479 4.46984e-07 0.348318 91.6745 0.554409 1.3 20.3826 0.0655568 14.1012 0.504653
71.7453 0.411182 77.2443 0.533588 86.9459 0.0639714 4.47484e-07 0.348263 91.6774 0.560026 1.3 20.3884 0.0686216 14.1015 0.511296
71.7526 0.45512 77.2462 0.538403 87.0583 0.0623792 4.47609e-07 0.348299 91.6811 0.566522 1.3 20.3963 0.0722164 14.1017 0.518304
71.7579 0.476224 77.2486 0.543432 87.1706 0.0594194 4.47859e-07 0.348042 91.6849 0.572422 1.3 20.4053 0.0749524 14.1017 0.524444
71.7628 0.486573 77.2513 0.548317 87.2829 0.0539306 4.47922e-07 0.347859 91.6894 0.578748 1.3 20.4142 0.0762048 14.1018 0.530465
71.7676 0.492322 77.2543 0.552235 87.3775 0.0472519 4.48047e-07 0.347776 91.6944 0.585006 1.3 20.4285 0.0763131 14.1019 0.536666
71.7725 0.497007 77.2587 0.55588 87.4185 0.0437964 4.48297e-07 0.348683 91.7002 0.591446 1.3 20.4435 0.0749607 14.1019 0.541222
71.7786 0.501591 77.2633 0.559076 87.449 0.0410058 4.48797e-07 0.350022 91.7078 0.598751 1.3 20.4642 0.0714318 14.102 0.545877
71.7872 0.506133 77.268 0.562229 87.4854 0.0375802 4.48922e-07 0.349493 91.7154 0.605272 1.3 20.4885 0.0663938 14.102 0.550148
71.7954 0.511029 77.2747 0.566564 87.5246 0.0338603 4.49172e-07 0.348369 91.7255 0.612924 1.3 20.521 0.0598706 14.1021 0.554271
71.7981 0.515178 77.2822 0.571117 87.57 0.0298963 4.49672e-07 0.348223 91.7362 0.620264 1.3 20.5611 0.0530779 14.1021 0.559083
71.8001 0.51998 77.2946 0.577982 87.6436 0.0257751 4.49797e-07 0.348275 91.7502 0.628794 1.3 20.6293 0.0441947 14.1022 0.563351
71.8015 0.523208 77.3106 0.585556 87.7193 0.0297908 4.50047e-07 0.348357 91.7658 0.637323 1.3 20.7158 0.0358421 14.1023 0.569169
71.8033 0.52507 77.3289 0.592062 87.7838 0.0484021 4.50547e-07 0.348276 91.7862 0.647528 1.3 20.7899 0.0302693 14.1023 0.574011
71.8051 0.525285 77.35 0.596534 87.8558 0.0902992 4.50672e-07 0.348326 91.8068 0.656711 1.3 20.8489 0.0273711 14.1024 0.580004
71.8071 0.524928 77.3753 0.598546 87.9125 0.145018 4.50922e-07 0.348391 91.8388 0.669155 1.3 20.9196 0.0287618 14.1025 0.585685
71.8092 0.524546 77.4022 0.597862 87.9601 0.220473 4.51422e-07 0.34829 91.8688 0.678962 1.3 20.9452 0.0356953 14.1027 0.592164
71.8123 0.523904 77.4347 0.594342 88.0032 0.317649 4.51547e-07 0.348327 91.929 0.694437 1.3 20.9633 0.0488943 14.1028 0.598468
71.8154 0.523155 77.4648 0.588995 88.0361 0.401855 4.51797e-07 0.348374 91.9847 0.703835 1.3 20.9761 0.064948 14.103 0.605478
71.8184 0.522223 77.495 0.580023 88.0572 0.450264 4.52297e-07 0.348269 92.0962 0.706927 1.3 20.9884 0.0873433 14.1032 0.612542
71.8219 0.520994 77.5281 0.565911 88.0713 0.472728 4.52422e-07 0.348317 92.2085 0.686402 1.3 21.0004 0.117721 14.1035 0.620419
71.8278 0.518789 77.5519 0.555225 88.084 0.484972 4.52672e-07 0.348373 92.3208 0.639751 1.3 21.0154 0.169763 14.1038 0.628032
71.8353 0.515839 77.576 0.5434 88.0982 0.494219 4.53172e-07 0.348268 92.3925 0.597129 1.3 21.0265 0.223612 14.1041 0.636217
71.847 0.5108 77.5937 0.531743 88.1129 0.501813 4.53297e-07 0.348313 92.4296 0.571498 1.3 21.0355 0.286834 14.1045 0.644001
71.8659 0.501982 77.6104 0.517547 88.1269 0.50791 4.53547e-07 0.348359 92.4617 0.548193 1.3 21.043 0.363368 14.105 0.653786
71.8956 0.487702 77.63 0.498096 88.1456 0.51613 4.54047e-07 0.348278 92.4928 0.525282 1.3 21.0484 0.435381 14.1055 0.661654
71.9144 0.479525 77.6399 0.487128 88.1516 0.521698 4.54172e-07 0.34832 92.5273 0.499456 1.3 21.0507 0.467171 14.1063 0.672494
71.9302 0.474455 77.6517 0.472953 88.1549 0.527524 4.54422e-07 0.347937 92.5612 0.473896 1.3 21.0524 0.485567 14.1072 0.678975
71.9465 0.471207 77.6592 0.46335 88.1591 0.537462 4.54484e-07 0.347732 92.5938 0.44912 1.3 21.0542 0.496394 14.1089 0.680281
71.9593 0.469569 77.6671 0.452442 88.1615 0.543147 4.54609e-07 0.347739 92.6049 0.440558 1.3 21.0562 0.503535 14.1107 0.663132
71.9746 0.467848 77.6717 0.445428 88.1646 0.550025 4.54859e-07 0.348754 92.6106 0.436231 1.3 21.0577 0.508135 14.1143 0.588818
71.9906 0.46554 77.6771 0.436471 88.1671 0.555162 4.55359e-07 0.350023 92.6153 0.432667 1.3 21.0587 0.512321 14.116 0.539058
72.0102 0.462495 77.6816 0.428942 88.1703 0.560962 4.55484e-07 0.349481 92.6447 0.410435 1.3 21.0592 0.517441 14.1168 0.509934
72.0226 0.461002 77.6863 0.420917 88.1736 0.566229 4.55734e-07 0.348354 92.6764 0.386528 1.3 21.0596 0.52462 14.1174 0.484419
72.0384 0.458962 77.6922 0.411096 88.1776 0.571748 4.56234e-07 0.34827 92.7398 0.338762 1.3 21.0599 0.53149 14.1177 0.473054
72.0517 0.45632 77.6997 0.39819 88.1822 0.577159 4.56359e-07 0.348325 92.8521 0.254059 1.3 21.0603 0.539404 14.1181 0.457442
72.0681 0.451307 77.7146 0.370728 88.1875 0.582598 4.56609e-07 0.348381 92.9644 0.16895 1.3 21.0606 0.54464 14.1183 0.449233
72.095 0.439212 77.7323 0.333807 88.1934 0.587715 4.57109e-07 0.348281 93.0767 0.086433 1.3 21.0609 0.551531 14.1186 0.438894
72.124 0.422229 77.759 0.266266 88.1995 0.592383 4.57234e-07 0.348318 93.1171 0.0629376 1.3 21.0613 0.557234 14.1187 0.432416
72.1575 0.398763 77.7837 0.190391 88.2092 0.599264 4.57484e-07 0.348356 93.1396 0.0549864 1.3 21.0617 0.563698 14.1189 0.424838
72.1956 0.367942 77.8094 0.110568 88.2185 0.60553 4.57984e-07 0.348269 93.1522 0.0523206 1.3 21.0621 0.569732 14.1191 0.416243
72.2261 0.339117 77.8207 0.0915309 88.2337 0.615053 4.58109e-07 0.349047 93.168 0.0498615 1.3 21.0626 0.57616 14.1194 0.407255
72.2494 0.312615 77.8359 0.0871382 88.2495 0.62419 4.58141e-07 0.349547 93.184 0.0480556 1.3 21.0631 0.582445 14.1198 0.390973
72.2714 0.281977 77.8457 0.0876927 88.2698 0.63475 4.58203e-07 0.350259 93.216 0.0457059 1.3 21.0638 0.588988 14.1202 0.373998
72.289 0.250703 77.8578 0.0893926 88.2926 0.645062 4.58328e-07 0.350176 93.257 0.043913 1.3 21.0645 0.595667 14.121 0.338151
72.307 0.208387 77.882 0.0930858 88.3236 0.656945 4.58578e-07 0.349767 93.301 0.0429086 1.3 21.0653 0.602542 14.122 0.288801
72.3241 0.154584 77.9041 0.0960319 88.3519 0.665361 4.59078e-07 0.350112 93.3509 0.0423288 1.3 21.0663 0.609932 14.1236 0.196726
72.3413 0.0945175 77.9436 0.100017 88.4 0.674577 4.59203e-07 0.34956 93.4011 0.0419976 1.3 21.0675 0.617437 14.1253 0.0956644
72.3476 0.0809147 77.9836 0.102803 88.4464 0.678116 4.59453e-07 0.348394 93.4429 0.0418172 1.3 21.0689 0.625717 14.1259 0.074303
72.3559 0.0777604 78.0314 0.104708 88.4826 0.676293 4.59953e-07 0.348265 93.4783 0.0417164 1.3 21.0705 0.633935 14.1267 0.0646487
72.362 0.0796299 78.0936 0.105477 88.5235 0.669202 4.60078e-07 0.348318 93.5219 0.0416588 1.3 21.0726 0.643772 14.1272 0.0639448
72.3689 0.0829803 78.1542 0.104268 88.5683 0.656919 4.60328e-07 0.348385 93.5657 0.041701 1.3 21.0747 0.652002 14.1277 0.0649086
72.3791 0.0874629 78.2665 0.0987347 88.6242 0.631512 4.60828e-07 0.348292 93.6366 0.0419266 1.3 21.0779 0.663454 14.1286 0.0673884
72.3977 0.0937059 78.3788 0.0916342 88.7284 0.558909 4.60953e-07 0.34833 93.7489 0.0423827 1.3 21.081 0.672077 14.1295 0.0700601
72.4241 0.0993672 78.4194 0.0890391 88.792 0.50281 4.61203e-07 0.348365 93.8613 0.0428487 1.3 21.0872 0.683791 14.1309 0.0734549
72.452 0.102679 78.4862 0.0851117 88.8215 0.473582 4.61703e-07 0.348269 93.9736 0.0433044 1.3 21.0931 0.686572 14.1323 0.0760841
72.478 0.104253 78.5249 0.0829992 88.8381 0.456305 4.61828e-07 0.348297 94.0859 0.0436671 1.3 21.1049 0.67044 14.1336 0.0775196
72.5088 0.105184 78.5705 0.0806623 88.8476 0.445992 4.62078e-07 0.348315 94.1982 0.0434501 1.3 21.1172 0.626666 14.1358 0.0784192
72.5376 0.105458 78.6444 0.0772052 88.8582 0.434246 4.62578e-07 0.348236 94.3105 0.0419909 1.3 21.1315 0.543205 14.1379 0.0782266
72.5844 0.104502 78.7567 0.0721586 88.8659 0.425718 4.62703e-07 0.348276 94.3885 0.0399506 1.3 21.139 0.489416 14.1412 0.0765196
72.6667 0.0992795 78.869 0.0658516 88.8753 0.415536 4.62953e-07 0.348304 94.4266 0.0384915 1.3 21.1425 0.462797 14.1446 0.0734931
72.7557 0.0899853 78.9813 0.0563761 88.8869 0.402877 4.63453e-07 0.34822 94.458 0.0370264 1.3 21.1445 0.446541 14.1498 0.0678483
72.8553 0.0776219 79.0936 0.043743 88.8991 0.389524 4.63578e-07 0.348272 94.4899 0.0353842 1.3 21.1463 0.431244 14.1553 0.0620175
72.9595 0.0654182 79.2059 0.0318693 88.9233 0.362155 4.63828e-07 0.348324 94.5262 0.0333583 1.3 21.1476 0.42125 14.1644 0.0536044
73.0719 0.0547219 79.2875 0.0320739 88.9484 0.332292 4.64328e-07 0.348236 94.5727 0.03069 1.3 21.1489 0.410162 14.1759 0.0453678
73.1842 0.0468286 79.3302 0.0456611 88.9987 0.266681 4.64453e-07 0.348272 94.648 0.026937 1.3 21.1513 0.391459 14.193 0.0366445
73.2965 0.0412262 79.3696 0.0754512 89.0562 0.180869 4.64703e-07 0.348308 94.7603 0.027272 1.3 21.155 0.359737 14.2119 0.0302113
73.383 0.0380816 79.4083 0.123272 89.1047 0.102903 4.65203e-07 0.348237 94.8726 0.0434729 1.3 21.1589 0.324739 14.2266 0.0269697
73.4225 0.036978 79.4372 0.181972 89.1232 0.0810311 4.65328e-07 0.348279 94.9719 0.0788444 1.3 21.1666 0.24464 14.2395 0.0270124
73.453 0.0362845 79.4642 0.266056 89.1449 0.0696523 4.65578e-07 0.348322 95.054 0.129344 1.3 21.1753 0.140393 14.2539 0.0327228
73.4908 0.0355559 79.4835 0.340328 89.1599 0.0669144 4.66078e-07 0.348267 95.1208 0.196355 1.3 21.1791 0.0936932 14.2557 0.0356176
73.5266 0.0349838 79.5059 0.424584 89.1773 0.0661854 4.66203e-07 0.348311 95.1852 0.292319 1.3 21.1813 0.0754926 14.2593 0.0470095
73.5732 0.0342448 79.5193 0.462986 89.2025 0.066578 4.66453e-07 0.348332 95.2348 0.384538 1.3 21.1847 0.0650771 14.2618 0.0585923
73.6488 0.0325667 79.5289 0.479394 89.248 0.0683191 4.66953e-07 0.348248 95.2626 0.436849 1.3 21.1867 0.0633837 14.2642 0.0744758
73.7144 0.0307073 79.5373 0.488101 89.2949 0.0699758 4.67078e-07 0.348311 95.2812 0.464928 1.3 21.1892 0.0635657 14.2666 0.0961276
73.7645 0.0299549 79.5465 0.494564 89.3648 0.0714382 4.67328e-07 0.348374 95.2977 0.481397 1.3 21.1942 0.0656723 14.2693 0.128962
73.7941 0.031637 79.558 0.500734 89.429 0.0718014 4.67828e-07 0.348247 95.3109 0.490209 1.3 21.2002 0.0688009 14.2723 0.178415
73.8186 0.0378279 79.5701 0.506261 89.461 0.071618 4.67953e-07 0.348283 95.3255 0.497836 1.3 21.2081 0.0724104 14.2746 0.231995
73.8395 0.0507523 79.5872 0.51518 89.4914 0.0712912 4.68203e-07 0.348326 95.3427 0.505298 1.3 21.2162 0.074884 14.2765 0.295812
73.8602 0.0728059 79.5916 0.521093 89.5268 0.0708794 4.68703e-07 0.348251 95.3656 0.513881 1.3 21.2261 0.0762731 14.278 0.37101
73.8817 0.105251 79.5944 0.527605 89.5736 0.0702494 4.68828e-07 0.348312 95.376 0.518929 1.3 21.2394 0.0763738 14.2791 0.441451
73.8982 0.140825 79.597 0.534587 89.6495 0.0690794 4.69078e-07 0.348388 95.3805 0.524186 1.3 21.2568 0.0747715 14.2796 0.470967
73.9108 0.182459 79.5988 0.538985 89.7618 0.0673726 4.69578e-07 0.3483 95.3868 0.536014 1.3 21.275 0.0716582 14.2799 0.487682
73.9236 0.246821 79.6011 0.543672 89.8741 0.0658132 4.69703e-07 0.34834 95.3904 0.543546 1.3 21.3006 0.0663121 14.2804 0.498501
73.9366 0.332691 79.6032 0.547586 89.9864 0.0643962 4.69953e-07 0.348372 95.3937 0.550613 1.3 21.3315 0.0601075 14.2808 0.5051
73.9478 0.407466 79.6059 0.551276 90.0987 0.0629289 4.70453e-07 0.348266 95.3975 0.558118 1.3 21.3748 0.0527419 14.2811 0.511274
73.9579 0.460351 79.6095 0.554568 90.211 0.0605405 4.70578e-07 0.348324 95.4007 0.564032 1.3 21.4348 0.0444233 14.2813 0.517293
73.964 0.479428 79.6139 0.557624 90.3233 0.0561469 4.70828e-07 0.348391 95.4049 0.570842 1.3 21.4682 0.0406806 14.2813 0.523737
73.9693 0.487417 79.6188 0.560953 90.3935 0.0519601 4.71328e-07 0.348249 95.409 0.576832 1.3 21.5042 0.0374123 14.2814 0.531022
73.9752 0.492721 79.6246 0.56474 90.4303 0.0492018 4.71453e-07 0.348289 95.4139 0.583273 1.3 21.5369 0.034906 14.2815 0.539373
73.9821 0.497437 79.6314 0.569001 90.4626 0.0465112 4.71703e-07 0.348351 95.4194 0.589527 1.3 21.59 0.0312142 14.2815 0.544734
73.9893 0.501305 79.6414 0.574762 90.4944 0.0437198 4.72203e-07 0.348258 95.4258 0.596027 1.3 21.6463 0.0278528 14.2816 0.551679
74.0008 0.506484 79.6561 0.58227 90.5279 0.0406419 4.72328e-07 0.348318 95.4336 0.60297 1.3 21.7143 0.0260667 14.2817 0.557341
74.006 0.508747 79.6701 0.588156 90.5754 0.0361944 4.72578e-07 0.348391 95.4422 0.609823 1.3 21.7399 0.0284901 14.2818 0.563755
74.0093 0.51116 79.6887 0.593652 90.6524 0.0300003 4.73078e-07 0.348229 95.4532 0.617629 1.3 21.761 0.0359157 14.2819 0.569686
74.011 0.513937 79.7094 0.597013 90.7647 0.028888 4.73203e-07 0.348255 95.4651 0.625248 1.3 21.7758 0.047012 14.282 0.575995
74.0135 0.519795 79.7331 0.598144 90.8415 0.0432731 4.73453e-07 0.348308 95.4799 0.633747 1.3 21.7878 0.0615293 14.2821 0.582188
74.0149 0.522714 79.7588 0.596984 90.9071 0.0743504 4.73953e-07 0.348274 95.4965 0.642367 1.3 21.7996 0.081679 14.2822 0.588611
74.0168 0.524288 79.7939 0.592669 90.9648 0.12017 4.74078e-07 0.348308 95.5198 0.653309 1.3 21.8107 0.107891 14.2823 0.595221
74.0187 0.524427 79.8258 0.585258 91.0117 0.180335 4.74328e-07 0.348323 95.5419 0.662497 1.3 21.8257 0.155726 14.2825 0.601999
74.0208 0.524164 79.8739 0.567913 91.0564 0.267219 4.74828e-07 0.348222 95.5776 0.675313 1.3 21.8375 0.207762 14.2827 0.609309
74.0229 0.523875 79.9118 0.550146 91.0925 0.355351 4.74953e-07 0.348261 95.6115 0.685232 1.3 21.8466 0.265685 14.283 0.616699
74.0262 0.523359 79.9492 0.525697 91.1272 0.439609 4.75203e-07 0.348089 95.6792 0.70018 1.3 21.855 0.344144 14.2832 0.624796
74.0294 0.522723 79.9869 0.491605 91.144 0.46996 4.75266e-07 0.347908 95.7444 0.707433 1.3 21.8616 0.427239 14.2836 0.632816
74.0328 0.521833 80.0011 0.475708 91.1578 0.484504 4.75391e-07 0.3478 95.8567 0.701942 1.3 21.8643 0.464401 14.284 0.642592
74.0363 0.52069 80.0121 0.461682 91.1717 0.493842 4.75641e-07 0.348718 95.969 0.672657 1.3 21.866 0.484194 14.2844 0.650508
74.0424 0.518558 80.018 0.453593 91.1861 0.501365 4.76141e-07 0.350057 96.0813 0.615881 1.3 21.8678 0.495206 14.285 0.66154
74.0503 0.51562 80.023 0.446124 91.2011 0.507919 4.76266e-07 0.349515 96.1936 0.540141 1.3 21.8697 0.502582 14.2857 0.669742
74.0626 0.51052 80.0278 0.438178 91.2195 0.516273 4.76516e-07 0.348378 96.3059 0.456865 1.3 21.8712 0.50728 14.2869 0.680222
74.0827 0.501441 80.0324 0.43053 91.226 0.522231 4.77016e-07 0.348258 96.3867 0.395519 1.3 21.8724 0.512386 14.2881 0.681684
74.1137 0.487233 80.0372 0.422427 91.2289 0.527497 4.77141e-07 0.348297 96.4279 0.364263 1.3 21.8731 0.518704 14.2905 0.662257
74.1321 0.479896 80.0425 0.41357 91.2325 0.535944 4.77391e-07 0.348356 96.4557 0.343306 1.3 21.8735 0.525364 14.293 0.616829
74.1494 0.475095 80.0516 0.397852 91.2355 0.543175 4.77891e-07 0.348268 96.4934 0.31493 1.3 21.8738 0.531673 14.2951 0.554376
74.1662 0.472376 80.0653 0.372562 91.239 0.550849 4.78016e-07 0.348288 96.5112 0.301527 1.3 21.8741 0.538895 14.2965 0.50522
74.1834 0.47053 80.0882 0.323723 91.2422 0.557126 4.78266e-07 0.348309 96.5294 0.287896 1.3 21.8744 0.543978 14.2972 0.481298
74.1999 0.468677 80.1166 0.248606 91.2464 0.564185 4.78766e-07 0.348245 96.5796 0.250077 1.3 21.8746 0.549445 14.2976 0.464014
74.2192 0.466105 80.1409 0.169569 91.2513 0.571268 4.78891e-07 0.348283 96.6198 0.219827 1.3 21.8749 0.554421 14.2978 0.455127
74.2374 0.463927 80.1587 0.1115 91.2565 0.577512 4.79141e-07 0.348324 96.6774 0.17629 1.3 21.8752 0.559326 14.298 0.446517
74.2582 0.461428 80.1685 0.0933765 91.2623 0.58336 4.79641e-07 0.348255 96.7724 0.104094 1.3 21.8755 0.564578 14.2983 0.435955
74.2753 0.458421 80.1823 0.0871939 91.268 0.588255 4.79766e-07 0.348285 96.8049 0.0803559 1.3 21.8759 0.569549 14.2985 0.428969
74.2932 0.453969 80.1913 0.0871201 91.2742 0.592877 4.80016e-07 0.348292 96.8255 0.067887 1.3 21.8763 0.575218 14.2987 0.421368
74.3156 0.446016 80.2028 0.0885422 91.2843 0.599973 4.80516e-07 0.348199 96.8439 0.060033 1.3 21.8768 0.580541 14.299 0.408665
74.3445 0.432112 80.2258 0.0919718 91.3003 0.610401 4.80641e-07 0.34825 96.8586 0.0557313 1.3 21.8773 0.586598 14.2996 0.382778
74.3798 0.412386 80.26 0.09654 91.3226 0.623522 4.80891e-07 0.348299 96.8754 0.0522137 1.3 21.8779 0.592378 14.3002 0.357396
74.4214 0.388502 80.2968 0.100222 91.3485 0.636823 4.81391e-07 0.348196 96.8904 0.0498212 1.3 21.8787 0.598874 14.3014 0.301391
74.4646 0.364122 80.3405 0.103086 91.3771 0.649239 4.81516e-07 0.348244 96.9052 0.0481263 1.3 21.8795 0.605228 14.303 0.211385
74.4978 0.346067 80.3936 0.105041 91.4114 0.661211 4.81766e-07 0.348316 96.9346 0.0458461 1.3 21.8805 0.612441 14.3048 0.101853
74.5292 0.329895 80.4481 0.105713 91.4495 0.671121 4.82266e-07 0.348248 96.9719 0.0440816 1.3 21.8816 0.619475 14.3054 0.0770193
74.5775 0.306962 80.4848 0.105364 91.4825 0.676253 4.82391e-07 0.348282 97.0159 0.0429778 1.3 21.8831 0.627516 14.3061 0.0652341
74.6557 0.274805 80.5243 0.10414 91.5235 0.677968 4.82641e-07 0.348308 97.0672 0.0423191 1.3 21.8846 0.635217 14.3065 0.0637396
74.768 0.236605 80.5696 0.101796 91.5682 0.674571 4.83141e-07 0.348216 97.1162 0.0419817 1.3 21.8867 0.644869 14.307 0.0642289
74.8611 0.210219 80.643 0.0970762 91.6061 0.66723 4.83266e-07 0.348266 97.1896 0.0417544 1.3 21.8886 0.652663 14.3081 0.0667239
74.9599 0.185287 80.7371 0.0909648 91.6421 0.657527 4.83516e-07 0.348327 97.3019 0.0417829 1.3 21.8919 0.663948 14.3093 0.0702393
75 0.175581 80.8494 0.084325 91.685 0.642567 4.84016e-07 0.348291 97.3851 0.0420336 1.3 21.895 0.672463 14.311 0.0740676
75.0112 0.172976 80.9617 0.0785611 91.7135 0.628208 4.84141e-07 0.348349 97.4386 0.0422611 1.3 21.9012 0.683863 14.3126 0.0764743
75.0336 0.167804 81.074 0.0734695 91.7452 0.607282 4.84391e-07 0.348388 97.4921 0.0424857 1.3 21.9073 0.68635 14.3146 0.0777681
75.1678 0.138493 81.1863 0.0678517 91.7771 0.582644 4.84891e-07 0.348237 97.5456 0.0427076 1.3 21.9195 0.667922 14.3173 0.0778128
75.2801 0.115786 81.2986 0.0597909 91.8098 0.554821 4.85016e-07 0.349114 97.5991 0.0429268 1.3 21.9324 0.623555 14.3207 0.0761781
75.3764 0.0974543 81.3839 0.0512831 91.8355 0.531381 4.85047e-07 0.34967 97.6526 0.0431431 1.3 21.9386 0.589148 14.3245 0.0728379
75.4176 0.0900159 81.4231 0.0465969 91.8591 0.508893 4.85109e-07 0.350429 97.7061 0.0433567 1.3 21.9509 0.50346 14.3295 0.0674002
75.4484 0.0848855 81.4537 0.0426884 91.8774 0.491071 4.85234e-07 0.350287 97.7596 0.0435676 1.3 21.9542 0.478489 14.3356 0.061033
75.4846 0.0800003 81.4917 0.0377574 91.8918 0.476675 4.85484e-07 0.349192 97.8719 0.0436696 1.3 21.9569 0.457683 14.3442 0.0533678
75.5243 0.0772651 81.5269 0.0333782 91.9024 0.465921 4.85984e-07 0.348303 97.9842 0.0427214 1.3 21.9583 0.445942 14.359 0.0434899
75.561 0.0785333 81.5738 0.0289347 91.9113 0.456524 4.86109e-07 0.348352 98.0966 0.0400027 1.3 21.9596 0.435001 14.3783 0.0344929
75.5832 0.0827306 81.6313 0.0291273 91.9214 0.445646 4.86359e-07 0.348407 98.2089 0.0352393 1.3 21.9609 0.42502 14.3964 0.0288774
75.601 0.0899128 81.6728 0.0405672 91.9312 0.434756 4.86859e-07 0.348303 98.3212 0.0292162 1.3 21.9622 0.414433 14.4096 0.0264205
75.6189 0.102469 81.7165 0.0708337 91.9382 0.427076 4.86984e-07 0.348338 98.3927 0.0254054 1.3 21.9641 0.399298 14.4225 0.0267756
75.6354 0.121178 81.7573 0.118666 91.9466 0.418021 4.87234e-07 0.348375 98.4297 0.0238028 1.3 21.966 0.383154 14.4288 0.0306311
75.6554 0.153912 81.7874 0.177859 91.9587 0.404897 4.87734e-07 0.348276 98.4619 0.0229218 1.3 21.97 0.349433 14.4328 0.0379969
75.6707 0.190235 81.8165 0.2668 91.9714 0.391033 4.87859e-07 0.348316 98.493 0.0227925 1.3 21.9744 0.308354 14.4359 0.0488613
75.6829 0.235799 81.8374 0.346202 91.9968 0.362553 4.88109e-07 0.348363 98.5274 0.0244936 1.3 21.9831 0.212411 14.4384 0.0627908
75.6957 0.307204 81.8605 0.431311 92.0262 0.327373 4.88609e-07 0.348264 98.5746 0.0322585 1.3 21.9916 0.108064 14.441 0.082053
75.7055 0.374655 81.8733 0.466318 92.0851 0.248804 4.88734e-07 0.348306 98.651 0.0574278 1.3 21.9945 0.0796904 14.4434 0.107602
75.7163 0.446831 81.883 0.481291 92.1465 0.154816 4.88984e-07 0.348352 98.7534 0.111091 1.3 21.9973 0.0668183 14.4463 0.150079
75.7221 0.473896 81.8917 0.48948 92.1772 0.104399 4.89484e-07 0.348279 98.8249 0.173186 1.3 21.9994 0.0639128 14.4489 0.201408
75.7272 0.485835 81.9015 0.496045 92.1929 0.0840751 4.89609e-07 0.348336 98.9008 0.277754 1.3 22.0018 0.0634156 14.4509 0.2578
75.7317 0.491447 81.9146 0.502705 92.2114 0.0718974 4.89859e-07 0.348384 98.9731 0.406058 1.3 22.0052 0.0643956 14.4527 0.335566
75.7364 0.49614 81.9299 0.509476 92.2272 0.0676708 4.90359e-07 0.348271 99.0025 0.455902 1.3 22.0113 0.0674923 14.4543 0.425694
75.7429 0.501106 81.9385 0.513855 92.2443 0.0662321 4.90484e-07 0.34832 99.022 0.478842 1.3 22.0176 0.0706985 14.4549 0.46414
75.7509 0.505492 81.9422 0.517994 92.2648 0.0661501 4.90734e-07 0.348371 99.0384 0.490716 1.3 22.0266 0.0740298 14.4552 0.484231
75.7589 0.508784 81.9446 0.523059 92.3059 0.0675053 4.91234e-07 0.348303 99.0565 0.500037 1.3 22.0367 0.0761094 14.4556 0.495027
75.7622 0.510799 81.9478 0.531614 92.3478 0.0690927 4.91359e-07 0.348373 99.0802 0.509564 1.3 22.0463 0.0766745 14.456 0.50218
75.7644 0.513861 81.9492 0.535009 92.4124 0.0709698 4.91609e-07 0.34843 99.0968 0.516245 1.3 22.0599 0.07606 14.4563 0.506636
75.7659 0.517539 81.9514 0.540403 92.4513 0.0715597 4.92109e-07 0.348275 99.1056 0.522082 1.3 22.0746 0.0741801 14.4565 0.512037
75.7675 0.521551 81.9531 0.543863 92.4888 0.0716535 4.92234e-07 0.348312 99.1086 0.526324 1.3 22.1017 0.0689955 14.4566 0.518693
75.7691 0.524743 81.9553 0.547834 92.5258 0.0714437 4.92484e-07 0.348337 99.1131 0.535153 1.3 22.1263 0.0639093 14.4567 0.525816
75.7707 0.525926 81.9579 0.551521 92.572 0.0709745 4.92984e-07 0.348245 99.1177 0.545069 1.3 22.164 0.0568122 14.4568 0.532049
75.7728 0.525884 81.9608 0.554354 92.6469 0.0700339 4.93109e-07 0.348318 99.1202 0.550313 1.3 22.2149 0.049193 14.4569 0.539196
75.7747 0.525622 81.9639 0.556633 92.7592 0.0683994 4.93359e-07 0.34839 99.124 0.557932 1.3 22.3106 0.0386884 14.4569 0.544102
75.7768 0.52533 81.9677 0.559255 92.8715 0.0667607 4.93859e-07 0.34823 99.1267 0.563007 1.3 22.3998 0.031352 14.457 0.549301
75.7799 0.524814 81.9744 0.563713 92.9838 0.0652574 4.93984e-07 0.348287 99.1303 0.568992 1.3 22.4372 0.0287386 14.457 0.553933
75.7831 0.524166 81.981 0.56799 93.0961 0.0638873 4.94234e-07 0.348382 99.134 0.574531 1.3 22.4712 0.0266984 14.4571 0.558438
75.7862 0.523316 81.9903 0.573521 93.2084 0.0622931 4.94734e-07 0.348265 99.138 0.580007 1.3 22.5133 0.0258125 14.4571 0.563759
75.7897 0.522157 82.0027 0.58014 93.3207 0.0596093 4.94859e-07 0.348299 99.1427 0.585787 1.3 22.5517 0.028678 14.4572 0.568194
75.7959 0.519947 82.0221 0.588704 93.3925 0.0567073 4.95109e-07 0.348351 99.1478 0.591416 1.3 22.5715 0.0349824 14.4573 0.573529
75.8038 0.516944 82.0418 0.59471 93.4296 0.0545946 4.95609e-07 0.348279 99.1544 0.597832 1.3 22.5873 0.0464275 14.4574 0.578524
75.816 0.511807 82.0667 0.598449 93.4617 0.0523981 4.95734e-07 0.348313 99.1612 0.603773 1.3 22.5994 0.0607337 14.4575 0.584422
75.8357 0.502819 82.0942 0.599104 93.4927 0.0500493 4.95984e-07 0.348345 99.1698 0.610538 1.3 22.6111 0.0804791 14.4576 0.589889
75.87 0.487035 82.1263 0.596682 93.5273 0.0472034 4.96484e-07 0.348281 99.1792 0.617216 1.3 22.6222 0.106172 14.4577 0.596242
75.8885 0.479762 82.1618 0.590972 93.5744 0.0430334 4.96609e-07 0.348331 99.1913 0.624966 1.3 22.6372 0.153689 14.4579 0.602329
75.9065 0.474998 82.2019 0.57909 93.6508 0.0361045 4.96859e-07 0.348366 99.2042 0.632425 1.3 22.6493 0.206087 14.4581 0.609372
75.9238 0.472386 82.2394 0.563064 93.7631 0.0288121 4.97359e-07 0.348241 99.2199 0.640761 1.3 22.6585 0.264117 14.4583 0.616159
75.9399 0.470656 82.2577 0.555315 93.8754 0.0342794 4.97484e-07 0.348303 99.2367 0.64888 1.3 22.667 0.343697 14.4586 0.623985
75.958 0.468449 82.2787 0.545417 93.945 0.0551202 4.97734e-07 0.348386 99.2627 0.660173 1.3 22.6738 0.428234 14.4588 0.631378
75.979 0.465771 82.2993 0.531374 94.0026 0.0898731 4.98234e-07 0.348258 99.2863 0.66911 1.3 22.6764 0.465062 14.4592 0.639949
75.9916 0.464508 82.3247 0.509151 94.0552 0.138728 4.98359e-07 0.348283 99.3298 0.682949 1.3 22.6782 0.484721 14.4596 0.647506
76.0069 0.462762 82.3368 0.496702 94.0948 0.196232 4.98609e-07 0.34831 99.3714 0.693558 1.3 22.68 0.495609 14.4601 0.657728
76.0203 0.460545 82.3504 0.481055 94.1338 0.278492 4.99109e-07 0.348257 99.4298 0.704913 1.3 22.6819 0.502986 14.4607 0.665775
76.0361 0.457067 82.3595 0.46982 94.1657 0.357473 4.99234e-07 0.348306 99.462 0.709492 1.3 22.6835 0.507614 14.4616 0.676503
76.0656 0.448137 82.3698 0.456092 94.2078 0.453656 4.99484e-07 0.348345 99.4933 0.712335 1.3 22.6845 0.51215 14.4626 0.682198
76.0883 0.438281 82.3753 0.447949 94.2255 0.480026 4.99984e-07 0.348285 99.5275 0.71289 1.3 22.6851 0.517855 14.4645 0.679293
76.1134 0.424803 82.3803 0.439968 94.2409 0.492138 5.00109e-07 0.348338 99.5748 0.708696 1.3 22.6855 0.52431 14.4666 0.652604
76.1609 0.398271 82.3854 0.43125 94.2576 0.501228 5.00359e-07 0.34838 99.6416 0.693414 1.3 22.6858 0.530742 14.4705 0.55323
76.2062 0.374084 82.39 0.42351 94.2784 0.510148 5.00859e-07 0.34825 99.7539 0.646245 1.3 22.6862 0.53811 14.4724 0.490191
76.2863 0.335495 82.3949 0.415254 94.2904 0.515921 5.00984e-07 0.348294 99.8662 0.577936 1.3 22.6864 0.543304 14.4731 0.461371
76.3789 0.296103 82.4047 0.398415 94.2973 0.522017 5.01234e-07 0.348362 99.9785 0.49704 1.3 22.6867 0.54916 14.4735 0.445223
76.4195 0.280798 82.4149 0.379921 94.2998 0.52635 5.01734e-07 0.348281 100.074 0.425002 1.3 22.687 0.554508 14.4739 0.429008
76.4498 0.270312 82.4352 0.338552 94.3026 0.532772 5.01859e-07 0.348328 100.163 0.356948 1.3 22.6874 0.5599 14.4742 0.417741
76.5705 0.232036 82.4599 0.278509 94.3056 0.540068 5.02109e-07 0.348379 100.23 0.306756 1.3 22.6877 0.565565 14.4745 0.405768
76.6445 0.210878 82.4841 0.2042 94.3077 0.545107 5.02609e-07 0.348276 100.284 0.26525 1.3 22.6881 0.571085 14.4749 0.388683
76.7568 0.181096 82.5103 0.117225 94.3102 0.550526 5.02734e-07 0.348325 100.339 0.223968 1.3 22.6886 0.577051 14.4756 0.357871
76.8691 0.153814 82.521 0.0952592 94.3124 0.555166 5.02984e-07 0.348371 100.394 0.181665 1.3 22.6891 0.582867 14.4763 0.32713
76.9814 0.128951 82.537 0.0873355 94.315 0.559939 5.03484e-07 0.348249 100.457 0.133739 1.3 22.6897 0.58908 14.4777 0.25783
77.0937 0.10735 82.5461 0.0872841 94.3181 0.564902 5.03609e-07 0.348306 100.49 0.108429 1.3 22.6904 0.595282 14.4792 0.165552
77.206 0.0899238 82.5577 0.0887852 94.3213 0.569634 5.03859e-07 0.34837 100.526 0.0808709 1.3 22.6912 0.601952 14.4803 0.0983699
77.2175 0.0888346 82.5809 0.0922377 94.3253 0.574764 5.04359e-07 0.348239 100.542 0.0704247 1.3 22.6921 0.608711 14.4807 0.0780283
77.2405 0.0880877 82.6169 0.0969685 94.3299 0.579806 5.04484e-07 0.34827 100.557 0.0633735 1.3 22.6932 0.616172 14.4815 0.0654471
77.2608 0.0887431 82.653 0.100466 94.3358 0.585455 5.04734e-07 0.348303 100.571 0.0582673 1.3 22.6945 0.623541 14.4819 0.0637723
77.2791 0.091257 82.6985 0.103321 94.3419 0.590344 5.05234e-07 0.348242 100.587 0.0543322 1.3 22.696 0.63158 14.4825 0.0641747
77.296 0.0959628 82.7515 0.10503 94.3491 0.595591 5.05359e-07 0.348287 100.599 0.0519927 1.3 22.6976 0.639417 14.4834 0.0662441
77.3119 0.103588 82.8244 0.10502 94.3574 0.601345 5.05609e-07 0.348326 100.612 0.0501058 1.3 22.6999 0.649301 14.4845 0.0695631
77.328 0.116297 82.9136 0.10198 94.3704 0.609896 5.06109e-07 0.348247 100.632 0.0478358 1.3 22.702 0.65731 14.486 0.0731607
77.3449 0.136849 83.0259 0.0954249 94.3841 0.618214 5.06234e-07 0.348295 100.652 0.0463148 1.3 22.7057 0.668867 14.4876 0.0757484
77.365 0.17209 83.1382 0.0883611 94.4026 0.628522 5.06484e-07 0.348355 100.691 0.0444972 1.3 22.7092 0.677191 14.4895 0.077464
77.3798 0.211488 83.2505 0.0820377 94.4229 0.638593 5.06984e-07 0.3483 100.741 0.0432539 1.3 22.7163 0.686539 14.4914 0.0779074
77.3934 0.270616 83.3628 0.0764939 94.4497 0.650139 5.07109e-07 0.348347 100.793 0.0426145 1.3 22.7234 0.684407 14.4942 0.0771648
77.407 0.35466 83.4084 0.07447 94.4748 0.659068 5.07359e-07 0.348388 100.842 0.0423064 1.3 22.7377 0.648328 14.4972 0.0751512
77.4172 0.425553 83.4415 0.0731175 94.5145 0.669849 5.07859e-07 0.348274 100.915 0.042097 1.3 22.7514 0.583354 14.5022 0.0701895
77.4236 0.462997 83.4762 0.0717395 94.5527 0.67577 5.07984e-07 0.348322 101.028 0.0421463 1.3 22.7574 0.543947 14.5072 0.0648155
77.4287 0.48098 83.5211 0.0698333 94.6157 0.675597 5.08234e-07 0.348375 101.14 0.0424947 1.3 22.7637 0.498567 14.5146 0.0575565
77.4334 0.489514 83.5644 0.0674554 94.6821 0.663951 5.08734e-07 0.348258 101.252 0.0429514 1.3 22.7662 0.479067 14.5247 0.0496149
77.4384 0.494903 83.6346 0.0618832 94.7715 0.629754 5.08859e-07 0.348309 101.442 0.0437065 1.3 22.7684 0.462123 14.5426 0.0393454
77.4451 0.500525 83.7467 0.0499998 94.8533 0.576127 5.09109e-07 0.348379 101.521 0.0440086 1.3 22.7695 0.453475 14.5614 0.0318281
77.4512 0.504443 83.859 0.0372154 94.9443 0.496084 5.09609e-07 0.348293 101.565 0.0441339 1.3 22.7706 0.444553 14.5755 0.0278299
77.4588 0.507742 83.9713 0.0302408 94.9819 0.458628 5.09734e-07 0.348347 101.635 0.043944 1.3 22.7717 0.435621 14.5877 0.0269997
77.464 0.510337 84.0202 0.0387442 94.9968 0.442597 5.09984e-07 0.348401 101.748 0.0423296 1.3 22.7727 0.427271 14.6016 0.0315744
77.4668 0.513511 84.0568 0.0605051 95.0122 0.425628 5.10484e-07 0.348249 101.86 0.0388479 1.3 22.7736 0.419647 14.6034 0.0346946
77.4683 0.516811 84.0992 0.103995 95.0263 0.410235 5.10609e-07 0.348266 101.972 0.0334993 1.3 22.7749 0.409515 14.6071 0.0475655
77.4704 0.522275 84.1291 0.152862 95.0439 0.390874 5.10859e-07 0.348284 102.084 0.0276988 1.3 22.7772 0.390784 14.6095 0.0602867
77.472 0.525112 84.1565 0.225214 95.0698 0.361429 5.11359e-07 0.348255 102.197 0.0266155 1.3 22.7794 0.372741 14.6119 0.0784917
77.4738 0.526051 84.1814 0.315592 95.1088 0.313789 5.11484e-07 0.348315 102.309 0.0389523 1.3 22.7838 0.334485 14.6142 0.102416
77.4757 0.525851 84.2018 0.395002 95.1692 0.229927 5.11734e-07 0.348366 102.388 0.0606062 1.3 22.7895 0.278148 14.6171 0.143814
77.4777 0.525518 84.2202 0.455037 95.2328 0.129227 5.12234e-07 0.348256 102.426 0.076424 1.3 22.7977 0.186238 14.6201 0.201976
77.4799 0.525156 84.2302 0.475861 95.2559 0.0937256 5.12359e-07 0.348292 102.458 0.0926401 1.3 22.8064 0.0889259 14.6221 0.2612
77.4827 0.524607 84.2388 0.485673 95.272 0.0778144 5.12609e-07 0.348335 102.49 0.113019 1.3 22.8093 0.0697619 14.6239 0.338119
77.4858 0.523871 84.2488 0.493072 95.2949 0.068567 5.13109e-07 0.348265 102.526 0.142229 1.3 22.8134 0.0636537 14.6253 0.424673
77.4889 0.522945 84.2602 0.499682 95.3076 0.06674 5.13234e-07 0.348323 102.573 0.192385 1.3 22.8158 0.0634568 14.6259 0.463242
77.493 0.521556 84.2707 0.504706 95.3264 0.0663452 5.13484e-07 0.348085 102.621 0.263797 1.3 22.8186 0.0645569 14.6263 0.483521
77.4992 0.51929 84.2895 0.51397 95.3599 0.0671922 5.13547e-07 0.348097 102.666 0.347091 1.3 22.822 0.0663423 14.6266 0.494554
77.5075 0.516064 84.2947 0.519591 95.4071 0.0690494 5.14547e-07 0.35041 102.714 0.437048 1.3 22.8254 0.0682969 14.627 0.501857
77.5202 0.510633 84.2975 0.525482 95.4593 0.0708713 5.16547e-07 0.351906 102.735 0.468427 1.3 22.8296 0.0704715 14.6273 0.506439
77.5426 0.500299 84.3009 0.534528 95.4902 0.0715767 5.20547e-07 0.35211 102.753 0.484877 1.3 22.8331 0.0720653 14.6276 0.512464
77.5703 0.487469 84.3026 0.538577 95.5263 0.0719435 5.28547e-07 0.352232 102.771 0.495393 1.3 22.8368 0.0734122 14.6277 0.519323
77.5883 0.480241 84.3048 0.543522 95.5729 0.0719103 5.44547e-07 0.352231 102.79 0.503802 1.3 22.8405 0.0744819 14.6278 0.526374
77.6055 0.475494 84.3067 0.54708 95.6483 0.0712667 5.76547e-07 0.35225 102.809 0.511153 1.3 22.844 0.0752583 14.6279 0.532376
77.6221 0.472796 84.3091 0.550715 95.7606 0.0698466 6.40547e-07 0.352258 102.819 0.514628 1.3 22.8488 0.0759665 14.6279 0.539278
77.638 0.471089 84.3122 0.55397 95.8729 0.0681797 7.68547e-07 0.352256 102.826 0.517578 1.3 22.8543 0.0763547 14.628 0.544005
77.6544 0.46925 84.3157 0.556674 95.9852 0.0665485 1.53655e-06 0.352256 102.829 0.520966 1.3 22.8636 0.0762985 14.628 0.548864
77.6738 0.466701 84.3197 0.559459 96.0975 0.0650729 2.56055e-06 0.352256 102.833 0.527884 1.3 22.8742 0.0755004 14.6281 0.553179
77.6906 0.464759 84.3241 0.562419 96.2098 0.0636603 4.60855e-06 0.352257 102.837 0.535863 1.3 22.8954 0.0723891 14.6281 0.557364
77.7105 0.462473 84.3308 0.566785 96.3221 0.0619497 1.68965e-05 0.352255 102.842 0.5449 1.3 22.9197 0.0675723 14.6282 0.562126
77.7265 0.459797 84.338 0.57124 96.393 0.0602396 3.32805e-05 0.352255 102.846 0.553119 1.3 22.9469 0.0619645 14.6282 0.566317
77.7437 0.455818 84.3502 0.578136 96.4299 0.0588522 6.60485e-05 0.352253 102.85 0.561278 1.3 22.9801 0.0559865 14.6283 0.571871
77.7706 0.446912 84.3632 0.584548 96.4622 0.0572476 0.000119541 0.35225 102.854 0.568685 1.3 23.0463 0.0465613 14.6284 0.576549
77.8031 0.431846 84.3812 0.591507 96.4936 0.0553925 0.0002473 0.352251 102.86 0.577499 1.3 23.126 0.0381291 14.6285 0.582373
77.8325 0.415752 84.4012 0.596617 96.5276 0.0530712 0.000858595 0.352249 102.866 0.584818 1.3 23.2028 0.0320449 14.6286 0.587808
77.8672 0.396286 84.4231 0.599164 96.575 0.0493861 0.00148241 0.352245 102.874 0.593555 1.3 23.2629 0.0281218 14.6287 0.594193
77.9066 0.375418 84.4496 0.599256 96.6516 0.0427039 0.00272187 0.35223 102.881 0.600461 1.3 23.322 0.026737 14.6289 0.600267
77.9852 0.33735 84.4811 0.596632 96.7639 0.0328247 0.00520077 0.352167 102.891 0.608426 1.3 23.3729 0.0295513 14.6291 0.607245
78.0595 0.305988 84.5121 0.591667 96.8762 0.0288191 0.00660254 0.352094 102.903 0.617147 1.3 23.3765 0.0303904 14.6293 0.61409
78.1718 0.265173 84.5498 0.580796 96.9754 0.0415035 0.00769383 0.351984 102.922 0.628847 1.3 23.3838 0.0339092 14.6295 0.621919
78.2685 0.234069 84.5903 0.563735 97.0403 0.0675402 0.00881717 0.351781 102.941 0.638858 1.3 23.3969 0.0436518 14.6298 0.629356
78.3647 0.205883 84.6096 0.555554 97.0956 0.106879 0.00996989 0.351418 102.968 0.651964 1.3 23.4078 0.0555299 14.6301 0.637449
78.442 0.185058 84.6305 0.545539 97.1421 0.159633 0.0111004 0.350789 102.996 0.663766 1.3 23.4194 0.0730275 14.6305 0.645114
78.5648 0.155087 84.6526 0.529956 97.1912 0.246485 0.0122504 0.349635 103.032 0.676529 1.3 23.4303 0.0956659 14.631 0.655593
78.6352 0.139375 84.6863 0.498933 97.2361 0.351999 0.0134725 0.347425 103.072 0.687943 1.3 23.4443 0.136082 14.6315 0.663609
78.7475 0.116011 84.7008 0.483048 97.2727 0.440232 0.0146217 0.343613 103.118 0.69849 1.3 23.4586 0.192658 14.6324 0.674965
78.8599 0.0942689 84.7129 0.468115 97.2902 0.471273 0.0158594 0.336224 103.168 0.706508 1.3 23.4688 0.251109 14.6333 0.681809
78.8739 0.0918554 84.7204 0.458253 97.304 0.485402 0.0171443 0.324244 103.236 0.711011 1.3 23.4777 0.328262 14.6351 0.682993
78.902 0.0880703 84.7261 0.450032 97.3208 0.496128 0.0179065 0.314729 103.302 0.706996 1.3 23.4854 0.420441 14.637 0.663678
78.9406 0.085117 84.7305 0.443123 97.3366 0.503919 0.0184572 0.306771 103.375 0.692362 1.3 23.4884 0.461829 14.6408 0.580269
78.9739 0.0856217 84.7358 0.434163 97.353 0.510785 0.0191312 0.29666 103.443 0.66862 1.3 23.4902 0.482926 14.6427 0.521883
78.9956 0.0889242 84.7397 0.427544 97.3625 0.514478 0.0198509 0.286017 103.478 0.651039 1.3 23.4919 0.494177 14.6435 0.489601
79.0133 0.0947446 84.7445 0.419466 97.3677 0.517682 0.0208931 0.27135 103.522 0.624757 1.3 23.4937 0.501726 14.6441 0.465314
79.0293 0.10399 84.7515 0.407686 97.3706 0.521637 0.0219401 0.257986 103.566 0.595768 1.3 23.4953 0.506681 14.6444 0.454175
79.0455 0.119411 84.7583 0.395691 97.3747 0.530153 0.023507 0.240721 103.636 0.54605 1.3 23.4968 0.512858 14.6447 0.443764
79.0668 0.150067 84.7721 0.370167 97.377 0.535766 0.025152 0.22595 103.693 0.504138 1.3 23.4975 0.51985 14.6449 0.434796
79.0845 0.187238 84.7897 0.33329 97.3801 0.543231 0.0273857 0.21055 103.728 0.478008 1.3 23.4978 0.526624 14.6451 0.426427
79.0976 0.231072 84.8163 0.265968 97.3825 0.548648 0.0298422 0.197449 103.744 0.46535 1.3 23.4981 0.532446 14.6453 0.41814
79.1112 0.301437 84.8408 0.19008 97.3856 0.554991 0.0323921 0.185173 103.759 0.454146 1.3 23.4984 0.538477 14.6455 0.40821
79.123 0.381202 84.8665 0.11056 97.389 0.561114 0.0347394 0.171543 103.767 0.448076 1.3 23.4986 0.542868 14.646 0.390254
79.133 0.447874 84.8778 0.0915273 97.3931 0.567455 0.0364363 0.157281 103.775 0.442103 1.3 23.4989 0.547345 14.6464 0.37249
79.1386 0.474268 84.8929 0.0871684 97.3977 0.573563 0.0374742 0.14356 103.78 0.438277 1.3 23.4991 0.551889 14.6473 0.334874
79.1436 0.486102 84.9027 0.0877265 97.403 0.57966 0.0384211 0.123896 103.786 0.433435 1.3 23.4993 0.555785 14.6484 0.281681
79.1479 0.49164 84.9149 0.0894257 97.409 0.585344 0.0395833 0.0940842 103.812 0.413605 1.3 23.4996 0.560689 14.65 0.189735
79.1525 0.496306 84.9391 0.0931165 97.415 0.59019 0.0400368 0.0850504 103.839 0.393784 1.3 23.4999 0.5649 14.6517 0.0920843
79.1588 0.501295 84.9613 0.0960621 97.4221 0.595373 0.0403016 0.082844 103.865 0.373972 1.3 23.5003 0.570588 14.6523 0.0707077
79.1666 0.505741 85.0007 0.100038 97.4318 0.602026 0.0405563 0.0830522 103.891 0.35417 1.3 23.5007 0.575446 14.6531 0.063992
79.1744 0.508987 85.0408 0.102818 97.449 0.613094 0.0408312 0.0851538 103.917 0.334376 1.3 23.5012 0.581448 14.6535 0.0637192
79.1776 0.511028 85.0887 0.104722 97.4668 0.623505 0.0411501 0.0890748 103.944 0.314591 1.3 23.5017 0.587095 14.6541 0.0647893
79.1797 0.514119 85.1509 0.105491 97.4896 0.63536 0.041266 0.0907904 103.97 0.294815 1.3 23.5024 0.593542 14.6548 0.0666327
79.1813 0.517969 85.2116 0.104282 97.5163 0.647288 0.0414042 0.0930698 104.082 0.210047 1.3 23.5031 0.599828 14.6555 0.0686758
79.1827 0.521866 85.3239 0.0988069 97.5469 0.658625 0.0414903 0.094615 104.195 0.124854 1.3 23.5041 0.60682 14.6564 0.0710278
79.1843 0.525041 85.3937 0.0943282 97.5803 0.66806 0.0415787 0.0961338 104.232 0.0965598 1.3 23.5051 0.613875 14.6571 0.0728131
79.1859 0.526265 85.4305 0.0918557 97.6243 0.675928 0.0416866 0.0975902 104.254 0.0799977 1.3 23.5064 0.621766 14.6579 0.0742993
79.1879 0.526268 85.4947 0.0878292 97.6652 0.677513 0.0419024 0.0995075 104.267 0.0715766 1.3 23.5078 0.629418 14.6587 0.0754965
79.1898 0.526015 85.528 0.0858871 97.7366 0.669123 0.0422868 0.101253 104.283 0.0638579 1.3 23.5094 0.637584 14.6595 0.0763238
79.1918 0.525727 85.5756 0.0832792 97.8072 0.648971 0.0428962 0.10226 104.3 0.0578001 1.3 23.5112 0.64549 14.6606 0.077043
79.195 0.525216 85.6527 0.0794208 97.8752 0.612252 0.0434462 0.102511 104.314 0.0542012 1.3 23.5137 0.655473 14.6619 0.077349
79.1981 0.524582 85.765 0.0743334 97.9875 0.524662 0.0442905 0.102756 104.327 0.0516839 1.3 23.5162 0.663607 14.6641 0.0770741
79.2012 0.523749 85.8773 0.0688822 98.0248 0.490022 0.0453502 0.10315 104.342 0.0496497 1.3 23.5205 0.675198 14.6663 0.0759979
79.2047 0.522615 85.9896 0.0609969 98.0471 0.467438 0.0464297 0.103388 104.37 0.0468305 1.3 23.5247 0.682604 14.6708 0.072219
79.2107 0.520435 86.1019 0.0495284 98.0572 0.456886 0.0473627 0.103436 104.401 0.044934 1.3 23.5331 0.68594 14.6759 0.0669016
79.2185 0.517466 86.2142 0.0368898 98.0661 0.447112 0.0486523 0.103429 104.446 0.0433929 1.3 23.5419 0.671914 14.6821 0.0605316
79.2304 0.512455 86.3265 0.0307328 98.0798 0.43188 0.0503331 0.103387 104.477 0.0427773 1.3 23.5595 0.599834 14.6897 0.0538922
79.2493 0.50382 86.3752 0.0402456 98.0881 0.422806 0.0531674 0.103296 104.522 0.0423086 1.3 23.5776 0.485461 14.7045 0.0440936
79.2872 0.486413 86.4118 0.0631631 98.0977 0.412289 0.0574689 0.10314 104.565 0.0420285 1.3 23.5816 0.454783 14.724 0.034825
79.306 0.479165 86.4542 0.108291 98.1133 0.395318 0.066072 0.102759 104.636 0.0418105 1.3 23.5845 0.431159 14.7399 0.0293667
79.325 0.47438 86.4836 0.158794 98.1293 0.3774 0.0832781 0.101583 104.748 0.041843 1.3 23.5865 0.414245 14.7522 0.0267148
79.3401 0.472193 86.5119 0.236955 98.1614 0.340018 0.111666 0.0982414 104.86 0.0421905 1.3 23.5888 0.395757 14.7649 0.0272534
79.3564 0.470442 86.5383 0.334047 98.2017 0.289028 0.14429 0.0928297 104.973 0.0426575 1.3 23.5913 0.375098 14.7699 0.031654
79.3746 0.468131 86.561 0.419829 98.2613 0.202847 0.168713 0.088462 105.085 0.0431185 1.3 23.5939 0.352567 14.7738 0.0414446
79.393 0.465753 86.5752 0.461658 98.3296 0.0985894 0.200997 0.0830116 105.197 0.0435647 1.3 23.5991 0.304317 14.7766 0.0542943
79.4047 0.464598 86.5848 0.478811 98.3512 0.0772073 0.265374 0.0729059 105.31 0.04385 1.3 23.6042 0.251129 14.779 0.0708409
79.4193 0.462997 86.5932 0.487694 98.3836 0.0670609 0.335827 0.0627997 105.388 0.0436583 1.3 23.612 0.157736 14.7814 0.0938488
79.432 0.460977 86.6024 0.494289 98.3984 0.0660037 0.398273 0.0546587 105.426 0.0433252 1.3 23.6168 0.0976724 14.784 0.127334
79.4472 0.457706 86.6141 0.500581 98.4181 0.0663212 0.43386 0.0504051 105.458 0.042917 1.3 23.6191 0.0773967 14.7866 0.174088
79.4776 0.44869 86.6263 0.506229 98.4485 0.0674532 0.467022 0.0467165 105.49 0.0422976 1.3 23.6224 0.0656585 14.7888 0.225943
79.5008 0.438765 86.6438 0.515609 98.48 0.0687389 0.498364 0.0434372 105.526 0.0412795 1.3 23.6243 0.0635752 14.7906 0.288603
79.5268 0.424856 86.6483 0.521849 98.5225 0.0702087 0.529392 0.0404103 105.573 0.0395556 1.3 23.6267 0.0635413 14.7921 0.363742
79.5687 0.401265 86.6511 0.528663 98.5667 0.0711618 0.577833 0.0362188 105.648 0.0359809 1.3 23.6313 0.0653274 14.7932 0.435587
79.6123 0.377605 86.6535 0.534809 98.6276 0.0715195 0.656251 0.0304031 105.76 0.0299659 1.3 23.6371 0.0683298 14.7936 0.467364
79.6896 0.339844 86.6555 0.539611 98.7356 0.0708774 0.670289 0.0296648 105.873 0.025613 1.3 23.6447 0.0719243 14.794 0.485676
79.8019 0.292925 86.6578 0.544381 98.8351 0.0696617 0.698365 0.0288375 105.985 0.0314832 1.3 23.6535 0.0748131 14.7943 0.496425
79.9142 0.253174 86.6603 0.548576 98.9474 0.0679814 0.705384 0.0288614 106.097 0.0593571 1.3 23.6624 0.0762413 14.7947 0.503408
80.0047 0.22516 86.6634 0.552366 99.0597 0.0663653 0.719422 0.0294719 106.199 0.110715 1.3 23.6764 0.0765245 14.795 0.507932
80.0942 0.200097 86.667 0.555388 99.172 0.0649033 0.722932 0.0298761 106.275 0.177763 1.3 23.6921 0.0752481 14.7952 0.512188
80.2065 0.171308 86.6716 0.55856 99.2843 0.0635376 0.729951 0.0313024 106.356 0.289463 1.3 23.7111 0.0721331 14.7953 0.517343
80.3188 0.144792 86.6766 0.561883 99.3781 0.0623452 0.731706 0.0319088 106.423 0.408906 1.3 23.7358 0.0670076 14.7954 0.524827
80.429 0.120941 86.6834 0.566283 99.4189 0.0616434 0.735215 0.0350287 106.45 0.45562 1.3 23.7655 0.0609422 14.7955 0.531746
80.4915 0.108456 86.691 0.570904 99.4493 0.0608582 0.741059 0.0472808 106.469 0.478212 1.3 23.8048 0.0541584 14.7956 0.539748
80.5268 0.101706 86.7034 0.577729 99.4857 0.0595555 0.747463 0.0684676 106.485 0.490054 1.3 23.8791 0.0443645 14.7956 0.545027
80.5737 0.0935118 86.7197 0.585342 99.5247 0.0577359 0.750992 0.0796476 106.503 0.499282 1.3 23.9729 0.0353011 14.7957 0.551962
80.6267 0.0860742 86.7375 0.591623 99.5702 0.0550095 0.755756 0.0888707 106.528 0.50938 1.3 24.0467 0.0297836 14.7957 0.55767
80.656 0.0837314 86.7584 0.595994 99.644 0.0495082 0.760635 0.0931909 106.547 0.518354 1.3 24.1057 0.0272316 14.7958 0.564137
80.6806 0.0837611 86.7832 0.597981 99.7563 0.0397839 0.766019 0.0952652 106.556 0.526367 1.3 24.175 0.0280478 14.7959 0.570154
80.7006 0.0858535 86.8096 0.597375 99.8686 0.0305102 0.771891 0.0967763 106.56 0.532379 1.3 24.1836 0.0297734 14.796 0.576558
80.718 0.0900789 86.8414 0.593908 99.9809 0.0290681 0.783636 0.0987978 106.563 0.538786 1.3 24.2007 0.0381733 14.7961 0.582828
80.7342 0.0970896 86.8819 0.585719 100.063 0.0441489 0.79664 0.0993669 106.566 0.546252 1.3 24.213 0.0484273 14.7962 0.589348
80.7507 0.108923 86.9196 0.572474 100.127 0.0742357 0.811847 0.0990056 106.569 0.551424 1.3 24.224 0.0622066 14.7964 0.596025
80.7668 0.127194 86.9472 0.559981 100.183 0.118986 1.0119 0.0939008 106.571 0.556742 1.3 24.2349 0.0807853 14.7966 0.602891
80.7873 0.160818 86.966 0.552131 100.229 0.177569 1.21195 0.0892613 106.574 0.561396 1.3 24.2464 0.107749 14.7968 0.610288
80.8027 0.197883 86.9848 0.54295 100.274 0.263047 1.412 0.0850868 106.576 0.565944 1.3 24.2608 0.153001 14.797 0.617784
80.8153 0.246526 87.0045 0.529367 100.311 0.353384 1.61206 0.0813774 106.58 0.571222 1.3 24.2726 0.204142 14.7973 0.626038
80.8285 0.321748 87.0226 0.513661 100.348 0.441686 1.81211 0.0781332 106.583 0.575608 1.3 24.2818 0.262316 14.7976 0.634234
80.8385 0.391327 87.0394 0.496782 100.365 0.471704 2.01216 0.0753541 106.586 0.580838 1.3 24.2915 0.353341 14.7981 0.644208
80.8471 0.448947 87.0484 0.486744 100.379 0.485619 2.21221 0.0730401 106.59 0.58571 1.3 24.298 0.436506 14.7985 0.652359
80.8524 0.473378 87.0591 0.473833 100.395 0.496114 2.48244 0.0703193 106.596 0.591464 1.3 24.3005 0.469652 14.7991 0.663817
80.8573 0.485386 87.0654 0.465763 100.412 0.504095 2.75267 0.0679017 106.601 0.596768 1.3 24.3023 0.487548 14.7998 0.672351
80.8614 0.491035 87.0739 0.45431 100.428 0.510873 3.02289 0.0657872 106.608 0.603077 1.3 24.3043 0.498375 14.801 0.683481
80.866 0.495695 87.0784 0.447635 100.437 0.514389 3.29312 0.0639757 106.616 0.608994 1.3 24.3063 0.505198 14.8023 0.685285
80.8724 0.500812 87.0832 0.439986 100.442 0.517393 3.56334 0.0624675 106.625 0.615995 1.3 24.3078 0.510251 14.8047 0.66551
80.8804 0.505483 87.0881 0.431689 100.445 0.521251 3.83357 0.0612623 106.635 0.622708 1.3 24.3085 0.514837 14.8072 0.619226
80.8884 0.508797 87.0926 0.42408 100.449 0.529822 4.10379 0.0603603 106.649 0.630735 1.3 24.3089 0.519861 14.8092 0.55942
80.8917 0.510801 87.0974 0.416084 100.452 0.535673 4.56471 0.0591235 106.663 0.638437 1.3 24.3094 0.529303 14.8106 0.511957
80.8939 0.513834 87.1069 0.399796 100.455 0.542928 5.02563 0.0580739 106.683 0.648203 1.3 24.3097 0.535841 14.8112 0.489068
80.8954 0.517472 87.1168 0.382006 100.457 0.548148 5.48654 0.0572115 106.702 0.656548 1.3 24.3102 0.544938 14.8117 0.469274
80.897 0.521618 87.1365 0.342411 100.46 0.554466 5.94746 0.0565362 106.731 0.668151 1.3 24.3106 0.55239 14.812 0.46021
80.8987 0.524899 87.1608 0.284542 100.463 0.560325 6.40837 0.0560482 106.76 0.677664 1.3 24.311 0.559535 14.8123 0.447632
80.9004 0.526155 87.1853 0.210193 100.467 0.566656 6.86929 0.0557473 106.813 0.691897 1.3 24.3114 0.566433 14.8126 0.434435
80.9023 0.526126 87.2118 0.120729 100.471 0.572553 7.3302 0.0556336 106.866 0.701874 1.3 24.312 0.573806 14.8128 0.426271
80.9043 0.525857 87.2226 0.0970424 100.477 0.578664 9.9937 0.0550572 106.972 0.707763 1.3 24.3126 0.580907 14.813 0.416953
80.9064 0.525557 87.239 0.087441 100.483 0.5845 10 0.0550727 107.085 0.691577 1.3 24.3133 0.588394 14.8135 0.398216
80.9094 0.525038 87.2485 0.0871451 100.489 0.589434 10.0786 0.0550589 107.197 0.648208 1.3 24.3141 0.595937 14.8141 0.374536
80.9126 0.524381 87.26 0.0886127 100.495 0.594271 10.335 0.0547858 107.309 0.581554 1.3 24.3151 0.603745 14.815 0.3324
80.9157 0.523524 87.2829 0.0920533 100.505 0.600963 10.5913 0.0542089 107.388 0.525842 1.3 24.3163 0.612202 14.8165 0.257291
80.9193 0.522328 87.3182 0.0967422 100.521 0.611302 10.8477 0.0533283 107.426 0.497387 1.3 24.3177 0.620841 14.8182 0.156374
80.9255 0.520104 87.3545 0.100324 100.537 0.621269 11.104 0.0521439 107.458 0.473685 1.3 24.3195 0.630553 14.8192 0.0969825
80.9334 0.517062 87.3992 0.103199 100.56 0.633068 11.3604 0.0506557 107.49 0.449157 1.3 24.3215 0.640384 14.8196 0.0774693
80.9456 0.511899 87.4521 0.105201 100.585 0.644849 11.6168 0.0488638 107.501 0.440759 1.3 24.3242 0.651501 14.8204 0.0651018
80.9655 0.502777 87.4897 0.105779 100.613 0.655699 11.8731 0.046768 107.506 0.436813 1.3 24.3269 0.661206 14.8208 0.0633849
80.9992 0.487211 87.5262 0.105584 100.645 0.665623 12.0004 0.0456909 107.51 0.43381 1.3 24.331 0.673131 14.8213 0.0637063
81.0176 0.479885 87.5726 0.104265 100.688 0.67457 12.1277 0.0445959 107.537 0.413596 1.3 24.3349 0.68098 14.8223 0.0658507
81.0354 0.4751 87.6478 0.100373 100.728 0.677299 12.2549 0.043483 107.563 0.39339 1.3 24.3419 0.687425 14.8236 0.0692818
81.0524 0.472456 87.7601 0.0932686 100.807 0.669577 12.3822 0.0423521 107.59 0.373193 1.3 24.3487 0.684005 14.8251 0.0728782
81.069 0.470667 87.8623 0.0869674 100.881 0.648649 12.5095 0.0412033 107.617 0.353004 1.3 24.3595 0.659186 14.8266 0.0750918
81.0864 0.468535 87.9746 0.0808551 100.956 0.607722 12.6368 0.0400366 107.643 0.332823 1.3 24.3695 0.614185 14.8288 0.0766269
81.1085 0.465725 88.0869 0.0755798 101.068 0.518844 12.7641 0.0388519 107.67 0.31265 1.3 24.3832 0.527647 14.8312 0.0767581
81.1213 0.464453 88.1992 0.0704037 101.106 0.483659 12.8764 0.0379418 107.697 0.292486 1.3 24.3891 0.484729 14.8344 0.0753723
81.1364 0.462688 88.3115 0.0636657 101.128 0.461238 12.8904 0.0378755 107.809 0.207486 1.3 24.3919 0.462952 14.8378 0.0725951
81.1502 0.460363 88.3889 0.0571011 101.138 0.45026 12.9255 0.037899 107.921 0.121986 1.3 24.3935 0.450317 14.8431 0.0670404
81.166 0.456885 88.4269 0.0530288 101.148 0.439167 12.943 0.0381149 107.959 0.093351 1.3 24.3947 0.44045 14.8487 0.0612914
81.1932 0.448708 88.4584 0.0492518 101.155 0.431601 12.9501 0.038337 107.982 0.0767984 1.3 24.3955 0.433882 14.8573 0.0538275
81.2151 0.439312 88.49 0.0452832 101.162 0.42333 12.9641 0.0390481 107.995 0.0691908 1.3 24.3963 0.42683 14.8711 0.0446339
81.2391 0.426519 88.5263 0.0405994 101.171 0.41372 12.9676 0.0394196 108.016 0.0602508 1.3 24.3975 0.41731 14.8906 0.0352484
81.2843 0.40123 88.5728 0.0349125 101.18 0.40387 12.9746 0.040723 108.03 0.056044 1.3 24.3988 0.40725 14.9064 0.029525
81.3323 0.375333 88.6481 0.0279188 101.198 0.384096 12.9764 0.0413266 108.047 0.0523587 1.3 24.4013 0.386802 14.9184 0.0271474
81.3995 0.341448 88.6926 0.028796 101.215 0.364546 12.9799 0.043342 108.063 0.0498399 1.3 24.404 0.364554 14.9325 0.0280935
81.4348 0.32515 88.7299 0.0399701 101.25 0.3233 12.9837 0.0464013 108.078 0.048115 1.3 24.4092 0.316532 14.9341 0.029656
81.4681 0.311046 88.7712 0.0684127 101.294 0.264193 12.9846 0.047465 108.109 0.0458454 1.3 24.4162 0.244139 14.9374 0.0372055
81.5041 0.296873 88.8111 0.113656 101.35 0.180392 12.9865 0.0504415 108.148 0.0440804 1.3 24.4244 0.145252 14.9399 0.0467314
81.5367 0.284906 88.8408 0.169235 101.399 0.102524 12.9884 0.0551077 108.193 0.0430376 1.3 24.4284 0.0957562 14.9421 0.0596329
81.5897 0.266792 88.8703 0.255779 101.417 0.080633 12.991 0.0652769 108.244 0.0424309 1.3 24.4306 0.0769939 14.9442 0.0768992
81.6754 0.239572 88.8938 0.343642 101.44 0.0694121 12.9925 0.0738468 108.293 0.0421124 1.3 24.4342 0.065271 14.9465 0.101324
81.7695 0.212019 88.9168 0.429265 101.454 0.0668868 12.9936 0.0835974 108.371 0.0418311 1.3 24.4361 0.0634369 14.9493 0.143213
81.8818 0.182006 88.93 0.465583 101.472 0.0663007 12.9945 0.0948609 108.413 0.041754 1.3 24.4385 0.0635733 14.9518 0.194452
81.9941 0.154652 88.9396 0.480927 101.501 0.0668639 12.9954 0.108119 108.445 0.0417584 1.3 24.4434 0.0655813 14.9538 0.250708
82.1064 0.129725 88.9484 0.489275 101.531 0.0680316 12.9963 0.125659 108.481 0.0418311 1.3 24.4495 0.0687371 14.9556 0.32732
82.2187 0.107888 88.9583 0.495951 101.581 0.0698761 12.997 0.145975 108.523 0.0419783 1.3 24.4572 0.0723239 14.9571 0.418085
82.331 0.089948 88.9721 0.502949 101.643 0.0713161 12.9977 0.170691 108.639 0.0424562 1.3 24.4653 0.0748404 14.9577 0.460557
82.3451 0.0885708 88.9864 0.50929 101.73 0.0717511 12.9983 0.207621 108.751 0.0429191 1.3 24.4752 0.0763036 14.9581 0.481959
82.3732 0.0876439 88.9951 0.513416 101.826 0.0710274 12.9988 0.260644 108.864 0.0433713 1.3 24.4879 0.0764516 14.9584 0.49322
82.3923 0.0883528 88.9987 0.517125 101.927 0.069665 12.9994 0.342862 108.976 0.0437454 1.3 24.5063 0.074816 14.9588 0.500867
82.4104 0.0910123 89.0012 0.522005 102.04 0.067955 12.9999 0.416941 109.088 0.0435719 1.3 24.5235 0.0719344 14.9591 0.5063
82.4271 0.0958466 89.0044 0.530379 102.152 0.0663447 13.0003 0.452979 109.201 0.0420184 1.3 24.55 0.066386 14.9595 0.515153
82.443 0.103662 89.0058 0.534085 102.264 0.0648877 13.0007 0.472054 109.313 0.0386356 1.3 24.5795 0.0604353 14.9596 0.523524
82.459 0.11665 89.0079 0.539241 102.377 0.0635426 13.001 0.47781 109.389 0.0351808 1.3 24.6232 0.0530668 14.9597 0.531945
82.4762 0.13815 89.0095 0.542684 102.418 0.0630667 13.0014 0.481464 109.427 0.0331127 1.3 24.6984 0.0434787 14.9597 0.537258
82.4961 0.173806 89.0115 0.546453 102.448 0.0626683 13.0021 0.484633 109.459 0.0312706 1.3 24.7956 0.0344276 14.9598 0.54191
82.5107 0.21379 89.0138 0.550043 102.485 0.0620289 13.0034 0.487894 109.49 0.0294459 1.3 24.8679 0.0291563 14.9598 0.545142
82.5247 0.275946 89.0164 0.553053 102.524 0.0609922 13.0047 0.489306 109.526 0.0274234 1.3 24.9265 0.0272546 14.9598 0.54811
82.5384 0.362853 89.0197 0.555713 102.57 0.0592068 13.0069 0.489806 109.573 0.025272 1.3 24.9941 0.0303958 14.9599 0.551033
82.548 0.429203 89.0236 0.558408 102.643 0.0549916 13.0094 0.489473 109.648 0.0258268 1.3 25.0031 0.0334937 14.9599 0.553737
82.5541 0.464067 89.0297 0.562593 102.755 0.0464776 13.0139 0.488308 109.76 0.0415819 1.3 25.0213 0.0470419 14.9599 0.556917
82.5591 0.481291 89.0359 0.566616 102.868 0.0366382 13.0211 0.486577 109.865 0.0774889 1.3 25.033 0.0604987 14.96 0.560276
82.5638 0.489647 89.0439 0.571546 102.98 0.0288758 13.0279 0.485239 109.948 0.127261 1.3 25.0445 0.079312 14.96 0.564623
82.5687 0.49499 89.0553 0.577865 103.092 0.0330724 13.0362 0.48385 110.015 0.194297 1.3 25.0553 0.103878 14.9601 0.569356
82.5749 0.500123 89.0722 0.585994 103.163 0.0531436 13.0471 0.482142 110.081 0.291892 1.3 25.0701 0.1493 14.9602 0.575965
82.5811 0.50419 89.0885 0.592049 103.223 0.0884617 13.0688 0.479004 110.133 0.387326 1.3 25.0824 0.201353 14.9603 0.582052
82.5891 0.507669 89.1089 0.596765 103.277 0.137917 13.0938 0.475798 110.161 0.439163 1.3 25.0918 0.259809 14.9605 0.589215
82.5944 0.510382 89.1323 0.599068 103.317 0.196194 13.1267 0.472169 110.179 0.46644 1.3 25.1015 0.349916 14.9606 0.596354
82.5972 0.513633 89.1586 0.598851 103.357 0.279845 13.1644 0.468722 110.195 0.482385 1.3 25.1084 0.436046 14.9608 0.604163
82.5987 0.516966 89.1878 0.596053 103.389 0.360101 13.2119 0.465296 110.209 0.491133 1.3 25.1109 0.469632 14.961 0.612167
82.6008 0.522388 89.2278 0.588881 103.427 0.448969 13.2655 0.462399 110.224 0.498659 1.3 25.1128 0.487615 14.9613 0.621141
82.6025 0.525301 89.2644 0.577272 103.443 0.475897 13.3248 0.460058 110.24 0.505681 1.3 25.1147 0.498434 14.9617 0.629994
82.6043 0.526083 89.2957 0.563554 103.457 0.488293 13.3655 0.458911 110.263 0.51432 1.3 25.1168 0.505241 14.962 0.639056
82.6062 0.525804 89.3187 0.553493 103.473 0.497553 13.4037 0.458162 110.273 0.519356 1.3 25.1183 0.510339 14.9625 0.648341
82.6082 0.525471 89.341 0.541968 103.489 0.505126 13.4344 0.457692 110.277 0.524697 1.3 25.119 0.514965 14.9631 0.659662
82.6104 0.525107 89.3633 0.52583 103.507 0.512559 13.4583 0.45751 110.283 0.536083 1.3 25.1194 0.52003 14.9636 0.668183
82.6132 0.524553 89.3819 0.508785 103.516 0.517052 13.4725 0.457317 110.287 0.542824 1.3 25.1199 0.529479 14.9646 0.679263
82.6166 0.523716 89.4003 0.489334 103.52 0.521646 13.4812 0.45733 110.29 0.550271 1.3 25.1202 0.536034 14.9655 0.685099
82.6198 0.522767 89.409 0.479026 103.524 0.530066 13.4881 0.457422 110.294 0.558102 1.3 25.1207 0.545165 14.9673 0.684054
82.6242 0.521231 89.4202 0.46489 103.528 0.538517 13.4909 0.457142 110.298 0.565125 1.3 25.1211 0.552722 14.9691 0.666906
82.6305 0.518931 89.4266 0.456348 103.53 0.54433 13.4947 0.457142 110.302 0.572349 1.3 25.1215 0.55987 14.9717 0.614108
82.6394 0.515425 89.4318 0.448721 103.533 0.550857 13.498 0.457197 110.307 0.57904 1.3 25.1219 0.566806 14.9732 0.570207
82.6528 0.509641 89.4362 0.441778 103.536 0.555724 13.5017 0.457171 110.313 0.58623 1.3 25.1225 0.57417 14.9744 0.529834
82.6781 0.497876 89.4411 0.433481 103.539 0.561287 13.5046 0.457077 110.32 0.593617 1.3 25.1231 0.581301 14.9752 0.500234
82.7038 0.486128 89.4449 0.426892 103.542 0.566306 13.505 0.457047 110.327 0.600673 1.3 25.1238 0.588793 14.9755 0.486643
82.7213 0.479402 89.4496 0.419045 103.546 0.57154 13.5059 0.456938 110.337 0.608318 1.3 25.1246 0.596376 14.976 0.469716
82.7394 0.474825 89.4566 0.407215 103.55 0.576798 13.5077 0.45657 110.348 0.61614 1.3 25.1256 0.604209 14.9762 0.460956
82.7566 0.472324 89.4639 0.394464 103.555 0.582025 13.5095 0.455927 110.362 0.625422 1.3 25.1268 0.612709 14.9765 0.44952
82.7721 0.470695 89.4785 0.367198 103.561 0.587637 13.5107 0.455226 110.378 0.634324 1.3 25.1282 0.621385 14.9768 0.43463
82.7909 0.468434 89.4971 0.327682 103.567 0.592308 13.5117 0.454274 110.397 0.644206 1.3 25.13 0.630948 14.977 0.425793
82.8106 0.465908 89.5245 0.256093 103.577 0.599087 13.5127 0.452819 110.419 0.654251 1.3 25.132 0.640665 14.9773 0.416194
82.8234 0.464605 89.5488 0.178759 103.586 0.605151 13.5136 0.450702 110.449 0.666684 1.3 25.1346 0.651614 14.9777 0.399785
82.8394 0.462827 89.5698 0.11127 103.6 0.614218 13.5146 0.446583 110.478 0.67652 1.3 25.1374 0.661284 14.9781 0.382534
82.8524 0.460718 89.5801 0.0927151 103.615 0.622962 13.5156 0.439905 110.522 0.689003 1.3 25.1415 0.673129 14.979 0.346273
82.8684 0.457191 89.5945 0.0871568 103.634 0.633155 13.5167 0.427178 110.565 0.698567 1.3 25.1454 0.680922 14.98 0.295901
82.9005 0.447408 89.6038 0.0873272 103.656 0.643127 13.518 0.405366 110.636 0.708343 1.3 25.1523 0.687327 14.9817 0.202357
82.9238 0.437183 89.6155 0.0888645 103.686 0.654938 13.519 0.385998 110.717 0.708524 1.3 25.159 0.684048 14.9835 0.0976806
82.951 0.42247 89.6389 0.0924001 103.712 0.663478 13.5202 0.363308 110.829 0.685719 1.3 25.1696 0.660078 14.984 0.074984
82.9917 0.39979 89.6684 0.0963087 103.759 0.673563 13.5214 0.341463 110.942 0.63674 1.3 25.1795 0.616408 14.9848 0.0642668
83.036 0.376264 89.7086 0.100311 103.803 0.676605 13.5227 0.320666 111.054 0.565906 1.3 25.1932 0.530186 14.9852 0.0631319
83.1245 0.334238 89.7496 0.10301 103.892 0.666224 13.5239 0.303026 111.166 0.484374 1.3 25.1992 0.487533 14.9858 0.0637683
83.2368 0.288619 89.8064 0.104987 103.981 0.634197 13.5247 0.293444 111.204 0.455665 1.3 25.202 0.465497 14.9868 0.0663157
83.3491 0.249445 89.8729 0.105249 104.093 0.560711 13.5252 0.287465 111.259 0.413596 1.3 25.2036 0.452937 14.988 0.0693915
83.4428 0.220596 89.9525 0.10283 104.177 0.487329 13.5257 0.282773 111.307 0.377676 1.3 25.2047 0.4442 14.9899 0.0732013
83.5654 0.187084 90.0648 0.0965105 104.202 0.461256 13.5261 0.278238 111.373 0.328051 1.3 25.2055 0.436721 14.9917 0.0755217
83.6361 0.169492 90.1771 0.0894323 104.217 0.445431 13.5266 0.272402 111.403 0.305262 1.3 25.2065 0.428747 14.9936 0.0763878
83.7485 0.143461 90.2894 0.0829275 104.232 0.428564 13.5273 0.262804 111.433 0.282489 1.3 25.2076 0.419985 14.9962 0.076109
83.8608 0.119472 90.3802 0.0782623 104.242 0.417724 13.5281 0.248657 111.47 0.254522 1.3 25.2091 0.407959 14.9992 0.0748315
83.9731 0.0975341 90.4505 0.0750773 104.253 0.405645 13.5291 0.226142 111.508 0.226145 1.3 25.2121 0.383595 15 0.074243
84.023 0.0891494 90.4871 0.0735594 104.274 0.383158 13.5298 0.197575 111.543 0.199717 1.3 25.216 0.349636 15.0002 0.0740607
84.0526 0.0856932 90.5252 0.0720397 104.304 0.348036 13.5303 0.169507 111.6 0.156531 1.3 25.2231 0.281089 15.0006 0.0736938
84.0862 0.084089 90.571 0.0700168 104.336 0.308912 13.531 0.132624 111.685 0.0926659 1.3 25.2323 0.176433 15.0014 0.072924
84.1091 0.0851083 90.6453 0.0653627 104.399 0.219793 13.5313 0.121661 111.719 0.0701262 1.3 25.2394 0.0938751 15.0029 0.0712767
84.1282 0.0883964 90.7576 0.0550629 104.46 0.123488 13.5316 0.117988 111.736 0.0617051 1.3 25.2422 0.0724597 15.0061 0.067884
84.145 0.0939977 90.8699 0.0421587 104.483 0.0892183 13.5319 0.116158 111.76 0.0547423 1.3 25.2461 0.0640168 15.0124 0.061466
84.1608 0.102923 90.9822 0.0304395 104.501 0.0746783 13.5322 0.114025 111.771 0.0522553 1.3 25.2483 0.0632699 15.0211 0.0539242
84.1766 0.117717 91.0508 0.0311841 104.522 0.067931 13.5324 0.112057 111.785 0.0501326 1.3 25.251 0.0640668 15.0355 0.0444069
84.1975 0.147008 91.0912 0.0441977 104.538 0.0663483 13.5328 0.109814 111.803 0.0480972 1.3 25.2553 0.0661933 15.0542 0.035362
84.2154 0.183682 91.1303 0.0737606 104.557 0.0662866 13.5333 0.107631 111.839 0.0455065 1.3 25.2597 0.0685893 15.0693 0.0297614
84.2287 0.226476 91.1723 0.126051 104.594 0.0675035 13.5343 0.1051 111.885 0.0436485 1.3 25.2658 0.0716124 15.0811 0.0272245
84.2423 0.295422 91.2018 0.187772 104.634 0.0690717 13.5353 0.103513 111.928 0.0427489 1.3 25.2723 0.0740061 15.095 0.0280125
84.2552 0.380758 91.2295 0.276481 104.698 0.070932 13.5367 0.102652 111.976 0.0422423 1.3 25.2784 0.0754226 15.0967 0.0297039
84.2657 0.450044 91.249 0.351291 104.77 0.0717273 13.5384 0.102322 112.027 0.0419523 1.3 25.2881 0.0764535 15.1001 0.0379316
84.2715 0.476222 91.2756 0.445203 104.863 0.0713458 13.5407 0.102242 112.116 0.0417684 1.3 25.2979 0.0764833 15.1025 0.0480533
84.2765 0.487191 91.2881 0.474581 104.96 0.0702101 13.5439 0.102291 112.228 0.0419214 1.3 25.3125 0.0753077 15.1047 0.0617014
84.281 0.492615 91.2977 0.486005 105.072 0.0685446 13.5497 0.102432 112.34 0.0423268 1.3 25.3277 0.0729628 15.1069 0.0800855
84.2858 0.497204 91.3088 0.494066 105.185 0.0668886 13.5607 0.102697 112.376 0.0424788 1.3 25.3554 0.0673241 15.1092 0.106449
84.2917 0.501706 91.3208 0.500742 105.297 0.065374 13.5826 0.103178 112.412 0.0426293 1.3 25.3818 0.061965 15.112 0.151297
84.2999 0.506187 91.3327 0.506216 105.453 0.0634796 13.6265 0.103888 112.448 0.0427784 1.3 25.4257 0.0540582 15.1144 0.202542
84.308 0.509913 91.3497 0.515272 105.491 0.0630497 13.7143 0.104173 112.484 0.0429259 1.3 25.4655 0.0479967 15.1163 0.260568
84.311 0.512694 91.3545 0.5217 105.527 0.0625643 13.7876 0.102038 112.52 0.043072 1.3 25.4959 0.044141 15.1182 0.350604
84.3129 0.516373 91.3572 0.527952 105.573 0.0615408 13.826 0.0975807 112.556 0.0432166 1.3 25.5285 0.0407044 15.1196 0.436095
84.3154 0.522799 91.3594 0.533914 105.649 0.0585948 13.8796 0.0868218 112.591 0.0433598 1.3 25.5763 0.0365798 15.1201 0.469601
84.3166 0.525157 91.3618 0.539497 105.761 0.0517593 13.9103 0.080199 112.678 0.0436791 1.3 25.6538 0.030895 15.1205 0.487588
84.3183 0.526352 91.3643 0.544671 105.874 0.042685 13.9465 0.0730023 112.79 0.0436579 1.3 25.7151 0.0273665 15.1208 0.49841
84.3195 0.526417 91.3672 0.549339 105.986 0.0328903 14.0188 0.0598405 112.903 0.042409 1.3 25.7789 0.0264633 15.1213 0.505224
84.3213 0.526182 91.371 0.553539 106.098 0.0288088 14.0894 0.0487266 113.015 0.039263 1.3 25.805 0.0300466 15.1216 0.51029
84.3237 0.525855 91.3754 0.556879 106.198 0.0413827 14.2017 0.034202 113.127 0.0341649 1.3 25.825 0.0390032 15.1217 0.514885
84.3271 0.525326 91.3799 0.559953 106.263 0.0673151 14.2316 0.0315805 113.24 0.0283264 1.3 25.8392 0.0515317 15.1218 0.519932
84.3301 0.52473 91.3853 0.563551 106.318 0.106517 14.2391 0.031538 113.352 0.0237155 1.3 25.8509 0.0673809 15.1219 0.529373
84.3332 0.523945 91.392 0.567789 106.364 0.159185 14.254 0.0328465 113.404 0.0233491 1.3 25.8625 0.0893907 15.1219 0.5359
84.3365 0.522872 91.4013 0.573308 106.414 0.246167 14.2578 0.0346824 113.438 0.0254039 1.3 25.875 0.122342 15.122 0.544985
84.3424 0.520783 91.4146 0.580276 106.458 0.351337 14.2652 0.0478419 113.472 0.0309745 1.3 25.8896 0.174503 15.1221 0.552417
84.35 0.517893 91.4342 0.588358 106.494 0.437246 14.2741 0.0761077 113.515 0.042456 1.3 25.9004 0.228915 15.1222 0.559556
84.3614 0.513134 91.4597 0.595198 106.513 0.471008 14.278 0.0870048 113.554 0.0568755 1.3 25.9094 0.294692 15.1223 0.566397
84.3791 0.505055 91.484 0.597891 106.527 0.485716 14.2837 0.0946907 113.618 0.0873651 1.3 25.9169 0.374372 15.1224 0.573763
84.4147 0.488503 91.5173 0.597413 106.544 0.496552 14.2877 0.0977097 113.679 0.127218 1.3 25.9219 0.443546 15.1225 0.580784
84.4338 0.480615 91.5498 0.593917 106.561 0.504656 14.2927 0.100813 113.734 0.180018 1.3 25.9241 0.472429 15.1226 0.58827
84.4511 0.475599 91.5927 0.58418 106.578 0.51166 14.2996 0.103422 113.789 0.257273 1.3 25.9259 0.488786 15.1228 0.595733
84.4683 0.472697 91.6379 0.567322 106.586 0.514911 14.3076 0.10416 113.844 0.356524 1.3 25.9283 0.50071 15.123 0.603531
84.4837 0.470989 91.6579 0.5586 106.591 0.518169 14.32 0.103826 113.882 0.429599 1.3 25.9306 0.508035 15.1232 0.611934
84.5002 0.469065 91.678 0.550233 106.593 0.522029 14.3362 0.102898 113.902 0.461859 1.3 25.9316 0.512873 15.1235 0.620529
84.5216 0.466252 91.6923 0.542866 106.597 0.530048 14.4288 0.0972718 113.919 0.479756 1.3 25.9322 0.519292 15.1239 0.630173
84.5365 0.464601 91.7089 0.531364 106.599 0.534967 14.5214 0.0918667 113.933 0.489357 1.3 25.9327 0.526794 15.1243 0.63993
84.5538 0.462626 91.7239 0.518757 106.602 0.542816 14.614 0.0866832 113.948 0.49743 1.3 25.933 0.533171 15.1248 0.650989
84.5672 0.46041 91.7386 0.50458 106.605 0.548268 14.7065 0.0817212 113.968 0.506044 1.3 25.9333 0.54053 15.1253 0.660637
84.5842 0.456458 91.7488 0.493721 106.608 0.554752 14.7991 0.0769807 113.992 0.515476 1.3 25.9336 0.545527 15.1262 0.672595
84.6174 0.445451 91.7602 0.48049 106.612 0.561606 14.8917 0.0724617 114.002 0.521598 1.3 25.9339 0.551098 15.1269 0.68054
84.6447 0.432746 91.7687 0.470052 106.616 0.567974 14.9843 0.0681642 114.006 0.527115 1.3 25.9342 0.556092 15.1283 0.687346
84.6747 0.416065 91.7784 0.457134 106.621 0.574526 15 0.0674547 114.012 0.538054 1.3 25.9344 0.560991 15.1297 0.684339
84.7145 0.393654 91.784 0.449102 106.626 0.580583 15.0112 0.0669343 114.015 0.54523 1.3 25.9348 0.566204 15.1318 0.659982
84.7578 0.37062 91.7888 0.441597 106.632 0.586073 15.0337 0.0659126 114.018 0.551768 1.3 25.9351 0.571142 15.1339 0.615157
84.8444 0.329392 91.7941 0.432546 106.638 0.590784 15.1685 0.0601086 114.022 0.559141 1.3 25.9356 0.576762 15.1365 0.530911
84.9408 0.289874 91.7982 0.425643 106.646 0.596382 15.3767 0.0519365 114.025 0.565189 1.3 25.936 0.582022 15.1377 0.487839
85.0376 0.255933 91.803 0.417571 106.656 0.603446 15.4147 0.0505597 114.029 0.572076 1.3 25.9366 0.588045 15.1383 0.465831
85.1256 0.228554 91.8109 0.404356 106.677 0.616509 15.4528 0.0492154 114.034 0.578274 1.3 25.9372 0.593758 15.1386 0.453204
85.2129 0.203836 91.8189 0.390164 106.696 0.627256 15.4908 0.0479037 114.039 0.584915 1.3 25.938 0.60026 15.1388 0.444515
85.3252 0.174467 91.835 0.359452 106.721 0.639385 15.5289 0.0466246 114.045 0.59154 1.3 25.9388 0.606564 15.139 0.436778
85.4308 0.149089 91.8554 0.314826 106.749 0.651382 15.5669 0.0453781 114.052 0.598258 1.3 25.9399 0.613806 15.1392 0.428595
85.5283 0.127834 91.8805 0.247148 106.783 0.662844 15.605 0.0441641 114.06 0.605229 1.3 25.941 0.620789 15.1394 0.41997
85.5761 0.11807 91.9037 0.170733 106.819 0.67174 15.643 0.0429827 114.07 0.61254 1.3 25.9424 0.62883 15.1398 0.407006
85.6535 0.103138 91.9219 0.111548 106.861 0.677369 15.657 0.0426026 114.082 0.620876 1.3 25.944 0.63649 15.1403 0.385737
85.7271 0.0903225 91.9317 0.0933291 106.904 0.677027 15.6851 0.0420704 114.095 0.628912 1.3 25.9461 0.646229 15.1412 0.345365
85.7581 0.0862992 91.9454 0.0871756 106.971 0.667118 15.6921 0.0420992 114.111 0.637645 1.3 25.9481 0.654132 15.1424 0.287011
85.7945 0.0840148 91.9545 0.087107 107.025 0.652365 15.7062 0.0425923 114.129 0.646589 1.3 25.9514 0.665224 15.1441 0.192386
85.8187 0.0846316 91.9659 0.088531 107.076 0.628337 15.7097 0.0429507 114.155 0.658165 1.3 25.9546 0.673764 15.1459 0.0918526
85.8385 0.0875704 91.9889 0.0919648 107.143 0.582318 15.7167 0.0442332 114.179 0.667608 1.3 25.9609 0.684875 15.1465 0.0705219
85.8556 0.0927367 92.0231 0.0965316 107.206 0.529093 15.7181 0.0446464 114.22 0.680995 1.3 25.9672 0.686713 15.1473 0.0637021
85.8715 0.101066 92.06 0.100219 107.24 0.496343 15.7208 0.0464359 114.259 0.691123 1.3 25.9799 0.665187 15.1478 0.0634237
85.8875 0.114916 92.1036 0.103083 107.256 0.481039 15.7245 0.0506382 114.337 0.705254 1.3 25.9931 0.616417 15.1484 0.0644932
85.9062 0.139368 92.1567 0.104953 107.268 0.468537 15.7251 0.0517326 114.412 0.71313 1.3 25.9988 0.5836 15.1491 0.0663625
85.9253 0.175518 92.224 0.105197 107.276 0.460153 15.7262 0.0549341 114.444 0.712837 1.3 26.0101 0.503588 15.1498 0.0684216
85.9393 0.216889 92.3095 0.102702 107.286 0.449085 15.7282 0.0624215 114.479 0.708658 1.3 26.0134 0.479291 15.1507 0.0707597
85.954 0.287114 92.3881 0.0983393 107.294 0.440375 15.7299 0.0715384 114.522 0.70106 1.3 26.0159 0.45956 15.1515 0.0724768
85.9686 0.381643 92.4263 0.0957484 107.3 0.43356 15.731 0.0808088 114.566 0.688657 1.3 26.0173 0.44874 15.1523 0.0738285
85.9791 0.450302 92.4577 0.0935833 107.307 0.426416 15.732 0.0915471 114.638 0.655976 1.3 26.0187 0.4369 15.1531 0.0749878
85.985 0.476622 92.4898 0.0914521 107.315 0.417413 15.7328 0.10379 114.75 0.586952 1.3 26.0196 0.429094 15.154 0.0757522
85.9899 0.487429 92.5262 0.0891565 107.324 0.408135 15.7337 0.119664 114.862 0.507161 1.3 26.0208 0.419555 15.1553 0.0763928
85.9945 0.492872 92.5727 0.0864077 107.341 0.389375 15.7346 0.143066 114.945 0.444665 1.3 26.0222 0.408862 15.1567 0.0765099
85.9993 0.497441 92.6479 0.0823338 107.359 0.368792 15.7352 0.166944 115 0.402928 1.3 26.0236 0.397714 15.1592 0.0758501
86.0052 0.501874 92.7602 0.0769198 107.396 0.325287 15.7358 0.198145    26.0261 0.376582 15.1617 0.0742963
86.0137 0.506367 92.8725 0.0718466 107.444 0.2631 15.7364 0.24629    26.0286 0.35521 15.1668 0.0695667
86.0219 0.510468 92.9848 0.0655811 107.48 0.211549 15.737 0.320126    26.0336 0.309249 15.1716 0.0645498
86.0249 0.513683 93.0972 0.0561429 107.523 0.143037 15.7375 0.408934    26.0397 0.245607 15.1791 0.0574231
86.0267 0.517416 93.2095 0.0435483 107.554 0.0938973 15.7379 0.446803    26.0477 0.150003 15.1882 0.0503333
86.0291 0.523732 93.3218 0.0311873 107.569 0.0779579 15.7383 0.47299    26.0519 0.0969511 15.2065 0.0399512
86.0301 0.525557 93.3929 0.0287162 107.593 0.0683547 15.7387 0.480422    26.0541 0.077832 15.2247 0.0322513
86.0319 0.526442 93.4298 0.0368292 107.606 0.0665008 15.7391 0.483333    26.0579 0.065284 15.2373 0.0280885
86.0332 0.526397 93.4679 0.0596388 107.625 0.0661175 15.7396 0.485749    26.0598 0.0633583 15.249 0.0265558
86.0351 0.526138 93.5037 0.094851 107.658 0.0669274 15.7408 0.488203    26.0622 0.0635197 15.2587 0.0292498
86.0373 0.525831 93.536 0.143694 107.705 0.0687602 15.7426 0.489728    26.067 0.0655022 15.2599 0.0308804
86.0403 0.525335 93.5618 0.206339 107.758 0.0703905 15.7445 0.489948    26.0732 0.0687235 15.2624 0.0375849
86.0434 0.524727 93.5856 0.288932 107.83 0.071412 15.7475 0.489328    26.081 0.0722933 15.2646 0.0466312
86.0465 0.52393 93.6041 0.361924 107.919 0.0712578 15.7516 0.488235    26.0888 0.0747153 15.2667 0.0595177
86.0499 0.522831 93.6277 0.445407 108.021 0.0701553 15.7579 0.486766    26.0991 0.0762188 15.2689 0.076822
86.0556 0.520763 93.6389 0.472345 108.134 0.0685466 15.7649 0.485401    26.1111 0.0764046 15.2711 0.101593
86.0632 0.517875 93.6481 0.484059 108.246 0.0668959 15.7733 0.483995    26.1276 0.075038 15.2739 0.143734
86.0745 0.513162 93.6575 0.491509 108.407 0.0647479 15.7848 0.482207    26.1446 0.0722757 15.2764 0.194925
86.0923 0.50506 93.6671 0.49752 108.521 0.0634133 15.8079 0.478924    26.1711 0.0667944 15.2784 0.251272
86.128 0.488459 93.6776 0.502814 108.563 0.062884 15.833 0.475768    26.1994 0.0610582 15.2801 0.328591
86.1469 0.480645 93.6949 0.51035 108.633 0.0614534 15.8671 0.472117    26.2413 0.0538483 15.2817 0.420193
86.1643 0.475621 93.7016 0.513997 108.744 0.0571109 15.9051 0.468784    26.3124 0.0444832 15.2823 0.461667
86.1815 0.472708 93.7052 0.518207 108.857 0.050005 15.9537 0.465452    26.4086 0.0351003 15.2826 0.48279
86.1968 0.471009 93.7075 0.523026 108.969 0.0406329 16.0078 0.462734    26.4416 0.0326301 15.283 0.494028
86.2132 0.469108 93.7104 0.530725 109.081 0.0311562 16.0763 0.460311    26.4763 0.0302889 15.2833 0.501587
86.233 0.466476 93.7123 0.535665 109.194 0.0287482 16.1175 0.459328    26.5212 0.0273552 15.2836 0.506592
86.2485 0.464711 93.7146 0.541155 109.28 0.0428715 16.1574 0.45875    26.5645 0.0257497 15.2839 0.513037
86.2669 0.462631 93.7172 0.546318 109.344 0.0714614 16.2197 0.457997    26.6037 0.0265421 15.2841 0.520174
86.2816 0.460218 93.72 0.550442 109.4 0.11417 16.2213 0.458012    26.6135 0.0281113 15.2842 0.527093
86.2983 0.456279 93.7244 0.554882 109.446 0.16777 16.2238 0.458104    26.6331 0.035672 15.2842 0.532863
86.3308 0.445268 93.7285 0.557958 109.481 0.229862 16.2266 0.4581    26.6464 0.0453593 15.2843 0.538714
86.3625 0.430275 93.7334 0.561327 109.523 0.329185 16.23 0.458039    26.6579 0.0586379 15.2843 0.542967
86.394 0.412733 93.7389 0.56497 109.56 0.422883 16.2341 0.458051    26.6692 0.0767255 15.2844 0.547302
86.4313 0.391715 93.7458 0.569335 109.58 0.462838 16.237 0.45806    26.6803 0.101147 15.2844 0.551595
86.4737 0.368924 93.7557 0.575139 109.594 0.480694 16.2405 0.457924    26.6946 0.144117 15.2844 0.55537
86.5202 0.345491 93.7699 0.582537 109.607 0.490217 16.2409 0.457895    26.7072 0.195719 15.2845 0.560009
86.5629 0.325958 93.7865 0.589565 109.62 0.498116 16.2417 0.457807    26.7168 0.252425 15.2846 0.56412
86.6321 0.297865 93.8072 0.595527 109.637 0.505881 16.2434 0.457518    26.7257 0.330395 15.2846 0.569592
86.7225 0.265448 93.8316 0.598946 109.656 0.513746 16.2452 0.456985    26.7334 0.422714 15.2847 0.574416
86.8084 0.237843 93.8588 0.599396 109.664 0.519029 16.2465 0.456391    26.7363 0.462986 15.2848 0.580455
86.8935 0.21303 93.8896 0.59694 109.668 0.524123 16.2476 0.455581    26.7381 0.483721 15.2849 0.586113
87.0058 0.183055 93.9271 0.590801 109.673 0.534529 16.2486 0.454471    26.7398 0.494894 15.285 0.592572
87.1181 0.155665 93.965 0.580099 109.675 0.540675 16.2496 0.452759    26.7418 0.502422 15.2852 0.598943
87.2304 0.130699 93.994 0.567994 109.677 0.546272 16.2506 0.449885    26.7433 0.50717 15.2854 0.606007
87.3427 0.107633 94.0193 0.556395 109.68 0.552614 16.2517 0.444593    26.7445 0.512274 15.2856 0.613156
87.4009 0.0964928 94.0442 0.544052 109.683 0.558017 16.2527 0.435614    26.7452 0.518727 15.2858 0.621123
87.4358 0.0904872 94.062 0.532268 109.687 0.564005 16.2539 0.419969    26.7456 0.525103 15.2861 0.628891
87.4694 0.0860442 94.079 0.517672 109.691 0.569602 16.2548 0.403609    26.7459 0.531227 15.2865 0.637055
87.5063 0.0837756 94.0989 0.497795 109.695 0.575446 16.2557 0.385896    26.7462 0.538233 15.2868 0.645083
87.5403 0.0852861 94.1085 0.487023 109.701 0.581476 16.2567 0.365726    26.7464 0.543219 15.2873 0.655247
87.5616 0.0895429 94.1206 0.472343 109.707 0.587149 16.258 0.341796    26.7467 0.548404 15.2878 0.663421
87.5791 0.0966477 94.1282 0.462544 109.713 0.591824 16.2594 0.319241    26.747 0.553147 15.2887 0.675491
87.5963 0.108785 94.1356 0.452271 109.722 0.598112 16.2607 0.302293    26.7472 0.557797 15.2896 0.682858
87.6126 0.127236 94.1402 0.445303 109.736 0.607608 16.2614 0.293312    26.7475 0.562841 15.2913 0.685913
87.6328 0.160292 94.1456 0.436263 109.749 0.615826 16.2619 0.287548    26.7479 0.567586 15.293 0.671311
87.6482 0.197223 94.15 0.428751 109.769 0.626762 16.2624 0.282892    26.7483 0.573137 15.2966 0.598687
87.6608 0.245158 94.1548 0.420714 109.79 0.637334 16.2628 0.278417    26.7487 0.578311 15.2998 0.497753
87.674 0.319782 94.1607 0.410825 109.816 0.648758 16.2633 0.272564    26.7492 0.584327 15.3008 0.458312
87.684 0.389162 94.168 0.398036 109.842 0.658405 16.264 0.262701    26.7498 0.590024 15.3014 0.434862
87.6928 0.448121 94.1828 0.370845 109.882 0.669463 16.2649 0.248505    26.7505 0.596462 15.3018 0.416636
87.698 0.473008 94.2003 0.334289 109.92 0.675204 16.2658 0.225342    26.7513 0.602757 15.3023 0.397121
87.703 0.485252 94.2271 0.266704 109.995 0.673843 16.2666 0.196004    26.7523 0.609854 15.3028 0.377845
87.7071 0.490979 94.2517 0.190672 110.064 0.66051 16.2671 0.167197    26.7533 0.616859 15.3033 0.355704
87.7117 0.49568 94.2775 0.110675 110.143 0.629789 16.2677 0.132105    26.7547 0.62482 15.3043 0.312056
87.7181 0.500798 94.2887 0.0916144 110.218 0.58035 16.268 0.121652    26.7562 0.632473 15.3052 0.264868
87.7262 0.505501 94.3039 0.0871688 110.302 0.50715 16.2683 0.118047    26.758 0.641396 15.3068 0.171943
87.7342 0.508818 94.3137 0.0877114 110.343 0.467546 16.2686 0.116191    26.7599 0.649198 15.308 0.0955156
87.7375 0.510828 94.3258 0.0894052 110.36 0.449436 16.2689 0.114036    26.7629 0.660307 15.3086 0.0736679
87.7397 0.513877 94.35 0.0930894 110.376 0.431269 16.2692 0.112038    26.7657 0.668684 15.3093 0.0643172
87.7412 0.517537 94.3723 0.0960466 110.388 0.418545 16.2696 0.109839    26.7711 0.68069 15.3097 0.0632798
87.7428 0.521632 94.4118 0.100042 110.401 0.404176 16.2701 0.107608    26.7763 0.685946 15.3103 0.0638319
87.7444 0.524899 94.4518 0.102914 110.419 0.384141 16.271 0.105126    26.7868 0.679486 15.311 0.0656216
87.7461 0.526153 94.4818 0.104318 110.436 0.364925 16.2721 0.103588    26.798 0.646486 15.3118 0.067827
87.7481 0.526135 94.5232 0.105397 110.47 0.324597 16.2736 0.102772    26.818 0.537646 15.313 0.0708728
87.75 0.525871 94.5664 0.105537 110.509 0.275074 16.2752 0.102464    26.8266 0.476986 15.3142 0.0732774
87.752 0.525573 94.6379 0.103634 110.545 0.223705 16.2776 0.102397    26.8294 0.454653 15.3153 0.0748441
87.7551 0.525054 94.7502 0.0977593 110.603 0.130031 16.2809 0.102455    26.8314 0.438308 15.3169 0.0762264
87.7583 0.524403 94.8625 0.0907322 110.625 0.0949382 16.2868 0.102608    26.8328 0.426915 15.3186 0.076656
87.7614 0.523552 94.9748 0.0841107 110.641 0.0788726 16.2984 0.102897    26.8343 0.414621 15.3212 0.0761346
87.7649 0.522382 95.0871 0.078385 110.663 0.0688242 16.3215 0.103416    26.8361 0.400572 15.3239 0.0745265
87.7711 0.520174 95.1994 0.0732724 110.676 0.0667506 16.3677 0.10422    26.8377 0.387247 15.3288 0.0700386
87.7789 0.517168 95.3117 0.0677977 110.695 0.0661512 16.4227 0.104769    26.8407 0.361903 15.3336 0.0650001
87.791 0.512064 95.389 0.0628299 110.721 0.066652 16.4532 0.104687    26.8435 0.336861 15.3409 0.0579728
87.8105 0.503136 95.4269 0.0595615 110.767 0.0683985 16.491 0.103756    26.8491 0.282185 15.3499 0.050907
87.8453 0.487071 95.4585 0.0563083 110.815 0.0700333 16.5267 0.101085    26.8554 0.21155 15.3678 0.0404969
87.8638 0.479754 95.49 0.052729 110.886 0.0713589 16.5541 0.0966131    26.8644 0.100534 15.3864 0.0325465
87.8818 0.474979 95.5263 0.0483159 110.968 0.071491 16.5844 0.0897897    26.8671 0.0767461 15.3991 0.0282449
87.899 0.47236 95.5728 0.0424105 111.073 0.0705179 16.6117 0.0834413    26.8709 0.0649748 15.4107 0.0289329
87.9152 0.47061 95.6481 0.034058 111.179 0.0690511 16.642 0.0768424    26.873 0.0634409 15.4236 0.0391645
87.9332 0.468392 95.7468 0.0310121 111.291 0.0673618 16.7026 0.0649293    26.8756 0.06389 15.4242 0.0405894
87.954 0.465732 95.7902 0.0417368 111.421 0.0655546 16.815 0.0465331    26.8807 0.0662514 15.4254 0.0454266
87.9664 0.464501 95.8294 0.0689262 111.571 0.0637236 16.9273 0.0328502    26.8872 0.0696973 15.4268 0.0532091
87.9814 0.462785 95.8732 0.120332 111.646 0.0626449 16.9413 0.0324342    26.8945 0.0729657 15.4287 0.0654036
87.9949 0.460544 95.9033 0.179939 111.758 0.0596463 16.9448 0.0328679    26.9018 0.075093 15.4307 0.0828133
88.0105 0.45713 95.9328 0.270723 111.871 0.0540909 16.9518 0.0357798    26.9132 0.0766221 15.433 0.110997
88.0389 0.448625 95.9535 0.34924 111.983 0.0457864 16.9581 0.0460833    26.9249 0.0767061 15.4358 0.154654
88.0613 0.439018 95.9768 0.434581 112.095 0.0359705 16.9668 0.0740149    26.9413 0.0752075 15.4381 0.204808
88.0859 0.425878 95.9895 0.468 112.207 0.0288268 16.9708 0.085859    26.9586 0.0723256 15.44 0.26218
88.1345 0.398685 95.999 0.482202 112.32 0.034795 16.9764 0.0945833    26.9849 0.0668244 15.4419 0.352176
88.1793 0.374542 96.0079 0.490096 112.389 0.0549519 16.9807 0.0981702    27.0142 0.0608973 15.4432 0.436168
88.2539 0.338589 96.0175 0.496472 112.432 0.078285 16.9854 0.101349    27.0581 0.0533842 15.4437 0.469505
88.3662 0.291054 96.0293 0.502508 112.465 0.102507 16.992 0.104067    27.1298 0.0439992 15.4441 0.487467
88.4101 0.274669 96.0452 0.509535 112.495 0.132385 16.9999 0.1049    27.217 0.0356074 15.4445 0.498259
88.4427 0.263618 96.0541 0.514222 112.528 0.178058 17.0119 0.104576    27.2902 0.0301133 15.4449 0.505046
88.5653 0.225569 96.0578 0.518825 112.563 0.245826 17.0275 0.103597    27.3491 0.0273032 15.4452 0.510029
88.6361 0.205732 96.0603 0.524355 112.595 0.322288 17.2266 0.0907382    27.4191 0.0271905 15.4453 0.51451
88.7484 0.176486 96.0635 0.532847 112.629 0.411022 17.4347 0.0787124    27.4276 0.0284552 15.4454 0.519512
88.8607 0.149651 96.0651 0.536978 112.65 0.456153 17.5332 0.073663    27.4447 0.0350495 15.4455 0.529002
88.973 0.125172 96.0674 0.542041 112.664 0.47628 17.6317 0.0688765    27.4573 0.0439253 15.4456 0.53545
89.0853 0.103352 96.0693 0.545777 112.676 0.487354 17.7302 0.0643529    27.4685 0.0562783 15.4457 0.544418
89.1749 0.0886477 96.0717 0.549696 112.69 0.495777 17.8287 0.0600921    27.4797 0.0734325 15.4457 0.551597
89.1889 0.0871127 96.0748 0.55323 112.704 0.502826 17.9272 0.0560943    27.4907 0.096588 15.4458 0.558719
89.217 0.0856712 96.0783 0.556049 112.721 0.509703 18.0256 0.0523593    27.5047 0.136927 15.4459 0.565374
89.237 0.0859285 96.0821 0.558713 112.736 0.517179 18.1241 0.0488872    27.5191 0.194656 15.446 0.572731
89.2568 0.0881838 96.0864 0.5616 112.741 0.52309 18.2364 0.0454228    27.5292 0.25372 15.4461 0.579636
89.2739 0.0924493 96.093 0.565999 112.745 0.530104 18.3505 0.0427255    27.5382 0.332301 15.4463 0.587062
89.29 0.0994934 96.1 0.57031 112.749 0.53921 18.354 0.0427563    27.5459 0.425897 15.4464 0.594358
89.3063 0.111321 96.1116 0.576976 112.751 0.544904 18.361 0.0429525    27.5487 0.46474 15.4466 0.602052
89.3224 0.129734 96.1258 0.58399 112.754 0.551335 18.3628 0.0430526    27.5506 0.484984 15.4468 0.610256
89.3429 0.163524 96.145 0.591441 112.756 0.556201 18.3663 0.0434729    27.5523 0.49587 15.4471 0.618675
89.3582 0.200918 96.1661 0.596636 112.76 0.561727 18.3733 0.0448139    27.5543 0.503211 15.4474 0.628083
89.3711 0.250978 96.1897 0.599076 112.763 0.56678 18.3744 0.0451574    27.5559 0.507767 15.4478 0.637561
89.3844 0.327601 96.2178 0.59882 112.767 0.572029 18.3766 0.0467932    27.5568 0.512005 15.4483 0.648185
89.3944 0.397801 96.2489 0.595816 112.771 0.577295 18.381 0.0531674    27.5574 0.517479 15.4488 0.657692
89.4024 0.450909 96.2839 0.589161 112.776 0.582528 18.3829 0.0582217    27.5578 0.52375 15.4496 0.669681
89.4075 0.474198 96.3282 0.574811 112.782 0.587793 18.3845 0.0644923    27.5581 0.530089 15.4503 0.677975
89.4123 0.485736 96.3637 0.559465 112.788 0.592457 18.3857 0.0716931    27.5585 0.537357 15.4516 0.686414
89.4164 0.491233 96.3858 0.549512 112.798 0.599386 18.3867 0.0801966    27.5587 0.542607 15.4529 0.685794
89.4209 0.495814 96.4021 0.540588 112.807 0.605506 18.3877 0.0904398    27.559 0.548504 15.455 0.66612
89.4272 0.500938 96.4195 0.527297 112.822 0.614743 18.3885 0.102209    27.5593 0.553873 15.4571 0.625285
89.4351 0.505541 96.4475 0.501146 112.837 0.623626 18.3894 0.11737    27.5596 0.559337 15.4598 0.541944
89.443 0.508843 96.4586 0.489146 112.857 0.633928 18.3903 0.138954    27.56 0.565039 15.4611 0.496801
89.4463 0.510853 96.4725 0.472495 112.879 0.644003 18.3909 0.161193    27.5604 0.570619 15.4618 0.472098
89.4485 0.513886 96.4808 0.461756 112.909 0.655833 18.3915 0.190094    27.5608 0.576598 15.4621 0.457873
89.45 0.517569 96.4879 0.451908 112.936 0.664304 18.3921 0.233979    27.5614 0.582469 15.4624 0.448672
89.4516 0.521708 96.4925 0.444871 112.983 0.674007 18.3926 0.301754    27.562 0.588681 15.4626 0.43731
89.4533 0.524986 96.4985 0.434871 113.029 0.676272 18.3932 0.393351    27.5626 0.594925 15.4628 0.430206
89.455 0.526254 96.5029 0.427375 113.119 0.663759 18.3935 0.435624    27.5635 0.601602 15.463 0.421628
89.4569 0.526229 96.5077 0.419222 113.211 0.628711 18.3939 0.463967    27.5644 0.608387 15.4633 0.411122
89.4589 0.52596 96.5144 0.407916 113.324 0.553467 18.3942 0.476109    27.5655 0.615839 15.4636 0.399957
89.461 0.525659 96.5216 0.395487 113.385 0.499325 18.3946 0.481317    27.5667 0.623244 15.4641 0.377138
89.464 0.525142 96.5358 0.369028 113.412 0.472226 18.395 0.484129    27.5682 0.631316 15.4647 0.353786
89.4672 0.524484 96.5531 0.332743 113.428 0.455144 18.3959 0.487069    27.5699 0.639203 15.4657 0.303037
89.4703 0.523626 96.5797 0.265341 113.438 0.444578 18.397 0.488851    27.5722 0.649182 15.4671 0.227988
89.4739 0.522419 96.6042 0.189505 113.448 0.43342 18.3991 0.489895    27.5743 0.65722 15.4688 0.127689
89.4801 0.520188 96.6299 0.110383 113.457 0.423723 18.4011 0.489838    27.5781 0.668952 15.4694 0.0898206
89.488 0.517127 96.6412 0.091402 113.467 0.413138 18.4048 0.488898    27.5816 0.677283 15.4699 0.0732291
89.5002 0.511948 96.6563 0.0871494 113.48 0.398869 18.4096 0.487674    27.5887 0.686485 15.4705 0.0648344
89.5202 0.502767 96.6661 0.0877302 113.493 0.383677 18.4158 0.486312    27.5959 0.684011 15.4708 0.0633561
89.5536 0.487285 96.6783 0.0894395 113.521 0.352334 18.4231 0.484962    27.6103 0.646795 15.4714 0.06353
89.572 0.479934 96.7026 0.0931427 113.551 0.315813 18.4325 0.483434    27.6241 0.580668 15.4724 0.0656274
89.5897 0.47514 96.7246 0.0960707 113.61 0.233549 18.4466 0.481302    27.6302 0.540764 15.4735 0.0685518
89.6067 0.472482 96.7638 0.10002 113.671 0.139073 18.4722 0.477797    27.6357 0.500051 15.4751 0.0722681
89.6235 0.470664 96.804 0.102814 113.695 0.0989817 18.4975 0.474742    27.6381 0.481833 15.4769 0.0749758
89.6407 0.468558 96.8514 0.104708 113.711 0.0816134 18.5291 0.471513    27.6405 0.463975 15.4786 0.076214
89.6632 0.465696 96.9132 0.10549 113.736 0.0692803 18.5708 0.468027    27.6415 0.455477 15.4812 0.0764217
89.676 0.464427 96.9732 0.10432 113.751 0.0667652 18.6193 0.464891    27.6426 0.446798 15.484 0.0752905
89.691 0.462658 97.0855 0.0988289 113.768 0.066211 18.6779 0.462157    27.6439 0.435698 15.4882 0.0718254
89.705 0.460278 97.1978 0.091886 113.793 0.0666595 18.7465 0.459902    27.6448 0.428543 15.4933 0.0666657
89.7208 0.456805 97.3101 0.0850649 113.832 0.0681997 18.7757 0.459249    27.6458 0.420688 15.4994 0.0604937
89.7469 0.448974 97.3884 0.0807816 113.872 0.069699 18.8074 0.458781    27.6475 0.406958 15.5069 0.054071
89.7684 0.439805 97.4579 0.0774124 113.931 0.07113 18.8378 0.458439    27.6509 0.378931 15.5218 0.0442629
89.7919 0.427344 97.5262 0.0744372 114.013 0.0716959 18.8669 0.458239    27.6541 0.352008 15.5407 0.0351669
89.836 0.402689 97.5727 0.0725152 114.098 0.0711745 18.8672 0.45826    27.6603 0.292296 15.5554 0.0297155
89.8859 0.375582 97.648 0.0687573 114.199 0.0698924 18.8677 0.458275    27.6689 0.198109 15.5672 0.0272282
89.9477 0.345276 97.7603 0.0604357 114.311 0.0681962 18.8686 0.458252    27.6779 0.0933511 15.581 0.0282692
90.06 0.297869 97.8726 0.0486899 114.389 0.0670424 18.8704 0.458164    27.6808 0.0720879 15.5827 0.0300751
90.1723 0.257411 97.9849 0.0362562 114.415 0.06667 18.8731 0.458115    27.6851 0.0637906 15.5861 0.0387488
90.2637 0.228709 98.0972 0.0322206 114.441 0.0663065 18.8765 0.458122    27.6874 0.0632842 15.5886 0.0492114
90.354 0.202767 98.1456 0.0441822 114.468 0.0659517 18.8877 0.458053    27.6902 0.0642786 15.5908 0.0632646
90.439 0.18024 98.1817 0.0689985 114.494 0.0656057 18.8955 0.458037    27.6943 0.066392 15.593 0.0822697
90.5626 0.150623 98.2208 0.11302 114.52 0.0652684 18.8963 0.458031    27.6985 0.0687062 15.5953 0.110462
90.6317 0.135479 98.2493 0.165021 114.546 0.06494 18.8978 0.457987    27.704 0.0714396 15.5982 0.156581
90.7421 0.112993 98.2781 0.247801 114.573 0.0646203 18.9008 0.457741    27.7097 0.0735888 15.6005 0.207619
90.8544 0.091993 98.3032 0.341039 114.648 0.0636996 18.9032 0.457302    27.7151 0.0749638 15.6023 0.26488
90.8684 0.089784 98.3264 0.427331 114.76 0.0617871 18.9047 0.456804    27.7234 0.0761274 15.604 0.344005
90.8965 0.0865815 98.3398 0.46487 114.873 0.0580175 18.9059 0.456132    27.7317 0.0764211 15.6053 0.428179
90.9299 0.0846554 98.3494 0.480584 114.985 0.05196 18.9069 0.455227    27.7448 0.0757653 15.6059 0.464983
90.9561 0.0854751 98.3582 0.489147 115 0.0509194 18.908 0.453847    27.7585 0.0740545 15.6062 0.484633
90.976 0.0886254 98.368 0.495748   18.9089 0.451827    27.7831 0.0694089 15.6066 0.495529
90.993 0.0941265 98.3827 0.503237   18.91 0.447979    27.8077 0.0643128 15.607 0.502918
91.0089 0.102915 98.396 0.50917   18.9111 0.441562    27.8449 0.0572398 15.6073 0.507551
91.0249 0.117508 98.4046 0.513049   18.9122 0.429845    27.8922 0.0499991 15.6075 0.512161
91.0451 0.145265 98.4083 0.516375   18.9134 0.41022    27.9836 0.0396826 15.6076 0.517945
91.0633 0.181623 98.4108 0.521095   18.9143 0.393846    28.0748 0.0320502 15.6077 0.524411
91.0767 0.223765 98.414 0.529386   18.9153 0.374163    28.1374 0.0279508 15.6078 0.530824
91.0906 0.292842 98.4156 0.533523   18.9163 0.354118    28.1961 0.0261977 15.6078 0.53816
91.1044 0.383339 98.4176 0.538526   18.9176 0.332064    28.2377 0.0284198 15.6079 0.543351
91.1149 0.451855 98.4191 0.541904   18.919 0.311615    28.2481 0.03166 15.6079 0.549167
91.1208 0.477551 98.421 0.54563   18.92 0.297782    28.269 0.045655 15.608 0.554477
91.1258 0.487991 98.4232 0.54933   18.9206 0.290692    28.2815 0.0593132 15.6081 0.559827
91.1306 0.493519 98.4256 0.552375   18.9211 0.28562    28.2928 0.0774502 15.6081 0.565445
91.1356 0.49807 98.4292 0.555376   18.9216 0.280653    28.304 0.102439 15.6082 0.570882
91.1415 0.502381 98.4332 0.558171   18.922 0.275585    28.3182 0.145234 15.6083 0.576803
91.1503 0.507003 98.4387 0.561899   18.9226 0.268055    28.3307 0.196513 15.6084 0.582531
91.1591 0.512455 98.4444 0.565683   18.9234 0.255927    28.3402 0.254107 15.6085 0.588722
91.1619 0.516853 98.4516 0.570159   18.9243 0.238255    28.3501 0.34388 15.6086 0.594834
91.1639 0.521977 98.4617 0.575972   18.9252 0.214904    28.3578 0.437842 15.6088 0.601472
91.1653 0.52476 98.4772 0.583832   18.9257 0.189398    28.3604 0.472147 15.609 0.608137
91.167 0.52613 98.4912 0.589653   18.9262 0.162365    28.3623 0.489296 15.6092 0.61555
91.1683 0.526218 98.5099 0.595061   18.9267 0.131953    28.3646 0.500579 15.6095 0.622834
91.1703 0.525947 98.5306 0.59828   18.9269 0.122135    28.3669 0.507769 15.6098 0.630865
91.1725 0.525618 98.5549 0.599264   18.9272 0.118259    28.368 0.512965 15.6101 0.63866
91.1757 0.525079 98.5803 0.597948   18.9276 0.116241    28.3686 0.51949 15.6105 0.648503
91.1788 0.524459 98.616 0.593359   18.9279 0.114213    28.369 0.527554 15.6109 0.656486
91.1818 0.523652 98.6485 0.585641   18.9281 0.112257    28.3694 0.534169 15.6117 0.667923
91.1852 0.52257 98.6936 0.569087   18.9285 0.110034    28.3697 0.541865 15.6123 0.676301
91.1909 0.520515 98.7319 0.550893   18.929 0.10789    28.37 0.546729 15.6137 0.686155
91.1984 0.517686 98.7698 0.526294   18.93 0.10519    28.3703 0.552739 15.6151 0.685092
91.2096 0.513026 98.8027 0.496784   18.931 0.103667    28.3706 0.557969 15.6179 0.65269
91.2272 0.505088 98.8184 0.479328   18.9325 0.102792    28.3709 0.563115 15.6206 0.591831
91.2623 0.48879 98.8304 0.464292   18.934 0.102474    28.3713 0.568492 15.6218 0.554138
91.2816 0.480815 98.837 0.455381   18.9365 0.102398    28.3717 0.573654 15.6235 0.492074
91.2988 0.475761 98.8423 0.447624   18.9396 0.102449    28.3721 0.579393 15.6241 0.470366
91.3161 0.472802 98.8468 0.440325   18.9456 0.102602    28.3726 0.584804 15.6244 0.454894
91.3312 0.471134 98.8514 0.432573   18.9563 0.102872    28.3733 0.590902 15.6247 0.445754
91.3476 0.469271 98.8557 0.425323   18.9776 0.103358    28.3739 0.596732 15.6249 0.436054
91.3684 0.466551 98.8603 0.417499   19.0204 0.104057    28.3747 0.603354 15.6251 0.426232
91.3851 0.464639 98.8686 0.403418   19.1058 0.104335    28.3756 0.60978 15.6254 0.416627
91.4035 0.462499 98.8771 0.388439   19.1651 0.102684    28.3768 0.617146 15.6258 0.401497
91.4184 0.460007 98.894 0.355815   19.2002 0.0988151    28.378 0.624166 15.6262 0.385526
91.4357 0.455805 98.9154 0.307771   19.2367 0.0913378    28.3794 0.631951 15.6269 0.352173
91.4695 0.444037 98.9405 0.237957   19.2629 0.0852021    28.381 0.639384 15.6278 0.309387
91.4999 0.429468 98.9635 0.16031   19.2915 0.0788487    28.3831 0.648585 15.6297 0.209209
91.53 0.41272 98.979 0.110501   19.3397 0.0688411    28.3851 0.656295 15.6314 0.104848
91.5719 0.389211 98.9886 0.0930376   19.3888 0.0594233    28.3883 0.666562 15.632 0.0781921
91.6155 0.366316 99.0016 0.0871895   19.4405 0.0503853    28.3915 0.674764 15.6326 0.0658866
91.7027 0.325534 99.0106 0.0870682   19.4753 0.044891    28.3976 0.68474 15.633 0.0636029
91.8005 0.286173 99.0222 0.0884568   19.5208 0.0385801    28.4039 0.685943 15.6335 0.0634833
91.8938 0.253922 99.0453 0.0918955   19.5639 0.033474    28.4165 0.663598 15.6343 0.0650076
91.9885 0.224789 99.0787 0.0963852   19.5726 0.0327263    28.4294 0.615324 15.6355 0.0681093
92.0775 0.199849 99.1159 0.100141   19.5901 0.0319837    28.4349 0.583345 15.6369 0.0715605
92.1898 0.171066 99.1588 0.102999   19.6008 0.0323867    28.4459 0.505778 15.6386 0.0743881
92.3021 0.144605 99.212 0.104942   19.6094 0.0338151    28.4491 0.481784 15.6406 0.0761717
92.4242 0.118289 99.276 0.105282   19.6115 0.0347645    28.4517 0.462184 15.6428 0.0765955
92.4892 0.105434 99.3617 0.103146   19.6158 0.0403508    28.4529 0.451978 15.6457 0.075673
92.526 0.0985436 99.408 0.100796   19.6216 0.0566407    28.4542 0.441173 15.6489 0.0733643
92.5723 0.0908196 99.4411 0.098597   19.6275 0.0782619    28.4551 0.433745 15.654 0.0682524
92.617 0.0852072 99.4758 0.0961831   19.6313 0.0887894    28.4561 0.425711 15.6591 0.0629573
92.6448 0.0835334 99.521 0.0930882   19.6357 0.0946015    28.4573 0.416497 15.6667 0.0560319
92.668 0.0841545 99.5642 0.0902926   19.6395 0.0975736    28.4583 0.408118 15.6789 0.0472957
92.6871 0.0868215 99.6342 0.0861458   19.6445 0.101125    28.4602 0.393194 15.6975 0.0375516
92.7041 0.0917282 99.7461 0.0802256   19.651 0.103916    28.462 0.378352 15.7156 0.0303876
92.7201 0.0996687 99.8584 0.0750239   19.6586 0.104803    28.4655 0.348191 15.7282 0.0270012
92.7362 0.112888 99.9707 0.0698395   19.6705 0.104534    28.4697 0.309087 15.7404 0.0271349
92.7536 0.134712 100.083 0.0626271   19.6857 0.103596    28.478 0.218393 15.7455 0.0319256
92.7733 0.170228 100.195 0.0518562   19.8763 0.0912556    28.4865 0.114697 15.7492 0.0421265
92.7878 0.209939 100.308 0.0385448   19.9886 0.0845911    28.4895 0.0829331 15.752 0.05583
92.8015 0.271072 100.387 0.0293173   20.1009 0.0783815    28.492 0.068698 15.7543 0.0731149
92.8151 0.356535 100.426 0.0264806   20.3255 0.0671805    28.4943 0.0643658 15.7566 0.097171
92.8252 0.426876 100.457 0.0277318   20.4045 0.0636147    28.4969 0.0633668 15.7593 0.135886
92.8316 0.463608 100.491 0.0371639   20.4835 0.0602152    28.4996 0.0639317 15.7619 0.186233
92.8368 0.481145 100.525 0.0581813   20.5624 0.0569819    28.505 0.0665766 15.7639 0.241293
92.8415 0.489503 100.567 0.101092   20.6414 0.0539149    28.511 0.0696913 15.7657 0.313146
92.8465 0.494854 100.597 0.148678   20.7204 0.0510141    28.5199 0.0733485 15.7672 0.399255
92.8527 0.49998 100.624 0.217276   20.7994 0.0482797    28.5293 0.0756961 15.7679 0.453671
92.859 0.504032 100.648 0.304367   20.8783 0.0457115    28.5382 0.0765555 15.7683 0.477724
92.8672 0.507617 100.667 0.379532   20.9906 0.0423835    28.5511 0.076331 15.7687 0.49141
92.8725 0.510329 100.691 0.455555   21.0047 0.0421222    28.5652 0.0748566 15.7691 0.501092
92.8754 0.513574 100.702 0.478521   21.0082 0.0421109    28.59 0.0704275 15.7694 0.506388
92.8769 0.51687 100.711 0.488208   21.0152 0.0423062    28.6146 0.0653478 15.7697 0.511799
92.8791 0.52233 100.721 0.495216   21.0292 0.0432998    28.6515 0.0581367 15.7698 0.518177
92.8807 0.525161 100.734 0.501736   21.0313 0.043633    28.6931 0.0514724 15.7699 0.52341
92.8825 0.525974 100.747 0.507669   21.0355 0.0447005    28.7763 0.0415741 15.77 0.529541
92.8843 0.525722 100.761 0.515214   21.0366 0.0450809    28.8725 0.0331473 15.77 0.536618
92.8864 0.525398 100.765 0.520918   21.0387 0.046809    28.9383 0.0285584 15.7701 0.541821
92.8885 0.525043 100.768 0.52766   21.0429 0.0534686    28.9961 0.027688 15.7701 0.547162
92.8914 0.524498 100.771 0.534797   21.0447 0.0585919    29.0612 0.0332715 15.7702 0.551937
92.8945 0.523765 100.772 0.539169   21.0462 0.064954    29.0654 0.0347875 15.7702 0.55668
92.8977 0.52284 100.775 0.543822   21.0474 0.0723198    29.0737 0.0405737 15.7703 0.561729
92.9017 0.521452 100.777 0.547642   21.0485 0.080957    29.0824 0.0488098 15.7704 0.566495
92.908 0.519172 100.779 0.551269   21.0494 0.0914219    29.0925 0.0614127 15.7704 0.572015
92.9164 0.515926 100.783 0.554516   21.0502 0.103333    29.1026 0.0780365 15.7705 0.577174
92.9292 0.510428 100.787 0.557473   21.0511 0.118709    29.1141 0.103957 15.7706 0.58315
92.952 0.499946 100.792 0.561026   21.052 0.141473    29.1279 0.145468 15.7707 0.588807
92.9794 0.487277 100.797 0.564541   21.0526 0.164688    29.1402 0.196031 15.7709 0.595183
92.9973 0.480137 100.804 0.568892   21.0532 0.194973    29.1497 0.252995 15.771 0.601409
93.0146 0.475418 100.814 0.574484   21.0538 0.24142    29.1596 0.341773 15.7712 0.608403
93.0313 0.472768 100.829 0.582035   21.0544 0.313037    29.1674 0.437276 15.7714 0.615335
93.0487 0.470907 100.842 0.587937   21.0549 0.403289    29.1701 0.471858 15.7717 0.623201
93.065 0.46903 100.861 0.593682   21.0552 0.442016    29.172 0.489175 15.772 0.630742
93.0858 0.466319 100.882 0.597265   21.0556 0.468825    29.1743 0.500386 15.7723 0.639067
93.1005 0.464689 100.906 0.598565   21.056 0.478837    29.1765 0.507473 15.7727 0.646841
93.1185 0.46267 100.931 0.597522   21.0564 0.482416    29.1777 0.51282 15.7732 0.657657
93.1325 0.460391 100.966 0.593333   21.0569 0.485034    29.1783 0.519214 15.7737 0.665903
93.1494 0.456507 100.998 0.586094   21.0579 0.487783    29.1787 0.526988 15.7747 0.677877
93.1825 0.445666 101.046 0.568802   21.0593 0.489428    29.1791 0.533706 15.7756 0.684934
93.2108 0.432652 101.086 0.55041   21.0613 0.489941    29.1794 0.541489 15.7775 0.68576
93.2412 0.415929 101.124 0.524817   21.0638 0.489595    29.1797 0.546382 15.7794 0.664942
93.2794 0.394616 101.162 0.490336   21.0677 0.488567    29.18 0.552602 15.7833 0.575921
93.3221 0.37211 101.176 0.474395   21.075 0.486824    29.1803 0.557989 15.7853 0.510781
93.4076 0.330618 101.187 0.460626   21.0818 0.485493    29.1807 0.563364 15.7862 0.475574
93.4409 0.315953 101.193 0.452814   21.0899 0.484129    29.181 0.568906 15.7867 0.45441
93.4755 0.302146 101.197 0.445362   21.1009 0.482414    29.1814 0.574304 15.787 0.443146
93.5209 0.285282 101.203 0.436862   21.1228 0.479261    29.1819 0.58018 15.7872 0.434251
93.564 0.270324 101.207 0.428915   21.1479 0.476065    29.1824 0.585799 15.7875 0.424746
93.6339 0.247686 101.212 0.421414   21.1807 0.472491    29.1831 0.591996 15.7878 0.410074
93.7217 0.221305 101.218 0.410882   21.2185 0.469101    29.1838 0.598014 15.7882 0.394036
93.834 0.19039 101.226 0.39747   21.2658 0.465781    29.1847 0.604754 15.7889 0.364871
93.9463 0.162218 101.241 0.368815   21.3196 0.462977    29.1856 0.61137 15.7901 0.311306
94.0586 0.136586 101.26 0.329446   21.386 0.460492    29.1868 0.61889 15.7918 0.219771
94.171 0.113404 101.286 0.261263   21.4205 0.459595    29.188 0.626051 15.7936 0.108896
94.2833 0.0924116 101.311 0.186331   21.4562 0.458971    29.1895 0.633827 15.7942 0.0798041
94.2973 0.0902313 101.336 0.109382   21.49 0.458554    29.1911 0.641299 15.7947 0.0668226
94.3254 0.0871234 101.348 0.0906975   21.5264 0.458109    29.1933 0.650507 15.7952 0.0639925
94.3579 0.0853446 101.363 0.0871357   21.5272 0.45814    29.1954 0.658245 15.7956 0.0635565
94.3829 0.0861928 101.373 0.0878745   21.5281 0.458179    29.1987 0.668561 15.7963 0.0645252
94.4025 0.0893169 101.385 0.0896544   21.5301 0.458193    29.2021 0.676578 15.7974 0.0674224
94.4195 0.0947727 101.406 0.092887   21.534 0.458147    29.2088 0.685834 15.7986 0.0704038
94.4354 0.103493 101.428 0.0957881   21.5384 0.458116    29.2157 0.684673 15.8001 0.0736054
94.4514 0.117968 101.462 0.0994419   21.5449 0.458087    29.2293 0.652905 15.8018 0.0757868
94.4714 0.145352 101.495 0.102021   21.554 0.458026    29.2428 0.592451 15.8035 0.076705
94.4897 0.181687 101.528 0.10379   21.5563 0.458002    29.2487 0.555298 15.8059 0.076696
94.5032 0.223747 101.571 0.105167   21.5609 0.457878    29.2578 0.489314 15.8085 0.0755299
94.5172 0.292971 101.612 0.105477   21.5627 0.457726    29.2607 0.467073 15.8133 0.0714875
94.5312 0.384728 101.693 0.103617   21.5644 0.457443    29.2627 0.451227 15.8184 0.0662778
94.5416 0.452211 101.791 0.098683   21.5657 0.45708    29.2639 0.440725 15.8249 0.0596794
94.5474 0.477718 101.904 0.0916342   21.5668 0.456574    29.2648 0.433636 15.8325 0.053292
94.5524 0.488091 102.016 0.084913   21.5679 0.455881    29.2657 0.426135 15.8477 0.0436262
94.5572 0.493628 102.128 0.0790716   21.5689 0.454913    29.2673 0.414042 15.8673 0.0344675
94.5622 0.498174 102.241 0.0739411   21.5699 0.453448    29.2688 0.40139 15.8815 0.0292341
94.5681 0.502469 102.353 0.0689117   21.5708 0.45124    29.272 0.375395 15.8933 0.0272633
94.5769 0.507144 102.405 0.0661044   21.572 0.446885    29.2757 0.342569 15.9068 0.0302061
94.5857 0.512803 102.439 0.0636833   21.573 0.439836    29.2832 0.268428 15.9086 0.0330623
94.5885 0.517247 102.473 0.0606604   21.5741 0.426592    29.2921 0.166155 15.9121 0.0456104
94.5906 0.522537 102.52 0.055816   21.5755 0.4041    29.2976 0.0976033 15.9145 0.0584664
94.592 0.525126 102.562 0.0508868   21.5765 0.38437    29.3002 0.0762305 15.9167 0.0764454
94.5936 0.526231 102.631 0.0423703   21.5776 0.362203    29.3041 0.0647309 15.9189 0.100145
94.5949 0.526235 102.742 0.030391   21.5789 0.339279    29.3061 0.0632776 15.9218 0.142642
94.5967 0.525976 102.807 0.0295353   21.5803 0.317679    29.3087 0.0637399 15.9243 0.194291
94.5991 0.525606 102.847 0.0400608   21.5815 0.300875    29.3139 0.0661251 15.9263 0.250849
94.6024 0.525056 102.886 0.0660901   21.5822 0.292692    29.3204 0.0695409 15.9281 0.327699
94.6054 0.52443 102.927 0.111997   21.5827 0.287073    29.3287 0.0731097 15.9296 0.418922
94.6084 0.523622 102.956 0.165884   21.5831 0.282451    29.3367 0.0752932 15.9302 0.461014
94.6117 0.522524 102.987 0.253523   21.5835 0.277983    29.3465 0.0763754 15.9306 0.482316
94.6176 0.520433 103.012 0.345816   21.5841 0.271827    29.3621 0.0761774 15.9309 0.493565
94.6251 0.517576 103.035 0.43222   21.5848 0.261865    29.3777 0.0744929 15.9313 0.501179
94.6364 0.512845 103.048 0.467278   21.5857 0.246855    29.3997 0.0704646 15.9316 0.50634
94.6542 0.504781 103.058 0.481885   21.5866 0.223435    29.4233 0.0655105 15.9319 0.51353
94.6899 0.488282 103.067 0.489971   21.5873 0.193771    29.4564 0.0589124 15.932 0.521084
94.709 0.480483 103.076 0.496446   21.5879 0.164136    29.4893 0.0531957 15.9321 0.528371
94.7264 0.475511 103.089 0.502708   21.5884 0.131416    29.526 0.0478676 15.9322 0.534003
94.7436 0.472682 103.105 0.509687   21.5887 0.121529    29.5724 0.042494 15.9322 0.539386
94.7596 0.47094 103.113 0.514211   21.589 0.117962    29.6474 0.035733 15.9323 0.543262
94.7762 0.468991 103.117 0.5187   21.5893 0.116095    29.7171 0.0305631 15.9323 0.547211
94.797 0.466255 103.119 0.524313   21.5896 0.11393    29.7748 0.0275164 15.9324 0.550902
94.8115 0.46465 103.123 0.532809   21.5899 0.111931    29.8463 0.0277198 15.9324 0.554342
94.8289 0.462691 103.124 0.536919   21.5903 0.109755    29.8718 0.0331044 15.9324 0.558367
94.8424 0.460493 103.126 0.541986   21.5908 0.107512    29.8902 0.0443544 15.9325 0.562198
94.8592 0.456637 103.128 0.545697   21.5918 0.105046    29.9035 0.0588546 15.9326 0.567184
94.8919 0.446017 103.131 0.549608   21.5929 0.103545    29.915 0.0771985 15.9326 0.571921
94.9187 0.433724 103.134 0.553139   21.5943 0.102754    29.9264 0.10266 15.9327 0.578094
94.9484 0.417299 103.137 0.555933   21.596 0.102459    29.9405 0.145336 15.9328 0.583823
94.9856 0.396346 103.141 0.558541   21.5984 0.102399    29.953 0.196538 15.933 0.590471
95.0276 0.37393 103.145 0.561389   21.6018 0.10246    29.9625 0.254047 15.9331 0.597073
95.1116 0.333496 103.152 0.56594   21.6078 0.102617    29.9724 0.343631 15.9333 0.604364
95.2012 0.296159 103.159 0.570238   21.6198 0.102916    29.98 0.437794 15.9335 0.61178
95.3009 0.260543 103.171 0.576904   21.6437 0.103447    29.9827 0.472109 15.9338 0.620058
95.388 0.232698 103.185 0.58398   21.6915 0.104132    29.9846 0.489283 15.9341 0.628184
95.4958 0.201713 103.204 0.591477   21.7871 0.104024    29.9869 0.500559 15.9344 0.636645
95.5763 0.180743 103.225 0.596666   21.8377 0.101695    29.9891 0.507736 15.9348 0.64508
95.6538 0.161965 103.249 0.599099   21.8717 0.0969275    29.9902 0.512944 15.9353 0.655815
95.7661 0.136612 103.277 0.598807   21.9134 0.0878297    29.9908 0.519456 15.9358 0.664173
95.8784 0.113429 103.308 0.595773   21.9393 0.0818847    29.9913 0.527459 15.9367 0.675853
95.9907 0.0922923 103.344 0.588995   21.9742 0.0744443    29.9916 0.53409 15.9376 0.683072
96.0048 0.0900429 103.388 0.574576   22.0439 0.0610147    29.992 0.541798 15.9393 0.6858
96.0328 0.0867241 103.422 0.55956   22.1403 0.0457564    29.9922 0.546664 15.941 0.671379
96.0672 0.0846223 103.444 0.549919   22.2526 0.0322583    29.9925 0.552704 15.9445 0.600361
96.0946 0.0853982 103.46 0.541423   22.2584 0.0321943    29.9928 0.557957 15.9477 0.498364
96.1149 0.0885756 103.477 0.528346   22.27 0.0356397    29.9932 0.563136 15.9488 0.457737
96.1321 0.0941294 103.506 0.502002   22.2786 0.0485569    29.9935 0.568539 15.9493 0.434619
96.148 0.102999 103.517 0.489858   22.2885 0.0781515    29.9939 0.573736 15.9498 0.416392
96.164 0.117736 103.531 0.473187   22.2928 0.0891687    29.9944 0.579497 15.9503 0.396936
96.1844 0.145983 103.539 0.462387   22.2988 0.0965096    29.9949 0.58494 15.9507 0.377133
96.2024 0.182426 103.547 0.452255   22.3029 0.0997105    29.9955 0.591053 15.9513 0.354639
96.2158 0.224737 103.551 0.445216   22.3078 0.102452    29.9962 0.596911 15.9523 0.307789
96.2296 0.293678 103.557 0.436093   22.3176 0.104712    29.997 0.60355 15.9533 0.258015
96.2431 0.382332 103.561 0.428611   22.3268 0.104912    29.9979 0.610003 15.9548 0.164579
96.2536 0.451204 103.566 0.420591   22.3414 0.104052    29.999 0.617387 15.9559 0.0976897
96.2594 0.477078 103.572 0.410513   22.3603 0.10277    30.0002 0.624429 15.9564 0.0761787
96.2644 0.487706 103.579 0.397819   22.4803 0.0949264    30.0017 0.632213 15.9572 0.0648316
96.2691 0.493186 103.594 0.370829   22.6003 0.0875676    30.0033 0.639652 15.9576 0.0633476
96.274 0.497745 103.611 0.33435   22.7203 0.0806933    30.0054 0.648856 15.9581 0.0637166
96.2799 0.50212 103.638 0.26663   22.8403 0.0743033    30.0075 0.656573 15.9591 0.0659662
96.2885 0.506617 103.663 0.190546   22.9603 0.0683978    30.0106 0.666853 15.9602 0.0690434
96.297 0.511263 103.689 0.110615   23.0803 0.0629766    30.0139 0.675043 15.9619 0.0728017
96.2999 0.515139 103.7 0.0915625   23.2003 0.0580398    30.02 0.684968 15.9637 0.0753939
96.3017 0.519438 103.715 0.0871606   23.3893 0.0507876    30.0264 0.685924 15.9655 0.076492
96.3035 0.523664 103.725 0.0877136   23.5728 0.0446121    30.0391 0.662519 15.9681 0.0765076
96.3052 0.525884 103.737 0.0894119   23.6482 0.0424137    30.052 0.612865 15.971 0.0751937
96.307 0.526311 103.761 0.0931018   23.6622 0.0421104    30.0576 0.580287 15.9755 0.0713366
96.3088 0.526078 103.783 0.096048   23.6657 0.0420715    30.0687 0.501801 15.9805 0.0662164
96.3108 0.525794 103.823 0.100029   23.6727 0.0421134    30.072 0.477412 15.9871 0.0595563
96.3141 0.525288 103.863 0.102811   23.6868 0.0425419    30.0744 0.458149 15.995 0.0529734
96.3171 0.524706 103.911 0.104717   23.6902 0.0428531    30.0758 0.447136 16.0108 0.0430588
96.3204 0.523885 103.973 0.105486   23.697 0.0439811    30.0771 0.43605 16.03 0.0341898
96.3236 0.522858 104.034 0.104275   23.6987 0.0444672    30.0782 0.427579 16.044 0.0291248
96.3292 0.520891 104.146 0.0987409   23.7021 0.0462359    30.0794 0.417739 16.0557 0.0272552
96.3364 0.518158 104.258 0.0917882   23.7044 0.048801    30.0809 0.405611 16.0691 0.0305306
96.3473 0.513679 104.371 0.0849099   23.7074 0.0549812    30.0825 0.392618 16.0709 0.0337156
96.3639 0.506178 104.413 0.0825117   23.709 0.0601559    30.0857 0.365862 16.0746 0.04757
96.3972 0.490604 104.481 0.0791204   23.7104 0.0665688    30.0889 0.337998 16.0769 0.0611829
96.417 0.482044 104.523 0.0771543   23.7115 0.074153    30.0952 0.276174 16.0792 0.0802307
96.4338 0.476657 104.567 0.0752213   23.7125 0.083188    30.1029 0.190666 16.0814 0.105242
96.4522 0.473115 104.639 0.0720542   23.7134 0.0939087    30.1118 0.0893547 16.0844 0.151323
96.4654 0.471575 104.751 0.0656669   23.7142 0.106271    30.1147 0.0700414 16.0868 0.203308
96.4815 0.469907 104.864 0.0560977   23.715 0.122286    30.1189 0.0636715 16.0887 0.262005
96.4968 0.467864 104.976 0.0434186   23.716 0.148044    30.1212 0.0634344 16.0906 0.35342
96.5148 0.465563 105.088 0.0315309   23.7166 0.173896    30.1241 0.0645499 16.0919 0.436596
96.5259 0.464571 105.167 0.0316849   23.7172 0.207908    30.1279 0.0665728 16.0924 0.46972
96.539 0.463141 105.209 0.0449002   23.7178 0.261288    30.1319 0.0687503 16.0928 0.487577
96.5525 0.460963 105.248 0.0748884   23.7183 0.342075    30.1367 0.0711774 16.0932 0.498402
96.567 0.457981 105.291 0.129422   23.7188 0.418799    30.1413 0.0730189 16.0936 0.505216
96.5912 0.451263 105.32 0.192991   23.7192 0.45539    30.1456 0.0743311 16.0939 0.510312
96.6137 0.44246 105.348 0.283719   23.7196 0.474647    30.1509 0.07546 16.094 0.514951
96.6376 0.430348 105.368 0.358803   23.7199 0.480102    30.1566 0.0761224 16.0941 0.520001
96.6853 0.403798 105.394 0.448764   23.7203 0.483339    30.1662 0.0763643 16.0942 0.529449
96.7339 0.377239 105.405 0.475524   23.721 0.486046    30.1761 0.075833 16.0943 0.536032
96.7852 0.351613 105.415 0.486297   23.7221 0.488342    30.1959 0.0733349 16.0944 0.545187
96.8878 0.307086 105.425 0.49405   23.7238 0.489733    30.214 0.0699518 16.0945 0.552805
97.0001 0.265331 105.438 0.500917   23.7258 0.489935    30.2402 0.064401 16.0945 0.55996
97.0917 0.235784 105.449 0.506251   23.7288 0.4893    30.2679 0.0590534 16.0946 0.566985
97.1826 0.209434 105.467 0.515497   23.733 0.488186    30.3233 0.0502075 16.0947 0.574358
97.2949 0.17958 105.471 0.521899   23.7392 0.486734    30.3886 0.0418971 16.0949 0.581606
97.3824 0.157949 105.474 0.528429   23.7463 0.48537    30.4266 0.0380974 16.095 0.589102
97.49 0.133703 105.476 0.534274   23.7548 0.483957    30.4581 0.03557 16.0952 0.596808
97.5728 0.116576 105.479 0.539766   23.7665 0.482146    30.4899 0.0333565 16.0954 0.604665
97.6482 0.102044 105.481 0.544836   23.7899 0.478825    30.5262 0.0309155 16.0956 0.613249
97.7128 0.090513 105.484 0.549712   23.815 0.47568    30.5727 0.0280275 16.0959 0.621995
97.7268 0.0884405 105.488 0.553618   23.8495 0.472008    30.6375 0.0250899 16.0963 0.631583
97.7549 0.0855216 105.492 0.557133   23.8875 0.468693    30.6486 0.0252766 16.0967 0.64135
97.7861 0.0840077 105.497 0.560053   23.9366 0.465359    30.6709 0.0278252 16.0972 0.652269
97.8091 0.0849077 105.502 0.563815   23.9908 0.462663    30.6873 0.0325769 16.0978 0.662009
97.8282 0.0879875 105.509 0.567992   24.0598 0.460254    30.7015 0.0412248 16.0986 0.673765
97.8451 0.0933656 105.519 0.573752   24.1019 0.459273    30.7135 0.0531662 16.0994 0.681422
97.8609 0.10197 105.532 0.580665   24.1424 0.458708    30.7246 0.0688881 16.1008 0.687433
97.8768 0.116246 105.553 0.589062   24.2052 0.457987    30.7356 0.0904299 16.1021 0.683848
97.8965 0.142866 105.576 0.595159   24.2062 0.457971    30.7486 0.125373 16.1042 0.660107
97.915 0.179053 105.603 0.597916   24.2081 0.457998    30.763 0.178008 16.1061 0.617348
97.9286 0.220866 105.634 0.597351   24.2107 0.458076    30.7737 0.233266 16.1089 0.528994
97.9428 0.290519 105.67 0.593331   24.2138 0.458042    30.7826 0.301178 16.1101 0.486699
97.9581 0.389906 105.713 0.582741   24.2178 0.457885    30.7902 0.383536 16.1107 0.464681
97.9688 0.456115 105.762 0.563705   24.2184 0.457852    30.795 0.451048 16.111 0.452168
97.975 0.480712 105.782 0.55523   24.2195 0.457744    30.797 0.476904 16.1112 0.443167
97.98 0.490057 105.809 0.542211   24.2214 0.4574    30.7988 0.491163 16.1114 0.436229
97.9855 0.495705 105.826 0.530914   24.2236 0.456731    30.8011 0.501553 16.1115 0.428777
97.9918 0.500715 105.845 0.514069   24.2249 0.456026    30.8027 0.506667 16.1118 0.418971
97.9984 0.504675 105.859 0.50082   24.2259 0.455089    30.8039 0.511146 16.112 0.408762
98.0066 0.508103 105.872 0.486104   24.2269 0.453818    30.8046 0.516705 16.1126 0.387993
98.0109 0.510416 105.883 0.473322   24.2279 0.45181    30.8049 0.521176 16.1132 0.361319
98.0135 0.513616 105.892 0.46185   24.229 0.448122    30.8053 0.527923 16.1144 0.302808
98.015 0.516954 105.898 0.452559   24.23 0.44178    30.8057 0.535654 16.116 0.215249
98.0169 0.521911 105.903 0.445528   24.2311 0.430456    30.8059 0.541296 16.1179 0.102927
98.0188 0.525091 105.908 0.436848   24.2323 0.411177    30.8063 0.54764 16.1185 0.0772495
98.0208 0.525895 105.913 0.429268   24.2332 0.395576    30.8065 0.55289 16.1192 0.0652223
98.0228 0.525582 105.917 0.421339   24.2341 0.376606    30.8069 0.558514 16.1196 0.0634199
98.0249 0.525246 105.923 0.411695   24.2351 0.356724    30.8072 0.564092 16.1201 0.0636591
98.0272 0.524855 105.931 0.398507   24.2364 0.335155    30.8076 0.569538 16.1211 0.0657967
98.0301 0.524285 105.946 0.370411   24.2377 0.314219    30.808 0.575352 16.1223 0.0689979
98.0334 0.523437 105.964 0.332571   24.2389 0.298855    30.8085 0.580993 16.1239 0.0726307
98.0367 0.522435 105.991 0.265009   24.2395 0.291425    30.8091 0.587089 16.1254 0.0749276
98.0415 0.520743 106.015 0.189474   24.24 0.286143    30.8097 0.593045 16.1275 0.0763996
98.0481 0.518307 106.041 0.110302   24.2405 0.281343    30.8104 0.599544 16.1299 0.0765272
98.0577 0.514485 106.052 0.0913347   24.2409 0.276541    30.8113 0.605996 16.1333 0.075037
98.0724 0.508066 106.067 0.087126   24.2415 0.269663    30.8123 0.613229 16.1368 0.0721506
98.0987 0.495811 106.077 0.0877177   24.2423 0.25833    30.8134 0.620317 16.1421 0.0666696
98.1238 0.484547 106.089 0.0894348   24.2431 0.242043    30.8149 0.628387 16.1479 0.0607595
98.1409 0.478434 106.111 0.0927844   24.244 0.219799    30.8164 0.63614 16.1565 0.0534395
98.162 0.473772 106.133 0.0957724   24.2446 0.192478    30.8186 0.645917 16.1711 0.0439551
98.1762 0.471943 106.17 0.0996167   24.2451 0.162685    30.8205 0.653799 16.1905 0.0347923
98.1927 0.470276 106.211 0.102584   24.2456 0.131767    30.8238 0.665084 16.2052 0.0293594
98.209 0.468235 106.258 0.104578   24.2459 0.121895    30.827 0.673662 16.217 0.0272184
98.2267 0.465907 106.318 0.105501   24.2462 0.11813    30.8333 0.685072 16.2307 0.0294891
98.2384 0.464725 106.376 0.104928   24.2466 0.116094    30.8396 0.687238 16.2324 0.0320814
98.2538 0.463123 106.418 0.103549   24.2469 0.11405    30.8521 0.6669 16.236 0.0437876
98.2662 0.461217 106.448 0.101908   24.2471 0.112092    30.8652 0.620034 16.2384 0.0561216
98.2817 0.457968 106.484 0.0995764   24.2475 0.109909    30.8708 0.587877 16.2405 0.0723442
98.3126 0.449089 106.524 0.0968513   24.248 0.107715    30.8821 0.508831 16.2427 0.0945373
98.3354 0.439574 106.569 0.0937644   24.2491 0.104991    30.8854 0.484718 16.2454 0.132911
98.364 0.42448 106.643 0.0891149   24.2501 0.103563    30.888 0.46453 16.2483 0.188235
98.3997 0.404538 106.755 0.0827487   24.2516 0.102747    30.8892 0.454533 16.2504 0.245681
98.4415 0.381626 106.867 0.0772047   24.2532 0.102462    30.8904 0.445026 16.2522 0.319889
98.4766 0.363383 106.98 0.0721579   24.2557 0.102403    30.8916 0.434767 16.2537 0.40889
98.5213 0.341738 107.092 0.0661185   24.259 0.102461    30.8926 0.426481 16.2543 0.456294
98.5647 0.322586 107.204 0.0570352   24.2768 0.102913    30.8937 0.418187 16.2547 0.479048
98.635 0.294823 107.317 0.0446368   24.2998 0.103427    30.8951 0.406959 16.2551 0.491967
98.7195 0.265017 107.391 0.0353277   24.3457 0.104186    30.8977 0.385425 16.2554 0.500643
98.8171 0.233971 107.428 0.0308054   24.4147 0.104725    30.9002 0.365082 16.2558 0.506051
98.9096 0.207196 107.46 0.0277126   24.4462 0.104471    30.905 0.321444 16.2561 0.512748
99.0219 0.177584 107.49 0.0263772   24.4819 0.103034    30.9115 0.255465 16.2562 0.520107
99.1342 0.150577 107.526 0.0297774   24.5182 0.0990006    30.9196 0.159463 16.2563 0.526472
99.2465 0.125959 107.561 0.042855   24.5503 0.0925862    30.9245 0.0980175 16.2564 0.532166
99.3588 0.103216 107.597 0.0690826   24.5763 0.0864705    30.9268 0.0775599 16.2564 0.5375
99.4069 0.094258 107.638 0.117802   24.6041 0.0802232    30.9301 0.0656797 16.2565 0.541539
99.4403 0.0890216 107.667 0.173434   24.6472 0.0711081    30.9321 0.0635213 16.2565 0.545651
99.4748 0.085806 107.695 0.258531   24.6949 0.0618759    30.9344 0.0634592 16.2566 0.549655
99.5206 0.0859652 107.717 0.340658   24.7647 0.0500292    30.9389 0.0651535 16.2566 0.553353
99.545 0.0897465 107.74 0.425451   24.8632 0.0356153    30.9448 0.0681909 16.2566 0.557846
99.5641 0.0966695 107.753 0.463506   24.8773 0.0340475    30.9522 0.0717239 16.2567 0.561991
99.5808 0.107457 107.763 0.479709   24.9054 0.0323267    30.9607 0.0745549 16.2568 0.567634
99.597 0.124788 107.771 0.488383   24.9217 0.0325326    30.9704 0.0761555 16.2568 0.572626
99.6182 0.158027 107.78 0.494796   24.9258 0.0336128    30.9824 0.0764808 16.2569 0.57884
99.6344 0.195498 107.792 0.500869   24.934 0.0433145    30.9984 0.0753084 16.2571 0.584791
99.6471 0.242048 107.804 0.506333   24.9419 0.0648657    31.015 0.0727293 16.2572 0.591403
99.6605 0.316332 107.821 0.515153   24.9471 0.0823836    31.0414 0.0673311 16.2573 0.598045
99.6706 0.385738 107.825 0.521   24.9513 0.0916668    31.068 0.061887 16.2575 0.605291
99.6794 0.445613 107.828 0.527528   24.956 0.0964967    31.1078 0.0548433 16.2577 0.612682
99.6847 0.471615 107.831 0.534661   24.9611 0.100334    31.1747 0.0456891 16.258 0.620902
99.6897 0.484723 107.832 0.538991   24.9664 0.102941    31.2695 0.0361991 16.2583 0.628938
99.6939 0.490762 107.835 0.543649   24.9767 0.104776    31.348 0.0301896 16.2586 0.63734
99.6986 0.495621 107.837 0.547472   24.9861 0.104787    31.4076 0.026604 16.259 0.645571
99.705 0.500739 107.839 0.551103   25.0021 0.103782    31.4511 0.0258758 16.2595 0.656038
99.7133 0.505604 107.843 0.554355   25.0226 0.102381    31.4856 0.0298249 16.26 0.664322
99.7212 0.508929 107.847 0.557314   25.1457 0.0943434    31.5088 0.0393838 16.2609 0.676016
99.7245 0.510971 107.852 0.560836   25.3703 0.0810179    31.5242 0.0528608 16.2618 0.683333
99.7266 0.51409 107.858 0.564359   25.4888 0.0747972    31.5363 0.0697224 16.2635 0.686362
99.7282 0.517863 107.864 0.568688   25.6074 0.0689654    31.5482 0.0933539 16.2652 0.672282
99.7296 0.521765 107.874 0.574281   25.726 0.0635224    31.561 0.127807 16.2686 0.601143
99.7312 0.524979 107.889 0.581818   25.8446 0.0584682    31.5742 0.175935 16.2722 0.489366
99.7327 0.526214 107.902 0.587686   25.9631 0.0538029    31.5845 0.228583 16.273 0.458298
99.7347 0.526238 107.921 0.593365   26.0817 0.0495264    31.5934 0.293664 16.2735 0.436846
99.7366 0.52599 107.942 0.59688   26.2003 0.0456388    31.6009 0.372239 16.2739 0.421864
99.7386 0.525701 107.966 0.598128   26.3126 0.0423859    31.606 0.44177 16.2743 0.405401
99.7417 0.525181 107.991 0.597046   26.3266 0.0421646    31.6082 0.47136 16.2747 0.388561
99.7448 0.524552 108.027 0.592808   26.3301 0.0421747    31.61 0.48837 16.2752 0.37004
99.7479 0.523728 108.058 0.585479   26.3372 0.0424131    31.6121 0.499522 16.276 0.332796
99.7514 0.522615 108.107 0.568084   26.3488 0.0434387    31.6143 0.50654 16.2768 0.294468
99.7573 0.520486 108.146 0.549944   26.3538 0.0442977    31.6157 0.51244 16.2784 0.205437
99.7649 0.517573 108.184 0.524932   26.355 0.0446757    31.6164 0.518704 16.2799 0.107301
99.7766 0.512701 108.22 0.492057   26.3575 0.0463571    31.6168 0.525374 16.2805 0.07991
99.795 0.504332 108.234 0.475912   26.3618 0.0521152    31.6171 0.532188 16.2811 0.0671271
99.8318 0.487326 108.246 0.461767   26.3638 0.0568572    31.6175 0.540031 16.2815 0.0641219
99.8506 0.479831 108.251 0.453621   26.3653 0.0627612    31.6177 0.545079 16.2819 0.0635615
99.8687 0.474993 108.256 0.446122   26.3666 0.06956    31.6181 0.551463 16.2826 0.0645631
99.886 0.472341 108.261 0.438169   26.3676 0.077647    31.6184 0.556946 16.2838 0.0675123
99.9024 0.470552 108.266 0.430524   26.3686 0.0874261    31.6187 0.562589 16.2851 0.0708358
99.9202 0.468322 108.271 0.422429   26.3695 0.0987957    31.6191 0.568277 16.2869 0.0742289
99.9411 0.46567 108.276 0.413547   26.3703 0.113379    31.6195 0.573927 16.2886 0.0761101
99.9533 0.46448 108.285 0.397835   26.3712 0.132429    31.62 0.579896 16.2906 0.0768526
99.9679 0.462796 108.299 0.37249   26.3719 0.152698    31.6205 0.585745 16.2933 0.0763757
99.9817 0.460485 108.322 0.323656   26.3725 0.178619    31.6212 0.591994 16.2964 0.0744963
99.9971 0.457142 108.35 0.248374   26.373 0.216963    31.6219 0.598211 16.3014 0.0698143
100.023 0.449354 108.374 0.169265   26.3736 0.274121    31.6228 0.605005 16.3062 0.0647198
100.045 0.440178 108.392 0.111471   26.3742 0.362501    31.6237 0.611807 16.3132 0.0580063
100.069 0.427638 108.402 0.0933683   26.3746 0.424369    31.6249 0.619438 16.3234 0.0501148
100.117 0.401009 108.416 0.0871917   26.3749 0.45752    31.6262 0.626776 16.3415 0.039844
100.163 0.375614 108.425 0.0871161   26.3752 0.473805    31.6278 0.634645 16.3602 0.0319713
100.227 0.344408 108.436 0.0885371   26.3756 0.479739    31.6294 0.642273 16.3729 0.0278043
100.339 0.29616 108.459 0.091967   26.376 0.483077    31.6317 0.651714 16.3846 0.0261125
100.4 0.273402 108.493 0.0965558   26.3767 0.486178    31.6339 0.659584 16.3923 0.0281175
100.435 0.261435 108.528 0.0999984   26.3777 0.488287    31.6374 0.670351 16.3942 0.0308199
100.537 0.229658 108.573 0.103017   26.3795 0.489734    31.641 0.678376 16.398 0.0423783
100.59 0.214454 108.624 0.104883   26.3814 0.489948    31.6482 0.686896 16.4005 0.0545584
100.675 0.191378 108.693 0.105235   26.3846 0.489277    31.6554 0.683513 16.4027 0.0708879
100.788 0.163376 108.773 0.102883   26.3886 0.488224    31.67 0.643635 16.4049 0.0933196
100.9 0.137721 108.886 0.0966196   26.3949 0.486735    31.6841 0.573434 16.4076 0.130113
101.012 0.11439 108.998 0.0895433   26.4019 0.485383    31.6903 0.531999 16.4105 0.185076
101.125 0.0929591 109.11 0.0830656   26.4104 0.483962    31.6951 0.497254 16.4126 0.242088
101.139 0.0906225 109.223 0.0774866   26.422 0.482171    31.6972 0.481288 16.4144 0.314553
101.167 0.0870545 109.335 0.072582   26.4451 0.478884    31.6995 0.46327 16.4159 0.401701
101.204 0.0845126 109.398 0.0699294   26.4702 0.475735    31.7006 0.454846 16.4166 0.454003
101.234 0.0851959 109.434 0.0682061   26.5045 0.472053    31.7016 0.446224 16.417 0.477802
101.255 0.088487 109.467 0.0661991   26.5373 0.469151    31.7028 0.435858 16.4174 0.491413
101.273 0.0942285 109.498 0.0638936   26.5894 0.465533    31.7037 0.428697 16.4178 0.501017
101.289 0.103364 109.529 0.0610954   26.6401 0.462932    31.7047 0.421085 16.4181 0.506314
101.305 0.11857 109.577 0.056012   26.7121 0.460343    31.7062 0.409003 16.4184 0.511864
101.326 0.148642 109.656 0.0466715   26.7537 0.459334    31.7092 0.384436 16.4186 0.518329
101.344 0.185573 109.768 0.035395   26.7947 0.458735    31.712 0.360724 16.4186 0.523646
101.357 0.228869 109.88 0.0384775   26.8534 0.458061    31.7176 0.309003 16.4187 0.529748
101.37 0.298071 109.928 0.0571252   26.854 0.45804    31.7254 0.226209 16.4188 0.53679
101.383 0.380132 109.962 0.0866111   26.8552 0.458025    31.7338 0.123495 16.4188 0.541937
101.393 0.448797 109.994 0.128594   26.8576 0.458103    31.7369 0.087392 16.4189 0.5472
101.399 0.475206 110.018 0.176807   26.8601 0.458122    31.7392 0.0716402 16.4189 0.551916
101.404 0.486591 110.041 0.248992   26.8633 0.45807    31.7422 0.0645933 16.419 0.556585
101.408 0.491965 110.061 0.322295   26.8682 0.458047    31.7444 0.0632733 16.419 0.561578
101.413 0.496608 110.081 0.402553   26.8732 0.458038    31.7469 0.0636421 16.4191 0.566284
101.418 0.501283 110.098 0.457223   26.874 0.458029    31.7519 0.0659138 16.4192 0.571775
101.426 0.505727 110.108 0.477043   26.8757 0.457986    31.7574 0.0687582 16.4192 0.576895
101.434 0.508841 110.117 0.486501   26.8785 0.4578    31.7662 0.0726614 16.4193 0.582866
101.437 0.510769 110.127 0.493584   26.8807 0.457482    31.775 0.0752122 16.4195 0.588505
101.439 0.513679 110.137 0.49971   26.8821 0.457097    31.7836 0.0763192 16.4196 0.59488
101.441 0.517229 110.149 0.505096   26.8834 0.456567    31.7963 0.0763953 16.4197 0.601102
101.443 0.521982 110.167 0.514059   26.8844 0.455854    31.81 0.0751987 16.4199 0.608088
101.444 0.52512 110.172 0.51959   26.8854 0.454859    31.8329 0.0713858 16.4201 0.615025
101.446 0.526307 110.175 0.525585   26.8865 0.453345    31.8581 0.066218 16.4204 0.622887
101.448 0.526235 110.178 0.534614   26.8874 0.451035    31.8904 0.0597402 16.4207 0.630432
101.45 0.525967 110.18 0.538515   26.8885 0.446501    31.9284 0.0533334 16.421 0.63869
101.452 0.525669 110.182 0.543352   26.8896 0.439158    32.0045 0.0436235 16.4214 0.646473
101.455 0.525158 110.184 0.546707   26.8907 0.425553    32.1012 0.0345545 16.4219 0.657324
101.458 0.524497 110.186 0.550206   26.8919 0.405722    32.1728 0.0293115 16.4224 0.66556
101.461 0.52363 110.189 0.553384   26.8928 0.387209    32.2315 0.0272299 16.4234 0.677619
101.465 0.522384 110.192 0.55588   26.8939 0.365321    32.2995 0.0297029 16.4243 0.684751
101.471 0.520114 110.195 0.558298   26.8952 0.342111    32.3083 0.0323172 16.4261 0.68589
101.479 0.516974 110.199 0.560985   26.8966 0.320074    32.3259 0.0440215 16.4281 0.665798
101.492 0.511657 110.207 0.565726   26.8978 0.302734    32.3377 0.0564423 16.4319 0.579204
101.513 0.502096 110.213 0.569976   26.8986 0.293593    32.3496 0.0745838 16.4338 0.516642
101.546 0.486775 110.225 0.57662   26.8991 0.287729    32.3605 0.0976626 16.4347 0.4826
101.564 0.47959 110.238 0.583244   26.8995 0.283109    32.3747 0.139302 16.4354 0.458095
101.582 0.474869 110.256 0.590469   26.9 0.278646    32.3891 0.197417 16.4357 0.445127
101.599 0.472289 110.276 0.595808   26.9005 0.27274    32.3991 0.256955 16.436 0.433209
101.615 0.470571 110.298 0.598591   26.9012 0.26331    32.408 0.336719 16.4363 0.41973
101.633 0.468304 110.325 0.598881   26.902 0.249036    32.4155 0.428025 16.4366 0.407683
101.653 0.465749 110.356 0.596474   26.903 0.2269    32.4183 0.46564 16.4371 0.387276
101.666 0.464539 110.388 0.591257   26.9037 0.198887    32.4201 0.485449 16.4376 0.365552
101.681 0.462854 110.432 0.578018   26.9042 0.171249    32.4219 0.496231 16.4386 0.318886
101.694 0.460694 110.474 0.560399   26.9049 0.133262    32.4238 0.503449 16.4399 0.252746
101.709 0.457309 110.494 0.551907   26.9052 0.121901    32.4254 0.507981 16.4415 0.156672
101.739 0.448337 110.511 0.543231   26.9055 0.118162    32.4263 0.512066 16.4425 0.0976435
101.762 0.438453 110.529 0.530243   26.9058 0.116321    32.4269 0.517315 16.4429 0.0776599
101.787 0.424887 110.563 0.49861   26.9061 0.114183    32.4273 0.523868 16.4436 0.0657609
101.83 0.400693 110.576 0.484889   26.9064 0.112212    32.4276 0.530349 16.444 0.0636107
101.876 0.376015 110.588 0.470347   26.9068 0.109964    32.4279 0.537788 16.4445 0.0635556
101.952 0.339122 110.595 0.460457   26.9073 0.107783    32.4282 0.542964 16.4454 0.0652523
102.065 0.292529 110.602 0.451387   26.9082 0.105251    32.4285 0.549153 16.4465 0.0683128
102.177 0.252922 110.606 0.444522   26.9093 0.103665    32.4288 0.5547 16.448 0.0718534
102.269 0.224535 110.612 0.434949   26.9107 0.102804    32.4292 0.560461 16.4497 0.074693
102.36 0.198751 110.616 0.42772   26.9123 0.102476    32.4295 0.566291 16.4516 0.0763087
102.475 0.169039 110.621 0.419633   26.9146 0.102398    32.43 0.572206 16.454 0.0766464
102.564 0.148298 110.628 0.408685   26.9178 0.102449    32.4304 0.578251 16.4572 0.0755043
102.634 0.133126 110.635 0.396476   26.9236 0.102596    32.431 0.584418 16.4605 0.0729549
102.745 0.110815 110.649 0.370532   26.9345 0.102871    32.4316 0.590775 16.4657 0.0675779
102.857 0.091291 110.666 0.334785   26.9562 0.103366    32.4324 0.597267 16.471 0.0621884
102.896 0.086621 110.693 0.266343   26.9998 0.104067    32.4333 0.604187 16.4789 0.0551207
102.925 0.0853293 110.718 0.189895   27.087 0.104307    32.4342 0.611251 16.4921 0.0460296
102.948 0.0864412 110.744 0.11034   27.1446 0.102598    32.4355 0.619014 16.511 0.036452
102.966 0.0896862 110.755 0.0913568   27.1794 0.0986299    32.4368 0.626659 16.5269 0.030328
102.983 0.0952974 110.77 0.0871603   27.2175 0.0907275    32.4384 0.634703 16.5388 0.0273957
102.999 0.104214 110.78 0.0877606   27.2441 0.0845167    32.4401 0.642658 16.5531 0.0270045
103.014 0.118994 110.792 0.0894826   27.2735 0.0780397    32.4425 0.652581 16.5547 0.0280384
103.035 0.148373 110.814 0.0928366   27.3223 0.0679499    32.4448 0.660632 16.5579 0.0335606
103.053 0.18509 110.836 0.0958242   27.3708 0.0587763    32.4488 0.672375 16.5604 0.0415404
103.067 0.227965 110.873 0.0996499   27.4339 0.0479664    32.4527 0.680232 16.5627 0.0529671
103.08 0.296944 110.914 0.102612   27.4671 0.0428295    32.4605 0.686634 16.5649 0.0685069
103.093 0.381843 110.961 0.104595   27.4985 0.0384849    32.4684 0.678991 16.567 0.0897551
103.103 0.449667 111.021 0.105513   27.5295 0.0353268    32.4842 0.626294 16.5697 0.124427
103.109 0.475771 111.079 0.104554   27.5779 0.0330119    32.4992 0.542837 16.5725 0.176186
103.114 0.486926 111.192 0.0993189   27.5837 0.0364455    32.5046 0.504427 16.5747 0.230825
103.118 0.492311 111.304 0.0923696   27.5951 0.0588299    32.5089 0.47194 16.5765 0.297387
103.123 0.496917 111.386 0.0872013   27.6025 0.0814691    32.5106 0.458422 16.578 0.378021
103.129 0.501512 111.456 0.0832209   27.6066 0.091272    32.5119 0.447931 16.5789 0.446528
103.137 0.505988 111.526 0.079629   27.6118 0.0969538    32.5136 0.433584 16.5794 0.474165
103.145 0.509327 111.572 0.0774657   27.6162 0.100313    32.5147 0.425262 16.5797 0.489702
103.148 0.511607 111.647 0.0741702   27.6214 0.103106    32.5158 0.415766 16.5802 0.501304
103.15 0.514913 111.76 0.0686508   27.6306 0.105076    32.5182 0.396615 16.5806 0.507365
103.152 0.519512 111.872 0.0605501   27.6406 0.105211    32.5218 0.366904 16.5808 0.511672
103.153 0.522996 111.984 0.0488826   27.6549 0.104371    32.526 0.329074 16.5809 0.517305
103.154 0.525701 112.097 0.0363983   27.6752 0.102983    32.5344 0.241735 16.581 0.522646
103.156 0.526506 112.209 0.0318362   27.7971 0.0949733    32.5436 0.130607 16.5811 0.529294
103.158 0.526304 112.257 0.0432117   28.0217 0.0816322    32.5471 0.0897067 16.5812 0.536901
103.16 0.52603 112.294 0.0676397   28.134 0.0756265    32.5495 0.0728231 16.5812 0.54231
103.162 0.525742 112.334 0.112333   28.3586 0.0647771    32.5526 0.0646462 16.5813 0.548667
103.165 0.525234 112.363 0.164412   28.4298 0.0616672    32.5546 0.0632923 16.5813 0.554086
103.169 0.524488 112.392 0.248818   28.501 0.058689    32.5572 0.0636271 16.5814 0.559857
103.172 0.523595 112.417 0.343108   28.5721 0.0558425    32.5623 0.0659041 16.5815 0.565604
103.176 0.522195 112.441 0.429683   28.6433 0.0531276    32.5684 0.0690735 16.5815 0.571346
103.182 0.519865 112.454 0.46608   28.7145 0.0505444    32.5766 0.0726847 16.5816 0.577311
103.191 0.516437 112.464 0.481272   28.7856 0.0480929    32.5857 0.0752825 16.5817 0.583265
103.204 0.510748 112.473 0.489567   28.8568 0.045773    32.5945 0.0763638 16.5819 0.589464
103.228 0.499743 112.482 0.496191   28.9691 0.0423871    32.6078 0.0763594 16.582 0.595743
103.255 0.487154 112.496 0.502933   28.9831 0.0421045    32.6221 0.0750254 16.5822 0.602431
103.272 0.480011 112.511 0.509644   28.9866 0.042085    32.6447 0.0711511 16.5824 0.609236
103.29 0.4753 112.519 0.513936   28.9937 0.0422148    32.6694 0.0660518 16.5826 0.616708
103.306 0.472653 112.523 0.518066   29.0077 0.0429565    32.703 0.0593419 16.5828 0.624119
103.324 0.470755 112.525 0.523255   29.0107 0.0433735    32.7428 0.0527455 16.5831 0.632168
103.34 0.468825 112.529 0.531804   29.0166 0.044802    32.8224 0.0428303 16.5835 0.640028
103.361 0.465997 112.53 0.535224   29.0177 0.0452063    32.9186 0.0340272 16.5839 0.649947
103.375 0.464568 112.532 0.540632   29.0199 0.047232    32.988 0.0290323 16.5844 0.657992
103.391 0.462733 112.534 0.54413   29.0243 0.0552293    33.0463 0.0272793 16.5851 0.669648
103.404 0.460581 112.536 0.54813   29.0261 0.061179    33.1132 0.0309636 16.5858 0.678024
103.42 0.456912 112.539 0.551832   29.0276 0.0684493    33.1225 0.0343849 16.5872 0.687349
103.453 0.446681 112.542 0.554618   29.0287 0.0767814    33.1409 0.0490741 16.5887 0.684919
103.477 0.436069 112.545 0.556866   29.0297 0.0863685    33.1525 0.0631619 16.5916 0.647428
103.505 0.420739 112.549 0.559468   29.0306 0.0979475    33.1639 0.0828525 16.5943 0.580426
103.537 0.402213 112.555 0.563918   29.0315 0.112942    33.1752 0.109526 16.5956 0.540042
103.584 0.377216 112.562 0.568182   29.0323 0.131153    33.1901 0.157532 16.5966 0.501006
103.666 0.337392 112.571 0.573829   29.033 0.151058    33.2018 0.20943 16.5971 0.483434
103.77 0.293949 112.584 0.580481   29.0336 0.176343    33.2108 0.26722 16.5976 0.464896
103.883 0.254279 112.604 0.589113   29.0342 0.213564    33.2191 0.344209 16.5978 0.456377
103.975 0.225641 112.624 0.595061   29.0347 0.268461    33.2256 0.426023 16.598 0.447436
104.067 0.199948 112.65 0.598636   29.0353 0.354262    33.2282 0.4636 16.5983 0.435336
104.179 0.171121 112.678 0.599001   29.0358 0.421428    33.23 0.483634 16.5985 0.427989
104.291 0.144672 112.711 0.596148   29.0361 0.456125    33.2317 0.494574 16.5987 0.419745
104.381 0.125033 112.748 0.589892   29.0365 0.473959    33.2335 0.501895 16.5991 0.403267
104.488 0.103579 112.786 0.578104   29.0368 0.479705    33.2351 0.506764 16.5998 0.374807
104.526 0.0966451 112.817 0.56476   29.0372 0.483103    33.2365 0.513196 16.6005 0.342765
104.572 0.0892763 112.834 0.5573   29.0379 0.485992    33.2372 0.520229 16.602 0.27032
104.612 0.0847336 112.856 0.547395   29.0389 0.488255    33.2376 0.52754 16.6038 0.165506
104.638 0.0835195 112.874 0.536183   29.0406 0.489696    33.2379 0.533519 16.6049 0.096899
104.661 0.0845471 112.892 0.521556   29.0425 0.489946    33.2382 0.540412 16.6055 0.0755036
104.679 0.0876156 112.905 0.510065   29.0456 0.489342    33.2385 0.545089 16.6062 0.0645603
104.696 0.0930419 112.918 0.496143   29.0496 0.488266    33.2387 0.549888 16.6066 0.0631974
104.712 0.101686 112.928 0.485242   29.0559 0.486782    33.2389 0.554127 16.6072 0.0636877
104.728 0.116028 112.939 0.471624   29.0629 0.485417    33.2392 0.558232 16.6082 0.066098
104.747 0.143005 112.947 0.460873   29.0713 0.484016    33.2395 0.562859 16.6095 0.0695089
104.766 0.179132 112.953 0.451747   29.0828 0.482236    33.2397 0.566974 16.6112 0.0730556
104.779 0.220995 112.958 0.444729   29.1057 0.478967    33.2401 0.572345 16.6129 0.0753349
104.794 0.290527 112.964 0.434804   29.1308 0.475806    33.2405 0.576963 16.6148 0.0763422
104.809 0.39047 112.968 0.427381   29.1648 0.472164    33.241 0.582749 16.6176 0.0761749
104.82 0.4567 112.973 0.419271   29.2027 0.468824    33.2415 0.58812 16.6206 0.0745871
104.826 0.481191 112.98 0.407895   29.2512 0.465494    33.2422 0.594484 16.625 0.0706504
104.831 0.490404 112.987 0.395514   29.3052 0.462765    33.243 0.600531 16.6299 0.0655845
104.837 0.495958 113.001 0.369157   29.3734 0.460336    33.2439 0.6075 16.6367 0.0588884
104.843 0.501184 113.019 0.332776   29.4143 0.459352    33.2449 0.614345 16.6456 0.0517202
104.85 0.505069 113.045 0.26539   29.4539 0.458751    33.2462 0.622186 16.6626 0.0415531
104.859 0.508926 113.07 0.18956   29.4919 0.458342    33.2475 0.629652 16.6819 0.0330771
104.863 0.511309 113.095 0.110402   29.527 0.458132    33.2492 0.637692 16.6952 0.0284872
104.865 0.514919 113.107 0.0914156   29.5276 0.458152    33.2509 0.645431 16.7067 0.0277373
104.867 0.519148 113.122 0.0871516   29.5287 0.458175    33.2536 0.656071 16.7197 0.0334902
104.868 0.522544 113.132 0.0877298   29.5309 0.458073    33.2561 0.664199 16.7204 0.0347671
104.869 0.525209 113.144 0.0894378   29.5332 0.457983    33.2606 0.676013 16.7218 0.0396135
104.871 0.52604 113.168 0.0931396   29.5362 0.457948    33.265 0.683307 16.7236 0.0478532
104.873 0.525853 113.19 0.0960694   29.537 0.457934    33.2739 0.685538 16.7256 0.0599988
104.875 0.52558 113.229 0.100022   29.5385 0.457857    33.2832 0.667813 16.7276 0.0760308
104.877 0.525271 113.269 0.102815   29.5407 0.457618    33.302 0.58901 16.7298 0.100621
104.88 0.524722 113.317 0.104709   29.5427 0.457214    33.3108 0.534638 16.7326 0.14062
104.883 0.524044 113.379 0.10549   29.5441 0.456747    33.3148 0.504334 16.7351 0.191136
104.886 0.523171 113.439 0.104737   29.5452 0.456112    33.318 0.480749 16.7371 0.246657
104.89 0.521977 113.473 0.103449   29.5463 0.455248    33.3194 0.469938 16.7389 0.321194
104.896 0.519784 113.52 0.100789   29.5473 0.453937    33.3212 0.455331 16.7404 0.409893
104.903 0.5168 113.563 0.0979836   29.5483 0.452025    33.3223 0.446258 16.741 0.456705
104.916 0.5117 113.632 0.0933652   29.5494 0.448433    33.3233 0.437662 16.7414 0.479261
104.935 0.50269 113.742 0.0865524   29.5504 0.442355    33.3242 0.430378 16.7417 0.492021
104.97 0.486816 113.854 0.0804719   29.5515 0.431288    33.3252 0.422398 16.7421 0.500532
104.988 0.479614 113.967 0.0752441   29.5527 0.413041    33.3266 0.411238 16.7424 0.505953
105.007 0.474875 114.079 0.0701019   29.5535 0.398151    33.3281 0.399472 16.7428 0.512915
105.024 0.472292 114.191 0.0630431   29.5544 0.379902    33.331 0.375366 16.7429 0.520433
105.04 0.470604 114.304 0.0526089   29.5554 0.360289    33.3341 0.348566 16.743 0.526984
105.059 0.468307 114.386 0.0429519   29.5567 0.337855    33.3402 0.289479 16.7431 0.532637
105.078 0.465777 114.425 0.0379695   29.5581 0.316201    33.348 0.203096 16.7431 0.537854
105.091 0.464552 114.456 0.0340146   29.5593 0.300087    33.357 0.0954198 16.7432 0.541769
105.106 0.462848 114.489 0.0301411   29.5599 0.292281    33.3599 0.0739141 16.7432 0.545756
105.119 0.460699 114.526 0.0273846   29.5604 0.286826    33.3643 0.0640655 16.7432 0.549558
105.135 0.457271 114.572 0.0291621   29.5609 0.28212    33.3665 0.0633118 16.7433 0.55313
105.166 0.447946 114.611 0.0409813   29.5613 0.277496    33.3692 0.0642465 16.7433 0.557395
105.189 0.437867 114.649 0.0683176   29.5618 0.271379    33.3747 0.0670685 16.7434 0.561427
105.215 0.424029 114.69 0.115289   29.5626 0.260693    33.3802 0.0699459 16.7434 0.566851
105.258 0.399661 114.72 0.171018   29.5634 0.245991    33.3888 0.0733999 16.7435 0.571802
105.304 0.37516 114.749 0.257505   29.5643 0.225323    33.3988 0.0757898 16.7436 0.578061
105.386 0.334517 114.772 0.343004   29.565 0.198847    33.4077 0.0765803 16.7437 0.584017
105.425 0.317173 114.795 0.428307   29.5655 0.171837    33.4208 0.0762579 16.7439 0.590698
105.456 0.304515 114.808 0.46501   29.5661 0.133919    33.435 0.0746867 16.744 0.597399
105.489 0.291794 114.817 0.480583   29.5664 0.122195    33.4606 0.0700467 16.7442 0.60471
105.526 0.278687 114.826 0.489069   29.5667 0.118286    33.485 0.0649983 16.7444 0.612175
105.572 0.263076 114.836 0.495689   29.567 0.116453    33.5222 0.0577908 16.7447 0.620482
105.648 0.239437 114.851 0.503083   29.5673 0.114353    33.5659 0.0508103 16.745 0.628635
105.752 0.208951 114.864 0.509047   29.5676 0.112402    33.637 0.0421972 16.7453 0.637122
105.865 0.179127 114.873 0.512984   29.568 0.110101    33.7217 0.0345542 16.7457 0.645552
105.977 0.152012 114.876 0.516317   29.5684 0.108005    33.79 0.0295956 16.7462 0.65629
106.089 0.127295 114.879 0.521054   29.5693 0.105402    33.8483 0.0271829 16.7467 0.66466
106.202 0.10628 114.882 0.529345   29.5704 0.103764    33.9166 0.0284457 16.7476 0.676361
106.314 0.0902988 114.884 0.533511   29.5718 0.102845    33.9256 0.0305746 16.7485 0.683566
106.324 0.0895227 114.886 0.538501   29.5734 0.102493    33.9435 0.0406297 16.7502 0.686163
106.345 0.0894303 114.887 0.541874   29.5757 0.102401    33.9559 0.0519804 16.752 0.671286
106.364 0.0906918 114.889 0.545579   29.5788 0.102445    33.967 0.0671789 16.7554 0.598977
106.381 0.0939234 114.891 0.549274   29.5843 0.102587    33.978 0.0879395 16.7586 0.499898
106.398 0.0994732 114.894 0.552307   29.5944 0.102843    33.9907 0.120499 16.7596 0.459442
106.413 0.108303 114.897 0.555332   29.6147 0.10331    34.0051 0.170744 16.7602 0.436952
106.429 0.122917 114.901 0.558127   29.6553 0.104007    34.016 0.224025 16.7606 0.419385
106.45 0.152143 114.907 0.561831   29.7363 0.104364    34.0249 0.287067 16.7611 0.40062
106.468 0.1891 114.913 0.565589   29.8032 0.102679    34.0324 0.363362 16.7615 0.382184
106.481 0.232271 114.92 0.570028   29.8393 0.0988132    34.0378 0.435332 16.762 0.361178
106.495 0.303066 114.93 0.575794   29.8761 0.0913182    34.04 0.467136 16.7629 0.319942
106.508 0.387523 114.943 0.582904   29.9026 0.0851304    34.0418 0.485536 16.7638 0.275563
106.517 0.449367 114.958 0.588942   29.9315 0.0787049    34.0436 0.496358 16.7656 0.174145
106.523 0.474807 114.976 0.594512   29.9788 0.0688737    34.0455 0.503503 16.767 0.0912572
106.528 0.486386 114.996 0.598505   30.0274 0.0596526    34.0471 0.508107 16.7676 0.0713151
106.532 0.491807 115 0.598962   30.1021 0.0474948    34.0481 0.512322 16.7684 0.0639653
106.536 0.496419     30.2052 0.0335612    34.0486 0.517472 16.7688 0.0634112
106.542 0.501347     30.2193 0.0321867    34.049 0.524645 16.7693 0.0642544
106.55 0.505842     30.2228 0.0319883    34.0493 0.531505 16.77 0.0659218
106.558 0.509019     30.2298 0.0319368    34.0497 0.539407 16.7707 0.067865
106.561 0.511021     30.2438 0.0335722    34.05 0.544629 16.7716 0.0702326
106.563 0.514049     30.2532 0.0368711    34.0503 0.551494 16.7724 0.0721148
106.564 0.517845     30.2544 0.0379028    34.0506 0.557169 16.7732 0.0736704
106.566 0.521858     30.2567 0.0429214    34.051 0.563599 16.7741 0.0749662
106.568 0.525129     30.2613 0.0599236    34.0515 0.569607 16.775 0.0758262
106.569 0.526456     30.2653 0.076332    34.0519 0.576002 16.7762 0.0765406
106.571 0.526493     30.2689 0.0873149    34.0525 0.582264 16.7777 0.0767158
106.573 0.526239     30.2728 0.0934595    34.0531 0.588779 16.7801 0.0761294
106.575 0.525948     30.2764 0.0966325    34.0539 0.595433 16.7826 0.0746412
106.578 0.525436     30.2813 0.100156    34.0547 0.602278 16.7877 0.0699949
106.581 0.524801     30.2871 0.1031    34.0557 0.609633 16.7925 0.0650226
106.584 0.523971     30.2962 0.104773    34.0568 0.617105 16.7998 0.0578914
106.588 0.522837     30.3064 0.104771    34.0583 0.625347 16.8087 0.0509249
106.594 0.520655     30.321 0.103888    34.0598 0.633518 16.8264 0.0406297
106.602 0.517688     30.3431 0.102381    34.0619 0.643235 16.845 0.0326403
106.613 0.512701     30.4677 0.0942766    34.0639 0.65143 16.8578 0.0283039
106.632 0.50414     30.5923 0.0866898    34.0671 0.662756 16.8694 0.0285563
106.67 0.48683     30.7169 0.0796213    34.0701 0.67135 16.8823 0.0375036
106.688 0.479447     30.8415 0.0730708    34.0762 0.683244 16.8829 0.0389703
106.707 0.474633     30.9661 0.0670386    34.082 0.686464 16.8842 0.0440641
106.722 0.472288     31.0907 0.0615244    34.0935 0.672302 16.8857 0.0519746
106.739 0.470498     31.2153 0.0565285    34.1056 0.630358 16.8877 0.0648448
106.756 0.468275     31.4315 0.0484991    34.1216 0.537977 16.8897 0.0824502
106.776 0.465741     31.5868 0.0434191    34.1293 0.482858 16.8921 0.110984
106.788 0.464556     31.6063 0.0428871    34.1321 0.46091 16.8949 0.154737
106.803 0.462915     31.6453 0.042146    34.134 0.445415 16.8972 0.204896
106.815 0.460829     31.6537 0.0421397    34.1357 0.431104 16.899 0.262309
106.831 0.457491     31.6558 0.04218    34.137 0.420857 16.901 0.352427
106.861 0.448275     31.66 0.0423558    34.1384 0.409855 16.9023 0.436215
106.885 0.438247     31.6685 0.0429698    34.1404 0.393385 16.9028 0.469517
106.91 0.424433     31.6706 0.0432543    34.1438 0.36464 16.9032 0.487473
106.952 0.40084     31.6748 0.0442129    34.1473 0.333446 16.9035 0.498271
106.997 0.376427     31.6784 0.0454186    34.1543 0.263286 16.904 0.505066
107.075 0.338311     31.6793 0.0459715    34.1625 0.167873 16.9043 0.510051
107.187 0.291556     31.6811 0.048048    34.1681 0.0980467 16.9044 0.51454
107.3 0.251962     31.6838 0.0533386    34.1706 0.0771574 16.9045 0.519541
107.388 0.224533     31.6863 0.0611926    34.1746 0.0649012 16.9046 0.529028
107.497 0.193892     31.6878 0.0685662    34.1766 0.0633208 16.9046 0.53548
107.577 0.173648     31.689 0.0771392    34.1792 0.0637467 16.9047 0.54446
107.655 0.155204     31.69 0.087029    34.1842 0.0660308 16.9048 0.551669
107.768 0.130474     31.6909 0.0985487    34.1908 0.0695035 16.9049 0.558797
107.88 0.108362     31.6918 0.113391    34.1989 0.0730525 16.905 0.56547
107.992 0.0894904     31.6926 0.132314    34.2062 0.0750925 16.9051 0.572842
108.006 0.0878648     31.6933 0.152577    34.2179 0.076488 16.9052 0.579763
108.034 0.0862224     31.6939 0.178463    34.2299 0.0764414 16.9053 0.587209
108.055 0.0862811     31.6945 0.216743    34.247 0.0747186 16.9055 0.594526
108.075 0.0883124     31.695 0.27375    34.2649 0.0716226 16.9057 0.602246
108.093 0.0923186     31.6956 0.362003    34.2909 0.0661587 16.9059 0.610484
108.109 0.0990248     31.696 0.424143    34.3206 0.0602292 16.9062 0.618936
108.126 0.110431     31.6963 0.457382    34.3685 0.0522409 16.9065 0.628388
108.141 0.127798     31.6967 0.473761    34.4408 0.0426063 16.9069 0.637919
108.162 0.161389     31.697 0.479682    34.4757 0.0389846 16.9074 0.648603
108.178 0.198713     31.6974 0.483039    34.521 0.0353299 16.9079 0.65815
108.191 0.246802     31.6982 0.486137    34.5641 0.0322645 16.9087 0.67014
108.204 0.322304     31.6991 0.488272    34.6249 0.0283733 16.9094 0.678391
108.214 0.392264     31.7009 0.489726    34.6903 0.0259652 16.9107 0.68662
108.223 0.448253     31.7028 0.48995    34.7256 0.0270746 16.912 0.685716
108.228 0.472747     31.706 0.489293    34.7344 0.0287966 16.9141 0.665579
108.233 0.485141     31.71 0.488239    34.752 0.036476 16.9162 0.624511
108.237 0.49091     31.7163 0.486748    34.7647 0.0462526 16.9189 0.541433
108.241 0.495622     31.7233 0.485393    34.7759 0.0595723 16.9202 0.49672
108.248 0.500757     31.7318 0.483977    34.7869 0.0775852 16.9208 0.472314
108.256 0.505556     31.7433 0.482191    34.798 0.102374 16.9212 0.458138
108.264 0.508869     31.7664 0.478912    34.8123 0.145937 16.9214 0.449029
108.267 0.510883     31.7915 0.475759    34.8248 0.197541 16.9217 0.437486
108.269 0.513939     31.8256 0.472105    34.8343 0.25542 16.9219 0.430375
108.271 0.517632     31.8636 0.468775    34.8441 0.345394 16.9221 0.421874
108.272 0.521703     31.9123 0.465444    34.8516 0.437507 16.9223 0.411564
108.274 0.52498     31.9664 0.462727    34.8542 0.471625 16.9226 0.400662
108.275 0.526262     32.0349 0.460303    34.8561 0.488963 16.9231 0.378406
108.277 0.526264     32.0758 0.459328    34.8583 0.500108 16.9237 0.356009
108.279 0.526002     32.1155 0.458749    34.8605 0.507123 16.9247 0.307542
108.281 0.525705     32.1785 0.458021    34.8618 0.512693 16.9261 0.236061
108.284 0.525186     32.1802 0.458029    34.8624 0.518972 16.9277 0.137176
108.288 0.524539     32.1829 0.458099    34.8628 0.526332 16.9284 0.0934663
108.291 0.523695     32.1859 0.458087    34.8631 0.53314 16.9288 0.0755517
108.294 0.52254     32.1901 0.458034    34.8635 0.540993 16.9295 0.065157
108.3 0.520346     32.1955 0.458048    34.8638 0.545963 16.9299 0.0634077
108.308 0.517363     32.1977 0.458002    34.8641 0.552346 16.9304 0.0634928
108.32 0.51232     32.1999 0.457896    34.8644 0.557848 16.9314 0.0654635
108.339 0.503587     32.2015 0.457728    34.8648 0.563455 16.9325 0.0685203
108.377 0.486036     32.2032 0.457416    34.8651 0.56913 16.9341 0.0721036
108.396 0.478925     32.2044 0.457027    34.8656 0.57476 16.9359 0.0748833
108.416 0.474166     32.2056 0.456484    34.8661 0.580734 16.9377 0.0761698
108.43 0.472087     32.2066 0.455738    34.8666 0.586563 16.9408 0.0762811
108.447 0.470349     32.2076 0.454697    34.8673 0.592832 16.9437 0.0748996
108.465 0.467923     32.2086 0.45311    34.868 0.599044 16.948 0.0712219
108.483 0.465684     32.2096 0.450552    34.8689 0.605882 16.9527 0.0663226
108.494 0.46459     32.2107 0.445715    34.8699 0.612696 16.9595 0.059502
108.508 0.463047     32.2117 0.437662    34.8711 0.620378 16.9677 0.0527303
108.521 0.460943     32.2129 0.423286    34.8724 0.6277 16.984 0.042579
108.536 0.457787     32.2139 0.40546    34.874 0.635501 17.0029 0.0339685
108.565 0.449292     32.2148 0.38754    34.8756 0.643053 17.0166 0.0290435
108.588 0.439618     32.2159 0.366532    34.8779 0.652349 17.0283 0.0272403
108.614 0.42627     32.2173 0.340753    34.8801 0.660148 17.0416 0.0307358
108.656 0.402562     32.2188 0.316484    34.8836 0.670649 17.0435 0.0342346
108.701 0.377795     32.2201 0.299838    34.8872 0.678516 17.0473 0.0493805
108.767 0.345127     32.2207 0.292032    34.8944 0.686587 17.0497 0.0637518
108.88 0.297454     32.2212 0.286562    34.9017 0.68261 17.052 0.0840142
108.992 0.256959     32.2217 0.281884    34.9164 0.641204 17.0543 0.111413
109.082 0.228655     32.2221 0.277292    34.9306 0.569326 17.0573 0.160505
109.171 0.203414     32.2226 0.27078    34.9367 0.528595 17.0596 0.212592
109.284 0.174225     32.2234 0.260183    34.9413 0.494372 17.0613 0.270809
109.378 0.151438     32.2243 0.244304    34.9434 0.478599 17.0629 0.34572
109.486 0.127739     32.2252 0.219366    34.9456 0.461597 17.0642 0.425296
109.57 0.110646     32.2259 0.188903    34.9466 0.453193 17.0647 0.462965
109.644 0.0966486     32.2264 0.160473    34.9477 0.444369 17.0651 0.483147
109.682 0.0902526     32.2269 0.130309    34.9487 0.435666 17.0654 0.493968
109.726 0.0848234     32.2272 0.121272    34.9497 0.427669 17.0658 0.501284
109.753 0.0832143     32.2275 0.117783    34.9507 0.420083 17.0661 0.506606
109.777 0.0838536     32.2278 0.115867    34.9519 0.410477 17.0664 0.515746
109.796 0.0865216     32.2281 0.113656    34.954 0.393132 17.0666 0.523909
109.813 0.0914356     32.2284 0.111613    34.9561 0.375991 17.0667 0.532955
109.829 0.09938     32.2288 0.109509    34.9603 0.339829 17.0667 0.538378
109.845 0.112605     32.2294 0.107179    34.9656 0.287878 17.0668 0.543552
109.862 0.134454     32.2304 0.104797    34.974 0.194852 17.0668 0.547072
109.882 0.169962     32.2315 0.103402    34.9826 0.0937557 17.0668 0.550658
109.896 0.209647     32.233 0.102694    34.9856 0.0722324 17.0669 0.553846
109.91 0.270692     32.2347 0.102438    34.9898 0.0638466 17.0669 0.556877
109.924 0.356033     32.2372 0.1024    34.992 0.0632821 17.067 0.560281
109.934 0.426661     32.2408 0.102473    34.9947 0.0642096 17.067 0.563656
109.94 0.463556     32.2605 0.102967    34.9985 0.0661525 17.0671 0.567894
109.945 0.481126     32.2867 0.103535    35.0025 0.0683458 17.0671 0.572246
109.95 0.489487     32.3392 0.104336    35.0076 0.0709958 17.0672 0.578414
109.955 0.494839     32.4041 0.104676    35.0126 0.0730486 17.0673 0.583854
109.961 0.499968     32.4382 0.104222    35.0174 0.074465 17.0675 0.590645
109.968 0.50402     32.4723 0.102577    35.024 0.0757629 17.0676 0.597267
109.976 0.507612     32.5009 0.0990405    35.0306 0.0763646 17.0678 0.604743
109.981 0.510324     32.5314 0.092656    35.0419 0.0763299 17.068 0.612323
109.984 0.513567     32.5547 0.0871445    35.0535 0.0753655 17.0683 0.620855
109.986 0.516861     32.5803 0.0813845    35.0767 0.0716732 17.0686 0.629198
109.988 0.522326     32.6284 0.0711891    35.1029 0.066381 17.0689 0.637787
109.989 0.525147     32.6792 0.0614101    35.1333 0.0602402 17.0693 0.646491
109.991 0.525966     32.7629 0.0477489    35.1697 0.0540047 17.0699 0.657583
109.993 0.525719     32.8752 0.0330151    35.2426 0.0444244 17.0704 0.666064
109.995 0.525396     32.8893 0.0318739    35.3341 0.0355429 17.0714 0.677616
109.997 0.525042     32.8928 0.0318097    35.4074 0.030006 17.0723 0.684282
110 0.524497     32.8998 0.0320645    35.4416 0.0277147 17.0741 0.685109
110.003 0.523765     32.9061 0.0329582    35.4767 0.0260463 17.0759 0.668172
110.006 0.522841     32.9125 0.0349079    35.5213 0.0286748 17.079 0.604842
110.01 0.521458     32.9141 0.035932    35.5647 0.0433858 17.0806 0.55834
110.017 0.51918     32.9173 0.0411865    35.5844 0.0611935 17.0813 0.531442
110.025 0.515938     32.9226 0.0577123    35.5982 0.0839138 17.0824 0.490953
110.038 0.510447     32.9279 0.0778378    35.6117 0.116371 17.0828 0.476362
110.061 0.499994     32.9317 0.0886756    35.6256 0.162394 17.0832 0.461948
110.088 0.487323     32.9359 0.0943845    35.6369 0.213965 17.0834 0.453786
110.106 0.480169     32.9396 0.0973453    35.6457 0.272026 17.0835 0.445751
110.123 0.475443     32.9447 0.10089    35.6536 0.346763 17.0838 0.437004
110.14 0.472785     32.951 0.103732    35.6599 0.425898 17.0839 0.430411
110.157 0.470911     32.9588 0.104761    35.6625 0.463194 17.0841 0.423534
110.174 0.469047     32.9704 0.104554    35.6643 0.483269 17.0844 0.412967
110.194 0.466349     32.9853 0.103642    35.6659 0.494089 17.0849 0.391574
110.209 0.464703     33.1665 0.0918779    35.6677 0.501387 17.0854 0.36858
110.227 0.46267     33.3759 0.0796738    35.6693 0.506719 17.0865 0.318825
110.241 0.460361     33.4781 0.0743591    35.6711 0.516064 17.088 0.242054
110.258 0.456473     33.5804 0.0693351    35.6718 0.524253 17.0897 0.141571
110.291 0.445609     33.6827 0.0646018    35.6722 0.533558 17.0904 0.0945858
110.32 0.432246     33.7849 0.0601592    35.6725 0.538947 17.0909 0.0761961
110.351 0.415373     33.8872 0.0560073    35.6728 0.544106 17.0916 0.065177
110.389 0.394187     33.9894 0.0521461    35.6729 0.547596 17.092 0.0633941
110.432 0.371196     34.0917 0.0485756    35.6731 0.551151 17.0924 0.063522
110.464 0.35459     34.218 0.0443389    35.6733 0.554304 17.0934 0.0655454
110.497 0.338891     34.2461 0.0435296    35.6735 0.557301 17.0946 0.0686544
110.529 0.324742     34.3023 0.0422515    35.6737 0.560658 17.0962 0.0722441
110.577 0.305234     34.3125 0.0421895    35.6739 0.563994 17.0979 0.0748309
110.655 0.27669     34.315 0.0422261    35.6742 0.568168 17.0998 0.0762247
110.743 0.247572     34.3201 0.0424554    35.6745 0.572477 17.1025 0.0763508
110.83 0.22139     34.3303 0.0433386    35.675 0.578543 17.1059 0.0748041
110.942 0.190488     34.3322 0.0436527    35.6755 0.583964 17.1096 0.0716955
111.054 0.162315     34.3359 0.0447327    35.6762 0.590747 17.1147 0.0663876
111.166 0.136683     34.3396 0.0468176    35.6769 0.597358 17.1208 0.0602043
111.279 0.113263     34.3421 0.0499476    35.6779 0.604848 17.1293 0.0530395
111.376 0.0948348     34.3442 0.0544478    35.679 0.612432 17.1447 0.0432799
111.417 0.0883476     34.3457 0.0592704    35.6803 0.620981 17.164 0.0343609
111.448 0.0851899     34.3472 0.0659259    35.6818 0.629343 17.1782 0.0291752
111.476 0.0843162     34.3484 0.0732745    35.6836 0.637972 17.1899 0.0272293
111.5 0.085983     34.3494 0.0822243    35.6856 0.646694 17.2034 0.030181
111.52 0.0900856     34.3503 0.0927867    35.6885 0.657802 17.2053 0.0332284
111.537 0.0968682     34.3512 0.106461    35.6912 0.666284 17.2089 0.0466474
111.554 0.108972     34.352 0.122761    35.6958 0.677804 17.2113 0.0600341
111.57 0.126665     34.353 0.149362    35.7004 0.684362 17.2136 0.0788532
111.591 0.159621     34.3536 0.17583    35.7095 0.684829 17.2158 0.103337
111.606 0.1964     34.3542 0.210585    35.7185 0.667406 17.2187 0.148334
111.619 0.243262     34.3548 0.265366    35.7339 0.60409 17.2212 0.200348
111.632 0.317288     34.3553 0.348322    35.7419 0.555917 17.2231 0.258702
111.642 0.3865     34.3558 0.419739    35.7459 0.527186 17.225 0.348832
111.651 0.446493     34.3561 0.455404    35.7508 0.491532 17.2264 0.436356
111.656 0.472146     34.3565 0.474154    35.7526 0.477694 17.2269 0.470081
111.661 0.484938     34.3568 0.479832    35.7545 0.463073 17.2273 0.487927
111.666 0.49086     34.3573 0.483182    35.7555 0.454993 17.2277 0.498794
111.67 0.495659     34.3579 0.485964    35.7564 0.447152 17.2281 0.505592
111.677 0.50078     34.359 0.488271    35.7576 0.43713 17.2284 0.511066
111.685 0.505575     34.3607 0.489701    35.7584 0.430791 17.2286 0.516148
111.693 0.508896     34.3626 0.489943    35.7593 0.423675 17.2286 0.521269
111.696 0.510928     34.3656 0.489342    35.7611 0.409492 17.2287 0.530992
111.698 0.514025     34.3697 0.48825    35.7633 0.391373 17.2288 0.539517
111.7 0.517766     34.376 0.486777    35.7675 0.35605 17.2289 0.547184
111.701 0.521722     34.383 0.48541    35.7727 0.307647 17.229 0.554729
111.703 0.52495     34.3914 0.484009    35.7813 0.214029 17.2291 0.563444
111.704 0.526195     34.4029 0.482223    35.7901 0.106405 17.2292 0.57126
111.706 0.526206     34.426 0.478943    35.793 0.078795 17.2293 0.579475
111.708 0.525953     34.4511 0.475784    35.796 0.0662437 17.2295 0.587457
111.71 0.525661     34.4851 0.472138    35.798 0.0637116 17.2296 0.595725
111.713 0.525142     34.523 0.468786    35.8005 0.0634159 17.2299 0.60462
111.717 0.524506     34.5675 0.465716    35.8041 0.0645883 17.2301 0.613669
111.72 0.523674     34.6237 0.46284    35.8102 0.0677758 17.2305 0.624234
111.723 0.522548     34.6891 0.460455    35.8168 0.0710729 17.2309 0.634735
111.729 0.520392     34.7303 0.459437    35.8252 0.0740937 17.2314 0.64661
111.737 0.517455     34.7702 0.458828    35.8346 0.0760071 17.232 0.657904
111.749 0.51251     34.8363 0.458018    35.8439 0.0765892 17.2328 0.669921
111.767 0.503997     34.8371 0.458    35.8573 0.0760467 17.2336 0.67948
111.805 0.486777     34.8388 0.458016    35.8719 0.0742569 17.2346 0.686664
111.824 0.479435     34.8413 0.458108    35.8986 0.0692291 17.2356 0.688428
111.842 0.474625     34.8441 0.458102    35.9229 0.0641908 17.2368 0.684005
111.858 0.472316     34.8476 0.458041    35.9602 0.0571279 17.2377 0.676578
111.874 0.470547     34.8516 0.458062    36.0091 0.0497048 17.2387 0.664291
111.892 0.468337     34.8546 0.458027    36.104 0.0391368 17.2396 0.648881
111.911 0.465796     34.8578 0.457927    36.1938 0.0316803 17.2403 0.629159
111.924 0.464575     34.8602 0.457736    36.2558 0.0277209 17.2417 0.587858
111.939 0.462902     34.8617 0.457492    36.315 0.0260716 17.2427 0.554384
111.951 0.46084     34.863 0.457124    36.3509 0.0279821 17.2436 0.524042
111.967 0.457451     34.8642 0.456629    36.3598 0.0303681 17.2441 0.502608
111.998 0.448074     34.8653 0.455949    36.3777 0.040441 17.2446 0.48563
112.021 0.437993     34.8663 0.454995    36.39 0.0516964 17.2449 0.473536
112.047 0.423858     34.8673 0.453551    36.4011 0.0669754 17.2452 0.462815
112.088 0.400969     34.8683 0.451414    36.4123 0.0878682 17.2455 0.452204
112.133 0.376994     34.8694 0.447163    36.4248 0.120133 17.2456 0.444527
112.216 0.336404     34.8704 0.440321    36.4393 0.170785 17.2458 0.436643
112.329 0.289361     34.8715 0.427406    36.4502 0.224223 17.246 0.429151
112.396 0.265026     34.8728 0.405829    36.4591 0.287481 17.2462 0.42135
112.432 0.253058     34.8738 0.3868    36.4666 0.364056 17.2465 0.411156
112.529 0.223399     34.875 0.364046    36.472 0.435839 17.247 0.390479
112.656 0.188972     34.8762 0.34226    36.4742 0.467461 17.2475 0.367914
112.768 0.161241     34.8775 0.321505    36.476 0.485814 17.2486 0.319142
112.88 0.135779     34.8787 0.30385    36.4778 0.49666 17.2501 0.243787
112.993 0.112716     34.8795 0.293992    36.4798 0.503743 17.2517 0.14379
113.105 0.0917799     34.8801 0.287983    36.4813 0.508292 17.2525 0.095289
113.119 0.0895888     34.8805 0.28328    36.4822 0.512304 17.253 0.076657
113.147 0.0864338     34.8809 0.278647    36.4827 0.51723 17.2537 0.0651709
113.18 0.0845806     34.8814 0.272945    36.4831 0.524553 17.254 0.0633512
113.206 0.0854174     34.8822 0.263373    36.4835 0.531515 17.2545 0.0634823
113.225 0.0885579     34.883 0.249434    36.4839 0.539555 17.2555 0.065491
113.243 0.0940398     34.8839 0.227025    36.4841 0.544864 17.2567 0.0686223
113.258 0.102799     34.8847 0.198656    36.4845 0.551879 17.2583 0.0722018
113.274 0.11734     34.8852 0.170858    36.4848 0.557754 17.2599 0.0747064
113.294 0.144915     34.8859 0.133061    36.4852 0.564451 17.2619 0.0761595
113.313 0.181238     34.8862 0.121841    36.4857 0.570744 17.2644 0.0763011
113.326 0.223321     34.8865 0.118138    36.4862 0.577473 17.2681 0.0746725
113.34 0.292452     34.8868 0.116295    36.4868 0.584031 17.2716 0.0717554
113.354 0.383669     34.8871 0.114152    36.4875 0.590871 17.2768 0.0662547
113.365 0.452121     34.8874 0.11217    36.4883 0.597847 17.2828 0.0602593
113.37 0.477755     34.8877 0.109936    36.4892 0.605074 17.2915 0.0529332
113.375 0.488116     34.8882 0.107737    36.4903 0.612904 17.3067 0.0433252
113.38 0.493671     34.8892 0.105223    36.4916 0.620812 17.3261 0.0343301
113.385 0.498221     34.8903 0.103646    36.4932 0.629568 17.3405 0.029115
113.391 0.502505     34.8917 0.102797    36.495 0.638351 17.3522 0.0272561
113.4 0.507226     34.8933 0.102473    36.4975 0.649276 17.3657 0.0305249
113.409 0.513092     34.8956 0.102398    36.4998 0.657818 17.3675 0.0337047
113.412 0.517575     34.8989 0.102451    36.5036 0.669809 17.3711 0.0475537
113.414 0.523     34.9046 0.102599    36.5073 0.678212 17.3735 0.0611799
113.415 0.52542     34.9157 0.102877    36.5147 0.687042 17.3758 0.0802123
113.417 0.526262     34.9378 0.103378    36.5219 0.683756 17.3779 0.105086
113.418 0.526181     34.9821 0.104079    36.5362 0.645454 17.3809 0.15131
113.42 0.525933     35.0705 0.104275    36.5492 0.582213 17.3833 0.203376
113.422 0.525529     35.1268 0.102502    36.5552 0.542898 17.3852 0.262147
113.426 0.52501     35.1614 0.0984272    36.5609 0.501223 17.3872 0.353714
113.428 0.524391     35.2012 0.0901109    36.5634 0.482545 17.3885 0.436672
113.431 0.523598     35.228 0.0838586    36.5657 0.465295 17.389 0.469761
113.435 0.522489     35.2579 0.0772936    36.5667 0.456833 17.3893 0.487596
113.441 0.520437     35.3095 0.0667349    36.5678 0.448105 17.3897 0.498425
113.448 0.517591     35.3595 0.0574261    36.5693 0.435687 17.3901 0.505242
113.459 0.512955     35.4268 0.046108    36.5702 0.428476 17.3904 0.510365
113.477 0.504974     35.4583 0.0413644    36.5712 0.420198 17.3906 0.51503
113.512 0.488604     35.49 0.0372113    36.5733 0.403633 17.3906 0.520088
113.531 0.480738     35.5263 0.0331331    36.5757 0.383649 17.3907 0.529539
113.549 0.475706     35.5321 0.0326374    36.5803 0.343724 17.3908 0.536154
113.566 0.47278     35.5437 0.0325172    36.5864 0.285657 17.3909 0.54535
113.581 0.471095     35.5669 0.0422809    36.5949 0.191553 17.391 0.553653
113.598 0.469229     35.5783 0.0625047    36.6037 0.0915428 17.3911 0.560598
113.617 0.466661     35.5872 0.0865805    36.6068 0.070232 17.3912 0.567651
113.634 0.464728     35.5922 0.0954195    36.6109 0.0635932 17.3913 0.574992
113.653 0.462533     35.5973 0.099462    36.6132 0.0633405 17.3914 0.582284
113.668 0.459943     35.6027 0.102524    36.616 0.0644163 17.3916 0.589839
113.685 0.455982     35.6114 0.104885    36.6196 0.0662672 17.3917 0.597715
113.713 0.446858     35.6196 0.10519    36.6232 0.0683023 17.3919 0.605632
113.743 0.433358     35.6337 0.104446    36.6276 0.0705984 17.3922 0.614351
113.773 0.416832     35.6515 0.103252    36.6314 0.0722746 17.3925 0.623209
113.807 0.397718     35.8705 0.089231    36.6353 0.0736164 17.3928 0.632797
113.845 0.376823     35.9828 0.0827015    36.6395 0.0747507 17.3933 0.642634
113.923 0.338602     36.0951 0.0766215    36.6435 0.0755177 17.3938 0.6537
113.997 0.307282     36.3197 0.0656591    36.6496 0.0761824 17.3944 0.663573
114.109 0.2661     36.401 0.0620784    36.6563 0.0763543 17.3952 0.675198
114.203 0.235701     36.4823 0.0586607    36.6695 0.0757352 17.396 0.68254
114.297 0.208425     36.5636 0.0554061    36.6816 0.0743289 17.3975 0.687414
114.383 0.185009     36.6449 0.0523146    36.7056 0.069912 17.3988 0.682432
114.491 0.158416     36.7262 0.0493861    36.7294 0.0650052 17.4009 0.656605
114.573 0.139789     36.8075 0.0466206    36.7662 0.057885 17.4028 0.612372
114.649 0.123856     36.8888 0.0440182    36.8097 0.0510159 17.4057 0.520629
114.761 0.102012     36.9168 0.0433347    36.8968 0.0408534 17.4068 0.478829
114.838 0.0893403     36.973 0.0427913    36.9908 0.032771 17.4074 0.457506
114.872 0.0856026     36.9805 0.0430225    37.0551 0.0283793 17.4077 0.444095
114.899 0.0846148     36.9824 0.0431712    37.113 0.0280485 17.408 0.431508
114.921 0.0858054     36.9862 0.0437662    37.1777 0.0351741 17.4083 0.418856
114.939 0.0890501     36.9937 0.0466944    37.1812 0.0366394 17.4086 0.407476
114.956 0.0947086     36.998 0.051118    37.1883 0.0419474 17.409 0.390842
114.971 0.103667     37.0005 0.0565994    37.1964 0.0499567 17.4097 0.360352
114.987 0.117821     37.0021 0.0625363    37.2071 0.063757 17.4105 0.327257
115 0.133121     37.0034 0.0694082    37.2172 0.0811957 17.4119 0.252163
      37.0045 0.077511    37.2295 0.10985 17.4136 0.153183
      37.0055 0.0871851    37.2432 0.153007 17.4145 0.0971354
      37.0064 0.0985567    37.2549 0.203079 17.415 0.0777883
      37.0073 0.113173    37.264 0.260213 17.4157 0.0652702
      37.0081 0.131778    37.2736 0.349091 17.4161 0.0634172
      37.0088 0.151786    37.2806 0.435943 17.4166 0.0636177
      37.0094 0.177275    37.2831 0.46961 17.4175 0.0653674
      37.01 0.214838    37.2849 0.487622 17.4187 0.0685557
      37.0105 0.270172    37.2869 0.498435 17.4202 0.0722288
      37.0111 0.356976    37.289 0.505226 17.4217 0.074673
      37.0115 0.422554    37.2905 0.510333 17.4237 0.0763173
      37.0118 0.456802    37.2912 0.514965 17.4257 0.0766788
      37.0122 0.474154    37.2916 0.520044 17.4286 0.0758043
      37.0125 0.479873    37.2921 0.529499 17.4316 0.0736528
      37.0129 0.483239    37.2924 0.536057 17.437 0.0683707
      37.0136 0.486138    37.2928 0.545185 17.442 0.0631256
      37.0146 0.488305    37.2932 0.552747 17.4499 0.0559441
      37.0164 0.489719    37.2937 0.559892 17.4611 0.0478234
      37.0183 0.489939    37.2941 0.566803 17.4802 0.0377097
      37.0214 0.489297    37.2946 0.574162 17.4979 0.0306354
      37.0255 0.488222    37.2952 0.581255 17.5103 0.0271485
      37.0318 0.486745    37.296 0.588748 17.5226 0.0266035
      37.0388 0.485388    37.2968 0.596293 17.5277 0.0304988
      37.0472 0.483973    37.2978 0.604125 17.5317 0.0398707
      37.0588 0.482179    37.299 0.612605 17.5345 0.0527389
      37.082 0.478886    37.3004 0.621264 17.5368 0.0690206
      37.1071 0.475736    37.3022 0.630808 17.5391 0.0916736
      37.1413 0.472077    37.3042 0.640502 17.5417 0.126401
      37.1793 0.468751    37.3068 0.651455 17.5446 0.180489
      37.2281 0.465419    37.3095 0.661088 17.5468 0.236572
      37.2823 0.462708    37.3136 0.672937 17.5486 0.30634
      37.3509 0.460292    37.3175 0.680735 17.5501 0.390715
      37.3933 0.459294    37.3244 0.687154 17.551 0.453651
      37.4344 0.458683    37.3312 0.683847 17.5514 0.478515
      37.4647 0.458359    37.3419 0.659645 17.5517 0.491927
      37.4981 0.45811    37.3518 0.615587 17.5522 0.501509
      37.4982 0.45812    37.3655 0.529457 17.5525 0.50697
      37.4984 0.458157    37.3714 0.486703 17.5527 0.512031
      37.4989 0.458203    37.3743 0.46475 17.5529 0.518579
      37.4999 0.458204    37.3758 0.452174 17.553 0.524099
      37.5014 0.458115    37.3769 0.443158 17.553 0.52989
      37.5037 0.458027    37.3777 0.436223 17.5531 0.535761
      37.5096 0.458044    37.3787 0.428774 17.5531 0.5404
      37.5133 0.457941    37.3799 0.418807 17.5532 0.545137
      37.5141 0.457904    37.3812 0.408499 17.5532 0.549589
      37.5156 0.457784    37.3838 0.387516 17.5533 0.553907
      37.5174 0.457538    37.387 0.360169 17.5533 0.559108
      37.5191 0.457129    37.3934 0.300016 17.5534 0.563629
      37.5203 0.456639    37.4015 0.21083 17.5534 0.569228
      37.5214 0.45597    37.4107 0.0996091 17.5535 0.574481
      37.5224 0.455048    37.4136 0.0758269 17.5536 0.580631
      37.5234 0.453653    37.4176 0.0645031 17.5537 0.586486
      37.5244 0.451591    37.4197 0.0632691 17.5539 0.592915
      37.5255 0.447567    37.4223 0.0638835 17.554 0.599375
      37.5265 0.440982    37.4276 0.0664328 17.5542 0.606425
      37.5277 0.428739    37.4344 0.0699706 17.5544 0.613586
      37.5289 0.408311    37.443 0.0734913 17.5547 0.621531
      37.5298 0.39062    37.4517 0.0756613 17.5549 0.629294
      37.5309 0.369358    37.4612 0.0765565 17.5553 0.637496
      37.532 0.348792    37.4751 0.0762646 17.5556 0.645515
      37.5333 0.326743    37.4905 0.0745654 17.5561 0.655691
      37.5346 0.307663    37.5132 0.0704238 17.5566 0.663902
      37.5356 0.295955    37.5375 0.0653465 17.5575 0.675989
      37.5362 0.289388    37.5714 0.0587048 17.5584 0.683465
      37.5366 0.284572    37.6182 0.0512435 17.5601 0.686724
      37.5371 0.279358    37.7041 0.041093 17.5619 0.672201
      37.5376 0.273888    37.8006 0.0327445 17.5654 0.599443
      37.5382 0.265102    37.8661 0.028264 17.5686 0.498428
      37.5391 0.251807    37.9239 0.0285911 17.5697 0.459044
      37.54 0.231293    37.9884 0.0376333 17.5702 0.435632
      37.5408 0.205199    37.9913 0.0389376 17.5707 0.417555
      37.5413 0.179047    37.9969 0.0434796 17.5712 0.398172
      37.5418 0.148012    38.0051 0.0517963 17.5716 0.37935
      37.5422 0.127458    38.0147 0.0643575 17.5721 0.357632
      37.5425 0.120218    38.0247 0.0816043 17.573 0.315806
      37.5428 0.11746    38.0365 0.109082 17.5739 0.270464
      37.5431 0.115526    38.0504 0.152373 17.5755 0.179785
      37.5434 0.113273    38.0622 0.202702 17.5771 0.0886863
      37.5437 0.111101    38.0714 0.25994 17.5777 0.0696217
      37.5441 0.109094    38.081 0.348782 17.5785 0.063761
      37.5448 0.106657    38.088 0.435928 17.579 0.0635501
      37.5459 0.104376    38.0906 0.469626 17.5795 0.0645919
      37.5471 0.103181    38.0924 0.48763 17.5802 0.0662126
      37.5486 0.102609    38.0944 0.498439 17.5808 0.068014
      37.5504 0.102419    38.0964 0.50522 17.5815 0.0700227
      37.5532 0.102415    38.098 0.510343 17.5823 0.0718212
      37.5572 0.102508    38.0986 0.514992 17.583 0.0731768
      37.5803 0.103079    38.099 0.520085 17.5836 0.0742484
      37.611 0.103705    38.0995 0.529546 17.5843 0.0750505
      37.6724 0.104153    38.0998 0.53612 17.585 0.0757284
      37.7847 0.101286    38.1003 0.545264 17.5858 0.0762812
      37.8275 0.0960946    38.1007 0.55288 17.587 0.0766247
      37.8801 0.0848337    38.1011 0.560027 17.5885 0.076523
      37.9102 0.0780855    38.1016 0.566967 17.5911 0.0755552
      37.9482 0.0702617    38.1021 0.574323 17.5938 0.0736663
      38.024 0.0564013    38.1027 0.581447 17.5991 0.068416
      38.1364 0.0384103    38.1034 0.588943 17.6042 0.0631706
      38.1504 0.0365363    38.1043 0.596523 17.6121 0.0559169
      38.1785 0.0334547    38.1053 0.60437 17.6229 0.0480691
      38.1855 0.0328424    38.1065 0.612881 17.6418 0.0379841
      38.1995 0.0319481    38.1079 0.621566 17.6596 0.0308815
      38.203 0.0318183    38.1097 0.631101 17.6719 0.0272771
      38.2101 0.0320817    38.1117 0.640796 17.6841 0.0262074
      38.2241 0.0340402    38.1143 0.651741 17.6893 0.0292374
      38.2265 0.0351253    38.1171 0.66137 17.6933 0.037251
      38.2312 0.0421238    38.1212 0.673175 17.6962 0.048893
      38.2372 0.0601372    38.1251 0.680895 17.6986 0.0638705
      38.2422 0.0788856    38.1321 0.687068 17.7009 0.0846264
      38.246 0.0891573    38.1388 0.683492 17.7032 0.11359
      38.2503 0.0946496    38.1495 0.659004 17.7062 0.162431
      38.2541 0.0976357    38.1593 0.614855 17.7084 0.214186
      38.2593 0.101267    38.1732 0.527358 17.7102 0.273001
      38.2656 0.103999    38.1791 0.484691 17.7118 0.347703
      38.2732 0.104869    38.1819 0.462884 17.713 0.42601
      38.285 0.104602    38.1835 0.450267 17.7135 0.463112
      38.3004 0.103651    38.1847 0.440289 17.7139 0.483194
      38.4302 0.095127    38.1855 0.433689 17.7142 0.493963
      38.56 0.0871667    38.1863 0.426607 17.7145 0.501261
      38.6898 0.0797702    38.1876 0.417009 17.7148 0.506577
      38.8196 0.0729378    38.1888 0.406875 17.7152 0.515626
      38.9494 0.0666692    38.1914 0.386269 17.7153 0.523745
      39.0793 0.0609647    38.194 0.36391 17.7154 0.532708
      39.2091 0.0558241    38.1993 0.315618 17.7155 0.53817
      39.4297 0.0477345    38.2063 0.242846 17.7155 0.543438
      39.5274 0.0445304    38.2145 0.143771 17.7156 0.547024
      39.5747 0.0430434    38.2184 0.0953707 17.7156 0.550675
      39.5842 0.0427599    38.2206 0.0767478 17.7157 0.553939
      39.6081 0.0421477    38.2241 0.0652626 17.7157 0.557019
      39.6177 0.042101    38.226 0.0634402 17.7157 0.560486
      39.6368 0.0424236    38.2285 0.0635667 17.7158 0.563896
      39.6407 0.042706    38.2334 0.0655803 17.7158 0.568168
      39.6486 0.0438159    38.2394 0.0687088 17.7159 0.57252
      39.6505 0.0443318    38.2472 0.0723014 17.716 0.57865
      39.6545 0.0459856    38.2554 0.0748687 17.7161 0.584054
      39.6554 0.0467986    38.2652 0.0762962 17.7162 0.59079
      39.6574 0.0496527    38.2782 0.0764382 17.7164 0.597359
      39.6595 0.0545063    38.2959 0.0748627 17.7166 0.604787
      39.6619 0.0627764    38.3137 0.0718695 17.7168 0.612309
      39.6633 0.070356    38.3396 0.0664527 17.7171 0.620778
      39.6644 0.0791811    38.3696 0.0603974 17.7174 0.629051
      39.6654 0.0895372    38.4126 0.0528715 17.7177 0.637505
      39.6662 0.101277    38.4499 0.0474013 17.7181 0.646051
      39.6671 0.116404    38.487 0.0429177 17.7186 0.656867
      39.668 0.137578    38.5252 0.0391166 17.7192 0.66522
      39.6687 0.159467    38.5709 0.0353745 17.7201 0.676763
      39.6692 0.187851    38.6451 0.0300982 17.7209 0.683729
      39.6698 0.230759    38.7082 0.0273261 17.7227 0.685764
      39.6704 0.296785    38.7783 0.0281112 17.7244 0.670446
      39.671 0.38853    38.7866 0.029813 17.7278 0.599484
      39.6713 0.433654    38.8034 0.0380528 17.7308 0.50428
      39.6716 0.462602    38.8156 0.0481633 17.7319 0.464138
      39.6719 0.475274    38.8265 0.0617453 17.7324 0.443026
      39.6723 0.480971    38.8373 0.0800031 17.7329 0.422592
      39.6727 0.483838    38.8487 0.106205 17.7334 0.403768
      39.6736 0.486831    38.863 0.151044 17.7338 0.386015
      39.6746 0.488692    38.875 0.202315 17.7344 0.362625
      39.6767 0.489876    38.8843 0.260337 17.7353 0.318297
      39.6787 0.489882    38.894 0.35026 17.7363 0.271347
      39.6823 0.488985    38.9008 0.436067 17.7379 0.17998
      39.6868 0.487826    38.9033 0.469611 17.7395 0.0884872
      39.693 0.486431    38.9051 0.487602 17.7401 0.0694564
      39.7002 0.485089    38.9071 0.498426 17.7409 0.0638018
      39.7095 0.483579    38.9091 0.505238 17.7413 0.0636447
      39.7226 0.481587    38.9107 0.510317 17.7419 0.0647258
      39.7484 0.478009    38.9114 0.514928 17.7425 0.06637
      39.7735 0.474966    38.9117 0.519984 17.7432 0.0681822
      39.811 0.471138    38.9122 0.529426 17.7439 0.0701782
      39.8494 0.46796    38.9126 0.535964 17.7446 0.0719547
      39.902 0.464623    38.913 0.545064 17.7453 0.0732868
      39.9571 0.462103    38.9134 0.552542 17.746 0.0743365
      40.0309 0.459765    38.9138 0.559685 17.7466 0.0751246
      40.0641 0.459064    38.9143 0.566559 17.7473 0.07579
      40.0959 0.458648    38.9148 0.573924 17.7481 0.0763426
      40.1315 0.458306    38.9154 0.580983 17.7492 0.0767044
      40.1658 0.458111    38.9161 0.588471 17.7507 0.0766471
      40.17 0.458059    38.9169 0.595976 17.7533 0.0757653
      40.1716 0.458047    38.9179 0.603786 17.7559 0.0739807
      40.175 0.457957    38.9191 0.612227 17.7611 0.0689024
      40.1755 0.457927    38.9205 0.620853 17.7661 0.0637039
      40.1765 0.457821    38.9223 0.63054 17.7738 0.0565391
      40.1786 0.457434    38.9243 0.640345 17.7841 0.048854
      40.1806 0.456765    38.927 0.651477 17.8027 0.0386929
      40.1819 0.456037    38.9297 0.661142 17.8207 0.0313689
      40.183 0.455066    38.9338 0.673077 17.833 0.0275285
      40.184 0.453749    38.9377 0.680934 17.845 0.0261098
      40.1849 0.451657    38.9447 0.687369 17.8515 0.0280866
      40.186 0.447761    38.9516 0.683848 17.8531 0.0302085
      40.1871 0.441138    38.9624 0.658531 17.8563 0.038878
      40.1882 0.429208    38.9726 0.612782 17.8587 0.0492504
      40.1894 0.408847    38.9862 0.526057 17.8609 0.0635321
      40.1903 0.391454    38.9922 0.482987 17.8631 0.0829315
      40.1914 0.370669    38.995 0.461349 17.8655 0.111436
      40.1925 0.350272    38.9965 0.448637 17.8684 0.158426
      40.1938 0.328099    38.9984 0.433146 17.8706 0.209634
      40.1951 0.308712    38.9995 0.42399 17.8724 0.267034
      40.1961 0.296448    39.0008 0.413711 17.8741 0.344547
      40.1967 0.289741    39.0034 0.393008 17.8754 0.426613
      40.1971 0.284867    39.006 0.371163 17.8759 0.463951
      40.1976 0.279484    39.0112 0.324171 17.8763 0.483861
      40.1981 0.274064    39.0183 0.251804 17.8766 0.494845
      40.1988 0.26537    39.0266 0.153359 17.877 0.502173
      40.1996 0.252196    39.0311 0.0970798 17.8773 0.506962
      40.2005 0.231915    39.0334 0.0777353 17.8776 0.512826
      40.2013 0.20608    39.0372 0.0651579 17.8777 0.519611
      40.2018 0.180225    39.0392 0.0633088 17.8778 0.526643
      40.2023 0.150323    39.0417 0.0635327 17.8778 0.532774
      40.2027 0.127617    39.0463 0.0654674 17.8779 0.539822
      40.203 0.120102    39.0528 0.0688522 17.878 0.54469
      40.2033 0.117334    39.0604 0.0723552 17.878 0.549766
      40.2036 0.115303    39.0679 0.0746214 17.8781 0.554316
      40.204 0.112998    39.0792 0.0762563 17.8781 0.558737
      40.2043 0.11073    39.0903 0.076428 17.8782 0.563913
      40.2047 0.108786    39.1058 0.0751538 17.8782 0.568307
      40.2055 0.10626    39.1223 0.0725274 17.8783 0.573627
      40.2065 0.1042    39.1495 0.0669522 17.8784 0.578589
      40.2078 0.103067    39.1769 0.061389 17.8785 0.584493
      40.2093 0.102569    39.2191 0.0540483 17.8786 0.589967
      40.2113 0.102407    39.287 0.0449899 17.8788 0.596324
      40.2141 0.102418    39.3842 0.035464 17.8789 0.602433
      40.2185 0.102525    39.4317 0.0318697 17.8791 0.609464
      40.2429 0.103124    39.4644 0.0296303 17.8793 0.6163
      40.2754 0.103769    39.4975 0.0273826 17.8796 0.624165
      40.3404 0.104538    39.5291 0.0260096 17.8799 0.631641
      40.4 0.104425    39.5773 0.0259916 17.8802 0.640146
      40.4352 0.103412    39.5871 0.0270271 17.8806 0.647843
      40.4654 0.100693    39.6066 0.0326493 17.8811 0.658366
      40.4934 0.0956995    39.6204 0.0406638 17.8816 0.666571
      40.5216 0.0892287    39.6324 0.0523978 17.8826 0.677975
      40.5536 0.081891    39.6435 0.0678548 17.8835 0.684668
      40.5829 0.0755622    39.6545 0.089039 17.8854 0.684438
      40.6415 0.063907    39.6673 0.122785 17.8874 0.661605
      40.7088 0.0522227    39.6817 0.174265 17.8914 0.566549
      40.8211 0.0358492    39.6925 0.228511 17.8935 0.496984
      40.8506 0.032558    39.7014 0.293942 17.8944 0.459543
      40.858 0.0321163    39.709 0.373167 17.8949 0.439814
      40.8727 0.0318845    39.714 0.442621 17.8953 0.423768
      40.8764 0.0321082    39.7162 0.471876 17.8957 0.407068
      40.8838 0.0332427    39.718 0.488478 17.8961 0.391317
      40.8856 0.0338069    39.7204 0.500534 17.8965 0.373757
      40.8893 0.0364382    39.7226 0.507596 17.8972 0.344002
      40.8946 0.046937    39.7237 0.512409 17.8979 0.312322
      40.9006 0.0691678    39.7243 0.518593 17.8992 0.242845
      40.9039 0.0813562    39.7248 0.525424 17.9006 0.160921
      40.9081 0.0908395    39.7251 0.532095 17.9015 0.100921
      40.9124 0.0956772    39.7255 0.539735 17.9019 0.0799684
      40.9168 0.098984    39.7257 0.544847 17.9025 0.0673797
      40.9222 0.102205    39.726 0.550964 17.9029 0.064168
      40.9299 0.104459    39.7263 0.556344 17.9034 0.0635048
      40.9382 0.104861    39.7267 0.56179 17.904 0.0642296
      40.9515 0.104242    39.727 0.567397 17.905 0.0668638
      40.9694 0.103058    39.7274 0.572864 17.906 0.069584
      41.1888 0.0890351    39.7279 0.578767 17.9076 0.0730216
      41.3848 0.0778761    39.7284 0.584468 17.9092 0.0754015
      41.5051 0.0718257    39.729 0.590662 17.9107 0.0765345
      41.6253 0.0661464    39.7297 0.596739 17.9131 0.076823
      41.7455 0.0608382    39.7306 0.603433 17.9156 0.0759496
      41.8658 0.055901    39.7315 0.610081 17.9201 0.0724742
      41.986 0.0513349    39.7326 0.617548 17.9249 0.0676261
      42.1062 0.0471399    39.7339 0.624779 17.9307 0.0616502
      42.2264 0.043316    39.7354 0.632683 17.9375 0.0556094
      42.2545 0.0424842    39.737 0.640308 17.951 0.0461409
      42.2615 0.0423086    39.7392 0.649814 17.9679 0.0373922
      42.2791 0.0420038    39.7413 0.657692 17.9832 0.0313936
      42.2861 0.0420571    39.7447 0.668544 17.9951 0.0276783
      42.3001 0.0424935    39.7481 0.676793 18.0073 0.0260982
      42.3035 0.0427982    39.755 0.686579 18.0139 0.0278767
      42.3103 0.0438929    39.7618 0.685615 18.0155 0.0299398
      42.312 0.0443605    39.7756 0.653679 18.0188 0.0385446
      42.3154 0.0460672    39.7892 0.592822 18.0212 0.0489156
      42.3179 0.0486918    39.7951 0.555207 18.0234 0.0629819
      42.3206 0.0538898    39.804 0.490808 18.0256 0.0820214
      42.3222 0.0586446    39.8069 0.46876 18.0279 0.109929
      42.3237 0.0650862    39.8088 0.453082 18.0308 0.156304
      42.3249 0.0723872    39.81 0.443855 18.0331 0.207468
      42.3259 0.0811001    39.8109 0.436204 18.0349 0.264842
      42.3268 0.0914944    39.8119 0.42808 18.0366 0.344102
      42.3277 0.103503    39.8133 0.416709 18.038 0.428229
      42.3285 0.119028    39.815 0.402821 18.0385 0.464996
      42.3294 0.141915    39.8177 0.380532 18.0389 0.484644
      42.3301 0.165317    39.8231 0.333028 18.0392 0.495542
      42.3306 0.19586    39.8295 0.270697 18.0396 0.502936
      42.3312 0.242777    39.8377 0.176026 18.0399 0.507572
      42.3318 0.315063    39.8444 0.0949121 18.0401 0.512163
      42.3324 0.404958    39.8472 0.0737897 18.0402 0.517926
      42.3327 0.443135    39.8511 0.0642421 18.0403 0.524378
      42.3331 0.469711    39.8532 0.0632298 18.0404 0.530795
      42.3334 0.479356    39.8558 0.0639089 18.0405 0.538136
      42.3338 0.48266    39.8611 0.0664989 18.0405 0.543343
      42.3344 0.485241    39.8661 0.0691588 18.0406 0.54917
      42.3354 0.487933    39.8747 0.0728403 18.0406 0.554493
      42.337 0.489549    39.884 0.0754113 18.0407 0.559865
      42.339 0.489962    39.8925 0.0764228 18.0408 0.565497
      42.3416 0.489526    39.9051 0.076411 18.0408 0.570955
      42.3456 0.488464    39.9186 0.0751729 18.0409 0.576883
      42.352 0.486928    39.9421 0.0712021 18.041 0.58263
      42.359 0.485532    39.9672 0.066049 18.0412 0.588824
      42.367 0.484182    40.0004 0.0594039 18.0413 0.594952
      42.378 0.482464    40.039 0.0529746 18.0415 0.601595
      42.4 0.479301    40.116 0.0432714 18.0416 0.608275
      42.4251 0.476096    40.2135 0.0342496 18.0419 0.615695
      42.4578 0.47251    40.2841 0.0291212 18.0421 0.622991
      42.4906 0.46949    40.3426 0.0272777 18.0424 0.631022
      42.5265 0.466815    40.4101 0.0306317 18.0427 0.638819
      42.5731 0.464097    40.419 0.0337249 18.0432 0.648663
      42.627 0.461724    40.4368 0.0471243 18.0436 0.656649
      42.6736 0.460232    40.4484 0.0604584 18.0443 0.668096
      42.7149 0.459321    40.4597 0.0790086 18.045 0.676469
      42.7564 0.458703    40.4707 0.103583 18.0464 0.686268
      42.7988 0.458345    40.4853 0.148464 18.0478 0.685072
      42.7992 0.458385    40.4977 0.200395 18.0506 0.652178
      42.7998 0.458398    40.5071 0.258681 18.0533 0.590738
      42.801 0.458318    40.5169 0.348687 18.0545 0.552801
      42.8027 0.458195    40.5239 0.436327 18.0561 0.493147
      42.8051 0.45816    40.5265 0.470064 18.0567 0.471749
      42.8083 0.458195    40.5283 0.487918 18.0571 0.456308
      42.8164 0.458119    40.5303 0.498783 18.0573 0.446607
      42.8213 0.458103    40.5324 0.505578 18.0575 0.436715
      42.8311 0.458022    40.5339 0.511041 18.0577 0.428427
      42.8325 0.458019    40.5346 0.516105 18.058 0.419428
      42.8353 0.458029    40.5349 0.521202 18.0583 0.40729
      42.8376 0.45801    40.5355 0.530931 18.0586 0.394401
      42.8401 0.457927    40.5359 0.539377 18.0592 0.367862
      42.8417 0.457797    40.5362 0.547066 18.0599 0.33868
      42.8436 0.457478    40.5367 0.554635 18.0612 0.273606
      42.845 0.457077    40.5372 0.563273 18.0628 0.183013
      42.8462 0.456542    40.5377 0.571193 18.0644 0.0922925
      42.8473 0.455815    40.5384 0.579278 18.0649 0.0716723
      42.8483 0.454804    40.5392 0.587417 18.0657 0.0638596
      42.8493 0.453265    40.54 0.595489 18.0662 0.0632467
      42.8503 0.450867    40.5412 0.604631 18.0667 0.0641322
      42.8514 0.446231    40.5424 0.613393 18.0676 0.0663135
      42.8524 0.438637    40.5443 0.624348 18.0685 0.0687182
      42.8536 0.424785    40.5462 0.634428 18.0697 0.0716379
      42.8547 0.405803    40.549 0.646826 18.071 0.0739542
      42.8556 0.387575    40.5518 0.657652 18.0722 0.0753274
      42.8567 0.365992    40.5559 0.670222 18.0741 0.0763333
      42.858 0.342063    40.5599 0.679452 18.076 0.0763587
      42.8594 0.319807    40.565 0.686576 18.0789 0.0751972
      42.8607 0.302599    40.5701 0.688087 18.0819 0.0728828
      42.8614 0.29351    40.5766 0.682663 18.0875 0.0672272
      42.8619 0.287672    40.5818 0.67361 18.0928 0.0618914
      42.8624 0.283049    40.5868 0.658914 18.1016 0.0541463
      42.8628 0.278607    40.5923 0.63511 18.1133 0.0460422
      42.8633 0.272698    40.5976 0.605184 18.1302 0.0373905
      42.864 0.26321    40.6043 0.561602 18.1464 0.0310854
      42.8649 0.248919    40.6084 0.532725 18.1584 0.0274887
      42.8658 0.226645    40.612 0.506731 18.1708 0.0261063
      42.8666 0.198458    40.6143 0.489692 18.1764 0.0287762
      42.8671 0.170659    40.6161 0.475726 18.1802 0.0353693
      42.8677 0.133089    40.6175 0.465419 18.1831 0.0459669
      42.868 0.121884    40.6189 0.454195 18.1854 0.0598248
      42.8683 0.118162    40.6198 0.446376 18.1878 0.0790742
      42.8686 0.116321    40.6209 0.437633 18.19 0.104746
      42.8689 0.114184    40.6217 0.431016 18.1929 0.149291
      42.8692 0.112216    40.6226 0.423851 18.1953 0.200535
      42.8696 0.109966    40.6244 0.409578 18.1972 0.258473
      42.8701 0.107788    40.6262 0.395457 18.1991 0.347662
      42.871 0.105253    40.6297 0.366206 18.2005 0.436134
      42.8721 0.103666    40.6341 0.326485 18.2011 0.469895
      42.8735 0.102804    40.6428 0.234347 18.2014 0.487845
      42.8751 0.102475    40.652 0.123841 18.2018 0.498706
      42.8774 0.102397    40.6553 0.0866108 18.2022 0.505513
      42.8806 0.102449    40.6577 0.0709498 18.2025 0.510854
      42.8864 0.102596    40.6608 0.0643862 18.2027 0.515757
      42.8973 0.10287    40.6631 0.0632398 18.2027 0.520753
      42.919 0.103365    40.6657 0.0637577 18.2029 0.530429
      42.9625 0.104066    40.6708 0.0661995 18.2029 0.538101
      43.0495 0.10431    40.6764 0.0691403 18.203 0.546076
      43.1073 0.102605    40.6849 0.0727888 18.2031 0.553909
      43.1421 0.0986449    40.6942 0.0753381 18.2032 0.561841
      43.1802 0.0907759    40.7027 0.0763445 18.2033 0.570841
      43.2067 0.0845682    40.7155 0.0763193 18.2034 0.577894
      43.236 0.0780979    40.7291 0.0750579 18.2036 0.585655
      43.2847 0.0680406    40.7526 0.071067 18.2037 0.593081
      43.3331 0.0589319    40.7776 0.0659319 18.2039 0.601447
      43.4092 0.0460612    40.8112 0.0592381 18.2041 0.609697
      43.442 0.0411158    40.85 0.05279 18.2044 0.619271
      43.4769 0.0367228    40.9277 0.0430755 18.2048 0.628556
      43.5214 0.0322327    41.0252 0.0341144 18.2052 0.6383
      43.5268 0.031934    41.0954 0.0290467 18.2056 0.648346
      43.5377 0.0319651    41.1538 0.0272984 18.2062 0.658804
      43.5451 0.0326881    41.221 0.0309918 18.2068 0.66869
      43.552 0.0355755    41.23 0.0342784 18.2077 0.679251
      43.5587 0.0467368    41.2479 0.0483602 18.2085 0.68535
      43.5678 0.0757459    41.2595 0.062085 18.21 0.687187
      43.5718 0.0870936    41.2708 0.0811333 18.2113 0.679655
      43.5774 0.0951292    41.2817 0.106609 18.2132 0.654527
      43.5815 0.0984241    41.2966 0.153249 18.2149 0.614888
      43.5863 0.101485    41.3086 0.205152 18.2169 0.551267
      43.594 0.104244    41.3178 0.262912 18.2179 0.516023
      43.6019 0.104863    41.3265 0.343322 18.2184 0.498298
      43.6148 0.104349    41.3334 0.429209 18.2189 0.480363
      43.6308 0.103315    41.3361 0.46576 18.2192 0.469939
      43.8388 0.0899456    41.3379 0.485251 18.2195 0.457685
      43.9511 0.0833673    41.3396 0.49603 18.2197 0.449984
      44.0635 0.0772421    41.3416 0.503281 18.2199 0.438863
      44.1758 0.0715377    41.3432 0.507863 18.2201 0.432223
      44.3796 0.0621091    41.3442 0.512125 18.2203 0.424907
      44.4336 0.0598275    41.3447 0.517515 18.2205 0.415715
      44.4875 0.0576216    41.3451 0.524132 18.2207 0.405991
      44.5415 0.0554913    41.3454 0.53065 18.2212 0.386353
      44.5954 0.0534366    41.3458 0.538116 18.2217 0.36655
      44.6494 0.0514575    41.346 0.54328 18.2226 0.324224
      44.7033 0.049554    41.3463 0.5494 18.2239 0.261572
      44.7573 0.0477261    41.3467 0.554958 18.2255 0.167206
      44.8696 0.0439983    41.347 0.560694 18.2266 0.0981316
      44.9187 0.0425005    41.3474 0.566536 18.2271 0.0766738
      44.9327 0.0423079    41.3478 0.572455 18.2279 0.0647531
      44.9608 0.0425498    41.3483 0.578508 18.2283 0.0632163
      44.9653 0.0429114    41.3489 0.584691 18.2288 0.0636164
      44.9744 0.044421    41.3495 0.591066 18.2298 0.0659139
      44.9756 0.0447733    41.3502 0.597577 18.2311 0.0692872
      44.978 0.0464608    41.3511 0.604524 18.2328 0.0728438
      44.9824 0.052415    41.3521 0.611616 18.2344 0.0751351
      44.9844 0.0572767    41.3534 0.619415 18.2363 0.0762174
      44.986 0.0633147    41.3547 0.627084 18.2396 0.0760382
      44.9872 0.0702522    41.3563 0.63512 18.2426 0.0744336
      44.9883 0.078487    41.358 0.643076 18.2471 0.0702631
      44.9892 0.0884224    41.3604 0.652985 18.2518 0.0654061
      44.9901 0.0999348    41.3627 0.661034 18.2586 0.0587725
      44.9909 0.114717    41.3668 0.672761 18.268 0.0512383
      44.9918 0.134602    41.3707 0.680559 18.2853 0.0410561
      44.9925 0.155488    41.3785 0.686624 18.3046 0.032702
      44.9931 0.182369    41.3865 0.678364 18.3177 0.0282286
      44.9936 0.22252    41.4025 0.623919 18.3293 0.0286732
      44.9942 0.283905    41.4177 0.538359 18.3422 0.0380021
      44.9948 0.374169    41.423 0.500047 18.3427 0.0392604
      44.9951 0.428451    41.4273 0.46744 18.3438 0.0436224
      44.9954 0.459591    41.4291 0.453542 18.3454 0.0520537
      44.9958 0.474089    41.4304 0.442288 18.3473 0.0644022
      44.9962 0.480253    41.4314 0.433807 18.3493 0.0816209
      44.9966 0.483349    41.4326 0.424487 18.3517 0.108819
      44.9974 0.486564    41.4338 0.415071 18.3544 0.152151
      44.9983 0.488462    41.435 0.405025 18.3568 0.202561
      45.0003 0.489798    41.4373 0.386745 18.3586 0.259833
      45.0021 0.489931    41.4394 0.368964 18.3606 0.34866
      45.0056 0.489153    41.4436 0.331357 18.362 0.435924
      45.0096 0.488086    41.4488 0.280551 18.3625 0.469635
      45.016 0.486623    41.457 0.188245 18.3628 0.487636
      45.023 0.485282    41.4655 0.0913464 18.3632 0.498446
      45.0318 0.483826    41.4685 0.0705407 18.3637 0.505224
      45.0438 0.481974    41.4725 0.0637571 18.364 0.510355
      45.0679 0.478584    41.4748 0.0634329 18.3641 0.515014
      45.093 0.475473    41.4776 0.0644463 18.3642 0.520112
      45.1284 0.47175    41.4809 0.0662023 18.3643 0.529575
      45.1665 0.468477    41.4844 0.0681651 18.3643 0.536156
      45.2165 0.465143    41.4886 0.0704228 18.3644 0.545294
      45.271 0.462496    41.4924 0.0721286 18.3645 0.553706
      45.3414 0.460126    41.4962 0.073557 18.3646 0.560576
      45.3868 0.459124    41.5002 0.0747093 18.3647 0.567803
      45.4313 0.458528    41.504 0.0755213 18.3648 0.575192
      45.4653 0.458189    41.5094 0.0762393 18.3649 0.582202
      45.4657 0.458157    41.5154 0.0765613 18.3651 0.589633
      45.4663 0.458119    41.5263 0.0763235 18.3652 0.597054
      45.4675 0.458118    41.5374 0.0752858 18.3654 0.604849
      45.4697 0.45816    41.5598 0.0716073 18.3657 0.61325
      45.4732 0.458154    41.5858 0.0663153 18.366 0.621813
      45.477 0.458114    41.6169 0.0600535 18.3663 0.631147
      45.483 0.458086    41.6549 0.0536152 18.3667 0.640627
      45.4919 0.458027    41.7304 0.0438951 18.3672 0.651641
      45.493 0.458019    41.8278 0.0346846 18.3678 0.660964
      45.4953 0.458015    41.9 0.0293742 18.3686 0.672845
      45.4985 0.457979    41.9589 0.0272292 18.3694 0.680521
      45.5008 0.457872    42.0272 0.0294715 18.3709 0.68668
      45.5023 0.457701    42.0358 0.0319012 18.3724 0.681337
      45.504 0.457362    42.053 0.0428581 18.3747 0.649652
      45.5052 0.456951    42.0648 0.0547336 18.3769 0.59602
      45.5064 0.45638    42.0758 0.0706143 18.3792 0.519569
      45.5074 0.455596    42.0867 0.0923316 18.3804 0.476987
      45.5084 0.454503    42.1 0.128719 18.3809 0.457415
      45.5094 0.452825    42.1144 0.182205 18.3812 0.444398
      45.5104 0.450004    42.1249 0.238415 18.3815 0.431881
      45.5115 0.444815    42.1339 0.308856 18.3818 0.420915
      45.5126 0.435995    42.1415 0.393809 18.3821 0.409912
      45.5137 0.420632    42.1457 0.453764 18.3824 0.394635
      45.5146 0.404062    42.1477 0.47833 18.3831 0.366804
      45.5155 0.38634    42.1495 0.491781 18.3838 0.33685
      45.5166 0.36605    42.1516 0.50136 18.3851 0.269828
      45.5179 0.341264    42.1533 0.506762 18.3867 0.1773
      45.5195 0.316653    42.1546 0.511974 18.3881 0.095325
      45.5207 0.299874    42.1553 0.518505 18.3886 0.0746914
      45.5214 0.292023    42.1556 0.523968 18.3894 0.0643777
      45.5219 0.286559    42.1559 0.529833 18.3898 0.0632338
      45.5223 0.281853    42.1562 0.535878 18.3904 0.063885
      45.5227 0.277221    42.1564 0.540623 18.3914 0.0664542
      45.5233 0.270752    42.1567 0.545474 18.3928 0.0700242
      45.5241 0.259979    42.1569 0.549999 18.3945 0.0735153
      45.5249 0.244503    42.1572 0.554401 18.3963 0.0756796
      45.5258 0.222941    42.1575 0.559696 18.3982 0.0765171
      45.5265 0.195388    42.1578 0.564241 18.401 0.0761804
      45.527 0.166988    42.1581 0.56982 18.404 0.0744716
      45.5275 0.132653    42.1585 0.575065 18.4087 0.0701779
      45.5278 0.122022    42.1591 0.581185 18.4135 0.065117
      45.5281 0.118231    42.1596 0.586988 18.4204 0.0584221
      45.5285 0.116188    42.1603 0.593372 18.4299 0.050963
      45.5287 0.11415    42.161 0.599779 18.4474 0.0407382
      45.529 0.112178    42.1619 0.606784 18.4664 0.0325631
      45.5294 0.109981    42.163 0.613887 18.4794 0.0281767
      45.5299 0.107774    42.1643 0.621767 18.4909 0.0271867
      45.5309 0.105041    42.1657 0.62947 18.5023 0.0376356
      45.532 0.103588    42.1673 0.637639 18.5079 0.0578104
      45.5335 0.102757    42.1691 0.645591 18.5112 0.0826588
      45.535 0.102463    42.1716 0.655651 18.514 0.11564
      45.5375 0.102399    42.174 0.663826 18.5169 0.163453
      45.5408 0.102455    42.1784 0.675634 18.5192 0.216219
      45.5583 0.102899    42.1826 0.683137 18.5209 0.275358
      45.5808 0.103406    42.1911 0.686632 18.5225 0.348642
      45.6258 0.1041    42.1999 0.672734 18.5237 0.425963
      45.7159 0.104229    42.2174 0.600903 18.5242 0.462941
      45.7702 0.102366    42.2355 0.487322 18.5246 0.483042
      45.8046 0.0981263    42.2395 0.456157 18.5249 0.493761
      45.8475 0.0890419    42.2424 0.433053 18.5252 0.50104
      45.8746 0.0827554    42.2444 0.416645 18.5255 0.506266
      45.9056 0.0760507    42.2466 0.398676 18.5259 0.514842
      45.9661 0.0639238    42.2489 0.37954 18.526 0.522821
      46.0226 0.0538802    42.2514 0.358403 18.5261 0.53124
      46.1213 0.0384355    42.2563 0.313463 18.5262 0.53683
      46.1354 0.0365844    42.2609 0.266294 18.5262 0.542305
      46.1634 0.0335199    42.2689 0.173756 18.5263 0.546063
      46.1705 0.032899    42.2755 0.0944561 18.5263 0.549889
      46.1845 0.0320413    42.2784 0.0727218 18.5264 0.553355
      46.1933 0.0323503    42.2821 0.0641634 18.5264 0.556577
      46.2109 0.0356961    42.2842 0.0632989 18.5264 0.560236
      46.2133 0.0376535    42.2868 0.0639421 18.5265 0.563765
      46.2182 0.0489793    42.2904 0.0656608 18.5265 0.568188
      46.2244 0.07265    42.2942 0.0677607 18.5266 0.572593
      46.2275 0.0835241    42.2994 0.0705357 18.5267 0.578781
      46.2322 0.092618    42.3042 0.0726924 18.5268 0.58414
      46.2363 0.0967723    42.3089 0.0742481 18.5269 0.590781
      46.2407 0.0999759    42.3156 0.0757372 18.5271 0.597261
      46.2465 0.103027    42.3216 0.0764402 18.5273 0.604573
      46.2552 0.104891    42.3325 0.0766124 18.5275 0.611969
      46.2645 0.105008    42.3434 0.0758782 18.5277 0.620278
      46.2789 0.104188    42.3654 0.0727146 18.528 0.628414
      46.2992 0.10281    42.387 0.0684533 18.5284 0.636884
      46.4289 0.094352    42.4143 0.0627293 18.5288 0.645321
      46.5587 0.0864533    42.4454 0.0568169 18.5293 0.65605
      46.6885 0.0791142    42.4803 0.0511581 18.5298 0.664398
      46.8183 0.0723347    42.5227 0.0454461 18.5307 0.676038
      46.9481 0.0661148    42.5669 0.0407027 18.5316 0.683172
      47.0779 0.0604545    42.6387 0.0346576 18.5333 0.685647
      47.2077 0.0553539    42.7041 0.0299405 18.535 0.670724
      47.4293 0.0472926    42.7621 0.0272528 18.5385 0.598491
      47.5271 0.0441146    42.8312 0.027465 18.5416 0.499532
      47.5741 0.042662    42.8401 0.0289555 18.5427 0.459081
      47.5837 0.0424127    42.8579 0.0365726 18.5433 0.436593
      47.6027 0.042044    42.8706 0.0462877 18.5437 0.418973
      47.6075 0.042008    42.8818 0.059528 18.5442 0.400165
      47.617 0.0420581    42.8928 0.077419 18.5446 0.38154
      47.6194 0.0421054    42.9039 0.102183 18.5451 0.360367
      47.6241 0.0423576    42.9182 0.145322 18.546 0.318363
      47.6336 0.0432467    42.9307 0.196823 18.5469 0.273529
      47.6355 0.043583    42.9403 0.254578 18.5485 0.182111
      47.6394 0.0447213    42.9502 0.344561 18.5502 0.0895404
      47.6427 0.0466123    42.9577 0.437786 18.5507 0.0702851
      47.645 0.049469    42.9604 0.472014 18.5515 0.0638246
      47.6475 0.0549408    42.9623 0.489206 18.552 0.0635076
      47.649 0.0599649    42.9645 0.50045 18.5525 0.0645006
      47.6504 0.0664454    42.9668 0.507581 18.5532 0.0661465
      47.6516 0.0739065    42.9679 0.512866 18.5538 0.0679979
      47.6526 0.0829556    42.9685 0.519309 18.5546 0.0701201
      47.6535 0.0936566    42.969 0.527116 18.5553 0.0718347
      47.6544 0.107463    42.9693 0.533788 18.5561 0.0732842
      47.6552 0.123642    42.9697 0.54152 18.5568 0.0744059
      47.656 0.146553    42.9699 0.546396 18.5574 0.0752369
      47.6567 0.171212    42.9702 0.55252 18.5583 0.0759602
      47.6572 0.203833    42.9706 0.557843 18.5592 0.0764677
      47.6578 0.2545    42.9709 0.56312 18.5607 0.0766677
      47.6584 0.331645    42.9713 0.5686 18.5626 0.0762591
      47.6589 0.417428    42.9716 0.573903 18.5662 0.0742015
      47.6593 0.455382    42.9721 0.57973 18.5695 0.071235
      47.6597 0.475401    42.9726 0.585268 18.5749 0.0655408
      47.66 0.480625    42.9733 0.591427 18.5803 0.0601975
      47.6605 0.483623    42.974 0.597372 18.5908 0.051511
      47.6611 0.486229    42.9748 0.604061 18.6035 0.0433932
      47.6623 0.488467    42.9757 0.610601 18.6195 0.0358738
      47.6641 0.489795    42.9769 0.618041 18.6342 0.0303887
      47.6661 0.489917    42.9781 0.625151 18.6459 0.0274019
      47.6693 0.489212    42.9796 0.632938 18.6601 0.0265536
      47.6736 0.488061    42.9812 0.6404 18.6617 0.0275056
      47.6798 0.48664    42.9833 0.649623 18.6651 0.0327629
      47.6869 0.485281    42.9854 0.657359 18.6677 0.0404689
      47.6956 0.483843    42.9886 0.66769 18.67 0.0516934
      47.7077 0.481973    42.992 0.675814 18.6722 0.0667062
      47.7321 0.47855    42.9984 0.685503 18.6744 0.0871933
      47.7572 0.475438    43.005 0.68552 18.6769 0.119797
      47.7927 0.47171    43.0182 0.658053 18.6798 0.169611
      47.8308 0.468442    43.0315 0.602671 18.6819 0.222613
      47.881 0.465106    43.0372 0.567452 18.6837 0.285017
      47.9355 0.46247    43.0487 0.484473 18.6852 0.360617
      48.0061 0.460102    43.052 0.458969 18.6863 0.43336
      48.0508 0.459124    43.054 0.442673 18.6868 0.466185
      48.0938 0.458562    43.0557 0.428907 18.6871 0.484838
      48.1571 0.457881    43.0572 0.416491 18.6875 0.495639
      48.1582 0.457846    43.0588 0.404047 18.6879 0.502926
      48.1603 0.457695    43.0606 0.38952 18.6882 0.507618
      48.1616 0.45753    43.0635 0.36527 18.6884 0.512421
      48.1633 0.457148    43.0664 0.339795 18.6885 0.518223
      48.1647 0.456615    43.0722 0.28415 18.6886 0.525184
      48.1658 0.455953    43.0785 0.213 18.6887 0.531826
      48.1669 0.45504    43.0867 0.110518 18.6887 0.539452
      48.1679 0.453653    43.0895 0.081677 18.6888 0.544514
      48.1689 0.451633    43.0921 0.0680185 18.6888 0.550753
      48.17 0.447666    43.0944 0.0642425 18.6889 0.556223
      48.171 0.441227    43.0969 0.0634281 18.689 0.561812
      48.1721 0.429152    43.0996 0.06403 18.6891 0.567509
      48.1734 0.40923    43.1045 0.0663994 18.6891 0.573147
      48.1743 0.392192    43.1094 0.0690456 18.6892 0.579124
      48.1753 0.371729    43.1162 0.0722202 18.6893 0.584985
      48.1764 0.351447    43.1233 0.074636 18.6895 0.591226
      48.1777 0.329169    43.13 0.0759375 18.6896 0.597456
      48.179 0.309563    43.1402 0.076671 18.6898 0.604219
      48.18 0.296812    43.1508 0.0764003 18.69 0.611025
      48.1806 0.289979    43.1673 0.0746375 18.6902 0.618618
      48.181 0.28505    43.1843 0.0716556 18.6905 0.625982
      48.1816 0.279535    43.2101 0.0662277 18.6908 0.633911
      48.182 0.27419    43.2371 0.0608024 18.6911 0.641615
      48.1827 0.265576    43.2861 0.0524782 18.6916 0.651198
      48.1835 0.252569    43.3469 0.0442729 18.692 0.659123
      48.1845 0.232498    43.4048 0.0382086 18.6927 0.670146
      48.1853 0.206896    43.4388 0.0354157 18.6934 0.678261
      48.1858 0.18134    43.4729 0.0330334 18.6949 0.686936
      48.1862 0.152063    43.5199 0.0298299 18.6963 0.683692
      48.1866 0.128664    43.5624 0.0274868 18.6992 0.644099
      48.1869 0.120691    43.6314 0.0259869 18.702 0.574426
      48.1872 0.117573    43.6451 0.027741 18.7033 0.533135
      48.1875 0.115699    43.6725 0.0384994 18.7042 0.498377
      48.1879 0.113468    43.6875 0.0505769 18.7047 0.482389
      48.1882 0.111354    43.6997 0.0666151 18.7051 0.463954
      48.1886 0.1093    43.7115 0.0888188 18.7053 0.455505
      48.1892 0.10698    43.7237 0.120397 18.7056 0.446809
      48.1903 0.104535    43.7387 0.173305 18.7058 0.435706
      48.1914 0.103285    43.7497 0.227913 18.706 0.428565
      48.1929 0.102643    43.7586 0.293234 18.7062 0.420716
      48.1947 0.10243    43.7662 0.37229 18.7065 0.406975
      48.1974 0.102413    43.7713 0.441991 18.7072 0.378927
      48.2011 0.102495    43.7735 0.471522 18.7079 0.351976
      48.2232 0.103043    43.7753 0.488444 18.7091 0.292194
      48.2525 0.103654    43.7774 0.499614 18.7108 0.197947
      48.3113 0.104385    43.7796 0.506657 18.7126 0.0932984
      48.3888 0.104219    43.781 0.512487 18.7132 0.0720377
      48.4268 0.102863    43.7817 0.518791 18.7141 0.0637925
      48.4577 0.0993451    43.7821 0.52553 18.7145 0.063294
      48.4908 0.0926381    43.7824 0.532281 18.7151 0.0642913
      48.5166 0.0865816    43.7828 0.540041 18.7159 0.0663934
      48.5441 0.0803942    43.783 0.545141 18.7167 0.0686984
      48.5843 0.0718624    43.7833 0.551348 18.7178 0.0714171
      48.6291 0.0630735    43.7836 0.556786 18.719 0.0735515
      48.693 0.0519466    43.784 0.562327 18.72 0.0749297
      48.7821 0.0382649    43.7844 0.567989 18.7216 0.0761041
      48.7961 0.0364268    43.7848 0.573551 18.7233 0.0764314
      48.8242 0.0333448    43.7853 0.579496 18.7258 0.0758406
      48.8312 0.0327471    43.7858 0.58528 18.7285 0.0742085
      48.8453 0.0319025    43.7864 0.591512 18.7334 0.0696719
      48.8488 0.0317917    43.7871 0.59767 18.7383 0.0646284
      48.8558 0.0321841    43.788 0.60443 18.7456 0.0575914
      48.8698 0.0346763    43.7889 0.611171 18.7548 0.0504814
      48.8719 0.0358531    43.7901 0.618745 18.7729 0.0401321
      48.8762 0.0431439    43.7914 0.626039 18.7913 0.0323313
      48.8822 0.0627433    43.7929 0.63392 18.8039 0.0281221
      48.8866 0.0792769    43.7946 0.641545 18.8156 0.026689
      48.8904 0.0893967    43.7968 0.651003 18.8258 0.0295737
      48.8945 0.0946913    43.7989 0.658873 18.8267 0.0306704
      48.8987 0.0979297    43.8024 0.669654 18.8285 0.0351275
      48.9038 0.101393    43.806 0.677754 18.8307 0.0433442
      48.9104 0.104129    43.813 0.686733 18.8328 0.0549448
      48.918 0.104914    43.8202 0.684246 18.8351 0.0721033
      48.9301 0.104583    43.8344 0.647268 18.8373 0.0946366
      48.9456 0.103614    43.8483 0.58051 18.8401 0.133855
      49.1408 0.090994    43.8544 0.540577 18.8429 0.189653
      49.3654 0.0780892    43.86 0.499697 18.845 0.247478
      49.4862 0.0719864    43.8624 0.481637 18.8468 0.322692
      49.607 0.0662612    43.8647 0.463679 18.8483 0.412827
      49.7278 0.0609136    43.8658 0.455133 18.8489 0.458094
      49.8487 0.0559437    43.8669 0.446413 18.8493 0.480293
      49.9695 0.0513515    43.8682 0.435671 18.8496 0.492078
      50.0903 0.0471369    43.869 0.428438 18.85 0.500135
      50.2111 0.0433    43.87 0.420667 18.8503 0.505841
      50.2392 0.0424732    43.8716 0.408008 18.8507 0.514241
      50.2462 0.042299    43.8748 0.382229 18.8508 0.522591
      50.2638 0.0420015    43.8777 0.357575 18.8509 0.53018
      50.2708 0.0420629    43.8835 0.303518 18.851 0.53559
      50.2848 0.0425263    43.8915 0.216046 18.851 0.540225
      50.2881 0.0428355    43.9006 0.104979 18.8511 0.543515
      50.2948 0.0439389    43.9035 0.0781368 18.8511 0.546543
      50.2964 0.0444054    43.9066 0.065773 18.8511 0.549529
      50.2997 0.0461433    43.9087 0.0635369 18.8511 0.552318
      50.3024 0.0489236    43.9112 0.0634471 18.8512 0.555612
      50.3047 0.0533732    43.9151 0.0648884 18.8512 0.559096
      50.3063 0.0579737    43.9213 0.0681351 18.8513 0.563668
      50.3079 0.0644956    43.9284 0.0715483 18.8514 0.568563
      50.3091 0.0716704    43.9368 0.0743542 18.8515 0.575212
      50.3101 0.0802759    43.9477 0.0762219 18.8516 0.581458
      50.311 0.0905168    43.9579 0.0765724 18.8517 0.588595
      50.3119 0.102406    43.9722 0.0756378 18.8519 0.595777
      50.3127 0.117748    43.9876 0.0734271 18.852 0.603537
      50.3136 0.139695    44.0145 0.0680613 18.8523 0.611529
      50.3143 0.1623    44.04 0.0628019 18.8526 0.620457
      50.3148 0.191719    44.0796 0.0556028 18.8529 0.629254
      50.3154 0.236552    44.1376 0.0473316 18.8532 0.638116
      50.316 0.305753    44.2336 0.0373257 18.8537 0.647268
      50.3166 0.396986    44.322 0.030353 18.8542 0.658324
      50.3169 0.437512    44.3839 0.0269166 18.8548 0.667014
      50.3172 0.465298    44.4415 0.0265124 18.8557 0.678273
      50.3176 0.476766    44.4665 0.0302273 18.8566 0.684727
      50.3179 0.481444    44.486 0.0391708 18.8583 0.68584
      50.3184 0.484239    44.5 0.0516074 18.86 0.671919
      50.3193 0.487197    44.5117 0.0674516 18.8627 0.616805
      50.3205 0.488979    44.5232 0.089452 18.8659 0.521609
      50.3226 0.489911    44.5358 0.122428 18.8669 0.482691
      50.3246 0.489807    44.5504 0.174722 18.8676 0.456164
      50.3284 0.488849    44.5612 0.229235 18.8679 0.443681
      50.3335 0.487546    44.5701 0.295167 18.8682 0.432358
      50.34 0.486158    44.5777 0.37503 18.8685 0.420612
      50.3474 0.484827    44.5827 0.444095 18.8688 0.4072
      50.357 0.483277    44.5848 0.472749 18.8693 0.388792
      50.3725 0.480941    44.5867 0.488957 18.8702 0.350372
      50.3979 0.477502    44.5891 0.500861 18.8712 0.300048
      50.4237 0.47445    44.5911 0.507397 18.8729 0.206448
      50.4618 0.470629    44.5922 0.511965 18.8746 0.100521
      50.4928 0.468038    44.5929 0.517836 18.8752 0.0764945
      50.5273 0.465732    44.5932 0.523853 18.876 0.0648187
      50.5745 0.463258    44.5936 0.530599 18.8764 0.0633722
      50.6267 0.461142    44.5939 0.538291 18.8769 0.0638455
      50.6569 0.460224    44.5942 0.543523 18.8779 0.0662435
      50.6885 0.459516    44.5945 0.549804 18.8792 0.0696567
      50.7231 0.458939    44.5948 0.555308 18.8809 0.0732465
      50.765 0.458458    44.5952 0.561045 18.8826 0.0755264
      50.8193 0.458025    44.5955 0.566827 18.8845 0.0765773
      50.8202 0.458014    44.596 0.572646 18.8874 0.0764276
      50.8221 0.457964    44.5964 0.578664 18.8904 0.0748355
      50.8244 0.457812    44.597 0.584712 18.8948 0.0709101
      50.8263 0.457537    44.5976 0.590993 18.8996 0.0658692
      50.8278 0.457186    44.5983 0.597385 18.9063 0.0591979
      50.829 0.456706    44.5992 0.604212 18.9153 0.0519254
      50.8301 0.456051    44.6002 0.611169 18.9321 0.0417602
      50.8311 0.455142    44.6014 0.618817 18.9515 0.0332169
      50.8321 0.453765    44.6027 0.626354 18.9648 0.0285629
      50.8331 0.451732    44.6042 0.634368 18.9763 0.0276342
      50.8342 0.447805    44.6059 0.642231 18.9893 0.0329008
      50.8352 0.441325    44.6083 0.652056 18.9901 0.03421
      50.8363 0.429364    44.6105 0.660088 18.9916 0.0392491
      50.8376 0.409414    44.6144 0.671623 18.9934 0.047304
      50.8384 0.392448    44.6181 0.679708 18.9954 0.0592695
      50.8395 0.372094    44.6256 0.687441 18.9974 0.0750144
      50.8405 0.351844    44.6332 0.682068 18.9996 0.0992679
      50.8418 0.329531    44.6485 0.63557 19.0024 0.13845
      50.8432 0.309847    44.6631 0.558317 19.0049 0.188757
      50.8442 0.296975    44.6688 0.518901 19.0069 0.243975
      50.8448 0.29011    44.6733 0.485839 19.0087 0.317061
      50.8452 0.285164    44.6752 0.471232 19.0102 0.404288
      50.8457 0.279589    44.677 0.456935 19.0109 0.454659
      50.8462 0.274247    44.678 0.448608 19.0113 0.478155
      50.8469 0.265636    44.6792 0.438651 19.0116 0.491565
      50.8477 0.252642    44.68 0.432233 19.012 0.50097
      50.8487 0.232577    44.6809 0.424415 19.0124 0.506304
      50.8494 0.206976    44.6821 0.415547 19.0127 0.512061
      50.85 0.181422    44.6832 0.406237 19.0128 0.51875
      50.8504 0.152158    44.6854 0.388809 19.0129 0.52433
      50.8508 0.128732    44.6875 0.370989 19.0129 0.530281
      50.8511 0.12074    44.6918 0.333288 19.013 0.536438
      50.8514 0.117603    44.6972 0.280383 19.013 0.54119
      50.8517 0.115724    44.7054 0.188141 19.0131 0.546046
      50.852 0.11349    44.714 0.0907169 19.0131 0.550566
      50.8524 0.111375    44.717 0.0703283 19.0132 0.554957
      50.8527 0.109315    44.721 0.063687 19.0132 0.560224
      50.8534 0.106994    44.7233 0.0633919 19.0133 0.564747
      50.8544 0.104545    44.7261 0.0644272 19.0134 0.570296
      50.8556 0.103287    44.7295 0.0661999 19.0135 0.575504
      50.8571 0.102642    44.733 0.06817 19.0136 0.581605
      50.8588 0.102426    44.7372 0.0704179 19.0137 0.587372
      50.8616 0.102407    44.7409 0.0720879 19.0138 0.593763
      50.8653 0.102489    44.7448 0.0734888 19.014 0.600141
      50.8872 0.103035    44.7487 0.0746207 19.0141 0.607143
      50.9164 0.103645    44.7525 0.0754201 19.0144 0.614229
      50.9749 0.104159    44.7578 0.076133 19.0146 0.622116
      51.0872 0.10193    44.7639 0.0764489 19.0149 0.629807
      51.131 0.0970993    44.7748 0.0762014 19.0152 0.638064
      51.1809 0.0866677    44.7861 0.0751517 19.0156 0.645998
      51.2109 0.0798462    44.8085 0.0714473 19.0161 0.65607
      51.2456 0.0725378    44.8344 0.0661889 19.0166 0.664259
      51.3151 0.0593352    44.8658 0.0598759 19.0175 0.675992
      51.4034 0.044407    44.9039 0.0534503 19.0183 0.683405
      51.4377 0.0393783    44.9801 0.0437058 19.02 0.686498
      51.4717 0.0354485    45.0774 0.0345624 19.0218 0.671435
      51.5139 0.0321982    45.1492 0.0293118 19.0254 0.597111
      51.525 0.0326639    45.2079 0.02723 19.0285 0.499209
      51.5355 0.0350767    45.276 0.0296729 19.0295 0.460408
      51.5372 0.0361586    45.2847 0.0322231 19.0301 0.437472
      51.5407 0.0422364    45.302 0.0436283 19.0305 0.419928
      51.5463 0.0605002    45.3138 0.0559071 19.031 0.401102
      51.5509 0.0782517    45.3259 0.0742329 19.0314 0.383353
      51.5546 0.0887414    45.3369 0.0972084 19.0319 0.362821
      51.5587 0.0943319    45.351 0.138467 19.0328 0.325247
      51.5625 0.0973353    45.3654 0.196147 19.0336 0.284284
      51.5676 0.100927    45.3754 0.255367 19.0352 0.189716
      51.5738 0.10374    45.3844 0.334534 19.0368 0.0967731
      51.5817 0.10481    45.392 0.427529 19.0373 0.0745983
      51.5932 0.104625    45.3948 0.465535 19.0382 0.0642991
      51.6081 0.103714    45.3967 0.485466 19.0386 0.0633636
      51.7879 0.0920242    45.3984 0.496257 19.0391 0.0640907
      51.9002 0.0853134    45.4004 0.503471 19.0399 0.0661025
      52.0125 0.0790539    45.402 0.507991 19.0408 0.0684295
      52.1248 0.0732252    45.4029 0.512045 19.042 0.0715051
      52.3494 0.0627019    45.4034 0.517279 19.0433 0.0739357
      52.4199 0.0597187    45.4038 0.523795 19.0444 0.0754197
      52.4904 0.0568542    45.4042 0.530251 19.0463 0.076579
      52.5608 0.0541084    45.4045 0.537664 19.0482 0.0767384
      52.6313 0.0514812    45.4048 0.542854 19.051 0.0757701
      52.7018 0.0489728    45.4051 0.54902 19.0539 0.0736426
      52.7722 0.046583    45.4054 0.554553 19.0595 0.0680578
      52.8427 0.0443118    45.4057 0.560293 19.0647 0.0627759
      52.8708 0.0435143    45.4061 0.566118 19.0729 0.0552627
      52.9269 0.042339    45.4065 0.572007 19.0841 0.0472962
      52.9386 0.0423317    45.407 0.578048 19.1013 0.0381809
      52.9416 0.042411    45.4076 0.584191 19.1198 0.0307963
      52.9474 0.0427412    45.4082 0.590532 19.1325 0.0271567
      52.9537 0.0433379    45.4089 0.597004 19.1447 0.0264995
      52.9553 0.0435914    45.4098 0.6039 19.1499 0.0302142
      52.9584 0.0445071    45.4108 0.610937 19.1538 0.0392925
      52.9633 0.0478943    45.412 0.618668 19.1567 0.0518899
      52.9671 0.0532321    45.4133 0.626292 19.159 0.0678376
      52.9675 0.0540353    45.4149 0.63434 19.1613 0.0899901
      52.9682 0.0561896    45.4166 0.642293 19.1638 0.123499
      52.9696 0.0618669    45.419 0.652226 19.1667 0.176016
      52.9713 0.0714877    45.4213 0.66028 19.1689 0.230773
      52.9724 0.0804103    45.4253 0.672032 19.1707 0.2975
      52.9734 0.0910266    45.4291 0.679942 19.1722 0.378382
      52.9743 0.104833    45.4368 0.686641 19.1732 0.446844
      52.9752 0.121284    45.4447 0.67954 19.1736 0.474374
      52.9762 0.146353    45.4603 0.628393 19.174 0.489825
      52.9768 0.1716    45.4752 0.546756 19.1744 0.501325
      52.9774 0.204714    45.4807 0.508193 19.1748 0.507311
      52.9779 0.256455    45.485 0.475714 19.175 0.511624
      52.9785 0.334631    45.4867 0.462209 19.1752 0.517245
      52.9791 0.419534    45.4882 0.450539 19.1752 0.52249
      52.9794 0.457184    45.4891 0.442857 19.1753 0.529157
      52.9799 0.475962    45.4898 0.436714 19.1754 0.536776
      52.9802 0.480836    45.4906 0.430256 19.1754 0.542204
      52.9806 0.483784    45.4917 0.421368 19.1755 0.548571
      52.9813 0.486442    45.4929 0.412177 19.1755 0.553996
      52.9825 0.488613    45.4952 0.393557 19.1756 0.559805
      52.9844 0.489832    45.4981 0.36892 19.1757 0.56557
      52.9864 0.489891    45.504 0.315485 19.1758 0.571351
      52.9896 0.489136    45.5114 0.237143 19.1759 0.577322
      52.9942 0.487938    45.5198 0.136085 19.176 0.583314
      53.0003 0.486552    45.5233 0.0928134 19.1761 0.589518
      53.0075 0.485194    45.5255 0.0750696 19.1762 0.59583
      53.0164 0.48373    45.5288 0.0651238 19.1764 0.602541
      53.029 0.481808    45.5307 0.0634436 19.1766 0.609376
      53.0541 0.478296    45.5332 0.0635725 19.1768 0.616876
      53.0792 0.475218    45.5381 0.0656129 19.1771 0.62432
      53.1157 0.471437    45.544 0.0686912 19.1774 0.632392
      53.1539 0.468214    45.5518 0.0722888 19.1777 0.640295
      53.2053 0.464869    45.5608 0.0750418 19.1782 0.650267
      53.26 0.462294    45.5699 0.0763004 19.1786 0.65834
      53.3322 0.459929    45.5854 0.0763569 19.1793 0.670108
      53.368 0.459149    45.6004 0.0749261 19.1801 0.678464
      53.4015 0.458707    45.6218 0.0711723 19.1815 0.687484
      53.4347 0.458367    45.6453 0.066263 19.183 0.684378
      53.4663 0.45802    45.6797 0.0593981 19.1859 0.644603
      53.4791 0.45767    45.7214 0.0525264 19.1887 0.574875
      53.4792 0.457662    45.8048 0.0422672 19.19 0.533279
      53.4795 0.457641    45.8994 0.033744 19.1909 0.498525
      53.48 0.457587    45.9667 0.0289478 19.1914 0.482411
      53.4809 0.457431    46.0245 0.027253 19.1918 0.464144
      53.4825 0.457041    46.0905 0.0307956 19.192 0.455739
      53.484 0.456493    46.0984 0.0335157 19.1922 0.447058
      53.4851 0.455817    46.1143 0.0450891 19.1925 0.435716
      53.4861 0.454897    46.1256 0.0573666 19.1927 0.428594
      53.4871 0.453511    46.1364 0.0740251 19.1929 0.42069
      53.4881 0.45145    46.1472 0.0966224 19.1933 0.406098
      53.4892 0.447421    46.1612 0.137078 19.194 0.376255
      53.4902 0.440833    46.1755 0.194011 19.1946 0.34771
      53.4913 0.428564    46.1856 0.252678 19.196 0.283867
      53.4926 0.408034    46.1946 0.330547 19.1977 0.186197
      53.4935 0.390222    46.2023 0.423367 19.1995 0.0879154
      53.4946 0.368831    46.2052 0.463362 19.2001 0.0689159
      53.4957 0.348226    46.207 0.483991 19.201 0.0635922
      53.497 0.326233    46.2087 0.495076 19.2015 0.0636006
      53.4983 0.307268    46.2107 0.502642 19.202 0.0648447
      53.4992 0.295737    46.2123 0.507339 19.2027 0.0667131
      53.4998 0.289217    46.2134 0.512102 19.2034 0.0686926
      53.5003 0.284422    46.214 0.518218 19.2043 0.0707809
      53.5007 0.279284    46.2144 0.524442 19.2049 0.0722491
      53.5012 0.273808    46.2147 0.530616 19.2056 0.0734785
      53.5019 0.265004    46.215 0.537686 19.2063 0.0744442
      53.5028 0.251688    46.2153 0.542771 19.2069 0.0751533
      53.5037 0.231138    46.2156 0.54814 19.2078 0.0758269
      53.5045 0.205009    46.2158 0.553084 19.2088 0.0762544
      53.505 0.178818    46.2161 0.557959 19.2103 0.0763504
      53.5055 0.147612    46.2164 0.563237 19.2122 0.0758081
      53.5058 0.127354    46.2168 0.568238 19.2161 0.0734295
      53.5061 0.120181    46.2172 0.573966 19.2197 0.0700353
      53.5064 0.117443    46.2176 0.579362 19.225 0.0644875
      53.5067 0.115522    46.2182 0.585461 19.2306 0.0590701
      53.5071 0.113278    46.2188 0.591328 19.2418 0.050189
      53.5074 0.111113    46.2195 0.597825 19.2551 0.04203
      53.5078 0.109106    46.2204 0.604258 19.2708 0.034991
      53.5084 0.106679    46.2214 0.611453 19.2846 0.029952
      53.5095 0.104388    46.2225 0.618568 19.2962 0.0272301
      53.5107 0.103192    46.2239 0.626625 19.3101 0.0271935
      53.5122 0.102616    46.2254 0.634405 19.3119 0.0286289
      53.5141 0.102425    46.2275 0.643979 19.3154 0.0360571
      53.5168 0.102421    46.2294 0.651813 19.318 0.0455891
      53.5208 0.102513    46.2327 0.663404 19.3202 0.0585846
      53.5438 0.103081    46.2358 0.671927 19.3224 0.0761285
      53.5745 0.103707    46.2419 0.683465 19.3246 0.100379
      53.6358 0.104154    46.248 0.68621 19.3275 0.142502
      53.7481 0.101296    46.26 0.669063 19.33 0.193904
      53.7909 0.0961082    46.2727 0.623107 19.332 0.250291
      53.8436 0.0848428    46.2851 0.550704 19.3337 0.327023
      53.8736 0.0780889    46.2928 0.495998 19.3353 0.418141
      53.9116 0.0702689    46.2963 0.469907 19.3359 0.46063
      53.9874 0.0564147    46.2984 0.453026 19.3362 0.482069
      54.0997 0.0384212    46.2996 0.443136 19.3366 0.493339
      54.1138 0.0365463    46.3005 0.435499 19.3369 0.500996
      54.1418 0.0334614    46.3015 0.427324 19.3372 0.506502
      54.1489 0.0328478    46.3032 0.413488 19.3376 0.515618
      54.1629 0.0319508    46.3049 0.400194 19.3378 0.524081
      54.1664 0.0318199    46.3082 0.372714 19.3378 0.532773
      54.1734 0.0320762    46.313 0.32961 19.3379 0.538028
      54.1875 0.034522    46.3213 0.244363 19.3379 0.542599
      54.193 0.0401552    46.33 0.140158 19.338 0.545751
      54.2002 0.0589392    46.3338 0.0938347 19.338 0.548628
      54.2058 0.0790968    46.336 0.0755893 19.338 0.551467
      54.2095 0.0890662    46.3394 0.0651141 19.3381 0.554093
      54.214 0.0948169    46.3413 0.0634262 19.3381 0.557185
      54.2179 0.0978668    46.3438 0.0635991 19.3381 0.560481
      54.2231 0.101383    46.3488 0.0656806 19.3382 0.56475
      54.2298 0.10413    46.3548 0.0688126 19.3383 0.569466
      54.2374 0.10489    46.3626 0.0724077 19.3384 0.576118
      54.2496 0.104537    46.3714 0.0750698 19.3385 0.58223
      54.2652 0.103553    46.3808 0.0763432 19.3386 0.589441
      54.3654 0.0968939    46.3956 0.0763823 19.3388 0.596629
      54.4655 0.0905877    46.4113 0.0748761 19.339 0.604491
      54.5657 0.0846351    46.4317 0.0713104 19.3392 0.612553
      54.6658 0.0790359    46.4558 0.0662757 19.3395 0.621604
      54.766 0.0737902    46.4891 0.0595748 19.3398 0.630552
      54.8661 0.0688979    46.5259 0.0531915 19.3402 0.639738
      54.9662 0.0643591    46.5722 0.0467755 19.3406 0.64914
      55 0.06284    46.6472 0.0389125 19.3413 0.660546
      55.0112 0.0623545    46.7307 0.032189 19.3418 0.669113
      55.0337 0.0613853    46.7915 0.0281591 19.3428 0.680118
      55.1685 0.0559281    46.8503 0.0267 19.3437 0.685698
      55.3767 0.0484672    46.9013 0.0294676 19.3456 0.683841
      55.4043 0.0475697    46.9053 0.0303827 19.3474 0.665819
      55.4318 0.0466981    46.9134 0.0341986 19.3499 0.613155
      55.4594 0.0458524    46.9256 0.0431554 19.3514 0.569809
      55.4869 0.0450327    46.9363 0.0546896 19.3525 0.528834
      55.5145 0.0442389    46.9479 0.0720724 19.3534 0.498395
      55.5421 0.043471    46.9588 0.0943267 19.3537 0.484704
      55.5696 0.0427291    46.9728 0.133811 19.3542 0.469163
      55.643 0.0409615    46.987 0.189133 19.3544 0.46064
      55.657 0.0408825    46.9973 0.246744 19.3546 0.449428
      55.6851 0.0414407    47.0062 0.32157 19.355 0.434746
      55.688 0.0416366    47.0139 0.411286 19.3552 0.426058
      55.6937 0.0423366    47.0171 0.457365 19.3555 0.41654
      55.6952 0.0425961    47.0189 0.479782 19.3559 0.400283
      55.698 0.0437272    47.0206 0.492049 19.3563 0.3832
      55.7038 0.0483165    47.0224 0.500339 19.3571 0.347326
      55.7065 0.0526479    47.0241 0.506092 19.3582 0.297654
      55.7084 0.0575747    47.026 0.515142 19.3599 0.204017
      55.7098 0.0632671    47.0267 0.523816 19.3616 0.0988564
      55.711 0.0699811    47.0272 0.53211 19.3622 0.0756291
      55.7121 0.0780363    47.0274 0.537365 19.363 0.0643922
      55.7131 0.0877606    47.0277 0.541754 19.3634 0.0631324
      55.7139 0.0991195    47.0278 0.544806 19.3639 0.0637046
      55.7148 0.113733    47.0279 0.54756 19.3649 0.0661867
      55.7157 0.133486    47.0281 0.550293 19.3663 0.0696809
      55.7163 0.154189    47.0282 0.552846 19.368 0.0731714
      55.7169 0.180828    47.0284 0.555878 19.3699 0.0754965
      55.7175 0.220555    47.0286 0.559181 19.3717 0.0763557
      55.7181 0.280696    47.0289 0.563539 19.3745 0.0760482
      55.7187 0.370519    47.0292 0.568418 19.3775 0.0743911
      55.719 0.426586    47.0297 0.575208 19.3822 0.0700767
      55.7193 0.45816    47.0303 0.581573 19.3871 0.0650299
      55.7197 0.473092    47.031 0.58885 19.3941 0.0582302
      55.7201 0.479353    47.0318 0.596192 19.4033 0.0509873
      55.7205 0.48263    47.0328 0.604111 19.421 0.0406719
      55.7213 0.486038    47.0339 0.612285 19.4398 0.0325842
      55.7223 0.488186    47.0354 0.621444 19.4527 0.0282262
      55.7242 0.489691    47.0371 0.630517 19.4643 0.0287691
      55.726 0.489905    47.039 0.639822 19.4771 0.0384454
      55.7293 0.489208    47.0412 0.649382 19.4777 0.0397615
      55.7333 0.488167    47.0443 0.660731 19.4788 0.0442879
      55.7397 0.486663    47.0472 0.66957 19.4804 0.0524738
      55.7467 0.485307    47.0521 0.680538 19.4823 0.0647765
      55.7552 0.483882    47.0567 0.686071 19.4842 0.0820066
      55.7667 0.482087    47.066 0.684348 19.4866 0.109548
      55.7898 0.478792    47.0745 0.667453 19.4894 0.152914
      55.8149 0.475622    47.0867 0.617561 19.4917 0.203202
      55.8491 0.471929    47.0965 0.559137 19.4936 0.260467
      55.8871 0.468565    47.1014 0.524914 19.4955 0.349569
      55.9358 0.46518    47.1053 0.496354 19.4969 0.435945
      55.9899 0.462386    47.107 0.483428 19.4974 0.469573
      56.0585 0.459833    47.1089 0.46899 19.4978 0.487576
      56.0971 0.458828    47.1099 0.460637 19.4981 0.498377
[truncated: 1,962,651 more chars]
