# Supplementary material for: A modular organic neuromorphic spiking circuit for retina-inspired sensory coding and neurotransmitter-mediated neural pathways
Source: Nat Commun. 2024 Apr 3;15:2868. doi: 10.1038/s41467-024-47226-3 (PMC10991258; doi:10.1038/s41467-024-47226-3)
Supplement: Supplementary file 3 — Source Data [file 41467_2024_47226_MOESM3_ESM.zip › DATA_Feb/SI/SI_36.txt]

timeW V_n005_ V_p001_
2e-09 0.352026 0
4e-09 0.352042 0
8e-09 0.352112 0
1.6e-08 0.352187 0
3.2e-08 0.352202 0
6.4e-08 0.352245 0
1.28e-07 0.3523 0
2.56e-07 0.352305 0
5.12e-07 0.352306 0
1.024e-06 0.35231 0
4.096e-06 0.352309 0
0.79678 0.352332 0
1.59356 0.352339 0
2.39033 0.35233 0
3.18711 0.352305 0
3.98388 0.352265 0
4.78066 0.352209 0
5.57743 0.352138 0
5.73153 0.352119 0
5.88563 0.352055 0
6.03973 0.351946 0
6.19382 0.351793 0
6.34792 0.351594 0
6.50202 0.35135 0
6.65611 0.351061 0
6.88072 0.35039 0
7.10533 0.349372 0
7.32994 0.347844 0
7.42471 0.347053 0
7.51948 0.346015 0
7.61425 0.344727 0
7.70902 0.343192 0
7.8038 0.341408 0
7.89857 0.339375 0
7.99334 0.337094 0
8.10564 0.333749 0
8.21795 0.329766 0
8.39615 0.322118 0
8.43336 0.320253 0
8.47057 0.318288 0
8.50778 0.316224 0
8.54498 0.31406 0
8.58219 0.311797 0
8.6194 0.309434 0
8.65661 0.306971 0
8.76892 0.299152 0
8.88122 0.29077 0
8.99353 0.281958 0
9.10583 0.272966 0
9.21814 0.264042 0
9.43233 0.247695 0
9.51342 0.241884 0
9.59452 0.236228 0
9.67562 0.230727 0
9.75671 0.225382 0
9.83781 0.220193 0
9.9189 0.215159 0
10 0.210281 0
10.0786 0.205751 0.0047168
10.3767 0.189512 0.0226016
10.6746 0.174924 0.0404782
10.9726 0.161266 0.0583548
11.2705 0.148539 0.0762314
11.5685 0.136743 0.094108
11.8664 0.125877 0.111985
12.1644 0.115941 0.129861
12.4623 0.106936 0.147738
12.6967 0.10015 0.161801
12.9311 0.0936366 0.175864
13.1654 0.0873969 0.189927
13.3998 0.0814307 0.203989
13.6342 0.075738 0.218052
13.8686 0.0703188 0.232115
14.103 0.065173 0.246178
14.2153 0.0627751 0.252916
14.3276 0.060462 0.259655
14.4315 0.058444 0.265891
14.5289 0.0567503 0.271734
14.577 0.0560112 0.274622
14.655 0.054974 0.279299
14.7673 0.0537796 0.286037
14.8796 0.0529896 0.292775
15 0.0526221 0.3
15.0337 0.052734 0.3
15.0786 0.0530494 0.3
15.1685 0.0542508 0.3
15.2808 0.0568575 0.3
15.3767 0.0601759 0.3
15.4178 0.0620374 0.3
15.4485 0.0636823 0.3
15.4848 0.0658547 0.3
15.5243 0.0685159 0.3
15.5696 0.0720607 0.3
15.643 0.0791662 0.3
15.7553 0.0932696 0.3
15.8676 0.112211 0.3
15.9799 0.137688 0.3
16.0922 0.171298 0.3
16.2045 0.216032 0.3
16.3014 0.269681 0.3
16.3847 0.332492 0.3
16.4256 0.373174 0.3
16.4564 0.411972 0.3
16.4813 0.448072 0.3
16.4967 0.469142 0.3
16.5136 0.485927 0.3
16.5314 0.495988 0.3
16.552 0.50278 0.3
16.568 0.507367 0.3
16.5782 0.512081 0.3
16.5829 0.517209 0.3
16.5889 0.527726 0.3
16.5926 0.534938 0.3
16.5973 0.544269 0.3
16.6015 0.552086 0.3
16.606 0.559506 0.3
16.6116 0.567599 0.3
16.6175 0.575176 0.3
16.6251 0.583538 0.3
16.6331 0.591087 0.3
16.6432 0.599462 0.3
16.6543 0.607579 0.3
16.6688 0.616867 0.3
16.6854 0.626075 0.3
16.705 0.635676 0.3
16.728 0.64552 0.3
16.7569 0.65609 0.3
16.7885 0.665467 0.3
16.8332 0.675323 0.3
16.8752 0.680286 0.3
16.959 0.679542 0.3
17.0345 0.667412 0.3
17.1374 0.631115 0.3
17.2497 0.569245 0.3
17.3342 0.51145 0.3
17.3745 0.48175 0.3
17.3932 0.46745 0.3
17.4064 0.45708 0.3
17.4159 0.449336 0.3
17.428 0.439199 0.3
17.4355 0.432997 0.3
17.4444 0.425907 0.3
17.4553 0.417228 0.3
17.4669 0.408034 0.3
17.4895 0.389854 0.3
17.5118 0.371415 0.3
17.5492 0.338598 0.3
17.6089 0.280292 0.3
17.6946 0.185118 0.3
17.782 0.0882364 0.3
17.8119 0.0691811 0.3
17.8531 0.0635714 0.3
17.8769 0.0634889 0.3
17.9057 0.0646542 0.3
17.9389 0.0664223 0.3
17.9729 0.0683323 0.3
18.0121 0.0703952 0.3
18.0458 0.0719082 0.3
18.0806 0.0732 0.3
18.1134 0.0741927 0.3
18.1446 0.0749388 0.3
18.1837 0.075625 0.3
18.2296 0.0761161 0.3
18.2997 0.0763479 0.3
18.3874 0.0761163 0.3
18.4257 0.0758963 0.3
18.457 0.0756817 0.3
18.4897 0.0753825 0.3
18.5262 0.074929 0.3
18.5726 0.074221 0.3
18.6478 0.0728671 0.3
18.7601 0.0705849 0.3
18.8724 0.0681413 0.3
18.9847 0.0656623 0.3
19.097 0.0632565 0.3
19.2093 0.0609689 0.3
19.3928 0.0574667 0.3
19.4939 0.0556897 0.3
19.595 0.053989 0.3
19.6961 0.0523646 0.3
19.7972 0.0508165 0.3
19.8983 0.0493446 0.3
19.9994 0.0479491 0.3
20.1005 0.0466299 0.3
20.2128 0.0452269 0.3
20.3942 0.0431055 0.3
20.5114 0.0418519 0.3
20.6287 0.0406606 0.3
20.746 0.0395317 0.3
20.8632 0.0384652 0.3
20.9805 0.0374609 0.3
21.0977 0.036519 0.3
21.215 0.0356395 0.3
21.4314 0.0341207 0.3
21.4633 0.0339131 0.3
21.4953 0.033708 0.3
21.5272 0.0335057 0.3
21.5591 0.033306 0.3
21.591 0.0331089 0.3
21.6229 0.0329146 0.3
21.6548 0.0327228 0.3
21.7671 0.032031 0.3
21.8794 0.0313135 0.3
21.9917 0.0305592 0.3
22.4645 0.0271744 0.3
22.54 0.026652 0.3
22.6154 0.0261933 0.3
22.6908 0.0257986 0.3
22.7663 0.0254677 0.3
22.8417 0.0252007 0.3
22.9171 0.0249975 0.3
22.9925 0.0248582 0.3
23.1048 0.0249503 0.3
23.2171 0.0254426 0.3
23.3295 0.0264288 0.3
23.3958 0.027327 0.3
23.432 0.0279865 0.3
23.4648 0.0287219 0.3
23.4982 0.0296129 0.3
23.5293 0.0306288 0.3
23.5778 0.0327677 0.3
23.6561 0.0378425 0.3
23.7684 0.0482556 0.3
23.8807 0.0625844 0.3
23.9896 0.0814418 0.3
24.1019 0.10739 0.3
24.2142 0.141392 0.3
24.3265 0.184805 0.3
24.3947 0.217862 0.3
24.4312 0.239505 0.3
24.4638 0.26219 0.3
24.4964 0.288368 0.3
24.5287 0.319279 0.3
24.5766 0.376615 0.3
24.6209 0.440021 0.3
24.6402 0.467418 0.3
24.658 0.485819 0.3
24.6769 0.496996 0.3
24.6966 0.504039 0.3
24.7116 0.50845 0.3
24.7201 0.512224 0.3
24.7247 0.516881 0.3
24.7292 0.524198 0.3
24.7328 0.531323 0.3
24.7367 0.53954 0.3
24.7394 0.545014 0.3
24.7433 0.552335 0.3
24.7468 0.558539 0.3
24.7514 0.56566 0.3
24.7561 0.572259 0.3
24.7618 0.579392 0.3
24.7681 0.586248 0.3
24.7757 0.593468 0.3
24.7846 0.600871 0.3
24.7949 0.60855 0.3
24.8075 0.616937 0.3
24.8219 0.625363 0.3
24.839 0.634261 0.3
24.8587 0.643341 0.3
24.8859 0.654402 0.3
24.911 0.663077 0.3
24.9535 0.674843 0.3
24.9942 0.68242 0.3
25.0757 0.687366 0.3
25.1529 0.679994 0.3
25.2652 0.647447 0.3
25.3775 0.592584 0.3
25.4185 0.566491 0.3
25.449 0.544936 0.3
25.4853 0.518488 0.3
25.5245 0.489371 0.3
25.5408 0.477042 0.3
25.559 0.462954 0.3
25.5691 0.454987 0.3
25.5783 0.447315 0.3
25.5901 0.43744 0.3
25.5976 0.43126 0.3
25.6064 0.42427 0.3
25.6239 0.410353 0.3
25.644 0.39417 0.3
25.6841 0.3605 0.3
25.7317 0.316561 0.3
25.8269 0.213495 0.3
25.9135 0.107993 0.3
25.9431 0.079438 0.3
25.9718 0.0666114 0.3
25.9928 0.0638165 0.3
26.0172 0.0633791 0.3
26.0505 0.0643694 0.3
26.1095 0.067404 0.3
26.1694 0.0704635 0.3
26.2517 0.073652 0.3
26.3409 0.0757719 0.3
26.4158 0.0766695 0.3
26.447 0.0767919 0.3
26.4829 0.0767488 0.3
26.5236 0.076574 0.3
26.5685 0.0762887 0.3
26.6412 0.0756136 0.3
26.7535 0.0740258 0.3
26.8658 0.0719341 0.3
26.9781 0.0695411 0.3
27.0904 0.0670452 0.3
27.2027 0.0645828 0.3
27.315 0.0622159 0.3
27.4597 0.0593449 0.3
27.5729 0.0572526 0.3
27.7607 0.0540367 0.3
27.873 0.0522374 0.3
27.9853 0.0505338 0.3
28.0976 0.0489213 0.3
28.2099 0.0473951 0.3
28.3931 0.0450651 0.3
28.5102 0.0437026 0.3
28.6274 0.0424076 0.3
28.7445 0.0411801 0.3
28.8617 0.0400201 0.3
28.9789 0.0389276 0.3
29.096 0.0379026 0.3
29.2132 0.0369452 0.3
29.4309 0.0352807 0.3
29.4788 0.0349425 0.3
29.5267 0.0346118 0.3
29.5745 0.0342885 0.3
29.6224 0.0339727 0.3
29.6703 0.0336643 0.3
29.7181 0.0333633 0.3
29.766 0.0330698 0.3
29.8783 0.0323754 0.3
29.9906 0.0316658 0.3
30.1029 0.0309228 0.3
30.2152 0.0301427 0.3
30.2941 0.0295534 0.3
30.3729 0.0289767 0.3
30.4518 0.0284127 0.3
30.5307 0.0278614 0.3
30.6095 0.0273227 0.3
30.6884 0.0267966 0.3
30.7672 0.0262832 0.3
30.8796 0.0256723 0.3
30.9919 0.0251992 0.3
31.1042 0.0249105 0.3
31.2165 0.0248671 0.3
31.3288 0.0251126 0.3
31.4319 0.0257184 0.3
31.5292 0.0268657 0.3
31.5775 0.0277483 0.3
31.6557 0.0298813 0.3
31.768 0.0350167 0.3
31.8803 0.0434687 0.3
31.9926 0.0559393 0.3
32.1022 0.0726232 0.3
32.2128 0.0952455 0.3
32.3251 0.12461 0.3
32.3942 0.146226 0.3
32.4308 0.159295 0.3
32.4633 0.172146 0.3
32.4955 0.186235 0.3
32.5283 0.202464 0.3
32.5761 0.230879 0.3
32.6535 0.290997 0.3
32.7346 0.377768 0.3
32.7857 0.447847 0.3
32.807 0.475317 0.3
32.825 0.490317 0.3
32.8489 0.501529 0.3
32.8669 0.507246 0.3
32.8776 0.511463 0.3
32.8843 0.516997 0.3
32.8876 0.521963 0.3
32.891 0.528634 0.3
32.8947 0.536247 0.3
32.8974 0.541783 0.3
32.9006 0.54818 0.3
32.9035 0.553598 0.3
32.9068 0.559394 0.3
32.9105 0.565152 0.3
32.9145 0.570876 0.3
32.9191 0.57685 0.3
32.9242 0.582781 0.3
32.9303 0.589002 0.3
32.9371 0.595256 0.3
32.9452 0.601937 0.3
32.9544 0.60872 0.3
32.9656 0.616207 0.3
32.9779 0.623612 0.3
32.9931 0.631745 0.3
33.0095 0.639666 0.3
33.0325 0.649627 0.3
33.0538 0.657664 0.3
33.0901 0.669212 0.3
33.1249 0.677567 0.3
33.1945 0.687374 0.3
33.2628 0.687078 0.3
33.3751 0.669698 0.3
33.4167 0.657807 0.3
33.4477 0.644745 0.3
33.4837 0.625969 0.3
33.5239 0.602055 0.3
33.569 0.572418 0.3
33.642 0.52087 0.3
33.7001 0.477928 0.3
33.7213 0.46159 0.3
33.7362 0.449563 0.3
33.7474 0.440158 0.3
33.755 0.433902 0.3
33.7632 0.427294 0.3
33.776 0.417205 0.3
33.7892 0.406691 0.3
33.8156 0.385277 0.3
33.845 0.360296 0.3
33.9039 0.305745 0.3
33.9807 0.223264 0.3
34.0643 0.120539 0.3
34.0952 0.086011 0.3
34.1188 0.0708047 0.3
34.1482 0.0644618 0.3
34.172 0.0632729 0.3
34.1972 0.0637464 0.3
34.2477 0.0661328 0.3
34.3007 0.0689305 0.3
34.3821 0.0727132 0.3
34.4281 0.0743475 0.3
34.4585 0.0751291 0.3
34.49 0.075733 0.3
34.5263 0.0762212 0.3
34.5728 0.0765446 0.3
34.6481 0.0765471 0.3
34.7604 0.0759102 0.3
34.8727 0.0746606 0.3
34.985 0.0727588 0.3
35.0973 0.0704468 0.3
35.2096 0.067973 0.3
35.3219 0.0654748 0.3
35.393 0.0639275 0.3
35.4941 0.0618439 0.3
35.5952 0.0598492 0.3
35.6963 0.0579436 0.3
35.7974 0.0561269 0.3
35.8985 0.0543992 0.3
35.9996 0.0527605 0.3
36.1007 0.0512107 0.3
36.213 0.049562 0.3
36.3943 0.0470692 0.3
36.5115 0.0455939 0.3
36.6288 0.0441915 0.3
36.7461 0.0428619 0.3
36.8633 0.0416052 0.3
36.9806 0.0404213 0.3
37.0979 0.0393103 0.3
37.2151 0.0382721 0.3
37.4315 0.0364797 0.3
37.4955 0.035992 0.3
37.5595 0.0355185 0.3
37.6235 0.0350592 0.3
37.6875 0.0346142 0.3
37.7515 0.0341834 0.3
37.8155 0.0337668 0.3
37.8795 0.0333644 0.3
37.9918 0.032668 0.3
38.1041 0.0319682 0.3
38.2164 0.0312409 0.3
38.3287 0.0304799 0.3
38.4075 0.0299067 0.3
38.4863 0.0293387 0.3
38.5651 0.0287759 0.3
38.6439 0.0282184 0.3
38.7227 0.0276661 0.3
38.8015 0.0271191 0.3
38.8803 0.0265772 0.3
38.9926 0.0259195 0.3
39.1049 0.0253822 0.3
39.2172 0.0250081 0.3
39.3295 0.0248199 0.3
39.4321 0.0248726 0.3
39.5294 0.0252539 0.3
39.5778 0.025622 0.3
39.6562 0.026528 0.3
39.7685 0.0286604 0.3
39.8808 0.0325429 0.3
39.9931 0.039441 0.3
40.1054 0.0501551 0.3
40.2177 0.0651622 0.3
40.3261 0.0840752 0.3
40.3946 0.0987354 0.3
40.4311 0.107826 0.3
40.4636 0.11679 0.3
40.4961 0.126449 0.3
40.5286 0.136854 0.3
40.5765 0.154021 0.3
40.6541 0.187347 0.3
40.7428 0.236865 0.3
40.8246 0.300247 0.3
40.8974 0.37969 0.3
40.9456 0.44668 0.3
40.9664 0.474055 0.3
40.9845 0.489654 0.3
41.0085 0.50122 0.3
41.0277 0.507307 0.3
41.0386 0.511676 0.3
41.0451 0.517366 0.3
41.0486 0.522758 0.3
41.052 0.529451 0.3
41.0557 0.5371 0.3
41.0583 0.542526 0.3
41.0615 0.54889 0.3
41.0645 0.554353 0.3
41.0678 0.560123 0.3
41.0715 0.565896 0.3
41.0756 0.571653 0.3
41.0804 0.577657 0.3
41.0856 0.58363 0.3
41.0918 0.589876 0.3
41.0988 0.596187 0.3
41.1071 0.602936 0.3
41.1165 0.609793 0.3
41.128 0.617365 0.3
41.1407 0.624834 0.3
41.1561 0.632953 0.3
41.1728 0.640876 0.3
41.196 0.65078 0.3
41.2177 0.658817 0.3
41.2548 0.670293 0.3
41.2905 0.678525 0.3
41.3618 0.687654 0.3
41.4322 0.688721 0.3
41.465 0.685204 0.3
41.4986 0.679508 0.3
41.5295 0.673041 0.3
41.578 0.657402 0.3
41.6322 0.631116 0.3
41.7399 0.564175 0.3
41.8329 0.498744 0.3
41.8792 0.463732 0.3
41.8981 0.448602 0.3
41.9183 0.431921 0.3
41.9322 0.4207 0.3
41.9489 0.407326 0.3
41.9703 0.39009 0.3
41.9925 0.371603 0.3
42.0369 0.332608 0.3
42.0847 0.286131 0.3
42.1673 0.193266 0.3
42.2516 0.0942697 0.3
42.2809 0.0725816 0.3
42.3227 0.0638541 0.3
42.3446 0.0632086 0.3
42.3716 0.0640793 0.3
42.4095 0.0659805 0.3
42.4487 0.0681966 0.3
42.4793 0.0698473 0.3
42.5223 0.0718358 0.3
42.5626 0.0733435 0.3
42.6071 0.0746094 0.3
42.6544 0.0755322 0.3
42.7274 0.0762754 0.3
42.8112 0.0763881 0.3
42.9236 0.0757694 0.3
43.0359 0.0745162 0.3
43.1482 0.0726129 0.3
43.2605 0.0703033 0.3
43.3728 0.0678265 0.3
43.415 0.0668801 0.3
43.4464 0.0661788 0.3
43.4821 0.0653861 0.3
43.568 0.0635403 0.3
43.7527 0.0598395 0.3
43.865 0.0577327 0.3
43.9773 0.0557373 0.3
44.0896 0.0538476 0.3
44.2019 0.0520584 0.3
44.39 0.0492565 0.3
44.5071 0.0476613 0.3
44.6242 0.0461446 0.3
44.7413 0.0447064 0.3
44.8585 0.0433466 0.3
44.9756 0.0420654 0.3
45.0927 0.0408627 0.3
45.2098 0.0397384 0.3
45.43 0.0377622 0.3
45.5098 0.037107 0.3
45.5896 0.0364752 0.3
45.6694 0.0358668 0.3
45.7491 0.0352816 0.3
45.8289 0.0347198 0.3
45.9087 0.0341813 0.3
45.9885 0.0336661 0.3
46.1008 0.0329636 0.3
46.2132 0.032271 0.3
46.3255 0.0315645 0.3
46.4309 0.0308714 0.3
46.4948 0.0304232 0.3
46.5587 0.0299715 0.3
46.6226 0.0295164 0.3
46.6866 0.0290578 0.3
46.7505 0.0285959 0.3
46.8144 0.0281306 0.3
46.8783 0.0276618 0.3
47.1029 0.0261954 0.3
47.2152 0.025601 0.3
47.3951 0.0249213 0.3
47.4483 0.0247943 0.3
47.5014 0.0247617 0.3
47.5546 0.0248236 0.3
47.6077 0.0249799 0.3
47.6609 0.0252307 0.3
47.7141 0.0255759 0.3
47.7672 0.0260156 0.3
47.8795 0.0276066 0.3
47.9918 0.0305517 0.3
48.1041 0.0359692 0.3
48.2165 0.0449485 0.3
48.3288 0.0575625 0.3
48.399 0.0674165 0.3
48.4344 0.073245 0.3
48.4677 0.079391 0.3
48.5033 0.0865951 0.3
48.5354 0.0937742 0.3
48.5877 0.107096 0.3
48.6721 0.132636 0.3
48.7844 0.175072 0.3
48.8836 0.225627 0.3
48.9724 0.289788 0.3
49.0468 0.366612 0.3
49.0994 0.437552 0.3
49.1217 0.468536 0.3
49.1396 0.486707 0.3
49.1587 0.497644 0.3
49.1788 0.504557 0.3
49.1935 0.508954 0.3
49.2013 0.51277 0.3
49.2055 0.517402 0.3
49.2112 0.527367 0.3
49.2146 0.53431 0.3
49.2189 0.543012 0.3
49.2224 0.549824 0.3
49.2264 0.556979 0.3
49.2304 0.563509 0.3
49.2354 0.570776 0.3
49.2408 0.577555 0.3
49.2473 0.584837 0.3
49.2546 0.591948 0.3
49.2633 0.599419 0.3
49.2737 0.607298 0.3
49.2857 0.615411 0.3
49.3009 0.62444 0.3
49.318 0.633422 0.3
49.3387 0.643067 0.3
49.3614 0.652364 0.3
49.3951 0.664126 0.3
49.4263 0.67303 0.3
49.4634 0.681254 0.3
49.4942 0.686129 0.3
49.5278 0.689015 0.3
49.5753 0.687971 0.3
49.6522 0.67705 0.3
49.7362 0.652176 0.3
49.8485 0.595393 0.3
49.9608 0.521332 0.3
49.9978 0.494383 0.3
50.0257 0.47318 0.3
50.038 0.463555 0.3
50.0553 0.449528 0.3
50.068 0.438881 0.3
50.0769 0.431589 0.3
50.0864 0.423973 0.3
50.1003 0.41294 0.3
50.1148 0.401347 0.3
50.1437 0.377622 0.3
50.1746 0.35097 0.3
50.2363 0.292258 0.3
50.3148 0.205398 0.3
50.4056 0.0966858 0.3
50.434 0.0745852 0.3
50.479 0.0640869 0.3
50.501 0.0632605 0.3
50.5284 0.0641541 0.3
50.5762 0.0665904 0.3
50.6396 0.0699055 0.3
50.7239 0.0733561 0.3
50.8127 0.0755794 0.3
50.9 0.0764826 0.3
51.0123 0.0764325 0.3
51.1246 0.0755825 0.3
51.2369 0.0740352 0.3
51.3492 0.0719523 0.3
51.4033 0.0708215 0.3
51.4376 0.0700668 0.3
51.4716 0.0693036 0.3
51.5138 0.06835 0.3
51.5524 0.0674759 0.3
51.6152 0.0660756 0.3
51.716 0.0638968 0.3
51.8283 0.0615781 0.3
51.9406 0.0593793 0.3
52.0529 0.0572968 0.3
52.1652 0.0553244 0.3
52.2775 0.0534534 0.3
52.4478 0.0507919 0.3
52.5718 0.0490213 0.3
52.6959 0.0473406 0.3
52.8199 0.0457498 0.3
52.9439 0.0442488 0.3
53.0679 0.0428377 0.3
53.1919 0.0415164 0.3
53.316 0.040285 0.3
53.4276 0.0392352 0.3
53.5393 0.0382369 0.3
53.651 0.0372902 0.3
53.7626 0.0363951 0.3
53.8743 0.0355516 0.3
53.986 0.0347597 0.3
54.0977 0.0340194 0.3
54.21 0.033302 0.3
54.3223 0.0326077 0.3
54.3931 0.0321718 0.3
54.4937 0.0315338 0.3
54.575 0.0309923 0.3
54.764 0.0296575 0.3
55 0.0279309 0.3
55.0786 0.027358 0.295283
55.1685 0.0267435 0.289893
55.2808 0.0260455 0.283154
55.4485 0.0252009 0.273088
55.5696 0.0248453 0.265823
55.643 0.0247666 0.26142
55.7553 0.0248482 0.254681
55.8676 0.0252059 0.247943
55.9799 0.0259206 0.241205
56.0922 0.0270959 0.234466
56.2045 0.0289173 0.227728
56.3168 0.0315897 0.22099
56.391 0.0340236 0.21654
56.4284 0.0356245 0.214294
56.4603 0.0372669 0.21238
56.5264 0.0413311 0.208414
56.573 0.0446695 0.205618
56.6485 0.0509512 0.20109
56.7608 0.0622212 0.194351
56.8731 0.0762767 0.187613
56.9854 0.094158 0.180875
57.0977 0.116958 0.174136
57.21 0.145759 0.167398
57.3223 0.180952 0.16066
57.3931 0.207247 0.156413
57.43 0.223177 0.154199
57.4623 0.238915 0.152262
57.4937 0.255987 0.150375
57.5277 0.276925 0.14834
57.575 0.311977 0.145498
57.6421 0.375607 0.141476
57.7102 0.455265 0.137386
57.7331 0.479885 0.136016
57.7518 0.492218 0.13489
57.7747 0.500272 0.133518
57.7902 0.504357 0.132588
57.8042 0.509791 0.13175
57.8115 0.516494 0.131311
57.8155 0.522823 0.131069
57.8185 0.528536 0.130889
57.8213 0.534123 0.130719
57.8235 0.538254 0.130593
57.8257 0.542474 0.130458
57.828 0.546577 0.130322
57.8301 0.550287 0.130193
57.8329 0.554796 0.130027
57.8356 0.558873 0.129867
57.8394 0.564333 0.129635
57.8432 0.569194 0.129409
57.8484 0.57532 0.129095
57.8539 0.581093 0.128765
57.8609 0.587652 0.128345
57.8687 0.594182 0.127877
57.8783 0.601382 0.127301
57.8891 0.608668 0.126653
57.9026 0.616709 0.125846
57.9174 0.624509 0.124954
57.9349 0.632663 0.123908
57.9536 0.640467 0.122783
57.9799 0.649988 0.121203
58.0047 0.657261 0.11972
58.0501 0.667013 0.116997
58.0922 0.671859 0.114466
58.1766 0.670731 0.109405
58.2674 0.654503 0.103957
58.3797 0.61514 0.0972189
58.4201 0.594261 0.0947969
58.4502 0.575101 0.0929878
58.4868 0.550373 0.0907917
58.5251 0.523381 0.0884944
58.568 0.492188 0.085921
58.5866 0.478252 0.0848018
58.6066 0.462981 0.0836066
58.6168 0.454831 0.0829907
58.6261 0.447108 0.0824354
58.6373 0.437547 0.0817632
58.6444 0.431627 0.0813351
58.6528 0.424932 0.0808342
58.6695 0.411621 0.0798325
58.6883 0.396352 0.0787032
58.7259 0.364448 0.0764446
58.77 0.3229 0.0737978
58.8583 0.224065 0.0685043
58.9389 0.119775 0.0636682
58.9695 0.0852974 0.0618294
58.9948 0.0704791 0.0603129
59.0188 0.0664652 0.0588713
59.0452 0.0660752 0.0572877
59.072 0.0672067 0.0556795
59.1256 0.0708108 0.0524632
59.1862 0.0749781 0.0488294
59.267 0.079627 0.04398
59.3435 0.0827103 0.039387
59.416 0.084585 0.0350427
59.4471 0.0850974 0.033173
59.483 0.08545 0.0310172
59.5237 0.0856568 0.0285784
59.5686 0.0856753 0.0258859
59.6413 0.0854043 0.021521
59.7432 0.0845768 0.0154052
59.8556 0.0830283 0.00866688
59.9679 0.0809627 0.0019286
60 0.0802995 0
60.0112 0.0800418 0
60.0337 0.0795263 0
60.0786 0.0784692 0
60.1685 0.0762746 0
60.2808 0.0734431 0
60.3767 0.070977 0
60.4178 0.0699114 0
60.4848 0.0681793 0
60.5696 0.0660038 0
60.643 0.0641541 0
60.7553 0.0613857 0
60.8676 0.0587051 0
60.9799 0.0561345 0
61.0922 0.0536855 0
61.2045 0.0513632 0
61.3168 0.0491555 0
61.4603 0.0465037 0
61.573 0.0445678 0
61.6485 0.043337 0
61.7608 0.0415833 0
61.8731 0.0399183 0
61.9854 0.0383457 0
62.0977 0.036861 0
62.21 0.03546 0
62.3931 0.0333306 0
62.4782 0.0324231 0
62.5633 0.0315736 0
62.6484 0.030782 0
62.7334 0.0300485 0
62.8185 0.0293729 0
62.9036 0.0287553 0
62.9887 0.0281957 0
63.101 0.0275259 0
63.2133 0.0269415 0
63.3944 0.0261538 0
63.5116 0.0257704 0
63.6289 0.0254542 0
63.7462 0.025205 0
63.8635 0.0250228 0
63.9807 0.0249077 0
64.098 0.0248597 0
64.2153 0.0248787 0
64.3423 0.0249545 0
64.4693 0.0250815 0
64.5962 0.0252598 0
64.7232 0.0254894 0
64.8502 0.0257703 0
64.9772 0.0261025 0
65.1042 0.0264859 0
65.3078 0.0271701 0
65.5114 0.0279206 0
65.715 0.0287375 0
65.9186 0.0296208 0
66.1222 0.0305704 0
66.3258 0.0315865 0
66.5294 0.0326689 0
66.7706 0.0340316 0
67.0118 0.0353892 0
67.2531 0.0367417 0
67.4943 0.0380892 0
67.7355 0.0394316 0
67.9768 0.040769 0
68.218 0.0421013 0
68.4726 0.043274 0
68.7271 0.0443589 0
68.9817 0.0453558 0
69.2363 0.0462649 0
69.4909 0.047086 0
69.7454 0.0478192 0
70 0.0484644 0
70.0337 0.0485812 0.00875977
70.0786 0.0487367 0.0204395
70.2808 0.0492703 0.072998
70.3967 0.0493399 0.103138
70.5126 0.0491488 0.133278
70.6285 0.0486973 0.163418
70.7445 0.0479851 0.193559
70.8604 0.0470124 0.223699
70.9763 0.0457791 0.253839
71.0922 0.0442853 0.283979
71.3168 0.0409595 0.342378
71.4284 0.0392063 0.371393
71.4603 0.0387218 0.379686
71.4904 0.0382814 0.387507
71.5264 0.0377837 0.396873
71.573 0.0372074 0.408987
71.6485 0.036444 0.428612
71.7608 0.035682 0.457811
71.8731 0.0356234 0.487011
71.9854 0.0369848 0.51621
72.0977 0.0410963 0.545409
72.21 0.0499291 0.574608
72.3223 0.0647592 0.603807
72.3931 0.0779202 0.62221
72.43 0.0865526 0.631803
72.4623 0.0953036 0.640197
72.4937 0.104794 0.648373
72.5277 0.116145 0.657195
72.575 0.134566 0.669511
72.6518 0.172235 0.689456
72.7274 0.223355 0.709112
72.7969 0.293693 0.727187
72.8716 0.399364 0.74662
72.9023 0.449557 0.754591
72.9201 0.474235 0.759231
72.9371 0.489285 0.763651
72.9555 0.499379 0.768421
72.981 0.509328 0.775065
72.9926 0.514459 0.778077
72.9999 0.520453 0.779987
73.0031 0.525178 0.780799
73.0066 0.532306 0.781719
73.0104 0.540406 0.782701
73.0129 0.545854 0.783362
73.0163 0.552798 0.784243
73.0191 0.558154 0.784973
73.0225 0.564089 0.785852
73.0261 0.569805 0.78678
73.03 0.575498 0.787805
73.0346 0.581411 0.788992
73.0397 0.587283 0.790314
73.0457 0.593462 0.791877
73.0524 0.599642 0.793631
73.0605 0.606295 0.795739
73.0696 0.613036 0.798106
73.0809 0.620579 0.801043
73.0933 0.627978 0.804257
73.1084 0.636128 0.808172
73.1245 0.644107 0.812381
73.1472 0.654217 0.818274
73.1686 0.662604 0.823825
73.2049 0.674812 0.833278
73.2399 0.684163 0.842379
73.3099 0.697049 0.860583
73.3803 0.703517 0.878878
73.4205 0.702354 0.889332
73.4505 0.698401 0.897142
73.4872 0.691999 0.906678
73.5252 0.682917 0.916565
73.5711 0.665505 0.928485
73.6454 0.625519 0.947803
73.7533 0.554524 0.975859
73.8656 0.472814 1.00506
73.8959 0.449711 1.01293
73.928 0.424787 1.02128
73.9636 0.397279 1.03053
74.0121 0.359543 1.04314
74.0565 0.324406 1.05469
74.1113 0.279668 1.06893
74.2085 0.196004 1.09421
74.3078 0.106681 1.12002
74.3434 0.0770221 1.12928
74.3644 0.0652925 1.13474
74.3941 0.0567482 1.14246
74.4126 0.05382 1.14728
74.4356 0.0518641 1.15325
74.4631 0.0505218 1.16039
74.492 0.0498142 1.16793
74.527 0.0494873 1.17703
74.574 0.0494056 1.18924
74.6407 0.0494401 1.20657
74.7111 0.0494141 1.22489
74.7947 0.0493129 1.24662
74.907 0.0492841 1.27582
75 0.0494045 1.3
75.0112 0.0494246 1.3
75.0337 0.0494584 1.3
75.1685 0.0496449 1.3
75.3767 0.0499202 1.3
75.4178 0.0499718 1.3
75.4485 0.0500025 1.3
75.4848 0.049969 1.3
75.5243 0.0497656 1.3
75.5696 0.0492521 1.3
75.643 0.0475918 1.3
75.7553 0.0432535 1.3
75.8676 0.0371662 1.3
75.9799 0.0302531 1.3
76.0922 0.025456 1.3
76.2045 0.0310406 1.3
76.3037 0.0544725 1.3
76.3899 0.0914201 1.3
76.4277 0.113949 1.3
76.4594 0.13846 1.3
76.4902 0.168501 1.3
76.5264 0.215221 1.3
76.5729 0.293288 1.3
76.6184 0.380742 1.3
76.6526 0.443943 1.3
76.6705 0.469274 1.3
76.6872 0.484179 1.3
76.7035 0.493938 1.3
76.7202 0.501895 1.3
76.7374 0.508842 1.3
76.7564 0.515935 1.3
76.764 0.520848 1.3
76.768 0.526324 1.3
76.7731 0.536231 1.3
76.7757 0.54184 1.3
76.7799 0.550779 1.3
76.783 0.556976 1.3
76.7868 0.564027 1.3
76.7909 0.570665 1.3
76.7959 0.577912 1.3
76.8013 0.584675 1.3
76.8079 0.591893 1.3
76.8154 0.59907 1.3
76.8241 0.606353 1.3
76.8368 0.615822 1.3
76.8488 0.623645 1.3
76.8654 0.633228 1.3
76.8838 0.642807 1.3
76.9082 0.654164 1.3
76.9347 0.664933 1.3
76.9735 0.678278 1.3
77.0095 0.688305 1.3
77.0738 0.701662 1.3
77.1366 0.707659 1.3
77.2489 0.700261 1.3
77.3612 0.674002 1.3
77.4078 0.653995 1.3
77.441 0.63488 1.3
77.4757 0.61274 1.3
77.5209 0.581842 1.3
77.5641 0.550954 1.3
77.6341 0.49928 1.3
77.6718 0.47097 1.3
77.7016 0.448302 1.3
77.7149 0.438085 1.3
77.7218 0.432874 1.3
77.728 0.428162 1.3
77.762 0.40254 1.3
77.7962 0.376715 1.3
77.8647 0.325113 1.3
77.977 0.240435 1.3
78.0893 0.156005 1.3
78.2016 0.0757812 1.3
78.2316 0.0606652 1.3
78.2662 0.0515112 1.3
78.2784 0.0494663 1.3
78.2904 0.0480842 1.3
78.3072 0.0465897 1.3
78.3238 0.0455023 1.3
78.3572 0.044125 1.3
78.4106 0.0428676 1.3
78.4609 0.0422372 1.3
78.4915 0.0420187 1.3
78.5268 0.0418494 1.3
78.5737 0.0417063 1.3
78.6496 0.041687 1.3
78.7619 0.0419872 1.3
78.8742 0.0424371 1.3
78.9865 0.0429039 1.3
79.0988 0.043358 1.3
79.2111 0.0436606 1.3
79.3234 0.0434302 1.3
79.3935 0.0427257 1.3
79.4303 0.0420397 1.3
79.4627 0.0411711 1.3
79.4944 0.0400869 1.3
79.5279 0.038718 1.3
79.5754 0.0364201 1.3
79.6524 0.0322483 1.3
79.7647 0.0267157 1.3
79.877 0.027815 1.3
79.9893 0.0459989 1.3
80.0882 0.0834937 1.3
80.1693 0.136183 1.3
80.2356 0.206132 1.3
80.2977 0.30244 1.3
80.3429 0.38774 1.3
80.3695 0.437725 1.3
80.3878 0.465102 1.3
80.4043 0.481463 1.3
80.4175 0.490233 1.3
80.432 0.497825 1.3
80.449 0.505241 1.3
80.4719 0.513761 1.3
80.4823 0.518724 1.3
80.4869 0.523849 1.3
80.4923 0.533844 1.3
80.4961 0.541776 1.3
80.4995 0.549011 1.3
80.5033 0.556777 1.3
80.5067 0.563018 1.3
80.5108 0.569946 1.3
80.5149 0.575994 1.3
80.5198 0.582535 1.3
80.5252 0.588797 1.3
80.5316 0.595298 1.3
80.5393 0.602275 1.3
80.5476 0.60899 1.3
80.5582 0.616638 1.3
80.5698 0.624113 1.3
80.5842 0.632513 1.3
80.6003 0.641007 1.3
80.623 0.651831 1.3
80.6443 0.660869 1.3
80.679 0.673596 1.3
80.712 0.683573 1.3
80.7781 0.698791 1.3
80.8414 0.706806 1.3
80.9537 0.703576 1.3
81.066 0.676411 1.3
81.1783 0.621534 1.3
81.2906 0.547175 1.3
81.3807 0.480986 1.3
81.4208 0.450542 1.3
81.4428 0.433643 1.3
81.4514 0.427071 1.3
81.458 0.422127 1.3
81.464 0.417596 1.3
81.4935 0.39522 1.3
81.5231 0.372864 1.3
81.5676 0.339251 1.3
81.6397 0.284752 1.3
81.752 0.199602 1.3
81.8643 0.113865 1.3
81.9028 0.0850554 1.3
81.9265 0.0696877 1.3
81.9428 0.0620797 1.3
81.9631 0.0557396 1.3
81.9744 0.0531779 1.3
81.9887 0.0507526 1.3
82.0029 0.048954 1.3
82.0311 0.0464832 1.3
82.064 0.0446847 1.3
82.1075 0.0433964 1.3
82.1543 0.042668 1.3
82.2009 0.0422802 1.3
82.2581 0.0420308 1.3
82.3607 0.0418496 1.3
82.4077 0.0418908 1.3
82.4409 0.041997 1.3
82.564 0.042501 1.3
82.7456 0.0432408 1.3
82.8579 0.0436817 1.3
82.9702 0.0438088 1.3
83.0825 0.0429569 1.3
83.1948 0.0403862 1.3
83.3071 0.035814 1.3
83.3872 0.0315474 1.3
83.4256 0.0293186 1.3
83.4568 0.0275421 1.3
83.4896 0.0258313 1.3
83.5261 0.0242591 1.3
83.5726 0.0235072 1.3
83.6477 0.0287527 1.3
83.7329 0.0487618 1.3
83.8271 0.0901762 1.3
83.907 0.146934 1.3
83.9736 0.223332 1.3
84.0339 0.322226 1.3
84.0701 0.392093 1.3
84.0938 0.436755 1.3
84.1116 0.463628 1.3
84.1279 0.480367 1.3
84.1408 0.489296 1.3
84.1553 0.496979 1.3
84.1738 0.505064 1.3
84.1967 0.513631 1.3
84.2073 0.518615 1.3
84.2119 0.523678 1.3
84.2172 0.533304 1.3
84.2211 0.541541 1.3
84.2244 0.548616 1.3
84.2282 0.556324 1.3
84.2313 0.562092 1.3
84.2353 0.568871 1.3
84.2391 0.574731 1.3
84.2438 0.581061 1.3
84.2489 0.587122 1.3
84.2548 0.593416 1.3
84.2624 0.600534 1.3
84.2701 0.606955 1.3
84.2801 0.614399 1.3
84.291 0.621666 1.3
84.305 0.630031 1.3
84.3204 0.638424 1.3
84.3416 0.648852 1.3
84.362 0.657807 1.3
84.3939 0.670106 1.3
84.4245 0.680163 1.3
84.4635 0.690881 1.3
84.4952 0.698074 1.3
84.5282 0.703946 1.3
84.5759 0.70937 1.3
84.6532 0.708971 1.3
84.7547 0.689273 1.3
84.867 0.642083 1.3
84.9793 0.572751 1.3
85.0916 0.491487 1.3
85.1828 0.422625 1.3
85.2666 0.358997 1.3
85.3278 0.312638 1.3
85.378 0.274634 1.3
85.4284 0.236476 1.3
85.4715 0.203752 1.3
85.5137 0.171624 1.3
85.5523 0.142033 1.3
85.6151 0.0939223 1.3
85.6399 0.0759256 1.3
85.6538 0.0679498 1.3
85.6759 0.0590849 1.3
85.6887 0.0553699 1.3
85.7008 0.0528549 1.3
85.7158 0.0505024 1.3
85.7417 0.0476069 1.3
85.7671 0.0458059 1.3
85.818 0.0438587 1.3
85.8671 0.0428859 1.3
85.9166 0.0424184 1.3
85.9677 0.0421615 1.3
86.0608 0.042004 1.3
86.1731 0.0421885 1.3
86.2854 0.0426006 1.3
86.4496 0.0432692 1.3
86.5704 0.0437426 1.3
86.6443 0.043946 1.3
86.7566 0.0436429 1.3
86.8689 0.0419072 1.3
86.9812 0.0381442 1.3
87.0935 0.0326241 1.3
87.2058 0.0270086 1.3
87.3181 0.0247065 1.3
87.3915 0.0290598 1.3
87.4288 0.0361981 1.3
87.4608 0.0459849 1.3
87.4911 0.0571619 1.3
87.5267 0.0725858 1.3
87.5734 0.0979303 1.3
87.6264 0.13648 1.3
87.6788 0.191057 1.3
87.7316 0.268881 1.3
87.7781 0.35446 1.3
87.8158 0.427126 1.3
87.836 0.459881 1.3
87.853 0.478519 1.3
87.8667 0.48864 1.3
87.882 0.496891 1.3
87.905 0.506647 1.3
87.9272 0.515392 1.3
87.9371 0.521385 1.3
87.941 0.526703 1.3
87.9465 0.537502 1.3
87.9498 0.54474 1.3
87.9528 0.551129 1.3
87.9566 0.55849 1.3
87.9598 0.564357 1.3
87.9639 0.571066 1.3
87.968 0.577076 1.3
87.973 0.583505 1.3
87.9785 0.589793 1.3
87.985 0.596321 1.3
87.9929 0.603256 1.3
88.0016 0.610177 1.3
88.0127 0.618039 1.3
88.0249 0.625723 1.3
88.0398 0.63425 1.3
88.0566 0.642911 1.3
88.0803 0.654013 1.3
88.1027 0.663224 1.3
88.1396 0.676248 1.3
88.1746 0.686288 1.3
88.2446 0.701198 1.3
88.3121 0.70958 1.3
88.3892 0.710072 1.3
88.4271 0.706008 1.3
88.4586 0.7008 1.3
88.49 0.693478 1.3
88.5263 0.68045 1.3
88.5728 0.657719 1.3
88.6477 0.612232 1.3
88.7547 0.537886 1.3
88.867 0.454579 1.3
88.971 0.375982 1.3
89.0833 0.291277 1.3
89.1956 0.206787 1.3
89.3005 0.127576 1.3
89.3344 0.10185 1.3
89.3594 0.0830687 1.3
89.3722 0.0743785 1.3
89.3874 0.0662319 1.3
89.4056 0.0590434 1.3
89.4159 0.0560612 1.3
89.4312 0.0527359 1.3
89.4439 0.0505469 1.3
89.4562 0.0489447 1.3
89.4808 0.0466702 1.3
89.5139 0.0446761 1.3
89.5526 0.0433465 1.3
89.5974 0.0425316 1.3
89.645 0.042066 1.3
89.7 0.0417778 1.3
89.7928 0.0416259 1.3
89.9051 0.0418302 1.3
90.0174 0.0422594 1.3
90.1297 0.0427313 1.3
90.3543 0.0436372 1.3
90.4053 0.0438299 1.3
90.4391 0.0439049 1.3
90.4733 0.0438112 1.3
90.5201 0.0434161 1.3
90.5627 0.0427988 1.3
90.6318 0.0409974 1.3
90.7422 0.0364531 1.3
90.8545 0.0306483 1.3
90.9668 0.0258295 1.3
91.0791 0.0300369 1.3
91.1914 0.0551557 1.3
91.298 0.105491 1.3
91.3766 0.167455 1.3
91.4324 0.234964 1.3
91.4655 0.290256 1.3
91.4959 0.349339 1.3
91.5285 0.413732 1.3
91.5508 0.452806 1.3
91.567 0.473139 1.3
91.5831 0.486223 1.3
91.6001 0.495878 1.3
91.6167 0.503342 1.3
91.6352 0.510542 1.3
91.6481 0.514935 1.3
91.6542 0.517809 1.3
91.6582 0.52183 1.3
91.662 0.528107 1.3
91.6651 0.534403 1.3
91.6685 0.541686 1.3
91.671 0.547212 1.3
91.6745 0.554409 1.3
91.6774 0.560026 1.3
91.6811 0.566522 1.3
91.6849 0.572422 1.3
91.6894 0.578748 1.3
91.6944 0.585006 1.3
91.7002 0.591446 1.3
91.7078 0.598751 1.3
91.7154 0.605272 1.3
91.7255 0.612924 1.3
91.7362 0.620264 1.3
91.7502 0.628794 1.3
91.7658 0.637323 1.3
91.7862 0.647528 1.3
91.8068 0.656711 1.3
91.8388 0.669155 1.3
91.8688 0.678962 1.3
91.929 0.694437 1.3
91.9847 0.703835 1.3
92.0962 0.706927 1.3
92.2085 0.686402 1.3
92.3208 0.639751 1.3
92.3925 0.597129 1.3
92.4296 0.571498 1.3
92.4617 0.548193 1.3
92.4928 0.525282 1.3
92.5273 0.499456 1.3
92.5612 0.473896 1.3
92.5938 0.44912 1.3
92.6049 0.440558 1.3
92.6106 0.436231 1.3
92.6153 0.432667 1.3
92.6447 0.410435 1.3
92.6764 0.386528 1.3
92.7398 0.338762 1.3
92.8521 0.254059 1.3
92.9644 0.16895 1.3
93.0767 0.086433 1.3
93.1171 0.0629376 1.3
93.1396 0.0549864 1.3
93.1522 0.0523206 1.3
93.168 0.0498615 1.3
93.184 0.0480556 1.3
93.216 0.0457059 1.3
93.257 0.043913 1.3
93.301 0.0429086 1.3
93.3509 0.0423288 1.3
93.4011 0.0419976 1.3
93.4429 0.0418172 1.3
93.4783 0.0417164 1.3
93.5219 0.0416588 1.3
93.5657 0.041701 1.3
93.6366 0.0419266 1.3
93.7489 0.0423827 1.3
93.8613 0.0428487 1.3
93.9736 0.0433044 1.3
94.0859 0.0436671 1.3
94.1982 0.0434501 1.3
94.3105 0.0419909 1.3
94.3885 0.0399506 1.3
94.4266 0.0384915 1.3
94.458 0.0370264 1.3
94.4899 0.0353842 1.3
94.5262 0.0333583 1.3
94.5727 0.03069 1.3
94.648 0.026937 1.3
94.7603 0.027272 1.3
94.8726 0.0434729 1.3
94.9719 0.0788444 1.3
95.054 0.129344 1.3
95.1208 0.196355 1.3
95.1852 0.292319 1.3
95.2348 0.384538 1.3
95.2626 0.436849 1.3
95.2812 0.464928 1.3
95.2977 0.481397 1.3
95.3109 0.490209 1.3
95.3255 0.497836 1.3
95.3427 0.505298 1.3
95.3656 0.513881 1.3
95.376 0.518929 1.3
95.3805 0.524186 1.3
95.3868 0.536014 1.3
95.3904 0.543546 1.3
95.3937 0.550613 1.3
95.3975 0.558118 1.3
95.4007 0.564032 1.3
95.4049 0.570842 1.3
95.409 0.576832 1.3
95.4139 0.583273 1.3
95.4194 0.589527 1.3
95.4258 0.596027 1.3
95.4336 0.60297 1.3
95.4422 0.609823 1.3
95.4532 0.617629 1.3
95.4651 0.625248 1.3
95.4799 0.633747 1.3
95.4965 0.642367 1.3
95.5198 0.653309 1.3
95.5419 0.662497 1.3
95.5776 0.675313 1.3
95.6115 0.685232 1.3
95.6792 0.70018 1.3
95.7444 0.707433 1.3
95.8567 0.701942 1.3
95.969 0.672657 1.3
96.0813 0.615881 1.3
96.1936 0.540141 1.3
96.3059 0.456865 1.3
96.3867 0.395519 1.3
96.4279 0.364263 1.3
96.4557 0.343306 1.3
96.4934 0.31493 1.3
96.5112 0.301527 1.3
96.5294 0.287896 1.3
96.5796 0.250077 1.3
96.6198 0.219827 1.3
96.6774 0.17629 1.3
96.7724 0.104094 1.3
96.8049 0.0803559 1.3
96.8255 0.067887 1.3
96.8439 0.060033 1.3
96.8586 0.0557313 1.3
96.8754 0.0522137 1.3
96.8904 0.0498212 1.3
96.9052 0.0481263 1.3
96.9346 0.0458461 1.3
96.9719 0.0440816 1.3
97.0159 0.0429778 1.3
97.0672 0.0423191 1.3
97.1162 0.0419817 1.3
97.1896 0.0417544 1.3
97.3019 0.0417829 1.3
97.3851 0.0420336 1.3
97.4386 0.0422611 1.3
97.4921 0.0424857 1.3
97.5456 0.0427076 1.3
97.5991 0.0429268 1.3
97.6526 0.0431431 1.3
97.7061 0.0433567 1.3
97.7596 0.0435676 1.3
97.8719 0.0436696 1.3
97.9842 0.0427214 1.3
98.0966 0.0400027 1.3
98.2089 0.0352393 1.3
98.3212 0.0292162 1.3
98.3927 0.0254054 1.3
98.4297 0.0238028 1.3
98.4619 0.0229218 1.3
98.493 0.0227925 1.3
98.5274 0.0244936 1.3
98.5746 0.0322585 1.3
98.651 0.0574278 1.3
98.7534 0.111091 1.3
98.8249 0.173186 1.3
98.9008 0.277754 1.3
98.9731 0.406058 1.3
99.0025 0.455902 1.3
99.022 0.478842 1.3
99.0384 0.490716 1.3
99.0565 0.500037 1.3
99.0802 0.509564 1.3
99.0968 0.516245 1.3
99.1056 0.522082 1.3
99.1086 0.526324 1.3
99.1131 0.535153 1.3
99.1177 0.545069 1.3
99.1202 0.550313 1.3
99.124 0.557932 1.3
99.1267 0.563007 1.3
99.1303 0.568992 1.3
99.134 0.574531 1.3
99.138 0.580007 1.3
99.1427 0.585787 1.3
99.1478 0.591416 1.3
99.1544 0.597832 1.3
99.1612 0.603773 1.3
99.1698 0.610538 1.3
99.1792 0.617216 1.3
99.1913 0.624966 1.3
99.2042 0.632425 1.3
99.2199 0.640761 1.3
99.2367 0.64888 1.3
99.2627 0.660173 1.3
99.2863 0.66911 1.3
99.3298 0.682949 1.3
99.3714 0.693558 1.3
99.4298 0.704913 1.3
99.462 0.709492 1.3
99.4933 0.712335 1.3
99.5275 0.71289 1.3
99.5748 0.708696 1.3
99.6416 0.693414 1.3
99.7539 0.646245 1.3
99.8662 0.577936 1.3
99.9785 0.49704 1.3
100.074 0.425002 1.3
100.163 0.356948 1.3
100.23 0.306756 1.3
100.284 0.26525 1.3
100.339 0.223968 1.3
100.394 0.181665 1.3
100.457 0.133739 1.3
100.49 0.108429 1.3
100.526 0.0808709 1.3
100.542 0.0704247 1.3
100.557 0.0633735 1.3
100.571 0.0582673 1.3
100.587 0.0543322 1.3
100.599 0.0519927 1.3
100.612 0.0501058 1.3
100.632 0.0478358 1.3
100.652 0.0463148 1.3
100.691 0.0444972 1.3
100.741 0.0432539 1.3
100.793 0.0426145 1.3
100.842 0.0423064 1.3
100.915 0.042097 1.3
101.028 0.0421463 1.3
101.14 0.0424947 1.3
101.252 0.0429514 1.3
101.442 0.0437065 1.3
101.521 0.0440086 1.3
101.565 0.0441339 1.3
101.635 0.043944 1.3
101.748 0.0423296 1.3
101.86 0.0388479 1.3
101.972 0.0334993 1.3
102.084 0.0276988 1.3
102.197 0.0266155 1.3
102.309 0.0389523 1.3
102.388 0.0606062 1.3
102.426 0.076424 1.3
102.458 0.0926401 1.3
102.49 0.113019 1.3
102.526 0.142229 1.3
102.573 0.192385 1.3
102.621 0.263797 1.3
102.666 0.347091 1.3
102.714 0.437048 1.3
102.735 0.468427 1.3
102.753 0.484877 1.3
102.771 0.495393 1.3
102.79 0.503802 1.3
102.809 0.511153 1.3
102.819 0.514628 1.3
102.826 0.517578 1.3
102.829 0.520966 1.3
102.833 0.527884 1.3
102.837 0.535863 1.3
102.842 0.5449 1.3
102.846 0.553119 1.3
102.85 0.561278 1.3
102.854 0.568685 1.3
102.86 0.577499 1.3
102.866 0.584818 1.3
102.874 0.593555 1.3
102.881 0.600461 1.3
102.891 0.608426 1.3
102.903 0.617147 1.3
102.922 0.628847 1.3
102.941 0.638858 1.3
102.968 0.651964 1.3
102.996 0.663766 1.3
103.032 0.676529 1.3
103.072 0.687943 1.3
103.118 0.69849 1.3
103.168 0.706508 1.3
103.236 0.711011 1.3
103.302 0.706996 1.3
103.375 0.692362 1.3
103.443 0.66862 1.3
103.478 0.651039 1.3
103.522 0.624757 1.3
103.566 0.595768 1.3
103.636 0.54605 1.3
103.693 0.504138 1.3
103.728 0.478008 1.3
103.744 0.46535 1.3
103.759 0.454146 1.3
103.767 0.448076 1.3
103.775 0.442103 1.3
103.78 0.438277 1.3
103.786 0.433435 1.3
103.812 0.413605 1.3
103.839 0.393784 1.3
103.865 0.373972 1.3
103.891 0.35417 1.3
103.917 0.334376 1.3
103.944 0.314591 1.3
103.97 0.294815 1.3
104.082 0.210047 1.3
104.195 0.124854 1.3
104.232 0.0965598 1.3
104.254 0.0799977 1.3
104.267 0.0715766 1.3
104.283 0.0638579 1.3
104.3 0.0578001 1.3
104.314 0.0542012 1.3
104.327 0.0516839 1.3
104.342 0.0496497 1.3
104.37 0.0468305 1.3
104.401 0.044934 1.3
104.446 0.0433929 1.3
104.477 0.0427773 1.3
104.522 0.0423086 1.3
104.565 0.0420285 1.3
104.636 0.0418105 1.3
104.748 0.041843 1.3
104.86 0.0421905 1.3
104.973 0.0426575 1.3
105.085 0.0431185 1.3
105.197 0.0435647 1.3
105.31 0.04385 1.3
105.388 0.0436583 1.3
105.426 0.0433252 1.3
105.458 0.042917 1.3
105.49 0.0422976 1.3
105.526 0.0412795 1.3
105.573 0.0395556 1.3
105.648 0.0359809 1.3
105.76 0.0299659 1.3
105.873 0.025613 1.3
105.985 0.0314832 1.3
106.097 0.0593571 1.3
106.199 0.110715 1.3
106.275 0.177763 1.3
106.356 0.289463 1.3
106.423 0.408906 1.3
106.45 0.45562 1.3
106.469 0.478212 1.3
106.485 0.490054 1.3
106.503 0.499282 1.3
106.528 0.50938 1.3
106.547 0.518354 1.3
106.556 0.526367 1.3
106.56 0.532379 1.3
106.563 0.538786 1.3
106.566 0.546252 1.3
106.569 0.551424 1.3
106.571 0.556742 1.3
106.574 0.561396 1.3
106.576 0.565944 1.3
106.58 0.571222 1.3
106.583 0.575608 1.3
106.586 0.580838 1.3
106.59 0.58571 1.3
106.596 0.591464 1.3
106.601 0.596768 1.3
106.608 0.603077 1.3
106.616 0.608994 1.3
106.625 0.615995 1.3
106.635 0.622708 1.3
106.649 0.630735 1.3
106.663 0.638437 1.3
106.683 0.648203 1.3
106.702 0.656548 1.3
106.731 0.668151 1.3
106.76 0.677664 1.3
106.813 0.691897 1.3
106.866 0.701874 1.3
106.972 0.707763 1.3
107.085 0.691577 1.3
107.197 0.648208 1.3
107.309 0.581554 1.3
107.388 0.525842 1.3
107.426 0.497387 1.3
107.458 0.473685 1.3
107.49 0.449157 1.3
107.501 0.440759 1.3
107.506 0.436813 1.3
107.51 0.43381 1.3
107.537 0.413596 1.3
107.563 0.39339 1.3
107.59 0.373193 1.3
107.617 0.353004 1.3
107.643 0.332823 1.3
107.67 0.31265 1.3
107.697 0.292486 1.3
107.809 0.207486 1.3
107.921 0.121986 1.3
107.959 0.093351 1.3
107.982 0.0767984 1.3
107.995 0.0691908 1.3
108.016 0.0602508 1.3
108.03 0.056044 1.3
108.047 0.0523587 1.3
108.063 0.0498399 1.3
108.078 0.048115 1.3
108.109 0.0458454 1.3
108.148 0.0440804 1.3
108.193 0.0430376 1.3
108.244 0.0424309 1.3
108.293 0.0421124 1.3
108.371 0.0418311 1.3
108.413 0.041754 1.3
108.445 0.0417584 1.3
108.481 0.0418311 1.3
108.523 0.0419783 1.3
108.639 0.0424562 1.3
108.751 0.0429191 1.3
108.864 0.0433713 1.3
108.976 0.0437454 1.3
109.088 0.0435719 1.3
109.201 0.0420184 1.3
109.313 0.0386356 1.3
109.389 0.0351808 1.3
109.427 0.0331127 1.3
109.459 0.0312706 1.3
109.49 0.0294459 1.3
109.526 0.0274234 1.3
109.573 0.025272 1.3
109.648 0.0258268 1.3
109.76 0.0415819 1.3
109.865 0.0774889 1.3
109.948 0.127261 1.3
110.015 0.194297 1.3
110.081 0.291892 1.3
110.133 0.387326 1.3
110.161 0.439163 1.3
110.179 0.46644 1.3
110.195 0.482385 1.3
110.209 0.491133 1.3
110.224 0.498659 1.3
110.24 0.505681 1.3
110.263 0.51432 1.3
110.273 0.519356 1.3
110.277 0.524697 1.3
110.283 0.536083 1.3
110.287 0.542824 1.3
110.29 0.550271 1.3
110.294 0.558102 1.3
110.298 0.565125 1.3
110.302 0.572349 1.3
110.307 0.57904 1.3
110.313 0.58623 1.3
110.32 0.593617 1.3
110.327 0.600673 1.3
110.337 0.608318 1.3
110.348 0.61614 1.3
110.362 0.625422 1.3
110.378 0.634324 1.3
110.397 0.644206 1.3
110.419 0.654251 1.3
110.449 0.666684 1.3
110.478 0.67652 1.3
110.522 0.689003 1.3
110.565 0.698567 1.3
110.636 0.708343 1.3
110.717 0.708524 1.3
110.829 0.685719 1.3
110.942 0.63674 1.3
111.054 0.565906 1.3
111.166 0.484374 1.3
111.204 0.455665 1.3
111.259 0.413596 1.3
111.307 0.377676 1.3
111.373 0.328051 1.3
111.403 0.305262 1.3
111.433 0.282489 1.3
111.47 0.254522 1.3
111.508 0.226145 1.3
111.543 0.199717 1.3
111.6 0.156531 1.3
111.685 0.0926659 1.3
111.719 0.0701262 1.3
111.736 0.0617051 1.3
111.76 0.0547423 1.3
111.771 0.0522553 1.3
111.785 0.0501326 1.3
111.803 0.0480972 1.3
111.839 0.0455065 1.3
111.885 0.0436485 1.3
111.928 0.0427489 1.3
111.976 0.0422423 1.3
112.027 0.0419523 1.3
112.116 0.0417684 1.3
112.228 0.0419214 1.3
112.34 0.0423268 1.3
112.376 0.0424788 1.3
112.412 0.0426293 1.3
112.448 0.0427784 1.3
112.484 0.0429259 1.3
112.52 0.043072 1.3
112.556 0.0432166 1.3
112.591 0.0433598 1.3
112.678 0.0436791 1.3
112.79 0.0436579 1.3
112.903 0.042409 1.3
113.015 0.039263 1.3
113.127 0.0341649 1.3
113.24 0.0283264 1.3
113.352 0.0237155 1.3
113.404 0.0233491 1.3
113.438 0.0254039 1.3
113.472 0.0309745 1.3
113.515 0.042456 1.3
113.554 0.0568755 1.3
113.618 0.0873651 1.3
113.679 0.127218 1.3
113.734 0.180018 1.3
113.789 0.257273 1.3
113.844 0.356524 1.3
113.882 0.429599 1.3
113.902 0.461859 1.3
113.919 0.479756 1.3
113.933 0.489357 1.3
113.948 0.49743 1.3
113.968 0.506044 1.3
113.992 0.515476 1.3
114.002 0.521598 1.3
114.006 0.527115 1.3
114.012 0.538054 1.3
114.015 0.54523 1.3
114.018 0.551768 1.3
114.022 0.559141 1.3
114.025 0.565189 1.3
114.029 0.572076 1.3
114.034 0.578274 1.3
114.039 0.584915 1.3
114.045 0.59154 1.3
114.052 0.598258 1.3
114.06 0.605229 1.3
114.07 0.61254 1.3
114.082 0.620876 1.3
114.095 0.628912 1.3
114.111 0.637645 1.3
114.129 0.646589 1.3
114.155 0.658165 1.3
114.179 0.667608 1.3
114.22 0.680995 1.3
114.259 0.691123 1.3
114.337 0.705254 1.3
114.412 0.71313 1.3
114.444 0.712837 1.3
114.479 0.708658 1.3
114.522 0.70106 1.3
114.566 0.688657 1.3
114.638 0.655976 1.3
114.75 0.586952 1.3
114.862 0.507161 1.3
114.945 0.444665 1.3
115 0.402928 1.3
