# Supplementary material for: A modular organic neuromorphic spiking circuit for retina-inspired sensory coding and neurotransmitter-mediated neural pathways
Source: Nat Commun. 2024 Apr 3;15:2868. doi: 10.1038/s41467-024-47226-3 (PMC10991258; doi:10.1038/s41467-024-47226-3)
Supplement: Supplementary file 3 — Source Data [file 41467_2024_47226_MOESM3_ESM.zip › DATA_Feb/SI/SI_31_inverter.txt]

Drain_Current Drain_Current_Time_ fit_Drain_Current Drain_Current0 Gate_Voltage Gate_Voltage_Time_ M_Covar[][0] M_Covar[][1] M_Covar[][2] TimeW Time_Time_ W_coef W_fitConstants W_sigma
      0 1 2     
5.28246e-06 0 -0.000118337 -5.28246e-06 -0.000286582 0 2.96644e-14 -6.47594e-17 2.27429e-12 0 0 0.000359911 0.99765 1.72233e-07
-3.62611e-06 1 -8.04301e-05 3.62611e-06 -0.000286582 1 -6.47594e-17 1.47224e-12 2.82287e-11 1e-05 1 -0.000478248  1.21336e-06
-3.26e-06 2 -4.55276e-05 3.26e-06 -0.000286582 2 2.27429e-12 2.82287e-11 1.25844e-09 2e-05 2 0.00917153  3.54745e-05
-4.11425e-06 3 -1.33915e-05 4.11425e-06 3.5527e-05 3    3e-05 3   
1.62141e-06 4 1.61974e-05 -1.62141e-06 -0.00125291 4    4e-05 4   
3.49494e-08 5 4.34409e-05 -3.49494e-08 -0.000608691 5    5e-05 5   
1.62141e-06 6 6.85251e-05 -1.62141e-06 -0.000608691 6    6e-05 6   
2.71972e-06 7 9.16211e-05 -2.71972e-06 -0.000930799 7    7e-05 7   
-2.89389e-06 8 0.000112886 2.89389e-06 -0.000608691 8    8e-05 8   
-6.18885e-06 9 0.000132466 6.18885e-06 3.5527e-05 9    9e-05 9   
6.50281e-06 10 0.000150494 -6.50281e-06 -0.000286582 10    0.0001 10   
-2.2227e-06 11 0.000167093 2.2227e-06 -0.000286582 11    0.00011 11   
-4.72442e-06 12 0.000182376 4.72442e-06 -0.000608691 12    0.00012 12   
3.94008e-06 13 0.000196448 -3.94008e-06 -0.000286582 13    0.00013 13   
-1.55151e-06 14 0.000209404 1.55151e-06 -0.000608691 14    0.00014 14   
-3.62611e-06 15 0.000221334 3.62611e-06 -0.000286582 15    0.00015 15   
2.35362e-06 16 0.000232318 -2.35362e-06 -0.000608691 16    0.00016 16   
3.49494e-08 17 0.000242431 -3.49494e-08 -0.000286582 17    0.00017 17   
-2.16168e-06 18 0.000251743 2.16168e-06 -0.000608691 18    0.00018 18   
2.47565e-06 19 0.000260317 -2.47565e-06 -0.000608691 19    0.00019 19   
-8.38548e-06 20 0.000268211 8.38548e-06 -0.000930799 20    0.0002 20   
1.74344e-06 21 0.000275479 -1.74344e-06 -0.000286582 21    0.00021 21   
-3.99221e-06 22 0.000282171 3.99221e-06 -0.000608691 22    0.00022 22   
3.20786e-06 23 0.000288333 -3.20786e-06 -0.000286582 23    0.00023 23   
-1.06337e-06 24 0.000294007 1.06337e-06 -0.000930799 24    0.00024 24   
6.45125e-07 25 0.00029923 -6.45125e-07 -0.000286582 25    0.00025 25   
-4.84646e-06 26 0.00030404 4.84646e-06 3.5527e-05 26    0.00026 26   
2.35362e-06 27 0.000308469 -2.35362e-06 -0.000930799 27    0.00027 27   
1.74344e-06 28 0.000312546 -1.74344e-06 -0.00125291 28    0.00028 28   
-7.53123e-06 29 0.0003163 7.53123e-06 -0.000286582 29    0.00029 29   
5.89264e-06 30 0.000319757 -5.89264e-06 -0.000608691 30    0.0003 30   
-2.52779e-06 31 0.00032294 2.52779e-06 3.5527e-05 31    0.00031 31   
-4.96849e-06 32 0.00032587 4.96849e-06 -0.000608691 32    0.00032 32   
-2.95491e-06 33 0.000328568 2.95491e-06 0.000357636 33    0.00033 33   
4.24516e-06 34 0.000331053 -4.24516e-06 -0.000286582 34    0.00034 34   
1.98751e-06 35 0.00033334 -1.98751e-06 -0.000286582 35    0.00035 35   
1.2553e-06 36 0.000335446 -1.2553e-06 -0.000608691 36    0.00036 36   
-5.27358e-06 37 0.000337385 5.27358e-06 -0.000286582 37    0.00037 37   
3.08583e-06 38 0.000339171 -3.08583e-06 -0.000930799 38    0.00038 38   
-2.03965e-06 39 0.000340815 2.03965e-06 -0.000608691 39    0.00039 39   
-5.94478e-06 40 0.000342328 5.94478e-06 -0.000608691 40    0.0004 40   
6.45125e-07 41 0.000343722 -6.45125e-07 0.000357636 41    0.00041 41   
-3.01593e-06 42 0.000345005 3.01593e-06 -0.00125291 42    0.00042 42   
1.98751e-06 43 0.000346187 -1.98751e-06 0.000357636 43    0.00043 43   
-3.99221e-06 44 0.000347274 3.99221e-06 -0.000286582 44    0.00044 44   
2.84176e-06 45 0.000348276 -2.84176e-06 -0.000930799 45    0.00045 45   
2.7902e-07 46 0.000349198 -2.7902e-07 -0.000608691 46    0.00046 46   
-3.01593e-06 47 0.000350047 3.01593e-06 -0.00125291 47    0.00047 47   
-1.1854e-06 48 0.000350829 1.1854e-06 -0.000930799 48    0.00048 48   
1.56985e-07 49 0.000351549 -1.56985e-07 -0.000608691 49    0.00049 49   
5.52653e-06 50 0.000352212 -5.52653e-06 -0.00157502 50    0.0005 50   
-2.0912e-07 51 0.000352822 2.0912e-07 3.5527e-05 51    0.00051 51   
-3.01593e-06 52 0.000353384 3.01593e-06 -0.000930799 52    0.00052 52   
-3.50407e-06 53 0.000353901 3.50407e-06 -0.000608691 53    0.00053 53   
-3.38204e-06 54 0.000354378 3.38204e-06 -0.000930799 54    0.00054 54   
4.55025e-06 55 0.000354816 -4.55025e-06 -0.000286582 55    0.00055 55   
-1.67354e-06 56 0.00035522 1.67354e-06 -0.00157502 56    0.00056 56   
2.78074e-06 57 0.000355592 -2.78074e-06 0.000357636 57    0.00057 57   
2.23158e-06 58 0.000355934 -2.23158e-06 -0.00125291 58    0.00058 58   
-5.21256e-06 59 0.000356249 5.21256e-06 -0.000608691 59    0.00059 59   
-6.06681e-06 60 0.00035654 6.06681e-06 -0.000930799 60    0.0006 60   
4.01056e-07 61 0.000356807 -4.01056e-07 -0.000608691 61    0.00061 61   
2.84176e-06 62 0.000357053 -2.84176e-06 -0.000930799 62    0.00062 62   
-3.99221e-06 63 0.000357279 3.99221e-06 -0.000608691 63    0.00063 63   
2.23158e-06 64 0.000357488 -2.23158e-06 -0.000930799 64    0.00064 64   
-3.01593e-06 65 0.00035768 3.01593e-06 -0.000286582 65    0.00065 65   
8.69945e-06 66 0.000357857 -8.69945e-06 -0.000930799 66    0.00066 66   
-1.14364e-05 67 0.00035802 1.14364e-05 0.000357636 67    0.00067 67   
2.59769e-06 68 0.00035817 -2.59769e-06 -0.000930799 68    0.00068 68   
-2.03965e-06 69 0.000358308 2.03965e-06 -0.000286582 69    0.00069 69   
1.74344e-06 70 0.000358435 -1.74344e-06 -0.000608691 70    0.0007 70   
-1.30744e-06 71 0.000358552 1.30744e-06 -0.000930799 71    0.00071 71   
-4.11425e-06 72 0.00035866 4.11425e-06 -0.000608691 72    0.00072 72   
-1.91761e-06 73 0.000358759 1.91761e-06 -0.000286582 73    0.00073 73   
2.47565e-06 74 0.00035885 -2.47565e-06 -0.000286582 74    0.00074 74   
8.89196e-07 75 0.000358934 -8.89196e-07 -0.000286582 75    0.00075 75   
-3.01593e-06 76 0.000359012 3.01593e-06 -0.000930799 76    0.00076 76   
-7.65327e-06 77 0.000359083 7.65327e-06 3.5527e-05 77    0.00077 77   
4.42822e-06 78 0.000359149 -4.42822e-06 -0.000930799 78    0.00078 78   
-2.77186e-06 79 0.000359209 2.77186e-06 -0.000608691 79    0.00079 79   
4.67229e-06 80 0.000359265 -4.67229e-06 -0.000930799 80    0.0008 80   
1.43835e-06 81 0.000359316 -1.43835e-06 3.5527e-05 81    0.00081 81   
-6.3719e-06 82 0.000359363 6.3719e-06 -0.00157502 82    0.00082 82   
-5.14209e-07 83 0.000359406 5.14209e-07 -0.000286582 83    0.00083 83   
7.35706e-06 84 0.000359446 -7.35706e-06 -0.000608691 84    0.00084 84   
-4.78544e-06 85 0.000359483 4.78544e-06 3.5527e-05 85    0.00085 85   
2.18003e-07 86 0.000359517 -2.18003e-07 -0.000930799 86    0.00086 86   
-8.50752e-06 87 0.000359548 8.50752e-06 -0.000286582 87    0.00087 87   
2.59769e-06 88 0.000359577 -2.59769e-06 -0.000608691 88    0.00088 88   
4.06211e-06 89 0.000359604 -4.06211e-06 3.5527e-05 89    0.00089 89   
-2.64982e-06 90 0.000359628 2.64982e-06 -0.000608691 90    0.0009 90   
5.03839e-06 91 0.00035965 -5.03839e-06 0.000357636 91    0.00091 91   
-9.60583e-06 92 0.000359671 9.60583e-06 -0.00157502 92    0.00092 92   
1.86548e-06 93 0.00035969 -1.86548e-06 -0.000608691 93    0.00093 93   
1.62141e-06 94 0.000359708 -1.62141e-06 -0.000286582 94    0.00094 94   
-9.72787e-06 95 0.000359724 9.72787e-06 -0.000286582 95    0.00095 95   
7.4791e-06 96 0.000359739 -7.4791e-06 -0.000286582 96    0.00096 96   
-5.94478e-06 97 0.000359752 5.94478e-06 -0.000608691 97    0.00097 97   
-2.28372e-06 98 0.000359765 2.28372e-06 -0.000608691 98    0.00098 98   
1.08961e-05 99 0.000359776 -1.08961e-05 -0.00125291 99    0.00099 99   
-8.26344e-06 100 0.000359787 8.26344e-06 -0.000930799 100    0.001 100   
1.2553e-06 101 0.000359797 -1.2553e-06 -0.000286582 101    0.00101 101   
2.47565e-06 102 0.000359806 -2.47565e-06 0.00100185 102    0.00102 102   
-4.96849e-06 103 0.000359814 4.96849e-06 -0.000608691 103    0.00103 103   
-1.48103e-07 104 0.000359822 1.48103e-07 -0.000930799 104    0.00104 104   
-2.89389e-06 105 0.000359829 2.89389e-06 0.000357636 105    0.00105 105   
6.86892e-06 106 0.000359836 -6.86892e-06 -0.000286582 106    0.00106 106   
-1.91761e-06 107 0.000359842 1.91761e-06 3.5527e-05 107    0.00107 107   
-3.74814e-06 108 0.000359847 3.74814e-06 -0.000608691 108    0.00108 108   
2.71972e-06 109 0.000359852 -2.71972e-06 -0.000930799 109    0.00109 109   
-4.23628e-06 110 0.000359857 4.23628e-06 -0.000930799 110    0.0011 110   
1.2553e-06 111 0.000359861 -1.2553e-06 -0.000608691 111    0.00111 111   
-6.92106e-06 112 0.000359865 6.92106e-06 -0.000930799 112    0.00112 112   
6.62485e-06 113 0.000359869 -6.62485e-06 3.5527e-05 113    0.00113 113   
-2.16168e-06 114 0.000359872 2.16168e-06 -0.000930799 114    0.00114 114   
-4.48035e-06 115 0.000359875 4.48035e-06 -0.000286582 115    0.00115 115   
2.47565e-06 116 0.000359878 -2.47565e-06 -0.000608691 116    0.00116 116   
1.98751e-06 117 0.000359881 -1.98751e-06 -0.000286582 117    0.00117 117   
-4.72442e-06 118 0.000359883 4.72442e-06 -0.000608691 118    0.00118 118   
-7.89734e-06 119 0.000359885 7.89734e-06 -0.000286582 119    0.00119 119   
6.99096e-06 120 0.000359887 -6.99096e-06 -0.000930799 120    0.0012 120   
4.06211e-06 121 0.000359889 -4.06211e-06 0.000679745 121    0.00121 121   
-3.01593e-06 122 0.000359891 3.01593e-06 -0.000930799 122    0.00122 122   
-1.42947e-06 123 0.000359892 1.42947e-06 -0.000286582 123    0.00123 123   
-4.96849e-06 124 0.000359894 4.96849e-06 -0.000608691 124    0.00124 124   
-2.03965e-06 125 0.000359895 2.03965e-06 3.5527e-05 125    0.00125 125   
-3.31156e-07 126 0.000359897 3.31156e-07 -0.00157502 126    0.00126 126   
4.48923e-06 127 0.000359898 -4.48923e-06 3.5527e-05 127    0.00127 127   
-5.63969e-06 128 0.000359899 5.63969e-06 -0.000608691 128    0.00128 128   
2.2926e-06 129 0.0003599 -2.2926e-06 -0.000286582 129    0.00129 129   
7.6716e-07 130 0.000359901 -7.6716e-07 -0.000286582 130    0.0013 130   
-2.77186e-06 131 0.000359901 2.77186e-06 3.5527e-05 131    0.00131 131   
-5.94478e-06 132 0.000359902 5.94478e-06 -0.00125291 132    0.00132 132   
5.7706e-06 133 0.000359903 -5.7706e-06 -0.000608691 133    0.00133 133   
-1.79558e-06 134 0.000359904 1.79558e-06 -0.000930799 134    0.00134 134   
-3.87018e-06 135 0.000359904 3.87018e-06 3.5527e-05 135    0.00135 135   
5.28246e-06 136 0.000359905 -5.28246e-06 -0.000930799 136    0.00136 136   
-3.13797e-06 137 0.000359905 3.13797e-06 3.5527e-05 137    0.00137 137   
-4.48035e-06 138 0.000359906 4.48035e-06 -0.000286582 138    0.00138 138   
1.98751e-06 139 0.000359906 -1.98751e-06 0.000357636 139    0.00139 139   
6.86892e-06 140 0.000359906 -6.86892e-06 -0.000930799 140    0.0014 140   
-9.4838e-06 141 0.000359907 9.4838e-06 -0.000286582 141    0.00141 141   
-8.19297e-07 142 0.000359907 8.19297e-07 -0.000608691 142    0.00142 142   
-8.19297e-07 143 0.000359907 8.19297e-07 0.000357636 143    0.00143 143   
5.03839e-06 144 0.000359908 -5.03839e-06 -0.000286582 144    0.00144 144   
-8.01937e-06 145 0.000359908 8.01937e-06 -0.000286582 145    0.00145 145   
4.30618e-06 146 0.000359908 -4.30618e-06 -0.00125291 146    0.00146 146   
-4.84646e-06 147 0.000359908 4.84646e-06 -0.000286582 147    0.00147 147   
2.59769e-06 148 0.000359909 -2.59769e-06 -0.000930799 148    0.00148 148   
-5.3346e-06 149 0.000359909 5.3346e-06 3.5527e-05 149    0.00149 149   
3.14685e-06 150 0.000359909 -3.14685e-06 -0.000608691 150    0.0015 150   
4.62073e-07 151 0.000359909 -4.62073e-07 -0.000930799 151    0.00151 151   
-1.97863e-06 152 0.000359909 1.97863e-06 -0.000608691 152    0.00152 152   
2.47565e-06 153 0.000359909 -2.47565e-06 0.000357636 153    0.00153 153   
-2.64982e-06 154 0.00035991 2.64982e-06 -0.000930799 154    0.00154 154   
-3.99221e-06 155 0.00035991 3.99221e-06 3.5527e-05 155    0.00155 155   
2.35362e-06 156 0.00035991 -2.35362e-06 -0.000608691 156    0.00156 156   
3.57397e-06 157 0.00035991 -3.57397e-06 -0.000608691 157    0.00157 157   
-8.01937e-06 158 0.00035991 8.01937e-06 -0.000608691 158    0.00158 158   
-7.53123e-06 159 0.00035991 7.53123e-06 3.5527e-05 159    0.00159 159   
9.43166e-06 160 0.00035991 -9.43166e-06 -0.00125291 160    0.0016 160   
5.03839e-06 161 0.00035991 -5.03839e-06 0.000357636 161    0.00161 161   
-6.79902e-06 162 0.00035991 6.79902e-06 -0.000286582 162    0.00162 162   
-7.16513e-06 163 0.00035991 7.16513e-06 -0.000930799 163    0.00163 163   
8.21131e-06 164 0.00035991 -8.21131e-06 -0.000608691 164    0.00164 164   
-3.13797e-06 165 0.00035991 3.13797e-06 0.000357636 165    0.00165 165   
-3.50407e-06 166 0.000359911 3.50407e-06 -0.00157502 166    0.00166 166   
1.56985e-07 167 0.000359911 -1.56985e-07 0.000357636 167    0.00167 167   
3.57397e-06 168 0.000359911 -3.57397e-06 -0.000930799 168    0.00168 168   
6.45125e-07 169 0.000359911 -6.45125e-07 -0.00189713 169    0.00169 169   
-7.7753e-06 170 0.000359911 7.7753e-06 -0.00125291 170    0.0017 170   
-2.28372e-06 171 0.000359911 2.28372e-06 -0.000930799 171    0.00171 171   
5.03839e-06 172 0.000359911 -5.03839e-06 -0.000286582 172    0.00172 172   
-4.41934e-06 173 0.000359911 4.41934e-06 3.5527e-05 173    0.00173 173   
5.58755e-06 174 0.000359911 -5.58755e-06 -0.000286582 174    0.00174 174   
-8.75159e-06 175 0.000359911 8.75159e-06 -0.000286582 175    0.00175 175   
1.13327e-06 176 0.000359911 -1.13327e-06 -0.000608691 176    0.00176 176   
1.19428e-06 177 0.000359911 -1.19428e-06 -0.000930799 177    0.00177 177   
-3.56509e-06 178 0.000359911 3.56509e-06 -0.000930799 178    0.00178 178   
4.62073e-07 179 0.000359911 -4.62073e-07 -0.000286582 179    0.00179 179   
3.57397e-06 180 0.000359911 -3.57397e-06 -0.000930799 180    0.0018 180   
-6.55495e-06 181 0.000359911 6.55495e-06 0.000679745 181    0.00181 181   
3.3299e-06 182 0.000359911 -3.3299e-06 -0.000286582 182    0.00182 182   
-5.94478e-06 183 0.000359911 5.94478e-06 -0.000286582 183    0.00183 183   
1.2553e-06 184 0.000359911 -1.2553e-06 -0.000930799 184    0.00184 184   
-2.89389e-06 185 0.000359911 2.89389e-06 -0.000608691 185    0.00185 185   
-9.41332e-07 186 0.000359911 9.41332e-07 -0.000608691 186    0.00186 186   
3.94008e-06 187 0.000359911 -3.94008e-06 -0.000608691 187    0.00187 187   
-3.31156e-07 188 0.000359911 3.31156e-07 -0.000930799 188    0.00188 188   
-6.43292e-06 189 0.000359911 6.43292e-06 -0.000286582 189    0.00189 189   
1.49937e-06 190 0.000359911 -1.49937e-06 -0.000930799 190    0.0019 190   
5.89264e-06 191 0.000359911 -5.89264e-06 -0.000286582 191    0.00191 191   
-3.50407e-06 192 0.000359911 3.50407e-06 -0.000608691 192    0.00192 192   
-3.87018e-06 193 0.000359911 3.87018e-06 -0.000286582 193    0.00193 193   
5.4045e-06 194 0.000359911 -5.4045e-06 -0.000608691 194    0.00194 194   
-7.65327e-06 195 0.000359911 7.65327e-06 -0.000608691 195    0.00195 195   
-2.89389e-06 196 0.000359911 2.89389e-06 -0.000608691 196    0.00196 196   
5.7706e-06 197 0.000359911 -5.7706e-06 0.000357636 197    0.00197 197   
-6.31088e-06 198 0.000359911 6.31088e-06 -0.000930799 198    0.00198 198   
1.43835e-06 199 0.000359911 -1.43835e-06 0.000679745 199    0.00199 199   
2.47565e-06 200  -2.47565e-06 -0.000930799 200    0.002 200   
-7.95836e-06 201  7.95836e-06 -0.000286582 201    0.00201 201   
5.22144e-06 202  -5.22144e-06 -0.000286582 202    0.00202 202   
-1.67354e-06 203  1.67354e-06 -0.000286582 203    0.00203 203   
-1.06337e-06 204  1.06337e-06 -0.000286582 204    0.00204 204   
1.01123e-06 205  -1.01123e-06 3.5527e-05 205    0.00205 205   
-9.41332e-07 206  9.41332e-07 -0.000286582 206    0.00206 206   
-2.40575e-06 207  2.40575e-06 -0.000286582 207    0.00207 207   
1.13327e-06 208  -1.13327e-06 -0.000930799 208    0.00208 208   
-2.03965e-06 209  2.03965e-06 -0.000608691 209    0.00209 209   
-3.13797e-06 210  3.13797e-06 -0.000286582 210    0.0021 210   
-1.55151e-06 211  1.55151e-06 -0.000286582 211    0.00211 211   
7.23503e-06 212  -7.23503e-06 -0.00125291 212    0.00212 212   
-7.4092e-06 213  7.4092e-06 3.5527e-05 213    0.00213 213   
-5.21256e-06 214  5.21256e-06 -0.000286582 214    0.00214 214   
5.64857e-06 215  -5.64857e-06 -0.000608691 215    0.00215 215   
1.74344e-06 216  -1.74344e-06 -0.000608691 216    0.00216 216   
-4.23628e-06 217  4.23628e-06 -0.000286582 217    0.00217 217   
-1.67354e-06 218  1.67354e-06 -0.000930799 218    0.00218 218   
3.69601e-06 219  -3.69601e-06 -0.000608691 219    0.00219 219   
-3.01593e-06 220  3.01593e-06 -0.000930799 220    0.0022 220   
5.46552e-06 221  -5.46552e-06 3.5527e-05 221    0.00221 221   
-9.60583e-06 222  9.60583e-06 -0.000608691 222    0.00222 222   
1.37734e-06 223  -1.37734e-06 -0.000286582 223    0.00223 223   
6.45125e-07 224  -6.45125e-07 -0.000286582 224    0.00224 224   
1.2553e-06 225  -1.2553e-06 -0.000608691 225    0.00225 225   
1.13327e-06 226  -1.13327e-06 -0.000608691 226    0.00226 226   
-2.52779e-06 227  2.52779e-06 0.000357636 227    0.00227 227   
-5.21256e-06 228  5.21256e-06 -0.000608691 228    0.00228 228   
1.13327e-06 229  -1.13327e-06 -0.000286582 229    0.00229 229   
4.01056e-07 230  -4.01056e-07 -0.000608691 230    0.0023 230   
-4.48035e-06 231  4.48035e-06 -0.000286582 231    0.00231 231   
-2.0912e-07 232  2.0912e-07 -0.000608691 232    0.00232 232   
3.49494e-08 233  -3.49494e-08 -0.000286582 233    0.00233 233   
1.86548e-06 234  -1.86548e-06 -0.000608691 234    0.00234 234   
4.55025e-06 235  -4.55025e-06 -0.000608691 235    0.00235 235   
-4.96849e-06 236  4.96849e-06 -0.000608691 236    0.00236 236   
-1.42947e-06 237  1.42947e-06 3.5527e-05 237    0.00237 237   
-4.53191e-07 238  4.53191e-07 -0.000930799 238    0.00238 238   
-6.97261e-07 239  6.97261e-07 -0.000286582 239    0.00239 239   
-2.77186e-06 240  2.77186e-06 3.5527e-05 240    0.0024 240   
-1.79558e-06 241  1.79558e-06 -0.000608691 241    0.00241 241   
-6.97261e-07 242  6.97261e-07 -0.000286582 242    0.00242 242   
1.92649e-06 243  -1.92649e-06 -0.000608691 243    0.00243 243   
-1.55151e-06 244  1.55151e-06 -0.000930799 244    0.00244 244   
-4.35832e-06 245  4.35832e-06 -0.000608691 245    0.00245 245   
-3.01593e-06 246  3.01593e-06 -0.00125291 246    0.00246 246   
1.98751e-06 247  -1.98751e-06 0.00357872 247    0.00247 247   
1.86548e-06 248  -1.86548e-06 -0.000608691 248    0.00248 248   
-4.48035e-06 249  4.48035e-06 -0.000608691 249    0.00249 249   
-6.06681e-06 250  6.06681e-06 0.00132396 250    0.0025 250   
4.42822e-06 251  -4.42822e-06 3.5527e-05 251    0.00251 251   
7.6716e-07 252  -7.6716e-07 -0.000286582 252    0.00252 252   
4.01056e-07 253  -4.01056e-07 0.00229029 253    0.00253 253   
1.86548e-06 254  -1.86548e-06 -0.00125291 254    0.00254 254   
-3.99221e-06 255  3.99221e-06 -0.000286582 255    0.00255 255   
4.18415e-06 256  -4.18415e-06 0.000679745 256    0.00256 256   
-5.45664e-06 257  5.45664e-06 -0.000286582 257    0.00257 257   
-5.75226e-07 258  5.75226e-07 3.5527e-05 258    0.00258 258   
1.74344e-06 259  -1.74344e-06 0.00100185 259    0.00259 259   
-8.19297e-07 260  8.19297e-07 -0.000286582 260    0.0026 260   
-4.48035e-06 261  4.48035e-06 -0.000286582 261    0.00261 261   
1.74344e-06 262  -1.74344e-06 -0.000286582 262    0.00262 262   
-4.53191e-07 263  4.53191e-07 -0.000608691 263    0.00263 263   
1.37734e-06 264  -1.37734e-06 -0.000608691 264    0.00264 264   
3.94008e-06 265  -3.94008e-06 -0.000608691 265    0.00265 265   
-1.0338e-05 266  1.0338e-05 -0.000930799 266    0.00266 266   
-2.03965e-06 267  2.03965e-06 -0.000286582 267    0.00267 267   
4.91636e-06 268  -4.91636e-06 -0.000930799 268    0.00268 268   
9.50213e-07 269  -9.50213e-07 3.5527e-05 269    0.00269 269   
-5.7007e-06 270  5.7007e-06 -0.00125291 270    0.0027 270   
-5.7007e-06 271  5.7007e-06 -0.000608691 271    0.00271 271   
9.5537e-06 272  -9.5537e-06 -0.000286582 272    0.00272 272   
-2.89389e-06 273  2.89389e-06 -0.000286582 273    0.00273 273   
-1.55151e-06 274  1.55151e-06 -0.00125291 274    0.00274 274   
-4.84646e-06 275  4.84646e-06 -0.000608691 275    0.00275 275   
5.28246e-06 276  -5.28246e-06 -0.000930799 276    0.00276 276   
-5.94478e-06 277  5.94478e-06 3.5527e-05 277    0.00277 277   
2.96379e-06 278  -2.96379e-06 -0.000930799 278    0.00278 278   
-5.57867e-06 279  5.57867e-06 -0.000286582 279    0.00279 279   
1.98751e-06 280  -1.98751e-06 -0.000930799 280    0.0028 280   
1.98751e-06 281  -1.98751e-06 -0.000286582 281    0.00281 281   
-3.38204e-06 282  3.38204e-06 -0.000608691 282    0.00282 282   
1.01123e-06 283  -1.01123e-06 3.5527e-05 283    0.00283 283   
4.01056e-07 284  -4.01056e-07 -0.000608691 284    0.00284 284   
-6.67699e-06 285  6.67699e-06 -0.000286582 285    0.00285 285   
2.23158e-06 286  -2.23158e-06 -0.00125291 286    0.00286 286   
1.86548e-06 287  -1.86548e-06 -0.000286582 287    0.00287 287   
2.23158e-06 288  -2.23158e-06 -0.000930799 288    0.00288 288   
-9.4838e-06 289  9.4838e-06 3.5527e-05 289    0.00289 289   
-2.6068e-08 290  2.6068e-08 -0.000286582 290    0.0029 290   
2.41464e-06 291  -2.41464e-06 3.5527e-05 291    0.00291 291   
1.98751e-06 292  -1.98751e-06 -0.000608691 292    0.00292 292   
3.63499e-06 293  -3.63499e-06 -0.000286582 293    0.00293 293   
-2.34474e-06 294  2.34474e-06 -0.00125291 294    0.00294 294   
-1.07652e-05 295  1.07652e-05 -0.000608691 295    0.00295 295   
1.98751e-06 296  -1.98751e-06 -0.000286582 296    0.00296 296   
8.89196e-07 297  -8.89196e-07 3.5527e-05 297    0.00297 297   
3.81804e-06 298  -3.81804e-06 -0.000930799 298    0.00298 298   
-6.55495e-06 299  6.55495e-06 -0.000286582 299    0.00299 299   
-2.28372e-06 300  2.28372e-06 -0.000930799 300    0.003 300   
1.2553e-06 301  -1.2553e-06 3.5527e-05 301    0.00301 301   
6.50281e-06 302  -6.50281e-06 -0.000608691 302    0.00302 302   
-7.7753e-06 303  7.7753e-06 -0.000930799 303    0.00303 303   
-3.38204e-06 304  3.38204e-06 -0.000930799 304    0.00304 304   
3.08583e-06 305  -3.08583e-06 3.5527e-05 305    0.00305 305   
5.89264e-06 306  -5.89264e-06 -0.000286582 306    0.00306 306   
-5.21256e-06 307  5.21256e-06 3.5527e-05 307    0.00307 307   
-8.01937e-06 308  8.01937e-06 -0.000286582 308    0.00308 308   
-2.0912e-07 309  2.0912e-07 -0.00189713 309    0.00309 309   
8.08927e-06 310  -8.08927e-06 -0.00125291 310    0.0031 310   
-3.62611e-06 311  3.62611e-06 -0.000286582 311    0.00311 311   
3.81804e-06 312  -3.81804e-06 -0.000286582 312    0.00312 312   
-5.21256e-06 313  5.21256e-06 3.5527e-05 313    0.00313 313   
-4.05323e-06 314  4.05323e-06 -0.000608691 314    0.00314 314   
5.16043e-06 315  -5.16043e-06 -0.000286582 315    0.00315 315   
-9.41332e-07 316  9.41332e-07 -0.000286582 316    0.00316 316   
-6.92106e-06 317  6.92106e-06 -0.000608691 317    0.00317 317   
2.78074e-06 318  -2.78074e-06 -0.000608691 318    0.00318 318   
1.62141e-06 319  -1.62141e-06 0.000357636 319    0.00319 319   
-2.46677e-06 320  2.46677e-06 -0.000930799 320    0.0032 320   
-4.72442e-06 321  4.72442e-06 -0.000286582 321    0.00321 321   
1.01123e-06 322  -1.01123e-06 3.5527e-05 322    0.00322 322   
8.45538e-06 323  -8.45538e-06 -0.000608691 323    0.00323 323   
-8.38548e-06 324  8.38548e-06 -0.000930799 324    0.00324 324   
-3.50407e-06 325  3.50407e-06 -0.000286582 325    0.00325 325   
8.89196e-07 326  -8.89196e-07 -0.00157502 326    0.00326 326   
2.96379e-06 327  -2.96379e-06 -0.000286582 327    0.00327 327   
-2.28372e-06 328  2.28372e-06 -0.000608691 328    0.00328 328   
-4.11425e-06 329  4.11425e-06 -0.000286582 329    0.00329 329   
1.13327e-06 330  -1.13327e-06 -0.000930799 330    0.0033 330   
3.3299e-06 331  -3.3299e-06 -0.000286582 331    0.00331 331   
-6.79902e-06 332  6.79902e-06 0.00132396 332    0.00332 332   
-1.30744e-06 333  1.30744e-06 3.5527e-05 333    0.00333 333   
-1.30744e-06 334  1.30744e-06 -0.000930799 334    0.00334 334   
3.3299e-06 335  -3.3299e-06 -0.000930799 335    0.00335 335   
-3.26e-06 336  3.26e-06 -0.000608691 336    0.00336 336   
1.56039e-06 337  -1.56039e-06 -0.000608691 337    0.00337 337   
-1.30744e-06 338  1.30744e-06 3.5527e-05 338    0.00338 338   
-2.0912e-07 339  2.0912e-07 -0.000608691 339    0.00339 339   
-4.90748e-06 340  4.90748e-06 -0.000608691 340    0.0034 340   
5.2309e-07 341  -5.2309e-07 3.5527e-05 341    0.00341 341   
1.19428e-06 342  -1.19428e-06 -0.000286582 342    0.00342 342   
-9.41332e-07 343  9.41332e-07 0.000357636 343    0.00343 343   
6.45125e-07 344  -6.45125e-07 -0.00125291 344    0.00344 344   
-4.23628e-06 345  4.23628e-06 -0.000286582 345    0.00345 345   
5.16043e-06 346  -5.16043e-06 -0.000286582 346    0.00346 346   
-6.18885e-06 347  6.18885e-06 3.5527e-05 347    0.00347 347   
-5.57867e-06 348  5.57867e-06 -0.000608691 348    0.00348 348   
5.52653e-06 349  -5.52653e-06 -0.000608691 349    0.00349 349   
2.35362e-06 350  -2.35362e-06 -0.000608691 350    0.0035 350   
-5.09053e-06 351  5.09053e-06 -0.000286582 351    0.00351 351   
-2.64982e-06 352  2.64982e-06 -0.000608691 352    0.00352 352   
5.2309e-07 353  -5.2309e-07 -0.000286582 353    0.00353 353   
5.2309e-07 354  -5.2309e-07 -0.000608691 354    0.00354 354   
-5.09053e-06 355  5.09053e-06 0.00196818 355    0.00355 355   
4.06211e-06 356  -4.06211e-06 -0.000930799 356    0.00356 356   
4.30618e-06 357  -4.30618e-06 -0.000286582 357    0.00357 357   
-3.26e-06 358  3.26e-06 3.5527e-05 358    0.00358 358   
-8.01937e-06 359  8.01937e-06 -0.000608691 359    0.00359 359   
3.87906e-06 360  -3.87906e-06 -0.000608691 360    0.0036 360   
1.56985e-07 361  -1.56985e-07 -0.000608691 361    0.00361 361   
-8.80314e-07 362  8.80314e-07 -0.000608691 362    0.00362 362   
7.06143e-07 363  -7.06143e-07 -0.000286582 363    0.00363 363   
-5.21256e-06 364  5.21256e-06 -0.000930799 364    0.00364 364   
1.31632e-06 365  -1.31632e-06 -0.000930799 365    0.00365 365   
-1.00235e-06 366  1.00235e-06 -0.000930799 366    0.00366 366   
-1.79558e-06 367  1.79558e-06 3.5527e-05 367    0.00367 367   
5.28246e-06 368  -5.28246e-06 -0.00125291 368    0.00368 368   
-3.87018e-06 369  3.87018e-06 3.5527e-05 369    0.00369 369   
-2.0912e-07 370  2.0912e-07 -0.000930799 370    0.0037 370   
3.57397e-06 371  -3.57397e-06 -0.000286582 371    0.00371 371   
-3.31156e-07 372  3.31156e-07 -0.00125291 372    0.00372 372   
-9.23973e-06 373  9.23973e-06 -0.000930799 373    0.00373 373   
1.01123e-06 374  -1.01123e-06 -0.000930799 374    0.00374 374   
-3.01593e-06 375  3.01593e-06 -0.000286582 375    0.00375 375   
5.4045e-06 376  -5.4045e-06 -0.000286582 376    0.00376 376   
-4.72442e-06 377  4.72442e-06 3.5527e-05 377    0.00377 377   
1.62141e-06 378  -1.62141e-06 -0.000930799 378    0.00378 378   
-1.79558e-06 379  1.79558e-06 -0.00125291 379    0.00379 379   
1.62141e-06 380  -1.62141e-06 -0.000286582 380    0.0038 380   
-4.72442e-06 381  4.72442e-06 3.5527e-05 381    0.00381 381   
1.98751e-06 382  -1.98751e-06 -0.000608691 382    0.00382 382   
1.62141e-06 383  -1.62141e-06 -0.000286582 383    0.00383 383   
-4.72442e-06 384  4.72442e-06 -0.000608691 384    0.00384 384   
-6.98207e-06 385  6.98207e-06 0.000357636 385    0.00385 385   
1.49937e-06 386  -1.49937e-06 -0.000930799 386    0.00386 386   
1.10181e-05 387  -1.10181e-05 -0.000608691 387    0.00387 387   
-6.24986e-06 388  6.24986e-06 -0.00157502 388    0.00388 388   
4.62073e-07 389  -4.62073e-07 -0.00125291 389    0.00389 389   
-3.31156e-07 390  3.31156e-07 -0.00125291 390    0.0039 390   
-4.60239e-06 391  4.60239e-06 0.000357636 391    0.00391 391   
3.49494e-08 392  -3.49494e-08 -0.000608691 392    0.00392 392   
1.37734e-06 393  -1.37734e-06 -0.000608691 393    0.00393 393   
-1.1854e-06 394  1.1854e-06 -0.000608691 394    0.00394 394   
4.30618e-06 395  -4.30618e-06 -0.000286582 395    0.00395 395   
1.37734e-06 396  -1.37734e-06 -0.000608691 396    0.00396 396   
-5.82274e-06 397  5.82274e-06 3.5527e-05 397    0.00397 397   
-6.92106e-06 398  6.92106e-06 -0.000930799 398    0.00398 398   
8.57741e-06 399  -8.57741e-06 0.000357636 399    0.00399 399   
-7.4092e-06 400  7.4092e-06 -0.000286582 400    0.004 400   
-3.01593e-06 401  3.01593e-06 -0.000286582 401    0.00401 401   
1.13327e-06 402  -1.13327e-06 -0.000930799 402    0.00402 402   
5.89264e-06 403  -5.89264e-06 -0.000286582 403    0.00403 403   
-5.3346e-06 404  5.3346e-06 -0.000286582 404    0.00404 404   
2.35362e-06 405  -2.35362e-06 -0.000608691 405    0.00405 405   
-1.30744e-06 406  1.30744e-06 -0.000930799 406    0.00406 406   
-1.61253e-06 407  1.61253e-06 -0.000608691 407    0.00407 407   
-7.7753e-06 408  7.7753e-06 3.5527e-05 408    0.00408 408   
1.10181e-05 409  -1.10181e-05 -0.000608691 409    0.00409 409   
-5.76172e-06 410  5.76172e-06 -0.000608691 410    0.0041 410   
-1.73456e-06 411  1.73456e-06 -0.000608691 411    0.00411 411   
1.86548e-06 412  -1.86548e-06 3.5527e-05 412    0.00412 412   
-3.13797e-06 413  3.13797e-06 0.00164607 413    0.00413 413   
4.42822e-06 414  -4.42822e-06 -0.000930799 414    0.00414 414   
-1.42947e-06 415  1.42947e-06 -0.000286582 415    0.00415 415   
-4.72442e-06 416  4.72442e-06 0.000679745 416    0.00416 416   
7.35706e-06 417  -7.35706e-06 -0.000286582 417    0.00417 417   
-6.67699e-06 418  6.67699e-06 -0.000608691 418    0.00418 418   
-5.75226e-07 419  5.75226e-07 0.00100185 419    0.00419 419   
-2.64982e-06 420  2.64982e-06 -0.000930799 420    0.0042 420   
3.69601e-06 421  -3.69601e-06 3.5527e-05 421    0.00421 421   
-1.79558e-06 422  1.79558e-06 -0.000930799 422    0.00422 422   
-1.06337e-06 423  1.06337e-06 0.000357636 423    0.00423 423   
-2.77186e-06 424  2.77186e-06 -0.000286582 424    0.00424 424   
-1.1854e-06 425  1.1854e-06 0.00100185 425    0.00425 425   
6.25874e-06 426  -6.25874e-06 -0.00125291 426    0.00426 426   
1.86548e-06 427  -1.86548e-06 -0.000286582 427    0.00427 427   
-8.99566e-06 428  8.99566e-06 -0.00125291 428    0.00428 428   
2.71972e-06 429  -2.71972e-06 -0.000286582 429    0.00429 429   
-7.34818e-06 430  7.34818e-06 -0.00157502 430    0.0043 430   
5.34348e-06 431  -5.34348e-06 -0.000608691 431    0.00431 431   
-2.95491e-06 432  2.95491e-06 -0.000608691 432    0.00432 432   
1.49937e-06 433  -1.49937e-06 -0.000286582 433    0.00433 433   
-8.62955e-06 434  8.62955e-06 -0.000608691 434    0.00434 434   
1.0652e-05 435  -1.0652e-05 3.5527e-05 435    0.00435 435   
-5.21256e-06 436  5.21256e-06 -0.00125291 436    0.00436 436   
-8.70854e-08 437  8.70854e-08 -0.000930799 437    0.00437 437   
1.56985e-07 438  -1.56985e-07 -0.00125291 438    0.00438 438   
-2.03965e-06 439  2.03965e-06 0.000357636 439    0.00439 439   
-4.11425e-06 440  4.11425e-06 -0.000608691 440    0.0044 440   
2.10955e-06 441  -2.10955e-06 -0.000286582 441    0.00441 441   
-4.60239e-06 442  4.60239e-06 -0.000286582 442    0.00442 442   
8.21131e-06 443  -8.21131e-06 -0.000286582 443    0.00443 443   
4.01056e-07 444  -4.01056e-07 -0.000930799 444    0.00444 444   
-6.92106e-06 445  6.92106e-06 3.5527e-05 445    0.00445 445   
8.89196e-07 446  -8.89196e-07 -0.000608691 446    0.00446 446   
3.49494e-08 447  -3.49494e-08 -0.000286582 447    0.00447 447   
-6.18885e-06 448  6.18885e-06 -0.000608691 448    0.00448 448   
2.7902e-07 449  -2.7902e-07 -0.000286582 449    0.00449 449   
-3.31156e-07 450  3.31156e-07 -0.000608691 450    0.0045 450   
-3.38204e-06 451  3.38204e-06 -0.000930799 451    0.00451 451   
3.69601e-06 452  -3.69601e-06 -0.000608691 452    0.00452 452   
-5.21256e-06 453  5.21256e-06 -0.000286582 453    0.00453 453   
1.03469e-05 454  -1.03469e-05 -0.000608691 454    0.00454 454   
-1.0338e-05 455  1.0338e-05 3.5527e-05 455    0.00455 455   
3.14685e-06 456  -3.14685e-06 -0.000930799 456    0.00456 456   
-2.6068e-08 457  2.6068e-08 0.00132396 457    0.00457 457   
-4.23628e-06 458  4.23628e-06 -0.000608691 458    0.00458 458   
8.89196e-07 459  -8.89196e-07 -0.000286582 459    0.00459 459   
1.37734e-06 460  -1.37734e-06 -0.000286582 460    0.0046 460   
-2.0912e-07 461  2.0912e-07 3.5527e-05 461    0.00461 461   
4.67229e-06 462  -4.67229e-06 -0.000930799 462    0.00462 462   
-1.14364e-05 463  1.14364e-05 -0.000286582 463    0.00463 463   
1.62141e-06 464  -1.62141e-06 -0.000608691 464    0.00464 464   
2.23158e-06 465  -2.23158e-06 3.5527e-05 465    0.00465 465   
-3.26e-06 466  3.26e-06 -0.000930799 466    0.00466 466   
6.38078e-06 467  -6.38078e-06 -0.000286582 467    0.00467 467   
2.7902e-07 468  -2.7902e-07 -0.000608691 468    0.00468 468   
-9.11769e-06 469  9.11769e-06 -0.000608691 469    0.00469 469   
8.89196e-07 470  -8.89196e-07 -0.000286582 470    0.0047 470   
3.08583e-06 471  -3.08583e-06 -0.000608691 471    0.00471 471   
-4.60239e-06 472  4.60239e-06 -0.00125291 472    0.00472 472   
1.98751e-06 473  -1.98751e-06 -0.000286582 473    0.00473 473   
-2.16168e-06 474  2.16168e-06 -0.000608691 474    0.00474 474   
-1.55151e-06 475  1.55151e-06 3.5527e-05 475    0.00475 475   
5.28246e-06 476  -5.28246e-06 -0.000608691 476    0.00476 476   
-3.87018e-06 477  3.87018e-06 0.000357636 477    0.00477 477   
-5.21256e-06 478  5.21256e-06 -0.000286582 478    0.00478 478   
3.75702e-06 479  -3.75702e-06 -0.000286582 479    0.00479 479   
-8.14141e-06 480  8.14141e-06 -0.000930799 480    0.0048 480   
5.7706e-06 481  -5.7706e-06 -0.000608691 481    0.00481 481   
2.18003e-07 482  -2.18003e-07 -0.000286582 482    0.00482 482   
-1.73456e-06 483  1.73456e-06 -0.000608691 483    0.00483 483   
3.57397e-06 484  -3.57397e-06 -0.00125291 484    0.00484 484   
-5.09053e-06 485  5.09053e-06 -0.000608691 485    0.00485 485   
1.56985e-07 486  -1.56985e-07 -0.000608691 486    0.00486 486   
-1.1854e-06 487  1.1854e-06 -0.000286582 487    0.00487 487   
1.2553e-06 488  -1.2553e-06 -0.000930799 488    0.00488 488   
-8.70854e-08 489  8.70854e-08 -0.000286582 489    0.00489 489   
1.01123e-06 490  -1.01123e-06 -0.000286582 490    0.0049 490   
2.7902e-07 491  -2.7902e-07 3.5527e-05 491    0.00491 491   
-1.67354e-06 492  1.67354e-06 -0.000930799 492    0.00492 492   
1.56985e-07 493  -1.56985e-07 0.00357872 493    0.00493 493   
-3.99221e-06 494  3.99221e-06 -0.000608691 494    0.00494 494   
5.03839e-06 495  -5.03839e-06 -0.000286582 495    0.00495 495   
-6.43292e-06 496  6.43292e-06 -0.000608691 496    0.00496 496   
3.45193e-06 497  -3.45193e-06 -0.000608691 497    0.00497 497   
2.7902e-07 498  -2.7902e-07 -0.000930799 498    0.00498 498   
8.89196e-07 499  -8.89196e-07 -0.000608691 499    0.00499 499   
-5.82274e-06 500  5.82274e-06 -0.000608691 500    0.005 500   
-2.34474e-06 501  2.34474e-06 -0.000286582 501    0.00501 501   
1.86548e-06 502  -1.86548e-06 -0.000286582 502    0.00502 502   
1.62141e-06 503  -1.62141e-06 -0.000286582 503    0.00503 503   
-5.15155e-06 504  5.15155e-06 -0.000930799 504    0.00504 504   
-1.8566e-06 505  1.8566e-06 -0.000286582 505    0.00505 505   
3.3299e-06 506  -3.3299e-06 -0.000286582 506    0.00506 506   
-6.18885e-06 507  6.18885e-06 0.00196818 507    0.00507 507   
2.7902e-07 508  -2.7902e-07 -0.000608691 508    0.00508 508   
5.64857e-06 509  -5.64857e-06 -0.000286582 509    0.00509 509   
-6.18885e-06 510  6.18885e-06 -0.000608691 510    0.0051 510   
5.7706e-06 511  -5.7706e-06 3.5527e-05 511    0.00511 511   
-6.31088e-06 512  6.31088e-06 -0.000608691 512    0.00512 512   
8.89196e-07 513  -8.89196e-07 3.5527e-05 513    0.00513 513   
-4.35832e-06 514  4.35832e-06 -0.000930799 514    0.00514 514   
2.84176e-06 515  -2.84176e-06 -0.000286582 515    0.00515 515   
8.33334e-06 516  -8.33334e-06 -0.000930799 516    0.00516 516   
-1.25347e-05 517  1.25347e-05 -0.000608691 517    0.00517 517   
2.71972e-06 518  -2.71972e-06 -0.000930799 518    0.00518 518   
-5.75226e-07 519  5.75226e-07 -0.00189713 519    0.00519 519   
-2.40575e-06 520  2.40575e-06 -0.000608691 520    0.0052 520   
-1.1854e-06 521  1.1854e-06 -0.000286582 521    0.00521 521   
-5.75226e-07 522  5.75226e-07 -0.00157502 522    0.00522 522   
3.81804e-06 523  -3.81804e-06 3.5527e-05 523    0.00523 523   
7.06143e-07 524  -7.06143e-07 -0.000608691 524    0.00524 524   
-2.77186e-06 525  2.77186e-06 -0.000286582 525    0.00525 525   
-5.14209e-07 526  5.14209e-07 -0.00125291 526    0.00526 526   
2.18003e-07 527  -2.18003e-07 -0.000608691 527    0.00527 527   
7.6716e-07 528  -7.6716e-07 -0.000608691 528    0.00528 528   
-8.62955e-06 529  8.62955e-06 3.5527e-05 529    0.00529 529   
5.03839e-06 530  -5.03839e-06 -0.000608691 530    0.0053 530   
-3.31156e-07 531  3.31156e-07 3.5527e-05 531    0.00531 531   
-1.91761e-06 532  1.91761e-06 -0.000930799 532    0.00532 532   
1.2553e-06 533  -1.2553e-06 -0.00350767 533    0.00533 533   
-1.67354e-06 534  1.67354e-06 -0.000608691 534    0.00534 534   
1.2553e-06 535  -1.2553e-06 -0.000608691 535    0.00535 535   
-4.84646e-06 536  4.84646e-06 -0.00125291 536    0.00536 536   
1.86548e-06 537  -1.86548e-06 -0.000286582 537    0.00537 537   
7.6716e-07 538  -7.6716e-07 -0.000608691 538    0.00538 538   
-9.36176e-06 539  9.36176e-06 3.5527e-05 539    0.00539 539   
8.57741e-06 540  -8.57741e-06 -0.000930799 540    0.0054 540   
-1.79558e-06 541  1.79558e-06 -0.000286582 541    0.00541 541   
-3.31156e-07 542  3.31156e-07 -0.000930799 542    0.00542 542   
4.42822e-06 543  -4.42822e-06 3.5527e-05 543    0.00543 543   
-1.91761e-06 544  1.91761e-06 -0.000286582 544    0.00544 544   
-8.38548e-06 545  8.38548e-06 0.00325662 545    0.00545 545   
4.01056e-07 546  -4.01056e-07 -0.000608691 546    0.00546 546   
2.23158e-06 547  -2.23158e-06 -0.000608691 547    0.00547 547   
4.62073e-07 548  -4.62073e-07 -0.00221923 548    0.00548 548   
-2.83288e-06 549  2.83288e-06 -0.000286582 549    0.00549 549   
-3.80916e-06 550  3.80916e-06 -0.00125291 550    0.0055 550   
2.96379e-06 551  -2.96379e-06 -0.000286582 551    0.00551 551   
1.86548e-06 552  -1.86548e-06 -0.000608691 552    0.00552 552   
-7.04309e-06 553  7.04309e-06 -0.000608691 553    0.00553 553   
3.45193e-06 554  -3.45193e-06 -0.000286582 554    0.00554 554   
-4.48035e-06 555  4.48035e-06 3.5527e-05 555    0.00555 555   
-3.74814e-06 556  3.74814e-06 0.000357636 556    0.00556 556   
2.59769e-06 557  -2.59769e-06 -0.000286582 557    0.00557 557   
8.89196e-07 558  -8.89196e-07 -0.000608691 558    0.00558 558   
-5.09053e-06 559  5.09053e-06 -0.000608691 559    0.00559 559   
4.30618e-06 560  -4.30618e-06 -0.000930799 560    0.0056 560   
-1.79558e-06 561  1.79558e-06 -0.000286582 561    0.00561 561   
1.13327e-06 562  -1.13327e-06 -0.000608691 562    0.00562 562   
-2.0912e-07 563  2.0912e-07 -0.000608691 563    0.00563 563   
-2.52779e-06 564  2.52779e-06 -0.000930799 564    0.00564 564   
-1.79558e-06 565  1.79558e-06 -0.000286582 565    0.00565 565   
4.01056e-07 566  -4.01056e-07 -0.00125291 566    0.00566 566   
4.91636e-06 567  -4.91636e-06 3.5527e-05 567    0.00567 567   
-9.8499e-06 568  9.8499e-06 -0.000608691 568    0.00568 568   
2.84176e-06 569  -2.84176e-06 -0.000286582 569    0.00569 569   
-2.83288e-06 570  2.83288e-06 -0.00125291 570    0.0057 570   
-1.42947e-06 571  1.42947e-06 0.00196818 571    0.00571 571   
6.31976e-06 572  -6.31976e-06 -0.000608691 572    0.00572 572   
-6.86004e-06 573  6.86004e-06 -0.000286582 573    0.00573 573   
5.52653e-06 574  -5.52653e-06 -0.00382978 574    0.00574 574   
-5.57867e-06 575  5.57867e-06 -0.000286582 575    0.00575 575   
-1.49049e-06 576  1.49049e-06 -0.000930799 576    0.00576 576   
3.87906e-06 577  -3.87906e-06 0.000357636 577    0.00577 577   
-4.84646e-06 578  4.84646e-06 -0.000930799 578    0.00578 578   
1.62141e-06 579  -1.62141e-06 3.5527e-05 579    0.00579 579   
-1.30744e-06 580  1.30744e-06 -0.00125291 580    0.0058 580   
7.6716e-07 581  -7.6716e-07 -0.000608691 581    0.00581 581   
-3.13797e-06 582  3.13797e-06 -0.000286582 582    0.00582 582   
1.56985e-07 583  -1.56985e-07 -0.000286582 583    0.00583 583   
2.96379e-06 584  -2.96379e-06 -0.000608691 584    0.00584 584   
-1.06337e-06 585  1.06337e-06 3.5527e-05 585    0.00585 585   
4.01056e-07 586  -4.01056e-07 -0.000930799 586    0.00586 586   
-7.04309e-06 587  7.04309e-06 -0.000286582 587    0.00587 587   
1.62141e-06 588  -1.62141e-06 -0.000608691 588    0.00588 588   
-3.01593e-06 589  3.01593e-06 0.000679745 589    0.00589 589   
4.67229e-06 590  -4.67229e-06 -0.000608691 590    0.0059 590   
-4.53191e-07 591  4.53191e-07 -0.000608691 591    0.00591 591   
-1.67354e-06 592  1.67354e-06 -0.00157502 592    0.00592 592   
3.81804e-06 593  -3.81804e-06 -0.000608691 593    0.00593 593   
-4.54137e-06 594  4.54137e-06 -0.000608691 594    0.00594 594   
-9.41332e-07 595  9.41332e-07 0.0026124 595    0.00595 595   
-3.56509e-06 596  3.56509e-06 -0.000608691 596    0.00596 596   
-3.68712e-06 597  3.68712e-06 -0.000286582 597    0.00597 597   
5.16043e-06 598  -5.16043e-06 -0.000608691 598    0.00598 598   
4.79432e-06 599  -4.79432e-06 -0.000286582 599    0.00599 599   
-6.06681e-06 600  6.06681e-06 -0.000930799 600    0.006 600   
-3.38204e-06 601  3.38204e-06 -0.000286582 601    0.00601 601   
-3.26e-06 602  3.26e-06 -0.000608691 602    0.00602 602   
1.37734e-06 603  -1.37734e-06 -0.000286582 603    0.00603 603   
1.2553e-06 604  -1.2553e-06 -0.000930799 604    0.00604 604   
6.13671e-06 605  -6.13671e-06 -0.000608691 605    0.00605 605   
-8.99566e-06 606  8.99566e-06 -0.000930799 606    0.00606 606   
5.2309e-07 607  -5.2309e-07 -0.000286582 607    0.00607 607   
-3.31156e-07 608  3.31156e-07 -0.000608691 608    0.00608 608   
2.47565e-06 609  -2.47565e-06 -0.000608691 609    0.00609 609   
-2.89389e-06 610  2.89389e-06 3.5527e-05 610    0.0061 610   
-8.19297e-07 611  8.19297e-07 -0.000286582 611    0.00611 611   
3.69601e-06 612  -3.69601e-06 -0.000930799 612    0.00612 612   
-2.28372e-06 613  2.28372e-06 3.5527e-05 613    0.00613 613   
1.86548e-06 614  -1.86548e-06 -0.000930799 614    0.00614 614   
7.6716e-07 615  -7.6716e-07 3.5527e-05 615    0.00615 615   
-5.7007e-06 616  5.7007e-06 0.00196818 616    0.00616 616   
3.45193e-06 617  -3.45193e-06 -0.000286582 617    0.00617 617   
-2.95491e-06 618  2.95491e-06 -0.000286582 618    0.00618 618   
3.69601e-06 619  -3.69601e-06 -0.000286582 619    0.00619 619   
-5.39562e-06 620  5.39562e-06 -0.000608691 620    0.0062 620   
-5.14209e-07 621  5.14209e-07 -0.000286582 621    0.00621 621   
-9.41332e-07 622  9.41332e-07 -0.000286582 622    0.00622 622   
4.18415e-06 623  -4.18415e-06 -0.000286582 623    0.00623 623   
-2.28372e-06 624  2.28372e-06 -0.000930799 624    0.00624 624   
-1.42947e-06 625  1.42947e-06 -0.000286582 625    0.00625 625   
3.45193e-06 626  -3.45193e-06 -0.00125291 626    0.00626 626   
-2.89389e-06 627  2.89389e-06 -0.000286582 627    0.00627 627   
-2.03965e-06 628  2.03965e-06 -0.000608691 628    0.00628 628   
5.2309e-07 629  -5.2309e-07 -0.000608691 629    0.00629 629   
1.37734e-06 630  -1.37734e-06 -0.000930799 630    0.0063 630   
3.3299e-06 631  -3.3299e-06 -0.000286582 631    0.00631 631   
-7.89734e-06 632  7.89734e-06 -0.000286582 632    0.00632 632   
1.2553e-06 633  -1.2553e-06 -0.000608691 633    0.00633 633   
2.7902e-07 634  -2.7902e-07 -0.00125291 634    0.00634 634   
-4.60239e-06 635  4.60239e-06 -0.000608691 635    0.00635 635   
4.01056e-07 636  -4.01056e-07 -0.000608691 636    0.00636 636   
2.7902e-07 637  -2.7902e-07 3.5527e-05 637    0.00637 637   
-1.1854e-06 638  1.1854e-06 -0.000930799 638    0.00638 638   
6.13671e-06 639  -6.13671e-06 -0.000286582 639    0.00639 639   
-4.2973e-06 640  4.2973e-06 -0.000930799 640    0.0064 640   
-2.10067e-06 641  2.10067e-06 -0.000286582 641    0.00641 641   
-2.03965e-06 642  2.03965e-06 -0.000286582 642    0.00642 642   
2.47565e-06 643  -2.47565e-06 -0.000930799 643    0.00643 643   
-2.34474e-06 644  2.34474e-06 3.5527e-05 644    0.00644 644   
5.70959e-06 645  -5.70959e-06 -0.000286582 645    0.00645 645   
-4.54137e-06 646  4.54137e-06 -0.000608691 646    0.00646 646   
-2.77186e-06 647  2.77186e-06 0.00100185 647    0.00647 647   
5.7706e-06 648  -5.7706e-06 -0.000608691 648    0.00648 648   
-4.96849e-06 649  4.96849e-06 3.5527e-05 649    0.00649 649   
4.01056e-07 650  -4.01056e-07 -0.000286582 650    0.0065 650   
1.2553e-06 651  -1.2553e-06 -0.000286582 651    0.00651 651   
-3.50407e-06 652  3.50407e-06 -0.000930799 652    0.00652 652   
-4.53191e-07 653  4.53191e-07 -0.000608691 653    0.00653 653   
-2.40575e-06 654  2.40575e-06 -0.000608691 654    0.00654 654   
1.01123e-06 655  -1.01123e-06 -0.000608691 655    0.00655 655   
-3.62611e-06 656  3.62611e-06 -0.000286582 656    0.00656 656   
-7.89734e-06 657  7.89734e-06 -0.000608691 657    0.00657 657   
7.4791e-06 658  -7.4791e-06 -0.000608691 658    0.00658 658   
8.89196e-07 659  -8.89196e-07 -0.000286582 659    0.00659 659   
1.2553e-06 660  -1.2553e-06 -0.000286582 660    0.0066 660   
-1.42947e-06 661  1.42947e-06 3.5527e-05 661    0.00661 661   
1.98751e-06 662  -1.98751e-06 -0.00125291 662    0.00662 662   
-3.31156e-07 663  3.31156e-07 3.5527e-05 663    0.00663 663   
-2.46677e-06 664  2.46677e-06 -0.000608691 664    0.00664 664   
-2.40575e-06 665  2.40575e-06 0.000357636 665    0.00665 665   
-1.06337e-06 666  1.06337e-06 -0.000608691 666    0.00666 666   
1.86548e-06 667  -1.86548e-06 -0.000286582 667    0.00667 667   
-1.48103e-07 668  1.48103e-07 -0.000608691 668    0.00668 668   
-4.41934e-06 669  4.41934e-06 -0.000286582 669    0.00669 669   
-1.42947e-06 670  1.42947e-06 -0.000608691 670    0.0067 670   
1.13327e-06 671  -1.13327e-06 -0.000286582 671    0.00671 671   
5.64857e-06 672  -5.64857e-06 -0.000930799 672    0.00672 672   
-2.03965e-06 673  2.03965e-06 -0.000608691 673    0.00673 673   
1.62141e-06 674  -1.62141e-06 -0.000608691 674    0.00674 674   
-1.04601e-05 675  1.04601e-05 -0.000286582 675    0.00675 675   
7.11299e-06 676  -7.11299e-06 -0.000608691 676    0.00676 676   
3.49494e-08 677  -3.49494e-08 -0.000608691 677    0.00677 677   
-4.23628e-06 678  4.23628e-06 -0.00125291 678    0.00678 678   
-4.48035e-06 679  4.48035e-06 -0.000286582 679    0.00679 679   
3.3299e-06 680  -3.3299e-06 -0.000930799 680    0.0068 680   
6.62485e-06 681  -6.62485e-06 -0.000930799 681    0.00681 681   
-9.97194e-06 682  9.97194e-06 -0.000608691 682    0.00682 682   
-5.94478e-06 683  5.94478e-06 0.000357636 683    0.00683 683   
1.0652e-05 684  -1.0652e-05 -0.000608691 684    0.00684 684   
-1.67354e-06 685  1.67354e-06 3.5527e-05 685    0.00685 685   
2.47565e-06 686  -2.47565e-06 -0.000608691 686    0.00686 686   
-2.52779e-06 687  2.52779e-06 0.00196818 687    0.00687 687   
-2.10067e-06 688  2.10067e-06 -0.000286582 688    0.00688 688   
4.3672e-06 689  -4.3672e-06 3.5527e-05 689    0.00689 689   
-9.91092e-06 690  9.91092e-06 -0.000286582 690    0.0069 690   
3.69601e-06 691  -3.69601e-06 -0.000286582 691    0.00691 691   
-8.08039e-06 692  8.08039e-06 -0.000286582 692    0.00692 692   
4.24516e-06 693  -4.24516e-06 -0.000286582 693    0.00693 693   
3.49494e-08 694  -3.49494e-08 -0.00125291 694    0.00694 694   
1.13327e-06 695  -1.13327e-06 3.5527e-05 695    0.00695 695   
-4.35832e-06 696  4.35832e-06 -0.00125291 696    0.00696 696   
2.84176e-06 697  -2.84176e-06 -0.000286582 697    0.00697 697   
-6.55495e-06 698  6.55495e-06 -0.000286582 698    0.00698 698   
6.62485e-06 699  -6.62485e-06 -0.000286582 699    0.00699 699   
-1.79558e-06 700  1.79558e-06 -0.000930799 700    0.007 700   
5.2309e-07 701  -5.2309e-07 -0.000286582 701    0.00701 701   
6.50281e-06 702  -6.50281e-06 -0.000930799 702    0.00702 702   
-1.21686e-05 703  1.21686e-05 -0.000608691 703    0.00703 703   
2.47565e-06 704  -2.47565e-06 -0.000930799 704    0.00704 704   
1.62141e-06 705  -1.62141e-06 -0.000608691 705    0.00705 705   
-3.99221e-06 706  3.99221e-06 -0.000608691 706    0.00706 706   
-3.26e-06 707  3.26e-06 -0.000608691 707    0.00707 707   
6.86892e-06 708  -6.86892e-06 -0.000608691 708    0.00708 708   
1.37734e-06 709  -1.37734e-06 -0.000286582 709    0.00709 709   
-6.61597e-06 710  6.61597e-06 -0.000930799 710    0.0071 710   
3.02481e-06 711  -3.02481e-06 3.5527e-05 711    0.00711 711   
-1.67354e-06 712  1.67354e-06 -0.00157502 712    0.00712 712   
-3.38204e-06 713  3.38204e-06 -0.000286582 713    0.00713 713   
2.17056e-06 714  -2.17056e-06 -0.000608691 714    0.00714 714   
4.55025e-06 715  -4.55025e-06 -0.000930799 715    0.00715 715   
-7.65327e-06 716  7.65327e-06 -0.000930799 716    0.00716 716   
5.2309e-07 717  -5.2309e-07 0.000357636 717    0.00717 717   
5.89264e-06 718  -5.89264e-06 -0.000608691 718    0.00718 718   
-6.18885e-06 719  6.18885e-06 3.5527e-05 719    0.00719 719   
1.98751e-06 720  -1.98751e-06 -0.000286582 720    0.0072 720   
4.01056e-07 721  -4.01056e-07 -0.000608691 721    0.00721 721   
-2.16168e-06 722  2.16168e-06 -0.000608691 722    0.00722 722   
5.2309e-07 723  -5.2309e-07 -0.000286582 723    0.00723 723   
-1.55151e-06 724  1.55151e-06 -0.000608691 724    0.00724 724   
-1.55151e-06 725  1.55151e-06 -0.000286582 725    0.00725 725   
1.56985e-07 726  -1.56985e-07 -0.000608691 726    0.00726 726   
-6.97261e-07 727  6.97261e-07 -0.000608691 727    0.00727 727   
3.20786e-06 728  -3.20786e-06 -0.000930799 728    0.00728 728   
-1.55151e-06 729  1.55151e-06 -0.000930799 729    0.00729 729   
-4.11425e-06 730  4.11425e-06 3.5527e-05 730    0.0073 730   
-6.43292e-06 731  6.43292e-06 -0.000286582 731    0.00731 731   
8.08927e-06 732  -8.08927e-06 -0.000286582 732    0.00732 732   
-2.16168e-06 733  2.16168e-06 -0.000286582 733    0.00733 733   
-1.61253e-06 734  1.61253e-06 -0.000930799 734    0.00734 734   
1.62141e-06 735  -1.62141e-06 3.5527e-05 735    0.00735 735   
2.7902e-07 736  -2.7902e-07 -0.000608691 736    0.00736 736   
-4.11425e-06 737  4.11425e-06 3.5527e-05 737    0.00737 737   
2.35362e-06 738  -2.35362e-06 -0.000608691 738    0.00738 738   
3.51295e-06 739  -3.51295e-06 -0.000608691 739    0.00739 739   
-6.98207e-06 740  6.98207e-06 -0.000930799 740    0.0074 740   
-6.06681e-06 741  6.06681e-06 -0.000608691 741    0.00741 741   
9.5537e-06 742  -9.5537e-06 -0.000608691 742    0.00742 742   
-3.50407e-06 743  3.50407e-06 0.000679745 743    0.00743 743   
1.13327e-06 744  -1.13327e-06 -0.000608691 744    0.00744 744   
-3.13797e-06 745  3.13797e-06 -0.000286582 745    0.00745 745   
3.49494e-08 746  -3.49494e-08 -0.00125291 746    0.00746 746   
-3.26e-06 747  3.26e-06 -0.000608691 747    0.00747 747   
2.47565e-06 748  -2.47565e-06 -0.000286582 748    0.00748 748   
-4.53191e-07 749  4.53191e-07 -0.000608691 749    0.00749 749   
-1.67354e-06 750  1.67354e-06 -0.000608691 750    0.0075 750   
-1.42947e-06 751  1.42947e-06 -0.000286582 751    0.00751 751   
1.2553e-06 752  -1.2553e-06 -0.000608691 752    0.00752 752   
5.28246e-06 753  -5.28246e-06 -0.000930799 753    0.00753 753   
-4.23628e-06 754  4.23628e-06 -0.000930799 754    0.00754 754   
-4.84646e-06 755  4.84646e-06 0.00132396 755    0.00755 755   
-3.13797e-06 756  3.13797e-06 3.5527e-05 756    0.00756 756   
-1.73456e-06 757  1.73456e-06 -0.000608691 757    0.00757 757   
6.13671e-06 758  -6.13671e-06 -0.000930799 758    0.00758 758   
-5.94478e-06 759  5.94478e-06 3.5527e-05 759    0.00759 759   
5.70959e-06 760  -5.70959e-06 -0.000608691 760    0.0076 760   
-4.96849e-06 761  4.96849e-06 3.5527e-05 761    0.00761 761   
-1.49049e-06 762  1.49049e-06 -0.000608691 762    0.00762 762   
3.3299e-06 763  -3.3299e-06 -0.000286582 763    0.00763 763   
-1.55151e-06 764  1.55151e-06 -0.000608691 764    0.00764 764   
-4.11425e-06 765  4.11425e-06 0.000357636 765    0.00765 765   
5.89264e-06 766  -5.89264e-06 -0.000286582 766    0.00766 766   
3.49494e-08 767  -3.49494e-08 -0.000286582 767    0.00767 767   
1.56985e-07 768  -1.56985e-07 -0.000608691 768    0.00768 768   
-8.14141e-06 769  8.14141e-06 3.5527e-05 769    0.00769 769   
2.35362e-06 770  -2.35362e-06 -0.000930799 770    0.0077 770   
-2.16168e-06 771  2.16168e-06 -0.000930799 771    0.00771 771   
6.01467e-06 772  -6.01467e-06 -0.00125291 772    0.00772 772   
-1.79558e-06 773  1.79558e-06 -0.000286582 773    0.00773 773   
3.49494e-08 774  -3.49494e-08 0.000357636 774    0.00774 774   
-4.84646e-06 775  4.84646e-06 -0.000286582 775    0.00775 775   
6.13671e-06 776  -6.13671e-06 -0.000608691 776    0.00776 776   
-7.65327e-06 777  7.65327e-06 -0.000608691 777    0.00777 777   
-1.67354e-06 778  1.67354e-06 -0.000608691 778    0.00778 778   
-2.03965e-06 779  2.03965e-06 -0.000286582 779    0.00779 779   
3.81804e-06 780  -3.81804e-06 -0.000286582 780    0.0078 780   
-1.00235e-06 781  1.00235e-06 -0.000286582 781    0.00781 781   
6.45125e-07 782  -6.45125e-07 -0.000608691 782    0.00782 782   
7.6716e-07 783  -7.6716e-07 -0.00254134 783    0.00783 783   
-2.64982e-06 784  2.64982e-06 -0.000608691 784    0.00784 784   
-4.53191e-07 785  4.53191e-07 -0.000286582 785    0.00785 785   
1.2553e-06 786  -1.2553e-06 -0.00125291 786    0.00786 786   
-3.74814e-06 787  3.74814e-06 3.5527e-05 787    0.00787 787   
4.06211e-06 788  -4.06211e-06 -0.00125291 788    0.00788 788   
2.96379e-06 789  -2.96379e-06 -0.000608691 789    0.00789 789   
-8.01937e-06 790  8.01937e-06 -0.000930799 790    0.0079 790   
-5.09053e-06 791  5.09053e-06 -0.000608691 791    0.00791 791   
8.82148e-06 792  -8.82148e-06 -0.000286582 792    0.00792 792   
-2.89389e-06 793  2.89389e-06 -0.000286582 793    0.00793 793   
-5.45664e-06 794  5.45664e-06 -0.000930799 794    0.00794 794   
7.23503e-06 795  -7.23503e-06 3.5527e-05 795    0.00795 795   
-3.50407e-06 796  3.50407e-06 3.5527e-05 796    0.00796 796   
1.62141e-06 797  -1.62141e-06 -0.000608691 797    0.00797 797   
-2.40575e-06 798  2.40575e-06 -0.000286582 798    0.00798 798   
6.45125e-07 799  -6.45125e-07 3.5527e-05 799    0.00799 799   
-2.89389e-06 800  2.89389e-06 -0.000608691 800    0.008 800   
2.59769e-06 801  -2.59769e-06 -0.000608691 801    0.00801 801   
-5.21256e-06 802  5.21256e-06 -0.000608691 802    0.00802 802   
4.01056e-07 803  -4.01056e-07 -0.000930799 803    0.00803 803   
8.33334e-06 804  -8.33334e-06 -0.000286582 804    0.00804 804   
-4.96849e-06 805  4.96849e-06 -0.000286582 805    0.00805 805   
-1.8566e-06 806  1.8566e-06 -0.00157502 806    0.00806 806   
-6.79902e-06 807  6.79902e-06 -0.000608691 807    0.00807 807   
4.55025e-06 808  -4.55025e-06 -0.000930799 808    0.00808 808   
2.10955e-06 809  -2.10955e-06 -0.000286582 809    0.00809 809   
-4.60239e-06 810  4.60239e-06 -0.000930799 810    0.0081 810   
3.08583e-06 811  -3.08583e-06 -0.000608691 811    0.00811 811   
-5.75226e-07 812  5.75226e-07 -0.000930799 812    0.00812 812   
-9.41332e-07 813  9.41332e-07 0.000357636 813    0.00813 813   
-3.99221e-06 814  3.99221e-06 -0.00125291 814    0.00814 814   
-8.70854e-08 815  8.70854e-08 -0.000608691 815    0.00815 815   
2.96379e-06 816  -2.96379e-06 -0.000608691 816    0.00816 816   
7.11299e-06 817  -7.11299e-06 -0.000286582 817    0.00817 817   
-8.87362e-06 818  8.87362e-06 -0.000930799 818    0.00818 818   
-2.77186e-06 819  2.77186e-06 3.5527e-05 819    0.00819 819   
-1.06337e-06 820  1.06337e-06 -0.00125291 820    0.0082 820   
6.13671e-06 821  -6.13671e-06 -0.000286582 821    0.00821 821   
-1.67354e-06 822  1.67354e-06 -0.000608691 822    0.00822 822   
-6.79902e-06 823  6.79902e-06 -0.000286582 823    0.00823 823   
-2.16168e-06 824  2.16168e-06 -0.000608691 824    0.00824 824   
1.37734e-06 825  -1.37734e-06 -0.000286582 825    0.00825 825   
2.96379e-06 826  -2.96379e-06 0.000679745 826    0.00826 826   
3.69601e-06 827  -3.69601e-06 -0.000286582 827    0.00827 827   
-6.43292e-06 828  6.43292e-06 -0.000930799 828    0.00828 828   
8.28177e-07 829  -8.28177e-07 -0.000930799 829    0.00829 829   
-2.28372e-06 830  2.28372e-06 -0.000930799 830    0.0083 830   
-2.40575e-06 831  2.40575e-06 -0.000608691 831    0.00831 831   
4.18415e-06 832  -4.18415e-06 -0.000930799 832    0.00832 832   
-1.30744e-06 833  1.30744e-06 3.5527e-05 833    0.00833 833   
8.33334e-06 834  -8.33334e-06 -0.000608691 834    0.00834 834   
-1.33889e-05 835  1.33889e-05 -0.000930799 835    0.00835 835   
3.49494e-08 836  -3.49494e-08 -0.000608691 836    0.00836 836   
1.08961e-05 837  -1.08961e-05 3.5527e-05 837    0.00837 837   
-5.45664e-06 838  5.45664e-06 -0.000608691 838    0.00838 838   
-6.92106e-06 839  6.92106e-06 -0.000608691 839    0.00839 839   
8.08927e-06 840  -8.08927e-06 -0.00125291 840    0.0084 840   
-9.8499e-06 841  9.8499e-06 -0.000286582 841    0.00841 841   
6.13671e-06 842  -6.13671e-06 -0.000930799 842    0.00842 842   
-4.60239e-06 843  4.60239e-06 -0.000286582 843    0.00843 843   
9.67573e-06 844  -9.67573e-06 -0.000930799 844    0.00844 844   
-8.62955e-06 845  8.62955e-06 -0.000286582 845    0.00845 845   
-4.53191e-07 846  4.53191e-07 -0.000608691 846    0.00846 846   
-3.26e-06 847  3.26e-06 3.5527e-05 847    0.00847 847   
7.72317e-06 848  -7.72317e-06 -0.000930799 848    0.00848 848   
-2.64982e-06 849  2.64982e-06 -0.00157502 849    0.00849 849   
-5.02951e-06 850  5.02951e-06 -0.000608691 850    0.0085 850   
6.74689e-06 851  -6.74689e-06 0.000357636 851    0.00851 851   
-2.77186e-06 852  2.77186e-06 -0.000286582 852    0.00852 852   
-4.23628e-06 853  4.23628e-06 -0.000286582 853    0.00853 853   
2.96379e-06 854  -2.96379e-06 -0.000608691 854    0.00854 854   
3.45193e-06 855  -3.45193e-06 -0.000286582 855    0.00855 855   
-3.13797e-06 856  3.13797e-06 -0.000608691 856    0.00856 856   
-8.01937e-06 857  8.01937e-06 3.5527e-05 857    0.00857 857   
2.35362e-06 858  -2.35362e-06 -0.000608691 858    0.00858 858   
2.10955e-06 859  -2.10955e-06 -0.000608691 859    0.00859 859   
-2.40575e-06 860  2.40575e-06 -0.00125291 860    0.0086 860   
-1.67354e-06 861  1.67354e-06 -0.000608691 861    0.00861 861   
5.4045e-06 862  -5.4045e-06 -0.00125291 862    0.00862 862   
-4.96849e-06 863  4.96849e-06 -0.000286582 863    0.00863 863   
2.35362e-06 864  -2.35362e-06 -0.000930799 864    0.00864 864   
-1.91761e-06 865  1.91761e-06 -0.000286582 865    0.00865 865   
5.2309e-07 866  -5.2309e-07 -0.000608691 866    0.00866 866   
-3.62611e-06 867  3.62611e-06 -0.000286582 867    0.00867 867   
5.52653e-06 868  -5.52653e-06 -0.000608691 868    0.00868 868   
-2.03965e-06 869  2.03965e-06 -0.000930799 869    0.00869 869   
-2.03965e-06 870  2.03965e-06 -0.000930799 870    0.0087 870   
-2.40575e-06 871  2.40575e-06 -0.000286582 871    0.00871 871   
-4.48035e-06 872  4.48035e-06 -0.000608691 872    0.00872 872   
4.18415e-06 873  -4.18415e-06 -0.000930799 873    0.00873 873   
4.00109e-06 874  -4.00109e-06 -0.000930799 874    0.00874 874   
-9.23973e-06 875  9.23973e-06 0.000679745 875    0.00875 875   
1.56985e-07 876  -1.56985e-07 -0.000286582 876    0.00876 876   
8.89196e-07 877  -8.89196e-07 -0.000286582 877    0.00877 877   
2.84176e-06 878  -2.84176e-06 -0.000608691 878    0.00878 878   
-2.77186e-06 879  2.77186e-06 -0.000286582 879    0.00879 879   
-3.87018e-06 880  3.87018e-06 -0.000930799 880    0.0088 880   
-2.40575e-06 881  2.40575e-06 -0.000608691 881    0.00881 881   
4.06211e-06 882  -4.06211e-06 -0.000286582 882    0.00882 882   
-4.11425e-06 883  4.11425e-06 0.000357636 883    0.00883 883   
9.18759e-06 884  -9.18759e-06 -0.000608691 884    0.00884 884   
-2.89389e-06 885  2.89389e-06 -0.000286582 885    0.00885 885   
-1.91761e-06 886  1.91761e-06 -0.000930799 886    0.00886 886   
-8.99566e-06 887  8.99566e-06 -0.000286582 887    0.00887 887   
-9.41332e-07 888  9.41332e-07 -0.000608691 888    0.00888 888   
4.79432e-06 889  -4.79432e-06 -0.000608691 889    0.00889 889   
-4.53191e-07 890  4.53191e-07 -0.000286582 890    0.0089 890   
-3.31156e-07 891  3.31156e-07 -0.000286582 891    0.00891 891   
4.01056e-07 892  -4.01056e-07 -0.000608691 892    0.00892 892   
-4.96849e-06 893  4.96849e-06 -0.000286582 893    0.00893 893   
2.96379e-06 894  -2.96379e-06 -0.000930799 894    0.00894 894   
1.37734e-06 895  -1.37734e-06 -0.000608691 895    0.00895 895   
-3.13797e-06 896  3.13797e-06 -0.000930799 896    0.00896 896   
4.62073e-07 897  -4.62073e-07 -0.000608691 897    0.00897 897   
-5.75226e-07 898  5.75226e-07 3.5527e-05 898    0.00898 898   
1.31632e-06 899  -1.31632e-06 -0.000286582 899    0.00899 899   
-2.6068e-08 900  2.6068e-08 -0.000608691 900    0.009 900   
4.91636e-06 901  -4.91636e-06 3.5527e-05 901    0.00901 901   
-4.23628e-06 902  4.23628e-06 -0.000608691 902    0.00902 902   
1.49937e-06 903  -1.49937e-06 -0.000608691 903    0.00903 903   
-7.04309e-06 904  7.04309e-06 -0.000930799 904    0.00904 904   
1.37734e-06 905  -1.37734e-06 3.5527e-05 905    0.00905 905   
9.06555e-06 906  -9.06555e-06 3.5527e-05 906    0.00906 906   
-6.55495e-06 907  6.55495e-06 -0.000286582 907    0.00907 907   
-1.79558e-06 908  1.79558e-06 -0.000608691 908    0.00908 908   
-2.77186e-06 909  2.77186e-06 -0.000608691 909    0.00909 909   
2.47565e-06 910  -2.47565e-06 -0.000930799 910    0.0091 910   
1.56985e-07 911  -1.56985e-07 -0.000286582 911    0.00911 911   
-1.55151e-06 912  1.55151e-06 -0.000608691 912    0.00912 912   
-6.79902e-06 913  6.79902e-06 0.000357636 913    0.00913 913   
4.79432e-06 914  -4.79432e-06 -0.000930799 914    0.00914 914   
4.42822e-06 915  -4.42822e-06 -0.000608691 915    0.00915 915   
-5.09053e-06 916  5.09053e-06 3.5527e-05 916    0.00916 916   
7.4791e-06 917  -7.4791e-06 -0.000286582 917    0.00917 917   
-8.50752e-06 918  8.50752e-06 -0.000930799 918    0.00918 918   
-1.55151e-06 919  1.55151e-06 -0.000286582 919    0.00919 919   
1.0591e-05 920  -1.0591e-05 -0.000930799 920    0.0092 920   
-9.54481e-06 921  9.54481e-06 -0.000608691 921    0.00921 921   
-1.00235e-06 922  1.00235e-06 -0.000930799 922    0.00922 922   
-1.79558e-06 923  1.79558e-06 0.000357636 923    0.00923 923   
-8.19297e-07 924  8.19297e-07 -0.000930799 924    0.00924 924   
8.69945e-06 925  -8.69945e-06 0.000679745 925    0.00925 925   
-3.26e-06 926  3.26e-06 -0.000930799 926    0.00926 926   
-5.75226e-07 927  5.75226e-07 3.5527e-05 927    0.00927 927   
-1.06337e-06 928  1.06337e-06 -0.000930799 928    0.00928 928   
-5.3346e-06 929  5.3346e-06 -0.000608691 929    0.00929 929   
2.47565e-06 930  -2.47565e-06 -0.000608691 930    0.0093 930   
2.7902e-07 931  -2.7902e-07 -0.000608691 931    0.00931 931   
-2.40575e-06 932  2.40575e-06 -0.000608691 932    0.00932 932   
-8.70854e-08 933  8.70854e-08 0.000357636 933    0.00933 933   
1.74344e-06 934  -1.74344e-06 -0.000608691 934    0.00934 934   
-3.01593e-06 935  3.01593e-06 3.5527e-05 935    0.00935 935   
8.57741e-06 936  -8.57741e-06 -0.000608691 936    0.00936 936   
-7.7753e-06 937  7.7753e-06 -0.000286582 937    0.00937 937   
3.49494e-08 938  -3.49494e-08 -0.000608691 938    0.00938 938   
-1.91761e-06 939  1.91761e-06 -0.000286582 939    0.00939 939   
3.20786e-06 940  -3.20786e-06 -0.000930799 940    0.0094 940   
-1.18025e-05 941  1.18025e-05 -0.000286582 941    0.00941 941   
4.55025e-06 942  -4.55025e-06 -0.000608691 942    0.00942 942   
5.95366e-06 943  -5.95366e-06 -0.000608691 943    0.00943 943   
-3.62611e-06 944  3.62611e-06 -0.000608691 944    0.00944 944   
-5.75226e-07 945  5.75226e-07 -0.000930799 945    0.00945 945   
-1.55151e-06 946  1.55151e-06 -0.000608691 946    0.00946 946   
1.2553e-06 947  -1.2553e-06 -0.000608691 947    0.00947 947   
-6.97261e-07 948  6.97261e-07 -0.000286582 948    0.00948 948   
3.75702e-06 949  -3.75702e-06 0.000357636 949    0.00949 949   
-5.63969e-06 950  5.63969e-06 -0.000608691 950    0.0095 950   
1.98751e-06 951  -1.98751e-06 -0.000286582 951    0.00951 951   
-5.21256e-06 952  5.21256e-06 -0.000608691 952    0.00952 952   
8.94352e-06 953  -8.94352e-06 -0.000608691 953    0.00953 953   
-2.52779e-06 954  2.52779e-06 -0.000608691 954    0.00954 954   
-2.28372e-06 955  2.28372e-06 -0.000286582 955    0.00955 955   
-4.72442e-06 956  4.72442e-06 -0.000608691 956    0.00956 956   
6.45125e-07 957  -6.45125e-07 0.000357636 957    0.00957 957   
-6.97261e-07 958  6.97261e-07 -0.000930799 958    0.00958 958   
-1.1854e-06 959  1.1854e-06 -0.000286582 959    0.00959 959   
6.45125e-07 960  -6.45125e-07 -0.000286582 960    0.0096 960   
5.2309e-07 961  -5.2309e-07 -0.000608691 961    0.00961 961   
-1.91761e-06 962  1.91761e-06 -0.000608691 962    0.00962 962   
1.98751e-06 963  -1.98751e-06 -0.00157502 963    0.00963 963   
-1.79558e-06 964  1.79558e-06 -0.000608691 964    0.00964 964   
1.49937e-06 965  -1.49937e-06 -0.000608691 965    0.00965 965   
-8.19297e-07 966  8.19297e-07 3.5527e-05 966    0.00966 966   
-5.3346e-06 967  5.3346e-06 -0.000286582 967    0.00967 967   
7.17401e-06 968  -7.17401e-06 -0.00125291 968    0.00968 968   
-5.75226e-07 969  5.75226e-07 -0.000930799 969    0.00969 969   
-6.18885e-06 970  6.18885e-06 3.5527e-05 970    0.0097 970   
-3.44305e-06 971  3.44305e-06 -0.000608691 971    0.00971 971   
7.54011e-06 972  -7.54011e-06 -0.000930799 972    0.00972 972   
-7.53123e-06 973  7.53123e-06 -0.000286582 973    0.00973 973   
3.45193e-06 974  -3.45193e-06 -0.00125291 974    0.00974 974   
-2.77186e-06 975  2.77186e-06 -0.000286582 975    0.00975 975   
1.62141e-06 976  -1.62141e-06 -0.00125291 976    0.00976 976   
-5.75226e-07 977  5.75226e-07 -0.000286582 977    0.00977 977   
1.37734e-06 978  -1.37734e-06 -0.000930799 978    0.00978 978   
-6.43292e-06 979  6.43292e-06 3.5527e-05 979    0.00979 979   
3.3299e-06 980  -3.3299e-06 -0.000608691 980    0.0098 980   
-5.09053e-06 981  5.09053e-06 -0.000930799 981    0.00981 981   
-1.42947e-06 982  1.42947e-06 -0.000608691 982    0.00982 982   
-3.31156e-07 983  3.31156e-07 -0.000286582 983    0.00983 983   
5.89264e-06 984  -5.89264e-06 -0.000930799 984    0.00984 984   
-9.41332e-07 985  9.41332e-07 -0.000608691 985    0.00985 985   
-6.97261e-07 986  6.97261e-07 0.000357636 986    0.00986 986   
-8.87362e-06 987  8.87362e-06 -0.000608691 987    0.00987 987   
8.08927e-06 988  -8.08927e-06 -0.000608691 988    0.00988 988   
-2.64982e-06 989  2.64982e-06 3.5527e-05 989    0.00989 989   
1.43835e-06 990  -1.43835e-06 -0.000930799 990    0.0099 990   
-2.6068e-08 991  2.6068e-08 -0.000608691 991    0.00991 991   
-5.39562e-06 992  5.39562e-06 -0.000930799 992    0.00992 992   
1.98751e-06 993  -1.98751e-06 -0.00125291 993    0.00993 993   
3.08583e-06 994  -3.08583e-06 -0.000930799 994    0.00994 994   
-5.94478e-06 995  5.94478e-06 -0.000930799 995    0.00995 995   
-1.79558e-06 996  1.79558e-06 -0.000608691 996    0.00996 996   
6.99096e-06 997  -6.99096e-06 -0.000608691 997    0.00997 997   
-8.99566e-06 998  8.99566e-06 -0.000930799 998    0.00998 998   
7.23503e-06 999  -7.23503e-06 -0.000286582 999    0.00999 999   
-1.30744e-06 1000  1.30744e-06 -0.000608691 1000    0.01 1000   
-1.06337e-06 1001  1.06337e-06 -0.00189713 1001    0.01001 1001   
-1.55151e-06 1002  1.55151e-06 -0.000930799 1002    0.01002 1002   
6.74689e-06 1003  -6.74689e-06 -0.000608691 1003    0.01003 1003   
-8.26344e-06 1004  8.26344e-06 -0.00189713 1004    0.01004 1004   
4.06211e-06 1005  -4.06211e-06 -0.000286582 1005    0.01005 1005   
-6.18885e-06 1006  6.18885e-06 -0.000930799 1006    0.01006 1006   
5.2309e-07 1007  -5.2309e-07 -0.000286582 1007    0.01007 1007   
6.13671e-06 1008  -6.13671e-06 -0.000930799 1008    0.01008 1008   
-6.55495e-06 1009  6.55495e-06 -0.000930799 1009    0.01009 1009   
-1.67354e-06 1010  1.67354e-06 -0.00125291 1010    0.0101 1010   
4.67229e-06 1011  -4.67229e-06 -0.000286582 1011    0.01011 1011   
-1.91761e-06 1012  1.91761e-06 -0.000608691 1012    0.01012 1012   
-6.36244e-07 1013  6.36244e-07 -0.000286582 1013    0.01013 1013   
7.06143e-07 1014  -7.06143e-07 -0.000608691 1014    0.01014 1014   
-2.89389e-06 1015  2.89389e-06 -0.000286582 1015    0.01015 1015   
2.35362e-06 1016  -2.35362e-06 3.5527e-05 1016    0.01016 1016   
-3.07695e-06 1017  3.07695e-06 3.5527e-05 1017    0.01017 1017   
1.49937e-06 1018  -1.49937e-06 -0.000286582 1018    0.01018 1018   
-7.28716e-06 1019  7.28716e-06 -0.000930799 1019    0.01019 1019   
9.43166e-06 1020  -9.43166e-06 -0.00157502 1020    0.0102 1020   
-3.38204e-06 1021  3.38204e-06 -0.000286582 1021    0.01021 1021   
4.01056e-07 1022  -4.01056e-07 -0.000608691 1022    0.01022 1022   
1.56985e-07 1023  -1.56985e-07 -0.000608691 1023    0.01023 1023   
-5.57867e-06 1024  5.57867e-06 -0.000608691 1024    0.01024 1024   
1.74344e-06 1025  -1.74344e-06 -0.000930799 1025    0.01025 1025   
1.98751e-06 1026  -1.98751e-06 -0.00125291 1026    0.01026 1026   
1.62141e-06 1027  -1.62141e-06 -0.000930799 1027    0.01027 1027   
-2.0912e-07 1028  2.0912e-07 3.5527e-05 1028    0.01028 1028   
-6.67699e-06 1029  6.67699e-06 -0.000930799 1029    0.01029 1029   
8.89196e-07 1030  -8.89196e-07 -0.000930799 1030    0.0103 1030   
4.42822e-06 1031  -4.42822e-06 -0.000286582 1031    0.01031 1031   
-1.79558e-06 1032  1.79558e-06 -0.000608691 1032    0.01032 1032   
-2.89389e-06 1033  2.89389e-06 -0.000608691 1033    0.01033 1033   
-4.53191e-07 1034  4.53191e-07 -0.000608691 1034    0.01034 1034   
-4.23628e-06 1035  4.23628e-06 -0.000286582 1035    0.01035 1035   
9.67573e-06 1036  -9.67573e-06 -0.000930799 1036    0.01036 1036   
-7.47022e-06 1037  7.47022e-06 -0.000608691 1037    0.01037 1037   
2.23158e-06 1038  -2.23158e-06 -0.000930799 1038    0.01038 1038   
-5.94478e-06 1039  5.94478e-06 -0.000286582 1039    0.01039 1039   
6.62485e-06 1040  -6.62485e-06 -0.000286582 1040    0.0104 1040   
-5.02951e-06 1041  5.02951e-06 -0.000286582 1041    0.01041 1041   
7.66215e-06 1042  -7.66215e-06 -0.000608691 1042    0.01042 1042   
-5.21256e-06 1043  5.21256e-06 -0.000608691 1043    0.01043 1043   
-3.31156e-07 1044  3.31156e-07 -0.000930799 1044    0.01044 1044   
-1.06337e-06 1045  1.06337e-06 -0.000286582 1045    0.01045 1045   
2.71972e-06 1046  -2.71972e-06 -0.00125291 1046    0.01046 1046   
-1.42947e-06 1047  1.42947e-06 -0.000608691 1047    0.01047 1047   
6.45125e-07 1048  -6.45125e-07 -0.000930799 1048    0.01048 1048   
-2.40575e-06 1049  2.40575e-06 -0.000286582 1049    0.01049 1049   
-6.18885e-06 1050  6.18885e-06 -0.000286582 1050    0.0105 1050   
1.62141e-06 1051  -1.62141e-06 -0.000608691 1051    0.01051 1051   
3.08583e-06 1052  -3.08583e-06 -0.000930799 1052    0.01052 1052   
5.28246e-06 1053  -5.28246e-06 -0.000930799 1053    0.01053 1053   
-4.23628e-06 1054  4.23628e-06 -0.000608691 1054    0.01054 1054   
-1.42947e-06 1055  1.42947e-06 -0.000286582 1055    0.01055 1055   
3.08583e-06 1056  -3.08583e-06 0.000357636 1056    0.01056 1056   
-1.67354e-06 1057  1.67354e-06 -0.00125291 1057    0.01057 1057   
-4.72442e-06 1058  4.72442e-06 -0.000608691 1058    0.01058 1058   
1.0774e-05 1059  -1.0774e-05 0.000357636 1059    0.01059 1059   
-7.10411e-06 1060  7.10411e-06 -0.000608691 1060    0.0106 1060   
-3.80916e-06 1061  3.80916e-06 -0.000608691 1061    0.01061 1061   
1.68242e-06 1062  -1.68242e-06 -0.000930799 1062    0.01062 1062   
-1.55151e-06 1063  1.55151e-06 3.5527e-05 1063    0.01063 1063   
1.98751e-06 1064  -1.98751e-06 -0.000608691 1064    0.01064 1064   
5.2309e-07 1065  -5.2309e-07 3.5527e-05 1065    0.01065 1065   
-3.38204e-06 1066  3.38204e-06 -0.000608691 1066    0.01066 1066   
-3.38204e-06 1067  3.38204e-06 3.5527e-05 1067    0.01067 1067   
7.4791e-06 1068  -7.4791e-06 -0.00157502 1068    0.01068 1068   
-5.75226e-07 1069  5.75226e-07 -0.000286582 1069    0.01069 1069   
-7.16513e-06 1070  7.16513e-06 -0.000930799 1070    0.0107 1070   
1.49937e-06 1071  -1.49937e-06 -0.000608691 1071    0.01071 1071   
4.18415e-06 1072  -4.18415e-06 -0.000608691 1072    0.01072 1072   
4.01056e-07 1073  -4.01056e-07 -0.000286582 1073    0.01073 1073   
-7.7753e-06 1074  7.7753e-06 -0.000930799 1074    0.01074 1074   
4.06211e-06 1075  -4.06211e-06 -0.000930799 1075    0.01075 1075   
1.74344e-06 1076  -1.74344e-06 -0.000608691 1076    0.01076 1076   
-3.38204e-06 1077  3.38204e-06 -0.000608691 1077    0.01077 1077   
3.49494e-08 1078  -3.49494e-08 -0.000608691 1078    0.01078 1078   
4.01056e-07 1079  -4.01056e-07 -0.000608691 1079    0.01079 1079   
-5.75226e-07 1080  5.75226e-07 -0.000608691 1080    0.0108 1080   
-8.19297e-07 1081  8.19297e-07 -0.000286582 1081    0.01081 1081   
5.64857e-06 1082  -5.64857e-06 -0.000608691 1082    0.01082 1082   
-6.98207e-06 1083  6.98207e-06 -0.000286582 1083    0.01083 1083   
2.90278e-06 1084  -2.90278e-06 -0.00125291 1084    0.01084 1084   
-4.72442e-06 1085  4.72442e-06 -0.000608691 1085    0.01085 1085   
2.90278e-06 1086  -2.90278e-06 -0.000608691 1086    0.01086 1086   
2.96379e-06 1087  -2.96379e-06 -0.000286582 1087    0.01087 1087   
1.49937e-06 1088  -1.49937e-06 -0.00157502 1088    0.01088 1088   
-2.40575e-06 1089  2.40575e-06 -0.000608691 1089    0.01089 1089   
-6.31088e-06 1090  6.31088e-06 -0.000930799 1090    0.0109 1090   
7.60113e-06 1091  -7.60113e-06 -0.00254134 1091    0.01091 1091   
-5.21256e-06 1092  5.21256e-06 -0.000286582 1092    0.01092 1092   
2.59769e-06 1093  -2.59769e-06 -0.000286582 1093    0.01093 1093   
8.89196e-07 1094  -8.89196e-07 -0.000930799 1094    0.01094 1094   
-4.84646e-06 1095  4.84646e-06 -0.000286582 1095    0.01095 1095   
2.96379e-06 1096  -2.96379e-06 -0.000286582 1096    0.01096 1096   
-4.53191e-07 1097  4.53191e-07 3.5527e-05 1097    0.01097 1097   
-2.64982e-06 1098  2.64982e-06 -0.000608691 1098    0.01098 1098   
7.6716e-07 1099  -7.6716e-07 -0.000930799 1099    0.01099 1099   
-6.97261e-07 1100  6.97261e-07 -0.000930799 1100    0.011 1100   
-1.1854e-06 1101  1.1854e-06 -0.000608691 1101    0.01101 1101   
1.86548e-06 1102  -1.86548e-06 -0.000286582 1102    0.01102 1102   
5.16043e-06 1103  -5.16043e-06 3.5527e-05 1103    0.01103 1103   
-3.99221e-06 1104  3.99221e-06 -0.000608691 1104    0.01104 1104   
-9.41332e-07 1105  9.41332e-07 -0.00221923 1105    0.01105 1105   
-3.74814e-06 1106  3.74814e-06 -0.000930799 1106    0.01106 1106   
6.45125e-07 1107  -6.45125e-07 3.5527e-05 1107    0.01107 1107   
-1.8566e-06 1108  1.8566e-06 -0.000930799 1108    0.01108 1108   
-8.80314e-07 1109  8.80314e-07 -0.000286582 1109    0.01109 1109   
3.87906e-06 1110  -3.87906e-06 -0.000930799 1110    0.0111 1110   
5.52653e-06 1111  -5.52653e-06 -0.000286582 1111    0.01111 1111   
-8.99566e-06 1112  8.99566e-06 -0.000930799 1112    0.01112 1112   
1.49937e-06 1113  -1.49937e-06 -0.000286582 1113    0.01113 1113   
-1.79558e-06 1114  1.79558e-06 0.00357872 1114    0.01114 1114   
-1.30744e-06 1115  1.30744e-06 3.5527e-05 1115    0.01115 1115   
1.86548e-06 1116  -1.86548e-06 -0.000930799 1116    0.01116 1116   
-8.70854e-08 1117  8.70854e-08 -0.000286582 1117    0.01117 1117   
-8.70854e-08 1118  8.70854e-08 -0.000608691 1118    0.01118 1118   
8.89196e-07 1119  -8.89196e-07 -0.000608691 1119    0.01119 1119   
1.49937e-06 1120  -1.49937e-06 -0.000608691 1120    0.0112 1120   
-8.50752e-06 1121  8.50752e-06 -0.000930799 1121    0.01121 1121   
8.89196e-07 1122  -8.89196e-07 -0.000286582 1122    0.01122 1122   
4.18415e-06 1123  -4.18415e-06 -0.000286582 1123    0.01123 1123   
1.49937e-06 1124  -1.49937e-06 -0.000608691 1124    0.01124 1124   
8.89196e-07 1125  -8.89196e-07 -0.000286582 1125    0.01125 1125   
-3.74814e-06 1126  3.74814e-06 -0.000608691 1126    0.01126 1126   
3.49494e-08 1127  -3.49494e-08 3.5527e-05 1127    0.01127 1127   
3.57397e-06 1128  -3.57397e-06 -0.00254134 1128    0.01128 1128   
-4.48035e-06 1129  4.48035e-06 -0.000286582 1129    0.01129 1129   
9.59678e-08 1130  -9.59678e-08 -0.000930799 1130    0.0113 1130   
-9.41332e-07 1131  9.41332e-07 -0.000286582 1131    0.01131 1131   
-2.10067e-06 1132  2.10067e-06 -0.000930799 1132    0.01132 1132   
3.02481e-06 1133  -3.02481e-06 3.5527e-05 1133    0.01133 1133   
-6.18885e-06 1134  6.18885e-06 -0.000930799 1134    0.01134 1134   
7.4791e-06 1135  -7.4791e-06 -0.000286582 1135    0.01135 1135   
-5.09053e-06 1136  5.09053e-06 -0.000608691 1136    0.01136 1136   
1.56985e-07 1137  -1.56985e-07 0.00357872 1137    0.01137 1137   
4.67229e-06 1138  -4.67229e-06 -0.00125291 1138    0.01138 1138   
-1.09482e-05 1139  1.09482e-05 -0.000608691 1139    0.01139 1139   
6.62485e-06 1140  -6.62485e-06 -0.000930799 1140    0.0114 1140   
-1.1854e-06 1141  1.1854e-06 0.000357636 1141    0.01141 1141   
-2.0912e-07 1142  2.0912e-07 -0.000608691 1142    0.01142 1142   
-4.35832e-06 1143  4.35832e-06 -0.000608691 1143    0.01143 1143   
8.33334e-06 1144  -8.33334e-06 -0.000286582 1144    0.01144 1144   
-3.01593e-06 1145  3.01593e-06 -0.000286582 1145    0.01145 1145   
-3.13797e-06 1146  3.13797e-06 -0.000930799 1146    0.01146 1146   
-1.55151e-06 1147  1.55151e-06 3.5527e-05 1147    0.01147 1147   
-2.03965e-06 1148  2.03965e-06 -0.000608691 1148    0.01148 1148   
-1.55151e-06 1149  1.55151e-06 -0.000286582 1149    0.01149 1149   
3.20786e-06 1150  -3.20786e-06 -0.000608691 1150    0.0115 1150   
1.2553e-06 1151  -1.2553e-06 3.5527e-05 1151    0.01151 1151   
-4.11425e-06 1152  4.11425e-06 3.5527e-05 1152    0.01152 1152   
-3.68712e-06 1153  3.68712e-06 3.5527e-05 1153    0.01153 1153   
7.54011e-06 1154  -7.54011e-06 -0.000608691 1154    0.01154 1154   
-6.61597e-06 1155  6.61597e-06 -0.000608691 1155    0.01155 1155   
3.69601e-06 1156  -3.69601e-06 -0.000286582 1156    0.01156 1156   
-2.40575e-06 1157  2.40575e-06 3.5527e-05 1157    0.01157 1157   
4.55025e-06 1158  -4.55025e-06 -0.000608691 1158    0.01158 1158   
1.62141e-06 1159  -1.62141e-06 -0.000930799 1159    0.01159 1159   
-4.84646e-06 1160  4.84646e-06 -0.000930799 1160    0.0116 1160   
2.71972e-06 1161  -2.71972e-06 -0.000286582 1161    0.01161 1161   
-2.16168e-06 1162  2.16168e-06 -0.000608691 1162    0.01162 1162   
-5.7007e-06 1163  5.7007e-06 -0.00350767 1163    0.01163 1163   
8.08927e-06 1164  -8.08927e-06 -0.000608691 1164    0.01164 1164   
-2.89389e-06 1165  2.89389e-06 -0.000286582 1165    0.01165 1165   
-1.30744e-06 1166  1.30744e-06 -0.000608691 1166    0.01166 1166   
-6.79902e-06 1167  6.79902e-06 -0.000608691 1167    0.01167 1167   
3.08583e-06 1168  -3.08583e-06 -0.000286582 1168    0.01168 1168   
1.2553e-06 1169  -1.2553e-06 3.5527e-05 1169    0.01169 1169   
-4.23628e-06 1170  4.23628e-06 -0.000608691 1170    0.0117 1170   
2.71972e-06 1171  -2.71972e-06 -0.000608691 1171    0.01171 1171   
3.20786e-06 1172  -3.20786e-06 -0.000608691 1172    0.01172 1172   
-5.57867e-06 1173  5.57867e-06 -0.000286582 1173    0.01173 1173   
1.01123e-06 1174  -1.01123e-06 -0.000608691 1174    0.01174 1174   
-3.31156e-07 1175  3.31156e-07 -0.000286582 1175    0.01175 1175   
-2.2227e-06 1176  2.2227e-06 -0.00125291 1176    0.01176 1176   
1.07225e-06 1177  -1.07225e-06 -0.000286582 1177    0.01177 1177   
4.48923e-06 1178  -4.48923e-06 3.5527e-05 1178    0.01178 1178   
-6.61597e-06 1179  6.61597e-06 3.5527e-05 1179    0.01179 1179   
-2.0912e-07 1180  2.0912e-07 -0.000608691 1180    0.0118 1180   
5.70959e-06 1181  -5.70959e-06 -0.000286582 1181    0.01181 1181   
-4.72442e-06 1182  4.72442e-06 -0.000930799 1182    0.01182 1182   
-2.89389e-06 1183  2.89389e-06 -0.000286582 1183    0.01183 1183   
4.06211e-06 1184  -4.06211e-06 -0.000286582 1184    0.01184 1184   
-3.87018e-06 1185  3.87018e-06 -0.000608691 1185    0.01185 1185   
-1.42947e-06 1186  1.42947e-06 -0.00125291 1186    0.01186 1186   
3.57397e-06 1187  -3.57397e-06 -0.000930799 1187    0.01187 1187   
-4.60239e-06 1188  4.60239e-06 -0.000930799 1188    0.01188 1188   
7.11299e-06 1189  -7.11299e-06 -0.000286582 1189    0.01189 1189   
1.56985e-07 1190  -1.56985e-07 -0.000930799 1190    0.0119 1190   
-3.01593e-06 1191  3.01593e-06 -0.000286582 1191    0.01191 1191   
2.7902e-07 1192  -2.7902e-07 -0.000286582 1192    0.01192 1192   
-5.82274e-06 1193  5.82274e-06 0.00100185 1193    0.01193 1193   
1.56985e-07 1194  -1.56985e-07 -0.000930799 1194    0.01194 1194   
2.7902e-07 1195  -2.7902e-07 -0.000286582 1195    0.01195 1195   
2.96379e-06 1196  -2.96379e-06 0.00357872 1196    0.01196 1196   
-2.64982e-06 1197  2.64982e-06 -0.000286582 1197    0.01197 1197   
-4.84646e-06 1198  4.84646e-06 -0.000930799 1198    0.01198 1198   
5.28246e-06 1199  -5.28246e-06 0.00132396 1199    0.01199 1199   
-5.14209e-07 1200  5.14209e-07 -0.000930799 1200    0.012 1200   
8.89196e-07 1201  -8.89196e-07 -0.000286582 1201    0.01201 1201   
-3.31156e-07 1202  3.31156e-07 -0.000608691 1202    0.01202 1202   
-6.3719e-06 1203  6.3719e-06 -0.000286582 1203    0.01203 1203   
6.56383e-06 1204  -6.56383e-06 -0.000930799 1204    0.01204 1204   
-2.40575e-06 1205  2.40575e-06 -0.000930799 1205    0.01205 1205   
-2.89389e-06 1206  2.89389e-06 -0.00125291 1206    0.01206 1206   
3.81804e-06 1207  -3.81804e-06 3.5527e-05 1207    0.01207 1207   
-4.35832e-06 1208  4.35832e-06 -0.000930799 1208    0.01208 1208   
1.86548e-06 1209  -1.86548e-06 -0.000286582 1209    0.01209 1209   
3.57397e-06 1210  -3.57397e-06 -0.000286582 1210    0.0121 1210   
-4.96849e-06 1211  4.96849e-06 0.000357636 1211    0.01211 1211   
6.86892e-06 1212  -6.86892e-06 -0.000608691 1212    0.01212 1212   
-8.70854e-08 1213  8.70854e-08 -0.000286582 1213    0.01213 1213   
-8.14141e-06 1214  8.14141e-06 -0.000608691 1214    0.01214 1214   
4.01056e-07 1215  -4.01056e-07 -0.000286582 1215    0.01215 1215   
-9.41332e-07 1216  9.41332e-07 -0.000930799 1216    0.01216 1216   
7.6716e-07 1217  -7.6716e-07 3.5527e-05 1217    0.01217 1217   
-1.06337e-06 1218  1.06337e-06 -0.000930799 1218    0.01218 1218   
3.69601e-06 1219  -3.69601e-06 -0.000286582 1219    0.01219 1219   
-2.28372e-06 1220  2.28372e-06 -0.000608691 1220    0.0122 1220   
-6.31088e-06 1221  6.31088e-06 -0.000286582 1221    0.01221 1221   
5.7706e-06 1222  -5.7706e-06 -0.00157502 1222    0.01222 1222   
2.53667e-06 1223  -2.53667e-06 -0.000286582 1223    0.01223 1223   
1.74344e-06 1224  -1.74344e-06 -0.000608691 1224    0.01224 1224   
-5.7007e-06 1225  5.7007e-06 -0.000286582 1225    0.01225 1225   
-4.41934e-06 1226  4.41934e-06 -0.000286582 1226    0.01226 1226   
4.97738e-06 1227  -4.97738e-06 -0.000608691 1227    0.01227 1227   
-1.36846e-06 1228  1.36846e-06 -0.000608691 1228    0.01228 1228   
1.19428e-06 1229  -1.19428e-06 -0.000930799 1229    0.01229 1229   
-5.57867e-06 1230  5.57867e-06 -0.000608691 1230    0.0123 1230   
-3.13797e-06 1231  3.13797e-06 -0.000608691 1231    0.01231 1231   
7.60113e-06 1232  -7.60113e-06 -0.000608691 1232    0.01232 1232   
-2.52779e-06 1233  2.52779e-06 -0.000930799 1233    0.01233 1233   
-8.19297e-07 1234  8.19297e-07 -0.000608691 1234    0.01234 1234   
-3.50407e-06 1235  3.50407e-06 -0.000608691 1235    0.01235 1235   
3.45193e-06 1236  -3.45193e-06 -0.000930799 1236    0.01236 1236   
-2.40575e-06 1237  2.40575e-06 3.5527e-05 1237    0.01237 1237   
7.60113e-06 1238  -7.60113e-06 -0.000608691 1238    0.01238 1238   
-5.45664e-06 1239  5.45664e-06 3.5527e-05 1239    0.01239 1239   
-9.41332e-07 1240  9.41332e-07 -0.000930799 1240    0.0124 1240   
-5.75226e-07 1241  5.75226e-07 3.5527e-05 1241    0.01241 1241   
4.55025e-06 1242  -4.55025e-06 -0.000608691 1242    0.01242 1242   
-4.48035e-06 1243  4.48035e-06 -0.000286582 1243    0.01243 1243   
-2.64982e-06 1244  2.64982e-06 -0.000286582 1244    0.01244 1244   
6.25874e-06 1245  -6.25874e-06 3.5527e-05 1245    0.01245 1245   
-5.21256e-06 1246  5.21256e-06 0.00100185 1246    0.01246 1246   
9.50213e-07 1247  -9.50213e-07 -0.000930799 1247    0.01247 1247   
2.18003e-07 1248  -2.18003e-07 -0.000930799 1248    0.01248 1248   
4.01056e-07 1249  -4.01056e-07 -0.000286582 1249    0.01249 1249   
-5.57867e-06 1250  5.57867e-06 -0.000286582 1250    0.0125 1250   
6.68587e-06 1251  -6.68587e-06 -0.000286582 1251    0.01251 1251   
-3.50407e-06 1252  3.50407e-06 -0.00221923 1252    0.01252 1252   
-5.75226e-07 1253  5.75226e-07 0.000357636 1253    0.01253 1253   
-2.16168e-06 1254  2.16168e-06 -0.000930799 1254    0.01254 1254   
3.81804e-06 1255  -3.81804e-06 -0.00125291 1255    0.01255 1255   
5.2309e-07 1256  -5.2309e-07 -0.000608691 1256    0.01256 1256   
-8.50752e-06 1257  8.50752e-06 -0.000608691 1257    0.01257 1257   
6.38078e-06 1258  -6.38078e-06 3.5527e-05 1258    0.01258 1258   
1.01123e-06 1259  -1.01123e-06 -0.000608691 1259    0.01259 1259   
-4.84646e-06 1260  4.84646e-06 -0.000930799 1260    0.0126 1260   
2.84176e-06 1261  -2.84176e-06 0.000357636 1261    0.01261 1261   
1.13327e-06 1262  -1.13327e-06 -0.000608691 1262    0.01262 1262   
1.86548e-06 1263  -1.86548e-06 -0.000286582 1263    0.01263 1263   
-3.74814e-06 1264  3.74814e-06 -0.000930799 1264    0.01264 1264   
-6.43292e-06 1265  6.43292e-06 -0.000286582 1265    0.01265 1265   
-3.31156e-07 1266  3.31156e-07 -0.000608691 1266    0.01266 1266   
-2.28372e-06 1267  2.28372e-06 -0.000286582 1267    0.01267 1267   
5.2309e-07 1268  -5.2309e-07 -0.00125291 1268    0.01268 1268   
-3.50407e-06 1269  3.50407e-06 0.000357636 1269    0.01269 1269   
7.11299e-06 1270  -7.11299e-06 -0.000286582 1270    0.0127 1270   
1.80446e-06 1271  -1.80446e-06 -0.00125291 1271    0.01271 1271   
-8.8126e-06 1272  8.8126e-06 3.5527e-05 1272    0.01272 1272   
7.06143e-07 1273  -7.06143e-07 -0.000286582 1273    0.01273 1273   
-3.31156e-07 1274  3.31156e-07 -0.000608691 1274    0.01274 1274   
1.49937e-06 1275  -1.49937e-06 -0.000608691 1275    0.01275 1275   
6.45125e-07 1276  -6.45125e-07 -0.000608691 1276    0.01276 1276   
6.45125e-07 1277  -6.45125e-07 3.5527e-05 1277    0.01277 1277   
-2.16168e-06 1278  2.16168e-06 -0.000930799 1278    0.01278 1278   
1.98751e-06 1279  -1.98751e-06 -0.000286582 1279    0.01279 1279   
-2.52779e-06 1280  2.52779e-06 -0.000286582 1280    0.0128 1280   
-6.97261e-07 1281  6.97261e-07 -0.000608691 1281    0.01281 1281   
-3.13797e-06 1282  3.13797e-06 -0.000286582 1282    0.01282 1282   
2.35362e-06 1283  -2.35362e-06 3.5527e-05 1283    0.01283 1283   
-8.70854e-08 1284  8.70854e-08 -0.000608691 1284    0.01284 1284   
8.89196e-07 1285  -8.89196e-07 -0.000930799 1285    0.01285 1285   
-7.53123e-06 1286  7.53123e-06 0.00196818 1286    0.01286 1286   
3.57397e-06 1287  -3.57397e-06 -0.000608691 1287    0.01287 1287   
3.69601e-06 1288  -3.69601e-06 -0.000930799 1288    0.01288 1288   
-3.50407e-06 1289  3.50407e-06 -0.00157502 1289    0.01289 1289   
-8.19297e-07 1290  8.19297e-07 -0.000930799 1290    0.0129 1290   
-3.99221e-06 1291  3.99221e-06 -0.000608691 1291    0.01291 1291   
-1.91761e-06 1292  1.91761e-06 -0.000930799 1292    0.01292 1292   
4.79432e-06 1293  -4.79432e-06 -0.000608691 1293    0.01293 1293   
1.56985e-07 1294  -1.56985e-07 -0.00125291 1294    0.01294 1294   
-1.24642e-06 1295  1.24642e-06 -0.000286582 1295    0.01295 1295   
-6.55495e-06 1296  6.55495e-06 -0.000286582 1296    0.01296 1296   
3.26888e-06 1297  -3.26888e-06 -0.000286582 1297    0.01297 1297   
2.7902e-07 1298  -2.7902e-07 -0.000608691 1298    0.01298 1298   
4.62073e-07 1299  -4.62073e-07 -0.000608691 1299    0.01299 1299   
2.35362e-06 1300  -2.35362e-06 -0.000608691 1300    0.013 1300   
-4.60239e-06 1301  4.60239e-06 -0.000286582 1301    0.01301 1301   
-2.0912e-07 1302  2.0912e-07 -0.000608691 1302    0.01302 1302   
-2.40575e-06 1303  2.40575e-06 -0.00737298 1303    0.01303 1303   
1.74344e-06 1304  -1.74344e-06 -0.000608691 1304    0.01304 1304   
3.45193e-06 1305  -3.45193e-06 -0.000608691 1305    0.01305 1305   
-2.89389e-06 1306  2.89389e-06 -0.000286582 1306    0.01306 1306   
1.13327e-06 1307  -1.13327e-06 -0.000930799 1307    0.01307 1307   
-4.60239e-06 1308  4.60239e-06 -0.000286582 1308    0.01308 1308   
1.86548e-06 1309  -1.86548e-06 -0.00125291 1309    0.01309 1309   
-5.82274e-06 1310  5.82274e-06 -0.000286582 1310    0.0131 1310   
4.42822e-06 1311  -4.42822e-06 -0.000286582 1311    0.01311 1311   
-2.77186e-06 1312  2.77186e-06 -0.000286582 1312    0.01312 1312   
-8.70854e-08 1313  8.70854e-08 -0.000286582 1313    0.01313 1313   
1.053e-05 1314  -1.053e-05 -0.000608691 1314    0.01314 1314   
-8.14141e-06 1315  8.14141e-06 -0.000286582 1315    0.01315 1315   
-4.53191e-07 1316  4.53191e-07 -0.000930799 1316    0.01316 1316   
-7.58279e-07 1317  7.58279e-07 3.5527e-05 1317    0.01317 1317   
8.89196e-07 1318  -8.89196e-07 -0.000930799 1318    0.01318 1318   
-3.62611e-06 1319  3.62611e-06 3.5527e-05 1319    0.01319 1319   
4.30618e-06 1320  -4.30618e-06 -0.000608691 1320    0.0132 1320   
-2.34474e-06 1321  2.34474e-06 -0.000286582 1321    0.01321 1321   
9.50213e-07 1322  -9.50213e-07 -0.000608691 1322    0.01322 1322   
-9.97194e-06 1323  9.97194e-06 0.00100185 1323    0.01323 1323   
2.71972e-06 1324  -2.71972e-06 -0.000930799 1324    0.01324 1324   
3.81804e-06 1325  -3.81804e-06 -0.000930799 1325    0.01325 1325   
5.2309e-07 1326  -5.2309e-07 -0.00157502 1326    0.01326 1326   
-7.28716e-06 1327  7.28716e-06 3.5527e-05 1327    0.01327 1327   
2.96379e-06 1328  -2.96379e-06 -0.000608691 1328    0.01328 1328   
3.81804e-06 1329  -3.81804e-06 -0.000286582 1329    0.01329 1329   
-2.52779e-06 1330  2.52779e-06 -0.000286582 1330    0.0133 1330   
-1.67354e-06 1331  1.67354e-06 -0.000930799 1331    0.01331 1331   
2.35362e-06 1332  -2.35362e-06 -0.000608691 1332    0.01332 1332   
-5.3346e-06 1333  5.3346e-06 -0.000608691 1333    0.01333 1333   
8.08927e-06 1334  -8.08927e-06 -0.000930799 1334    0.01334 1334   
-6.97261e-07 1335  6.97261e-07 -0.000286582 1335    0.01335 1335   
-6.79902e-06 1336  6.79902e-06 -0.000608691 1336    0.01336 1336   
3.08583e-06 1337  -3.08583e-06 0.00229029 1337    0.01337 1337   
-2.16168e-06 1338  2.16168e-06 3.5527e-05 1338    0.01338 1338   
2.35362e-06 1339  -2.35362e-06 -0.000286582 1339    0.01339 1339   
-2.58881e-06 1340  2.58881e-06 -0.000286582 1340    0.0134 1340   
-5.75226e-07 1341  5.75226e-07 -0.000608691 1341    0.01341 1341   
-1.06337e-06 1342  1.06337e-06 -0.000930799 1342    0.01342 1342   
-4.60239e-06 1343  4.60239e-06 -0.000286582 1343    0.01343 1343   
8.57741e-06 1344  -8.57741e-06 -0.000286582 1344    0.01344 1344   
-4.23628e-06 1345  4.23628e-06 3.5527e-05 1345    0.01345 1345   
-2.28372e-06 1346  2.28372e-06 -0.000286582 1346    0.01346 1346   
-1.1854e-06 1347  1.1854e-06 -0.000930799 1347    0.01347 1347   
-6.97261e-07 1348  6.97261e-07 -0.000930799 1348    0.01348 1348   
-8.70854e-08 1349  8.70854e-08 -0.000286582 1349    0.01349 1349   
-2.03965e-06 1350  2.03965e-06 -0.000608691 1350    0.0135 1350   
2.10955e-06 1351  -2.10955e-06 -0.000608691 1351    0.01351 1351   
4.42822e-06 1352  -4.42822e-06 -0.000608691 1352    0.01352 1352   
-8.14141e-06 1353  8.14141e-06 -0.000608691 1353    0.01353 1353   
5.4045e-06 1354  -5.4045e-06 -0.000930799 1354    0.01354 1354   
-3.31156e-07 1355  3.31156e-07 -0.000608691 1355    0.01355 1355   
-7.04309e-06 1356  7.04309e-06 0.000357636 1356    0.01356 1356   
-3.50407e-06 1357  3.50407e-06 -0.000930799 1357    0.01357 1357   
9.30962e-06 1358  -9.30962e-06 -0.000930799 1358    0.01358 1358   
-5.09053e-06 1359  5.09053e-06 3.5527e-05 1359    0.01359 1359   
4.18415e-06 1360  -4.18415e-06 -0.000930799 1360    0.0136 1360   
-1.1854e-06 1361  1.1854e-06 -0.000286582 1361    0.01361 1361   
-7.65327e-06 1362  7.65327e-06 -0.00254134 1362    0.01362 1362   
1.19428e-06 1363  -1.19428e-06 -0.000608691 1363    0.01363 1363   
-2.40575e-06 1364  2.40575e-06 -0.000930799 1364    0.01364 1364   
2.96379e-06 1365  -2.96379e-06 0.00518927 1365    0.01365 1365   
5.89264e-06 1366  -5.89264e-06 -0.000286582 1366    0.01366 1366   
-3.07695e-06 1367  3.07695e-06 0.000357636 1367    0.01367 1367   
-7.65327e-06 1368  7.65327e-06 -0.000286582 1368    0.01368 1368   
1.31632e-06 1369  -1.31632e-06 3.5527e-05 1369    0.01369 1369   
6.25874e-06 1370  -6.25874e-06 -0.000286582 1370    0.0137 1370   
-7.65327e-06 1371  7.65327e-06 -0.000286582 1371    0.01371 1371   
4.30618e-06 1372  -4.30618e-06 3.5527e-05 1372    0.01372 1372   
-5.3346e-06 1373  5.3346e-06 -0.000608691 1373    0.01373 1373   
4.01056e-07 1374  -4.01056e-07 -0.000930799 1374    0.01374 1374   
3.45193e-06 1375  -3.45193e-06 -0.000286582 1375    0.01375 1375   
-6.97261e-07 1376  6.97261e-07 -0.000608691 1376    0.01376 1376   
-3.26e-06 1377  3.26e-06 0.000679745 1377    0.01377 1377   
4.30618e-06 1378  -4.30618e-06 -0.000608691 1378    0.01378 1378   
-2.52779e-06 1379  2.52779e-06 -0.000286582 1379    0.01379 1379   
-4.84646e-06 1380  4.84646e-06 -0.000286582 1380    0.0138 1380   
-1.42947e-06 1381  1.42947e-06 -0.000286582 1381    0.01381 1381   
4.91636e-06 1382  -4.91636e-06 -0.000608691 1382    0.01382 1382   
-6.97261e-07 1383  6.97261e-07 -0.000608691 1383    0.01383 1383   
-8.38548e-06 1384  8.38548e-06 -0.00125291 1384    0.01384 1384   
1.19944e-05 1385  -1.19944e-05 -0.000608691 1385    0.01385 1385   
-4.78544e-06 1386  4.78544e-06 -0.000608691 1386    0.01386 1386   
-4.90748e-06 1387  4.90748e-06 -0.000286582 1387    0.01387 1387   
3.14685e-06 1388  -3.14685e-06 -0.000608691 1388    0.01388 1388   
-5.09053e-06 1389  5.09053e-06 -0.000286582 1389    0.01389 1389   
2.35362e-06 1390  -2.35362e-06 -0.000286582 1390    0.0139 1390   
-1.07041e-05 1391  1.07041e-05 -0.000286582 1391    0.01391 1391   
8.27233e-06 1392  -8.27233e-06 -0.000608691 1392    0.01392 1392   
-3.07695e-06 1393  3.07695e-06 -0.000608691 1393    0.01393 1393   
2.84176e-06 1394  -2.84176e-06 -0.000286582 1394    0.01394 1394   
-2.28372e-06 1395  2.28372e-06 -0.000286582 1395    0.01395 1395   
-3.13797e-06 1396  3.13797e-06 -0.00221923 1396    0.01396 1396   
4.42822e-06 1397  -4.42822e-06 -0.000286582 1397    0.01397 1397   
-2.0912e-07 1398  2.0912e-07 -0.000930799 1398    0.01398 1398   
-8.87362e-06 1399  8.87362e-06 0.000679745 1399    0.01399 1399   
5.52653e-06 1400  -5.52653e-06 -0.000930799 1400    0.014 1400   
-1.91761e-06 1401  1.91761e-06 3.5527e-05 1401    0.01401 1401   
-6.97261e-07 1402  6.97261e-07 -0.000608691 1402    0.01402 1402   
-1.79558e-06 1403  1.79558e-06 -0.000930799 1403    0.01403 1403   
1.2553e-06 1404  -1.2553e-06 -0.000608691 1404    0.01404 1404   
1.2553e-06 1405  -1.2553e-06 -0.000286582 1405    0.01405 1405   
7.4791e-06 1406  -7.4791e-06 -0.000930799 1406    0.01406 1406   
-1.29008e-05 1407  1.29008e-05 3.5527e-05 1407    0.01407 1407   
7.60113e-06 1408  -7.60113e-06 -0.000608691 1408    0.01408 1408   
-3.74814e-06 1409  3.74814e-06 -0.000930799 1409    0.01409 1409   
-1.24642e-06 1410  1.24642e-06 -0.000608691 1410    0.0141 1410   
2.17056e-06 1411  -2.17056e-06 -0.000608691 1411    0.01411 1411   
-3.44305e-06 1412  3.44305e-06 -0.000930799 1412    0.01412 1412   
5.2309e-07 1413  -5.2309e-07 -0.000286582 1413    0.01413 1413   
1.56985e-07 1414  -1.56985e-07 -0.000930799 1414    0.01414 1414   
-7.16513e-06 1415  7.16513e-06 -0.000286582 1415    0.01415 1415   
6.86892e-06 1416  -6.86892e-06 -0.00157502 1416    0.01416 1416   
5.7706e-06 1417  -5.7706e-06 -0.000286582 1417    0.01417 1417   
-9.36176e-06 1418  9.36176e-06 -0.000930799 1418    0.01418 1418   
7.6716e-07 1419  -7.6716e-07 -0.000930799 1419    0.01419 1419   
-1.55151e-06 1420  1.55151e-06 -0.000930799 1420    0.0142 1420   
2.47565e-06 1421  -2.47565e-06 -0.000286582 1421    0.01421 1421   
-2.89389e-06 1422  2.89389e-06 -0.000930799 1422    0.01422 1422   
-2.64982e-06 1423  2.64982e-06 3.5527e-05 1423    0.01423 1423   
1.37734e-06 1424  -1.37734e-06 -0.000286582 1424    0.01424 1424   
6.45125e-07 1425  -6.45125e-07 -0.000286582 1425    0.01425 1425   
-4.72442e-06 1426  4.72442e-06 -0.000608691 1426    0.01426 1426   
8.45538e-06 1427  -8.45538e-06 3.5527e-05 1427    0.01427 1427   
-1.55151e-06 1428  1.55151e-06 -0.000608691 1428    0.01428 1428   
-3.26e-06 1429  3.26e-06 -0.000286582 1429    0.01429 1429   
8.89196e-07 1430  -8.89196e-07 -0.00221923 1430    0.0143 1430   
-3.62611e-06 1431  3.62611e-06 -0.000608691 1431    0.01431 1431   
-4.84646e-06 1432  4.84646e-06 -0.000930799 1432    0.01432 1432   
1.10791e-05 1433  -1.10791e-05 0.00164607 1433    0.01433 1433   
-3.13797e-06 1434  3.13797e-06 -0.000608691 1434    0.01434 1434   
-4.84646e-06 1435  4.84646e-06 -0.000608691 1435    0.01435 1435   
-1.36846e-06 1436  1.36846e-06 -0.000286582 1436    0.01436 1436   
1.80446e-06 1437  -1.80446e-06 -0.000608691 1437    0.01437 1437   
1.2553e-06 1438  -1.2553e-06 -0.000930799 1438    0.01438 1438   
-4.72442e-06 1439  4.72442e-06 -0.000608691 1439    0.01439 1439   
1.62141e-06 1440  -1.62141e-06 -0.000930799 1440    0.0144 1440   
8.89196e-07 1441  -8.89196e-07 -0.000286582 1441    0.01441 1441   
-3.31156e-07 1442  3.31156e-07 -0.000608691 1442    0.01442 1442   
-4.48035e-06 1443  4.48035e-06 3.5527e-05 1443    0.01443 1443   
1.56985e-07 1444  -1.56985e-07 -0.000286582 1444    0.01444 1444   
1.74344e-06 1445  -1.74344e-06 -0.00125291 1445    0.01445 1445   
4.01056e-07 1446  -4.01056e-07 -0.000608691 1446    0.01446 1446   
-5.82274e-06 1447  5.82274e-06 -0.000608691 1447    0.01447 1447   
2.71972e-06 1448  -2.71972e-06 -0.000608691 1448    0.01448 1448   
-5.21256e-06 1449  5.21256e-06 -0.000286582 1449    0.01449 1449   
4.06211e-06 1450  -4.06211e-06 -0.000608691 1450    0.0145 1450   
3.49494e-08 1451  -3.49494e-08 0.00164607 1451    0.01451 1451   
-8.19297e-07 1452  8.19297e-07 3.5527e-05 1452    0.01452 1452   
-2.89389e-06 1453  2.89389e-06 -0.00125291 1453    0.01453 1453   
4.79432e-06 1454  -4.79432e-06 -0.000286582 1454    0.01454 1454   
-6.06681e-06 1455  6.06681e-06 3.5527e-05 1455    0.01455 1455   
-4.60239e-06 1456  4.60239e-06 -0.000608691 1456    0.01456 1456   
7.11299e-06 1457  -7.11299e-06 -0.000286582 1457    0.01457 1457   
4.62073e-07 1458  -4.62073e-07 -0.000608691 1458    0.01458 1458   
-3.62611e-06 1459  3.62611e-06 3.5527e-05 1459    0.01459 1459   
-1.0338e-05 1460  1.0338e-05 -0.000286582 1460    0.0146 1460   
8.82148e-06 1461  -8.82148e-06 3.5527e-05 1461    0.01461 1461   
-2.77186e-06 1462  2.77186e-06 -0.000930799 1462    0.01462 1462   
-4.11425e-06 1463  4.11425e-06 -0.000286582 1463    0.01463 1463   
7.35706e-06 1464  -7.35706e-06 -0.000608691 1464    0.01464 1464   
-4.84646e-06 1465  4.84646e-06 -0.000608691 1465    0.01465 1465   
-6.31088e-06 1466  6.31088e-06 -0.000608691 1466    0.01466 1466   
8.45538e-06 1467  -8.45538e-06 -0.000286582 1467    0.01467 1467   
-3.50407e-06 1468  3.50407e-06 -0.000286582 1468    0.01468 1468   
1.13327e-06 1469  -1.13327e-06 -0.000286582 1469    0.01469 1469   
-5.21256e-06 1470  5.21256e-06 -0.000608691 1470    0.0147 1470   
4.42822e-06 1471  -4.42822e-06 -0.000286582 1471    0.01471 1471   
-3.13797e-06 1472  3.13797e-06 -0.000286582 1472    0.01472 1472   
-5.09053e-06 1473  5.09053e-06 0.000679745 1473    0.01473 1473   
2.59769e-06 1474  -2.59769e-06 -0.000930799 1474    0.01474 1474   
4.01056e-07 1475  -4.01056e-07 -0.000608691 1475    0.01475 1475   
-1.42947e-06 1476  1.42947e-06 -0.000608691 1476    0.01476 1476   
-5.57867e-06 1477  5.57867e-06 -0.000286582 1477    0.01477 1477   
3.45193e-06 1478  -3.45193e-06 -0.000286582 1478    0.01478 1478   
-1.48103e-07 1479  1.48103e-07 3.5527e-05 1479    0.01479 1479   
-3.13797e-06 1480  3.13797e-06 -0.000930799 1480    0.0148 1480   
-2.71084e-06 1481  2.71084e-06 -0.000608691 1481    0.01481 1481   
5.70959e-06 1482  -5.70959e-06 0.00164607 1482    0.01482 1482   
-4.35832e-06 1483  4.35832e-06 -0.000608691 1483    0.01483 1483   
-4.54137e-06 1484  4.54137e-06 -0.000930799 1484    0.01484 1484   
3.87906e-06 1485  -3.87906e-06 -0.000286582 1485    0.01485 1485   
-6.18885e-06 1486  6.18885e-06 -0.000286582 1486    0.01486 1486   
9.30962e-06 1487  -9.30962e-06 -0.000608691 1487    0.01487 1487   
-9.4838e-06 1488  9.4838e-06 -0.000608691 1488    0.01488 1488   
5.89264e-06 1489  -5.89264e-06 -0.000286582 1489    0.01489 1489   
-3.50407e-06 1490  3.50407e-06 -0.000608691 1490    0.0149 1490   
-1.30744e-06 1491  1.30744e-06 -0.000930799 1491    0.01491 1491   
-1.06337e-06 1492  1.06337e-06 -0.000930799 1492    0.01492 1492   
7.4791e-06 1493  -7.4791e-06 -0.000930799 1493    0.01493 1493   
-1.22906e-05 1494  1.22906e-05 -0.000608691 1494    0.01494 1494   
-8.19297e-07 1495  8.19297e-07 -0.000608691 1495    0.01495 1495   
5.52653e-06 1496  -5.52653e-06 -0.000608691 1496    0.01496 1496   
-2.52779e-06 1497  2.52779e-06 -0.000286582 1497    0.01497 1497   
2.59769e-06 1498  -2.59769e-06 -0.000608691 1498    0.01498 1498   
-1.30744e-06 1499  1.30744e-06 -0.000930799 1499    0.01499 1499   
-6.55495e-06 1500  6.55495e-06 -0.000608691 1500    0.015 1500   
4.01056e-07 1501  -4.01056e-07 -0.000608691 1501    0.01501 1501   
-2.28372e-06 1502  2.28372e-06 -0.000286582 1502    0.01502 1502   
-1.55151e-06 1503  1.55151e-06 -0.000930799 1503    0.01503 1503   
3.81804e-06 1504  -3.81804e-06 -0.000930799 1504    0.01504 1504   
-5.51765e-06 1505  5.51765e-06 -0.000286582 1505    0.01505 1505   
4.00109e-06 1506  -4.00109e-06 -0.000608691 1506    0.01506 1506   
-4.23628e-06 1507  4.23628e-06 -0.000608691 1507    0.01507 1507   
-6.31088e-06 1508  6.31088e-06 -0.000286582 1508    0.01508 1508   
5.95366e-06 1509  -5.95366e-06 -0.000286582 1509    0.01509 1509   
-6.97261e-07 1510  6.97261e-07 -0.000608691 1510    0.0151 1510   
-3.31156e-07 1511  3.31156e-07 -0.000608691 1511    0.01511 1511   
2.10955e-06 1512  -2.10955e-06 -0.000286582 1512    0.01512 1512   
-8.62955e-06 1513  8.62955e-06 -0.000930799 1513    0.01513 1513   
6.74689e-06 1514  -6.74689e-06 -0.000930799 1514    0.01514 1514   
-2.03965e-06 1515  2.03965e-06 -0.000608691 1515    0.01515 1515   
-5.75226e-07 1516  5.75226e-07 -0.000608691 1516    0.01516 1516   
-5.3346e-06 1517  5.3346e-06 -0.000608691 1517    0.01517 1517   
1.62141e-06 1518  -1.62141e-06 -0.000608691 1518    0.01518 1518   
5.4045e-06 1519  -5.4045e-06 -0.000608691 1519    0.01519 1519   
-8.19297e-07 1520  8.19297e-07 -0.000608691 1520    0.0152 1520   
-6.55495e-06 1521  6.55495e-06 -0.000286582 1521    0.01521 1521   
5.64857e-06 1522  -5.64857e-06 -0.00125291 1522    0.01522 1522   
-6.79902e-06 1523  6.79902e-06 -0.000608691 1523    0.01523 1523   
1.98751e-06 1524  -1.98751e-06 -0.000608691 1524    0.01524 1524   
-2.77186e-06 1525  2.77186e-06 3.5527e-05 1525    0.01525 1525   
5.84108e-07 1526  -5.84108e-07 -0.000608691 1526    0.01526 1526   
-1.42947e-06 1527  1.42947e-06 -0.000286582 1527    0.01527 1527   
3.08583e-06 1528  -3.08583e-06 -0.00221923 1528    0.01528 1528   
-3.50407e-06 1529  3.50407e-06 -0.000286582 1529    0.01529 1529   
-6.55495e-06 1530  6.55495e-06 -0.000608691 1530    0.0153 1530   
1.62141e-06 1531  -1.62141e-06 0.000357636 1531    0.01531 1531   
5.2309e-07 1532  -5.2309e-07 3.5527e-05 1532    0.01532 1532   
1.74344e-06 1533  -1.74344e-06 -0.000286582 1533    0.01533 1533   
4.30618e-06 1534  -4.30618e-06 -0.000930799 1534    0.01534 1534   
-3.13797e-06 1535  3.13797e-06 -0.000608691 1535    0.01535 1535   
-7.7753e-06 1536  7.7753e-06 -0.000608691 1536    0.01536 1536   
-4.11425e-06 1537  4.11425e-06 -0.000608691 1537    0.01537 1537   
1.02859e-05 1538  -1.02859e-05 -0.000608691 1538    0.01538 1538   
-5.21256e-06 1539  5.21256e-06 -0.000608691 1539    0.01539 1539   
3.69601e-06 1540  -3.69601e-06 -0.00189713 1540    0.0154 1540   
-4.23628e-06 1541  4.23628e-06 -0.00125291 1541    0.01541 1541   
-2.03965e-06 1542  2.03965e-06 -0.000608691 1542    0.01542 1542   
-2.28372e-06 1543  2.28372e-06 -0.000286582 1543    0.01543 1543   
3.49494e-08 1544  -3.49494e-08 -0.000286582 1544    0.01544 1544   
-1.55151e-06 1545  1.55151e-06 -0.000286582 1545    0.01545 1545   
-1.79558e-06 1546  1.79558e-06 -0.000608691 1546    0.01546 1546   
3.45193e-06 1547  -3.45193e-06 -0.000930799 1547    0.01547 1547   
4.06211e-06 1548  -4.06211e-06 -0.000930799 1548    0.01548 1548   
-8.62955e-06 1549  8.62955e-06 -0.000930799 1549    0.01549 1549   
5.46552e-06 1550  -5.46552e-06 -0.000286582 1550    0.0155 1550   
-6.18885e-06 1551  6.18885e-06 -0.000608691 1551    0.01551 1551   
3.3299e-06 1552  -3.3299e-06 -0.000286582 1552    0.01552 1552   
-6.24986e-06 1553  6.24986e-06 -0.000286582 1553    0.01553 1553   
1.07225e-06 1554  -1.07225e-06 -0.000286582 1554    0.01554 1554   
-3.38204e-06 1555  3.38204e-06 -0.000286582 1555    0.01555 1555   
-1.55151e-06 1556  1.55151e-06 -0.000286582 1556    0.01556 1556   
3.57397e-06 1557  -3.57397e-06 0.000357636 1557    0.01557 1557   
1.13327e-06 1558  -1.13327e-06 -0.000608691 1558    0.01558 1558   
-2.77186e-06 1559  2.77186e-06 0.00132396 1559    0.01559 1559   
3.94008e-06 1560  -3.94008e-06 -0.000930799 1560    0.0156 1560   
-5.94478e-06 1561  5.94478e-06 -0.000286582 1561    0.01561 1561   
1.13327e-06 1562  -1.13327e-06 -0.000930799 1562    0.01562 1562   
4.55025e-06 1563  -4.55025e-06 -0.000286582 1563    0.01563 1563   
-1.06337e-06 1564  1.06337e-06 -0.000608691 1564    0.01564 1564   
-4.48035e-06 1565  4.48035e-06 -0.000930799 1565    0.01565 1565   
4.67229e-06 1566  -4.67229e-06 -0.000608691 1566    0.01566 1566   
-1.32669e-05 1567  1.32669e-05 3.5527e-05 1567    0.01567 1567   
1.86548e-06 1568  -1.86548e-06 -0.000286582 1568    0.01568 1568   
3.94008e-06 1569  -3.94008e-06 -0.000930799 1569    0.01569 1569   
6.45125e-07 1570  -6.45125e-07 -0.000930799 1570    0.0157 1570   
-6.97261e-07 1571  6.97261e-07 -0.000286582 1571    0.01571 1571   
-6.97261e-07 1572  6.97261e-07 -0.000286582 1572    0.01572 1572   
-2.89389e-06 1573  2.89389e-06 -0.000286582 1573    0.01573 1573   
-1.30744e-06 1574  1.30744e-06 -0.000608691 1574    0.01574 1574   
1.43835e-06 1575  -1.43835e-06 -0.000608691 1575    0.01575 1575   
1.92649e-06 1576  -1.92649e-06 -0.000930799 1576    0.01576 1576   
-1.0155e-05 1577  1.0155e-05 -0.000608691 1577    0.01577 1577   
7.4791e-06 1578  -7.4791e-06 -0.000608691 1578    0.01578 1578   
-3.13797e-06 1579  3.13797e-06 -0.000608691 1579    0.01579 1579   
-5.3346e-06 1580  5.3346e-06 -0.000608691 1580    0.0158 1580   
3.57397e-06 1581  -3.57397e-06 3.5527e-05 1581    0.01581 1581   
1.37734e-06 1582  -1.37734e-06 -0.000608691 1582    0.01582 1582   
-2.40575e-06 1583  2.40575e-06 -0.000286582 1583    0.01583 1583   
-5.57867e-06 1584  5.57867e-06 -0.000286582 1584    0.01584 1584   
5.16043e-06 1585  -5.16043e-06 3.5527e-05 1585    0.01585 1585   
-1.06337e-06 1586  1.06337e-06 -0.000286582 1586    0.01586 1586   
1.2553e-06 1587  -1.2553e-06 -0.00125291 1587    0.01587 1587   
-2.77186e-06 1588  2.77186e-06 -0.000608691 1588    0.01588 1588   
-1.55151e-06 1589  1.55151e-06 -0.000608691 1589    0.01589 1589   
-1.79558e-06 1590  1.79558e-06 -0.000608691 1590    0.0159 1590   
3.49494e-08 1591  -3.49494e-08 3.5527e-05 1591    0.01591 1591   
4.91636e-06 1592  -4.91636e-06 -0.000930799 1592    0.01592 1592   
-5.57867e-06 1593  5.57867e-06 3.5527e-05 1593    0.01593 1593   
-5.82274e-06 1594  5.82274e-06 -0.000286582 1594    0.01594 1594   
-6.97261e-07 1595  6.97261e-07 3.5527e-05 1595    0.01595 1595   
-2.0912e-07 1596  2.0912e-07 -0.000608691 1596    0.01596 1596   
3.51295e-06 1597  -3.51295e-06 -0.000608691 1597    0.01597 1597   
-1.1854e-06 1598  1.1854e-06 -0.000608691 1598    0.01598 1598   
-2.10067e-06 1599  2.10067e-06 -0.000608691 1599    0.01599 1599   
-2.6068e-08 1600  2.6068e-08 -0.000608691 1600    0.016 1600   
-2.0912e-07 1601  2.0912e-07 -0.000286582 1601    0.01601 1601   
1.13327e-06 1602  -1.13327e-06 -0.000930799 1602    0.01602 1602   
-2.16168e-06 1603  2.16168e-06 -0.000930799 1603    0.01603 1603   
-4.53191e-07 1604  4.53191e-07 -0.000286582 1604    0.01604 1604   
-2.52779e-06 1605  2.52779e-06 -0.000608691 1605    0.01605 1605   
3.08583e-06 1606  -3.08583e-06 -0.000286582 1606    0.01606 1606   
-5.57867e-06 1607  5.57867e-06 -0.000286582 1607    0.01607 1607   
-6.97261e-07 1608  6.97261e-07 -0.000286582 1608    0.01608 1608   
-6.97261e-07 1609  6.97261e-07 -0.000930799 1609    0.01609 1609   
-2.16168e-06 1610  2.16168e-06 -0.000930799 1610    0.0161 1610   
-1.91761e-06 1611  1.91761e-06 -0.000608691 1611    0.01611 1611   
2.84176e-06 1612  -2.84176e-06 -0.00125291 1612    0.01612 1612   
3.20786e-06 1613  -3.20786e-06 -0.000608691 1613    0.01613 1613   
-4.11425e-06 1614  4.11425e-06 -0.000286582 1614    0.01614 1614   
-1.06337e-06 1615  1.06337e-06 0.000679745 1615    0.01615 1615   
-1.55151e-06 1616  1.55151e-06 -0.000608691 1616    0.01616 1616   
6.45125e-07 1617  -6.45125e-07 -0.000608691 1617    0.01617 1617   
8.89196e-07 1618  -8.89196e-07 -0.00157502 1618    0.01618 1618   
-7.4092e-06 1619  7.4092e-06 -0.000286582 1619    0.01619 1619   
4.42822e-06 1620  -4.42822e-06 -0.000608691 1620    0.0162 1620   
1.68242e-06 1621  -1.68242e-06 -0.000608691 1621    0.01621 1621   
-1.49049e-06 1622  1.49049e-06 -0.000930799 1622    0.01622 1622   
-6.738e-06 1623  6.738e-06 -0.000608691 1623    0.01623 1623   
3.02481e-06 1624  -3.02481e-06 -0.000286582 1624    0.01624 1624   
-1.00235e-06 1625  1.00235e-06 -0.000608691 1625    0.01625 1625   
-1.55151e-06 1626  1.55151e-06 -0.000608691 1626    0.01626 1626   
-7.04309e-06 1627  7.04309e-06 -0.00157502 1627    0.01627 1627   
3.69601e-06 1628  -3.69601e-06 -0.000286582 1628    0.01628 1628   
6.13671e-06 1629  -6.13671e-06 -0.000930799 1629    0.01629 1629   
-3.87018e-06 1630  3.87018e-06 -0.000930799 1630    0.0163 1630   
-4.84646e-06 1631  4.84646e-06 -0.000608691 1631    0.01631 1631   
4.67229e-06 1632  -4.67229e-06 3.5527e-05 1632    0.01632 1632   
-9.41332e-07 1633  9.41332e-07 -0.000608691 1633    0.01633 1633   
-6.97261e-07 1634  6.97261e-07 -0.000608691 1634    0.01634 1634   
-9.41332e-07 1635  9.41332e-07 -0.000286582 1635    0.01635 1635   
-1.79558e-06 1636  1.79558e-06 -0.000286582 1636    0.01636 1636   
-8.19297e-07 1637  8.19297e-07 -0.000930799 1637    0.01637 1637   
-3.62611e-06 1638  3.62611e-06 -0.000286582 1638    0.01638 1638   
6.25874e-06 1639  -6.25874e-06 -0.000286582 1639    0.01639 1639   
-3.62611e-06 1640  3.62611e-06 -0.000608691 1640    0.0164 1640   
-4.72442e-06 1641  4.72442e-06 -0.000286582 1641    0.01641 1641   
6.50281e-06 1642  -6.50281e-06 0.000679745 1642    0.01642 1642   
-2.46677e-06 1643  2.46677e-06 -0.000286582 1643    0.01643 1643   
-3.44305e-06 1644  3.44305e-06 -0.00125291 1644    0.01644 1644   
2.17056e-06 1645  -2.17056e-06 -0.000608691 1645    0.01645 1645   
-5.76172e-06 1646  5.76172e-06 -0.000608691 1646    0.01646 1646   
-8.80314e-07 1647  8.80314e-07 -0.000286582 1647    0.01647 1647   
-8.80314e-07 1648  8.80314e-07 -0.000608691 1648    0.01648 1648   
7.05197e-06 1649  -7.05197e-06 -0.000286582 1649    0.01649 1649   
-4.11425e-06 1650  4.11425e-06 -0.000930799 1650    0.0165 1650   
-1.1854e-06 1651  1.1854e-06 3.5527e-05 1651    0.01651 1651   
1.37734e-06 1652  -1.37734e-06 -0.000286582 1652    0.01652 1652   
-4.11425e-06 1653  4.11425e-06 -0.000608691 1653    0.01653 1653   
-2.40575e-06 1654  2.40575e-06 -0.000608691 1654    0.01654 1654   
3.08583e-06 1655  -3.08583e-06 -0.000286582 1655    0.01655 1655   
1.49937e-06 1656  -1.49937e-06 -0.000608691 1656    0.01656 1656   
-3.13797e-06 1657  3.13797e-06 -0.000286582 1657    0.01657 1657   
1.86548e-06 1658  -1.86548e-06 -0.00157502 1658    0.01658 1658   
-9.23973e-06 1659  9.23973e-06 -0.00125291 1659    0.01659 1659   
3.45193e-06 1660  -3.45193e-06 -0.000930799 1660    0.0166 1660   
-4.23628e-06 1661  4.23628e-06 -0.000608691 1661    0.01661 1661   
4.91636e-06 1662  -4.91636e-06 3.5527e-05 1662    0.01662 1662   
-9.41332e-07 1663  9.41332e-07 -0.000286582 1663    0.01663 1663   
-3.74814e-06 1664  3.74814e-06 -0.000286582 1664    0.01664 1664   
4.55025e-06 1665  -4.55025e-06 -0.000608691 1665    0.01665 1665   
7.06143e-07 1666  -7.06143e-07 -0.000286582 1666    0.01666 1666   
-4.54137e-06 1667  4.54137e-06 -0.000608691 1667    0.01667 1667   
-2.10067e-06 1668  2.10067e-06 -0.000608691 1668    0.01668 1668   
-1.1854e-06 1669  1.1854e-06 -0.000608691 1669    0.01669 1669   
2.35362e-06 1670  -2.35362e-06 -0.000286582 1670    0.0167 1670   
1.56985e-07 1671  -1.56985e-07 -0.00125291 1671    0.01671 1671   
-8.70854e-08 1672  8.70854e-08 0.00132396 1672    0.01672 1672   
-5.45664e-06 1673  5.45664e-06 -0.000286582 1673    0.01673 1673   
5.64857e-06 1674  -5.64857e-06 -0.000930799 1674    0.01674 1674   
-4.60239e-06 1675  4.60239e-06 -0.000286582 1675    0.01675 1675   
-3.62611e-06 1676  3.62611e-06 -0.000930799 1676    0.01676 1676   
2.84176e-06 1677  -2.84176e-06 3.5527e-05 1677    0.01677 1677   
-5.21256e-06 1678  5.21256e-06 -0.00125291 1678    0.01678 1678   
3.20786e-06 1679  -3.20786e-06 -0.000930799 1679    0.01679 1679   
-8.70854e-08 1680  8.70854e-08 -0.000608691 1680    0.0168 1680   
-2.0912e-07 1681  2.0912e-07 0.000357636 1681    0.01681 1681   
-2.40575e-06 1682  2.40575e-06 -0.000286582 1682    0.01682 1682   
2.10955e-06 1683  -2.10955e-06 -0.000930799 1683    0.01683 1683   
1.74344e-06 1684  -1.74344e-06 -0.000608691 1684    0.01684 1684   
-4.23628e-06 1685  4.23628e-06 -0.000608691 1685    0.01685 1685   
-2.77186e-06 1686  2.77186e-06 -0.000608691 1686    0.01686 1686   
-1.1854e-06 1687  1.1854e-06 -0.000286582 1687    0.01687 1687   
8.89196e-07 1688  -8.89196e-07 -0.000608691 1688    0.01688 1688   
-3.31156e-07 1689  3.31156e-07 -0.000608691 1689    0.01689 1689   
-5.94478e-06 1690  5.94478e-06 -0.000608691 1690    0.0169 1690   
3.94008e-06 1691  -3.94008e-06 -0.000608691 1691    0.01691 1691   
-1.36846e-06 1692  1.36846e-06 -0.000286582 1692    0.01692 1692   
2.96379e-06 1693  -2.96379e-06 -0.000286582 1693    0.01693 1693   
-1.06337e-06 1694  1.06337e-06 3.5527e-05 1694    0.01694 1694   
-2.28372e-06 1695  2.28372e-06 3.5527e-05 1695    0.01695 1695   
-4.53191e-07 1696  4.53191e-07 -0.000608691 1696    0.01696 1696   
4.01056e-07 1697  -4.01056e-07 -0.000286582 1697    0.01697 1697   
8.89196e-07 1698  -8.89196e-07 3.5527e-05 1698    0.01698 1698   
5.2309e-07 1699  -5.2309e-07 -0.000608691 1699    0.01699 1699   
-2.52779e-06 1700  2.52779e-06 -0.000930799 1700    0.017 1700   
1.49937e-06 1701  -1.49937e-06 -0.000608691 1701    0.01701 1701   
-5.82274e-06 1702  5.82274e-06 -0.000286582 1702    0.01702 1702   
-8.70854e-08 1703  8.70854e-08 -0.000930799 1703    0.01703 1703   
4.18415e-06 1704  -4.18415e-06 -0.000286582 1704    0.01704 1704   
-3.01593e-06 1705  3.01593e-06 -0.000286582 1705    0.01705 1705   
-3.74814e-06 1706  3.74814e-06 -0.000930799 1706    0.01706 1706   
-1.67354e-06 1707  1.67354e-06 -0.000930799 1707    0.01707 1707   
-1.79558e-06 1708  1.79558e-06 -0.000930799 1708    0.01708 1708   
4.18415e-06 1709  -4.18415e-06 -0.000608691 1709    0.01709 1709   
7.6716e-07 1710  -7.6716e-07 -0.000608691 1710    0.0171 1710   
-4.23628e-06 1711  4.23628e-06 -0.000930799 1711    0.01711 1711   
1.2553e-06 1712  -1.2553e-06 -0.000286582 1712    0.01712 1712   
9.59678e-08 1713  -9.59678e-08 3.5527e-05 1713    0.01713 1713   
-6.06681e-06 1714  6.06681e-06 -0.000608691 1714    0.01714 1714   
4.00109e-06 1715  -4.00109e-06 -0.000608691 1715    0.01715 1715   
3.14685e-06 1716  -3.14685e-06 -0.000930799 1716    0.01716 1716   
-6.67699e-06 1717  6.67699e-06 -0.000930799 1717    0.01717 1717   
2.47565e-06 1718  -2.47565e-06 -0.000608691 1718    0.01718 1718   
-5.75226e-07 1719  5.75226e-07 -0.000608691 1719    0.01719 1719   
1.37734e-06 1720  -1.37734e-06 -0.00125291 1720    0.0172 1720   
-4.23628e-06 1721  4.23628e-06 -0.000608691 1721    0.01721 1721   
-1.91761e-06 1722  1.91761e-06 -0.000286582 1722    0.01722 1722   
1.21164e-05 1723  -1.21164e-05 -0.000286582 1723    0.01723 1723   
-8.50752e-06 1724  8.50752e-06 -0.000286582 1724    0.01724 1724   
-2.77186e-06 1725  2.77186e-06 -0.000608691 1725    0.01725 1725   
1.01123e-06 1726  -1.01123e-06 -0.000608691 1726    0.01726 1726   
-1.1854e-06 1727  1.1854e-06 -0.000608691 1727    0.01727 1727   
-1.79558e-06 1728  1.79558e-06 -0.000608691 1728    0.01728 1728   
2.10955e-06 1729  -2.10955e-06 -0.000608691 1729    0.01729 1729   
6.01467e-06 1730  -6.01467e-06 -0.000608691 1730    0.0173 1730   
-8.87362e-06 1731  8.87362e-06 -0.000286582 1731    0.01731 1731   
-8.19297e-07 1732  8.19297e-07 -0.000930799 1732    0.01732 1732   
-5.82274e-06 1733  5.82274e-06 -0.000608691 1733    0.01733 1733   
8.69945e-06 1734  -8.69945e-06 -0.000930799 1734    0.01734 1734   
2.71972e-06 1735  -2.71972e-06 -0.000286582 1735    0.01735 1735   
-4.11425e-06 1736  4.11425e-06 -0.000930799 1736    0.01736 1736   
-1.61253e-06 1737  1.61253e-06 -0.000608691 1737    0.01737 1737   
-5.75226e-07 1738  5.75226e-07 -0.000930799 1738    0.01738 1738   
-3.26e-06 1739  3.26e-06 -0.000286582 1739    0.01739 1739   
2.23158e-06 1740  -2.23158e-06 -0.000608691 1740    0.0174 1740   
-6.97261e-07 1741  6.97261e-07 -0.000608691 1741    0.01741 1741   
-1.67354e-06 1742  1.67354e-06 -0.000286582 1742    0.01742 1742   
5.2309e-07 1743  -5.2309e-07 -0.000930799 1743    0.01743 1743   
3.81804e-06 1744  -3.81804e-06 -0.000930799 1744    0.01744 1744   
-3.62611e-06 1745  3.62611e-06 -0.000286582 1745    0.01745 1745   
7.6716e-07 1746  -7.6716e-07 -0.000608691 1746    0.01746 1746   
-9.23973e-06 1747  9.23973e-06 -0.000608691 1747    0.01747 1747   
1.04079e-05 1748  -1.04079e-05 0.00132396 1748    0.01748 1748   
-3.01593e-06 1749  3.01593e-06 -0.000930799 1749    0.01749 1749   
-6.31088e-06 1750  6.31088e-06 -0.000608691 1750    0.0175 1750   
-3.74814e-06 1751  3.74814e-06 -0.000930799 1751    0.01751 1751   
6.38078e-06 1752  -6.38078e-06 -0.000608691 1752    0.01752 1752   
-1.55151e-06 1753  1.55151e-06 -0.000286582 1753    0.01753 1753   
-2.64982e-06 1754  2.64982e-06 -0.000608691 1754    0.01754 1754   
3.49494e-08 1755  -3.49494e-08 0.000357636 1755    0.01755 1755   
1.49937e-06 1756  -1.49937e-06 -0.000286582 1756    0.01756 1756   
-4.60239e-06 1757  4.60239e-06 -0.000608691 1757    0.01757 1757   
-1.67354e-06 1758  1.67354e-06 -0.000930799 1758    0.01758 1758   
5.52653e-06 1759  -5.52653e-06 -0.000608691 1759    0.01759 1759   
-5.76172e-06 1760  5.76172e-06 -0.000608691 1760    0.0176 1760   
8.45538e-06 1761  -8.45538e-06 -0.000608691 1761    0.01761 1761   
-2.64982e-06 1762  2.64982e-06 -0.000608691 1762    0.01762 1762   
-4.23628e-06 1763  4.23628e-06 3.5527e-05 1763    0.01763 1763   
-2.77186e-06 1764  2.77186e-06 -0.000608691 1764    0.01764 1764   
1.13327e-06 1765  -1.13327e-06 -0.000608691 1765    0.01765 1765   
-9.41332e-07 1766  9.41332e-07 -0.000286582 1766    0.01766 1766   
-5.75226e-07 1767  5.75226e-07 -0.000608691 1767    0.01767 1767   
-3.62611e-06 1768  3.62611e-06 -0.000608691 1768    0.01768 1768   
2.10955e-06 1769  -2.10955e-06 -0.000930799 1769    0.01769 1769   
1.01123e-06 1770  -1.01123e-06 -0.000930799 1770    0.0177 1770   
-6.97261e-07 1771  6.97261e-07 -0.000286582 1771    0.01771 1771   
-1.06337e-06 1772  1.06337e-06 -0.000930799 1772    0.01772 1772   
-2.52779e-06 1773  2.52779e-06 -0.000608691 1773    0.01773 1773   
3.94008e-06 1774  -3.94008e-06 -0.000286582 1774    0.01774 1774   
-7.04309e-06 1775  7.04309e-06 3.5527e-05 1775    0.01775 1775   
-2.16168e-06 1776  2.16168e-06 -0.000930799 1776    0.01776 1776   
3.3299e-06 1777  -3.3299e-06 -0.000286582 1777    0.01777 1777   
-4.96849e-06 1778  4.96849e-06 -0.000286582 1778    0.01778 1778   
3.20786e-06 1779  -3.20786e-06 0.000357636 1779    0.01779 1779   
2.35362e-06 1780  -2.35362e-06 -0.000286582 1780    0.0178 1780   
-1.04601e-05 1781  1.04601e-05 -0.000286582 1781    0.01781 1781   
4.18415e-06 1782  -4.18415e-06 -0.000286582 1782    0.01782 1782   
2.53667e-06 1783  -2.53667e-06 -0.00125291 1783    0.01783 1783   
-6.00579e-06 1784  6.00579e-06 -0.000608691 1784    0.01784 1784   
4.62073e-07 1785  -4.62073e-07 -0.00125291 1785    0.01785 1785   
-1.48103e-07 1786  1.48103e-07 -0.00125291 1786    0.01786 1786   
5.16043e-06 1787  -5.16043e-06 -0.000286582 1787    0.01787 1787   
-4.90748e-06 1788  4.90748e-06 -0.000930799 1788    0.01788 1788   
8.89196e-07 1789  -8.89196e-07 -0.000608691 1789    0.01789 1789   
-1.06337e-06 1790  1.06337e-06 -0.000930799 1790    0.0179 1790   
-2.77186e-06 1791  2.77186e-06 -0.000608691 1791    0.01791 1791   
-3.87018e-06 1792  3.87018e-06 -0.000930799 1792    0.01792 1792   
2.35362e-06 1793  -2.35362e-06 -0.000608691 1793    0.01793 1793   
-5.75226e-07 1794  5.75226e-07 -0.000930799 1794    0.01794 1794   
5.16043e-06 1795  -5.16043e-06 0.00164607 1795    0.01795 1795   
-5.21256e-06 1796  5.21256e-06 -0.000930799 1796    0.01796 1796   
2.23158e-06 1797  -2.23158e-06 -0.000286582 1797    0.01797 1797   
-9.41332e-07 1798  9.41332e-07 0.000357636 1798    0.01798 1798   
-3.62611e-06 1799  3.62611e-06 -0.000608691 1799    0.01799 1799   
-3.31156e-07 1800  3.31156e-07 -0.000608691 1800    0.018 1800   
-8.14141e-06 1801  8.14141e-06 -0.00125291 1801    0.01801 1801   
1.053e-05 1802  -1.053e-05 -0.000608691 1802    0.01802 1802   
1.2553e-06 1803  -1.2553e-06 -0.000286582 1803    0.01803 1803   
-2.40575e-06 1804  2.40575e-06 -0.000608691 1804    0.01804 1804   
4.01056e-07 1805  -4.01056e-07 -0.000608691 1805    0.01805 1805   
-6.36244e-07 1806  6.36244e-07 -0.000608691 1806    0.01806 1806   
-4.96849e-06 1807  4.96849e-06 -0.000608691 1807    0.01807 1807   
-2.95491e-06 1808  2.95491e-06 -0.000608691 1808    0.01808 1808   
4.01056e-07 1809  -4.01056e-07 -0.000608691 1809    0.01809 1809   
4.85534e-06 1810  -4.85534e-06 -0.000930799 1810    0.0181 1810   
5.2309e-07 1811  -5.2309e-07 -0.000608691 1811    0.01811 1811   
-9.41332e-07 1812  9.41332e-07 3.5527e-05 1812    0.01812 1812   
-6.06681e-06 1813  6.06681e-06 -0.000608691 1813    0.01813 1813   
-7.53123e-06 1814  7.53123e-06 -0.000930799 1814    0.01814 1814   
1.0652e-05 1815  -1.0652e-05 0.000357636 1815    0.01815 1815   
-1.42947e-06 1816  1.42947e-06 -0.000608691 1816    0.01816 1816   
-6.55495e-06 1817  6.55495e-06 -0.000286582 1817    0.01817 1817   
7.60113e-06 1818  -7.60113e-06 -0.000608691 1818    0.01818 1818   
-6.18885e-06 1819  6.18885e-06 -0.000286582 1819    0.01819 1819   
2.7902e-07 1820  -2.7902e-07 -0.000930799 1820    0.0182 1820   
-2.28372e-06 1821  2.28372e-06 -0.000286582 1821    0.01821 1821   
-3.01593e-06 1822  3.01593e-06 3.5527e-05 1822    0.01822 1822   
2.7902e-07 1823  -2.7902e-07 -0.00125291 1823    0.01823 1823   
6.74689e-06 1824  -6.74689e-06 -0.000286582 1824    0.01824 1824   
3.20786e-06 1825  -3.20786e-06 -0.000286582 1825    0.01825 1825   
-7.89734e-06 1826  7.89734e-06 -0.000286582 1826    0.01826 1826   
1.01123e-06 1827  -1.01123e-06 -0.000930799 1827    0.01827 1827   
-4.96849e-06 1828  4.96849e-06 -0.000608691 1828    0.01828 1828   
-3.87018e-06 1829  3.87018e-06 -0.000608691 1829    0.01829 1829   
4.7333e-06 1830  -4.7333e-06 -0.000608691 1830    0.0183 1830   
-7.28716e-06 1831  7.28716e-06 -0.000286582 1831    0.01831 1831   
4.3672e-06 1832  -4.3672e-06 -0.000608691 1832    0.01832 1832   
3.14685e-06 1833  -3.14685e-06 -0.000608691 1833    0.01833 1833   
-1.61253e-06 1834  1.61253e-06 -0.000608691 1834    0.01834 1834   
-9.78888e-06 1835  9.78888e-06 -0.000608691 1835    0.01835 1835   
1.02859e-05 1836  -1.02859e-05 -0.000286582 1836    0.01836 1836   
1.2553e-06 1837  -1.2553e-06 -0.000608691 1837    0.01837 1837   
-4.84646e-06 1838  4.84646e-06 -0.000608691 1838    0.01838 1838   
-5.3346e-06 1839  5.3346e-06 -0.000608691 1839    0.01839 1839   
5.03839e-06 1840  -5.03839e-06 -0.000930799 1840    0.0184 1840   
-1.06337e-06 1841  1.06337e-06 -0.000608691 1841    0.01841 1841   
-1.67354e-06 1842  1.67354e-06 -0.000608691 1842    0.01842 1842   
-1.67354e-06 1843  1.67354e-06 -0.000608691 1843    0.01843 1843   
5.28246e-06 1844  -5.28246e-06 -0.000286582 1844    0.01844 1844   
-5.82274e-06 1845  5.82274e-06 -0.000286582 1845    0.01845 1845   
-9.41332e-07 1846  9.41332e-07 -0.000286582 1846    0.01846 1846   
4.55025e-06 1847  -4.55025e-06 -0.000608691 1847    0.01847 1847   
-2.52779e-06 1848  2.52779e-06 -0.000608691 1848    0.01848 1848   
-5.09053e-06 1849  5.09053e-06 -0.000608691 1849    0.01849 1849   
3.49494e-08 1850  -3.49494e-08 0.000357636 1850    0.0185 1850   
-1.79558e-06 1851  1.79558e-06 -0.000608691 1851    0.01851 1851   
3.94008e-06 1852  -3.94008e-06 -0.000286582 1852    0.01852 1852   
-1.79558e-06 1853  1.79558e-06 -0.000608691 1853    0.01853 1853   
-1.36846e-06 1854  1.36846e-06 -0.00125291 1854    0.01854 1854   
-2.2227e-06 1855  2.2227e-06 -0.000608691 1855    0.01855 1855   
2.2926e-06 1856  -2.2926e-06 -0.000608691 1856    0.01856 1856   
-6.31088e-06 1857  6.31088e-06 -0.000930799 1857    0.01857 1857   
-1.42947e-06 1858  1.42947e-06 3.5527e-05 1858    0.01858 1858   
4.67229e-06 1859  -4.67229e-06 -0.000286582 1859    0.01859 1859   
-4.48035e-06 1860  4.48035e-06 -0.000608691 1860    0.0186 1860   
-8.70854e-08 1861  8.70854e-08 -0.000286582 1861    0.01861 1861   
-2.28372e-06 1862  2.28372e-06 -0.000930799 1862    0.01862 1862   
2.71972e-06 1863  -2.71972e-06 -0.000608691 1863    0.01863 1863   
-6.06681e-06 1864  6.06681e-06 -0.000286582 1864    0.01864 1864   
1.62141e-06 1865  -1.62141e-06 -0.000608691 1865    0.01865 1865   
-3.74814e-06 1866  3.74814e-06 -0.000930799 1866    0.01866 1866   
8.94352e-06 1867  -8.94352e-06 -0.000286582 1867    0.01867 1867   
-9.8499e-06 1868  9.8499e-06 -0.000286582 1868    0.01868 1868   
3.20786e-06 1869  -3.20786e-06 -0.000286582 1869    0.01869 1869   
-3.50407e-06 1870  3.50407e-06 -0.00318556 1870    0.0187 1870   
7.6716e-07 1871  -7.6716e-07 -0.000608691 1871    0.01871 1871   
1.01123e-06 1872  -1.01123e-06 -0.000608691 1872    0.01872 1872   
-2.77186e-06 1873  2.77186e-06 -0.00125291 1873    0.01873 1873   
-7.16513e-06 1874  7.16513e-06 -0.000608691 1874    0.01874 1874   
5.89264e-06 1875  -5.89264e-06 -0.000286582 1875    0.01875 1875   
5.03839e-06 1876  -5.03839e-06 -0.000930799 1876    0.01876 1876   
-4.17527e-06 1877  4.17527e-06 -0.000930799 1877    0.01877 1877   
-5.82274e-06 1878  5.82274e-06 -0.000608691 1878    0.01878 1878   
1.98751e-06 1879  -1.98751e-06 -0.000286582 1879    0.01879 1879   
-3.99221e-06 1880  3.99221e-06 -0.000930799 1880    0.0188 1880   
3.49494e-08 1881  -3.49494e-08 -0.00125291 1881    0.01881 1881   
-3.62611e-06 1882  3.62611e-06 -0.000608691 1882    0.01882 1882   
5.7706e-06 1883  -5.7706e-06 -0.000286582 1883    0.01883 1883   
-4.72442e-06 1884  4.72442e-06 -0.00286345 1884    0.01884 1884   
2.71972e-06 1885  -2.71972e-06 -0.00125291 1885    0.01885 1885   
-8.19297e-07 1886  8.19297e-07 -0.000608691 1886    0.01886 1886   
-1.10703e-05 1887  1.10703e-05 -0.000608691 1887    0.01887 1887   
5.16043e-06 1888  -5.16043e-06 -0.000286582 1888    0.01888 1888   
6.86892e-06 1889  -6.86892e-06 -0.000286582 1889    0.01889 1889   
-1.67354e-06 1890  1.67354e-06 -0.000930799 1890    0.0189 1890   
-7.53123e-06 1891  7.53123e-06 -0.000930799 1891    0.01891 1891   
-2.0912e-07 1892  2.0912e-07 -0.000286582 1892    0.01892 1892   
2.10955e-06 1893  -2.10955e-06 0.00164607 1893    0.01893 1893   
-5.57867e-06 1894  5.57867e-06 -0.000608691 1894    0.01894 1894   
1.01639e-05 1895  -1.01639e-05 3.5527e-05 1895    0.01895 1895   
-3.13797e-06 1896  3.13797e-06 -0.00189713 1896    0.01896 1896   
-5.3346e-06 1897  5.3346e-06 -0.000930799 1897    0.01897 1897   
-2.03965e-06 1898  2.03965e-06 -0.000286582 1898    0.01898 1898   
-1.06337e-06 1899  1.06337e-06 3.5527e-05 1899    0.01899 1899   
-7.58279e-07 1900  7.58279e-07 -0.000608691 1900    0.019 1900   
-1.91761e-06 1901  1.91761e-06 -0.000608691 1901    0.01901 1901   
3.40038e-07 1902  -3.40038e-07 -0.000608691 1902    0.01902 1902   
-1.12438e-06 1903  1.12438e-06 -0.000286582 1903    0.01903 1903   
2.7902e-07 1904  -2.7902e-07 -0.000930799 1904    0.01904 1904   
3.20786e-06 1905  -3.20786e-06 -0.000930799 1905    0.01905 1905   
-4.72442e-06 1906  4.72442e-06 -0.000608691 1906    0.01906 1906   
-1.42947e-06 1907  1.42947e-06 -0.000608691 1907    0.01907 1907   
-3.62611e-06 1908  3.62611e-06 -0.000608691 1908    0.01908 1908   
1.13327e-06 1909  -1.13327e-06 -0.000608691 1909    0.01909 1909   
3.69601e-06 1910  -3.69601e-06 -0.000286582 1910    0.0191 1910   
-3.38204e-06 1911  3.38204e-06 -0.000608691 1911    0.01911 1911   
-1.79558e-06 1912  1.79558e-06 -0.000608691 1912    0.01912 1912   
-3.26e-06 1913  3.26e-06 -0.000286582 1913    0.01913 1913   
1.2553e-06 1914  -1.2553e-06 -0.000608691 1914    0.01914 1914   
-1.67354e-06 1915  1.67354e-06 -0.000286582 1915    0.01915 1915   
-3.26e-06 1916  3.26e-06 -0.000608691 1916    0.01916 1916   
-8.19297e-07 1917  8.19297e-07 -0.000608691 1917    0.01917 1917   
3.57397e-06 1918  -3.57397e-06 -0.00125291 1918    0.01918 1918   
-1.1854e-06 1919  1.1854e-06 -0.000608691 1919    0.01919 1919   
-4.53191e-07 1920  4.53191e-07 -0.000286582 1920    0.0192 1920   
-7.04309e-06 1921  7.04309e-06 -0.000608691 1921    0.01921 1921   
4.67229e-06 1922  -4.67229e-06 -0.000286582 1922    0.01922 1922   
7.06143e-07 1923  -7.06143e-07 -0.00125291 1923    0.01923 1923   
-4.54137e-06 1924  4.54137e-06 -0.00125291 1924    0.01924 1924   
2.17056e-06 1925  -2.17056e-06 -0.000286582 1925    0.01925 1925   
-2.40575e-06 1926  2.40575e-06 -0.000286582 1926    0.01926 1926   
1.13327e-06 1927  -1.13327e-06 3.5527e-05 1927    0.01927 1927   
-8.70854e-08 1928  8.70854e-08 -0.000608691 1928    0.01928 1928   
-1.79558e-06 1929  1.79558e-06 -0.000608691 1929    0.01929 1929   
2.59769e-06 1930  -2.59769e-06 -0.000930799 1930    0.0193 1930   
-8.38548e-06 1931  8.38548e-06 -0.000608691 1931    0.01931 1931   
2.47565e-06 1932  -2.47565e-06 -0.000930799 1932    0.01932 1932   
3.81804e-06 1933  -3.81804e-06 -0.000608691 1933    0.01933 1933   
-7.16513e-06 1934  7.16513e-06 -0.000608691 1934    0.01934 1934   
-4.11425e-06 1935  4.11425e-06 -0.000608691 1935    0.01935 1935   
8.57741e-06 1936  -8.57741e-06 -0.000608691 1936    0.01936 1936   
-4.96849e-06 1937  4.96849e-06 -0.000286582 1937    0.01937 1937   
-9.41332e-07 1938  9.41332e-07 -0.000286582 1938    0.01938 1938   
-3.26e-06 1939  3.26e-06 -0.000608691 1939    0.01939 1939   
1.02859e-05 1940  -1.02859e-05 -0.000608691 1940    0.0194 1940   
-7.16513e-06 1941  7.16513e-06 3.5527e-05 1941    0.01941 1941   
1.86548e-06 1942  -1.86548e-06 -0.000608691 1942    0.01942 1942   
-2.03965e-06 1943  2.03965e-06 -0.000608691 1943    0.01943 1943   
-1.91761e-06 1944  1.91761e-06 -0.000608691 1944    0.01944 1944   
-1.42947e-06 1945  1.42947e-06 -0.000608691 1945    0.01945 1945   
1.98751e-06 1946  -1.98751e-06 -0.000608691 1946    0.01946 1946   
4.61127e-06 1947  -4.61127e-06 -0.000608691 1947    0.01947 1947   
-7.89734e-06 1948  7.89734e-06 -0.000286582 1948    0.01948 1948   
-3.87018e-06 1949  3.87018e-06 -0.000286582 1949    0.01949 1949   
5.52653e-06 1950  -5.52653e-06 3.5527e-05 1950    0.0195 1950   
-6.43292e-06 1951  6.43292e-06 3.5527e-05 1951    0.01951 1951   
4.18415e-06 1952  -4.18415e-06 -0.000286582 1952    0.01952 1952   
-2.16168e-06 1953  2.16168e-06 -0.000286582 1953    0.01953 1953   
-6.97261e-07 1954  6.97261e-07 -0.000286582 1954    0.01954 1954   
-3.99221e-06 1955  3.99221e-06 -0.000930799 1955    0.01955 1955   
5.52653e-06 1956  -5.52653e-06 -0.000608691 1956    0.01956 1956   
-1.55151e-06 1957  1.55151e-06 -0.000608691 1957    0.01957 1957   
-1.55151e-06 1958  1.55151e-06 -0.000286582 1958    0.01958 1958   
-6.97261e-07 1959  6.97261e-07 -0.000608691 1959    0.01959 1959   
1.98751e-06 1960  -1.98751e-06 -0.000608691 1960    0.0196 1960   
-1.91761e-06 1961  1.91761e-06 -0.000286582 1961    0.01961 1961   
1.01123e-06 1962  -1.01123e-06 -0.000608691 1962    0.01962 1962   
-1.0094e-05 1963  1.0094e-05 -0.000608691 1963    0.01963 1963   
2.96379e-06 1964  -2.96379e-06 3.5527e-05 1964    0.01964 1964   
-6.97261e-07 1965  6.97261e-07 -0.000286582 1965    0.01965 1965   
4.79432e-06 1966  -4.79432e-06 -0.000930799 1966    0.01966 1966   
-4.35832e-06 1967  4.35832e-06 -0.000286582 1967    0.01967 1967   
8.89196e-07 1968  -8.89196e-07 -0.000608691 1968    0.01968 1968   
-3.26e-06 1969  3.26e-06 -0.000608691 1969    0.01969 1969   
-5.7007e-06 1970  5.7007e-06 0.000679745 1970    0.0197 1970   
8.5164e-06 1971  -8.5164e-06 -0.000608691 1971    0.01971 1971   
4.01056e-07 1972  -4.01056e-07 -0.000286582 1972    0.01972 1972   
-5.09053e-06 1973  5.09053e-06 -0.00125291 1973    0.01973 1973   
2.23158e-06 1974  -2.23158e-06 3.5527e-05 1974    0.01974 1974   
-6.43292e-06 1975  6.43292e-06 -0.000608691 1975    0.01975 1975   
-5.75226e-07 1976  5.75226e-07 0.000357636 1976    0.01976 1976   
4.30618e-06 1977  -4.30618e-06 -0.000930799 1977    0.01977 1977   
2.35362e-06 1978  -2.35362e-06 -0.000608691 1978    0.01978 1978   
-1.91761e-06 1979  1.91761e-06 -0.000930799 1979    0.01979 1979   
-1.19245e-05 1980  1.19245e-05 -0.000930799 1980    0.0198 1980   
6.86892e-06 1981  -6.86892e-06 -0.000286582 1981    0.01981 1981   
-2.64982e-06 1982  2.64982e-06 -0.000608691 1982    0.01982 1982   
2.59769e-06 1983  -2.59769e-06 -0.000608691 1983    0.01983 1983   
-7.16513e-06 1984  7.16513e-06 -0.000608691 1984    0.01984 1984   
2.35362e-06 1985  -2.35362e-06 -0.000608691 1985    0.01985 1985   
1.01123e-06 1986  -1.01123e-06 -0.000930799 1986    0.01986 1986   
-3.50407e-06 1987  3.50407e-06 3.5527e-05 1987    0.01987 1987   
4.18415e-06 1988  -4.18415e-06 -0.000286582 1988    0.01988 1988   
-3.13797e-06 1989  3.13797e-06 -0.000608691 1989    0.01989 1989   
1.37734e-06 1990  -1.37734e-06 -0.000930799 1990    0.0199 1990   
-5.82274e-06 1991  5.82274e-06 -0.000286582 1991    0.01991 1991   
6.74689e-06 1992  -6.74689e-06 -0.000608691 1992    0.01992 1992   
-4.11425e-06 1993  4.11425e-06 -0.000608691 1993    0.01993 1993   
-1.24642e-06 1994  1.24642e-06 -0.000286582 1994    0.01994 1994   
2.18003e-07 1995  -2.18003e-07 -0.000608691 1995    0.01995 1995   
-3.13797e-06 1996  3.13797e-06 -0.000608691 1996    0.01996 1996   
1.80446e-06 1997  -1.80446e-06 -0.000286582 1997    0.01997 1997   
7.6716e-07 1998  -7.6716e-07 -0.000608691 1998    0.01998 1998   
-5.7007e-06 1999  5.7007e-06 -0.000608691 1999    0.01999 1999   
8.08927e-06 2000  -8.08927e-06 -0.000930799 2000    0.02 2000   
-5.21256e-06 2001  5.21256e-06 -0.000608691 2001    0.02001 2001   
-3.99221e-06 2002  3.99221e-06 -0.000930799 2002    0.02002 2002   
-2.0912e-07 2003  2.0912e-07 -0.000608691 2003    0.02003 2003   
4.79432e-06 2004  -4.79432e-06 -0.000608691 2004    0.02004 2004   
-3.87018e-06 2005  3.87018e-06 -0.000608691 2005    0.02005 2005   
5.2309e-07 2006  -5.2309e-07 3.5527e-05 2006    0.02006 2006   
1.98751e-06 2007  -1.98751e-06 -0.000930799 2007    0.02007 2007   
-9.23973e-06 2008  9.23973e-06 -0.000608691 2008    0.02008 2008   
3.57397e-06 2009  -3.57397e-06 -0.000930799 2009    0.02009 2009   
-8.19297e-07 2010  8.19297e-07 -0.000608691 2010    0.0201 2010   
-5.75226e-07 2011  5.75226e-07 3.5527e-05 2011    0.02011 2011   
-3.31156e-07 2012  3.31156e-07 -0.000608691 2012    0.02012 2012   
-4.11425e-06 2013  4.11425e-06 -0.000608691 2013    0.02013 2013   
6.25874e-06 2014  -6.25874e-06 -0.000286582 2014    0.02014 2014   
1.56985e-07 2015  -1.56985e-07 -0.000286582 2015    0.02015 2015   
-7.53123e-06 2016  7.53123e-06 -0.000286582 2016    0.02016 2016   
-9.41332e-07 2017  9.41332e-07 -0.000608691 2017    0.02017 2017   
2.2926e-06 2018  -2.2926e-06 -0.000930799 2018    0.02018 2018   
-1.06337e-06 2019  1.06337e-06 -0.000286582 2019    0.02019 2019   
-3.31156e-07 2020  3.31156e-07 -0.000930799 2020    0.0202 2020   
2.35362e-06 2021  -2.35362e-06 -0.000286582 2021    0.02021 2021   
-4.23628e-06 2022  4.23628e-06 -0.000286582 2022    0.02022 2022   
-6.55495e-06 2023  6.55495e-06 -0.000608691 2023    0.02023 2023   
8.69945e-06 2024  -8.69945e-06 -0.000608691 2024    0.02024 2024   
1.49937e-06 2025  -1.49937e-06 -0.000286582 2025    0.02025 2025   
-3.26e-06 2026  3.26e-06 -0.000608691 2026    0.02026 2026   
1.13327e-06 2027  -1.13327e-06 -0.000608691 2027    0.02027 2027   
-4.48035e-06 2028  4.48035e-06 -0.000286582 2028    0.02028 2028   
3.3299e-06 2029  -3.3299e-06 3.5527e-05 2029    0.02029 2029   
-6.43292e-06 2030  6.43292e-06 -0.000608691 2030    0.0203 2030   
1.37734e-06 2031  -1.37734e-06 -0.000608691 2031    0.02031 2031   
-2.28372e-06 2032  2.28372e-06 -0.000608691 2032    0.02032 2032   
1.74344e-06 2033  -1.74344e-06 -0.000608691 2033    0.02033 2033   
-2.0912e-07 2034  2.0912e-07 -0.000286582 2034    0.02034 2034   
-5.3346e-06 2035  5.3346e-06 0.000357636 2035    0.02035 2035   
5.4045e-06 2036  -5.4045e-06 -0.000286582 2036    0.02036 2036   
-3.38204e-06 2037  3.38204e-06 -0.000286582 2037    0.02037 2037   
-5.57867e-06 2038  5.57867e-06 -0.000608691 2038    0.02038 2038   
5.52653e-06 2039  -5.52653e-06 -0.000286582 2039    0.02039 2039   
-2.64982e-06 2040  2.64982e-06 -0.000286582 2040    0.0204 2040   
9.50213e-07 2041  -9.50213e-07 -0.000608691 2041    0.02041 2041   
2.23158e-06 2042  -2.23158e-06 -0.000286582 2042    0.02042 2042   
-2.77186e-06 2043  2.77186e-06 -0.000286582 2043    0.02043 2043   
-2.03965e-06 2044  2.03965e-06 -0.000608691 2044    0.02044 2044   
-8.70854e-08 2045  8.70854e-08 3.5527e-05 2045    0.02045 2045   
-1.1854e-06 2046  1.1854e-06 -0.000930799 2046    0.02046 2046   
7.6716e-07 2047  -7.6716e-07 -0.000930799 2047    0.02047 2047   
-4.35832e-06 2048  4.35832e-06 -0.000286582 2048    0.02048 2048   
2.10955e-06 2049  -2.10955e-06 3.5527e-05 2049    0.02049 2049   
3.45193e-06 2050  -3.45193e-06 3.5527e-05 2050    0.0205 2050   
-5.7007e-06 2051  5.7007e-06 -0.00318556 2051    0.02051 2051   
-6.79902e-06 2052  6.79902e-06 -0.000286582 2052    0.02052 2052   
1.98751e-06 2053  -1.98751e-06 -0.000286582 2053    0.02053 2053   
1.2553e-06 2054  -1.2553e-06 0.00196818 2054    0.02054 2054   
1.98751e-06 2055  -1.98751e-06 -0.000930799 2055    0.02055 2055   
-8.14141e-06 2056  8.14141e-06 -0.000608691 2056    0.02056 2056   
4.91636e-06 2057  -4.91636e-06 0.00132396 2057    0.02057 2057   
-2.77186e-06 2058  2.77186e-06 -0.000608691 2058    0.02058 2058   
4.06211e-06 2059  -4.06211e-06 -0.000608691 2059    0.02059 2059   
-7.65327e-06 2060  7.65327e-06 0.000357636 2060    0.0206 2060   
2.71972e-06 2061  -2.71972e-06 -0.000286582 2061    0.02061 2061   
-3.13797e-06 2062  3.13797e-06 -0.000608691 2062    0.02062 2062   
-8.19297e-07 2063  8.19297e-07 0.000357636 2063    0.02063 2063   
1.43835e-06 2064  -1.43835e-06 -0.000608691 2064    0.02064 2064   
-6.3719e-06 2065  6.3719e-06 -0.000930799 2065    0.02065 2065   
1.37734e-06 2066  -1.37734e-06 3.5527e-05 2066    0.02066 2066   
1.92649e-06 2067  -1.92649e-06 -0.000930799 2067    0.02067 2067   
-6.92106e-06 2068  6.92106e-06 -0.000286582 2068    0.02068 2068   
3.57397e-06 2069  -3.57397e-06 -0.000608691 2069    0.02069 2069   
2.59769e-06 2070  -2.59769e-06 -0.000608691 2070    0.0207 2070   
-4.35832e-06 2071  4.35832e-06 -0.00125291 2071    0.02071 2071   
3.49494e-08 2072  -3.49494e-08 -0.000930799 2072    0.02072 2072   
2.71972e-06 2073  -2.71972e-06 -0.000286582 2073    0.02073 2073   
-8.01937e-06 2074  8.01937e-06 -0.000930799 2074    0.02074 2074   
2.35362e-06 2075  -2.35362e-06 -0.00125291 2075    0.02075 2075   
1.37734e-06 2076  -1.37734e-06 -0.000608691 2076    0.02076 2076   
-8.70854e-08 2077  8.70854e-08 -0.000608691 2077    0.02077 2077   
-1.91761e-06 2078  1.91761e-06 -0.000286582 2078    0.02078 2078   
-1.1854e-06 2079  1.1854e-06 -0.000608691 2079    0.02079 2079   
1.74344e-06 2080  -1.74344e-06 -0.000286582 2080    0.0208 2080   
-5.21256e-06 2081  5.21256e-06 -0.000286582 2081    0.02081 2081   
-4.53191e-07 2082  4.53191e-07 -0.000608691 2082    0.02082 2082   
-3.38204e-06 2083  3.38204e-06 -0.00125291 2083    0.02083 2083   
5.2309e-07 2084  -5.2309e-07 -0.000286582 2084    0.02084 2084   
3.08583e-06 2085  -3.08583e-06 -0.000286582 2085    0.02085 2085   
1.80446e-06 2086  -1.80446e-06 -0.000286582 2086    0.02086 2086   
-7.53123e-06 2087  7.53123e-06 -0.000608691 2087    0.02087 2087   
1.13327e-06 2088  -1.13327e-06 -0.000930799 2088    0.02088 2088   
-2.16168e-06 2089  2.16168e-06 -0.000286582 2089    0.02089 2089   
3.14685e-06 2090  -3.14685e-06 -0.000286582 2090    0.0209 2090   
-5.27358e-06 2091  5.27358e-06 -0.000930799 2091    0.02091 2091   
3.49494e-08 2092  -3.49494e-08 -0.000286582 2092    0.02092 2092   
1.74344e-06 2093  -1.74344e-06 -0.000286582 2093    0.02093 2093   
6.99096e-06 2094  -6.99096e-06 -0.000608691 2094    0.02094 2094   
-4.60239e-06 2095  4.60239e-06 -0.000930799 2095    0.02095 2095   
-4.48035e-06 2096  4.48035e-06 -0.000930799 2096    0.02096 2096   
-4.53191e-07 2097  4.53191e-07 -0.000608691 2097    0.02097 2097   
-3.31156e-07 2098  3.31156e-07 -0.000930799 2098    0.02098 2098   
1.13327e-06 2099  -1.13327e-06 0.000357636 2099    0.02099 2099   
-3.31156e-07 2100  3.31156e-07 -0.000286582 2100    0.021 2100   
-7.28716e-06 2101  7.28716e-06 0.00164607 2101    0.02101 2101   
5.28246e-06 2102  -5.28246e-06 -0.000930799 2102    0.02102 2102   
2.47565e-06 2103  -2.47565e-06 -0.000608691 2103    0.02103 2103   
-8.38548e-06 2104  8.38548e-06 3.5527e-05 2104    0.02104 2104   
-1.67354e-06 2105  1.67354e-06 -0.000608691 2105    0.02105 2105   
1.19944e-05 2106  -1.19944e-05 -0.000608691 2106    0.02106 2106   
-4.48035e-06 2107  4.48035e-06 -0.000930799 2107    0.02107 2107   
6.45125e-07 2108  -6.45125e-07 -0.000608691 2108    0.02108 2108   
-9.36176e-06 2109  9.36176e-06 -0.000286582 2109    0.02109 2109   
5.46552e-06 2110  -5.46552e-06 -0.00382978 2110    0.0211 2110   
-2.89389e-06 2111  2.89389e-06 -0.000608691 2111    0.02111 2111   
4.48923e-06 2112  -4.48923e-06 -0.000608691 2112    0.02112 2112   
-1.0277e-05 2113  1.0277e-05 -0.000286582 2113    0.02113 2113   
6.25874e-06 2114  -6.25874e-06 -0.000286582 2114    0.02114 2114   
1.37734e-06 2115  -1.37734e-06 -0.000608691 2115    0.02115 2115   
-2.28372e-06 2116  2.28372e-06 -0.000286582 2116    0.02116 2116   
-8.99566e-06 2117  8.99566e-06 -0.000930799 2117    0.02117 2117   
9.67573e-06 2118  -9.67573e-06 -0.000608691 2118    0.02118 2118   
2.7902e-07 2119  -2.7902e-07 0.000357636 2119    0.02119 2119   
-1.47313e-05 2120  1.47313e-05 -0.000930799 2120    0.0212 2120   
5.52653e-06 2121  -5.52653e-06 -0.000286582 2121    0.02121 2121   
1.98751e-06 2122  -1.98751e-06 -0.000286582 2122    0.02122 2122   
-1.06337e-06 2123  1.06337e-06 -0.000608691 2123    0.02123 2123   
-2.0912e-07 2124  2.0912e-07 -0.000608691 2124    0.02124 2124   
6.25874e-06 2125  -6.25874e-06 -0.000608691 2125    0.02125 2125   
-5.82274e-06 2126  5.82274e-06 -0.000286582 2126    0.02126 2126   
1.13327e-06 2127  -1.13327e-06 0.00229029 2127    0.02127 2127   
-1.67354e-06 2128  1.67354e-06 -0.000608691 2128    0.02128 2128   
6.45125e-07 2129  -6.45125e-07 -0.000930799 2129    0.02129 2129   
-3.50407e-06 2130  3.50407e-06 -0.00221923 2130    0.0213 2130   
6.01467e-06 2131  -6.01467e-06 3.5527e-05 2131    0.02131 2131   
2.47565e-06 2132  -2.47565e-06 -0.000608691 2132    0.02132 2132   
-1.04601e-05 2133  1.04601e-05 -0.000286582 2133    0.02133 2133   
4.97738e-06 2134  -4.97738e-06 3.5527e-05 2134    0.02134 2134   
-5.3346e-06 2135  5.3346e-06 -0.000608691 2135    0.02135 2135   
5.03839e-06 2136  -5.03839e-06 -0.000930799 2136    0.02136 2136   
-2.89389e-06 2137  2.89389e-06 -0.000930799 2137    0.02137 2137   
-2.89389e-06 2138  2.89389e-06 -0.000608691 2138    0.02138 2138   
1.37734e-06 2139  -1.37734e-06 -0.000930799 2139    0.02139 2139   
-9.41332e-07 2140  9.41332e-07 -0.000608691 2140    0.0214 2140   
-5.75226e-07 2141  5.75226e-07 3.5527e-05 2141    0.02141 2141   
-2.89389e-06 2142  2.89389e-06 -0.000286582 2142    0.02142 2142   
-2.03965e-06 2143  2.03965e-06 -0.000608691 2143    0.02143 2143   
2.96379e-06 2144  -2.96379e-06 -0.000286582 2144    0.02144 2144   
-1.06337e-06 2145  1.06337e-06 -0.000608691 2145    0.02145 2145   
4.06211e-06 2146  -4.06211e-06 -0.000930799 2146    0.02146 2146   
-9.23973e-06 2147  9.23973e-06 -0.000608691 2147    0.02147 2147   
4.67229e-06 2148  -4.67229e-06 -0.000608691 2148    0.02148 2148   
-1.67354e-06 2149  1.67354e-06 -0.000608691 2149    0.02149 2149   
8.89196e-07 2150  -8.89196e-07 3.5527e-05 2150    0.0215 2150   
-3.13797e-06 2151  3.13797e-06 -0.000286582 2151    0.02151 2151   
3.08583e-06 2152  -3.08583e-06 -0.000608691 2152    0.02152 2152   
-1.30744e-06 2153  1.30744e-06 -0.000930799 2153    0.02153 2153   
-4.23628e-06 2154  4.23628e-06 -0.000608691 2154    0.02154 2154   
5.4045e-06 2155  -5.4045e-06 -0.000930799 2155    0.02155 2155   
-3.93119e-06 2156  3.93119e-06 -0.000930799 2156    0.02156 2156   
-8.19297e-07 2157  8.19297e-07 -0.000286582 2157    0.02157 2157   
1.07225e-06 2158  -1.07225e-06 -0.000286582 2158    0.02158 2158   
-1.24642e-06 2159  1.24642e-06 -0.000608691 2159    0.02159 2159   
-1.06337e-06 2160  1.06337e-06 -0.000608691 2160    0.0216 2160   
-1.42947e-06 2161  1.42947e-06 -0.000608691 2161    0.02161 2161   
2.7902e-07 2162  -2.7902e-07 -0.000608691 2162    0.02162 2162   
1.62141e-06 2163  -1.62141e-06 -0.000286582 2163    0.02163 2163   
-4.72442e-06 2164  4.72442e-06 -0.000608691 2164    0.02164 2164   
1.49937e-06 2165  -1.49937e-06 -0.000608691 2165    0.02165 2165   
1.62141e-06 2166  -1.62141e-06 -0.000286582 2166    0.02166 2166   
-5.82274e-06 2167  5.82274e-06 -0.000286582 2167    0.02167 2167   
4.91636e-06 2168  -4.91636e-06 -0.000930799 2168    0.02168 2168   
1.37734e-06 2169  -1.37734e-06 -0.000930799 2169    0.02169 2169   
-5.09053e-06 2170  5.09053e-06 -0.000286582 2170    0.0217 2170   
-4.53191e-07 2171  4.53191e-07 -0.000930799 2171    0.02171 2171   
-3.31156e-07 2172  3.31156e-07 -0.000608691 2172    0.02172 2172   
3.49494e-08 2173  -3.49494e-08 -0.00415189 2173    0.02173 2173   
-7.04309e-06 2174  7.04309e-06 -0.000930799 2174    0.02174 2174   
5.03839e-06 2175  -5.03839e-06 -0.000608691 2175    0.02175 2175   
-4.53191e-07 2176  4.53191e-07 -0.00157502 2176    0.02176 2176   
-7.16513e-06 2177  7.16513e-06 -0.000608691 2177    0.02177 2177   
-1.30744e-06 2178  1.30744e-06 3.5527e-05 2178    0.02178 2178   
5.64857e-06 2179  -5.64857e-06 -0.000930799 2179    0.02179 2179   
-1.67354e-06 2180  1.67354e-06 -0.000286582 2180    0.0218 2180   
-5.75226e-07 2181  5.75226e-07 -0.000286582 2181    0.02181 2181   
1.80446e-06 2182  -1.80446e-06 -0.000286582 2182    0.02182 2182   
7.6716e-07 2183  -7.6716e-07 -0.000930799 2183    0.02183 2183   
-7.28716e-06 2184  7.28716e-06 -0.000608691 2184    0.02184 2184   
1.62141e-06 2185  -1.62141e-06 -0.000608691 2185    0.02185 2185   
-1.79558e-06 2186  1.79558e-06 -0.000286582 2186    0.02186 2186   
-2.28372e-06 2187  2.28372e-06 -0.000608691 2187    0.02187 2187   
3.45193e-06 2188  -3.45193e-06 -0.000608691 2188    0.02188 2188   
-3.26e-06 2189  3.26e-06 -0.000286582 2189    0.02189 2189   
-3.87018e-06 2190  3.87018e-06 -0.000930799 2190    0.0219 2190   
2.59769e-06 2191  -2.59769e-06 -0.000608691 2191    0.02191 2191   
6.25874e-06 2192  -6.25874e-06 -0.000286582 2192    0.02192 2192   
-8.62955e-06 2193  8.62955e-06 -0.000930799 2193    0.02193 2193   
-8.70854e-08 2194  8.70854e-08 -0.000286582 2194    0.02194 2194   
-5.75226e-07 2195  5.75226e-07 -0.000608691 2195    0.02195 2195   
1.13327e-06 2196  -1.13327e-06 -0.000286582 2196    0.02196 2196   
-2.77186e-06 2197  2.77186e-06 -0.000608691 2197    0.02197 2197   
5.2309e-07 2198  -5.2309e-07 -0.000930799 2198    0.02198 2198   
-1.91761e-06 2199  1.91761e-06 -0.000608691 2199    0.02199 2199   
-1.91761e-06 2200  1.91761e-06 -0.000608691 2200    0.022 2200   
2.96379e-06 2201  -2.96379e-06 -0.000286582 2201    0.02201 2201   
-1.06337e-06 2202  1.06337e-06 -0.000930799 2202    0.02202 2202   
-3.62611e-06 2203  3.62611e-06 -0.000930799 2203    0.02203 2203   
-2.70139e-07 2204  2.70139e-07 -0.000930799 2204    0.02204 2204   
2.53667e-06 2205  -2.53667e-06 -0.00157502 2205    0.02205 2205   
-5.21256e-06 2206  5.21256e-06 -0.000286582 2206    0.02206 2206   
-1.61253e-06 2207  1.61253e-06 -0.00157502 2207    0.02207 2207   
5.16043e-06 2208  -5.16043e-06 3.5527e-05 2208    0.02208 2208   
-8.14141e-06 2209  8.14141e-06 -0.000608691 2209    0.02209 2209   
3.69601e-06 2210  -3.69601e-06 -0.000608691 2210    0.0221 2210   
1.37734e-06 2211  -1.37734e-06 -0.000286582 2211    0.02211 2211   
4.01056e-07 2212  -4.01056e-07 -0.000608691 2212    0.02212 2212   
-6.79902e-06 2213  6.79902e-06 -0.000608691 2213    0.02213 2213   
7.11299e-06 2214  -7.11299e-06 -0.000608691 2214    0.02214 2214   
-6.55495e-06 2215  6.55495e-06 -0.000608691 2215    0.02215 2215   
2.96379e-06 2216  -2.96379e-06 -0.000930799 2216    0.02216 2216   
4.42822e-06 2217  -4.42822e-06 -0.000930799 2217    0.02217 2217   
-5.94478e-06 2218  5.94478e-06 -0.000608691 2218    0.02218 2218   
-6.55495e-06 2219  6.55495e-06 -0.000286582 2219    0.02219 2219   
4.91636e-06 2220  -4.91636e-06 -0.000286582 2220    0.0222 2220   
2.59769e-06 2221  -2.59769e-06 -0.000286582 2221    0.02221 2221   
-5.94478e-06 2222  5.94478e-06 -0.000930799 2222    0.02222 2222   
1.86548e-06 2223  -1.86548e-06 -0.000608691 2223    0.02223 2223   
4.06211e-06 2224  -4.06211e-06 -0.000286582 2224    0.02224 2224   
-9.97194e-06 2225  9.97194e-06 -0.000608691 2225    0.02225 2225   
4.91636e-06 2226  -4.91636e-06 3.5527e-05 2226    0.02226 2226   
-2.71084e-06 2227  2.71084e-06 -0.00157502 2227    0.02227 2227   
4.30618e-06 2228  -4.30618e-06 -0.000608691 2228    0.02228 2228   
-7.16513e-06 2229  7.16513e-06 -0.000930799 2229    0.02229 2229   
4.42822e-06 2230  -4.42822e-06 3.5527e-05 2230    0.0223 2230   
-1.67354e-06 2231  1.67354e-06 -0.000286582 2231    0.02231 2231   
8.89196e-07 2232  -8.89196e-07 -0.000608691 2232    0.02232 2232   
5.4045e-06 2233  -5.4045e-06 0.00100185 2233    0.02233 2233   
-6.31088e-06 2234  6.31088e-06 -0.00125291 2234    0.02234 2234   
-1.1854e-06 2235  1.1854e-06 -0.000930799 2235    0.02235 2235   
-2.16168e-06 2236  2.16168e-06 -0.000286582 2236    0.02236 2236   
6.86892e-06 2237  -6.86892e-06 -0.000286582 2237    0.02237 2237   
-2.52779e-06 2238  2.52779e-06 -0.000286582 2238    0.02238 2238   
-2.0912e-07 2239  2.0912e-07 -0.000608691 2239    0.02239 2239   
-3.38204e-06 2240  3.38204e-06 -0.000286582 2240    0.0224 2240   
8.89196e-07 2241  -8.89196e-07 -0.000930799 2241    0.02241 2241   
2.47565e-06 2242  -2.47565e-06 3.5527e-05 2242    0.02242 2242   
-5.09053e-06 2243  5.09053e-06 -0.000286582 2243    0.02243 2243   
-3.01593e-06 2244  3.01593e-06 3.5527e-05 2244    0.02244 2244   
1.49937e-06 2245  -1.49937e-06 -0.000286582 2245    0.02245 2245   
2.10955e-06 2246  -2.10955e-06 -0.000286582 2246    0.02246 2246   
1.49937e-06 2247  -1.49937e-06 -0.000286582 2247    0.02247 2247   
-2.16168e-06 2248  2.16168e-06 0.00132396 2248    0.02248 2248   
4.01056e-07 2249  -4.01056e-07 -0.000930799 2249    0.02249 2249   
-3.50407e-06 2250  3.50407e-06 -0.000286582 2250    0.0225 2250   
-2.83288e-06 2251  2.83288e-06 -0.000608691 2251    0.02251 2251   
2.84176e-06 2252  -2.84176e-06 -0.000608691 2252    0.02252 2252   
-8.70854e-08 2253  8.70854e-08 -0.00125291 2253    0.02253 2253   
6.45125e-07 2254  -6.45125e-07 -0.000608691 2254    0.02254 2254   
3.20786e-06 2255  -3.20786e-06 -0.00125291 2255    0.02255 2255   
-5.57867e-06 2256  5.57867e-06 -0.000608691 2256    0.02256 2256   
-2.16168e-06 2257  2.16168e-06 -0.000608691 2257    0.02257 2257   
7.96724e-06 2258  -7.96724e-06 -0.000286582 2258    0.02258 2258   
-9.60583e-06 2259  9.60583e-06 -0.000608691 2259    0.02259 2259   
1.13327e-06 2260  -1.13327e-06 -0.000930799 2260    0.0226 2260   
-1.91761e-06 2261  1.91761e-06 -0.000930799 2261    0.02261 2261   
3.94008e-06 2262  -3.94008e-06 -0.000608691 2262    0.02262 2262   
-2.52779e-06 2263  2.52779e-06 -0.000608691 2263    0.02263 2263   
-4.53191e-07 2264  4.53191e-07 -0.000930799 2264    0.02264 2264   
-8.19297e-07 2265  8.19297e-07 -0.000608691 2265    0.02265 2265   
6.45125e-07 2266  -6.45125e-07 3.5527e-05 2266    0.02266 2266   
-5.21256e-06 2267  5.21256e-06 -0.00189713 2267    0.02267 2267   
-3.99221e-06 2268  3.99221e-06 -0.000608691 2268    0.02268 2268   
6.01467e-06 2269  -6.01467e-06 -0.000608691 2269    0.02269 2269   
-2.64982e-06 2270  2.64982e-06 -0.00318556 2270    0.0227 2270   
1.01123e-06 2271  -1.01123e-06 -0.000286582 2271    0.02271 2271   
2.10955e-06 2272  -2.10955e-06 -0.000608691 2272    0.02272 2272   
-4.78544e-06 2273  4.78544e-06 -0.00286345 2273    0.02273 2273   
4.18415e-06 2274  -4.18415e-06 -0.000608691 2274    0.02274 2274   
-4.60239e-06 2275  4.60239e-06 -0.000608691 2275    0.02275 2275   
-2.77186e-06 2276  2.77186e-06 -0.000608691 2276    0.02276 2276   
6.45125e-07 2277  -6.45125e-07 -0.00125291 2277    0.02277 2277   
1.13327e-06 2278  -1.13327e-06 -0.000608691 2278    0.02278 2278   
-2.28372e-06 2279  2.28372e-06 -0.000286582 2279    0.02279 2279   
-4.72442e-06 2280  4.72442e-06 3.5527e-05 2280    0.0228 2280   
3.94008e-06 2281  -3.94008e-06 -0.000608691 2281    0.02281 2281   
3.49494e-08 2282  -3.49494e-08 -0.000608691 2282    0.02282 2282   
-2.89389e-06 2283  2.89389e-06 -0.000286582 2283    0.02283 2283   
-3.31156e-07 2284  3.31156e-07 -0.000608691 2284    0.02284 2284   
-5.75226e-07 2285  5.75226e-07 0.000679745 2285    0.02285 2285   
-2.64982e-06 2286  2.64982e-06 -0.000608691 2286    0.02286 2286   
-2.16168e-06 2287  2.16168e-06 -0.000930799 2287    0.02287 2287   
5.2309e-07 2288  -5.2309e-07 -0.000608691 2288    0.02288 2288   
1.74344e-06 2289  -1.74344e-06 3.5527e-05 2289    0.02289 2289   
-5.45664e-06 2290  5.45664e-06 3.5527e-05 2290    0.0229 2290   
1.37734e-06 2291  -1.37734e-06 3.5527e-05 2291    0.02291 2291   
-5.75226e-07 2292  5.75226e-07 -0.000930799 2292    0.02292 2292   
5.2309e-07 2293  -5.2309e-07 -0.000286582 2293    0.02293 2293   
-3.13797e-06 2294  3.13797e-06 -0.000930799 2294    0.02294 2294   
1.98751e-06 2295  -1.98751e-06 -0.000608691 2295    0.02295 2295   
-3.31156e-07 2296  3.31156e-07 -0.000608691 2296    0.02296 2296   
1.31632e-06 2297  -1.31632e-06 -0.000608691 2297    0.02297 2297   
-5.75226e-07 2298  5.75226e-07 -0.000286582 2298    0.02298 2298   
-6.31088e-06 2299  6.31088e-06 -0.000608691 2299    0.02299 2299   
5.95366e-06 2300  -5.95366e-06 -0.000286582 2300    0.023 2300   
1.07225e-06 2301  -1.07225e-06 -0.000608691 2301    0.02301 2301   
-3.50407e-06 2302  3.50407e-06 -0.000608691 2302    0.02302 2302   
-4.96849e-06 2303  4.96849e-06 -0.000286582 2303    0.02303 2303   
9.30962e-06 2304  -9.30962e-06 -0.000930799 2304    0.02304 2304   
-8.01937e-06 2305  8.01937e-06 -0.000608691 2305    0.02305 2305   
3.08583e-06 2306  -3.08583e-06 -0.000608691 2306    0.02306 2306   
2.23158e-06 2307  -2.23158e-06 -0.000608691 2307    0.02307 2307   
-1.67354e-06 2308  1.67354e-06 -0.000608691 2308    0.02308 2308   
-6.79902e-06 2309  6.79902e-06 -0.000930799 2309    0.02309 2309   
4.91636e-06 2310  -4.91636e-06 -0.000286582 2310    0.0231 2310   
-1.79558e-06 2311  1.79558e-06 -0.000930799 2311    0.02311 2311   
3.20786e-06 2312  -3.20786e-06 -0.000286582 2312    0.02312 2312   
-8.19297e-07 2313  8.19297e-07 -0.000608691 2313    0.02313 2313   
-1.42947e-06 2314  1.42947e-06 -0.000930799 2314    0.02314 2314   
-4.35832e-06 2315  4.35832e-06 -0.000608691 2315    0.02315 2315   
2.23158e-06 2316  -2.23158e-06 3.5527e-05 2316    0.02316 2316   
-2.89389e-06 2317  2.89389e-06 -0.000286582 2317    0.02317 2317   
1.62141e-06 2318  -1.62141e-06 -0.000286582 2318    0.02318 2318   
5.2309e-07 2319  -5.2309e-07 -0.000930799 2319    0.02319 2319   
-3.62611e-06 2320  3.62611e-06 -0.000608691 2320    0.0232 2320   
-1.30744e-06 2321  1.30744e-06 -0.000930799 2321    0.02321 2321   
-1.73456e-06 2322  1.73456e-06 -0.000930799 2322    0.02322 2322   
3.40038e-07 2323  -3.40038e-07 -0.000930799 2323    0.02323 2323   
-1.06337e-06 2324  1.06337e-06 -0.000286582 2324    0.02324 2324   
6.07569e-06 2325  -6.07569e-06 -0.00125291 2325    0.02325 2325   
2.23158e-06 2326  -2.23158e-06 -0.00125291 2326    0.02326 2326   
-7.16513e-06 2327  7.16513e-06 3.5527e-05 2327    0.02327 2327   
-1.55151e-06 2328  1.55151e-06 -0.000608691 2328    0.02328 2328   
1.56985e-07 2329  -1.56985e-07 -0.000608691 2329    0.02329 2329   
2.10955e-06 2330  -2.10955e-06 -0.000286582 2330    0.0233 2330   
-4.60239e-06 2331  4.60239e-06 0.00132396 2331    0.02331 2331   
1.62141e-06 2332  -1.62141e-06 -0.000608691 2332    0.02332 2332   
-8.70854e-08 2333  8.70854e-08 -0.000930799 2333    0.02333 2333   
-5.7007e-06 2334  5.7007e-06 -0.000608691 2334    0.02334 2334   
1.04079e-05 2335  -1.04079e-05 -0.000608691 2335    0.02335 2335   
3.81804e-06 2336  -3.81804e-06 -0.000930799 2336    0.02336 2336   
-4.48035e-06 2337  4.48035e-06 -0.00382978 2337    0.02337 2337   
-1.29008e-05 2338  1.29008e-05 -0.000608691 2338    0.02338 2338   
4.67229e-06 2339  -4.67229e-06 -0.000286582 2339    0.02339 2339   
4.42822e-06 2340  -4.42822e-06 -0.000608691 2340    0.0234 2340   
-9.60583e-06 2341  9.60583e-06 -0.000286582 2341    0.02341 2341   
6.45125e-07 2342  -6.45125e-07 -0.000608691 2342    0.02342 2342   
1.98751e-06 2343  -1.98751e-06 3.5527e-05 2343    0.02343 2343   
3.81804e-06 2344  -3.81804e-06 -0.000286582 2344    0.02344 2344   
-1.12438e-06 2345  1.12438e-06 3.5527e-05 2345    0.02345 2345   
-3.01593e-06 2346  3.01593e-06 -0.000608691 2346    0.02346 2346   
4.67229e-06 2347  -4.67229e-06 -0.000608691 2347    0.02347 2347   
-4.72442e-06 2348  4.72442e-06 3.5527e-05 2348    0.02348 2348   
-8.19297e-07 2349  8.19297e-07 -0.000608691 2349    0.02349 2349   
-2.64982e-06 2350  2.64982e-06 -0.000286582 2350    0.0235 2350   
-2.16168e-06 2351  2.16168e-06 -0.000286582 2351    0.02351 2351   
6.50281e-06 2352  -6.50281e-06 -0.000930799 2352    0.02352 2352   
-4.48035e-06 2353  4.48035e-06 -0.000608691 2353    0.02353 2353   
-2.52779e-06 2354  2.52779e-06 -0.000608691 2354    0.02354 2354   
2.96379e-06 2355  -2.96379e-06 -0.000930799 2355    0.02355 2355   
3.08583e-06 2356  -3.08583e-06 3.5527e-05 2356    0.02356 2356   
-8.87362e-06 2357  8.87362e-06 -0.000930799 2357    0.02357 2357   
8.21131e-06 2358  -8.21131e-06 -0.000286582 2358    0.02358 2358   
-6.92106e-06 2359  6.92106e-06 -0.000930799 2359    0.02359 2359   
1.2553e-06 2360  -1.2553e-06 -0.00125291 2360    0.0236 2360   
-1.67354e-06 2361  1.67354e-06 -0.000286582 2361    0.02361 2361   
1.62141e-06 2362  -1.62141e-06 -0.000608691 2362    0.02362 2362   
4.01056e-07 2363  -4.01056e-07 -0.000930799 2363    0.02363 2363   
-3.62611e-06 2364  3.62611e-06 -0.000286582 2364    0.02364 2364   
1.74344e-06 2365  -1.74344e-06 -0.000608691 2365    0.02365 2365   
-8.70854e-08 2366  8.70854e-08 -0.00125291 2366    0.02366 2366   
2.35362e-06 2367  -2.35362e-06 -0.000930799 2367    0.02367 2367   
-2.34474e-06 2368  2.34474e-06 -0.000930799 2368    0.02368 2368   
-9.66685e-06 2369  9.66685e-06 3.5527e-05 2369    0.02369 2369   
6.07569e-06 2370  -6.07569e-06 -0.000930799 2370    0.0237 2370   
3.20786e-06 2371  -3.20786e-06 -0.000608691 2371    0.02371 2371   
-7.4092e-06 2372  7.4092e-06 3.5527e-05 2372    0.02372 2372   
1.13327e-06 2373  -1.13327e-06 -0.000608691 2373    0.02373 2373   
6.01467e-06 2374  -6.01467e-06 -0.000608691 2374    0.02374 2374   
-1.42947e-06 2375  1.42947e-06 -0.000608691 2375    0.02375 2375   
-5.82274e-06 2376  5.82274e-06 -0.000930799 2376    0.02376 2376   
3.94008e-06 2377  -3.94008e-06 -0.00125291 2377    0.02377 2377   
-9.60583e-06 2378  9.60583e-06 -0.000608691 2378    0.02378 2378   
2.7902e-07 2379  -2.7902e-07 -0.000930799 2379    0.02379 2379   
1.29707e-05 2380  -1.29707e-05 -0.000286582 2380    0.0238 2380   
-2.52779e-06 2381  2.52779e-06 -0.000930799 2381    0.02381 2381   
-5.57867e-06 2382  5.57867e-06 -0.000608691 2382    0.02382 2382   
-2.16168e-06 2383  2.16168e-06 -0.000286582 2383    0.02383 2383   
-2.77186e-06 2384  2.77186e-06 -0.000608691 2384    0.02384 2384   
2.10955e-06 2385  -2.10955e-06 -0.000286582 2385    0.02385 2385   
-5.75226e-07 2386  5.75226e-07 -0.000608691 2386    0.02386 2386   
1.01123e-06 2387  -1.01123e-06 -0.000608691 2387    0.02387 2387   
2.7902e-07 2388  -2.7902e-07 -0.000286582 2388    0.02388 2388   
2.35362e-06 2389  -2.35362e-06 3.5527e-05 2389    0.02389 2389   
-6.31088e-06 2390  6.31088e-06 -0.000608691 2390    0.0239 2390   
8.28177e-07 2391  -8.28177e-07 -0.000608691 2391    0.02391 2391   
1.56985e-07 2392  -1.56985e-07 -0.000286582 2392    0.02392 2392   
8.89196e-07 2393  -8.89196e-07 -0.000930799 2393    0.02393 2393   
-4.35832e-06 2394  4.35832e-06 0.00100185 2394    0.02394 2394   
6.50281e-06 2395  -6.50281e-06 -0.000608691 2395    0.02395 2395   
-1.0216e-05 2396  1.0216e-05 -0.000286582 2396    0.02396 2396   
5.28246e-06 2397  -5.28246e-06 -0.000608691 2397    0.02397 2397   
-3.99221e-06 2398  3.99221e-06 -0.000286582 2398    0.02398 2398   
1.86548e-06 2399  -1.86548e-06 -0.000608691 2399    0.02399 2399   
4.79432e-06 2400  -4.79432e-06 -0.000930799 2400    0.024 2400   
-5.3346e-06 2401  5.3346e-06 -0.00157502 2401    0.02401 2401   
1.62141e-06 2402  -1.62141e-06 -0.000286582 2402    0.02402 2402   
-5.75226e-07 2403  5.75226e-07 -0.000930799 2403    0.02403 2403   
-3.26e-06 2404  3.26e-06 -0.000286582 2404    0.02404 2404   
-3.62611e-06 2405  3.62611e-06 -0.000608691 2405    0.02405 2405   
1.18724e-05 2406  -1.18724e-05 -0.000286582 2406    0.02406 2406   
-8.38548e-06 2407  8.38548e-06 -0.000286582 2407    0.02407 2407   
-2.28372e-06 2408  2.28372e-06 -0.000608691 2408    0.02408 2408   
1.01123e-06 2409  -1.01123e-06 -0.000608691 2409    0.02409 2409   
6.99096e-06 2410  -6.99096e-06 -0.000608691 2410    0.0241 2410   
-7.53123e-06 2411  7.53123e-06 -0.000930799 2411    0.02411 2411   
-9.41332e-07 2412  9.41332e-07 -0.000286582 2412    0.02412 2412   
3.08583e-06 2413  -3.08583e-06 -0.000930799 2413    0.02413 2413   
8.28177e-07 2414  -8.28177e-07 -0.000608691 2414    0.02414 2414   
1.01123e-06 2415  -1.01123e-06 -0.000286582 2415    0.02415 2415   
-8.26344e-06 2416  8.26344e-06 -0.000608691 2416    0.02416 2416   
-4.84646e-06 2417  4.84646e-06 -0.000608691 2417    0.02417 2417   
1.09571e-05 2418  -1.09571e-05 -0.000608691 2418    0.02418 2418   
-3.19898e-06 2419  3.19898e-06 -0.000286582 2419    0.02419 2419   
6.45125e-07 2420  -6.45125e-07 -0.000286582 2420    0.0242 2420   
-1.79558e-06 2421  1.79558e-06 -0.000608691 2421    0.02421 2421   
-2.52779e-06 2422  2.52779e-06 3.5527e-05 2422    0.02422 2422   
8.89196e-07 2423  -8.89196e-07 -0.000930799 2423    0.02423 2423   
1.49937e-06 2424  -1.49937e-06 -0.000608691 2424    0.02424 2424   
-8.19297e-07 2425  8.19297e-07 -0.000286582 2425    0.02425 2425   
-6.97261e-07 2426  6.97261e-07 -0.000930799 2426    0.02426 2426   
7.6716e-07 2427  -7.6716e-07 -0.000286582 2427    0.02427 2427   
-7.04309e-06 2428  7.04309e-06 -0.000930799 2428    0.02428 2428   
8.94352e-06 2429  -8.94352e-06 -0.00125291 2429    0.02429 2429   
-5.3346e-06 2430  5.3346e-06 -0.000608691 2430    0.0243 2430   
2.35362e-06 2431  -2.35362e-06 -0.000608691 2431    0.02431 2431   
-2.89389e-06 2432  2.89389e-06 -0.000930799 2432    0.02432 2432   
-4.48035e-06 2433  4.48035e-06 -0.000286582 2433    0.02433 2433   
2.84176e-06 2434  -2.84176e-06 -0.000286582 2434    0.02434 2434   
3.45193e-06 2435  -3.45193e-06 -0.000608691 2435    0.02435 2435   
-2.10067e-06 2436  2.10067e-06 -0.000608691 2436    0.02436 2436   
-6.3719e-06 2437  6.3719e-06 -0.000930799 2437    0.02437 2437   
1.21164e-05 2438  -1.21164e-05 -0.000608691 2438    0.02438 2438   
-4.23628e-06 2439  4.23628e-06 -0.00125291 2439    0.02439 2439   
-1.61253e-06 2440  1.61253e-06 -0.000930799 2440    0.0244 2440   
-3.13797e-06 2441  3.13797e-06 3.5527e-05 2441    0.02441 2441   
3.20786e-06 2442  -3.20786e-06 -0.000930799 2442    0.02442 2442   
-4.72442e-06 2443  4.72442e-06 -0.000930799 2443    0.02443 2443   
2.7902e-07 2444  -2.7902e-07 -0.000930799 2444    0.02444 2444   
4.01056e-07 2445  -4.01056e-07 -0.000286582 2445    0.02445 2445   
2.23158e-06 2446  -2.23158e-06 -0.000930799 2446    0.02446 2446   
-1.30744e-06 2447  1.30744e-06 -0.000930799 2447    0.02447 2447   
-5.21256e-06 2448  5.21256e-06 3.5527e-05 2448    0.02448 2448   
1.01123e-06 2449  -1.01123e-06 -0.000286582 2449    0.02449 2449   
4.42822e-06 2450  -4.42822e-06 3.5527e-05 2450    0.0245 2450   
-6.18885e-06 2451  6.18885e-06 -0.000608691 2451    0.02451 2451   
3.57397e-06 2452  -3.57397e-06 -0.000286582 2452    0.02452 2452   
1.74344e-06 2453  -1.74344e-06 -0.000608691 2453    0.02453 2453   
-3.87018e-06 2454  3.87018e-06 -0.000286582 2454    0.02454 2454   
-2.0912e-07 2455  2.0912e-07 -0.00125291 2455    0.02455 2455   
-1.42947e-06 2456  1.42947e-06 -0.000286582 2456    0.02456 2456   
5.4045e-06 2457  -5.4045e-06 3.5527e-05 2457    0.02457 2457   
-3.87018e-06 2458  3.87018e-06 -0.000608691 2458    0.02458 2458   
-5.21256e-06 2459  5.21256e-06 -0.000930799 2459    0.02459 2459   
-2.71084e-06 2460  2.71084e-06 -0.000608691 2460    0.0246 2460   
7.4791e-06 2461  -7.4791e-06 -0.000930799 2461    0.02461 2461   
-3.74814e-06 2462  3.74814e-06 -0.000286582 2462    0.02462 2462   
3.57397e-06 2463  -3.57397e-06 -0.000930799 2463    0.02463 2463   
-4.90748e-06 2464  4.90748e-06 0.000679745 2464    0.02464 2464   
-3.19898e-06 2465  3.19898e-06 3.5527e-05 2465    0.02465 2465   
-2.0912e-07 2466  2.0912e-07 -0.000930799 2466    0.02466 2466   
6.01467e-06 2467  -6.01467e-06 -0.000608691 2467    0.02467 2467   
-8.70854e-08 2468  8.70854e-08 -0.000286582 2468    0.02468 2468   
-4.48035e-06 2469  4.48035e-06 -0.000608691 2469    0.02469 2469   
-2.0912e-07 2470  2.0912e-07 -0.000608691 2470    0.0247 2470   
2.84176e-06 2471  -2.84176e-06 -0.00125291 2471    0.02471 2471   
-4.96849e-06 2472  4.96849e-06 -0.000286582 2472    0.02472 2472   
-1.30744e-06 2473  1.30744e-06 3.5527e-05 2473    0.02473 2473   
3.81804e-06 2474  -3.81804e-06 -0.000608691 2474    0.02474 2474   
4.42822e-06 2475  -4.42822e-06 -0.000608691 2475    0.02475 2475   
-1.04601e-05 2476  1.04601e-05 -0.000930799 2476    0.02476 2476   
1.13327e-06 2477  -1.13327e-06 -0.000608691 2477    0.02477 2477   
-1.67354e-06 2478  1.67354e-06 -0.000608691 2478    0.02478 2478   
4.01056e-07 2479  -4.01056e-07 -0.00125291 2479    0.02479 2479   
2.23158e-06 2480  -2.23158e-06 -0.000286582 2480    0.0248 2480   
-2.16168e-06 2481  2.16168e-06 -0.000930799 2481    0.02481 2481   
3.81804e-06 2482  -3.81804e-06 0.000357636 2482    0.02482 2482   
-1.91761e-06 2483  1.91761e-06 -0.000286582 2483    0.02483 2483   
7.06143e-07 2484  -7.06143e-07 -0.000608691 2484    0.02484 2484   
-4.90748e-06 2485  4.90748e-06 -0.00125291 2485    0.02485 2485   
-2.10067e-06 2486  2.10067e-06 -0.000608691 2486    0.02486 2486   
1.56985e-07 2487  -1.56985e-07 -0.000286582 2487    0.02487 2487   
2.7902e-07 2488  -2.7902e-07 -0.000286582 2488    0.02488 2488   
4.06211e-06 2489  -4.06211e-06 -0.000608691 2489    0.02489 2489   
-5.09053e-06 2490  5.09053e-06 -0.000930799 2490    0.0249 2490   
1.56985e-07 2491  -1.56985e-07 -0.000930799 2491    0.02491 2491   
1.56985e-07 2492  -1.56985e-07 -0.000608691 2492    0.02492 2492   
-2.89389e-06 2493  2.89389e-06 -0.000608691 2493    0.02493 2493   
5.16043e-06 2494  -5.16043e-06 -0.000286582 2494    0.02494 2494   
-8.14141e-06 2495  8.14141e-06 -0.000608691 2495    0.02495 2495   
2.84176e-06 2496  -2.84176e-06 -0.000930799 2496    0.02496 2496   
2.59769e-06 2497  -2.59769e-06 -0.000608691 2497    0.02497 2497   
-4.72442e-06 2498  4.72442e-06 -0.000608691 2498    0.02498 2498   
-2.40575e-06 2499  2.40575e-06 -0.000286582 2499    0.02499 2499   
6.13671e-06 2500  -6.13671e-06 -0.000608691 2500    0.025 2500   
-3.38204e-06 2501  3.38204e-06 -0.000608691 2501    0.02501 2501   
-2.28372e-06 2502  2.28372e-06 -0.000930799 2502    0.02502 2502   
-5.75226e-07 2503  5.75226e-07 -0.000930799 2503    0.02503 2503   
-8.19297e-07 2504  8.19297e-07 -0.000608691 2504    0.02504 2504   
5.28246e-06 2505  -5.28246e-06 -0.000286582 2505    0.02505 2505   
-8.32446e-06 2506  8.32446e-06 -0.000286582 2506    0.02506 2506   
4.62073e-07 2507  -4.62073e-07 -0.000608691 2507    0.02507 2507   
6.31976e-06 2508  -6.31976e-06 -0.000608691 2508    0.02508 2508   
4.67229e-06 2509  -4.67229e-06 -0.000286582 2509    0.02509 2509   
-9.4838e-06 2510  9.4838e-06 -0.000286582 2510    0.0251 2510   
1.37734e-06 2511  -1.37734e-06 -0.000608691 2511    0.02511 2511   
-2.52779e-06 2512  2.52779e-06 -0.000930799 2512    0.02512 2512   
-1.55151e-06 2513  1.55151e-06 -0.000608691 2513    0.02513 2513   
-1.42947e-06 2514  1.42947e-06 -0.000286582 2514    0.02514 2514   
3.49494e-08 2515  -3.49494e-08 -0.000286582 2515    0.02515 2515   
2.96379e-06 2516  -2.96379e-06 -0.000608691 2516    0.02516 2516   
5.2309e-07 2517  -5.2309e-07 -0.000608691 2517    0.02517 2517   
1.62141e-06 2518  -1.62141e-06 -0.000930799 2518    0.02518 2518   
-6.97261e-07 2519  6.97261e-07 -0.000608691 2519    0.02519 2519   
-5.21256e-06 2520  5.21256e-06 -0.000930799 2520    0.0252 2520   
-3.99221e-06 2521  3.99221e-06 -0.000930799 2521    0.02521 2521   
5.4045e-06 2522  -5.4045e-06 -0.000608691 2522    0.02522 2522   
2.7902e-07 2523  -2.7902e-07 -0.00125291 2523    0.02523 2523   
1.2553e-06 2524  -1.2553e-06 -0.000286582 2524    0.02524 2524   
-7.04309e-06 2525  7.04309e-06 -0.000608691 2525    0.02525 2525   
6.01467e-06 2526  -6.01467e-06 -0.000286582 2526    0.02526 2526   
-5.3346e-06 2527  5.3346e-06 -0.000930799 2527    0.02527 2527   
-1.79558e-06 2528  1.79558e-06 -0.000608691 2528    0.02528 2528   
3.08583e-06 2529  -3.08583e-06 -0.000286582 2529    0.02529 2529   
5.2309e-07 2530  -5.2309e-07 -0.000608691 2530    0.0253 2530   
-1.67354e-06 2531  1.67354e-06 -0.00157502 2531    0.02531 2531   
-3.13797e-06 2532  3.13797e-06 -0.000930799 2532    0.02532 2532   
8.15029e-06 2533  -8.15029e-06 -0.000286582 2533    0.02533 2533   
-7.04309e-06 2534  7.04309e-06 -0.000286582 2534    0.02534 2534   
-2.03965e-06 2535  2.03965e-06 -0.000608691 2535    0.02535 2535   
1.053e-05 2536  -1.053e-05 -0.000930799 2536    0.02536 2536   
-6.79902e-06 2537  6.79902e-06 0.000357636 2537    0.02537 2537   
3.49494e-08 2538  -3.49494e-08 3.5527e-05 2538    0.02538 2538   
-6.43292e-06 2539  6.43292e-06 -0.000286582 2539    0.02539 2539   
7.35706e-06 2540  -7.35706e-06 -0.000930799 2540    0.0254 2540   
2.23158e-06 2541  -2.23158e-06 -0.000608691 2541    0.02541 2541   
-7.65327e-06 2542  7.65327e-06 -0.000608691 2542    0.02542 2542   
-2.0912e-07 2543  2.0912e-07 -0.000930799 2543    0.02543 2543   
-8.70854e-08 2544  8.70854e-08 -0.000286582 2544    0.02544 2544   
-9.41332e-07 2545  9.41332e-07 -0.000608691 2545    0.02545 2545   
2.7902e-07 2546  -2.7902e-07 -0.000608691 2546    0.02546 2546   
-4.60239e-06 2547  4.60239e-06 -0.000286582 2547    0.02547 2547   
8.89196e-07 2548  -8.89196e-07 -0.000930799 2548    0.02548 2548   
4.91636e-06 2549  -4.91636e-06 -0.000286582 2549    0.02549 2549   
1.98751e-06 2550  -1.98751e-06 -0.000930799 2550    0.0255 2550   
-5.57867e-06 2551  5.57867e-06 -0.000930799 2551    0.02551 2551   
1.62141e-06 2552  -1.62141e-06 -0.000286582 2552    0.02552 2552   
-1.30744e-06 2553  1.30744e-06 -0.000608691 2553    0.02553 2553   
-5.88376e-06 2554  5.88376e-06 -0.000930799 2554    0.02554 2554   
5.4045e-06 2555  -5.4045e-06 -0.000608691 2555    0.02555 2555   
-1.67354e-06 2556  1.67354e-06 -0.000286582 2556    0.02556 2556   
1.56985e-07 2557  -1.56985e-07 -0.000930799 2557    0.02557 2557   
-4.53191e-07 2558  4.53191e-07 -0.000286582 2558    0.02558 2558   
5.7706e-06 2559  -5.7706e-06 -0.000930799 2559    0.02559 2559   
-7.4092e-06 2560  7.4092e-06 -0.000930799 2560    0.0256 2560   
-8.19297e-07 2561  8.19297e-07 -0.000286582 2561    0.02561 2561   
5.03839e-06 2562  -5.03839e-06 3.5527e-05 2562    0.02562 2562   
-4.72442e-06 2563  4.72442e-06 -0.000608691 2563    0.02563 2563   
-5.94478e-06 2564  5.94478e-06 -0.000286582 2564    0.02564 2564   
5.4045e-06 2565  -5.4045e-06 -0.000286582 2565    0.02565 2565   
2.10955e-06 2566  -2.10955e-06 -0.000930799 2566    0.02566 2566   
-4.48035e-06 2567  4.48035e-06 -0.000930799 2567    0.02567 2567   
-2.52779e-06 2568  2.52779e-06 -0.000608691 2568    0.02568 2568   
6.45125e-07 2569  -6.45125e-07 -0.000608691 2569    0.02569 2569   
7.60113e-06 2570  -7.60113e-06 -0.000286582 2570    0.0257 2570   
-6.55495e-06 2571  6.55495e-06 -0.000608691 2571    0.02571 2571   
-1.1854e-06 2572  1.1854e-06 -0.000286582 2572    0.02572 2572   
2.35362e-06 2573  -2.35362e-06 -0.000930799 2573    0.02573 2573   
-3.38204e-06 2574  3.38204e-06 -0.000286582 2574    0.02574 2574   
1.04079e-05 2575  -1.04079e-05 -0.000608691 2575    0.02575 2575   
-7.34818e-06 2576  7.34818e-06 -0.000608691 2576    0.02576 2576   
1.19428e-06 2577  -1.19428e-06 -0.00125291 2577    0.02577 2577   
-5.02951e-06 2578  5.02951e-06 -0.000608691 2578    0.02578 2578   
-2.40575e-06 2579  2.40575e-06 -0.000608691 2579    0.02579 2579   
4.42822e-06 2580  -4.42822e-06 -0.000608691 2580    0.0258 2580   
-5.02951e-06 2581  5.02951e-06 -0.000286582 2581    0.02581 2581   
8.28177e-07 2582  -8.28177e-07 -0.000608691 2582    0.02582 2582   
3.94008e-06 2583  -3.94008e-06 0.00100185 2583    0.02583 2583   
-4.84646e-06 2584  4.84646e-06 -0.000608691 2584    0.02584 2584   
-5.09053e-06 2585  5.09053e-06 -0.000608691 2585    0.02585 2585   
4.67229e-06 2586  -4.67229e-06 -0.000286582 2586    0.02586 2586   
2.71972e-06 2587  -2.71972e-06 -0.000608691 2587    0.02587 2587   
-6.55495e-06 2588  6.55495e-06 -0.000286582 2588    0.02588 2588   
1.13327e-06 2589  -1.13327e-06 3.5527e-05 2589    0.02589 2589   
1.01123e-06 2590  -1.01123e-06 -0.000286582 2590    0.0259 2590   
3.3299e-06 2591  -3.3299e-06 -0.000608691 2591    0.02591 2591   
-4.96849e-06 2592  4.96849e-06 -0.000930799 2592    0.02592 2592   
-3.87018e-06 2593  3.87018e-06 -0.000608691 2593    0.02593 2593   
-2.77186e-06 2594  2.77186e-06 -0.000930799 2594    0.02594 2594   
3.20786e-06 2595  -3.20786e-06 -0.000930799 2595    0.02595 2595   
-3.50407e-06 2596  3.50407e-06 -0.000608691 2596    0.02596 2596   
8.33334e-06 2597  -8.33334e-06 -0.000608691 2597    0.02597 2597   
-6.55495e-06 2598  6.55495e-06 -0.000608691 2598    0.02598 2598   
-1.00235e-06 2599  1.00235e-06 -0.000608691 2599    0.02599 2599   
-1.36846e-06 2600  1.36846e-06 -0.000286582 2600    0.026 2600   
-6.98207e-06 2601  6.98207e-06 -0.000286582 2601    0.02601 2601   
6.74689e-06 2602  -6.74689e-06 -0.00125291 2602    0.02602 2602   
3.49494e-08 2603  -3.49494e-08 -0.000286582 2603    0.02603 2603   
-3.31156e-07 2604  3.31156e-07 -0.000286582 2604    0.02604 2604   
2.10955e-06 2605  -2.10955e-06 -0.000286582 2605    0.02605 2605   
-4.35832e-06 2606  4.35832e-06 -0.000608691 2606    0.02606 2606   
2.23158e-06 2607  -2.23158e-06 -0.000930799 2607    0.02607 2607   
-3.31156e-07 2608  3.31156e-07 -0.000608691 2608    0.02608 2608   
-2.28372e-06 2609  2.28372e-06 -0.000608691 2609    0.02609 2609   
2.71972e-06 2610  -2.71972e-06 -0.000286582 2610    0.0261 2610   
1.01123e-06 2611  -1.01123e-06 -0.00125291 2611    0.02611 2611   
-7.7753e-06 2612  7.7753e-06 -0.000930799 2612    0.02612 2612   
1.62141e-06 2613  -1.62141e-06 -0.000608691 2613    0.02613 2613   
1.37734e-06 2614  -1.37734e-06 -0.000608691 2614    0.02614 2614   
-4.11425e-06 2615  4.11425e-06 -0.000608691 2615    0.02615 2615   
1.37734e-06 2616  -1.37734e-06 -0.000608691 2616    0.02616 2616   
3.49494e-08 2617  -3.49494e-08 -0.000608691 2617    0.02617 2617   
4.18415e-06 2618  -4.18415e-06 -0.000286582 2618    0.02618 2618   
-7.53123e-06 2619  7.53123e-06 -0.000930799 2619    0.02619 2619   
2.47565e-06 2620  -2.47565e-06 -0.000608691 2620    0.0262 2620   
3.3299e-06 2621  -3.3299e-06 3.5527e-05 2621    0.02621 2621   
-4.23628e-06 2622  4.23628e-06 3.5527e-05 2622    0.02622 2622   
-1.67354e-06 2623  1.67354e-06 -0.000930799 2623    0.02623 2623   
5.95366e-06 2624  -5.95366e-06 0.00100185 2624    0.02624 2624   
-9.05667e-06 2625  9.05667e-06 -0.00125291 2625    0.02625 2625   
2.65871e-06 2626  -2.65871e-06 -0.000608691 2626    0.02626 2626   
3.3299e-06 2627  -3.3299e-06 3.5527e-05 2627    0.02627 2627   
-4.96849e-06 2628  4.96849e-06 -0.000930799 2628    0.02628 2628   
-1.06337e-06 2629  1.06337e-06 -0.000608691 2629    0.02629 2629   
5.03839e-06 2630  -5.03839e-06 -0.000608691 2630    0.0263 2630   
-5.82274e-06 2631  5.82274e-06 -0.000930799 2631    0.02631 2631   
1.74344e-06 2632  -1.74344e-06 -0.000608691 2632    0.02632 2632   
2.35362e-06 2633  -2.35362e-06 -0.000608691 2633    0.02633 2633   
-3.87018e-06 2634  3.87018e-06 -0.00125291 2634    0.02634 2634   
-6.97261e-07 2635  6.97261e-07 -0.000930799 2635    0.02635 2635   
-5.75226e-07 2636  5.75226e-07 -0.000930799 2636    0.02636 2636   
2.10955e-06 2637  -2.10955e-06 3.5527e-05 2637    0.02637 2637   
-4.11425e-06 2638  4.11425e-06 -0.000930799 2638    0.02638 2638   
1.37734e-06 2639  -1.37734e-06 -0.000608691 2639    0.02639 2639   
-9.41332e-07 2640  9.41332e-07 3.5527e-05 2640    0.0264 2640   
6.25874e-06 2641  -6.25874e-06 -0.00125291 2641    0.02641 2641   
-1.79558e-06 2642  1.79558e-06 -0.000930799 2642    0.02642 2642   
-6.18885e-06 2643  6.18885e-06 -0.000286582 2643    0.02643 2643   
-1.91761e-06 2644  1.91761e-06 3.5527e-05 2644    0.02644 2644   
1.2553e-06 2645  -1.2553e-06 -0.000608691 2645    0.02645 2645   
4.00109e-06 2646  -4.00109e-06 3.5527e-05 2646    0.02646 2646   
-3.93119e-06 2647  3.93119e-06 -0.000608691 2647    0.02647 2647   
2.78074e-06 2648  -2.78074e-06 -0.000608691 2648    0.02648 2648   
-2.16168e-06 2649  2.16168e-06 -0.000608691 2649    0.02649 2649   
-5.94478e-06 2650  5.94478e-06 -0.000608691 2650    0.0265 2650   
2.96379e-06 2651  -2.96379e-06 -0.000286582 2651    0.02651 2651   
1.98751e-06 2652  -1.98751e-06 -0.000930799 2652    0.02652 2652   
-9.41332e-07 2653  9.41332e-07 -0.000930799 2653    0.02653 2653   
-4.84646e-06 2654  4.84646e-06 -0.000286582 2654    0.02654 2654   
3.08583e-06 2655  -3.08583e-06 -0.000608691 2655    0.02655 2655   
-8.19297e-07 2656  8.19297e-07 -0.000286582 2656    0.02656 2656   
4.55025e-06 2657  -4.55025e-06 -0.000608691 2657    0.02657 2657   
-2.89389e-06 2658  2.89389e-06 -0.000286582 2658    0.02658 2658   
-5.09053e-06 2659  5.09053e-06 -0.00286345 2659    0.02659 2659   
1.74344e-06 2660  -1.74344e-06 0.000357636 2660    0.0266 2660   
-3.31156e-07 2661  3.31156e-07 -0.000286582 2661    0.02661 2661   
2.23158e-06 2662  -2.23158e-06 -0.00125291 2662    0.02662 2662   
-3.01593e-06 2663  3.01593e-06 -0.000930799 2663    0.02663 2663   
-4.23628e-06 2664  4.23628e-06 -0.000608691 2664    0.02664 2664   
2.23158e-06 2665  -2.23158e-06 -0.000608691 2665    0.02665 2665   
5.28246e-06 2666  -5.28246e-06 -0.000286582 2666    0.02666 2666   
-8.50752e-06 2667  8.50752e-06 -0.000930799 2667    0.02667 2667   
4.55025e-06 2668  -4.55025e-06 -0.000608691 2668    0.02668 2668   
-3.19898e-06 2669  3.19898e-06 -0.000930799 2669    0.02669 2669   
-1.36846e-06 2670  1.36846e-06 -0.000608691 2670    0.0267 2670   
-3.87018e-06 2671  3.87018e-06 -0.000930799 2671    0.02671 2671   
6.25874e-06 2672  -6.25874e-06 -0.000608691 2672    0.02672 2672   
-1.61253e-06 2673  1.61253e-06 -0.000930799 2673    0.02673 2673   
-4.66341e-06 2674  4.66341e-06 -0.000286582 2674    0.02674 2674   
2.41464e-06 2675  -2.41464e-06 -0.000608691 2675    0.02675 2675   
1.98751e-06 2676  -1.98751e-06 -0.000930799 2676    0.02676 2676   
-1.91761e-06 2677  1.91761e-06 -0.000286582 2677    0.02677 2677   
4.01056e-07 2678  -4.01056e-07 -0.000608691 2678    0.02678 2678   
7.6716e-07 2679  -7.6716e-07 3.5527e-05 2679    0.02679 2679   
-9.41332e-07 2680  9.41332e-07 -0.000286582 2680    0.0268 2680   
-4.60239e-06 2681  4.60239e-06 3.5527e-05 2681    0.02681 2681   
3.69601e-06 2682  -3.69601e-06 -0.000286582 2682    0.02682 2682   
8.89196e-07 2683  -8.89196e-07 -0.000930799 2683    0.02683 2683   
-1.91761e-06 2684  1.91761e-06 -0.000608691 2684    0.02684 2684   
-5.7007e-06 2685  5.7007e-06 -0.000608691 2685    0.02685 2685   
5.52653e-06 2686  -5.52653e-06 -0.000930799 2686    0.02686 2686   
-2.52779e-06 2687  2.52779e-06 -0.000286582 2687    0.02687 2687   
-1.67354e-06 2688  1.67354e-06 -0.000286582 2688    0.02688 2688   
4.55025e-06 2689  -4.55025e-06 -0.000930799 2689    0.02689 2689   
-5.3346e-06 2690  5.3346e-06 -0.000286582 2690    0.0269 2690   
-6.43292e-06 2691  6.43292e-06 -0.000930799 2691    0.02691 2691   
1.62656e-05 2692  -1.62656e-05 -0.000930799 2692    0.02692 2692   
-2.2227e-06 2693  2.2227e-06 -0.00125291 2693    0.02693 2693   
-6.31088e-06 2694  6.31088e-06 -0.000930799 2694    0.02694 2694   
-3.07695e-06 2695  3.07695e-06 -0.000930799 2695    0.02695 2695   
3.39092e-06 2696  -3.39092e-06 -0.000286582 2696    0.02696 2696   
7.6716e-07 2697  -7.6716e-07 3.5527e-05 2697    0.02697 2697   
-7.04309e-06 2698  7.04309e-06 -0.000608691 2698    0.02698 2698   
-1.79558e-06 2699  1.79558e-06 -0.000930799 2699    0.02699 2699   
7.11299e-06 2700  -7.11299e-06 -0.000286582 2700    0.027 2700   
3.49494e-08 2701  -3.49494e-08 -0.000286582 2701    0.02701 2701   
-4.72442e-06 2702  4.72442e-06 3.5527e-05 2702    0.02702 2702   
-2.03965e-06 2703  2.03965e-06 -0.000286582 2703    0.02703 2703   
5.16043e-06 2704  -5.16043e-06 -0.000930799 2704    0.02704 2704   
-4.53191e-07 2705  4.53191e-07 -0.00125291 2705    0.02705 2705   
-1.67354e-06 2706  1.67354e-06 -0.000286582 2706    0.02706 2706   
-1.1854e-06 2707  1.1854e-06 -0.000930799 2707    0.02707 2707   
2.35362e-06 2708  -2.35362e-06 3.5527e-05 2708    0.02708 2708   
-6.43292e-06 2709  6.43292e-06 -0.000930799 2709    0.02709 2709   
3.49494e-08 2710  -3.49494e-08 -0.000608691 2710    0.0271 2710   
2.35362e-06 2711  -2.35362e-06 -0.000608691 2711    0.02711 2711   
2.47565e-06 2712  -2.47565e-06 -0.000286582 2712    0.02712 2712   
-3.31156e-07 2713  3.31156e-07 -0.000930799 2713    0.02713 2713   
1.2553e-06 2714  -1.2553e-06 -0.000286582 2714    0.02714 2714   
-4.60239e-06 2715  4.60239e-06 -0.000930799 2715    0.02715 2715   
2.35362e-06 2716  -2.35362e-06 -0.000608691 2716    0.02716 2716   
2.59769e-06 2717  -2.59769e-06 -0.00286345 2717    0.02717 2717   
-9.05667e-06 2718  9.05667e-06 -0.000608691 2718    0.02718 2718   
5.64857e-06 2719  -5.64857e-06 -0.000608691 2719    0.02719 2719   
1.98751e-06 2720  -1.98751e-06 0.00132396 2720    0.0272 2720   
-4.72442e-06 2721  4.72442e-06 -0.000608691 2721    0.02721 2721   
1.43835e-06 2722  -1.43835e-06 -0.000286582 2722    0.02722 2722   
-1.8566e-06 2723  1.8566e-06 -0.000608691 2723    0.02723 2723   
-1.42947e-06 2724  1.42947e-06 3.5527e-05 2724    0.02724 2724   
3.57397e-06 2725  -3.57397e-06 -0.000608691 2725    0.02725 2725   
1.49937e-06 2726  -1.49937e-06 -0.000930799 2726    0.02726 2726   
-5.45664e-06 2727  5.45664e-06 -0.000286582 2727    0.02727 2727   
-6.97261e-07 2728  6.97261e-07 -0.000286582 2728    0.02728 2728   
2.7902e-07 2729  -2.7902e-07 -0.00125291 2729    0.02729 2729   
1.98751e-06 2730  -1.98751e-06 -0.000608691 2730    0.0273 2730   
1.37734e-06 2731  -1.37734e-06 -0.000930799 2731    0.02731 2731   
1.56985e-07 2732  -1.56985e-07 -0.000608691 2732    0.02732 2732   
-1.91761e-06 2733  1.91761e-06 -0.000930799 2733    0.02733 2733   
1.86548e-06 2734  -1.86548e-06 -0.000286582 2734    0.02734 2734   
-1.06337e-06 2735  1.06337e-06 -0.000286582 2735    0.02735 2735   
3.49494e-08 2736  -3.49494e-08 -0.000930799 2736    0.02736 2736   
-3.50407e-06 2737  3.50407e-06 -0.000608691 2737    0.02737 2737   
-8.70854e-08 2738  8.70854e-08 -0.000608691 2738    0.02738 2738   
-2.40575e-06 2739  2.40575e-06 -0.00125291 2739    0.02739 2739   
-8.80314e-07 2740  8.80314e-07 -0.000286582 2740    0.0274 2740   
5.95366e-06 2741  -5.95366e-06 -0.000608691 2741    0.02741 2741   
-2.28372e-06 2742  2.28372e-06 -0.000286582 2742    0.02742 2742   
-2.2227e-06 2743  2.2227e-06 -0.000286582 2743    0.02743 2743   
8.08927e-06 2744  -8.08927e-06 -0.000608691 2744    0.02744 2744   
-9.4838e-06 2745  9.4838e-06 -0.000608691 2745    0.02745 2745   
4.55025e-06 2746  -4.55025e-06 -0.00157502 2746    0.02746 2746   
-2.64982e-06 2747  2.64982e-06 -0.00125291 2747    0.02747 2747   
8.89196e-07 2748  -8.89196e-07 -0.000286582 2748    0.02748 2748   
-5.75226e-07 2749  5.75226e-07 -0.00125291 2749    0.02749 2749   
-3.87018e-06 2750  3.87018e-06 -0.000608691 2750    0.0275 2750   
1.62141e-06 2751  -1.62141e-06 -0.000930799 2751    0.02751 2751   
-2.52779e-06 2752  2.52779e-06 -0.000608691 2752    0.02752 2752   
2.35362e-06 2753  -2.35362e-06 -0.000608691 2753    0.02753 2753   
4.01056e-07 2754  -4.01056e-07 -0.000286582 2754    0.02754 2754   
-1.91761e-06 2755  1.91761e-06 -0.000286582 2755    0.02755 2755   
7.6716e-07 2756  -7.6716e-07 3.5527e-05 2756    0.02756 2756   
-7.4092e-06 2757  7.4092e-06 -0.000286582 2757    0.02757 2757   
7.72317e-06 2758  -7.72317e-06 -0.000286582 2758    0.02758 2758   
-1.1854e-06 2759  1.1854e-06 -0.000608691 2759    0.02759 2759   
-4.60239e-06 2760  4.60239e-06 -0.00157502 2760    0.0276 2760   
1.01123e-06 2761  -1.01123e-06 -0.000608691 2761    0.02761 2761   
3.49494e-08 2762  -3.49494e-08 -0.000286582 2762    0.02762 2762   
-7.58279e-07 2763  7.58279e-07 -0.000286582 2763    0.02763 2763   
6.38078e-06 2764  -6.38078e-06 -0.000286582 2764    0.02764 2764   
-4.23628e-06 2765  4.23628e-06 -0.000608691 2765    0.02765 2765   
-1.91761e-06 2766  1.91761e-06 -0.000286582 2766    0.02766 2766   
-1.91761e-06 2767  1.91761e-06 3.5527e-05 2767    0.02767 2767   
8.89196e-07 2768  -8.89196e-07 -0.000286582 2768    0.02768 2768   
2.96379e-06 2769  -2.96379e-06 -0.000930799 2769    0.02769 2769   
7.6716e-07 2770  -7.6716e-07 -0.000608691 2770    0.0277 2770   
-9.11769e-06 2771  9.11769e-06 -0.000286582 2771    0.02771 2771   
8.69945e-06 2772  -8.69945e-06 -0.000286582 2772    0.02772 2772   
-2.64982e-06 2773  2.64982e-06 -0.000286582 2773    0.02773 2773   
3.49494e-08 2774  -3.49494e-08 -0.000286582 2774    0.02774 2774   
-2.16168e-06 2775  2.16168e-06 -0.000286582 2775    0.02775 2775   
1.13327e-06 2776  -1.13327e-06 -0.000930799 2776    0.02776 2776   
6.45125e-07 2777  -6.45125e-07 -0.000930799 2777    0.02777 2777   
-4.96849e-06 2778  4.96849e-06 -0.000930799 2778    0.02778 2778   
1.86548e-06 2779  -1.86548e-06 -0.00125291 2779    0.02779 2779   
4.67229e-06 2780  -4.67229e-06 -0.000930799 2780    0.0278 2780   
-3.26e-06 2781  3.26e-06 -0.000930799 2781    0.02781 2781   
1.01123e-06 2782  -1.01123e-06 -0.000930799 2782    0.02782 2782   
-6.43292e-06 2783  6.43292e-06 -0.000930799 2783    0.02783 2783   
4.06211e-06 2784  -4.06211e-06 -0.000608691 2784    0.02784 2784   
-3.01593e-06 2785  3.01593e-06 -0.000608691 2785    0.02785 2785   
-4.53191e-07 2786  4.53191e-07 3.5527e-05 2786    0.02786 2786   
1.10181e-05 2787  -1.10181e-05 -0.000608691 2787    0.02787 2787   
-1.10092e-05 2788  1.10092e-05 -0.000286582 2788    0.02788 2788   
7.06143e-07 2789  -7.06143e-07 -0.000930799 2789    0.02789 2789   
-3.99221e-06 2790  3.99221e-06 -0.000608691 2790    0.0279 2790   
7.90622e-06 2791  -7.90622e-06 -0.000286582 2791    0.02791 2791   
4.06211e-06 2792  -4.06211e-06 -0.000286582 2792    0.02792 2792   
-1.49754e-05 2793  1.49754e-05 -0.000930799 2793    0.02793 2793   
4.91636e-06 2794  -4.91636e-06 -0.000608691 2794    0.02794 2794   
-1.42947e-06 2795  1.42947e-06 -0.000608691 2795    0.02795 2795   
8.57741e-06 2796  -8.57741e-06 -0.000286582 2796    0.02796 2796   
-9.72787e-06 2797  9.72787e-06 -0.000608691 2797    0.02797 2797   
-8.70854e-08 2798  8.70854e-08 -0.000608691 2798    0.02798 2798   
4.42822e-06 2799  -4.42822e-06 -0.000930799 2799    0.02799 2799   
-4.60239e-06 2800  4.60239e-06 -0.00125291 2800    0.028 2800   
2.23158e-06 2801  -2.23158e-06 -0.000930799 2801    0.02801 2801   
-4.96849e-06 2802  4.96849e-06 -0.000286582 2802    0.02802 2802   
-2.03965e-06 2803  2.03965e-06 0.000679745 2803    0.02803 2803   
3.69601e-06 2804  -3.69601e-06 -0.000286582 2804    0.02804 2804   
-4.35832e-06 2805  4.35832e-06 -0.000930799 2805    0.02805 2805   
6.99096e-06 2806  -6.99096e-06 -0.000286582 2806    0.02806 2806   
5.2309e-07 2807  -5.2309e-07 -0.000608691 2807    0.02807 2807   
-5.45664e-06 2808  5.45664e-06 -0.000930799 2808    0.02808 2808   
4.67229e-06 2809  -4.67229e-06 -0.000930799 2809    0.02809 2809   
-8.20243e-06 2810  8.20243e-06 -0.000930799 2810    0.0281 2810   
-6.36244e-07 2811  6.36244e-07 -0.000608691 2811    0.02811 2811   
8.76047e-06 2812  -8.76047e-06 -0.000286582 2812    0.02812 2812   
-7.04309e-06 2813  7.04309e-06 -0.000608691 2813    0.02813 2813   
1.49937e-06 2814  -1.49937e-06 -0.00125291 2814    0.02814 2814   
1.13327e-06 2815  -1.13327e-06 -0.000930799 2815    0.02815 2815   
1.2553e-06 2816  -1.2553e-06 -0.000608691 2816    0.02816 2816   
-3.74814e-06 2817  3.74814e-06 -0.000608691 2817    0.02817 2817   
2.10955e-06 2818  -2.10955e-06 -0.000608691 2818    0.02818 2818   
-4.53191e-07 2819  4.53191e-07 -0.000930799 2819    0.02819 2819   
1.98751e-06 2820  -1.98751e-06 -0.000608691 2820    0.0282 2820   
-9.4838e-06 2821  9.4838e-06 -0.000608691 2821    0.02821 2821   
6.62485e-06 2822  -6.62485e-06 -0.000608691 2822    0.02822 2822   
-8.70854e-08 2823  8.70854e-08 -0.000608691 2823    0.02823 2823   
3.81804e-06 2824  -3.81804e-06 0.00100185 2824    0.02824 2824   
-8.75159e-06 2825  8.75159e-06 3.5527e-05 2825    0.02825 2825   
1.86548e-06 2826  -1.86548e-06 -0.000286582 2826    0.02826 2826   
2.71972e-06 2827  -2.71972e-06 -0.000930799 2827    0.02827 2827   
-2.77186e-06 2828  2.77186e-06 -0.000608691 2828    0.02828 2828   
3.45193e-06 2829  -3.45193e-06 -0.000608691 2829    0.02829 2829   
-2.03965e-06 2830  2.03965e-06 -0.000930799 2830    0.0283 2830   
-2.40575e-06 2831  2.40575e-06 -0.000608691 2831    0.02831 2831   
-2.28372e-06 2832  2.28372e-06 -0.000930799 2832    0.02832 2832   
-4.66341e-06 2833  4.66341e-06 -0.000608691 2833    0.02833 2833   
7.8452e-06 2834  -7.8452e-06 -0.000286582 2834    0.02834 2834   
2.10955e-06 2835  -2.10955e-06 -0.000286582 2835    0.02835 2835   
-6.31088e-06 2836  6.31088e-06 -0.000608691 2836    0.02836 2836   
-3.62611e-06 2837  3.62611e-06 -0.000608691 2837    0.02837 2837   
3.08583e-06 2838  -3.08583e-06 -0.000930799 2838    0.02838 2838   
3.08583e-06 2839  -3.08583e-06 -0.000608691 2839    0.02839 2839   
-5.3346e-06 2840  5.3346e-06 -0.000930799 2840    0.0284 2840   
1.04079e-05 2841  -1.04079e-05 -0.000608691 2841    0.02841 2841   
-2.16168e-06 2842  2.16168e-06 -0.000608691 2842    0.02842 2842   
-7.16513e-06 2843  7.16513e-06 -0.000930799 2843    0.02843 2843   
-3.13797e-06 2844  3.13797e-06 -0.000286582 2844    0.02844 2844   
4.55025e-06 2845  -4.55025e-06 -0.000286582 2845    0.02845 2845   
7.72317e-06 2846  -7.72317e-06 -0.000930799 2846    0.02846 2846   
5.2309e-07 2847  -5.2309e-07 -0.000930799 2847    0.02847 2847   
-1.44872e-05 2848  1.44872e-05 -0.000930799 2848    0.02848 2848   
4.06211e-06 2849  -4.06211e-06 3.5527e-05 2849    0.02849 2849   
1.74344e-06 2850  -1.74344e-06 -0.000286582 2850    0.0285 2850   
-2.77186e-06 2851  2.77186e-06 -0.000608691 2851    0.02851 2851   
8.89196e-07 2852  -8.89196e-07 -0.000930799 2852    0.02852 2852   
6.45125e-07 2853  -6.45125e-07 -0.000930799 2853    0.02853 2853   
-3.13797e-06 2854  3.13797e-06 -0.000930799 2854    0.02854 2854   
4.01056e-07 2855  -4.01056e-07 0.00196818 2855    0.02855 2855   
-5.75226e-07 2856  5.75226e-07 -0.000608691 2856    0.02856 2856   
4.79432e-06 2857  -4.79432e-06 -0.000608691 2857    0.02857 2857   
-1.91761e-06 2858  1.91761e-06 -0.00350767 2858    0.02858 2858   
1.07225e-06 2859  -1.07225e-06 -0.000608691 2859    0.02859 2859   
-3.99221e-06 2860  3.99221e-06 -0.000608691 2860    0.0286 2860   
-3.01593e-06 2861  3.01593e-06 -0.000930799 2861    0.02861 2861   
6.62485e-06 2862  -6.62485e-06 -0.000286582 2862    0.02862 2862   
-8.19297e-07 2863  8.19297e-07 -0.000286582 2863    0.02863 2863   
-8.19297e-07 2864  8.19297e-07 -0.000608691 2864    0.02864 2864   
-9.8499e-06 2865  9.8499e-06 -0.000930799 2865    0.02865 2865   
9.30962e-06 2866  -9.30962e-06 -0.000608691 2866    0.02866 2866   
1.86548e-06 2867  -1.86548e-06 -0.000930799 2867    0.02867 2867   
-6.92106e-06 2868  6.92106e-06 -0.000286582 2868    0.02868 2868   
-1.55151e-06 2869  1.55151e-06 -0.000930799 2869    0.02869 2869   
-1.1854e-06 2870  1.1854e-06 3.5527e-05 2870    0.0287 2870   
-1.06337e-06 2871  1.06337e-06 -0.000608691 2871    0.02871 2871   
5.03839e-06 2872  -5.03839e-06 -0.000608691 2872    0.02872 2872   
-6.43292e-06 2873  6.43292e-06 3.5527e-05 2873    0.02873 2873   
-8.19297e-07 2874  8.19297e-07 -0.000608691 2874    0.02874 2874   
2.47565e-06 2875  -2.47565e-06 -0.000608691 2875    0.02875 2875   
4.79432e-06 2876  -4.79432e-06 -0.000608691 2876    0.02876 2876   
-6.06681e-06 2877  6.06681e-06 -0.000286582 2877    0.02877 2877   
3.3299e-06 2878  -3.3299e-06 -0.000286582 2878    0.02878 2878   
-2.16168e-06 2879  2.16168e-06 -0.000608691 2879    0.02879 2879   
-2.71084e-06 2880  2.71084e-06 -0.000608691 2880    0.0288 2880   
4.62073e-07 2881  -4.62073e-07 3.5527e-05 2881    0.02881 2881   
1.07225e-06 2882  -1.07225e-06 -0.000286582 2882    0.02882 2882   
-1.67354e-06 2883  1.67354e-06 3.5527e-05 2883    0.02883 2883   
3.3299e-06 2884  -3.3299e-06 -0.000286582 2884    0.02884 2884   
-2.40575e-06 2885  2.40575e-06 -0.000930799 2885    0.02885 2885   
-3.01593e-06 2886  3.01593e-06 -0.000930799 2886    0.02886 2886   
2.59769e-06 2887  -2.59769e-06 -0.000286582 2887    0.02887 2887   
-3.87018e-06 2888  3.87018e-06 -0.000286582 2888    0.02888 2888   
-1.67354e-06 2889  1.67354e-06 -0.000608691 2889    0.02889 2889   
4.67229e-06 2890  -4.67229e-06 -0.000286582 2890    0.0289 2890   
-3.13797e-06 2891  3.13797e-06 -0.000608691 2891    0.02891 2891   
4.01056e-07 2892  -4.01056e-07 -0.000608691 2892    0.02892 2892   
2.47565e-06 2893  -2.47565e-06 -0.000608691 2893    0.02893 2893   
-2.03965e-06 2894  2.03965e-06 -0.000286582 2894    0.02894 2894   
1.01123e-06 2895  -1.01123e-06 -0.000286582 2895    0.02895 2895   
-5.94478e-06 2896  5.94478e-06 -0.000608691 2896    0.02896 2896   
2.7902e-07 2897  -2.7902e-07 -0.000286582 2897    0.02897 2897   
6.13671e-06 2898  -6.13671e-06 -0.000608691 2898    0.02898 2898   
6.45125e-07 2899  -6.45125e-07 -0.000286582 2899    0.02899 2899   
-4.72442e-06 2900  4.72442e-06 -0.000608691 2900    0.029 2900   
-6.18885e-06 2901  6.18885e-06 -0.000608691 2901    0.02901 2901   
1.98751e-06 2902  -1.98751e-06 0.00164607 2902    0.02902 2902   
-3.32102e-06 2903  3.32102e-06 -0.00125291 2903    0.02903 2903   
3.26888e-06 2904  -3.26888e-06 -0.000286582 2904    0.02904 2904   
4.55025e-06 2905  -4.55025e-06 -0.000608691 2905    0.02905 2905   
-3.80916e-06 2906  3.80916e-06 3.5527e-05 2906    0.02906 2906   
-1.91761e-06 2907  1.91761e-06 -0.000286582 2907    0.02907 2907   
-2.52779e-06 2908  2.52779e-06 -0.000286582 2908    0.02908 2908   
-2.0912e-07 2909  2.0912e-07 -0.000286582 2909    0.02909 2909   
2.71972e-06 2910  -2.71972e-06 3.5527e-05 2910    0.0291 2910   
-2.16168e-06 2911  2.16168e-06 -0.000286582 2911    0.02911 2911   
-4.53191e-07 2912  4.53191e-07 -0.000286582 2912    0.02912 2912   
5.2309e-07 2913  -5.2309e-07 -0.000608691 2913    0.02913 2913   
3.49494e-08 2914  -3.49494e-08 -0.000286582 2914    0.02914 2914   
-4.84646e-06 2915  4.84646e-06 -0.000930799 2915    0.02915 2915   
5.2309e-07 2916  -5.2309e-07 -0.000608691 2916    0.02916 2916   
5.4045e-06 2917  -5.4045e-06 -0.000608691 2917    0.02917 2917   
-3.31156e-07 2918  3.31156e-07 -0.000608691 2918    0.02918 2918   
-2.28372e-06 2919  2.28372e-06 -0.000286582 2919    0.02919 2919   
8.89196e-07 2920  -8.89196e-07 -0.000286582 2920    0.0292 2920   
-5.7007e-06 2921  5.7007e-06 -0.000286582 2921    0.02921 2921   
1.98751e-06 2922  -1.98751e-06 -0.000930799 2922    0.02922 2922   
6.01467e-06 2923  -6.01467e-06 -0.00125291 2923    0.02923 2923   
-4.60239e-06 2924  4.60239e-06 -0.000286582 2924    0.02924 2924   
-8.19297e-07 2925  8.19297e-07 -0.000930799 2925    0.02925 2925   
2.17056e-06 2926  -2.17056e-06 -0.000286582 2926    0.02926 2926   
-9.41332e-07 2927  9.41332e-07 -0.000286582 2927    0.02927 2927   
-6.97261e-07 2928  6.97261e-07 -0.000286582 2928    0.02928 2928   
-2.95491e-06 2929  2.95491e-06 -0.000930799 2929    0.02929 2929   
-1.24642e-06 2930  1.24642e-06 -0.000286582 2930    0.0293 2930   
-9.41332e-07 2931  9.41332e-07 -0.000608691 2931    0.02931 2931   
-1.42947e-06 2932  1.42947e-06 -0.000286582 2932    0.02932 2932   
5.52653e-06 2933  -5.52653e-06 -0.000608691 2933    0.02933 2933   
-7.65327e-06 2934  7.65327e-06 -0.00189713 2934    0.02934 2934   
2.35362e-06 2935  -2.35362e-06 -0.000608691 2935    0.02935 2935   
3.3299e-06 2936  -3.3299e-06 -0.000286582 2936    0.02936 2936   
-9.8499e-06 2937  9.8499e-06 0.00164607 2937    0.02937 2937   
5.03839e-06 2938  -5.03839e-06 -0.000286582 2938    0.02938 2938   
-9.41332e-07 2939  9.41332e-07 -0.000930799 2939    0.02939 2939   
-2.16168e-06 2940  2.16168e-06 0.000357636 2940    0.0294 2940   
2.59769e-06 2941  -2.59769e-06 -0.000930799 2941    0.02941 2941   
7.6716e-07 2942  -7.6716e-07 -0.000286582 2942    0.02942 2942   
-3.13797e-06 2943  3.13797e-06 -0.00125291 2943    0.02943 2943   
7.6716e-07 2944  -7.6716e-07 -0.00125291 2944    0.02944 2944   
-2.89389e-06 2945  2.89389e-06 3.5527e-05 2945    0.02945 2945   
3.3299e-06 2946  -3.3299e-06 -0.000930799 2946    0.02946 2946   
-5.45664e-06 2947  5.45664e-06 -0.000930799 2947    0.02947 2947   
4.91636e-06 2948  -4.91636e-06 -0.000608691 2948    0.02948 2948   
-2.40575e-06 2949  2.40575e-06 -0.000286582 2949    0.02949 2949   
-5.63969e-06 2950  5.63969e-06 -0.000608691 2950    0.0295 2950   
5.34348e-06 2951  -5.34348e-06 -0.000286582 2951    0.02951 2951   
-2.10067e-06 2952  2.10067e-06 -0.000608691 2952    0.02952 2952   
1.74344e-06 2953  -1.74344e-06 -0.000930799 2953    0.02953 2953   
-6.18885e-06 2954  6.18885e-06 -0.00157502 2954    0.02954 2954   
1.2553e-06 2955  -1.2553e-06 -0.000608691 2955    0.02955 2955   
2.84176e-06 2956  -2.84176e-06 -0.000608691 2956    0.02956 2956   
3.08583e-06 2957  -3.08583e-06 -0.000608691 2957    0.02957 2957   
-8.99566e-06 2958  8.99566e-06 -0.000286582 2958    0.02958 2958   
5.52653e-06 2959  -5.52653e-06 -0.000930799 2959    0.02959 2959   
-3.31156e-07 2960  3.31156e-07 -0.000286582 2960    0.0296 2960   
-1.67354e-06 2961  1.67354e-06 -0.000608691 2961    0.02961 2961   
-3.50407e-06 2962  3.50407e-06 -0.000286582 2962    0.02962 2962   
3.49494e-08 2963  -3.49494e-08 -0.000286582 2963    0.02963 2963   
1.56985e-07 2964  -1.56985e-07 -0.000608691 2964    0.02964 2964   
6.74689e-06 2965  -6.74689e-06 -0.000608691 2965    0.02965 2965   
-2.40575e-06 2966  2.40575e-06 -0.00350767 2966    0.02966 2966   
-1.0094e-05 2967  1.0094e-05 -0.000286582 2967    0.02967 2967   
2.10955e-06 2968  -2.10955e-06 3.5527e-05 2968    0.02968 2968   
1.56985e-07 2969  -1.56985e-07 -0.00189713 2969    0.02969 2969   
2.84176e-06 2970  -2.84176e-06 -0.000930799 2970    0.0297 2970   
-1.42947e-06 2971  1.42947e-06 -0.000608691 2971    0.02971 2971   
-8.80314e-07 2972  8.80314e-07 -0.000930799 2972    0.02972 2972   
2.65871e-06 2973  -2.65871e-06 -0.000930799 2973    0.02973 2973   
-2.6068e-08 2974  2.6068e-08 3.5527e-05 2974    0.02974 2974   
-1.15584e-05 2975  1.15584e-05 -0.000608691 2975    0.02975 2975   
2.23158e-06 2976  -2.23158e-06 0.000357636 2976    0.02976 2976   
5.64857e-06 2977  -5.64857e-06 -0.000608691 2977    0.02977 2977   
3.94008e-06 2978  -3.94008e-06 -0.000286582 2978    0.02978 2978   
-8.75159e-06 2979  8.75159e-06 -0.000930799 2979    0.02979 2979   
8.45538e-06 2980  -8.45538e-06 -0.000930799 2980    0.0298 2980   
-9.4838e-06 2981  9.4838e-06 -0.000286582 2981    0.02981 2981   
-8.19297e-07 2982  8.19297e-07 3.5527e-05 2982    0.02982 2982   
-4.53191e-07 2983  4.53191e-07 -0.000608691 2983    0.02983 2983   
3.69601e-06 2984  -3.69601e-06 -0.000608691 2984    0.02984 2984   
-5.45664e-06 2985  5.45664e-06 -0.000608691 2985    0.02985 2985   
1.18724e-05 2986  -1.18724e-05 -0.00157502 2986    0.02986 2986   
-8.87362e-06 2987  8.87362e-06 -0.000286582 2987    0.02987 2987   
-2.40575e-06 2988  2.40575e-06 3.5527e-05 2988    0.02988 2988   
2.35362e-06 2989  -2.35362e-06 -0.000608691 2989    0.02989 2989   
-5.75226e-07 2990  5.75226e-07 -0.000608691 2990    0.0299 2990   
-1.30744e-06 2991  1.30744e-06 -0.000286582 2991    0.02991 2991   
-1.42947e-06 2992  1.42947e-06 -0.000608691 2992    0.02992 2992   
2.59769e-06 2993  -2.59769e-06 -0.000930799 2993    0.02993 2993   
-4.72442e-06 2994  4.72442e-06 -0.000930799 2994    0.02994 2994   
-1.24642e-06 2995  1.24642e-06 -0.000930799 2995    0.02995 2995   
6.07569e-06 2996  -6.07569e-06 -0.000608691 2996    0.02996 2996   
-5.09053e-06 2997  5.09053e-06 -0.000286582 2997    0.02997 2997   
7.6716e-07 2998  -7.6716e-07 -0.000286582 2998    0.02998 2998   
3.39092e-06 2999  -3.39092e-06 -0.00125291 2999    0.02999 2999   
-4.05323e-06 3000  4.05323e-06 -0.000286582 3000    0.03 3000   
-3.56509e-06 3001  3.56509e-06 -0.000608691 3001    0.03001 3001   
4.30618e-06 3002  -4.30618e-06 -0.000286582 3002    0.03002 3002   
-3.62611e-06 3003  3.62611e-06 -0.000608691 3003    0.03003 3003   
1.86548e-06 3004  -1.86548e-06 0.00196818 3004    0.03004 3004   
-2.40575e-06 3005  2.40575e-06 -0.000286582 3005    0.03005 3005   
-6.43292e-06 3006  6.43292e-06 -0.000608691 3006    0.03006 3006   
7.6716e-07 3007  -7.6716e-07 0.000357636 3007    0.03007 3007   
2.35362e-06 3008  -2.35362e-06 -0.000608691 3008    0.03008 3008   
1.01123e-06 3009  -1.01123e-06 -0.000608691 3009    0.03009 3009   
-1.55151e-06 3010  1.55151e-06 -0.000608691 3010    0.0301 3010   
-1.30744e-06 3011  1.30744e-06 -0.000608691 3011    0.03011 3011   
1.74344e-06 3012  -1.74344e-06 -0.000286582 3012    0.03012 3012   
-5.09053e-06 3013  5.09053e-06 -0.000930799 3013    0.03013 3013   
3.45193e-06 3014  -3.45193e-06 3.5527e-05 3014    0.03014 3014   
1.37734e-06 3015  -1.37734e-06 -0.000608691 3015    0.03015 3015   
-4.84646e-06 3016  4.84646e-06 -0.000608691 3016    0.03016 3016   
-3.13797e-06 3017  3.13797e-06 -0.000930799 3017    0.03017 3017   
-2.03965e-06 3018  2.03965e-06 3.5527e-05 3018    0.03018 3018   
-1.42947e-06 3019  1.42947e-06 3.5527e-05 3019    0.03019 3019   
7.96724e-06 3020  -7.96724e-06 -0.000608691 3020    0.0302 3020   
-3.68712e-06 3021  3.68712e-06 3.5527e-05 3021    0.03021 3021   
-3.68712e-06 3022  3.68712e-06 -0.000608691 3022    0.03022 3022   
-3.13797e-06 3023  3.13797e-06 -0.000608691 3023    0.03023 3023   
3.49494e-08 3024  -3.49494e-08 -0.000930799 3024    0.03024 3024   
7.78418e-06 3025  -7.78418e-06 -0.000286582 3025    0.03025 3025   
1.01123e-06 3026  -1.01123e-06 -0.000286582 3026    0.03026 3026   
-1.91761e-06 3027  1.91761e-06 0.00132396 3027    0.03027 3027   
-4.11425e-06 3028  4.11425e-06 -0.000286582 3028    0.03028 3028   
1.98751e-06 3029  -1.98751e-06 -0.000930799 3029    0.03029 3029   
-4.60239e-06 3030  4.60239e-06 -0.00125291 3030    0.0303 3030   
3.49494e-08 3031  -3.49494e-08 -0.000608691 3031    0.03031 3031   
3.08583e-06 3032  -3.08583e-06 -0.000608691 3032    0.03032 3032   
-6.97261e-07 3033  6.97261e-07 -0.000930799 3033    0.03033 3033   
1.62141e-06 3034  -1.62141e-06 -0.000608691 3034    0.03034 3034   
-3.62611e-06 3035  3.62611e-06 -0.000930799 3035    0.03035 3035   
-2.03965e-06 3036  2.03965e-06 -0.000608691 3036    0.03036 3036   
-9.41332e-07 3037  9.41332e-07 -0.000930799 3037    0.03037 3037   
1.74344e-06 3038  -1.74344e-06 -0.000286582 3038    0.03038 3038   
1.13327e-06 3039  -1.13327e-06 -0.000286582 3039    0.03039 3039   
-5.7007e-06 3040  5.7007e-06 -0.000286582 3040    0.0304 3040   
8.89196e-07 3041  -8.89196e-07 -0.000608691 3041    0.03041 3041   
5.22144e-06 3042  -5.22144e-06 -0.000608691 3042    0.03042 3042   
-6.31088e-06 3043  6.31088e-06 -0.000608691 3043    0.03043 3043   
2.59769e-06 3044  -2.59769e-06 -0.000286582 3044    0.03044 3044   
-6.79902e-06 3045  6.79902e-06 -0.00221923 3045    0.03045 3045   
6.01467e-06 3046  -6.01467e-06 -0.000608691 3046    0.03046 3046   
-3.38204e-06 3047  3.38204e-06 -0.000608691 3047    0.03047 3047   
1.13327e-06 3048  -1.13327e-06 3.5527e-05 3048    0.03048 3048   
4.01056e-07 3049  -4.01056e-07 -0.000286582 3049    0.03049 3049   
-8.99566e-06 3050  8.99566e-06 -0.000930799 3050    0.0305 3050   
9.18759e-06 3051  -9.18759e-06 0.00100185 3051    0.03051 3051   
1.13327e-06 3052  -1.13327e-06 -0.000286582 3052    0.03052 3052   
-2.77186e-06 3053  2.77186e-06 -0.000608691 3053    0.03053 3053   
-6.55495e-06 3054  6.55495e-06 -0.000608691 3054    0.03054 3054   
2.71972e-06 3055  -2.71972e-06 -0.000930799 3055    0.03055 3055   
-2.0912e-07 3056  2.0912e-07 -0.00125291 3056    0.03056 3056   
1.13327e-06 3057  -1.13327e-06 -0.00221923 3057    0.03057 3057   
3.49494e-08 3058  -3.49494e-08 -0.000286582 3058    0.03058 3058   
-2.77186e-06 3059  2.77186e-06 -0.000608691 3059    0.03059 3059   
2.84176e-06 3060  -2.84176e-06 -0.000930799 3060    0.0306 3060   
-2.28372e-06 3061  2.28372e-06 -0.000930799 3061    0.03061 3061   
-2.28372e-06 3062  2.28372e-06 -0.000608691 3062    0.03062 3062   
-6.97261e-07 3063  6.97261e-07 -0.000608691 3063    0.03063 3063   
3.45193e-06 3064  -3.45193e-06 -0.000930799 3064    0.03064 3064   
-3.32102e-06 3065  3.32102e-06 -0.000608691 3065    0.03065 3065   
-5.14209e-07 3066  5.14209e-07 -0.000286582 3066    0.03066 3066   
2.7902e-07 3067  -2.7902e-07 -0.000608691 3067    0.03067 3067   
2.35362e-06 3068  -2.35362e-06 -0.000608691 3068    0.03068 3068   
-5.88376e-06 3069  5.88376e-06 -0.000286582 3069    0.03069 3069   
4.24516e-06 3070  -4.24516e-06 -0.000930799 3070    0.0307 3070   
-2.2227e-06 3071  2.2227e-06 0.00164607 3071    0.03071 3071   
-1.79558e-06 3072  1.79558e-06 3.5527e-05 3072    0.03072 3072   
-9.41332e-07 3073  9.41332e-07 -0.000608691 3073    0.03073 3073   
1.49937e-06 3074  -1.49937e-06 -0.000286582 3074    0.03074 3074   
2.7902e-07 3075  -2.7902e-07 3.5527e-05 3075    0.03075 3075   
-3.01593e-06 3076  3.01593e-06 -0.000286582 3076    0.03076 3076   
1.62141e-06 3077  -1.62141e-06 -0.000608691 3077    0.03077 3077   
2.96379e-06 3078  -2.96379e-06 3.5527e-05 3078    0.03078 3078   
-3.87018e-06 3079  3.87018e-06 -0.000608691 3079    0.03079 3079   
-2.40575e-06 3080  2.40575e-06 -0.000608691 3080    0.0308 3080   
5.2309e-07 3081  -5.2309e-07 -0.000608691 3081    0.03081 3081   
5.2309e-07 3082  -5.2309e-07 3.5527e-05 3082    0.03082 3082   
-4.60239e-06 3083  4.60239e-06 -0.000608691 3083    0.03083 3083   
6.50281e-06 3084  -6.50281e-06 -0.000930799 3084    0.03084 3084   
-9.4838e-06 3085  9.4838e-06 -0.00125291 3085    0.03085 3085   
8.57741e-06 3086  -8.57741e-06 -0.00608454 3086    0.03086 3086   
-3.50407e-06 3087  3.50407e-06 -0.000930799 3087    0.03087 3087   
-3.26e-06 3088  3.26e-06 -0.000930799 3088    0.03088 3088   
-2.28372e-06 3089  2.28372e-06 -0.00318556 3089    0.03089 3089   
2.96379e-06 3090  -2.96379e-06 -0.000286582 3090    0.0309 3090   
-3.32102e-06 3091  3.32102e-06 -0.000930799 3091    0.03091 3091   
1.07225e-06 3092  -1.07225e-06 -0.000608691 3092    0.03092 3092   
2.90278e-06 3093  -2.90278e-06 -0.000930799 3093    0.03093 3093   
-2.52779e-06 3094  2.52779e-06 -0.000608691 3094    0.03094 3094   
-7.65327e-06 3095  7.65327e-06 3.5527e-05 3095    0.03095 3095   
1.10181e-05 3096  -1.10181e-05 -0.000286582 3096    0.03096 3096   
-8.01937e-06 3097  8.01937e-06 -0.000930799 3097    0.03097 3097   
4.18415e-06 3098  -4.18415e-06 -0.000930799 3098    0.03098 3098   
-2.52779e-06 3099  2.52779e-06 -0.000930799 3099    0.03099 3099   
-3.99221e-06 3100  3.99221e-06 -0.000286582 3100    0.031 3100   
7.60113e-06 3101  -7.60113e-06 -0.000608691 3101    0.03101 3101   
-1.79558e-06 3102  1.79558e-06 3.5527e-05 3102    0.03102 3102   
-7.65327e-06 3103  7.65327e-06 -0.000608691 3103    0.03103 3103   
-1.67354e-06 3104  1.67354e-06 -0.000608691 3104    0.03104 3104   
3.69601e-06 3105  -3.69601e-06 -0.000286582 3105    0.03105 3105   
1.13327e-06 3106  -1.13327e-06 3.5527e-05 3106    0.03106 3106   
-4.84646e-06 3107  4.84646e-06 -0.000608691 3107    0.03107 3107   
3.69601e-06 3108  -3.69601e-06 -0.000608691 3108    0.03108 3108   
3.94008e-06 3109  -3.94008e-06 -0.000608691 3109    0.03109 3109   
-3.99221e-06 3110  3.99221e-06 -0.000286582 3110    0.0311 3110   
-3.62611e-06 3111  3.62611e-06 -0.000608691 3111    0.03111 3111   
2.35362e-06 3112  -2.35362e-06 -0.000930799 3112    0.03112 3112   
-2.95491e-06 3113  2.95491e-06 -0.000608691 3113    0.03113 3113   
-4.53191e-07 3114  4.53191e-07 0.000357636 3114    0.03114 3114   
4.62073e-07 3115  -4.62073e-07 -0.000286582 3115    0.03115 3115   
-1.8566e-06 3116  1.8566e-06 -0.000286582 3116    0.03116 3116   
-1.79558e-06 3117  1.79558e-06 -0.000930799 3117    0.03117 3117   
3.45193e-06 3118  -3.45193e-06 -0.000608691 3118    0.03118 3118   
-3.50407e-06 3119  3.50407e-06 -0.000286582 3119    0.03119 3119   
1.13327e-06 3120  -1.13327e-06 -0.000286582 3120    0.0312 3120   
-5.75226e-07 3121  5.75226e-07 -0.000286582 3121    0.03121 3121   
-2.52779e-06 3122  2.52779e-06 -0.000286582 3122    0.03122 3122   
-2.40575e-06 3123  2.40575e-06 -0.000608691 3123    0.03123 3123   
-8.70854e-08 3124  8.70854e-08 -0.000286582 3124    0.03124 3124   
6.86892e-06 3125  -6.86892e-06 -0.000608691 3125    0.03125 3125   
-1.55151e-06 3126  1.55151e-06 -0.000286582 3126    0.03126 3126   
-3.62611e-06 3127  3.62611e-06 0.00132396 3127    0.03127 3127   
1.98751e-06 3128  -1.98751e-06 -0.000286582 3128    0.03128 3128   
-5.21256e-06 3129  5.21256e-06 -0.000286582 3129    0.03129 3129   
1.2553e-06 3130  -1.2553e-06 0.00100185 3130    0.0313 3130   
5.2309e-07 3131  -5.2309e-07 -0.000930799 3131    0.03131 3131   
-3.50407e-06 3132  3.50407e-06 3.5527e-05 3132    0.03132 3132   
-1.06337e-06 3133  1.06337e-06 3.5527e-05 3133    0.03133 3133   
1.13327e-06 3134  -1.13327e-06 -0.000608691 3134    0.03134 3134   
-1.97863e-06 3135  1.97863e-06 -0.000608691 3135    0.03135 3135   
3.63499e-06 3136  -3.63499e-06 -0.000286582 3136    0.03136 3136   
-4.48035e-06 3137  4.48035e-06 -0.000930799 3137    0.03137 3137   
-1.06337e-06 3138  1.06337e-06 -0.000286582 3138    0.03138 3138   
-7.34818e-06 3139  7.34818e-06 -0.000286582 3139    0.03139 3139   
8.5164e-06 3140  -8.5164e-06 -0.000608691 3140    0.0314 3140   
-3.32102e-06 3141  3.32102e-06 -0.00157502 3141    0.03141 3141   
3.3299e-06 3142  -3.3299e-06 -0.000608691 3142    0.03142 3142   
-3.31156e-07 3143  3.31156e-07 -0.000930799 3143    0.03143 3143   
-1.0338e-05 3144  1.0338e-05 -0.000286582 3144    0.03144 3144   
2.96379e-06 3145  -2.96379e-06 -0.000930799 3145    0.03145 3145   
8.89196e-07 3146  -8.89196e-07 -0.000608691 3146    0.03146 3146   
-1.91761e-06 3147  1.91761e-06 -0.000608691 3147    0.03147 3147   
2.96379e-06 3148  -2.96379e-06 -0.000608691 3148    0.03148 3148   
-2.52779e-06 3149  2.52779e-06 -0.000608691 3149    0.03149 3149   
-7.04309e-06 3150  7.04309e-06 3.5527e-05 3150    0.0315 3150   
4.79432e-06 3151  -4.79432e-06 -0.000608691 3151    0.03151 3151   
3.81804e-06 3152  -3.81804e-06 -0.000286582 3152    0.03152 3152   
-2.52779e-06 3153  2.52779e-06 -0.000286582 3153    0.03153 3153   
-9.4838e-06 3154  9.4838e-06 -0.000608691 3154    0.03154 3154   
8.89196e-07 3155  -8.89196e-07 -0.000608691 3155    0.03155 3155   
8.08927e-06 3156  -8.08927e-06 -0.000286582 3156    0.03156 3156   
-4.60239e-06 3157  4.60239e-06 -0.000608691 3157    0.03157 3157   
-2.77186e-06 3158  2.77186e-06 -0.000608691 3158    0.03158 3158   
4.91636e-06 3159  -4.91636e-06 -0.000930799 3159    0.03159 3159   
-6.79902e-06 3160  6.79902e-06 -0.000930799 3160    0.0316 3160   
1.07225e-06 3161  -1.07225e-06 -0.000286582 3161    0.03161 3161   
9.59678e-08 3162  -9.59678e-08 -0.000286582 3162    0.03162 3162   
-3.92173e-07 3163  3.92173e-07 -0.000930799 3163    0.03163 3163   
5.2309e-07 3164  -5.2309e-07 -0.000286582 3164    0.03164 3164   
-8.70854e-08 3165  8.70854e-08 -0.000608691 3165    0.03165 3165   
-1.06337e-06 3166  1.06337e-06 -0.000608691 3166    0.03166 3166   
-3.87018e-06 3167  3.87018e-06 -0.000608691 3167    0.03167 3167   
2.23158e-06 3168  -2.23158e-06 -0.000930799 3168    0.03168 3168   
3.94008e-06 3169  -3.94008e-06 -0.000286582 3169    0.03169 3169   
-7.53123e-06 3170  7.53123e-06 -0.000608691 3170    0.0317 3170   
3.49494e-08 3171  -3.49494e-08 -0.000286582 3171    0.03171 3171   
2.10955e-06 3172  -2.10955e-06 -0.000608691 3172    0.03172 3172   
-1.30744e-06 3173  1.30744e-06 -0.000286582 3173    0.03173 3173   
-2.89389e-06 3174  2.89389e-06 -0.000286582 3174    0.03174 3174   
-2.40575e-06 3175  2.40575e-06 -0.000286582 3175    0.03175 3175   
-1.06337e-06 3176  1.06337e-06 -0.000286582 3176    0.03176 3176   
-1.1854e-06 3177  1.1854e-06 -0.000608691 3177    0.03177 3177   
1.0774e-05 3178  -1.0774e-05 -0.000608691 3178    0.03178 3178   
-3.87018e-06 3179  3.87018e-06 -0.000608691 3179    0.03179 3179   
-9.36176e-06 3180  9.36176e-06 -0.000286582 3180    0.0318 3180   
-3.74814e-06 3181  3.74814e-06 -0.000930799 3181    0.03181 3181   
4.79432e-06 3182  -4.79432e-06 -0.000608691 3182    0.03182 3182   
1.19428e-06 3183  -1.19428e-06 -0.000930799 3183    0.03183 3183   
-2.70139e-07 3184  2.70139e-07 -0.000286582 3184    0.03184 3184   
-8.38548e-06 3185  8.38548e-06 -0.000286582 3185    0.03185 3185   
8.08927e-06 3186  -8.08927e-06 -0.000286582 3186    0.03186 3186   
-1.36846e-06 3187  1.36846e-06 3.5527e-05 3187    0.03187 3187   
-1.42947e-06 3188  1.42947e-06 -0.000608691 3188    0.03188 3188   
-2.89389e-06 3189  2.89389e-06 -0.000930799 3189    0.03189 3189   
-1.30744e-06 3190  1.30744e-06 -0.000286582 3190    0.0319 3190   
-3.87018e-06 3191  3.87018e-06 -0.000608691 3191    0.03191 3191   
2.23158e-06 3192  -2.23158e-06 -0.00125291 3192    0.03192 3192   
6.45125e-07 3193  -6.45125e-07 -0.000930799 3193    0.03193 3193   
-1.06337e-06 3194  1.06337e-06 -0.000286582 3194    0.03194 3194   
1.13327e-06 3195  -1.13327e-06 -0.000930799 3195    0.03195 3195   
3.49494e-08 3196  -3.49494e-08 -0.000608691 3196    0.03196 3196   
-3.74814e-06 3197  3.74814e-06 -0.000286582 3197    0.03197 3197   
-3.87018e-06 3198  3.87018e-06 -0.000930799 3198    0.03198 3198   
-3.31156e-07 3199  3.31156e-07 3.5527e-05 3199    0.03199 3199   
3.94008e-06 3200  -3.94008e-06 3.5527e-05 3200    0.032 3200   
-4.23628e-06 3201  4.23628e-06 -0.000608691 3201    0.03201 3201   
8.08927e-06 3202  -8.08927e-06 -0.000286582 3202    0.03202 3202   
-3.74814e-06 3203  3.74814e-06 -0.00157502 3203    0.03203 3203   
2.7902e-07 3204  -2.7902e-07 -0.000608691 3204    0.03204 3204   
-4.78544e-06 3205  4.78544e-06 -0.00157502 3205    0.03205 3205   
-3.32102e-06 3206  3.32102e-06 -0.000608691 3206    0.03206 3206   
-3.62611e-06 3207  3.62611e-06 -0.000930799 3207    0.03207 3207   
4.55025e-06 3208  -4.55025e-06 -0.000608691 3208    0.03208 3208   
-5.76172e-06 3209  5.76172e-06 -0.000286582 3209    0.03209 3209   
4.06211e-06 3210  -4.06211e-06 -0.000286582 3210    0.0321 3210   
1.62141e-06 3211  -1.62141e-06 0.000357636 3211    0.03211 3211   
-8.01937e-06 3212  8.01937e-06 -0.000286582 3212    0.03212 3212   
4.30618e-06 3213  -4.30618e-06 -0.000608691 3213    0.03213 3213   
-6.06681e-06 3214  6.06681e-06 0.000357636 3214    0.03214 3214   
4.67229e-06 3215  -4.67229e-06 -0.000930799 3215    0.03215 3215   
-2.52779e-06 3216  2.52779e-06 -0.000286582 3216    0.03216 3216   
4.79432e-06 3217  -4.79432e-06 -0.000930799 3217    0.03217 3217   
-2.64982e-06 3218  2.64982e-06 -0.000286582 3218    0.03218 3218   
-4.11425e-06 3219  4.11425e-06 -0.000286582 3219    0.03219 3219   
-2.40575e-06 3220  2.40575e-06 -0.000608691 3220    0.0322 3220   
3.69601e-06 3221  -3.69601e-06 -0.000930799 3221    0.03221 3221   
-2.77186e-06 3222  2.77186e-06 -0.000608691 3222    0.03222 3222   
4.01056e-07 3223  -4.01056e-07 -0.000608691 3223    0.03223 3223   
-4.53191e-07 3224  4.53191e-07 -0.000608691 3224    0.03224 3224   
1.98751e-06 3225  -1.98751e-06 -0.000608691 3225    0.03225 3225   
-8.01937e-06 3226  8.01937e-06 -0.00125291 3226    0.03226 3226   
8.89196e-07 3227  -8.89196e-07 -0.000286582 3227    0.03227 3227   
1.13327e-06 3228  -1.13327e-06 -0.000608691 3228    0.03228 3228   
8.89196e-07 3229  -8.89196e-07 -0.00157502 3229    0.03229 3229   
-3.07695e-06 3230  3.07695e-06 -0.000608691 3230    0.0323 3230   
5.28246e-06 3231  -5.28246e-06 -0.000608691 3231    0.03231 3231   
-8.62955e-06 3232  8.62955e-06 -0.000286582 3232    0.03232 3232   
1.74344e-06 3233  -1.74344e-06 3.5527e-05 3233    0.03233 3233   
1.37734e-06 3234  -1.37734e-06 3.5527e-05 3234    0.03234 3234   
3.94008e-06 3235  -3.94008e-06 3.5527e-05 3235    0.03235 3235   
-4.35832e-06 3236  4.35832e-06 3.5527e-05 3236    0.03236 3236   
-9.60583e-06 3237  9.60583e-06 3.5527e-05 3237    0.03237 3237   
8.21131e-06 3238  -8.21131e-06 0.00100185 3238    0.03238 3238   
-4.60239e-06 3239  4.60239e-06 -0.000608691 3239    0.03239 3239   
4.18415e-06 3240  -4.18415e-06 -0.000286582 3240    0.0324 3240   
-9.41332e-07 3241  9.41332e-07 3.5527e-05 3241    0.03241 3241   
-5.7007e-06 3242  5.7007e-06 -0.000930799 3242    0.03242 3242   
-9.41332e-07 3243  9.41332e-07 -0.000608691 3243    0.03243 3243   
7.23503e-06 3244  -7.23503e-06 -0.000608691 3244    0.03244 3244   
-4.72442e-06 3245  4.72442e-06 -0.000286582 3245    0.03245 3245   
-6.55495e-06 3246  6.55495e-06 -0.00125291 3246    0.03246 3246   
6.13671e-06 3247  -6.13671e-06 -0.000608691 3247    0.03247 3247   
6.45125e-07 3248  -6.45125e-07 -0.000930799 3248    0.03248 3248   
-6.55495e-06 3249  6.55495e-06 -0.000286582 3249    0.03249 3249   
1.56985e-07 3250  -1.56985e-07 -0.000930799 3250    0.0325 3250   
5.28246e-06 3251  -5.28246e-06 -0.000608691 3251    0.03251 3251   
-1.61253e-06 3252  1.61253e-06 3.5527e-05 3252    0.03252 3252   
-4.41934e-06 3253  4.41934e-06 -0.000930799 3253    0.03253 3253   
6.56383e-06 3254  -6.56383e-06 -0.000286582 3254    0.03254 3254   
-5.09053e-06 3255  5.09053e-06 -0.000608691 3255    0.03255 3255   
4.30618e-06 3256  -4.30618e-06 -0.000286582 3256    0.03256 3256   
-9.60583e-06 3257  9.60583e-06 -0.000608691 3257    0.03257 3257   
3.49494e-08 3258  -3.49494e-08 -0.000930799 3258    0.03258 3258   
-1.06337e-06 3259  1.06337e-06 -0.000286582 3259    0.03259 3259   
3.3299e-06 3260  -3.3299e-06 3.5527e-05 3260    0.0326 3260   
-8.01937e-06 3261  8.01937e-06 -0.000286582 3261    0.03261 3261   
4.06211e-06 3262  -4.06211e-06 -0.000608691 3262    0.03262 3262   
6.45125e-07 3263  -6.45125e-07 -0.000608691 3263    0.03263 3263   
-3.87018e-06 3264  3.87018e-06 -0.00125291 3264    0.03264 3264   
3.49494e-08 3265  -3.49494e-08 -0.000608691 3265    0.03265 3265   
-3.99221e-06 3266  3.99221e-06 -0.000286582 3266    0.03266 3266   
5.28246e-06 3267  -5.28246e-06 -0.000286582 3267    0.03267 3267   
1.98751e-06 3268  -1.98751e-06 3.5527e-05 3268    0.03268 3268   
-7.28716e-06 3269  7.28716e-06 -0.000286582 3269    0.03269 3269   
2.10955e-06 3270  -2.10955e-06 -0.000286582 3270    0.0327 3270   
-2.89389e-06 3271  2.89389e-06 -0.000930799 3271    0.03271 3271   
4.55025e-06 3272  -4.55025e-06 -0.000608691 3272    0.03272 3272   
-5.57867e-06 3273  5.57867e-06 -0.000286582 3273    0.03273 3273   
3.49494e-08 3274  -3.49494e-08 -0.000286582 3274    0.03274 3274   
-2.40575e-06 3275  2.40575e-06 -0.000608691 3275    0.03275 3275   
4.62073e-07 3276  -4.62073e-07 3.5527e-05 3276    0.03276 3276   
-1.91761e-06 3277  1.91761e-06 -0.000608691 3277    0.03277 3277   
8.28177e-07 3278  -8.28177e-07 3.5527e-05 3278    0.03278 3278   
3.40038e-07 3279  -3.40038e-07 -0.000930799 3279    0.03279 3279   
-6.00579e-06 3280  6.00579e-06 -0.000286582 3280    0.0328 3280   
-6.12783e-06 3281  6.12783e-06 -0.000286582 3281    0.03281 3281   
1.08961e-05 3282  -1.08961e-05 0.000357636 3282    0.03282 3282   
-1.42947e-06 3283  1.42947e-06 -0.000930799 3283    0.03283 3283   
-1.1854e-06 3284  1.1854e-06 -0.000286582 3284    0.03284 3284   
1.98751e-06 3285  -1.98751e-06 3.5527e-05 3285    0.03285 3285   
-3.87018e-06 3286  3.87018e-06 -0.000286582 3286    0.03286 3286   
-7.65327e-06 3287  7.65327e-06 -0.000608691 3287    0.03287 3287   
9.18759e-06 3288  -9.18759e-06 -0.000608691 3288    0.03288 3288   
-8.38548e-06 3289  8.38548e-06 -0.000608691 3289    0.03289 3289   
-6.97261e-07 3290  6.97261e-07 3.5527e-05 3290    0.0329 3290   
2.10955e-06 3291  -2.10955e-06 -0.000608691 3291    0.03291 3291   
-3.38204e-06 3292  3.38204e-06 -0.000286582 3292    0.03292 3292   
7.72317e-06 3293  -7.72317e-06 -0.000930799 3293    0.03293 3293   
-9.72787e-06 3294  9.72787e-06 -0.000286582 3294    0.03294 3294   
8.89196e-07 3295  -8.89196e-07 -0.000608691 3295    0.03295 3295   
1.74344e-06 3296  -1.74344e-06 -0.000286582 3296    0.03296 3296   
-4.84646e-06 3297  4.84646e-06 -0.000930799 3297    0.03297 3297   
3.81804e-06 3298  -3.81804e-06 -0.000286582 3298    0.03298 3298   
3.69601e-06 3299  -3.69601e-06 -0.000286582 3299    0.03299 3299   
-2.10067e-06 3300  2.10067e-06 -0.000286582 3300    0.033 3300   
-9.42278e-06 3301  9.42278e-06 -0.000608691 3301    0.03301 3301   
4.61127e-06 3302  -4.61127e-06 -0.000286582 3302    0.03302 3302   
-1.79558e-06 3303  1.79558e-06 -0.000930799 3303    0.03303 3303   
2.10955e-06 3304  -2.10955e-06 -0.000286582 3304    0.03304 3304   
5.4045e-06 3305  -5.4045e-06 -0.000286582 3305    0.03305 3305   
-6.92106e-06 3306  6.92106e-06 -0.000286582 3306    0.03306 3306   
-5.82274e-06 3307  5.82274e-06 -0.000286582 3307    0.03307 3307   
2.10955e-06 3308  -2.10955e-06 -0.000608691 3308    0.03308 3308   
1.98751e-06 3309  -1.98751e-06 -0.000608691 3309    0.03309 3309   
-8.14141e-06 3310  8.14141e-06 -0.000608691 3310    0.0331 3310   
4.79432e-06 3311  -4.79432e-06 -0.00125291 3311    0.03311 3311   
2.47565e-06 3312  -2.47565e-06 3.5527e-05 3312    0.03312 3312   
-3.01593e-06 3313  3.01593e-06 3.5527e-05 3313    0.03313 3313   
-1.30744e-06 3314  1.30744e-06 -0.000286582 3314    0.03314 3314   
-8.70854e-08 3315  8.70854e-08 -0.000286582 3315    0.03315 3315   
-7.7753e-06 3316  7.7753e-06 3.5527e-05 3316    0.03316 3316   
7.8452e-06 3317  -7.8452e-06 -0.00318556 3317    0.03317 3317   
2.7902e-07 3318  -2.7902e-07 -0.000608691 3318    0.03318 3318   
-2.64982e-06 3319  2.64982e-06 -0.000286582 3319    0.03319 3319   
2.84176e-06 3320  -2.84176e-06 -0.00125291 3320    0.0332 3320   
-4.48035e-06 3321  4.48035e-06 -0.000930799 3321    0.03321 3321   
-2.10067e-06 3322  2.10067e-06 -0.000286582 3322    0.03322 3322   
-1.36846e-06 3323  1.36846e-06 -0.000608691 3323    0.03323 3323   
2.47565e-06 3324  -2.47565e-06 -0.000608691 3324    0.03324 3324   
-3.74814e-06 3325  3.74814e-06 -0.000608691 3325    0.03325 3325   
4.30618e-06 3326  -4.30618e-06 -0.000286582 3326    0.03326 3326   
-5.14209e-07 3327  5.14209e-07 -0.000930799 3327    0.03327 3327   
-4.60239e-06 3328  4.60239e-06 -0.000608691 3328    0.03328 3328   
8.89196e-07 3329  -8.89196e-07 -0.000608691 3329    0.03329 3329   
-2.77186e-06 3330  2.77186e-06 -0.000608691 3330    0.0333 3330   
5.03839e-06 3331  -5.03839e-06 -0.000608691 3331    0.03331 3331   
-6.97261e-07 3332  6.97261e-07 3.5527e-05 3332    0.03332 3332   
-7.7753e-06 3333  7.7753e-06 -0.000608691 3333    0.03333 3333   
6.01467e-06 3334  -6.01467e-06 -0.000286582 3334    0.03334 3334   
-8.19297e-07 3335  8.19297e-07 -0.000930799 3335    0.03335 3335   
-4.48035e-06 3336  4.48035e-06 -0.000608691 3336    0.03336 3336   
-2.40575e-06 3337  2.40575e-06 -0.000286582 3337    0.03337 3337   
5.2309e-07 3338  -5.2309e-07 -0.000608691 3338    0.03338 3338   
1.86548e-06 3339  -1.86548e-06 -0.000930799 3339    0.03339 3339   
-8.70854e-08 3340  8.70854e-08 -0.000608691 3340    0.0334 3340   
-6.79902e-06 3341  6.79902e-06 -0.000608691 3341    0.03341 3341   
4.30618e-06 3342  -4.30618e-06 -0.000608691 3342    0.03342 3342   
1.62141e-06 3343  -1.62141e-06 -0.000286582 3343    0.03343 3343   
-3.38204e-06 3344  3.38204e-06 -0.000608691 3344    0.03344 3344   
-8.70854e-08 3345  8.70854e-08 -0.000608691 3345    0.03345 3345   
-1.91761e-06 3346  1.91761e-06 -0.000286582 3346    0.03346 3346   
-9.4838e-06 3347  9.4838e-06 -0.000608691 3347    0.03347 3347   
1.16893e-05 3348  -1.16893e-05 -0.000930799 3348    0.03348 3348   
-2.89389e-06 3349  2.89389e-06 -0.00125291 3349    0.03349 3349   
-9.41332e-07 3350  9.41332e-07 -0.000608691 3350    0.0335 3350   
-5.57867e-06 3351  5.57867e-06 -0.000286582 3351    0.03351 3351   
2.7902e-07 3352  -2.7902e-07 0.000679745 3352    0.03352 3352   
-3.31156e-07 3353  3.31156e-07 -0.000608691 3353    0.03353 3353   
3.49494e-08 3354  -3.49494e-08 -0.000286582 3354    0.03354 3354   
1.37734e-06 3355  -1.37734e-06 -0.000286582 3355    0.03355 3355   
-1.91761e-06 3356  1.91761e-06 -0.000608691 3356    0.03356 3356   
-1.91761e-06 3357  1.91761e-06 -0.000608691 3357    0.03357 3357   
-2.40575e-06 3358  2.40575e-06 -0.000608691 3358    0.03358 3358   
3.57397e-06 3359  -3.57397e-06 -0.000608691 3359    0.03359 3359   
-3.87018e-06 3360  3.87018e-06 -0.000286582 3360    0.0336 3360   
-3.38204e-06 3361  3.38204e-06 -0.000286582 3361    0.03361 3361   
2.10955e-06 3362  -2.10955e-06 -0.000608691 3362    0.03362 3362   
-3.01593e-06 3363  3.01593e-06 -0.00221923 3363    0.03363 3363   
-2.40575e-06 3364  2.40575e-06 -0.000286582 3364    0.03364 3364   
3.3299e-06 3365  -3.3299e-06 -0.000286582 3365    0.03365 3365   
-6.97261e-07 3366  6.97261e-07 -0.000286582 3366    0.03366 3366   
-5.3346e-06 3367  5.3346e-06 -0.000608691 3367    0.03367 3367   
3.57397e-06 3368  -3.57397e-06 -0.000608691 3368    0.03368 3368   
-2.83288e-06 3369  2.83288e-06 3.5527e-05 3369    0.03369 3369   
1.68242e-06 3370  -1.68242e-06 3.5527e-05 3370    0.0337 3370   
-4.2973e-06 3371  4.2973e-06 -0.000930799 3371    0.03371 3371   
5.64857e-06 3372  -5.64857e-06 -0.000608691 3372    0.03372 3372   
-2.52779e-06 3373  2.52779e-06 -0.000608691 3373    0.03373 3373   
-9.41332e-07 3374  9.41332e-07 3.5527e-05 3374    0.03374 3374   
-2.28372e-06 3375  2.28372e-06 -0.000930799 3375    0.03375 3375   
-1.91761e-06 3376  1.91761e-06 -0.000286582 3376    0.03376 3376   
-1.91761e-06 3377  1.91761e-06 -0.000286582 3377    0.03377 3377   
4.06211e-06 3378  -4.06211e-06 -0.000286582 3378    0.03378 3378   
1.01123e-06 3379  -1.01123e-06 -0.000286582 3379    0.03379 3379   
-4.35832e-06 3380  4.35832e-06 -0.000608691 3380    0.0338 3380   
4.55025e-06 3381  -4.55025e-06 -0.000608691 3381    0.03381 3381   
-2.40575e-06 3382  2.40575e-06 -0.000930799 3382    0.03382 3382   
-7.04309e-06 3383  7.04309e-06 -0.000608691 3383    0.03383 3383   
3.69601e-06 3384  -3.69601e-06 -0.000286582 3384    0.03384 3384   
-9.41332e-07 3385  9.41332e-07 -0.000930799 3385    0.03385 3385   
1.74344e-06 3386  -1.74344e-06 -0.000608691 3386    0.03386 3386   
5.2309e-07 3387  -5.2309e-07 -0.000930799 3387    0.03387 3387   
-2.77186e-06 3388  2.77186e-06 -0.000608691 3388    0.03388 3388   
-3.50407e-06 3389  3.50407e-06 -0.000608691 3389    0.03389 3389   
1.13327e-06 3390  -1.13327e-06 -0.000608691 3390    0.0339 3390   
-2.52779e-06 3391  2.52779e-06 -0.000286582 3391    0.03391 3391   
3.40038e-07 3392  -3.40038e-07 3.5527e-05 3392    0.03392 3392   
1.31632e-06 3393  -1.31632e-06 -0.000608691 3393    0.03393 3393   
-8.62955e-06 3394  8.62955e-06 -0.000286582 3394    0.03394 3394   
6.50281e-06 3395  -6.50281e-06 -0.000286582 3395    0.03395 3395   
5.58755e-06 3396  -5.58755e-06 -0.000608691 3396    0.03396 3396   
-1.04601e-05 3397  1.04601e-05 -0.000930799 3397    0.03397 3397   
1.37734e-06 3398  -1.37734e-06 3.5527e-05 3398    0.03398 3398   
-1.79558e-06 3399  1.79558e-06 3.5527e-05 3399    0.03399 3399   
1.74344e-06 3400  -1.74344e-06 -0.000286582 3400    0.034 3400   
2.23158e-06 3401  -2.23158e-06 -0.000930799 3401    0.03401 3401   
7.6716e-07 3402  -7.6716e-07 -0.000608691 3402    0.03402 3402   
-1.07041e-05 3403  1.07041e-05 -0.000608691 3403    0.03403 3403   
8.69945e-06 3404  -8.69945e-06 -0.000608691 3404    0.03404 3404   
-3.26e-06 3405  3.26e-06 -0.000286582 3405    0.03405 3405   
-4.11425e-06 3406  4.11425e-06 -0.000286582 3406    0.03406 3406   
-2.77186e-06 3407  2.77186e-06 3.5527e-05 3407    0.03407 3407   
2.71972e-06 3408  -2.71972e-06 -0.000286582 3408    0.03408 3408   
-4.11425e-06 3409  4.11425e-06 -0.000608691 3409    0.03409 3409   
3.3299e-06 3410  -3.3299e-06 -0.000286582 3410    0.0341 3410   
-1.06337e-06 3411  1.06337e-06 -0.000608691 3411    0.03411 3411   
-5.94478e-06 3412  5.94478e-06 -0.00157502 3412    0.03412 3412   
1.04079e-05 3413  -1.04079e-05 -0.000608691 3413    0.03413 3413   
-1.79558e-06 3414  1.79558e-06 -0.000286582 3414    0.03414 3414   
-1.41211e-05 3415  1.41211e-05 -0.000286582 3415    0.03415 3415   
1.02249e-05 3416  -1.02249e-05 -0.000608691 3416    0.03416 3416   
-9.60583e-06 3417  9.60583e-06 -0.000286582 3417    0.03417 3417   
6.50281e-06 3418  -6.50281e-06 -0.000286582 3418    0.03418 3418   
1.98751e-06 3419  -1.98751e-06 -0.000286582 3419    0.03419 3419   
-4.54137e-06 3420  4.54137e-06 -0.000608691 3420    0.0342 3420   
2.10955e-06 3421  -2.10955e-06 -0.00254134 3421    0.03421 3421   
-3.92173e-07 3422  3.92173e-07 -0.000608691 3422    0.03422 3422   
-2.28372e-06 3423  2.28372e-06 -0.000608691 3423    0.03423 3423   
-3.01593e-06 3424  3.01593e-06 -0.00157502 3424    0.03424 3424   
-5.82274e-06 3425  5.82274e-06 -0.000608691 3425    0.03425 3425   
6.01467e-06 3426  -6.01467e-06 -0.000286582 3426    0.03426 3426   
-8.70854e-08 3427  8.70854e-08 -0.000286582 3427    0.03427 3427   
-3.50407e-06 3428  3.50407e-06 -0.000608691 3428    0.03428 3428   
1.86548e-06 3429  -1.86548e-06 -0.000286582 3429    0.03429 3429   
-9.41332e-07 3430  9.41332e-07 -0.000286582 3430    0.0343 3430   
2.96379e-06 3431  -2.96379e-06 -0.000608691 3431    0.03431 3431   
-6.06681e-06 3432  6.06681e-06 -0.000286582 3432    0.03432 3432   
-5.57867e-06 3433  5.57867e-06 3.5527e-05 3433    0.03433 3433   
-1.42947e-06 3434  1.42947e-06 -0.000608691 3434    0.03434 3434   
6.62485e-06 3435  -6.62485e-06 -0.000608691 3435    0.03435 3435   
3.49494e-08 3436  -3.49494e-08 -0.000930799 3436    0.03436 3436   
-2.03965e-06 3437  2.03965e-06 -0.000608691 3437    0.03437 3437   
-9.36176e-06 3438  9.36176e-06 -0.000286582 3438    0.03438 3438   
5.52653e-06 3439  -5.52653e-06 0.000357636 3439    0.03439 3439   
7.29604e-06 3440  -7.29604e-06 3.5527e-05 3440    0.0344 3440   
-6.98207e-06 3441  6.98207e-06 -0.000608691 3441    0.03441 3441   
-8.50752e-06 3442  8.50752e-06 -0.00286345 3442    0.03442 3442   
7.05197e-06 3443  -7.05197e-06 -0.000930799 3443    0.03443 3443   
6.45125e-07 3444  -6.45125e-07 -0.000608691 3444    0.03444 3444   
-1.55151e-06 3445  1.55151e-06 -0.00286345 3445    0.03445 3445   
-5.57867e-06 3446  5.57867e-06 0.000357636 3446    0.03446 3446   
5.2309e-07 3447  -5.2309e-07 3.5527e-05 3447    0.03447 3447   
1.56985e-07 3448  -1.56985e-07 -0.00318556 3448    0.03448 3448   
-6.92106e-06 3449  6.92106e-06 -0.000608691 3449    0.03449 3449   
5.52653e-06 3450  -5.52653e-06 -0.000286582 3450    0.0345 3450   
-8.70854e-08 3451  8.70854e-08 -0.00157502 3451    0.03451 3451   
-6.18885e-06 3452  6.18885e-06 -0.000286582 3452    0.03452 3452   
2.10955e-06 3453  -2.10955e-06 -0.000608691 3453    0.03453 3453   
-2.16168e-06 3454  2.16168e-06 0.000679745 3454    0.03454 3454   
-1.91761e-06 3455  1.91761e-06 -0.000286582 3455    0.03455 3455   
6.38078e-06 3456  -6.38078e-06 -0.000286582 3456    0.03456 3456   
-1.3511e-05 3457  1.3511e-05 -0.000930799 3457    0.03457 3457   
3.3299e-06 3458  -3.3299e-06 -0.000286582 3458    0.03458 3458   
5.16043e-06 3459  -5.16043e-06 -0.000930799 3459    0.03459 3459   
-8.19297e-07 3460  8.19297e-07 -0.00318556 3460    0.0346 3460   
-8.99566e-06 3461  8.99566e-06 -0.000608691 3461    0.03461 3461   
3.57397e-06 3462  -3.57397e-06 -0.000608691 3462    0.03462 3462   
2.53667e-06 3463  -2.53667e-06 0.000679745 3463    0.03463 3463   
-4.84646e-06 3464  4.84646e-06 -0.000608691 3464    0.03464 3464   
1.56985e-07 3465  -1.56985e-07 -0.000286582 3465    0.03465 3465   
2.10955e-06 3466  -2.10955e-06 -0.000608691 3466    0.03466 3466   
-3.38204e-06 3467  3.38204e-06 -0.000608691 3467    0.03467 3467   
-2.0912e-07 3468  2.0912e-07 3.5527e-05 3468    0.03468 3468   
-4.11425e-06 3469  4.11425e-06 -0.000286582 3469    0.03469 3469   
4.42822e-06 3470  -4.42822e-06 -0.000286582 3470    0.0347 3470   
5.2309e-07 3471  -5.2309e-07 -0.000930799 3471    0.03471 3471   
-3.26e-06 3472  3.26e-06 -0.000930799 3472    0.03472 3472   
1.49937e-06 3473  -1.49937e-06 -0.000286582 3473    0.03473 3473   
-4.11425e-06 3474  4.11425e-06 -0.000608691 3474    0.03474 3474   
3.08583e-06 3475  -3.08583e-06 -0.000286582 3475    0.03475 3475   
-5.82274e-06 3476  5.82274e-06 -0.000286582 3476    0.03476 3476   
1.49937e-06 3477  -1.49937e-06 -0.000608691 3477    0.03477 3477   
3.57397e-06 3478  -3.57397e-06 -0.000286582 3478    0.03478 3478   
-6.55495e-06 3479  6.55495e-06 -0.000608691 3479    0.03479 3479   
6.45125e-07 3480  -6.45125e-07 -0.000608691 3480    0.0348 3480   
-9.41332e-07 3481  9.41332e-07 -0.000608691 3481    0.03481 3481   
-3.26e-06 3482  3.26e-06 -0.000286582 3482    0.03482 3482   
6.45125e-07 3483  -6.45125e-07 -0.000286582 3483    0.03483 3483   
3.81804e-06 3484  -3.81804e-06 -0.000286582 3484    0.03484 3484   
-5.7007e-06 3485  5.7007e-06 -0.000286582 3485    0.03485 3485   
3.49494e-08 3486  -3.49494e-08 -0.000930799 3486    0.03486 3486   
5.46552e-06 3487  -5.46552e-06 -0.000286582 3487    0.03487 3487   
-6.31088e-06 3488  6.31088e-06 -0.000930799 3488    0.03488 3488   
-5.21256e-06 3489  5.21256e-06 -0.000930799 3489    0.03489 3489   
3.57397e-06 3490  -3.57397e-06 -0.000930799 3490    0.0349 3490   
-4.48035e-06 3491  4.48035e-06 3.5527e-05 3491    0.03491 3491   
5.89264e-06 3492  -5.89264e-06 -0.000286582 3492    0.03492 3492   
-3.62611e-06 3493  3.62611e-06 -0.000286582 3493    0.03493 3493   
1.2553e-06 3494  -1.2553e-06 -0.000286582 3494    0.03494 3494   
-3.13797e-06 3495  3.13797e-06 -0.000930799 3495    0.03495 3495   
1.98751e-06 3496  -1.98751e-06 -0.000286582 3496    0.03496 3496   
-4.48035e-06 3497  4.48035e-06 -0.000286582 3497    0.03497 3497   
1.56985e-07 3498  -1.56985e-07 -0.000286582 3498    0.03498 3498   
7.6716e-07 3499  -7.6716e-07 -0.00125291 3499    0.03499 3499   
-9.41332e-07 3500  9.41332e-07 3.5527e-05 3500    0.035 3500   
1.86548e-06 3501  -1.86548e-06 -0.000286582 3501    0.03501 3501   
-6.79902e-06 3502  6.79902e-06 -0.000608691 3502    0.03502 3502   
2.47565e-06 3503  -2.47565e-06 3.5527e-05 3503    0.03503 3503   
2.7902e-07 3504  -2.7902e-07 -0.000930799 3504    0.03504 3504   
-3.74814e-06 3505  3.74814e-06 -0.000608691 3505    0.03505 3505   
-2.89389e-06 3506  2.89389e-06 -0.000608691 3506    0.03506 3506   
3.57397e-06 3507  -3.57397e-06 -0.000930799 3507    0.03507 3507   
-2.64982e-06 3508  2.64982e-06 3.5527e-05 3508    0.03508 3508   
-2.10067e-06 3509  2.10067e-06 -0.000930799 3509    0.03509 3509   
4.67229e-06 3510  -4.67229e-06 -0.000286582 3510    0.0351 3510   
-3.13797e-06 3511  3.13797e-06 3.5527e-05 3511    0.03511 3511   
-3.01593e-06 3512  3.01593e-06 -0.000608691 3512    0.03512 3512   
-6.97261e-07 3513  6.97261e-07 -0.000286582 3513    0.03513 3513   
-3.31156e-07 3514  3.31156e-07 3.5527e-05 3514    0.03514 3514   
4.55025e-06 3515  -4.55025e-06 -0.000930799 3515    0.03515 3515   
-3.87018e-06 3516  3.87018e-06 -0.000286582 3516    0.03516 3516   
-3.87018e-06 3517  3.87018e-06 -0.000608691 3517    0.03517 3517   
-2.40575e-06 3518  2.40575e-06 -0.000286582 3518    0.03518 3518   
4.79432e-06 3519  -4.79432e-06 -0.000286582 3519    0.03519 3519   
3.49494e-08 3520  -3.49494e-08 0.000357636 3520    0.0352 3520   
-2.64982e-06 3521  2.64982e-06 -0.000286582 3521    0.03521 3521   
-3.87018e-06 3522  3.87018e-06 0.000357636 3522    0.03522 3522   
-3.26e-06 3523  3.26e-06 -0.000930799 3523    0.03523 3523   
9.06555e-06 3524  -9.06555e-06 3.5527e-05 3524    0.03524 3524   
-2.03965e-06 3525  2.03965e-06 -0.00125291 3525    0.03525 3525   
-4.35832e-06 3526  4.35832e-06 -0.000286582 3526    0.03526 3526   
-6.92106e-06 3527  6.92106e-06 -0.000286582 3527    0.03527 3527   
9.43166e-06 3528  -9.43166e-06 -0.000286582 3528    0.03528 3528   
-2.64982e-06 3529  2.64982e-06 -0.000286582 3529    0.03529 3529   
-2.40575e-06 3530  2.40575e-06 -0.000286582 3530    0.0353 3530   
-3.31156e-07 3531  3.31156e-07 -0.000930799 3531    0.03531 3531   
1.13327e-06 3532  -1.13327e-06 -0.000608691 3532    0.03532 3532   
-2.70139e-07 3533  2.70139e-07 -0.000930799 3533    0.03533 3533   
-1.0338e-05 3534  1.0338e-05 -0.000286582 3534    0.03534 3534   
7.72317e-06 3535  -7.72317e-06 -0.000286582 3535    0.03535 3535   
-2.28372e-06 3536  2.28372e-06 0.000357636 3536    0.03536 3536   
7.06143e-07 3537  -7.06143e-07 -0.000930799 3537    0.03537 3537   
-3.56509e-06 3538  3.56509e-06 -0.000286582 3538    0.03538 3538   
2.10955e-06 3539  -2.10955e-06 -0.000608691 3539    0.03539 3539   
-4.60239e-06 3540  4.60239e-06 -0.000286582 3540    0.0354 3540   
1.053e-05 3541  -1.053e-05 0.00100185 3541    0.03541 3541   
-3.99221e-06 3542  3.99221e-06 3.5527e-05 3542    0.03542 3542   
-5.57867e-06 3543  5.57867e-06 -0.000608691 3543    0.03543 3543   
-5.75226e-07 3544  5.75226e-07 0.00164607 3544    0.03544 3544   
-2.16168e-06 3545  2.16168e-06 -0.000286582 3545    0.03545 3545   
4.01056e-07 3546  -4.01056e-07 -0.000286582 3546    0.03546 3546   
-2.28372e-06 3547  2.28372e-06 0.000679745 3547    0.03547 3547   
-1.06337e-06 3548  1.06337e-06 3.5527e-05 3548    0.03548 3548   
6.45125e-07 3549  -6.45125e-07 -0.000286582 3549    0.03549 3549   
-4.53191e-07 3550  4.53191e-07 0.000357636 3550    0.0355 3550   
-3.74814e-06 3551  3.74814e-06 -0.000930799 3551    0.03551 3551   
4.18415e-06 3552  -4.18415e-06 -0.000608691 3552    0.03552 3552   
-6.06681e-06 3553  6.06681e-06 -0.000286582 3553    0.03553 3553   
6.62485e-06 3554  -6.62485e-06 0.000357636 3554    0.03554 3554   
-5.3346e-06 3555  5.3346e-06 -0.000608691 3555    0.03555 3555   
-4.53191e-07 3556  4.53191e-07 -0.000608691 3556    0.03556 3556   
-3.87018e-06 3557  3.87018e-06 -0.000608691 3557    0.03557 3557   
9.61471e-06 3558  -9.61471e-06 3.5527e-05 3558    0.03558 3558   
-1.0216e-05 3559  1.0216e-05 -0.000930799 3559    0.03559 3559   
1.01123e-06 3560  -1.01123e-06 -0.000930799 3560    0.0356 3560   
2.10955e-06 3561  -2.10955e-06 -0.000286582 3561    0.03561 3561   
3.3299e-06 3562  -3.3299e-06 -0.00125291 3562    0.03562 3562   
-7.16513e-06 3563  7.16513e-06 -0.000608691 3563    0.03563 3563   
1.37734e-06 3564  -1.37734e-06 0.000357636 3564    0.03564 3564   
-6.79902e-06 3565  6.79902e-06 -0.000930799 3565    0.03565 3565   
1.74344e-06 3566  -1.74344e-06 -0.000608691 3566    0.03566 3566   
2.59769e-06 3567  -2.59769e-06 -0.000608691 3567    0.03567 3567   
-1.06337e-06 3568  1.06337e-06 -0.000286582 3568    0.03568 3568   
-5.09053e-06 3569  5.09053e-06 0.000357636 3569    0.03569 3569   
4.67229e-06 3570  -4.67229e-06 -0.000608691 3570    0.0357 3570   
-3.87018e-06 3571  3.87018e-06 -0.00125291 3571    0.03571 3571   
2.71972e-06 3572  -2.71972e-06 -0.000286582 3572    0.03572 3572   
-3.62611e-06 3573  3.62611e-06 -0.000930799 3573    0.03573 3573   
-9.41332e-07 3574  9.41332e-07 3.5527e-05 3574    0.03574 3574   
1.13327e-06 3575  -1.13327e-06 -0.000608691 3575    0.03575 3575   
5.16043e-06 3576  -5.16043e-06 -0.000286582 3576    0.03576 3576   
-8.38548e-06 3577  8.38548e-06 -0.000286582 3577    0.03577 3577   
3.08583e-06 3578  -3.08583e-06 -0.000286582 3578    0.03578 3578   
-7.34818e-06 3579  7.34818e-06 -0.000608691 3579    0.03579 3579   
-2.2227e-06 3580  2.2227e-06 -0.000286582 3580    0.0358 3580   
6.31976e-06 3581  -6.31976e-06 -0.000286582 3581    0.03581 3581   
-4.60239e-06 3582  4.60239e-06 -0.000930799 3582    0.03582 3582   
4.00109e-06 3583  -4.00109e-06 -0.000608691 3583    0.03583 3583   
-4.54137e-06 3584  4.54137e-06 -0.000286582 3584    0.03584 3584   
-1.1854e-06 3585  1.1854e-06 -0.000608691 3585    0.03585 3585   
7.6716e-07 3586  -7.6716e-07 0.000357636 3586    0.03586 3586   
-1.42947e-06 3587  1.42947e-06 -0.000930799 3587    0.03587 3587   
-2.16168e-06 3588  2.16168e-06 3.5527e-05 3588    0.03588 3588   
-1.42947e-06 3589  1.42947e-06 -0.000286582 3589    0.03589 3589   
3.45193e-06 3590  -3.45193e-06 -0.000930799 3590    0.0359 3590   
-3.74814e-06 3591  3.74814e-06 -0.000608691 3591    0.03591 3591   
-1.55151e-06 3592  1.55151e-06 -0.000608691 3592    0.03592 3592   
4.55025e-06 3593  -4.55025e-06 -0.000930799 3593    0.03593 3593   
-8.26344e-06 3594  8.26344e-06 -0.000608691 3594    0.03594 3594   
1.86548e-06 3595  -1.86548e-06 -0.000286582 3595    0.03595 3595   
-2.16168e-06 3596  2.16168e-06 -0.000286582 3596    0.03596 3596   
2.10955e-06 3597  -2.10955e-06 3.5527e-05 3597    0.03597 3597   
-1.67354e-06 3598  1.67354e-06 -0.000608691 3598    0.03598 3598   
8.89196e-07 3599  -8.89196e-07 -0.000930799 3599    0.03599 3599   
1.56985e-07 3600  -1.56985e-07 -0.000608691 3600    0.036 3600   
8.89196e-07 3601  -8.89196e-07 -0.000286582 3601    0.03601 3601   
-9.60583e-06 3602  9.60583e-06 -0.000286582 3602    0.03602 3602   
5.83162e-06 3603  -5.83162e-06 -0.000286582 3603    0.03603 3603   
-4.96849e-06 3604  4.96849e-06 -0.000286582 3604    0.03604 3604   
6.99096e-06 3605  -6.99096e-06 -0.000286582 3605    0.03605 3605   
-1.11923e-05 3606  1.11923e-05 -0.00286345 3606    0.03606 3606   
1.09571e-05 3607  -1.09571e-05 -0.000286582 3607    0.03607 3607   
-1.16804e-05 3608  1.16804e-05 0.000357636 3608    0.03608 3608   
1.19428e-06 3609  -1.19428e-06 -0.00286345 3609    0.03609 3609   
2.35362e-06 3610  -2.35362e-06 -0.000286582 3610    0.0361 3610   
-4.53191e-07 3611  4.53191e-07 -0.00125291 3611    0.03611 3611   
3.49494e-08 3612  -3.49494e-08 0.00132396 3612    0.03612 3612   
8.89196e-07 3613  -8.89196e-07 -0.000608691 3613    0.03613 3613   
-4.48035e-06 3614  4.48035e-06 3.5527e-05 3614    0.03614 3614   
-5.3346e-06 3615  5.3346e-06 -0.000286582 3615    0.03615 3615   
1.01123e-06 3616  -1.01123e-06 -0.000608691 3616    0.03616 3616   
3.57397e-06 3617  -3.57397e-06 -0.000930799 3617    0.03617 3617   
-3.62611e-06 3618  3.62611e-06 -0.00125291 3618    0.03618 3618   
-1.06337e-06 3619  1.06337e-06 -0.00125291 3619    0.03619 3619   
-9.41332e-07 3620  9.41332e-07 -0.000930799 3620    0.0362 3620   
2.10955e-06 3621  -2.10955e-06 -0.000930799 3621    0.03621 3621   
-8.70854e-08 3622  8.70854e-08 -0.000286582 3622    0.03622 3622   
4.01056e-07 3623  -4.01056e-07 -0.000930799 3623    0.03623 3623   
-6.97261e-07 3624  6.97261e-07 -0.000286582 3624    0.03624 3624   
-7.53123e-06 3625  7.53123e-06 -0.000286582 3625    0.03625 3625   
4.62073e-07 3626  -4.62073e-07 -0.000608691 3626    0.03626 3626   
1.56985e-07 3627  -1.56985e-07 -0.000608691 3627    0.03627 3627   
2.10955e-06 3628  -2.10955e-06 -0.000608691 3628    0.03628 3628   
-1.12438e-06 3629  1.12438e-06 -0.000930799 3629    0.03629 3629   
-4.2973e-06 3630  4.2973e-06 -0.000286582 3630    0.0363 3630   
-1.30744e-06 3631  1.30744e-06 -0.000930799 3631    0.03631 3631   
-1.30744e-06 3632  1.30744e-06 -0.000608691 3632    0.03632 3632   
-2.0912e-07 3633  2.0912e-07 -0.000286582 3633    0.03633 3633   
2.59769e-06 3634  -2.59769e-06 -0.000608691 3634    0.03634 3634   
-2.52779e-06 3635  2.52779e-06 -0.000930799 3635    0.03635 3635   
-1.06337e-06 3636  1.06337e-06 -0.000286582 3636    0.03636 3636   
-3.74814e-06 3637  3.74814e-06 -0.000608691 3637    0.03637 3637   
2.7902e-07 3638  -2.7902e-07 3.5527e-05 3638    0.03638 3638   
-5.75226e-07 3639  5.75226e-07 3.5527e-05 3639    0.03639 3639   
2.10955e-06 3640  -2.10955e-06 -0.000930799 3640    0.0364 3640   
-3.26e-06 3641  3.26e-06 -0.000930799 3641    0.03641 3641   
2.71972e-06 3642  -2.71972e-06 -0.000608691 3642    0.03642 3642   
-1.30744e-06 3643  1.30744e-06 -0.000286582 3643    0.03643 3643   
-1.91761e-06 3644  1.91761e-06 0.00164607 3644    0.03644 3644   
1.56985e-07 3645  -1.56985e-07 -0.000608691 3645    0.03645 3645   
-6.06681e-06 3646  6.06681e-06 -0.000608691 3646    0.03646 3646   
3.08583e-06 3647  -3.08583e-06 -0.000930799 3647    0.03647 3647   
-9.11769e-06 3648  9.11769e-06 -0.000286582 3648    0.03648 3648   
6.92994e-06 3649  -6.92994e-06 -0.000608691 3649    0.03649 3649   
2.78074e-06 3650  -2.78074e-06 3.5527e-05 3650    0.0365 3650   
-7.47022e-06 3651  7.47022e-06 -0.00157502 3651    0.03651 3651   
3.57397e-06 3652  -3.57397e-06 -0.000286582 3652    0.03652 3652   
-3.26e-06 3653  3.26e-06 -0.000286582 3653    0.03653 3653   
6.25874e-06 3654  -6.25874e-06 -0.000286582 3654    0.03654 3654   
3.49494e-08 3655  -3.49494e-08 -0.00125291 3655    0.03655 3655   
-4.48035e-06 3656  4.48035e-06 -0.000286582 3656    0.03656 3656   
-4.11425e-06 3657  4.11425e-06 -0.000608691 3657    0.03657 3657   
-3.74814e-06 3658  3.74814e-06 -0.000608691 3658    0.03658 3658   
4.42822e-06 3659  -4.42822e-06 -0.00125291 3659    0.03659 3659   
3.57397e-06 3660  -3.57397e-06 -0.000930799 3660    0.0366 3660   
-5.57867e-06 3661  5.57867e-06 -0.000608691 3661    0.03661 3661   
-1.55151e-06 3662  1.55151e-06 -0.000286582 3662    0.03662 3662   
1.01639e-05 3663  -1.01639e-05 3.5527e-05 3663    0.03663 3663   
-3.38204e-06 3664  3.38204e-06 -0.000930799 3664    0.03664 3664   
-8.26344e-06 3665  8.26344e-06 -0.000286582 3665    0.03665 3665   
4.91636e-06 3666  -4.91636e-06 -0.000286582 3666    0.03666 3666   
-8.19297e-07 3667  8.19297e-07 -0.000930799 3667    0.03667 3667   
-1.42947e-06 3668  1.42947e-06 3.5527e-05 3668    0.03668 3668   
-4.60239e-06 3669  4.60239e-06 -0.000608691 3669    0.03669 3669   
-1.1854e-06 3670  1.1854e-06 -0.000286582 3670    0.0367 3670   
-2.0912e-07 3671  2.0912e-07 3.5527e-05 3671    0.03671 3671   
-8.19297e-07 3672  8.19297e-07 -0.000286582 3672    0.03672 3672   
6.25874e-06 3673  -6.25874e-06 -0.000286582 3673    0.03673 3673   
-5.15155e-06 3674  5.15155e-06 -0.000608691 3674    0.03674 3674   
1.86548e-06 3675  -1.86548e-06 -0.000930799 3675    0.03675 3675   
-4.72442e-06 3676  4.72442e-06 0.00164607 3676    0.03676 3676   
-1.1854e-06 3677  1.1854e-06 3.5527e-05 3677    0.03677 3677   
2.59769e-06 3678  -2.59769e-06 -0.000286582 3678    0.03678 3678   
-1.79558e-06 3679  1.79558e-06 -0.00157502 3679    0.03679 3679   
-4.96849e-06 3680  4.96849e-06 -0.000286582 3680    0.0368 3680   
4.30618e-06 3681  -4.30618e-06 -0.000608691 3681    0.03681 3681   
5.4045e-06 3682  -5.4045e-06 -0.000608691 3682    0.03682 3682   
-5.7007e-06 3683  5.7007e-06 -0.000608691 3683    0.03683 3683   
-5.82274e-06 3684  5.82274e-06 -0.000286582 3684    0.03684 3684   
-5.75226e-07 3685  5.75226e-07 -0.000608691 3685    0.03685 3685   
-8.19297e-07 3686  8.19297e-07 3.5527e-05 3686    0.03686 3686   
8.21131e-06 3687  -8.21131e-06 -0.000608691 3687    0.03687 3687   
-3.50407e-06 3688  3.50407e-06 -0.000608691 3688    0.03688 3688   
-8.01937e-06 3689  8.01937e-06 -0.000608691 3689    0.03689 3689   
1.62141e-06 3690  -1.62141e-06 -0.000286582 3690    0.0369 3690   
5.16043e-06 3691  -5.16043e-06 -0.000608691 3691    0.03691 3691   
1.86548e-06 3692  -1.86548e-06 -0.000608691 3692    0.03692 3692   
-6.55495e-06 3693  6.55495e-06 0.000357636 3693    0.03693 3693   
-3.87018e-06 3694  3.87018e-06 0.000357636 3694    0.03694 3694   
8.21131e-06 3695  -8.21131e-06 -0.000286582 3695    0.03695 3695   
-8.4465e-06 3696  8.4465e-06 -0.000608691 3696    0.03696 3696   
-1.12438e-06 3697  1.12438e-06 -0.000286582 3697    0.03697 3697   
5.58755e-06 3698  -5.58755e-06 -0.000286582 3698    0.03698 3698   
-5.3346e-06 3699  5.3346e-06 -0.000608691 3699    0.03699 3699   
-4.60239e-06 3700  4.60239e-06 -0.000930799 3700    0.037 3700   
4.30618e-06 3701  -4.30618e-06 3.5527e-05 3701    0.03701 3701   
1.98751e-06 3702  -1.98751e-06 -0.000286582 3702    0.03702 3702   
-3.31156e-07 3703  3.31156e-07 -0.000608691 3703    0.03703 3703   
-8.62955e-06 3704  8.62955e-06 -0.000286582 3704    0.03704 3704   
9.5537e-06 3705  -9.5537e-06 0.00229029 3705    0.03705 3705   
-2.89389e-06 3706  2.89389e-06 -0.000286582 3706    0.03706 3706   
-4.96849e-06 3707  4.96849e-06 -0.000286582 3707    0.03707 3707   
1.49937e-06 3708  -1.49937e-06 0.000679745 3708    0.03708 3708   
-2.89389e-06 3709  2.89389e-06 3.5527e-05 3709    0.03709 3709   
1.56985e-07 3710  -1.56985e-07 3.5527e-05 3710    0.0371 3710   
1.49937e-06 3711  -1.49937e-06 -0.00125291 3711    0.03711 3711   
-6.97261e-07 3712  6.97261e-07 -0.000608691 3712    0.03712 3712   
4.01056e-07 3713  -4.01056e-07 -0.000930799 3713    0.03713 3713   
3.49494e-08 3714  -3.49494e-08 -0.000608691 3714    0.03714 3714   
-2.52779e-06 3715  2.52779e-06 -0.000286582 3715    0.03715 3715   
-6.92106e-06 3716  6.92106e-06 -0.000286582 3716    0.03716 3716   
6.62485e-06 3717  -6.62485e-06 -0.000608691 3717    0.03717 3717   
-2.28372e-06 3718  2.28372e-06 0.000357636 3718    0.03718 3718   
-5.57867e-06 3719  5.57867e-06 -0.000608691 3719    0.03719 3719   
-8.70854e-08 3720  8.70854e-08 3.5527e-05 3720    0.0372 3720   
-3.93119e-06 3721  3.93119e-06 -0.000608691 3721    0.03721 3721   
1.13327e-06 3722  -1.13327e-06 -0.000286582 3722    0.03722 3722   
6.99096e-06 3723  -6.99096e-06 -0.000608691 3723    0.03723 3723   
-2.28372e-06 3724  2.28372e-06 -0.000608691 3724    0.03724 3724   
-4.72442e-06 3725  4.72442e-06 -0.000286582 3725    0.03725 3725   
-2.89389e-06 3726  2.89389e-06 -0.000608691 3726    0.03726 3726   
5.28246e-06 3727  -5.28246e-06 -0.00125291 3727    0.03727 3727   
1.01123e-06 3728  -1.01123e-06 0.00196818 3728    0.03728 3728   
-3.99221e-06 3729  3.99221e-06 -0.000608691 3729    0.03729 3729   
-4.48035e-06 3730  4.48035e-06 -0.000286582 3730    0.0373 3730   
8.89196e-07 3731  -8.89196e-07 3.5527e-05 3731    0.03731 3731   
-1.55151e-06 3732  1.55151e-06 -0.000608691 3732    0.03732 3732   
8.69945e-06 3733  -8.69945e-06 -0.000930799 3733    0.03733 3733   
-6.31088e-06 3734  6.31088e-06 -0.000608691 3734    0.03734 3734   
-7.7753e-06 3735  7.7753e-06 -0.000930799 3735    0.03735 3735   
4.42822e-06 3736  -4.42822e-06 -0.000930799 3736    0.03736 3736   
-3.26e-06 3737  3.26e-06 -0.000930799 3737    0.03737 3737   
1.49937e-06 3738  -1.49937e-06 -0.000608691 3738    0.03738 3738   
-2.0912e-07 3739  2.0912e-07 -0.000286582 3739    0.03739 3739   
-5.75226e-07 3740  5.75226e-07 -0.000930799 3740    0.0374 3740   
-6.55495e-06 3741  6.55495e-06 -0.000930799 3741    0.03741 3741   
4.06211e-06 3742  -4.06211e-06 -0.000286582 3742    0.03742 3742   
-2.40575e-06 3743  2.40575e-06 -0.000608691 3743    0.03743 3743   
7.60113e-06 3744  -7.60113e-06 -0.000286582 3744    0.03744 3744   
-1.56466e-05 3745  1.56466e-05 -0.000286582 3745    0.03745 3745   
6.62485e-06 3746  -6.62485e-06 -0.000286582 3746    0.03746 3746   
-2.77186e-06 3747  2.77186e-06 -0.000286582 3747    0.03747 3747   
5.64857e-06 3748  -5.64857e-06 3.5527e-05 3748    0.03748 3748   
-6.92106e-06 3749  6.92106e-06 -0.000608691 3749    0.03749 3749   
6.45125e-07 3750  -6.45125e-07 0.000357636 3750    0.0375 3750   
5.2309e-07 3751  -5.2309e-07 -0.00189713 3751    0.03751 3751   
-2.77186e-06 3752  2.77186e-06 -0.000608691 3752    0.03752 3752   
-1.1854e-06 3753  1.1854e-06 -0.000286582 3753    0.03753 3753   
-3.38204e-06 3754  3.38204e-06 -0.000286582 3754    0.03754 3754   
3.20786e-06 3755  -3.20786e-06 3.5527e-05 3755    0.03755 3755   
6.45125e-07 3756  -6.45125e-07 -0.000286582 3756    0.03756 3756   
-2.16168e-06 3757  2.16168e-06 -0.000608691 3757    0.03757 3757   
-1.06337e-06 3758  1.06337e-06 -0.000608691 3758    0.03758 3758   
-1.67354e-06 3759  1.67354e-06 -0.000286582 3759    0.03759 3759   
-3.38204e-06 3760  3.38204e-06 -0.000286582 3760    0.0376 3760   
6.62485e-06 3761  -6.62485e-06 -0.000286582 3761    0.03761 3761   
-7.28716e-06 3762  7.28716e-06 -0.000286582 3762    0.03762 3762   
8.45538e-06 3763  -8.45538e-06 -0.000930799 3763    0.03763 3763   
-1.91761e-06 3764  1.91761e-06 -0.000286582 3764    0.03764 3764   
2.10955e-06 3765  -2.10955e-06 -0.000930799 3765    0.03765 3765   
-2.16168e-06 3766  2.16168e-06 3.5527e-05 3766    0.03766 3766   
-3.32102e-06 3767  3.32102e-06 -0.000608691 3767    0.03767 3767   
1.56039e-06 3768  -1.56039e-06 -0.000286582 3768    0.03768 3768   
-6.92106e-06 3769  6.92106e-06 3.5527e-05 3769    0.03769 3769   
3.40038e-07 3770  -3.40038e-07 -0.000930799 3770    0.0377 3770   
5.03839e-06 3771  -5.03839e-06 -0.00318556 3771    0.03771 3771   
-2.03965e-06 3772  2.03965e-06 -0.000608691 3772    0.03772 3772   
-1.1854e-06 3773  1.1854e-06 -0.000286582 3773    0.03773 3773   
6.45125e-07 3774  -6.45125e-07 0.000679745 3774    0.03774 3774   
2.96379e-06 3775  -2.96379e-06 -0.000286582 3775    0.03775 3775   
-3.01593e-06 3776  3.01593e-06 3.5527e-05 3776    0.03776 3776   
-3.99221e-06 3777  3.99221e-06 -0.000608691 3777    0.03777 3777   
-1.79558e-06 3778  1.79558e-06 -0.000286582 3778    0.03778 3778   
6.99096e-06 3779  -6.99096e-06 -0.000608691 3779    0.03779 3779   
-6.79902e-06 3780  6.79902e-06 -0.000930799 3780    0.0378 3780   
1.2553e-06 3781  -1.2553e-06 -0.000608691 3781    0.03781 3781   
-3.99221e-06 3782  3.99221e-06 3.5527e-05 3782    0.03782 3782   
2.59769e-06 3783  -2.59769e-06 -0.000608691 3783    0.03783 3783   
7.6716e-07 3784  -7.6716e-07 3.5527e-05 3784    0.03784 3784   
8.89196e-07 3785  -8.89196e-07 -0.000286582 3785    0.03785 3785   
-8.87362e-06 3786  8.87362e-06 -0.000608691 3786    0.03786 3786   
7.11299e-06 3787  -7.11299e-06 -0.000286582 3787    0.03787 3787   
-2.03965e-06 3788  2.03965e-06 -0.000608691 3788    0.03788 3788   
-2.46677e-06 3789  2.46677e-06 -0.000286582 3789    0.03789 3789   
-4.35832e-06 3790  4.35832e-06 -0.000930799 3790    0.0379 3790   
1.0591e-05 3791  -1.0591e-05 -0.00640665 3791    0.03791 3791   
-9.17871e-06 3792  9.17871e-06 -0.000608691 3792    0.03792 3792   
-3.99221e-06 3793  3.99221e-06 -0.000286582 3793    0.03793 3793   
-8.70854e-08 3794  8.70854e-08 3.5527e-05 3794    0.03794 3794   
4.79432e-06 3795  -4.79432e-06 -0.000286582 3795    0.03795 3795   
2.35362e-06 3796  -2.35362e-06 -0.000608691 3796    0.03796 3796   
-5.82274e-06 3797  5.82274e-06 -0.00157502 3797    0.03797 3797   
1.62141e-06 3798  -1.62141e-06 -0.000608691 3798    0.03798 3798   
-3.26e-06 3799  3.26e-06 -0.000930799 3799    0.03799 3799   
-4.35832e-06 3800  4.35832e-06 -0.000286582 3800    0.038 3800   
-3.31156e-07 3801  3.31156e-07 -0.000608691 3801    0.03801 3801   
5.7706e-06 3802  -5.7706e-06 -0.000608691 3802    0.03802 3802   
-6.92106e-06 3803  6.92106e-06 -0.000608691 3803    0.03803 3803   
6.13671e-06 3804  -6.13671e-06 0.000357636 3804    0.03804 3804   
-7.4092e-06 3805  7.4092e-06 3.5527e-05 3805    0.03805 3805   
-1.1854e-06 3806  1.1854e-06 -0.000608691 3806    0.03806 3806   
2.23158e-06 3807  -2.23158e-06 -0.000930799 3807    0.03807 3807   
4.55025e-06 3808  -4.55025e-06 3.5527e-05 3808    0.03808 3808   
-6.43292e-06 3809  6.43292e-06 -0.000286582 3809    0.03809 3809   
-2.89389e-06 3810  2.89389e-06 -0.000930799 3810    0.0381 3810   
3.49494e-08 3811  -3.49494e-08 -0.000286582 3811    0.03811 3811   
1.86548e-06 3812  -1.86548e-06 -0.000286582 3812    0.03812 3812   
5.84108e-07 3813  -5.84108e-07 -0.000286582 3813    0.03813 3813   
-8.19297e-07 3814  8.19297e-07 -0.000286582 3814    0.03814 3814   
-4.05323e-06 3815  4.05323e-06 -0.000286582 3815    0.03815 3815   
2.65871e-06 3816  -2.65871e-06 -0.000286582 3816    0.03816 3816   
8.89196e-07 3817  -8.89196e-07 -0.00189713 3817    0.03817 3817   
-1.13143e-05 3818  1.13143e-05 -0.000608691 3818    0.03818 3818   
3.08583e-06 3819  -3.08583e-06 -0.000608691 3819    0.03819 3819   
-1.67354e-06 3820  1.67354e-06 -0.000286582 3820    0.0382 3820   
5.64857e-06 3821  -5.64857e-06 -0.000930799 3821    0.03821 3821   
-7.28716e-06 3822  7.28716e-06 -0.000608691 3822    0.03822 3822   
7.6716e-07 3823  -7.6716e-07 -0.000286582 3823    0.03823 3823   
3.57397e-06 3824  -3.57397e-06 3.5527e-05 3824    0.03824 3824   
-9.72787e-06 3825  9.72787e-06 -0.000608691 3825    0.03825 3825   
1.12622e-05 3826  -1.12622e-05 -0.000286582 3826    0.03826 3826   
-7.28716e-06 3827  7.28716e-06 -0.000930799 3827    0.03827 3827   
3.69601e-06 3828  -3.69601e-06 3.5527e-05 3828    0.03828 3828   
-6.55495e-06 3829  6.55495e-06 -0.000608691 3829    0.03829 3829   
1.00418e-05 3830  -1.00418e-05 -0.000286582 3830    0.0383 3830   
-5.94478e-06 3831  5.94478e-06 -0.000608691 3831    0.03831 3831   
-7.04309e-06 3832  7.04309e-06 -0.000286582 3832    0.03832 3832   
8.89196e-07 3833  -8.89196e-07 -0.000608691 3833    0.03833 3833   
1.62141e-06 3834  -1.62141e-06 -0.000286582 3834    0.03834 3834   
1.62141e-06 3835  -1.62141e-06 -0.000608691 3835    0.03835 3835   
-3.38204e-06 3836  3.38204e-06 -0.000286582 3836    0.03836 3836   
2.04853e-06 3837  -2.04853e-06 -0.000286582 3837    0.03837 3837   
3.40038e-07 3838  -3.40038e-07 -0.000608691 3838    0.03838 3838   
-4.84646e-06 3839  4.84646e-06 -0.000608691 3839    0.03839 3839   
2.84176e-06 3840  -2.84176e-06 -0.000608691 3840    0.0384 3840   
-4.41934e-06 3841  4.41934e-06 -0.00125291 3841    0.03841 3841   
-1.1854e-06 3842  1.1854e-06 -0.000930799 3842    0.03842 3842   
4.79432e-06 3843  -4.79432e-06 -0.000286582 3843    0.03843 3843   
1.62141e-06 3844  -1.62141e-06 -0.000608691 3844    0.03844 3844   
-4.60239e-06 3845  4.60239e-06 -0.000608691 3845    0.03845 3845   
-2.77186e-06 3846  2.77186e-06 -0.000608691 3846    0.03846 3846   
1.37734e-06 3847  -1.37734e-06 -0.000286582 3847    0.03847 3847   
3.81804e-06 3848  -3.81804e-06 3.5527e-05 3848    0.03848 3848   
-1.42947e-06 3849  1.42947e-06 -0.000930799 3849    0.03849 3849   
-5.3346e-06 3850  5.3346e-06 -0.000608691 3850    0.0385 3850   
2.35362e-06 3851  -2.35362e-06 -0.000930799 3851    0.03851 3851   
1.56985e-07 3852  -1.56985e-07 -0.000608691 3852    0.03852 3852   
-6.31088e-06 3853  6.31088e-06 -0.000608691 3853    0.03853 3853   
9.06555e-06 3854  -9.06555e-06 -0.000930799 3854    0.03854 3854   
-7.4092e-06 3855  7.4092e-06 -0.000286582 3855    0.03855 3855   
-1.1854e-06 3856  1.1854e-06 -0.000930799 3856    0.03856 3856   
5.16043e-06 3857  -5.16043e-06 -0.000608691 3857    0.03857 3857   
-7.16513e-06 3858  7.16513e-06 -0.00125291 3858    0.03858 3858   
7.6716e-07 3859  -7.6716e-07 -0.00125291 3859    0.03859 3859   
3.81804e-06 3860  -3.81804e-06 -0.000608691 3860    0.0386 3860   
-9.4838e-06 3861  9.4838e-06 -0.000286582 3861    0.03861 3861   
4.79432e-06 3862  -4.79432e-06 -0.000286582 3862    0.03862 3862   
4.62073e-07 3863  -4.62073e-07 -0.000608691 3863    0.03863 3863   
4.3672e-06 3864  -4.3672e-06 0.000357636 3864    0.03864 3864   
-9.91092e-06 3865  9.91092e-06 -0.000608691 3865    0.03865 3865   
2.35362e-06 3866  -2.35362e-06 -0.000608691 3866    0.03866 3866   
4.01056e-07 3867  -4.01056e-07 -0.000608691 3867    0.03867 3867   
6.86892e-06 3868  -6.86892e-06 -0.00125291 3868    0.03868 3868   
-1.14364e-05 3869  1.14364e-05 -0.000286582 3869    0.03869 3869   
2.59769e-06 3870  -2.59769e-06 -0.000286582 3870    0.0387 3870   
8.89196e-07 3871  -8.89196e-07 3.5527e-05 3871    0.03871 3871   
-1.91761e-06 3872  1.91761e-06 -0.000286582 3872    0.03872 3872   
5.4045e-06 3873  -5.4045e-06 -0.000930799 3873    0.03873 3873   
-4.60239e-06 3874  4.60239e-06 -0.000286582 3874    0.03874 3874   
-3.13797e-06 3875  3.13797e-06 -0.000608691 3875    0.03875 3875   
2.71972e-06 3876  -2.71972e-06 -0.000286582 3876    0.03876 3876   
2.84176e-06 3877  -2.84176e-06 -0.000930799 3877    0.03877 3877   
-5.75226e-07 3878  5.75226e-07 -0.000286582 3878    0.03878 3878   
-3.62611e-06 3879  3.62611e-06 -0.000930799 3879    0.03879 3879   
1.37734e-06 3880  -1.37734e-06 3.5527e-05 3880    0.0388 3880   
-6.18885e-06 3881  6.18885e-06 -0.000608691 3881    0.03881 3881   
1.37734e-06 3882  -1.37734e-06 -0.000286582 3882    0.03882 3882   
-5.82274e-06 3883  5.82274e-06 -0.000608691 3883    0.03883 3883   
7.66215e-06 3884  -7.66215e-06 -0.000286582 3884    0.03884 3884   
-1.91761e-06 3885  1.91761e-06 -0.000930799 3885    0.03885 3885   
-9.41332e-07 3886  9.41332e-07 -0.000608691 3886    0.03886 3886   
4.01056e-07 3887  -4.01056e-07 -0.000286582 3887    0.03887 3887   
7.6716e-07 3888  -7.6716e-07 3.5527e-05 3888    0.03888 3888   
-5.57867e-06 3889  5.57867e-06 -0.000286582 3889    0.03889 3889   
4.30618e-06 3890  -4.30618e-06 -0.000608691 3890    0.0389 3890   
-2.89389e-06 3891  2.89389e-06 -0.000286582 3891    0.03891 3891   
-3.01593e-06 3892  3.01593e-06 -0.000286582 3892    0.03892 3892   
-2.52779e-06 3893  2.52779e-06 -0.000608691 3893    0.03893 3893   
1.62141e-06 3894  -1.62141e-06 -0.000286582 3894    0.03894 3894   
1.01123e-06 3895  -1.01123e-06 -0.000930799 3895    0.03895 3895   
-6.31088e-06 3896  6.31088e-06 -0.000286582 3896    0.03896 3896   
8.82148e-06 3897  -8.82148e-06 -0.000930799 3897    0.03897 3897   
-3.31156e-07 3898  3.31156e-07 -0.000608691 3898    0.03898 3898   
-5.21256e-06 3899  5.21256e-06 -0.000930799 3899    0.03899 3899   
-4.84646e-06 3900  4.84646e-06 -0.000286582 3900    0.039 3900   
3.81804e-06 3901  -3.81804e-06 -0.000608691 3901    0.03901 3901   
-5.09053e-06 3902  5.09053e-06 -0.000286582 3902    0.03902 3902   
5.89264e-06 3903  -5.89264e-06 -0.000608691 3903    0.03903 3903   
-1.08262e-05 3904  1.08262e-05 3.5527e-05 3904    0.03904 3904   
1.2553e-06 3905  -1.2553e-06 -0.000286582 3905    0.03905 3905   
2.78074e-06 3906  -2.78074e-06 -0.000286582 3906    0.03906 3906   
-2.83288e-06 3907  2.83288e-06 0.00357872 3907    0.03907 3907   
4.24516e-06 3908  -4.24516e-06 -0.000286582 3908    0.03908 3908   
-2.28372e-06 3909  2.28372e-06 3.5527e-05 3909    0.03909 3909   
1.74344e-06 3910  -1.74344e-06 0.00196818 3910    0.0391 3910   
2.65871e-06 3911  -2.65871e-06 -0.000286582 3911    0.03911 3911   
-4.90748e-06 3912  4.90748e-06 -0.000608691 3912    0.03912 3912   
-1.42947e-06 3913  1.42947e-06 -0.00125291 3913    0.03913 3913   
4.01056e-07 3914  -4.01056e-07 3.5527e-05 3914    0.03914 3914   
-9.41332e-07 3915  9.41332e-07 -0.000286582 3915    0.03915 3915   
-9.41332e-07 3916  9.41332e-07 -0.000930799 3916    0.03916 3916   
3.57397e-06 3917  -3.57397e-06 -0.000608691 3917    0.03917 3917   
3.45193e-06 3918  -3.45193e-06 -0.000608691 3918    0.03918 3918   
-8.26344e-06 3919  8.26344e-06 -0.00125291 3919    0.03919 3919   
5.4045e-06 3920  -5.4045e-06 -0.000608691 3920    0.0392 3920   
-5.82274e-06 3921  5.82274e-06 -0.000608691 3921    0.03921 3921   
-5.21256e-06 3922  5.21256e-06 -0.000608691 3922    0.03922 3922   
3.20786e-06 3923  -3.20786e-06 -0.000608691 3923    0.03923 3923   
3.08583e-06 3924  -3.08583e-06 -0.000930799 3924    0.03924 3924   
-2.77186e-06 3925  2.77186e-06 -0.000286582 3925    0.03925 3925   
2.59769e-06 3926  -2.59769e-06 -0.000286582 3926    0.03926 3926   
-3.99221e-06 3927  3.99221e-06 -0.000608691 3927    0.03927 3927   
4.01056e-07 3928  -4.01056e-07 -0.000608691 3928    0.03928 3928   
-4.54137e-06 3929  4.54137e-06 -0.000608691 3929    0.03929 3929   
8.39436e-06 3930  -8.39436e-06 -0.000608691 3930    0.0393 3930   
-6.31088e-06 3931  6.31088e-06 -0.000930799 3931    0.03931 3931   
1.07225e-06 3932  -1.07225e-06 -0.000286582 3932    0.03932 3932   
2.7902e-07 3933  -2.7902e-07 3.5527e-05 3933    0.03933 3933   
-3.13797e-06 3934  3.13797e-06 -0.000608691 3934    0.03934 3934   
-1.1854e-06 3935  1.1854e-06 -0.000930799 3935    0.03935 3935   
4.79432e-06 3936  -4.79432e-06 -0.000286582 3936    0.03936 3936   
-5.7007e-06 3937  5.7007e-06 -0.000608691 3937    0.03937 3937   
-1.30744e-06 3938  1.30744e-06 -0.000286582 3938    0.03938 3938   
4.55025e-06 3939  -4.55025e-06 -0.000608691 3939    0.03939 3939   
-2.03965e-06 3940  2.03965e-06 -0.000930799 3940    0.0394 3940   
-3.87018e-06 3941  3.87018e-06 -0.000608691 3941    0.03941 3941   
6.13671e-06 3942  -6.13671e-06 -0.00737298 3942    0.03942 3942   
-2.28372e-06 3943  2.28372e-06 -0.000608691 3943    0.03943 3943   
-6.31088e-06 3944  6.31088e-06 -0.000286582 3944    0.03944 3944   
2.35362e-06 3945  -2.35362e-06 -0.00350767 3945    0.03945 3945   
1.37734e-06 3946  -1.37734e-06 -0.000286582 3946    0.03946 3946   
-1.15584e-05 3947  1.15584e-05 -0.000930799 3947    0.03947 3947   
6.25874e-06 3948  -6.25874e-06 -0.00189713 3948    0.03948 3948   
1.98751e-06 3949  -1.98751e-06 -0.000286582 3949    0.03949 3949   
2.23158e-06 3950  -2.23158e-06 -0.000286582 3950    0.0395 3950   
-9.60583e-06 3951  9.60583e-06 -0.00125291 3951    0.03951 3951   
1.01639e-05 3952  -1.01639e-05 3.5527e-05 3952    0.03952 3952   
-9.23973e-06 3953  9.23973e-06 -0.000930799 3953    0.03953 3953   
-4.66341e-06 3954  4.66341e-06 -0.000286582 3954    0.03954 3954   
2.10955e-06 3955  -2.10955e-06 -0.000608691 3955    0.03955 3955   
1.01639e-05 3956  -1.01639e-05 -0.000930799 3956    0.03956 3956   
-2.64982e-06 3957  2.64982e-06 -0.000930799 3957    0.03957 3957   
-5.94478e-06 3958  5.94478e-06 -0.000930799 3958    0.03958 3958   
-2.16168e-06 3959  2.16168e-06 -0.000608691 3959    0.03959 3959   
4.67229e-06 3960  -4.67229e-06 -0.000608691 3960    0.0396 3960   
-6.31088e-06 3961  6.31088e-06 -0.000608691 3961    0.03961 3961   
4.18415e-06 3962  -4.18415e-06 3.5527e-05 3962    0.03962 3962   
-1.67354e-06 3963  1.67354e-06 -0.000286582 3963    0.03963 3963   
-1.06337e-06 3964  1.06337e-06 -0.000286582 3964    0.03964 3964   
-1.79558e-06 3965  1.79558e-06 -0.000608691 3965    0.03965 3965   
4.42822e-06 3966  -4.42822e-06 -0.000286582 3966    0.03966 3966   
-8.70854e-08 3967  8.70854e-08 -0.000608691 3967    0.03967 3967   
-3.74814e-06 3968  3.74814e-06 -0.000286582 3968    0.03968 3968   
4.18415e-06 3969  -4.18415e-06 -0.000608691 3969    0.03969 3969   
-4.48035e-06 3970  4.48035e-06 -0.000286582 3970    0.0397 3970   
2.84176e-06 3971  -2.84176e-06 -0.00125291 3971    0.03971 3971   
-5.3346e-06 3972  5.3346e-06 3.5527e-05 3972    0.03972 3972   
-8.70854e-08 3973  8.70854e-08 -0.000608691 3973    0.03973 3973   
3.81804e-06 3974  -3.81804e-06 -0.000608691 3974    0.03974 3974   
-4.11425e-06 3975  4.11425e-06 -0.000608691 3975    0.03975 3975   
-2.40575e-06 3976  2.40575e-06 -0.000608691 3976    0.03976 3976   
6.62485e-06 3977  -6.62485e-06 -0.00286345 3977    0.03977 3977   
-5.15155e-06 3978  5.15155e-06 0.000357636 3978    0.03978 3978   
4.30618e-06 3979  -4.30618e-06 -0.000930799 3979    0.03979 3979   
-5.3346e-06 3980  5.3346e-06 0.000357636 3980    0.0398 3980   
-5.45664e-06 3981  5.45664e-06 -0.000608691 3981    0.03981 3981   
7.11299e-06 3982  -7.11299e-06 -0.000930799 3982    0.03982 3982   
-1.42947e-06 3983  1.42947e-06 3.5527e-05 3983    0.03983 3983   
-7.65327e-06 3984  7.65327e-06 -0.000608691 3984    0.03984 3984   
8.21131e-06 3985  -8.21131e-06 -0.000608691 3985    0.03985 3985   
-2.64982e-06 3986  2.64982e-06 -0.000286582 3986    0.03986 3986   
-9.41332e-07 3987  9.41332e-07 -0.00125291 3987    0.03987 3987   
-1.1854e-06 3988  1.1854e-06 -0.000286582 3988    0.03988 3988   
-5.3346e-06 3989  5.3346e-06 -0.000930799 3989    0.03989 3989   
8.33334e-06 3990  -8.33334e-06 -0.000286582 3990    0.0399 3990   
-2.16168e-06 3991  2.16168e-06 -0.000286582 3991    0.03991 3991   
-6.55495e-06 3992  6.55495e-06 3.5527e-05 3992    0.03992 3992   
4.30618e-06 3993  -4.30618e-06 -0.000930799 3993    0.03993 3993   
1.56985e-07 3994  -1.56985e-07 -0.000930799 3994    0.03994 3994   
-5.3346e-06 3995  5.3346e-06 -0.000930799 3995    0.03995 3995   
2.71972e-06 3996  -2.71972e-06 0.000357636 3996    0.03996 3996   
-3.74814e-06 3997  3.74814e-06 -0.000608691 3997    0.03997 3997   
3.49494e-08 3998  -3.49494e-08 -0.000608691 3998    0.03998 3998   
9.30962e-06 3999  -9.30962e-06 -0.000608691 3999    0.03999 3999   
-1.10092e-05 4000  1.10092e-05 3.5527e-05 4000    0.04 4000   
-4.96849e-06 4001  4.96849e-06 -0.000286582 4001    0.04001 4001   
3.08583e-06 4002  -3.08583e-06 -0.000930799 4002    0.04002 4002   
6.68587e-06 4003  -6.68587e-06 -0.000930799 4003    0.04003 4003   
-7.58279e-07 4004  7.58279e-07 -0.000930799 4004    0.04004 4004   
-1.22906e-05 4005  1.22906e-05 -0.000930799 4005    0.04005 4005   
3.81804e-06 4006  -3.81804e-06 -0.000286582 4006    0.04006 4006   
2.84176e-06 4007  -2.84176e-06 -0.000608691 4007    0.04007 4007   
-4.53191e-07 4008  4.53191e-07 -0.000608691 4008    0.04008 4008   
-6.67699e-06 4009  6.67699e-06 -0.000286582 4009    0.04009 4009   
7.96724e-06 4010  -7.96724e-06 -0.000608691 4010    0.0401 4010   
-5.09053e-06 4011  5.09053e-06 -0.000286582 4011    0.04011 4011   
4.30618e-06 4012  -4.30618e-06 -0.000608691 4012    0.04012 4012   
-4.35832e-06 4013  4.35832e-06 -0.000930799 4013    0.04013 4013   
-1.30744e-06 4014  1.30744e-06 -0.000286582 4014    0.04014 4014   
-2.40575e-06 4015  2.40575e-06 -0.000286582 4015    0.04015 4015   
1.98751e-06 4016  -1.98751e-06 3.5527e-05 4016    0.04016 4016   
2.84176e-06 4017  -2.84176e-06 -0.000608691 4017    0.04017 4017   
-2.77186e-06 4018  2.77186e-06 3.5527e-05 4018    0.04018 4018   
-5.94478e-06 4019  5.94478e-06 -0.000930799 4019    0.04019 4019   
7.96724e-06 4020  -7.96724e-06 -0.000608691 4020    0.0402 4020   
-1.1854e-06 4021  1.1854e-06 -0.000608691 4021    0.04021 4021   
2.35362e-06 4022  -2.35362e-06 3.5527e-05 4022    0.04022 4022   
-8.01937e-06 4023  8.01937e-06 3.5527e-05 4023    0.04023 4023   
1.31632e-06 4024  -1.31632e-06 -0.000608691 4024    0.04024 4024   
-1.67354e-06 4025  1.67354e-06 -0.000930799 4025    0.04025 4025   
1.62141e-06 4026  -1.62141e-06 0.000357636 4026    0.04026 4026   
-5.76172e-06 4027  5.76172e-06 -0.000608691 4027    0.04027 4027   
8.8825e-06 4028  -8.8825e-06 -0.000286582 4028    0.04028 4028   
-5.21256e-06 4029  5.21256e-06 -0.000608691 4029    0.04029 4029   
4.01056e-07 4030  -4.01056e-07 -0.000930799 4030    0.0403 4030   
-5.94478e-06 4031  5.94478e-06 0.000357636 4031    0.04031 4031   
4.18415e-06 4032  -4.18415e-06 -0.000286582 4032    0.04032 4032   
-3.26e-06 4033  3.26e-06 -0.000608691 4033    0.04033 4033   
1.2553e-06 4034  -1.2553e-06 -0.00157502 4034    0.04034 4034   
-2.52779e-06 4035  2.52779e-06 -0.000608691 4035    0.04035 4035   
3.81804e-06 4036  -3.81804e-06 -0.00125291 4036    0.04036 4036   
-3.74814e-06 4037  3.74814e-06 -0.000930799 4037    0.04037 4037   
3.94008e-06 4038  -3.94008e-06 -0.000286582 4038    0.04038 4038   
-2.77186e-06 4039  2.77186e-06 -0.000286582 4039    0.04039 4039   
-6.97261e-07 4040  6.97261e-07 0.00164607 4040    0.0404 4040   
1.62141e-06 4041  -1.62141e-06 -0.000608691 4041    0.04041 4041   
-4.35832e-06 4042  4.35832e-06 -0.000930799 4042    0.04042 4042   
4.55025e-06 4043  -4.55025e-06 -0.00286345 4043    0.04043 4043   
-8.19297e-07 4044  8.19297e-07 -0.000608691 4044    0.04044 4044   
-3.01593e-06 4045  3.01593e-06 -0.000608691 4045    0.04045 4045   
2.7902e-07 4046  -2.7902e-07 0.00100185 4046    0.04046 4046   
-5.14209e-07 4047  5.14209e-07 -0.000608691 4047    0.04047 4047   
4.62073e-07 4048  -4.62073e-07 -0.000608691 4048    0.04048 4048   
-6.36244e-07 4049  6.36244e-07 -0.000286582 4049    0.04049 4049   
5.28246e-06 4050  -5.28246e-06 -0.000930799 4050    0.0405 4050   
-6.43292e-06 4051  6.43292e-06 -0.000286582 4051    0.04051 4051   
1.2553e-06 4052  -1.2553e-06 -0.000608691 4052    0.04052 4052   
-4.60239e-06 4053  4.60239e-06 -0.000608691 4053    0.04053 4053   
5.2309e-07 4054  -5.2309e-07 3.5527e-05 4054    0.04054 4054   
1.86548e-06 4055  -1.86548e-06 3.5527e-05 4055    0.04055 4055   
4.01056e-07 4056  -4.01056e-07 -0.000930799 4056    0.04056 4056   
-3.62611e-06 4057  3.62611e-06 -0.000608691 4057    0.04057 4057   
-3.62611e-06 4058  3.62611e-06 -0.000608691 4058    0.04058 4058   
5.7706e-06 4059  -5.7706e-06 -0.000608691 4059    0.04059 4059   
-4.35832e-06 4060  4.35832e-06 -0.000608691 4060    0.0406 4060   
-3.38204e-06 4061  3.38204e-06 -0.000930799 4061    0.04061 4061   
4.79432e-06 4062  -4.79432e-06 -0.000286582 4062    0.04062 4062   
-6.67699e-06 4063  6.67699e-06 -0.000608691 4063    0.04063 4063   
1.13327e-06 4064  -1.13327e-06 -0.000930799 4064    0.04064 4064   
8.69945e-06 4065  -8.69945e-06 -0.000608691 4065    0.04065 4065   
-7.89734e-06 4066  7.89734e-06 -0.000608691 4066    0.04066 4066   
2.35362e-06 4067  -2.35362e-06 -0.000608691 4067    0.04067 4067   
-4.53191e-07 4068  4.53191e-07 3.5527e-05 4068    0.04068 4068   
-8.20243e-06 4069  8.20243e-06 -0.000608691 4069    0.04069 4069   
5.95366e-06 4070  -5.95366e-06 -0.000286582 4070    0.0407 4070   
2.71972e-06 4071  -2.71972e-06 -0.000608691 4071    0.04071 4071   
-3.87018e-06 4072  3.87018e-06 -0.000608691 4072    0.04072 4072   
-4.05323e-06 4073  4.05323e-06 -0.000608691 4073    0.04073 4073   
8.57741e-06 4074  -8.57741e-06 -0.000608691 4074    0.04074 4074   
-9.97194e-06 4075  9.97194e-06 -0.000286582 4075    0.04075 4075   
-8.19297e-07 4076  8.19297e-07 -0.000286582 4076    0.04076 4076   
3.57397e-06 4077  -3.57397e-06 -0.000608691 4077    0.04077 4077   
-2.40575e-06 4078  2.40575e-06 3.5527e-05 4078    0.04078 4078   
2.96379e-06 4079  -2.96379e-06 -0.000608691 4079    0.04079 4079   
-2.89389e-06 4080  2.89389e-06 -0.000608691 4080    0.0408 4080   
-4.60239e-06 4081  4.60239e-06 -0.000608691 4081    0.04081 4081   
2.10955e-06 4082  -2.10955e-06 3.5527e-05 4082    0.04082 4082   
6.25874e-06 4083  -6.25874e-06 -0.000930799 4083    0.04083 4083   
-3.38204e-06 4084  3.38204e-06 -0.000608691 4084    0.04084 4084   
-3.31156e-07 4085  3.31156e-07 -0.000930799 4085    0.04085 4085   
-8.19297e-07 4086  8.19297e-07 3.5527e-05 4086    0.04086 4086   
-4.60239e-06 4087  4.60239e-06 3.5527e-05 4087    0.04087 4087   
1.86548e-06 4088  -1.86548e-06 -0.000930799 4088    0.04088 4088   
-3.26e-06 4089  3.26e-06 -0.000608691 4089    0.04089 4089   
7.11299e-06 4090  -7.11299e-06 -0.000608691 4090    0.0409 4090   
-2.64982e-06 4091  2.64982e-06 -0.000608691 4091    0.04091 4091   
2.35362e-06 4092  -2.35362e-06 3.5527e-05 4092    0.04092 4092   
-1.42947e-06 4093  1.42947e-06 -0.000286582 4093    0.04093 4093   
-5.27358e-06 4094  5.27358e-06 -0.000608691 4094    0.04094 4094   
1.37734e-06 4095  -1.37734e-06 -0.000286582 4095    0.04095 4095   
-5.75226e-07 4096  5.75226e-07 -0.000286582 4096    0.04096 4096   
-2.70139e-07 4097  2.70139e-07 0.000679745 4097    0.04097 4097   
-7.65327e-06 4098  7.65327e-06 -0.000608691 4098    0.04098 4098   
6.31976e-06 4099  -6.31976e-06 -0.000286582 4099    0.04099 4099   
7.6716e-07 4100  -7.6716e-07 0.00132396 4100    0.041 4100   
1.2553e-06 4101  -1.2553e-06 -0.000608691 4101    0.04101 4101   
-4.84646e-06 4102  4.84646e-06 3.5527e-05 4102    0.04102 4102   
-1.42947e-06 4103  1.42947e-06 -0.000286582 4103    0.04103 4103   
-1.42947e-06 4104  1.42947e-06 -0.000286582 4104    0.04104 4104   
3.3299e-06 4105  -3.3299e-06 -0.000286582 4105    0.04105 4105   
-6.97261e-07 4106  6.97261e-07 3.5527e-05 4106    0.04106 4106   
1.01123e-06 4107  -1.01123e-06 -0.000608691 4107    0.04107 4107   
-4.60239e-06 4108  4.60239e-06 -0.000286582 4108    0.04108 4108   
2.23158e-06 4109  -2.23158e-06 -0.000608691 4109    0.04109 4109   
2.7902e-07 4110  -2.7902e-07 -0.000930799 4110    0.0411 4110   
-4.35832e-06 4111  4.35832e-06 -0.000608691 4111    0.04111 4111   
1.98751e-06 4112  -1.98751e-06 -0.000286582 4112    0.04112 4112   
2.10955e-06 4113  -2.10955e-06 -0.000930799 4113    0.04113 4113   
-6.55495e-06 4114  6.55495e-06 -0.000608691 4114    0.04114 4114   
-4.84646e-06 4115  4.84646e-06 -0.000286582 4115    0.04115 4115   
8.33334e-06 4116  -8.33334e-06 -0.000930799 4116    0.04116 4116   
5.84108e-07 4117  -5.84108e-07 -0.000608691 4117    0.04117 4117   
-4.72442e-06 4118  4.72442e-06 -0.000286582 4118    0.04118 4118   
7.72317e-06 4119  -7.72317e-06 -0.000930799 4119    0.04119 4119   
-7.04309e-06 4120  7.04309e-06 -0.000286582 4120    0.0412 4120   
-2.52779e-06 4121  2.52779e-06 -0.000930799 4121    0.04121 4121   
-2.28372e-06 4122  2.28372e-06 -0.000286582 4122    0.04122 4122   
4.55025e-06 4123  -4.55025e-06 -0.000286582 4123    0.04123 4123   
1.98751e-06 4124  -1.98751e-06 3.5527e-05 4124    0.04124 4124   
-3.13797e-06 4125  3.13797e-06 -0.000286582 4125    0.04125 4125   
8.89196e-07 4126  -8.89196e-07 -0.000608691 4126    0.04126 4126   
-6.55495e-06 4127  6.55495e-06 -0.000286582 4127    0.04127 4127   
4.42822e-06 4128  -4.42822e-06 -0.000286582 4128    0.04128 4128   
-3.74814e-06 4129  3.74814e-06 -0.000286582 4129    0.04129 4129   
-9.41332e-07 4130  9.41332e-07 -0.000608691 4130    0.0413 4130   
3.81804e-06 4131  -3.81804e-06 -0.000608691 4131    0.04131 4131   
-4.23628e-06 4132  4.23628e-06 0.000357636 4132    0.04132 4132   
-6.97261e-07 4133  6.97261e-07 -0.000930799 4133    0.04133 4133   
6.01467e-06 4134  -6.01467e-06 -0.000608691 4134    0.04134 4134   
-1.11923e-05 4135  1.11923e-05 -0.000930799 4135    0.04135 4135   
9.43166e-06 4136  -9.43166e-06 -0.000608691 4136    0.04136 4136   
-5.09053e-06 4137  5.09053e-06 3.5527e-05 4137    0.04137 4137   
7.6716e-07 4138  -7.6716e-07 -0.000608691 4138    0.04138 4138   
-1.30744e-06 4139  1.30744e-06 -0.000930799 4139    0.04139 4139   
-1.12438e-06 4140  1.12438e-06 -0.000286582 4140    0.0414 4140   
-3.13797e-06 4141  3.13797e-06 -0.000608691 4141    0.04141 4141   
8.89196e-07 4142  -8.89196e-07 -0.000608691 4142    0.04142 4142   
3.08583e-06 4143  -3.08583e-06 -0.000930799 4143    0.04143 4143   
-4.84646e-06 4144  4.84646e-06 -0.000286582 4144    0.04144 4144   
5.52653e-06 4145  -5.52653e-06 -0.000286582 4145    0.04145 4145   
-4.11425e-06 4146  4.11425e-06 -0.000930799 4146    0.04146 4146   
-9.8499e-06 4147  9.8499e-06 -0.000608691 4147    0.04147 4147   
5.52653e-06 4148  -5.52653e-06 -0.000286582 4148    0.04148 4148   
3.69601e-06 4149  -3.69601e-06 -0.000930799 4149    0.04149 4149   
-8.70854e-08 4150  8.70854e-08 -0.000286582 4150    0.0415 4150   
-4.72442e-06 4151  4.72442e-06 -0.000608691 4151    0.04151 4151   
2.96379e-06 4152  -2.96379e-06 -0.00125291 4152    0.04152 4152   
-1.06337e-06 4153  1.06337e-06 -0.000608691 4153    0.04153 4153   
-1.1854e-06 4154  1.1854e-06 -0.00125291 4154    0.04154 4154   
6.45125e-07 4155  -6.45125e-07 -0.000608691 4155    0.04155 4155   
-3.87018e-06 4156  3.87018e-06 -0.000286582 4156    0.04156 4156   
1.98751e-06 4157  -1.98751e-06 -0.000608691 4157    0.04157 4157   
-1.91761e-06 4158  1.91761e-06 3.5527e-05 4158    0.04158 4158   
-9.41332e-07 4159  9.41332e-07 -0.000930799 4159    0.04159 4159   
-2.64982e-06 4160  2.64982e-06 -0.000286582 4160    0.0416 4160   
5.2309e-07 4161  -5.2309e-07 -0.000286582 4161    0.04161 4161   
4.01056e-07 4162  -4.01056e-07 -0.000286582 4162    0.04162 4162   
1.62141e-06 4163  -1.62141e-06 -0.000286582 4163    0.04163 4163   
2.96379e-06 4164  -2.96379e-06 0.00100185 4164    0.04164 4164   
-1.10092e-05 4165  1.10092e-05 -0.000930799 4165    0.04165 4165   
5.83162e-06 4166  -5.83162e-06 -0.000286582 4166    0.04166 4166   
-1.61253e-06 4167  1.61253e-06 -0.00157502 4167    0.04167 4167   
-4.96849e-06 4168  4.96849e-06 -0.000286582 4168    0.04168 4168   
6.50281e-06 4169  -6.50281e-06 -0.000608691 4169    0.04169 4169   
-1.30744e-06 4170  1.30744e-06 3.5527e-05 4170    0.0417 4170   
-4.48035e-06 4171  4.48035e-06 -0.000608691 4171    0.04171 4171   
3.57397e-06 4172  -3.57397e-06 3.5527e-05 4172    0.04172 4172   
2.59769e-06 4173  -2.59769e-06 -0.000608691 4173    0.04173 4173   
4.01056e-07 4174  -4.01056e-07 -0.000608691 4174    0.04174 4174   
-9.8499e-06 4175  9.8499e-06 -0.000608691 4175    0.04175 4175   
-3.62611e-06 4176  3.62611e-06 -0.000608691 4176    0.04176 4176   
8.82148e-06 4177  -8.82148e-06 -0.000608691 4177    0.04177 4177   
-2.03965e-06 4178  2.03965e-06 -0.000608691 4178    0.04178 4178   
-5.3346e-06 4179  5.3346e-06 -0.000286582 4179    0.04179 4179   
3.49494e-08 4180  -3.49494e-08 -0.000286582 4180    0.0418 4180   
3.94008e-06 4181  -3.94008e-06 -0.000608691 4181    0.04181 4181   
-1.55151e-06 4182  1.55151e-06 -0.000608691 4182    0.04182 4182   
-4.23628e-06 4183  4.23628e-06 -0.000930799 4183    0.04183 4183   
-1.79558e-06 4184  1.79558e-06 -0.000608691 4184    0.04184 4184   
3.81804e-06 4185  -3.81804e-06 -0.000608691 4185    0.04185 4185   
-3.44305e-06 4186  3.44305e-06 -0.000608691 4186    0.04186 4186   
7.35706e-06 4187  -7.35706e-06 -0.000286582 4187    0.04187 4187   
-2.10067e-06 4188  2.10067e-06 3.5527e-05 4188    0.04188 4188   
-2.34474e-06 4189  2.34474e-06 -0.000608691 4189    0.04189 4189   
-1.10092e-05 4190  1.10092e-05 -0.000286582 4190    0.0419 4190   
1.26656e-05 4191  -1.26656e-05 -0.000286582 4191    0.04191 4191   
1.86548e-06 4192  -1.86548e-06 -0.000608691 4192    0.04192 4192   
-4.48035e-06 4193  4.48035e-06 -0.000608691 4193    0.04193 4193   
-1.30744e-06 4194  1.30744e-06 0.00100185 4194    0.04194 4194   
-2.40575e-06 4195  2.40575e-06 -0.000930799 4195    0.04195 4195   
4.67229e-06 4196  -4.67229e-06 -0.000608691 4196    0.04196 4196   
-4.60239e-06 4197  4.60239e-06 3.5527e-05 4197    0.04197 4197   
-2.89389e-06 4198  2.89389e-06 -0.000286582 4198    0.04198 4198   
3.45193e-06 4199  -3.45193e-06 -0.000930799 4199    0.04199 4199   
-1.91761e-06 4200  1.91761e-06 3.5527e-05 4200    0.042 4200   
-2.16168e-06 4201  2.16168e-06 -0.000930799 4201    0.04201 4201   
5.52653e-06 4202  -5.52653e-06 -0.000608691 4202    0.04202 4202   
-1.05821e-05 4203  1.05821e-05 -0.000930799 4203    0.04203 4203   
8.33334e-06 4204  -8.33334e-06 -0.000608691 4204    0.04204 4204   
-1.42947e-06 4205  1.42947e-06 -0.000930799 4205    0.04205 4205   
-5.45664e-06 4206  5.45664e-06 -0.000286582 4206    0.04206 4206   
2.35362e-06 4207  -2.35362e-06 -0.000608691 4207    0.04207 4207   
5.2309e-07 4208  -5.2309e-07 3.5527e-05 4208    0.04208 4208   
1.37734e-06 4209  -1.37734e-06 -0.000930799 4209    0.04209 4209   
7.06143e-07 4210  -7.06143e-07 -0.000286582 4210    0.0421 4210   
-8.50752e-06 4211  8.50752e-06 -0.000286582 4211    0.04211 4211   
-9.41332e-07 4212  9.41332e-07 -0.000608691 4212    0.04212 4212   
2.71972e-06 4213  -2.71972e-06 -0.000286582 4213    0.04213 4213   
-6.36244e-07 4214  6.36244e-07 -0.000608691 4214    0.04214 4214   
1.56039e-06 4215  -1.56039e-06 -0.000286582 4215    0.04215 4215   
1.49937e-06 4216  -1.49937e-06 -0.000286582 4216    0.04216 4216   
-7.89734e-06 4217  7.89734e-06 -0.000286582 4217    0.04217 4217   
8.57741e-06 4218  -8.57741e-06 -0.000286582 4218    0.04218 4218   
8.89196e-07 4219  -8.89196e-07 -0.00125291 4219    0.04219 4219   
-8.14141e-06 4220  8.14141e-06 -0.000608691 4220    0.0422 4220   
-2.16168e-06 4221  2.16168e-06 -0.000930799 4221    0.04221 4221   
3.20786e-06 4222  -3.20786e-06 -0.000286582 4222    0.04222 4222   
-1.79558e-06 4223  1.79558e-06 -0.000608691 4223    0.04223 4223   
1.56985e-07 4224  -1.56985e-07 -0.000286582 4224    0.04224 4224   
2.10955e-06 4225  -2.10955e-06 -0.00125291 4225    0.04225 4225   
-6.97261e-07 4226  6.97261e-07 -0.000608691 4226    0.04226 4226   
-9.36176e-06 4227  9.36176e-06 -0.000286582 4227    0.04227 4227   
2.23158e-06 4228  -2.23158e-06 -0.00221923 4228    0.04228 4228   
8.45538e-06 4229  -8.45538e-06 -0.000608691 4229    0.04229 4229   
-7.4092e-06 4230  7.4092e-06 -0.000608691 4230    0.0423 4230   
-3.50407e-06 4231  3.50407e-06 -0.000930799 4231    0.04231 4231   
7.72317e-06 4232  -7.72317e-06 -0.000286582 4232    0.04232 4232   
-3.26e-06 4233  3.26e-06 -0.000286582 4233    0.04233 4233   
-4.53191e-07 4234  4.53191e-07 3.5527e-05 4234    0.04234 4234   
-1.36846e-06 4235  1.36846e-06 -0.000286582 4235    0.04235 4235   
-3.31156e-07 4236  3.31156e-07 -0.000608691 4236    0.04236 4236   
-2.03965e-06 4237  2.03965e-06 -0.000286582 4237    0.04237 4237   
5.03839e-06 4238  -5.03839e-06 -0.000286582 4238    0.04238 4238   
-4.23628e-06 4239  4.23628e-06 -0.00125291 4239    0.04239 4239   
-1.06337e-06 4240  1.06337e-06 -0.00125291 4240    0.0424 4240   
-1.06337e-06 4241  1.06337e-06 -0.000608691 4241    0.04241 4241   
-2.0912e-07 4242  2.0912e-07 -0.000286582 4242    0.04242 4242   
1.13327e-06 4243  -1.13327e-06 -0.000608691 4243    0.04243 4243   
3.49494e-08 4244  -3.49494e-08 -0.000608691 4244    0.04244 4244   
-2.0912e-07 4245  2.0912e-07 -0.000608691 4245    0.04245 4245   
-2.03965e-06 4246  2.03965e-06 3.5527e-05 4246    0.04246 4246   
1.86548e-06 4247  -1.86548e-06 -0.000286582 4247    0.04247 4247   
-5.09053e-06 4248  5.09053e-06 -0.000286582 4248    0.04248 4248   
-1.1854e-06 4249  1.1854e-06 -0.000930799 4249    0.04249 4249   
-2.52779e-06 4250  2.52779e-06 -0.000608691 4250    0.0425 4250   
7.4791e-06 4251  -7.4791e-06 -0.000608691 4251    0.04251 4251   
4.01056e-07 4252  -4.01056e-07 -0.000608691 4252    0.04252 4252   
-5.3346e-06 4253  5.3346e-06 -0.00125291 4253    0.04253 4253   
1.49937e-06 4254  -1.49937e-06 -0.000930799 4254    0.04254 4254   
-4.48035e-06 4255  4.48035e-06 -0.000608691 4255    0.04255 4255   
7.60113e-06 4256  -7.60113e-06 -0.000608691 4256    0.04256 4256   
-5.88376e-06 4257  5.88376e-06 -0.000608691 4257    0.04257 4257   
-5.02951e-06 4258  5.02951e-06 -0.000608691 4258    0.04258 4258   
4.61127e-06 4259  -4.61127e-06 -0.00125291 4259    0.04259 4259   
-3.62611e-06 4260  3.62611e-06 -0.000930799 4260    0.0426 4260   
6.62485e-06 4261  -6.62485e-06 -0.000608691 4261    0.04261 4261   
-4.48035e-06 4262  4.48035e-06 -0.00189713 4262    0.04262 4262   
-1.06337e-06 4263  1.06337e-06 -0.00125291 4263    0.04263 4263   
3.57397e-06 4264  -3.57397e-06 -0.000930799 4264    0.04264 4264   
-1.30744e-06 4265  1.30744e-06 -0.000608691 4265    0.04265 4265   
-4.23628e-06 4266  4.23628e-06 -0.000930799 4266    0.04266 4266   
3.57397e-06 4267  -3.57397e-06 -0.000930799 4267    0.04267 4267   
5.2309e-07 4268  -5.2309e-07 -0.000286582 4268    0.04268 4268   
-3.01593e-06 4269  3.01593e-06 -0.000608691 4269    0.04269 4269   
-3.26e-06 4270  3.26e-06 -0.000608691 4270    0.0427 4270   
-3.31156e-07 4271  3.31156e-07 -0.000930799 4271    0.04271 4271   
-1.06337e-06 4272  1.06337e-06 -0.000608691 4272    0.04272 4272   
3.49494e-08 4273  -3.49494e-08 -0.000608691 4273    0.04273 4273   
1.01123e-06 4274  -1.01123e-06 0.000679745 4274    0.04274 4274   
2.10955e-06 4275  -2.10955e-06 -0.000930799 4275    0.04275 4275   
2.96379e-06 4276  -2.96379e-06 -0.000286582 4276    0.04276 4276   
-1.13143e-05 4277  1.13143e-05 -0.000608691 4277    0.04277 4277   
1.56985e-07 4278  -1.56985e-07 -0.000608691 4278    0.04278 4278   
3.26888e-06 4279  -3.26888e-06 -0.000608691 4279    0.04279 4279   
-4.66341e-06 4280  4.66341e-06 -0.000930799 4280    0.0428 4280   
2.23158e-06 4281  -2.23158e-06 -0.000608691 4281    0.04281 4281   
-3.38204e-06 4282  3.38204e-06 -0.000608691 4282    0.04282 4282   
5.58755e-06 4283  -5.58755e-06 -0.000930799 4283    0.04283 4283   
-5.82274e-06 4284  5.82274e-06 -0.000286582 4284    0.04284 4284   
1.56985e-07 4285  -1.56985e-07 -0.00125291 4285    0.04285 4285   
2.35362e-06 4286  -2.35362e-06 -0.000608691 4286    0.04286 4286   
-1.67354e-06 4287  1.67354e-06 -0.000930799 4287    0.04287 4287   
-1.30744e-06 4288  1.30744e-06 0.000357636 4288    0.04288 4288   
-3.31156e-07 4289  3.31156e-07 0.000357636 4289    0.04289 4289   
6.13671e-06 4290  -6.13671e-06 -0.000286582 4290    0.0429 4290   
-4.35832e-06 4291  4.35832e-06 -0.00125291 4291    0.04291 4291   
-1.06337e-06 4292  1.06337e-06 -0.000608691 4292    0.04292 4292   
-1.79558e-06 4293  1.79558e-06 -0.000286582 4293    0.04293 4293   
1.74344e-06 4294  -1.74344e-06 -0.000608691 4294    0.04294 4294   
2.23158e-06 4295  -2.23158e-06 3.5527e-05 4295    0.04295 4295   
-8.01937e-06 4296  8.01937e-06 -0.000930799 4296    0.04296 4296   
8.89196e-07 4297  -8.89196e-07 -0.000608691 4297    0.04297 4297   
1.86548e-06 4298  -1.86548e-06 3.5527e-05 4298    0.04298 4298   
-8.19297e-07 4299  8.19297e-07 3.5527e-05 4299    0.04299 4299   
4.79432e-06 4300  -4.79432e-06 -0.000608691 4300    0.043 4300   
-5.57867e-06 4301  5.57867e-06 -0.000286582 4301    0.04301 4301   
2.23158e-06 4302  -2.23158e-06 -0.000608691 4302    0.04302 4302   
5.84108e-07 4303  -5.84108e-07 -0.000286582 4303    0.04303 4303   
-2.28372e-06 4304  2.28372e-06 -0.000286582 4304    0.04304 4304   
1.74344e-06 4305  -1.74344e-06 3.5527e-05 4305    0.04305 4305   
-2.52779e-06 4306  2.52779e-06 -0.000608691 4306    0.04306 4306   
-2.28372e-06 4307  2.28372e-06 3.5527e-05 4307    0.04307 4307   
2.7902e-07 4308  -2.7902e-07 3.5527e-05 4308    0.04308 4308   
-1.1854e-06 4309  1.1854e-06 -0.000286582 4309    0.04309 4309   
1.98751e-06 4310  -1.98751e-06 -0.000608691 4310    0.0431 4310   
2.7902e-07 4311  -2.7902e-07 -0.000930799 4311    0.04311 4311   
-8.70854e-08 4312  8.70854e-08 -0.000608691 4312    0.04312 4312   
-5.7007e-06 4313  5.7007e-06 -0.000930799 4313    0.04313 4313   
4.91636e-06 4314  -4.91636e-06 -0.000608691 4314    0.04314 4314   
-4.48035e-06 4315  4.48035e-06 -0.000930799 4315    0.04315 4315   
-1.79558e-06 4316  1.79558e-06 -0.000286582 4316    0.04316 4316   
-8.19297e-07 4317  8.19297e-07 -0.000286582 4317    0.04317 4317   
6.50281e-06 4318  -6.50281e-06 3.5527e-05 4318    0.04318 4318   
-4.84646e-06 4319  4.84646e-06 -0.000608691 4319    0.04319 4319   
2.10955e-06 4320  -2.10955e-06 -0.000608691 4320    0.0432 4320   
-4.48035e-06 4321  4.48035e-06 3.5527e-05 4321    0.04321 4321   
4.42822e-06 4322  -4.42822e-06 -0.000608691 4322    0.04322 4322   
1.01123e-06 4323  -1.01123e-06 -0.000608691 4323    0.04323 4323   
-6.18885e-06 4324  6.18885e-06 3.5527e-05 4324    0.04324 4324   
-3.31156e-07 4325  3.31156e-07 -0.000286582 4325    0.04325 4325   
2.96379e-06 4326  -2.96379e-06 -0.000608691 4326    0.04326 4326   
-5.14209e-07 4327  5.14209e-07 -0.000608691 4327    0.04327 4327   
-3.68712e-06 4328  3.68712e-06 -0.000286582 4328    0.04328 4328   
1.31632e-06 4329  -1.31632e-06 0.000679745 4329    0.04329 4329   
-4.35832e-06 4330  4.35832e-06 -0.000286582 4330    0.0433 4330   
-5.75226e-07 4331  5.75226e-07 -0.000608691 4331    0.04331 4331   
5.2309e-07 4332  -5.2309e-07 -0.000608691 4332    0.04332 4332   
3.49494e-08 4333  -3.49494e-08 -0.000608691 4333    0.04333 4333   
1.56985e-07 4334  -1.56985e-07 -0.000608691 4334    0.04334 4334   
-1.06337e-06 4335  1.06337e-06 -0.000930799 4335    0.04335 4335   
-8.70854e-08 4336  8.70854e-08 -0.000286582 4336    0.04336 4336   
-1.42947e-06 4337  1.42947e-06 -0.000608691 4337    0.04337 4337   
1.56985e-07 4338  -1.56985e-07 -0.000286582 4338    0.04338 4338   
-2.28372e-06 4339  2.28372e-06 -0.000608691 4339    0.04339 4339   
4.42822e-06 4340  -4.42822e-06 -0.000286582 4340    0.0434 4340   
-5.45664e-06 4341  5.45664e-06 -0.000608691 4341    0.04341 4341   
-5.45664e-06 4342  5.45664e-06 -0.000286582 4342    0.04342 4342   
6.25874e-06 4343  -6.25874e-06 -0.000930799 4343    0.04343 4343   
-8.70854e-08 4344  8.70854e-08 -0.00125291 4344    0.04344 4344   
-1.55151e-06 4345  1.55151e-06 -0.000286582 4345    0.04345 4345   
2.35362e-06 4346  -2.35362e-06 -0.000608691 4346    0.04346 4346   
-6.79902e-06 4347  6.79902e-06 -0.000286582 4347    0.04347 4347   
3.3299e-06 4348  -3.3299e-06 -0.000286582 4348    0.04348 4348   
6.68587e-06 4349  -6.68587e-06 0.000357636 4349    0.04349 4349   
-3.19898e-06 4350  3.19898e-06 -0.000608691 4350    0.0435 4350   
-7.59225e-06 4351  7.59225e-06 -0.000608691 4351    0.04351 4351   
2.71972e-06 4352  -2.71972e-06 -0.00125291 4352    0.04352 4352   
2.59769e-06 4353  -2.59769e-06 -0.000930799 4353    0.04353 4353   
4.01056e-07 4354  -4.01056e-07 -0.000286582 4354    0.04354 4354   
-2.03965e-06 4355  2.03965e-06 -0.000608691 4355    0.04355 4355   
1.86548e-06 4356  -1.86548e-06 -0.000286582 4356    0.04356 4356   
-1.67354e-06 4357  1.67354e-06 3.5527e-05 4357    0.04357 4357   
-1.91761e-06 4358  1.91761e-06 -0.000930799 4358    0.04358 4358   
3.57397e-06 4359  -3.57397e-06 -0.000608691 4359    0.04359 4359   
-1.79558e-06 4360  1.79558e-06 0.000357636 4360    0.0436 4360   
-4.23628e-06 4361  4.23628e-06 -0.000608691 4361    0.04361 4361   
5.2309e-07 4362  -5.2309e-07 -0.000286582 4362    0.04362 4362   
-5.75226e-07 4363  5.75226e-07 -0.000608691 4363    0.04363 4363   
1.2553e-06 4364  -1.2553e-06 -0.000286582 4364    0.04364 4364   
-2.0912e-07 4365  2.0912e-07 -0.000930799 4365    0.04365 4365   
-1.30744e-06 4366  1.30744e-06 -0.000608691 4366    0.04366 4366   
-8.19297e-07 4367  8.19297e-07 -0.000930799 4367    0.04367 4367   
-3.38204e-06 4368  3.38204e-06 -0.00125291 4368    0.04368 4368   
4.91636e-06 4369  -4.91636e-06 0.000679745 4369    0.04369 4369   
-3.38204e-06 4370  3.38204e-06 3.5527e-05 4370    0.0437 4370   
1.86548e-06 4371  -1.86548e-06 -0.000608691 4371    0.04371 4371   
-5.75226e-07 4372  5.75226e-07 -0.000608691 4372    0.04372 4372   
2.10955e-06 4373  -2.10955e-06 -0.00125291 4373    0.04373 4373   
-3.56509e-06 4374  3.56509e-06 -0.000930799 4374    0.04374 4374   
1.13327e-06 4375  -1.13327e-06 -0.000286582 4375    0.04375 4375   
-3.87018e-06 4376  3.87018e-06 -0.000930799 4376    0.04376 4376   
2.35362e-06 4377  -2.35362e-06 -0.000930799 4377    0.04377 4377   
9.18759e-06 4378  -9.18759e-06 -0.000286582 4378    0.04378 4378   
-3.62611e-06 4379  3.62611e-06 -0.000286582 4379    0.04379 4379   
-9.36176e-06 4380  9.36176e-06 -0.000608691 4380    0.0438 4380   
7.11299e-06 4381  -7.11299e-06 -0.000286582 4381    0.04381 4381   
-1.79558e-06 4382  1.79558e-06 -0.000608691 4382    0.04382 4382   
-6.31088e-06 4383  6.31088e-06 -0.000608691 4383    0.04383 4383   
3.57397e-06 4384  -3.57397e-06 -0.000608691 4384    0.04384 4384   
1.56985e-07 4385  -1.56985e-07 -0.000286582 4385    0.04385 4385   
1.2553e-06 4386  -1.2553e-06 0.00357872 4386    0.04386 4386   
-4.96849e-06 4387  4.96849e-06 3.5527e-05 4387    0.04387 4387   
6.74689e-06 4388  -6.74689e-06 -0.000286582 4388    0.04388 4388   
-5.45664e-06 4389  5.45664e-06 -0.000286582 4389    0.04389 4389   
1.74344e-06 4390  -1.74344e-06 -0.000286582 4390    0.0439 4390   
-2.16168e-06 4391  2.16168e-06 -0.000608691 4391    0.04391 4391   
1.74344e-06 4392  -1.74344e-06 -0.000286582 4392    0.04392 4392   
3.57397e-06 4393  -3.57397e-06 -0.000286582 4393    0.04393 4393   
-2.28372e-06 4394  2.28372e-06 -0.000286582 4394    0.04394 4394   
-7.4092e-06 4395  7.4092e-06 -0.000930799 4395    0.04395 4395   
6.13671e-06 4396  -6.13671e-06 3.5527e-05 4396    0.04396 4396   
3.63499e-06 4397  -3.63499e-06 -0.000286582 4397    0.04397 4397   
-1.67354e-06 4398  1.67354e-06 3.5527e-05 4398    0.04398 4398   
-5.15155e-06 4399  5.15155e-06 3.5527e-05 4399    0.04399 4399   
1.80446e-06 4400  -1.80446e-06 -0.000608691 4400    0.044 4400   
2.96379e-06 4401  -2.96379e-06 -0.000286582 4401    0.04401 4401   
-7.7753e-06 4402  7.7753e-06 -0.000608691 4402    0.04402 4402   
5.28246e-06 4403  -5.28246e-06 -0.000930799 4403    0.04403 4403   
-1.42947e-06 4404  1.42947e-06 -0.000608691 4404    0.04404 4404   
-1.1854e-06 4405  1.1854e-06 3.5527e-05 4405    0.04405 4405   
1.13327e-06 4406  -1.13327e-06 0.000679745 4406    0.04406 4406   
5.4045e-06 4407  -5.4045e-06 -0.000608691 4407    0.04407 4407   
-9.23973e-06 4408  9.23973e-06 -0.000930799 4408    0.04408 4408   
-1.42947e-06 4409  1.42947e-06 -0.000286582 4409    0.04409 4409   
3.57397e-06 4410  -3.57397e-06 -0.000286582 4410    0.0441 4410   
7.6716e-07 4411  -7.6716e-07 -0.000286582 4411    0.04411 4411   
-5.3346e-06 4412  5.3346e-06 -0.000608691 4412    0.04412 4412   
5.64857e-06 4413  -5.64857e-06 -0.000608691 4413    0.04413 4413   
-3.74814e-06 4414  3.74814e-06 -0.000286582 4414    0.04414 4414   
-2.16168e-06 4415  2.16168e-06 -0.000286582 4415    0.04415 4415   
8.89196e-07 4416  -8.89196e-07 -0.000608691 4416    0.04416 4416   
3.49494e-08 4417  -3.49494e-08 -0.000608691 4417    0.04417 4417   
-4.84646e-06 4418  4.84646e-06 -0.000608691 4418    0.04418 4418   
1.07225e-06 4419  -1.07225e-06 -0.000930799 4419    0.04419 4419   
4.67229e-06 4420  -4.67229e-06 -0.000930799 4420    0.0442 4420   
5.84108e-07 4421  -5.84108e-07 -0.000286582 4421    0.04421 4421   
-5.82274e-06 4422  5.82274e-06 -0.000930799 4422    0.04422 4422   
-3.62611e-06 4423  3.62611e-06 -0.00286345 4423    0.04423 4423   
8.5164e-06 4424  -8.5164e-06 -0.000608691 4424    0.04424 4424   
1.01123e-06 4425  -1.01123e-06 -0.000286582 4425    0.04425 4425   
-4.23628e-06 4426  4.23628e-06 -0.000608691 4426    0.04426 4426   
-3.26e-06 4427  3.26e-06 -0.000608691 4427    0.04427 4427   
2.35362e-06 4428  -2.35362e-06 -0.00125291 4428    0.04428 4428   
3.69601e-06 4429  -3.69601e-06 -0.000608691 4429    0.04429 4429   
2.35362e-06 4430  -2.35362e-06 -0.000930799 4430    0.0443 4430   
-1.0338e-05 4431  1.0338e-05 -0.000608691 4431    0.04431 4431   
2.10955e-06 4432  -2.10955e-06 -0.000608691 4432    0.04432 4432   
2.10955e-06 4433  -2.10955e-06 -0.000930799 4433    0.04433 4433   
-5.7007e-06 4434  5.7007e-06 -0.000930799 4434    0.04434 4434   
2.7902e-07 4435  -2.7902e-07 -0.000608691 4435    0.04435 4435   
-1.91761e-06 4436  1.91761e-06 -0.000286582 4436    0.04436 4436   
1.86548e-06 4437  -1.86548e-06 -0.000608691 4437    0.04437 4437   
6.86892e-06 4438  -6.86892e-06 -0.000608691 4438    0.04438 4438   
-9.4838e-06 4439  9.4838e-06 -0.000286582 4439    0.04439 4439   
2.10955e-06 4440  -2.10955e-06 0.000357636 4440    0.0444 4440   
-9.41332e-07 4441  9.41332e-07 -0.000286582 4441    0.04441 4441   
-2.46677e-06 4442  2.46677e-06 -0.000608691 4442    0.04442 4442   
9.00454e-06 4443  -9.00454e-06 -0.000286582 4443    0.04443 4443   
-3.99221e-06 4444  3.99221e-06 -0.000286582 4444    0.04444 4444   
-2.89389e-06 4445  2.89389e-06 -0.000608691 4445    0.04445 4445   
5.2309e-07 4446  -5.2309e-07 3.5527e-05 4446    0.04446 4446   
-6.98207e-06 4447  6.98207e-06 -0.000608691 4447    0.04447 4447   
-2.0912e-07 4448  2.0912e-07 -0.000608691 4448    0.04448 4448   
1.04079e-05 4449  -1.04079e-05 -0.000608691 4449    0.04449 4449   
-7.53123e-06 4450  7.53123e-06 -0.000608691 4450    0.0445 4450   
-2.03965e-06 4451  2.03965e-06 -0.00157502 4451    0.04451 4451   
6.62485e-06 4452  -6.62485e-06 -0.000286582 4452    0.04452 4452   
-3.01593e-06 4453  3.01593e-06 -0.000930799 4453    0.04453 4453   
2.35362e-06 4454  -2.35362e-06 -0.000286582 4454    0.04454 4454   
-8.26344e-06 4455  8.26344e-06 -0.000286582 4455    0.04455 4455   
-2.64982e-06 4456  2.64982e-06 -0.000930799 4456    0.04456 4456   
4.30618e-06 4457  -4.30618e-06 -0.000286582 4457    0.04457 4457   
5.4045e-06 4458  -5.4045e-06 -0.000286582 4458    0.04458 4458   
-5.3346e-06 4459  5.3346e-06 -0.000608691 4459    0.04459 4459   
2.7902e-07 4460  -2.7902e-07 -0.000286582 4460    0.0446 4460   
-1.55151e-06 4461  1.55151e-06 -0.000608691 4461    0.04461 4461   
1.86548e-06 4462  -1.86548e-06 -0.000930799 4462    0.04462 4462   
-2.40575e-06 4463  2.40575e-06 -0.000608691 4463    0.04463 4463   
4.30618e-06 4464  -4.30618e-06 -0.000608691 4464    0.04464 4464   
-4.23628e-06 4465  4.23628e-06 -0.000930799 4465    0.04465 4465   
-1.42947e-06 4466  1.42947e-06 -0.000608691 4466    0.04466 4466   
1.98751e-06 4467  -1.98751e-06 -0.000286582 4467    0.04467 4467   
-4.54137e-06 4468  4.54137e-06 -0.00125291 4468    0.04468 4468   
4.67229e-06 4469  -4.67229e-06 -0.000286582 4469    0.04469 4469   
-5.45664e-06 4470  5.45664e-06 3.5527e-05 4470    0.0447 4470   
2.47565e-06 4471  -2.47565e-06 -0.000608691 4471    0.04471 4471   
-2.0912e-07 4472  2.0912e-07 -0.000608691 4472    0.04472 4472   
1.2553e-06 4473  -1.2553e-06 -0.000608691 4473    0.04473 4473   
1.2553e-06 4474  -1.2553e-06 -0.000608691 4474    0.04474 4474   
-1.06337e-06 4475  1.06337e-06 -0.000608691 4475    0.04475 4475   
2.47565e-06 4476  -2.47565e-06 -0.000608691 4476    0.04476 4476   
-3.13797e-06 4477  3.13797e-06 -0.00157502 4477    0.04477 4477   
-5.09053e-06 4478  5.09053e-06 -0.000608691 4478    0.04478 4478   
7.35706e-06 4479  -7.35706e-06 -0.000930799 4479    0.04479 4479   
6.13671e-06 4480  -6.13671e-06 -0.00125291 4480    0.0448 4480   
-6.31088e-06 4481  6.31088e-06 -0.000286582 4481    0.04481 4481   
-7.4092e-06 4482  7.4092e-06 -0.000608691 4482    0.04482 4482   
4.18415e-06 4483  -4.18415e-06 -0.000608691 4483    0.04483 4483   
-4.35832e-06 4484  4.35832e-06 -0.000608691 4484    0.04484 4484   
-2.28372e-06 4485  2.28372e-06 -0.000930799 4485    0.04485 4485   
6.86892e-06 4486  -6.86892e-06 3.5527e-05 4486    0.04486 4486   
-3.01593e-06 4487  3.01593e-06 -0.000286582 4487    0.04487 4487   
-3.26e-06 4488  3.26e-06 3.5527e-05 4488    0.04488 4488   
1.07225e-06 4489  -1.07225e-06 -0.00125291 4489    0.04489 4489   
2.18003e-07 4490  -2.18003e-07 -0.000286582 4490    0.0449 4490   
-5.14209e-07 4491  5.14209e-07 -0.000608691 4491    0.04491 4491   
-2.70139e-07 4492  2.70139e-07 3.5527e-05 4492    0.04492 4492   
-2.58881e-06 4493  2.58881e-06 -0.000930799 4493    0.04493 4493   
3.14685e-06 4494  -3.14685e-06 0.000679745 4494    0.04494 4494   
2.78074e-06 4495  -2.78074e-06 -0.000930799 4495    0.04495 4495   
-4.48035e-06 4496  4.48035e-06 -0.000286582 4496    0.04496 4496   
-9.41332e-07 4497  9.41332e-07 -0.000930799 4497    0.04497 4497   
3.49494e-08 4498  -3.49494e-08 -0.000930799 4498    0.04498 4498   
-3.50407e-06 4499  3.50407e-06 -0.000608691 4499    0.04499 4499   
6.74689e-06 4500  -6.74689e-06 -0.000286582 4500    0.045 4500   
-2.64982e-06 4501  2.64982e-06 -0.00125291 4501    0.04501 4501   
1.56985e-07 4502  -1.56985e-07 -0.000608691 4502    0.04502 4502   
-6.06681e-06 4503  6.06681e-06 -0.000286582 4503    0.04503 4503   
5.4045e-06 4504  -5.4045e-06 -0.000608691 4504    0.04504 4504   
-4.60239e-06 4505  4.60239e-06 -0.000930799 4505    0.04505 4505   
-5.21256e-06 4506  5.21256e-06 -0.000608691 4506    0.04506 4506   
6.74689e-06 4507  -6.74689e-06 -0.000286582 4507    0.04507 4507   
-2.0912e-07 4508  2.0912e-07 -0.000286582 4508    0.04508 4508   
-2.40575e-06 4509  2.40575e-06 -0.000608691 4509    0.04509 4509   
5.03839e-06 4510  -5.03839e-06 -0.000608691 4510    0.0451 4510   
-3.13797e-06 4511  3.13797e-06 0.00196818 4511    0.04511 4511   
-1.97863e-06 4512  1.97863e-06 -0.000286582 4512    0.04512 4512   
-2.83288e-06 4513  2.83288e-06 -0.000608691 4513    0.04513 4513   
4.97738e-06 4514  -4.97738e-06 -0.000608691 4514    0.04514 4514   
-3.31156e-07 4515  3.31156e-07 -0.000286582 4515    0.04515 4515   
-7.4092e-06 4516  7.4092e-06 -0.000286582 4516    0.04516 4516   
3.75702e-06 4517  -3.75702e-06 -0.000608691 4517    0.04517 4517   
-2.2227e-06 4518  2.2227e-06 -0.000608691 4518    0.04518 4518   
-1.42947e-06 4519  1.42947e-06 -0.000286582 4519    0.04519 4519   
5.28246e-06 4520  -5.28246e-06 -0.000286582 4520    0.0452 4520   
-5.45664e-06 4521  5.45664e-06 -0.000286582 4521    0.04521 4521   
-2.77186e-06 4522  2.77186e-06 -0.000930799 4522    0.04522 4522   
3.08583e-06 4523  -3.08583e-06 -0.000286582 4523    0.04523 4523   
4.91636e-06 4524  -4.91636e-06 3.5527e-05 4524    0.04524 4524   
-7.04309e-06 4525  7.04309e-06 -0.000930799 4525    0.04525 4525   
1.01123e-06 4526  -1.01123e-06 3.5527e-05 4526    0.04526 4526   
-3.62611e-06 4527  3.62611e-06 -0.000286582 4527    0.04527 4527   
-2.28372e-06 4528  2.28372e-06 -0.000608691 4528    0.04528 4528   
3.94008e-06 4529  -3.94008e-06 -0.000286582 4529    0.04529 4529   
4.18415e-06 4530  -4.18415e-06 -0.000286582 4530    0.0453 4530   
-2.64982e-06 4531  2.64982e-06 -0.000286582 4531    0.04531 4531   
1.56985e-07 4532  -1.56985e-07 3.5527e-05 4532    0.04532 4532   
-4.96849e-06 4533  4.96849e-06 -0.000608691 4533    0.04533 4533   
3.45193e-06 4534  -3.45193e-06 0.000357636 4534    0.04534 4534   
-4.72442e-06 4535  4.72442e-06 -0.000608691 4535    0.04535 4535   
1.80446e-06 4536  -1.80446e-06 3.5527e-05 4536    0.04536 4536   
-3.38204e-06 4537  3.38204e-06 -0.000608691 4537    0.04537 4537   
-1.1854e-06 4538  1.1854e-06 -0.00125291 4538    0.04538 4538   
4.85534e-06 4539  -4.85534e-06 -0.000286582 4539    0.04539 4539   
2.2926e-06 4540  -2.2926e-06 -0.000930799 4540    0.0454 4540   
-8.26344e-06 4541  8.26344e-06 -0.000930799 4541    0.04541 4541   
3.08583e-06 4542  -3.08583e-06 -0.000608691 4542    0.04542 4542   
-4.11425e-06 4543  4.11425e-06 -0.000608691 4543    0.04543 4543   
2.71972e-06 4544  -2.71972e-06 -0.000608691 4544    0.04544 4544   
-1.30744e-06 4545  1.30744e-06 -0.000930799 4545    0.04545 4545   
7.60113e-06 4546  -7.60113e-06 -0.000930799 4546    0.04546 4546   
-9.97194e-06 4547  9.97194e-06 -0.000286582 4547    0.04547 4547   
-5.75226e-07 4548  5.75226e-07 -0.000608691 4548    0.04548 4548   
2.96379e-06 4549  -2.96379e-06 -0.000286582 4549    0.04549 4549   
-1.1854e-06 4550  1.1854e-06 3.5527e-05 4550    0.0455 4550   
-1.91761e-06 4551  1.91761e-06 -0.000608691 4551    0.04551 4551   
2.10955e-06 4552  -2.10955e-06 -0.000930799 4552    0.04552 4552   
2.47565e-06 4553  -2.47565e-06 0.00132396 4553    0.04553 4553   
-3.87018e-06 4554  3.87018e-06 -0.000286582 4554    0.04554 4554   
-6.97261e-07 4555  6.97261e-07 -0.000286582 4555    0.04555 4555   
6.45125e-07 4556  -6.45125e-07 -0.000930799 4556    0.04556 4556   
-7.53123e-06 4557  7.53123e-06 -0.000286582 4557    0.04557 4557   
2.96379e-06 4558  -2.96379e-06 -0.000286582 4558    0.04558 4558   
4.85534e-06 4559  -4.85534e-06 -0.000286582 4559    0.04559 4559   
-5.45664e-06 4560  5.45664e-06 -0.000286582 4560    0.0456 4560   
1.07225e-06 4561  -1.07225e-06 -0.000608691 4561    0.04561 4561   
-2.2227e-06 4562  2.2227e-06 -0.000608691 4562    0.04562 4562   
-2.40575e-06 4563  2.40575e-06 -0.000286582 4563    0.04563 4563   
5.4045e-06 4564  -5.4045e-06 -0.000930799 4564    0.04564 4564   
-5.21256e-06 4565  5.21256e-06 -0.000608691 4565    0.04565 4565   
8.33334e-06 4566  -8.33334e-06 3.5527e-05 4566    0.04566 4566   
-5.82274e-06 4567  5.82274e-06 -0.000608691 4567    0.04567 4567   
-2.89389e-06 4568  2.89389e-06 -0.00157502 4568    0.04568 4568   
-4.23628e-06 4569  4.23628e-06 -0.000286582 4569    0.04569 4569   
4.55025e-06 4570  -4.55025e-06 -0.000286582 4570    0.0457 4570   
-2.64982e-06 4571  2.64982e-06 -0.000286582 4571    0.04571 4571   
4.55025e-06 4572  -4.55025e-06 0.000357636 4572    0.04572 4572   
-1.91761e-06 4573  1.91761e-06 -0.000286582 4573    0.04573 4573   
-2.28372e-06 4574  2.28372e-06 -0.000930799 4574    0.04574 4574   
4.01056e-07 4575  -4.01056e-07 -0.000608691 4575    0.04575 4575   
7.23503e-06 4576  -7.23503e-06 3.5527e-05 4576    0.04576 4576   
-3.87018e-06 4577  3.87018e-06 3.5527e-05 4577    0.04577 4577   
-2.40575e-06 4578  2.40575e-06 -0.000608691 4578    0.04578 4578   
3.49494e-08 4579  -3.49494e-08 -0.000286582 4579    0.04579 4579   
-2.77186e-06 4580  2.77186e-06 -0.000608691 4580    0.0458 4580   
3.81804e-06 4581  -3.81804e-06 -0.000608691 4581    0.04581 4581   
1.00418e-05 4582  -1.00418e-05 -0.000286582 4582    0.04582 4582   
-1.75991e-05 4583  1.75991e-05 -0.000930799 4583    0.04583 4583   
-4.54137e-06 4584  4.54137e-06 -0.000608691 4584    0.04584 4584   
7.90622e-06 4585  -7.90622e-06 -0.000286582 4585    0.04585 4585   
-9.41332e-07 4586  9.41332e-07 -0.000608691 4586    0.04586 4586   
-6.36244e-07 4587  6.36244e-07 -0.000286582 4587    0.04587 4587   
-2.70139e-07 4588  2.70139e-07 -0.000286582 4588    0.04588 4588   
-1.67354e-06 4589  1.67354e-06 -0.000286582 4589    0.04589 4589   
-2.89389e-06 4590  2.89389e-06 -0.000930799 4590    0.0459 4590   
6.86892e-06 4591  -6.86892e-06 -0.000608691 4591    0.04591 4591   
-3.99221e-06 4592  3.99221e-06 -0.000608691 4592    0.04592 4592   
1.98751e-06 4593  -1.98751e-06 -0.000286582 4593    0.04593 4593   
2.23158e-06 4594  -2.23158e-06 -0.000286582 4594    0.04594 4594   
-6.06681e-06 4595  6.06681e-06 -0.000608691 4595    0.04595 4595   
4.01056e-07 4596  -4.01056e-07 -0.000608691 4596    0.04596 4596   
-6.79902e-06 4597  6.79902e-06 -0.000608691 4597    0.04597 4597   
2.96379e-06 4598  -2.96379e-06 3.5527e-05 4598    0.04598 4598   
6.62485e-06 4599  -6.62485e-06 -0.000930799 4599    0.04599 4599   
-9.60583e-06 4600  9.60583e-06 0.00486716 4600    0.046 4600   
3.3299e-06 4601  -3.3299e-06 -0.000608691 4601    0.04601 4601   
-9.41332e-07 4602  9.41332e-07 -0.000286582 4602    0.04602 4602   
1.74344e-06 4603  -1.74344e-06 -0.000608691 4603    0.04603 4603   
-2.77186e-06 4604  2.77186e-06 -0.00125291 4604    0.04604 4604   
-2.2227e-06 4605  2.2227e-06 3.5527e-05 4605    0.04605 4605   
-3.13797e-06 4606  3.13797e-06 -0.00157502 4606    0.04606 4606   
4.61127e-06 4607  -4.61127e-06 -0.000286582 4607    0.04607 4607   
-6.3719e-06 4608  6.3719e-06 -0.000286582 4608    0.04608 4608   
-2.89389e-06 4609  2.89389e-06 3.5527e-05 4609    0.04609 4609   
6.19773e-06 4610  -6.19773e-06 -0.000286582 4610    0.0461 4610   
1.43835e-06 4611  -1.43835e-06 -0.000286582 4611    0.04611 4611   
-1.55151e-06 4612  1.55151e-06 -0.000286582 4612    0.04612 4612   
3.3299e-06 4613  -3.3299e-06 -0.000930799 4613    0.04613 4613   
-4.11425e-06 4614  4.11425e-06 -0.000286582 4614    0.04614 4614   
-7.28716e-06 4615  7.28716e-06 -0.000608691 4615    0.04615 4615   
2.10955e-06 4616  -2.10955e-06 -0.000608691 4616    0.04616 4616   
-8.19297e-07 4617  8.19297e-07 -0.000930799 4617    0.04617 4617   
4.18415e-06 4618  -4.18415e-06 -0.000286582 4618    0.04618 4618   
-4.23628e-06 4619  4.23628e-06 -0.000608691 4619    0.04619 4619   
-3.87018e-06 4620  3.87018e-06 3.5527e-05 4620    0.0462 4620   
3.45193e-06 4621  -3.45193e-06 -0.000608691 4621    0.04621 4621   
2.47565e-06 4622  -2.47565e-06 -0.000930799 4622    0.04622 4622   
-5.45664e-06 4623  5.45664e-06 -0.000608691 4623    0.04623 4623   
4.67229e-06 4624  -4.67229e-06 -0.000608691 4624    0.04624 4624   
-5.82274e-06 4625  5.82274e-06 -0.000608691 4625    0.04625 4625   
6.38078e-06 4626  -6.38078e-06 -0.000286582 4626    0.04626 4626   
-2.89389e-06 4627  2.89389e-06 -0.000608691 4627    0.04627 4627   
3.49494e-08 4628  -3.49494e-08 3.5527e-05 4628    0.04628 4628   
-3.31156e-07 4629  3.31156e-07 -0.000608691 4629    0.04629 4629   
-5.15155e-06 4630  5.15155e-06 3.5527e-05 4630    0.0463 4630   
2.96379e-06 4631  -2.96379e-06 -0.000286582 4631    0.04631 4631   
7.66215e-06 4632  -7.66215e-06 0.00196818 4632    0.04632 4632   
1.43835e-06 4633  -1.43835e-06 -0.000286582 4633    0.04633 4633   
-1.15584e-05 4634  1.15584e-05 -0.000286582 4634    0.04634 4634   
2.7902e-07 4635  -2.7902e-07 0.00164607 4635    0.04635 4635   
2.96379e-06 4636  -2.96379e-06 -0.000286582 4636    0.04636 4636   
-5.3346e-06 4637  5.3346e-06 -0.000608691 4637    0.04637 4637   
7.8452e-06 4638  -7.8452e-06 0.000679745 4638    0.04638 4638   
-8.01937e-06 4639  8.01937e-06 -0.000608691 4639    0.04639 4639   
1.49937e-06 4640  -1.49937e-06 -0.000608691 4640    0.0464 4640   
-5.7007e-06 4641  5.7007e-06 -0.000286582 4641    0.04641 4641   
9.9198e-06 4642  -9.9198e-06 -0.000608691 4642    0.04642 4642   
-4.72442e-06 4643  4.72442e-06 -0.000286582 4643    0.04643 4643   
-3.31156e-07 4644  3.31156e-07 -0.000286582 4644    0.04644 4644   
-4.48035e-06 4645  4.48035e-06 -0.000930799 4645    0.04645 4645   
2.35362e-06 4646  -2.35362e-06 -0.000608691 4646    0.04646 4646   
6.13671e-06 4647  -6.13671e-06 -0.000608691 4647    0.04647 4647   
-1.09482e-05 4648  1.09482e-05 -0.000286582 4648    0.04648 4648   
4.01056e-07 4649  -4.01056e-07 -0.000608691 4649    0.04649 4649   
5.89264e-06 4650  -5.89264e-06 -0.000286582 4650    0.0465 4650   
-2.28372e-06 4651  2.28372e-06 -0.000608691 4651    0.04651 4651   
1.01123e-06 4652  -1.01123e-06 -0.00189713 4652    0.04652 4652   
1.31632e-06 4653  -1.31632e-06 -0.000286582 4653    0.04653 4653   
-5.02951e-06 4654  5.02951e-06 -0.000930799 4654    0.04654 4654   
5.95366e-06 4655  -5.95366e-06 -0.000286582 4655    0.04655 4655   
-8.26344e-06 4656  8.26344e-06 -0.000286582 4656    0.04656 4656   
-8.19297e-07 4657  8.19297e-07 -0.000608691 4657    0.04657 4657   
-1.55151e-06 4658  1.55151e-06 -0.000286582 4658    0.04658 4658   
1.98751e-06 4659  -1.98751e-06 -0.000286582 4659    0.04659 4659   
-4.53191e-07 4660  4.53191e-07 -0.000608691 4660    0.0466 4660   
-1.06337e-06 4661  1.06337e-06 -0.000286582 4661    0.04661 4661   
3.49494e-08 4662  -3.49494e-08 -0.000286582 4662    0.04662 4662   
-2.52779e-06 4663  2.52779e-06 -0.000930799 4663    0.04663 4663   
2.7902e-07 4664  -2.7902e-07 -0.000286582 4664    0.04664 4664   
-5.75226e-07 4665  5.75226e-07 -0.000608691 4665    0.04665 4665   
5.89264e-06 4666  -5.89264e-06 -0.000286582 4666    0.04666 4666   
-6.06681e-06 4667  6.06681e-06 -0.004474 4667    0.04667 4667   
-1.67354e-06 4668  1.67354e-06 -0.000930799 4668    0.04668 4668   
1.62141e-06 4669  -1.62141e-06 -0.000608691 4669    0.04669 4669   
-8.19297e-07 4670  8.19297e-07 -0.00254134 4670    0.0467 4670   
-3.50407e-06 4671  3.50407e-06 -0.000930799 4671    0.04671 4671   
-5.09053e-06 4672  5.09053e-06 -0.000286582 4672    0.04672 4672   
7.11299e-06 4673  -7.11299e-06 -0.00189713 4673    0.04673 4673   
1.56985e-07 4674  -1.56985e-07 -0.000608691 4674    0.04674 4674   
-6.31088e-06 4675  6.31088e-06 -0.000930799 4675    0.04675 4675   
4.85534e-06 4676  -4.85534e-06 -0.00157502 4676    0.04676 4676   
-3.99221e-06 4677  3.99221e-06 -0.000286582 4677    0.04677 4677   
3.45193e-06 4678  -3.45193e-06 -0.000286582 4678    0.04678 4678   
1.2553e-06 4679  -1.2553e-06 -0.000286582 4679    0.04679 4679   
-2.77186e-06 4680  2.77186e-06 3.5527e-05 4680    0.0468 4680   
-4.35832e-06 4681  4.35832e-06 -0.000930799 4681    0.04681 4681   
4.06211e-06 4682  -4.06211e-06 -0.000286582 4682    0.04682 4682   
-8.99566e-06 4683  8.99566e-06 -0.000930799 4683    0.04683 4683   
1.43131e-05 4684  -1.43131e-05 -0.000608691 4684    0.04684 4684   
-8.14141e-06 4685  8.14141e-06 -0.000608691 4685    0.04685 4685   
-3.50407e-06 4686  3.50407e-06 -0.000286582 4686    0.04686 4686   
-2.89389e-06 4687  2.89389e-06 3.5527e-05 4687    0.04687 4687   
6.62485e-06 4688  -6.62485e-06 -0.000608691 4688    0.04688 4688   
-7.7753e-06 4689  7.7753e-06 -0.000286582 4689    0.04689 4689   
2.96379e-06 4690  -2.96379e-06 -0.000608691 4690    0.0469 4690   
1.98751e-06 4691  -1.98751e-06 -0.000930799 4691    0.04691 4691   
-3.50407e-06 4692  3.50407e-06 -0.000286582 4692    0.04692 4692   
1.74344e-06 4693  -1.74344e-06 -0.000608691 4693    0.04693 4693   
-1.42947e-06 4694  1.42947e-06 -0.000608691 4694    0.04694 4694   
1.01123e-06 4695  -1.01123e-06 -0.000286582 4695    0.04695 4695   
-8.62955e-06 4696  8.62955e-06 0.000357636 4696    0.04696 4696   
8.94352e-06 4697  -8.94352e-06 -0.000286582 4697    0.04697 4697   
-5.45664e-06 4698  5.45664e-06 -0.000286582 4698    0.04698 4698   
1.02859e-05 4699  -1.02859e-05 -0.000286582 4699    0.04699 4699   
-8.62955e-06 4700  8.62955e-06 -0.000930799 4700    0.047 4700   
-3.92173e-07 4701  3.92173e-07 -0.000608691 4701    0.04701 4701   
-3.92173e-07 4702  3.92173e-07 -0.000286582 4702    0.04702 4702   
-6.49393e-06 4703  6.49393e-06 -0.000286582 4703    0.04703 4703   
3.57397e-06 4704  -3.57397e-06 3.5527e-05 4704    0.04704 4704   
8.89196e-07 4705  -8.89196e-07 -0.00125291 4705    0.04705 4705   
3.81804e-06 4706  -3.81804e-06 -0.000286582 4706    0.04706 4706   
-3.74814e-06 4707  3.74814e-06 -0.000608691 4707    0.04707 4707   
1.13327e-06 4708  -1.13327e-06 -0.00254134 4708    0.04708 4708   
-3.26e-06 4709  3.26e-06 -0.000930799 4709    0.04709 4709   
1.62141e-06 4710  -1.62141e-06 -0.000608691 4710    0.0471 4710   
-3.01593e-06 4711  3.01593e-06 -0.00125291 4711    0.04711 4711   
5.4045e-06 4712  -5.4045e-06 -0.000286582 4712    0.04712 4712   
-4.60239e-06 4713  4.60239e-06 -0.000608691 4713    0.04713 4713   
4.91636e-06 4714  -4.91636e-06 -0.000608691 4714    0.04714 4714   
-5.45664e-06 4715  5.45664e-06 -0.000608691 4715    0.04715 4715   
-2.64982e-06 4716  2.64982e-06 -0.000930799 4716    0.04716 4716   
-3.62611e-06 4717  3.62611e-06 -0.000286582 4717    0.04717 4717   
1.86548e-06 4718  -1.86548e-06 -0.000286582 4718    0.04718 4718   
-3.50407e-06 4719  3.50407e-06 -0.000286582 4719    0.04719 4719   
1.01639e-05 4720  -1.01639e-05 -0.000286582 4720    0.0472 4720   
-2.40575e-06 4721  2.40575e-06 -0.000930799 4721    0.04721 4721   
-6.61597e-06 4722  6.61597e-06 -0.000930799 4722    0.04722 4722   
-6.97261e-07 4723  6.97261e-07 -0.000286582 4723    0.04723 4723   
4.24516e-06 4724  -4.24516e-06 -0.000286582 4724    0.04724 4724   
-6.738e-06 4725  6.738e-06 -0.000608691 4725    0.04725 4725   
2.71972e-06 4726  -2.71972e-06 -0.000608691 4726    0.04726 4726   
-6.36244e-07 4727  6.36244e-07 -0.000608691 4727    0.04727 4727   
1.19428e-06 4728  -1.19428e-06 -0.000286582 4728    0.04728 4728   
-4.48035e-06 4729  4.48035e-06 -0.000930799 4729    0.04729 4729   
2.23158e-06 4730  -2.23158e-06 -0.000608691 4730    0.0473 4730   
-2.0912e-07 4731  2.0912e-07 0.000357636 4731    0.04731 4731   
2.84176e-06 4732  -2.84176e-06 -0.000608691 4732    0.04732 4732   
-5.21256e-06 4733  5.21256e-06 -0.000286582 4733    0.04733 4733   
-2.16168e-06 4734  2.16168e-06 3.5527e-05 4734    0.04734 4734   
3.20786e-06 4735  -3.20786e-06 -0.000608691 4735    0.04735 4735   
8.21131e-06 4736  -8.21131e-06 -0.000608691 4736    0.04736 4736   
-1.26567e-05 4737  1.26567e-05 -0.000930799 4737    0.04737 4737   
-4.53191e-07 4738  4.53191e-07 -0.000286582 4738    0.04738 4738   
1.49937e-06 4739  -1.49937e-06 -0.000608691 4739    0.04739 4739   
-6.97261e-07 4740  6.97261e-07 -0.000286582 4740    0.0474 4740   
-1.55151e-06 4741  1.55151e-06 -0.000608691 4741    0.04741 4741   
1.74344e-06 4742  -1.74344e-06 -0.000608691 4742    0.04742 4742   
-5.21256e-06 4743  5.21256e-06 0.00325662 4743    0.04743 4743   
2.59769e-06 4744  -2.59769e-06 -0.000286582 4744    0.04744 4744   
-3.44305e-06 4745  3.44305e-06 -0.000608691 4745    0.04745 4745   
1.92649e-06 4746  -1.92649e-06 0.000679745 4746    0.04746 4746   
4.48923e-06 4747  -4.48923e-06 -0.000286582 4747    0.04747 4747   
-9.72787e-06 4748  9.72787e-06 -0.000286582 4748    0.04748 4748   
5.2309e-07 4749  -5.2309e-07 -0.000608691 4749    0.04749 4749   
5.89264e-06 4750  -5.89264e-06 -0.000286582 4750    0.0475 4750   
-5.75226e-07 4751  5.75226e-07 -0.000930799 4751    0.04751 4751   
-8.62955e-06 4752  8.62955e-06 -0.000930799 4752    0.04752 4752   
2.96379e-06 4753  -2.96379e-06 -0.000930799 4753    0.04753 4753   
3.69601e-06 4754  -3.69601e-06 -0.000286582 4754    0.04754 4754   
-3.31156e-07 4755  3.31156e-07 -0.000608691 4755    0.04755 4755   
-7.89734e-06 4756  7.89734e-06 -0.000286582 4756    0.04756 4756   
1.62141e-06 4757  -1.62141e-06 -0.000286582 4757    0.04757 4757   
-2.03965e-06 4758  2.03965e-06 -0.000608691 4758    0.04758 4758   
-9.41332e-07 4759  9.41332e-07 -0.000930799 4759    0.04759 4759   
5.7706e-06 4760  -5.7706e-06 -0.000286582 4760    0.0476 4760   
-4.60239e-06 4761  4.60239e-06 -0.000286582 4761    0.04761 4761   
-4.23628e-06 4762  4.23628e-06 -0.000930799 4762    0.04762 4762   
2.23158e-06 4763  -2.23158e-06 -0.000930799 4763    0.04763 4763   
-2.03965e-06 4764  2.03965e-06 -0.000930799 4764    0.04764 4764   
5.64857e-06 4765  -5.64857e-06 -0.000608691 4765    0.04765 4765   
-2.03965e-06 4766  2.03965e-06 -0.000286582 4766    0.04766 4766   
3.57397e-06 4767  -3.57397e-06 -0.000930799 4767    0.04767 4767   
-1.08262e-05 4768  1.08262e-05 3.5527e-05 4768    0.04768 4768   
1.01123e-06 4769  -1.01123e-06 3.5527e-05 4769    0.04769 4769   
2.35362e-06 4770  -2.35362e-06 -0.000286582 4770    0.0477 4770   
9.59678e-08 4771  -9.59678e-08 -0.000608691 4771    0.04771 4771   
-4.72442e-06 4772  4.72442e-06 -0.00350767 4772    0.04772 4772   
7.11299e-06 4773  -7.11299e-06 -0.000608691 4773    0.04773 4773   
-8.75159e-06 4774  8.75159e-06 3.5527e-05 4774    0.04774 4774   
5.89264e-06 4775  -5.89264e-06 -0.00189713 4775    0.04775 4775   
-5.82274e-06 4776  5.82274e-06 -0.000608691 4776    0.04776 4776   
2.35362e-06 4777  -2.35362e-06 -0.000930799 4777    0.04777 4777   
1.98751e-06 4778  -1.98751e-06 0.000357636 4778    0.04778 4778   
-5.21256e-06 4779  5.21256e-06 -0.000930799 4779    0.04779 4779   
-1.1854e-06 4780  1.1854e-06 -0.000608691 4780    0.0478 4780   
1.98751e-06 4781  -1.98751e-06 -0.000286582 4781    0.04781 4781   
-3.38204e-06 4782  3.38204e-06 -0.000608691 4782    0.04782 4782   
3.49494e-08 4783  -3.49494e-08 -0.000608691 4783    0.04783 4783   
3.20786e-06 4784  -3.20786e-06 -0.000608691 4784    0.04784 4784   
-4.23628e-06 4785  4.23628e-06 -0.000930799 4785    0.04785 4785   
4.06211e-06 4786  -4.06211e-06 -0.000286582 4786    0.04786 4786   
-1.06337e-06 4787  1.06337e-06 -0.000286582 4787    0.04787 4787   
3.49494e-08 4788  -3.49494e-08 -0.000608691 4788    0.04788 4788   
-1.0338e-05 4789  1.0338e-05 -0.000608691 4789    0.04789 4789   
4.18415e-06 4790  -4.18415e-06 -0.000286582 4790    0.0479 4790   
1.49937e-06 4791  -1.49937e-06 -0.000286582 4791    0.04791 4791   
-4.35832e-06 4792  4.35832e-06 -0.000608691 4792    0.04792 4792   
4.97738e-06 4793  -4.97738e-06 -0.000930799 4793    0.04793 4793   
-1.00235e-06 4794  1.00235e-06 -0.000930799 4794    0.04794 4794   
-6.24986e-06 4795  6.24986e-06 0.000357636 4795    0.04795 4795   
5.28246e-06 4796  -5.28246e-06 -0.000608691 4796    0.04796 4796   
4.18415e-06 4797  -4.18415e-06 -0.000608691 4797    0.04797 4797   
-7.53123e-06 4798  7.53123e-06 0.00164607 4798    0.04798 4798   
3.49494e-08 4799  -3.49494e-08 -0.000608691 4799    0.04799 4799   
1.98751e-06 4800  -1.98751e-06 -0.000286582 4800    0.048 4800   
-3.99221e-06 4801  3.99221e-06 -0.00157502 4801    0.04801 4801   
2.7902e-07 4802  -2.7902e-07 -0.000286582 4802    0.04802 4802   
-8.62955e-06 4803  8.62955e-06 -0.000930799 4803    0.04803 4803   
5.7706e-06 4804  -5.7706e-06 -0.000286582 4804    0.04804 4804   
-3.31156e-07 4805  3.31156e-07 3.5527e-05 4805    0.04805 4805   
5.4045e-06 4806  -5.4045e-06 -0.000286582 4806    0.04806 4806   
-6.55495e-06 4807  6.55495e-06 -0.00125291 4807    0.04807 4807   
-2.03965e-06 4808  2.03965e-06 -0.000286582 4808    0.04808 4808   
-8.70854e-08 4809  8.70854e-08 -0.000286582 4809    0.04809 4809   
-3.13797e-06 4810  3.13797e-06 -0.000930799 4810    0.0481 4810   
1.053e-05 4811  -1.053e-05 3.5527e-05 4811    0.04811 4811   
-1.91761e-06 4812  1.91761e-06 -0.000608691 4812    0.04812 4812   
-1.24126e-05 4813  1.24126e-05 -0.000608691 4813    0.04813 4813   
1.21164e-05 4814  -1.21164e-05 -0.000930799 4814    0.04814 4814   
-8.62955e-06 4815  8.62955e-06 -0.000608691 4815    0.04815 4815   
5.46552e-06 4816  -5.46552e-06 -0.000608691 4816    0.04816 4816   
-6.31088e-06 4817  6.31088e-06 -0.000930799 4817    0.04817 4817   
4.55025e-06 4818  -4.55025e-06 -0.000930799 4818    0.04818 4818   
-5.82274e-06 4819  5.82274e-06 -0.000608691 4819    0.04819 4819   
2.18003e-07 4820  -2.18003e-07 -0.000286582 4820    0.0482 4820   
-2.6068e-08 4821  2.6068e-08 -0.000608691 4821    0.04821 4821   
1.56985e-07 4822  -1.56985e-07 -0.000930799 4822    0.04822 4822   
-4.48035e-06 4823  4.48035e-06 -0.000608691 4823    0.04823 4823   
-3.38204e-06 4824  3.38204e-06 -0.00318556 4824    0.04824 4824   
4.91636e-06 4825  -4.91636e-06 -0.000608691 4825    0.04825 4825   
2.10955e-06 4826  -2.10955e-06 -0.000286582 4826    0.04826 4826   
-9.41332e-07 4827  9.41332e-07 -0.00125291 4827    0.04827 4827   
-5.3346e-06 4828  5.3346e-06 -0.000608691 4828    0.04828 4828   
-1.1854e-06 4829  1.1854e-06 -0.000286582 4829    0.04829 4829   
4.79432e-06 4830  -4.79432e-06 -0.000608691 4830    0.0483 4830   
-2.16168e-06 4831  2.16168e-06 -0.000608691 4831    0.04831 4831   
2.7902e-07 4832  -2.7902e-07 3.5527e-05 4832    0.04832 4832   
2.71972e-06 4833  -2.71972e-06 -0.000286582 4833    0.04833 4833   
-3.50407e-06 4834  3.50407e-06 -0.000286582 4834    0.04834 4834   
-4.96849e-06 4835  4.96849e-06 3.5527e-05 4835    0.04835 4835   
5.03839e-06 4836  -5.03839e-06 -0.000930799 4836    0.04836 4836   
3.49494e-08 4837  -3.49494e-08 -0.000930799 4837    0.04837 4837   
3.69601e-06 4838  -3.69601e-06 -0.000286582 4838    0.04838 4838   
-1.22296e-05 4839  1.22296e-05 0.00100185 4839    0.04839 4839   
2.84176e-06 4840  -2.84176e-06 -0.000286582 4840    0.0484 4840   
-1.97863e-06 4841  1.97863e-06 -0.000930799 4841    0.04841 4841   
2.65871e-06 4842  -2.65871e-06 -0.000608691 4842    0.04842 4842   
-3.01593e-06 4843  3.01593e-06 -0.000608691 4843    0.04843 4843   
1.49937e-06 4844  -1.49937e-06 -0.000930799 4844    0.04844 4844   
1.2553e-06 4845  -1.2553e-06 -0.000608691 4845    0.04845 4845   
-4.96849e-06 4846  4.96849e-06 3.5527e-05 4846    0.04846 4846   
3.69601e-06 4847  -3.69601e-06 -0.000608691 4847    0.04847 4847   
-2.03965e-06 4848  2.03965e-06 -0.000608691 4848    0.04848 4848   
1.56985e-07 4849  -1.56985e-07 -0.000608691 4849    0.04849 4849   
-5.57867e-06 4850  5.57867e-06 -0.000286582 4850    0.0485 4850   
8.89196e-07 4851  -8.89196e-07 -0.000286582 4851    0.04851 4851   
3.57397e-06 4852  -3.57397e-06 -0.000608691 4852    0.04852 4852   
-4.96849e-06 4853  4.96849e-06 -0.000608691 4853    0.04853 4853   
-3.31156e-07 4854  3.31156e-07 -0.000286582 4854    0.04854 4854   
-7.4092e-06 4855  7.4092e-06 -0.000930799 4855    0.04855 4855   
3.81804e-06 4856  -3.81804e-06 -0.000286582 4856    0.04856 4856   
6.38078e-06 4857  -6.38078e-06 0.000357636 4857    0.04857 4857   
-1.30744e-06 4858  1.30744e-06 -0.000286582 4858    0.04858 4858   
-7.53123e-06 4859  7.53123e-06 -0.000930799 4859    0.04859 4859   
-5.75226e-07 4860  5.75226e-07 -0.000608691 4860    0.0486 4860   
7.72317e-06 4861  -7.72317e-06 -0.000608691 4861    0.04861 4861   
-3.13797e-06 4862  3.13797e-06 3.5527e-05 4862    0.04862 4862   
-1.42947e-06 4863  1.42947e-06 -0.000286582 4863    0.04863 4863   
-2.83288e-06 4864  2.83288e-06 -0.000930799 4864    0.04864 4864   
-5.75226e-07 4865  5.75226e-07 -0.000608691 4865    0.04865 4865   
8.89196e-07 4866  -8.89196e-07 -0.000286582 4866    0.04866 4866   
-8.19297e-07 4867  8.19297e-07 -0.000608691 4867    0.04867 4867   
-1.55151e-06 4868  1.55151e-06 -0.000608691 4868    0.04868 4868   
1.56985e-07 4869  -1.56985e-07 -0.000608691 4869    0.04869 4869   
-3.87018e-06 4870  3.87018e-06 -0.000608691 4870    0.0487 4870   
2.47565e-06 4871  -2.47565e-06 -0.000608691 4871    0.04871 4871   
-1.1854e-06 4872  1.1854e-06 -0.000608691 4872    0.04872 4872   
3.81804e-06 4873  -3.81804e-06 0.000679745 4873    0.04873 4873   
-4.35832e-06 4874  4.35832e-06 -0.000608691 4874    0.04874 4874   
-6.06681e-06 4875  6.06681e-06 -0.000286582 4875    0.04875 4875   
7.4791e-06 4876  -7.4791e-06 -0.000608691 4876    0.04876 4876   
-2.40575e-06 4877  2.40575e-06 -0.000930799 4877    0.04877 4877   
5.2309e-07 4878  -5.2309e-07 -0.000286582 4878    0.04878 4878   
-1.55151e-06 4879  1.55151e-06 -0.000286582 4879    0.04879 4879   
-9.11769e-06 4880  9.11769e-06 -0.000608691 4880    0.0488 4880   
6.86892e-06 4881  -6.86892e-06 -0.000286582 4881    0.04881 4881   
6.45125e-07 4882  -6.45125e-07 -0.000608691 4882    0.04882 4882   
-3.31156e-07 4883  3.31156e-07 -0.000608691 4883    0.04883 4883   
-8.87362e-06 4884  8.87362e-06 -0.000286582 4884    0.04884 4884   
3.57397e-06 4885  -3.57397e-06 -0.000930799 4885    0.04885 4885   
3.87906e-06 4886  -3.87906e-06 -0.00125291 4886    0.04886 4886   
-5.21256e-06 4887  5.21256e-06 -0.000608691 4887    0.04887 4887   
1.86548e-06 4888  -1.86548e-06 -0.000286582 4888    0.04888 4888   
1.62141e-06 4889  -1.62141e-06 3.5527e-05 4889    0.04889 4889   
-3.68712e-06 4890  3.68712e-06 -0.000608691 4890    0.0489 4890   
-2.71084e-06 4891  2.71084e-06 3.5527e-05 4891    0.04891 4891   
2.7902e-07 4892  -2.7902e-07 3.5527e-05 4892    0.04892 4892   
5.2309e-07 4893  -5.2309e-07 -0.000608691 4893    0.04893 4893   
-3.38204e-06 4894  3.38204e-06 -0.000286582 4894    0.04894 4894   
-3.31156e-07 4895  3.31156e-07 -0.000930799 4895    0.04895 4895   
1.98751e-06 4896  -1.98751e-06 -0.000608691 4896    0.04896 4896   
-4.11425e-06 4897  4.11425e-06 3.5527e-05 4897    0.04897 4897   
1.13327e-06 4898  -1.13327e-06 -0.000930799 4898    0.04898 4898   
-3.62611e-06 4899  3.62611e-06 -0.000930799 4899    0.04899 4899   
9.5537e-06 4900  -9.5537e-06 -0.000608691 4900    0.049 4900   
-3.26e-06 4901  3.26e-06 3.5527e-05 4901    0.04901 4901   
-1.47313e-05 4902  1.47313e-05 -0.000286582 4902    0.04902 4902   
4.67229e-06 4903  -4.67229e-06 -0.000608691 4903    0.04903 4903   
8.45538e-06 4904  -8.45538e-06 -0.00221923 4904    0.04904 4904   
-1.21686e-05 4905  1.21686e-05 -0.000930799 4905    0.04905 4905   
4.91636e-06 4906  -4.91636e-06 -0.000286582 4906    0.04906 4906   
-1.55151e-06 4907  1.55151e-06 -0.000608691 4907    0.04907 4907   
3.49494e-08 4908  -3.49494e-08 -0.000608691 4908    0.04908 4908   
-4.41934e-06 4909  4.41934e-06 3.5527e-05 4909    0.04909 4909   
3.57397e-06 4910  -3.57397e-06 -0.000608691 4910    0.0491 4910   
2.18003e-07 4911  -2.18003e-07 -0.000286582 4911    0.04911 4911   
-3.32102e-06 4912  3.32102e-06 -0.000286582 4912    0.04912 4912   
1.56985e-07 4913  -1.56985e-07 -0.000286582 4913    0.04913 4913   
-7.4092e-06 4914  7.4092e-06 3.5527e-05 4914    0.04914 4914   
2.71972e-06 4915  -2.71972e-06 -0.000608691 4915    0.04915 4915   
-4.48035e-06 4916  4.48035e-06 -0.000608691 4916    0.04916 4916   
7.6716e-07 4917  -7.6716e-07 -0.000286582 4917    0.04917 4917   
7.23503e-06 4918  -7.23503e-06 -0.000286582 4918    0.04918 4918   
-6.92106e-06 4919  6.92106e-06 3.5527e-05 4919    0.04919 4919   
-5.09053e-06 4920  5.09053e-06 -0.000930799 4920    0.0492 4920   
5.7706e-06 4921  -5.7706e-06 -0.000608691 4921    0.04921 4921   
-2.28372e-06 4922  2.28372e-06 -0.000608691 4922    0.04922 4922   
-3.87018e-06 4923  3.87018e-06 -0.000930799 4923    0.04923 4923   
8.21131e-06 4924  -8.21131e-06 -0.000286582 4924    0.04924 4924   
-4.72442e-06 4925  4.72442e-06 -0.000930799 4925    0.04925 4925   
-6.67699e-06 4926  6.67699e-06 -0.000286582 4926    0.04926 4926   
2.71972e-06 4927  -2.71972e-06 -0.000286582 4927    0.04927 4927   
5.52653e-06 4928  -5.52653e-06 -0.000286582 4928    0.04928 4928   
-9.97194e-06 4929  9.97194e-06 -0.000286582 4929    0.04929 4929   
2.47565e-06 4930  -2.47565e-06 -0.000286582 4930    0.0493 4930   
4.06211e-06 4931  -4.06211e-06 -0.00157502 4931    0.04931 4931   
-1.79558e-06 4932  1.79558e-06 -0.00125291 4932    0.04932 4932   
-3.19898e-06 4933  3.19898e-06 -0.000608691 4933    0.04933 4933   
1.19428e-06 4934  -1.19428e-06 3.5527e-05 4934    0.04934 4934   
-8.70854e-08 4935  8.70854e-08 0.00164607 4935    0.04935 4935   
-2.89389e-06 4936  2.89389e-06 -0.000286582 4936    0.04936 4936   
-3.07695e-06 4937  3.07695e-06 -0.000286582 4937    0.04937 4937   
3.81804e-06 4938  -3.81804e-06 -0.000608691 4938    0.04938 4938   
-4.35832e-06 4939  4.35832e-06 -0.000608691 4939    0.04939 4939   
3.3299e-06 4940  -3.3299e-06 -0.000286582 4940    0.0494 4940   
-2.16168e-06 4941  2.16168e-06 -0.000608691 4941    0.04941 4941   
-9.41332e-07 4942  9.41332e-07 -0.000286582 4942    0.04942 4942   
-1.42947e-06 4943  1.42947e-06 -0.000930799 4943    0.04943 4943   
-3.50407e-06 4944  3.50407e-06 -0.000286582 4944    0.04944 4944   
4.79432e-06 4945  -4.79432e-06 3.5527e-05 4945    0.04945 4945   
-8.38548e-06 4946  8.38548e-06 -0.000286582 4946    0.04946 4946   
4.55025e-06 4947  -4.55025e-06 -0.00221923 4947    0.04947 4947   
2.10955e-06 4948  -2.10955e-06 -0.000286582 4948    0.04948 4948   
-8.26344e-06 4949  8.26344e-06 -0.000286582 4949    0.04949 4949   
-8.70854e-08 4950  8.70854e-08 -0.000608691 4950    0.0495 4950   
4.55025e-06 4951  -4.55025e-06 -0.000286582 4951    0.04951 4951   
-5.09053e-06 4952  5.09053e-06 -0.000286582 4952    0.04952 4952   
1.98751e-06 4953  -1.98751e-06 -0.000608691 4953    0.04953 4953   
2.7902e-07 4954  -2.7902e-07 -0.000286582 4954    0.04954 4954   
-6.18885e-06 4955  6.18885e-06 -0.000608691 4955    0.04955 4955   
4.18415e-06 4956  -4.18415e-06 -0.000608691 4956    0.04956 4956   
4.48923e-06 4957  -4.48923e-06 -0.000930799 4957    0.04957 4957   
-6.31088e-06 4958  6.31088e-06 -0.000930799 4958    0.04958 4958   
9.59678e-08 4959  -9.59678e-08 -0.000286582 4959    0.04959 4959   
-1.36846e-06 4960  1.36846e-06 -0.000608691 4960    0.0496 4960   
1.49937e-06 4961  -1.49937e-06 -0.000608691 4961    0.04961 4961   
-1.79558e-06 4962  1.79558e-06 -0.00125291 4962    0.04962 4962   
-2.0912e-07 4963  2.0912e-07 -0.00125291 4963    0.04963 4963   
-3.87018e-06 4964  3.87018e-06 -0.000930799 4964    0.04964 4964   
7.6716e-07 4965  -7.6716e-07 -0.000286582 4965    0.04965 4965   
-3.99221e-06 4966  3.99221e-06 -0.000608691 4966    0.04966 4966   
5.64857e-06 4967  -5.64857e-06 -0.000608691 4967    0.04967 4967   
-5.45664e-06 4968  5.45664e-06 -0.000608691 4968    0.04968 4968   
6.74689e-06 4969  -6.74689e-06 -0.000286582 4969    0.04969 4969   
1.62141e-06 4970  -1.62141e-06 3.5527e-05 4970    0.0497 4970   
-1.21686e-05 4971  1.21686e-05 -0.000608691 4971    0.04971 4971   
3.81804e-06 4972  -3.81804e-06 3.5527e-05 4972    0.04972 4972   
-5.75226e-07 4973  5.75226e-07 -0.000608691 4973    0.04973 4973   
2.7902e-07 4974  -2.7902e-07 -0.000608691 4974    0.04974 4974   
1.37734e-06 4975  -1.37734e-06 -0.000608691 4975    0.04975 4975   
-9.41332e-07 4976  9.41332e-07 -0.000286582 4976    0.04976 4976   
-8.14141e-06 4977  8.14141e-06 -0.000608691 4977    0.04977 4977   
2.47565e-06 4978  -2.47565e-06 -0.000286582 4978    0.04978 4978   
-3.07695e-06 4979  3.07695e-06 -0.000608691 4979    0.04979 4979   
8.08927e-06 4980  -8.08927e-06 -0.000286582 4980    0.0498 4980   
-3.26e-06 4981  3.26e-06 -0.000608691 4981    0.04981 4981   
-2.77186e-06 4982  2.77186e-06 3.5527e-05 4982    0.04982 4982   
1.07225e-06 4983  -1.07225e-06 -0.000608691 4983    0.04983 4983   
-2.95491e-06 4984  2.95491e-06 -0.000608691 4984    0.04984 4984   
1.62141e-06 4985  -1.62141e-06 -0.000286582 4985    0.04985 4985   
-4.11425e-06 4986  4.11425e-06 -0.000608691 4986    0.04986 4986   
1.01123e-06 4987  -1.01123e-06 -0.000930799 4987    0.04987 4987   
-1.1854e-06 4988  1.1854e-06 -0.000608691 4988    0.04988 4988   
3.45193e-06 4989  -3.45193e-06 -0.000286582 4989    0.04989 4989   
2.23158e-06 4990  -2.23158e-06 -0.000930799 4990    0.0499 4990   
-4.35832e-06 4991  4.35832e-06 -0.000608691 4991    0.04991 4991   
-4.84646e-06 4992  4.84646e-06 3.5527e-05 4992    0.04992 4992   
-3.62611e-06 4993  3.62611e-06 -0.000608691 4993    0.04993 4993   
1.13327e-06 4994  -1.13327e-06 -0.000930799 4994    0.04994 4994   
-8.19297e-07 4995  8.19297e-07 -0.000930799 4995    0.04995 4995   
-3.31156e-07 4996  3.31156e-07 0.000357636 4996    0.04996 4996   
3.69601e-06 4997  -3.69601e-06 3.5527e-05 4997    0.04997 4997   
3.57397e-06 4998  -3.57397e-06 -0.000286582 4998    0.04998 4998   
-1.27787e-05 4999  1.27787e-05 -0.000608691 4999    0.04999 4999   
9.18759e-06 5000  -9.18759e-06 0.000679745 5000    0.05 5000   
-3.87018e-06 5001  3.87018e-06 -0.000930799 5001    0.05001 5001   
4.24516e-06 5002  -4.24516e-06 -0.000286582 5002    0.05002 5002   
-1.23516e-05 5003  1.23516e-05 -0.000608691 5003    0.05003 5003   
7.41808e-06 5004  -7.41808e-06 -0.000286582 5004    0.05004 5004   
-2.52779e-06 5005  2.52779e-06 -0.000286582 5005    0.05005 5005   
-1.55151e-06 5006  1.55151e-06 -0.000286582 5006    0.05006 5006   
5.64857e-06 5007  -5.64857e-06 -0.000286582 5007    0.05007 5007   
-4.84646e-06 5008  4.84646e-06 -0.00125291 5008    0.05008 5008   
-2.03965e-06 5009  2.03965e-06 -0.000930799 5009    0.05009 5009   
-2.0912e-07 5010  2.0912e-07 -0.000608691 5010    0.0501 5010   
1.49937e-06 5011  -1.49937e-06 -0.000608691 5011    0.05011 5011   
-2.0912e-07 5012  2.0912e-07 0.000357636 5012    0.05012 5012   
-4.35832e-06 5013  4.35832e-06 -0.000286582 5013    0.05013 5013   
2.10955e-06 5014  -2.10955e-06 -0.000286582 5014    0.05014 5014   
-3.62611e-06 5015  3.62611e-06 -0.000608691 5015    0.05015 5015   
1.74344e-06 5016  -1.74344e-06 -0.000608691 5016    0.05016 5016   
4.42822e-06 5017  -4.42822e-06 -0.000608691 5017    0.05017 5017   
-3.38204e-06 5018  3.38204e-06 -0.000286582 5018    0.05018 5018   
-3.38204e-06 5019  3.38204e-06 -0.000608691 5019    0.05019 5019   
6.38078e-06 5020  -6.38078e-06 -0.000930799 5020    0.0502 5020   
-3.01593e-06 5021  3.01593e-06 -0.00125291 5021    0.05021 5021   
-5.94478e-06 5022  5.94478e-06 -0.000286582 5022    0.05022 5022   
1.37734e-06 5023  -1.37734e-06 -0.000930799 5023    0.05023 5023   
4.01056e-07 5024  -4.01056e-07 -0.000930799 5024    0.05024 5024   
-2.28372e-06 5025  2.28372e-06 -0.00125291 5025    0.05025 5025   
3.02481e-06 5026  -3.02481e-06 -0.000608691 5026    0.05026 5026   
-5.7007e-06 5027  5.7007e-06 3.5527e-05 5027    0.05027 5027   
1.86548e-06 5028  -1.86548e-06 -0.000930799 5028    0.05028 5028   
1.68242e-06 5029  -1.68242e-06 -0.000286582 5029    0.05029 5029   
2.90278e-06 5030  -2.90278e-06 -0.000286582 5030    0.0503 5030   
-5.75226e-07 5031  5.75226e-07 -0.000286582 5031    0.05031 5031   
-6.92106e-06 5032  6.92106e-06 -0.000286582 5032    0.05032 5032   
-5.75226e-07 5033  5.75226e-07 -0.000286582 5033    0.05033 5033   
8.89196e-07 5034  -8.89196e-07 -0.000286582 5034    0.05034 5034   
8.89196e-07 5035  -8.89196e-07 3.5527e-05 5035    0.05035 5035   
3.94008e-06 5036  -3.94008e-06 -0.000608691 5036    0.05036 5036   
-7.4092e-06 5037  7.4092e-06 0.00132396 5037    0.05037 5037   
1.13327e-06 5038  -1.13327e-06 -0.000286582 5038    0.05038 5038   
-3.26e-06 5039  3.26e-06 -0.000608691 5039    0.05039 5039   
5.03839e-06 5040  -5.03839e-06 -0.000608691 5040    0.0504 5040   
-3.50407e-06 5041  3.50407e-06 -0.000608691 5041    0.05041 5041   
1.98751e-06 5042  -1.98751e-06 -0.000608691 5042    0.05042 5042   
1.86548e-06 5043  -1.86548e-06 -0.000930799 5043    0.05043 5043   
-3.62611e-06 5044  3.62611e-06 -0.000286582 5044    0.05044 5044   
-6.67699e-06 5045  6.67699e-06 -0.000930799 5045    0.05045 5045   
3.57397e-06 5046  -3.57397e-06 3.5527e-05 5046    0.05046 5046   
-9.41332e-07 5047  9.41332e-07 -0.000608691 5047    0.05047 5047   
1.62141e-06 5048  -1.62141e-06 -0.000930799 5048    0.05048 5048   
-2.77186e-06 5049  2.77186e-06 -0.000608691 5049    0.05049 5049   
6.45125e-07 5050  -6.45125e-07 -0.000286582 5050    0.0505 5050   
-4.41934e-06 5051  4.41934e-06 -0.000930799 5051    0.05051 5051   
3.39092e-06 5052  -3.39092e-06 -0.000608691 5052    0.05052 5052   
1.19428e-06 5053  -1.19428e-06 -0.000608691 5053    0.05053 5053   
-1.0216e-05 5054  1.0216e-05 -0.000608691 5054    0.05054 5054   
9.30962e-06 5055  -9.30962e-06 -0.000286582 5055    0.05055 5055   
-2.03965e-06 5056  2.03965e-06 -0.000608691 5056    0.05056 5056   
-2.77186e-06 5057  2.77186e-06 -0.000286582 5057    0.05057 5057   
-4.53191e-07 5058  4.53191e-07 -0.000608691 5058    0.05058 5058   
1.2553e-06 5059  -1.2553e-06 -0.000608691 5059    0.05059 5059   
-4.60239e-06 5060  4.60239e-06 -0.00125291 5060    0.0506 5060   
2.35362e-06 5061  -2.35362e-06 -0.00125291 5061    0.05061 5061   
3.57397e-06 5062  -3.57397e-06 3.5527e-05 5062    0.05062 5062   
-2.28372e-06 5063  2.28372e-06 -0.000286582 5063    0.05063 5063   
-2.52779e-06 5064  2.52779e-06 -0.000286582 5064    0.05064 5064   
-6.55495e-06 5065  6.55495e-06 -0.000930799 5065    0.05065 5065   
6.13671e-06 5066  -6.13671e-06 -0.000608691 5066    0.05066 5066   
-1.06337e-06 5067  1.06337e-06 -0.000608691 5067    0.05067 5067   
-5.45664e-06 5068  5.45664e-06 -0.000930799 5068    0.05068 5068   
1.98751e-06 5069  -1.98751e-06 -0.00125291 5069    0.05069 5069   
-5.3346e-06 5070  5.3346e-06 -0.000608691 5070    0.0507 5070   
6.13671e-06 5071  -6.13671e-06 -0.000930799 5071    0.05071 5071   
2.23158e-06 5072  -2.23158e-06 3.5527e-05 5072    0.05072 5072   
-5.88376e-06 5073  5.88376e-06 -0.000608691 5073    0.05073 5073   
-4.11425e-06 5074  4.11425e-06 3.5527e-05 5074    0.05074 5074   
-1.97863e-06 5075  1.97863e-06 -0.000286582 5075    0.05075 5075   
6.01467e-06 5076  -6.01467e-06 -0.000930799 5076    0.05076 5076   
1.19428e-06 5077  -1.19428e-06 0.000357636 5077    0.05077 5077   
-3.01593e-06 5078  3.01593e-06 -0.000930799 5078    0.05078 5078   
2.59769e-06 5079  -2.59769e-06 -0.000608691 5079    0.05079 5079   
-1.04601e-05 5080  1.04601e-05 -0.000930799 5080    0.0508 5080   
5.52653e-06 5081  -5.52653e-06 -0.000286582 5081    0.05081 5081   
5.03839e-06 5082  -5.03839e-06 -0.000286582 5082    0.05082 5082   
-8.87362e-06 5083  8.87362e-06 -0.000930799 5083    0.05083 5083   
-1.55151e-06 5084  1.55151e-06 -0.000608691 5084    0.05084 5084   
2.96379e-06 5085  -2.96379e-06 -0.000608691 5085    0.05085 5085   
-2.03965e-06 5086  2.03965e-06 -0.000286582 5086    0.05086 5086   
-2.16168e-06 5087  2.16168e-06 -0.000930799 5087    0.05087 5087   
8.89196e-07 5088  -8.89196e-07 -0.000286582 5088    0.05088 5088   
6.62485e-06 5089  -6.62485e-06 -0.000608691 5089    0.05089 5089   
-4.84646e-06 5090  4.84646e-06 -0.000930799 5090    0.0509 5090   
-5.7007e-06 5091  5.7007e-06 -0.000608691 5091    0.05091 5091   
3.81804e-06 5092  -3.81804e-06 -0.000608691 5092    0.05092 5092   
-2.89389e-06 5093  2.89389e-06 -0.000608691 5093    0.05093 5093   
-2.64982e-06 5094  2.64982e-06 0.000357636 5094    0.05094 5094   
-1.24642e-06 5095  1.24642e-06 -0.000608691 5095    0.05095 5095   
1.86548e-06 5096  -1.86548e-06 -0.000608691 5096    0.05096 5096   
-7.83632e-06 5097  7.83632e-06 -0.000930799 5097    0.05097 5097   
4.7333e-06 5098  -4.7333e-06 -0.000286582 5098    0.05098 5098   
6.45125e-07 5099  -6.45125e-07 -0.000930799 5099    0.05099 5099   
4.01056e-07 5100  -4.01056e-07 -0.000608691 5100    0.051 5100   
-5.3346e-06 5101  5.3346e-06 -0.000608691 5101    0.05101 5101   
1.86548e-06 5102  -1.86548e-06 -0.000608691 5102    0.05102 5102   
3.69601e-06 5103  -3.69601e-06 -0.000930799 5103    0.05103 5103   
-9.60583e-06 5104  9.60583e-06 3.5527e-05 5104    0.05104 5104   
-2.89389e-06 5105  2.89389e-06 -0.000930799 5105    0.05105 5105   
6.50281e-06 5106  -6.50281e-06 -0.000930799 5106    0.05106 5106   
-7.28716e-06 5107  7.28716e-06 -0.000608691 5107    0.05107 5107   
2.10955e-06 5108  -2.10955e-06 -0.000608691 5108    0.05108 5108   
-2.03965e-06 5109  2.03965e-06 -0.000608691 5109    0.05109 5109   
-5.75226e-07 5110  5.75226e-07 -0.000608691 5110    0.0511 5110   
1.49937e-06 5111  -1.49937e-06 -0.000930799 5111    0.05111 5111   
-1.55151e-06 5112  1.55151e-06 -0.000286582 5112    0.05112 5112   
2.59769e-06 5113  -2.59769e-06 -0.000286582 5113    0.05113 5113   
1.13327e-06 5114  -1.13327e-06 -0.000930799 5114    0.05114 5114   
-5.45664e-06 5115  5.45664e-06 3.5527e-05 5115    0.05115 5115   
-4.84646e-06 5116  4.84646e-06 -0.000286582 5116    0.05116 5116   
-8.70854e-08 5117  8.70854e-08 -0.000608691 5117    0.05117 5117   
4.01056e-07 5118  -4.01056e-07 -0.000608691 5118    0.05118 5118   
6.19773e-06 5119  -6.19773e-06 -0.000608691 5119    0.05119 5119   
-1.73456e-06 5120  1.73456e-06 3.5527e-05 5120    0.0512 5120   
-5.02951e-06 5121  5.02951e-06 -0.000286582 5121    0.05121 5121   
-1.73456e-06 5122  1.73456e-06 0.000357636 5122    0.05122 5122   
1.80446e-06 5123  -1.80446e-06 3.5527e-05 5123    0.05123 5123   
-5.21256e-06 5124  5.21256e-06 -0.000286582 5124    0.05124 5124   
2.10955e-06 5125  -2.10955e-06 -0.000608691 5125    0.05125 5125   
-1.1854e-06 5126  1.1854e-06 -0.00125291 5126    0.05126 5126   
1.2553e-06 5127  -1.2553e-06 -0.000930799 5127    0.05127 5127   
-3.31156e-07 5128  3.31156e-07 -0.000286582 5128    0.05128 5128   
-7.89734e-06 5129  7.89734e-06 0.000679745 5129    0.05129 5129   
2.47565e-06 5130  -2.47565e-06 -0.000608691 5130    0.0513 5130   
-2.40575e-06 5131  2.40575e-06 -0.000608691 5131    0.05131 5131   
5.64857e-06 5132  -5.64857e-06 -0.000286582 5132    0.05132 5132   
-7.04309e-06 5133  7.04309e-06 -0.000930799 5133    0.05133 5133   
4.06211e-06 5134  -4.06211e-06 3.5527e-05 5134    0.05134 5134   
-1.79558e-06 5135  1.79558e-06 -0.000286582 5135    0.05135 5135   
-3.13797e-06 5136  3.13797e-06 -0.000286582 5136    0.05136 5136   
-1.55151e-06 5137  1.55151e-06 -0.000930799 5137    0.05137 5137   
6.38078e-06 5138  -6.38078e-06 -0.000608691 5138    0.05138 5138   
-9.36176e-06 5139  9.36176e-06 -0.000608691 5139    0.05139 5139   
1.01123e-06 5140  -1.01123e-06 -0.000286582 5140    0.0514 5140   
1.98751e-06 5141  -1.98751e-06 -0.000608691 5141    0.05141 5141   
-3.99221e-06 5142  3.99221e-06 3.5527e-05 5142    0.05142 5142   
8.76047e-06 5143  -8.76047e-06 -0.000608691 5143    0.05143 5143   
-7.47022e-06 5144  7.47022e-06 3.5527e-05 5144    0.05144 5144   
1.49937e-06 5145  -1.49937e-06 -0.000930799 5145    0.05145 5145   
-3.26e-06 5146  3.26e-06 -0.000286582 5146    0.05146 5146   
-6.36244e-07 5147  6.36244e-07 -0.000608691 5147    0.05147 5147   
1.49937e-06 5148  -1.49937e-06 3.5527e-05 5148    0.05148 5148   
-4.35832e-06 5149  4.35832e-06 -0.000930799 5149    0.05149 5149   
4.55025e-06 5150  -4.55025e-06 -0.000608691 5150    0.0515 5150   
-5.21256e-06 5151  5.21256e-06 -0.000930799 5151    0.05151 5151   
-1.91761e-06 5152  1.91761e-06 -0.000286582 5152    0.05152 5152   
1.01123e-06 5153  -1.01123e-06 -0.000930799 5153    0.05153 5153   
-5.75226e-07 5154  5.75226e-07 -0.000608691 5154    0.05154 5154   
3.49494e-08 5155  -3.49494e-08 -0.000608691 5155    0.05155 5155   
-1.55151e-06 5156  1.55151e-06 -0.000608691 5156    0.05156 5156   
5.7706e-06 5157  -5.7706e-06 -0.000286582 5157    0.05157 5157   
-3.62611e-06 5158  3.62611e-06 -0.000286582 5158    0.05158 5158   
-5.82274e-06 5159  5.82274e-06 3.5527e-05 5159    0.05159 5159   
1.2553e-06 5160  -1.2553e-06 -0.000608691 5160    0.0516 5160   
1.01123e-06 5161  -1.01123e-06 -0.000608691 5161    0.05161 5161   
-9.11769e-06 5162  9.11769e-06 -0.000286582 5162    0.05162 5162   
2.84176e-06 5163  -2.84176e-06 -0.000608691 5163    0.05163 5163   
4.91636e-06 5164  -4.91636e-06 -0.000286582 5164    0.05164 5164   
-5.82274e-06 5165  5.82274e-06 -0.000930799 5165    0.05165 5165   
1.62141e-06 5166  -1.62141e-06 -0.000608691 5166    0.05166 5166   
-4.41934e-06 5167  4.41934e-06 -0.000930799 5167    0.05167 5167   
-9.41332e-07 5168  9.41332e-07 -0.000286582 5168    0.05168 5168   
-2.71084e-06 5169  2.71084e-06 -0.000930799 5169    0.05169 5169   
7.06143e-07 5170  -7.06143e-07 -0.000286582 5170    0.0517 5170   
6.38078e-06 5171  -6.38078e-06 -0.000608691 5171    0.05171 5171   
-1.55151e-06 5172  1.55151e-06 3.5527e-05 5172    0.05172 5172   
-4.23628e-06 5173  4.23628e-06 -0.000608691 5173    0.05173 5173   
-2.28372e-06 5174  2.28372e-06 -0.000608691 5174    0.05174 5174   
-2.28372e-06 5175  2.28372e-06 -0.000930799 5175    0.05175 5175   
-2.16168e-06 5176  2.16168e-06 -0.000608691 5176    0.05176 5176   
3.45193e-06 5177  -3.45193e-06 -0.000608691 5177    0.05177 5177   
5.03839e-06 5178  -5.03839e-06 -0.000286582 5178    0.05178 5178   
-1.15584e-05 5179  1.15584e-05 -0.000286582 5179    0.05179 5179   
7.23503e-06 5180  -7.23503e-06 -0.000608691 5180    0.0518 5180   
-4.84646e-06 5181  4.84646e-06 -0.000286582 5181    0.05181 5181   
-6.43292e-06 5182  6.43292e-06 -0.000608691 5182    0.05182 5182   
2.59769e-06 5183  -2.59769e-06 -0.000286582 5183    0.05183 5183   
1.74344e-06 5184  -1.74344e-06 -0.000608691 5184    0.05184 5184   
-1.1854e-06 5185  1.1854e-06 -0.000608691 5185    0.05185 5185   
1.56985e-07 5186  -1.56985e-07 -0.000608691 5186    0.05186 5186   
-1.42947e-06 5187  1.42947e-06 -0.000608691 5187    0.05187 5187   
6.50281e-06 5188  -6.50281e-06 -0.000608691 5188    0.05188 5188   
-1.43652e-05 5189  1.43652e-05 -0.000608691 5189    0.05189 5189   
6.19773e-06 5190  -6.19773e-06 -0.000608691 5190    0.0519 5190   
-4.96849e-06 5191  4.96849e-06 -0.000286582 5191    0.05191 5191   
4.55025e-06 5192  -4.55025e-06 -0.000286582 5192    0.05192 5192   
-3.01593e-06 5193  3.01593e-06 -0.000286582 5193    0.05193 5193   
2.47565e-06 5194  -2.47565e-06 -0.000608691 5194    0.05194 5194   
-1.79558e-06 5195  1.79558e-06 -0.000286582 5195    0.05195 5195   
-2.89389e-06 5196  2.89389e-06 0.00100185 5196    0.05196 5196   
2.47565e-06 5197  -2.47565e-06 -0.000286582 5197    0.05197 5197   
-9.41332e-07 5198  9.41332e-07 -0.000286582 5198    0.05198 5198   
-4.23628e-06 5199  4.23628e-06 0.00132396 5199    0.05199 5199   
-2.16168e-06 5200  2.16168e-06 -0.000286582 5200    0.052 5200   
-4.53191e-07 5201  4.53191e-07 -0.000608691 5201    0.05201 5201   
5.64857e-06 5202  -5.64857e-06 0.00229029 5202    0.05202 5202   
-8.75159e-06 5203  8.75159e-06 -0.000608691 5203    0.05203 5203   
3.20786e-06 5204  -3.20786e-06 -0.000286582 5204    0.05204 5204   
-7.4092e-06 5205  7.4092e-06 0.00196818 5205    0.05205 5205   
4.79432e-06 5206  -4.79432e-06 -0.000608691 5206    0.05206 5206   
3.94008e-06 5207  -3.94008e-06 -0.000286582 5207    0.05207 5207   
-3.74814e-06 5208  3.74814e-06 -0.000608691 5208    0.05208 5208   
-5.75226e-07 5209  5.75226e-07 -0.000608691 5209    0.05209 5209   
1.98751e-06 5210  -1.98751e-06 -0.000608691 5210    0.0521 5210   
-3.50407e-06 5211  3.50407e-06 -0.000608691 5211    0.05211 5211   
-8.19297e-07 5212  8.19297e-07 -0.000930799 5212    0.05212 5212   
5.84108e-07 5213  -5.84108e-07 -0.000930799 5213    0.05213 5213   
-8.38548e-06 5214  8.38548e-06 -0.000286582 5214    0.05214 5214   
1.26046e-05 5215  -1.26046e-05 -0.000608691 5215    0.05215 5215   
-1.21686e-05 5216  1.21686e-05 -0.000608691 5216    0.05216 5216   
2.35362e-06 5217  -2.35362e-06 -0.000286582 5217    0.05217 5217   
4.55025e-06 5218  -4.55025e-06 3.5527e-05 5218    0.05218 5218   
-2.40575e-06 5219  2.40575e-06 -0.000608691 5219    0.05219 5219   
-3.99221e-06 5220  3.99221e-06 0.000357636 5220    0.0522 5220   
-4.23628e-06 5221  4.23628e-06 -0.000608691 5221    0.05221 5221   
4.79432e-06 5222  -4.79432e-06 3.5527e-05 5222    0.05222 5222   
-4.23628e-06 5223  4.23628e-06 -0.000608691 5223    0.05223 5223   
5.2309e-07 5224  -5.2309e-07 -0.000608691 5224    0.05224 5224   
3.49494e-08 5225  -3.49494e-08 -0.000608691 5225    0.05225 5225   
2.71972e-06 5226  -2.71972e-06 -0.000286582 5226    0.05226 5226   
-6.06681e-06 5227  6.06681e-06 -0.000608691 5227    0.05227 5227   
2.71972e-06 5228  -2.71972e-06 -0.000608691 5228    0.05228 5228   
6.45125e-07 5229  -6.45125e-07 -0.000608691 5229    0.05229 5229   
-9.8499e-06 5230  9.8499e-06 -0.000286582 5230    0.0523 5230   
4.18415e-06 5231  -4.18415e-06 -0.000608691 5231    0.05231 5231   
-1.30744e-06 5232  1.30744e-06 -0.000930799 5232    0.05232 5232   
-2.77186e-06 5233  2.77186e-06 -0.000608691 5233    0.05233 5233   
3.45193e-06 5234  -3.45193e-06 3.5527e-05 5234    0.05234 5234   
-7.4092e-06 5235  7.4092e-06 -0.000608691 5235    0.05235 5235   
2.53667e-06 5236  -2.53667e-06 -0.000286582 5236    0.05236 5236   
1.98751e-06 5237  -1.98751e-06 -0.000930799 5237    0.05237 5237   
-2.46677e-06 5238  2.46677e-06 3.5527e-05 5238    0.05238 5238   
1.07225e-06 5239  -1.07225e-06 -0.000608691 5239    0.05239 5239   
1.86548e-06 5240  -1.86548e-06 -0.000608691 5240    0.0524 5240   
-5.3346e-06 5241  5.3346e-06 -0.000608691 5241    0.05241 5241   
2.84176e-06 5242  -2.84176e-06 -0.000286582 5242    0.05242 5242   
-1.79558e-06 5243  1.79558e-06 -0.000608691 5243    0.05243 5243   
-3.87018e-06 5244  3.87018e-06 -0.000286582 5244    0.05244 5244   
-5.75226e-07 5245  5.75226e-07 -0.000930799 5245    0.05245 5245   
1.17503e-05 5246  -1.17503e-05 -0.000286582 5246    0.05246 5246   
-7.4092e-06 5247  7.4092e-06 3.5527e-05 5247    0.05247 5247   
-4.84646e-06 5248  4.84646e-06 -0.000286582 5248    0.05248 5248   
-3.50407e-06 5249  3.50407e-06 -0.000286582 5249    0.05249 5249   
6.45125e-07 5250  -6.45125e-07 -0.000608691 5250    0.0525 5250   
-2.64982e-06 5251  2.64982e-06 -0.000286582 5251    0.05251 5251   
1.98751e-06 5252  -1.98751e-06 -0.000608691 5252    0.05252 5252   
6.45125e-07 5253  -6.45125e-07 -0.000608691 5253    0.05253 5253   
-2.77186e-06 5254  2.77186e-06 -0.000286582 5254    0.05254 5254   
-2.28372e-06 5255  2.28372e-06 -0.000608691 5255    0.05255 5255   
2.10955e-06 5256  -2.10955e-06 -0.000930799 5256    0.05256 5256   
-5.75226e-07 5257  5.75226e-07 -0.000286582 5257    0.05257 5257   
5.2309e-07 5258  -5.2309e-07 -0.000286582 5258    0.05258 5258   
-3.74814e-06 5259  3.74814e-06 -0.000930799 5259    0.05259 5259   
5.83162e-06 5260  -5.83162e-06 3.5527e-05 5260    0.0526 5260   
1.19428e-06 5261  -1.19428e-06 -0.000608691 5261    0.05261 5261   
-8.75159e-06 5262  8.75159e-06 -0.000286582 5262    0.05262 5262   
7.66215e-06 5263  -7.66215e-06 -0.00125291 5263    0.05263 5263   
-2.77186e-06 5264  2.77186e-06 -0.000286582 5264    0.05264 5264   
-1.67354e-06 5265  1.67354e-06 -0.000286582 5265    0.05265 5265   
-4.11425e-06 5266  4.11425e-06 -0.000286582 5266    0.05266 5266   
4.55025e-06 5267  -4.55025e-06 -0.000286582 5267    0.05267 5267   
-1.67354e-06 5268  1.67354e-06 0.0026124 5268    0.05268 5268   
-3.13797e-06 5269  3.13797e-06 -0.000930799 5269    0.05269 5269   
4.18415e-06 5270  -4.18415e-06 -0.000286582 5270    0.0527 5270   
-6.06681e-06 5271  6.06681e-06 -0.00576243 5271    0.05271 5271   
8.89196e-07 5272  -8.89196e-07 -0.000286582 5272    0.05272 5272   
-1.79558e-06 5273  1.79558e-06 -0.000930799 5273    0.05273 5273   
-4.72442e-06 5274  4.72442e-06 0.00164607 5274    0.05274 5274   
1.01123e-06 5275  -1.01123e-06 3.5527e-05 5275    0.05275 5275   
1.62141e-06 5276  -1.62141e-06 -0.000608691 5276    0.05276 5276   
-2.16168e-06 5277  2.16168e-06 0.00164607 5277    0.05277 5277   
1.49937e-06 5278  -1.49937e-06 -0.000286582 5278    0.05278 5278   
-3.74814e-06 5279  3.74814e-06 -0.000608691 5279    0.05279 5279   
1.62141e-06 5280  -1.62141e-06 -0.00125291 5280    0.0528 5280   
1.86548e-06 5281  -1.86548e-06 -0.000930799 5281    0.05281 5281   
-7.95836e-06 5282  7.95836e-06 -0.000930799 5282    0.05282 5282   
6.38078e-06 5283  -6.38078e-06 -0.000930799 5283    0.05283 5283   
-6.61597e-06 5284  6.61597e-06 -0.000608691 5284    0.05284 5284   
-4.66341e-06 5285  4.66341e-06 -0.000286582 5285    0.05285 5285   
9.30962e-06 5286  -9.30962e-06 -0.000608691 5286    0.05286 5286   
-7.59225e-06 5287  7.59225e-06 -0.000286582 5287    0.05287 5287   
3.75702e-06 5288  -3.75702e-06 -0.000608691 5288    0.05288 5288   
-6.31088e-06 5289  6.31088e-06 -0.00125291 5289    0.05289 5289   
5.7706e-06 5290  -5.7706e-06 -0.000930799 5290    0.0529 5290   
-8.50752e-06 5291  8.50752e-06 -0.000608691 5291    0.05291 5291   
6.50281e-06 5292  -6.50281e-06 3.5527e-05 5292    0.05292 5292   
-3.31156e-07 5293  3.31156e-07 -0.000930799 5293    0.05293 5293   
1.01123e-06 5294  -1.01123e-06 -0.000608691 5294    0.05294 5294   
-8.14141e-06 5295  8.14141e-06 0.000357636 5295    0.05295 5295   
-2.03965e-06 5296  2.03965e-06 -0.000608691 5296    0.05296 5296   
6.13671e-06 5297  -6.13671e-06 -0.000608691 5297    0.05297 5297   
-5.3346e-06 5298  5.3346e-06 -0.000930799 5298    0.05298 5298   
6.01467e-06 5299  -6.01467e-06 -0.00125291 5299    0.05299 5299   
-3.26e-06 5300  3.26e-06 -0.000286582 5300    0.053 5300   
-7.04309e-06 5301  7.04309e-06 -0.000608691 5301    0.05301 5301   
3.20786e-06 5302  -3.20786e-06 -0.000286582 5302    0.05302 5302   
8.89196e-07 5303  -8.89196e-07 -0.000286582 5303    0.05303 5303   
-1.30744e-06 5304  1.30744e-06 -0.000286582 5304    0.05304 5304   
-3.13797e-06 5305  3.13797e-06 3.5527e-05 5305    0.05305 5305   
8.28177e-07 5306  -8.28177e-07 -0.000930799 5306    0.05306 5306   
-6.79902e-06 5307  6.79902e-06 -0.000930799 5307    0.05307 5307   
8.15029e-06 5308  -8.15029e-06 -0.000930799 5308    0.05308 5308   
2.04853e-06 5309  -2.04853e-06 -0.000608691 5309    0.05309 5309   
-8.62955e-06 5310  8.62955e-06 -0.000286582 5310    0.0531 5310   
1.37734e-06 5311  -1.37734e-06 -0.000930799 5311    0.05311 5311   
-2.77186e-06 5312  2.77186e-06 3.5527e-05 5312    0.05312 5312   
2.71972e-06 5313  -2.71972e-06 -0.000608691 5313    0.05313 5313   
-3.26e-06 5314  3.26e-06 -0.000286582 5314    0.05314 5314   
5.28246e-06 5315  -5.28246e-06 -0.000286582 5315    0.05315 5315   
-5.94478e-06 5316  5.94478e-06 -0.000286582 5316    0.05316 5316   
1.49937e-06 5317  -1.49937e-06 -0.000286582 5317    0.05317 5317   
4.01056e-07 5318  -4.01056e-07 -0.000608691 5318    0.05318 5318   
-8.70854e-08 5319  8.70854e-08 -0.000608691 5319    0.05319 5319   
-4.35832e-06 5320  4.35832e-06 -0.000286582 5320    0.0532 5320   
1.49937e-06 5321  -1.49937e-06 -0.000608691 5321    0.05321 5321   
7.6716e-07 5322  -7.6716e-07 -0.000608691 5322    0.05322 5322   
-3.38204e-06 5323  3.38204e-06 -0.000608691 5323    0.05323 5323   
-2.0912e-07 5324  2.0912e-07 -0.000286582 5324    0.05324 5324   
8.89196e-07 5325  -8.89196e-07 -0.000608691 5325    0.05325 5325   
1.98751e-06 5326  -1.98751e-06 -0.000286582 5326    0.05326 5326   
-3.87018e-06 5327  3.87018e-06 0.000357636 5327    0.05327 5327   
-4.96849e-06 5328  4.96849e-06 -0.000286582 5328    0.05328 5328   
7.4791e-06 5329  -7.4791e-06 -0.000608691 5329    0.05329 5329   
-5.76172e-06 5330  5.76172e-06 0.00164607 5330    0.0533 5330   
9.59678e-08 5331  -9.59678e-08 -0.000608691 5331    0.05331 5331   
9.59678e-08 5332  -9.59678e-08 -0.000286582 5332    0.05332 5332   
-1.36846e-06 5333  1.36846e-06 -0.000286582 5333    0.05333 5333   
-1.00235e-06 5334  1.00235e-06 -0.000608691 5334    0.05334 5334   
2.10955e-06 5335  -2.10955e-06 -0.000608691 5335    0.05335 5335   
-3.13797e-06 5336  3.13797e-06 -0.000608691 5336    0.05336 5336   
-2.16168e-06 5337  2.16168e-06 -0.000286582 5337    0.05337 5337   
4.91636e-06 5338  -4.91636e-06 -0.000608691 5338    0.05338 5338   
-1.1854e-06 5339  1.1854e-06 -0.000286582 5339    0.05339 5339   
-3.74814e-06 5340  3.74814e-06 -0.000286582 5340    0.0534 5340   
7.4791e-06 5341  -7.4791e-06 -0.000608691 5341    0.05341 5341   
-2.89389e-06 5342  2.89389e-06 -0.000286582 5342    0.05342 5342   
-7.04309e-06 5343  7.04309e-06 -0.000930799 5343    0.05343 5343   
3.3299e-06 5344  -3.3299e-06 -0.000286582 5344    0.05344 5344   
-5.09053e-06 5345  5.09053e-06 -0.000608691 5345    0.05345 5345   
-5.3346e-06 5346  5.3346e-06 3.5527e-05 5346    0.05346 5346   
7.4791e-06 5347  -7.4791e-06 -0.000930799 5347    0.05347 5347   
5.28246e-06 5348  -5.28246e-06 -0.00125291 5348    0.05348 5348   
-1.0094e-05 5349  1.0094e-05 -0.000608691 5349    0.05349 5349   
3.3299e-06 5350  -3.3299e-06 -0.00544032 5350    0.0535 5350   
-2.0912e-07 5351  2.0912e-07 -0.000930799 5351    0.05351 5351   
-4.2973e-06 5352  4.2973e-06 -0.000608691 5352    0.05352 5352   
3.51295e-06 5353  -3.51295e-06 -0.00157502 5353    0.05353 5353   
-2.03965e-06 5354  2.03965e-06 -0.000608691 5354    0.05354 5354   
1.74344e-06 5355  -1.74344e-06 -0.000608691 5355    0.05355 5355   
9.59678e-08 5356  -9.59678e-08 -0.000286582 5356    0.05356 5356   
-2.64982e-06 5357  2.64982e-06 -0.00125291 5357    0.05357 5357   
-3.13797e-06 5358  3.13797e-06 -0.000286582 5358    0.05358 5358   
-6.97261e-07 5359  6.97261e-07 -0.000608691 5359    0.05359 5359   
2.96379e-06 5360  -2.96379e-06 -0.000286582 5360    0.0536 5360   
-4.53191e-07 5361  4.53191e-07 -0.000608691 5361    0.05361 5361   
1.74344e-06 5362  -1.74344e-06 -0.000286582 5362    0.05362 5362   
-5.3346e-06 5363  5.3346e-06 -0.000608691 5363    0.05363 5363   
4.18415e-06 5364  -4.18415e-06 -0.000286582 5364    0.05364 5364   
-9.8499e-06 5365  9.8499e-06 -0.000608691 5365    0.05365 5365   
7.4791e-06 5366  -7.4791e-06 -0.000286582 5366    0.05366 5366   
2.96379e-06 5367  -2.96379e-06 -0.000608691 5367    0.05367 5367   
-4.60239e-06 5368  4.60239e-06 -0.000608691 5368    0.05368 5368   
-3.38204e-06 5369  3.38204e-06 -0.000930799 5369    0.05369 5369   
-3.87018e-06 5370  3.87018e-06 0.00100185 5370    0.0537 5370   
-1.55151e-06 5371  1.55151e-06 -0.000930799 5371    0.05371 5371   
4.79432e-06 5372  -4.79432e-06 -0.000608691 5372    0.05372 5372   
7.96724e-06 5373  -7.96724e-06 -0.000608691 5373    0.05373 5373   
-1.26567e-05 5374  1.26567e-05 -0.000286582 5374    0.05374 5374   
5.16043e-06 5375  -5.16043e-06 -0.000286582 5375    0.05375 5375   
-1.48103e-07 5376  1.48103e-07 -0.000286582 5376    0.05376 5376   
-9.11769e-06 5377  9.11769e-06 3.5527e-05 5377    0.05377 5377   
4.55025e-06 5378  -4.55025e-06 -0.000286582 5378    0.05378 5378   
-9.41332e-07 5379  9.41332e-07 -0.000608691 5379    0.05379 5379   
4.01056e-07 5380  -4.01056e-07 0.000357636 5380    0.0538 5380   
-2.52779e-06 5381  2.52779e-06 -0.000286582 5381    0.05381 5381   
2.47565e-06 5382  -2.47565e-06 -0.000608691 5382    0.05382 5382   
6.45125e-07 5383  -6.45125e-07 -0.000608691 5383    0.05383 5383   
2.59769e-06 5384  -2.59769e-06 -0.000286582 5384    0.05384 5384   
-5.82274e-06 5385  5.82274e-06 -0.000608691 5385    0.05385 5385   
-4.35832e-06 5386  4.35832e-06 -0.000608691 5386    0.05386 5386   
-3.99221e-06 5387  3.99221e-06 -0.00125291 5387    0.05387 5387   
4.01056e-07 5388  -4.01056e-07 -0.000286582 5388    0.05388 5388   
2.47565e-06 5389  -2.47565e-06 -0.000930799 5389    0.05389 5389   
7.11299e-06 5390  -7.11299e-06 -0.000608691 5390    0.0539 5390   
-4.96849e-06 5391  4.96849e-06 -0.000930799 5391    0.05391 5391   
-3.13797e-06 5392  3.13797e-06 -0.000608691 5392    0.05392 5392   
-1.55151e-06 5393  1.55151e-06 -0.000608691 5393    0.05393 5393   
6.38078e-06 5394  -6.38078e-06 -0.000286582 5394    0.05394 5394   
-3.01593e-06 5395  3.01593e-06 -0.000930799 5395    0.05395 5395   
-3.26e-06 5396  3.26e-06 -0.000930799 5396    0.05396 5396   
-2.0912e-07 5397  2.0912e-07 -0.000286582 5397    0.05397 5397   
7.6716e-07 5398  -7.6716e-07 3.5527e-05 5398    0.05398 5398   
-1.24642e-06 5399  1.24642e-06 -0.000930799 5399    0.05399 5399   
1.80446e-06 5400  -1.80446e-06 -0.000930799 5400    0.054 5400   
-7.22615e-06 5401  7.22615e-06 -0.000608691 5401    0.05401 5401   
6.62485e-06 5402  -6.62485e-06 -0.000930799 5402    0.05402 5402   
-3.99221e-06 5403  3.99221e-06 -0.000608691 5403    0.05403 5403   
-5.3346e-06 5404  5.3346e-06 -0.000286582 5404    0.05404 5404   
7.8452e-06 5405  -7.8452e-06 -0.000286582 5405    0.05405 5405   
-7.89734e-06 5406  7.89734e-06 -0.000930799 5406    0.05406 5406   
2.84176e-06 5407  -2.84176e-06 3.5527e-05 5407    0.05407 5407   
1.62141e-06 5408  -1.62141e-06 0.000357636 5408    0.05408 5408   
-1.30744e-06 5409  1.30744e-06 -0.000608691 5409    0.05409 5409   
-1.30744e-06 5410  1.30744e-06 -0.000286582 5410    0.0541 5410   
2.35362e-06 5411  -2.35362e-06 -0.000608691 5411    0.05411 5411   
-3.13797e-06 5412  3.13797e-06 -0.000930799 5412    0.05412 5412   
-6.97261e-07 5413  6.97261e-07 -0.000286582 5413    0.05413 5413   
-1.1854e-06 5414  1.1854e-06 3.5527e-05 5414    0.05414 5414   
-4.48035e-06 5415  4.48035e-06 -0.000930799 5415    0.05415 5415   
5.89264e-06 5416  -5.89264e-06 -0.000286582 5416    0.05416 5416   
-6.97261e-07 5417  6.97261e-07 -0.000608691 5417    0.05417 5417   
-5.75226e-07 5418  5.75226e-07 -0.000930799 5418    0.05418 5418   
7.6716e-07 5419  -7.6716e-07 -0.000608691 5419    0.05419 5419   
-8.38548e-06 5420  8.38548e-06 -0.000286582 5420    0.0542 5420   
4.06211e-06 5421  -4.06211e-06 -0.000608691 5421    0.05421 5421   
-8.70854e-08 5422  8.70854e-08 -0.000286582 5422    0.05422 5422   
7.06143e-07 5423  -7.06143e-07 -0.00125291 5423    0.05423 5423   
-5.3346e-06 5424  5.3346e-06 -0.000286582 5424    0.05424 5424   
-1.1854e-06 5425  1.1854e-06 0.00100185 5425    0.05425 5425   
-1.91761e-06 5426  1.91761e-06 -0.000286582 5426    0.05426 5426   
7.60113e-06 5427  -7.60113e-06 -0.000930799 5427    0.05427 5427   
-1.00235e-06 5428  1.00235e-06 0.00132396 5428    0.05428 5428   
-2.6068e-08 5429  2.6068e-08 -0.000286582 5429    0.05429 5429   
-6.18885e-06 5430  6.18885e-06 -0.000608691 5430    0.0543 5430   
-6.06681e-06 5431  6.06681e-06 -0.000930799 5431    0.05431 5431   
9.18759e-06 5432  -9.18759e-06 -0.000608691 5432    0.05432 5432   
8.89196e-07 5433  -8.89196e-07 -0.000930799 5433    0.05433 5433   
-3.74814e-06 5434  3.74814e-06 -0.000608691 5434    0.05434 5434   
-7.65327e-06 5435  7.65327e-06 -0.000930799 5435    0.05435 5435   
3.94008e-06 5436  -3.94008e-06 -0.000608691 5436    0.05436 5436   
6.45125e-07 5437  -6.45125e-07 0.000679745 5437    0.05437 5437   
7.6716e-07 5438  -7.6716e-07 -0.000286582 5438    0.05438 5438   
3.81804e-06 5439  -3.81804e-06 -0.000608691 5439    0.05439 5439   
-6.55495e-06 5440  6.55495e-06 -0.00125291 5440    0.0544 5440   
2.23158e-06 5441  -2.23158e-06 -0.000930799 5441    0.05441 5441   
-4.84646e-06 5442  4.84646e-06 -0.000286582 5442    0.05442 5442   
1.01639e-05 5443  -1.01639e-05 3.5527e-05 5443    0.05443 5443   
-4.72442e-06 5444  4.72442e-06 -0.000930799 5444    0.05444 5444   
-1.14364e-05 5445  1.14364e-05 -0.000930799 5445    0.05445 5445   
8.02826e-06 5446  -8.02826e-06 -0.00415189 5446    0.05446 5446   
-2.28372e-06 5447  2.28372e-06 -0.000608691 5447    0.05447 5447   
2.04853e-06 5448  -2.04853e-06 -0.000608691 5448    0.05448 5448   
-2.6068e-08 5449  2.6068e-08 -0.00189713 5449    0.05449 5449   
4.18415e-06 5450  -4.18415e-06 -0.000608691 5450    0.0545 5450   
-5.57867e-06 5451  5.57867e-06 -0.000286582 5451    0.05451 5451   
-3.26e-06 5452  3.26e-06 0.00486716 5452    0.05452 5452   
-3.87018e-06 5453  3.87018e-06 -0.00125291 5453    0.05453 5453   
5.4045e-06 5454  -5.4045e-06 -0.000286582 5454    0.05454 5454   
1.86548e-06 5455  -1.86548e-06 0.00196818 5455    0.05455 5455   
-4.11425e-06 5456  4.11425e-06 -0.000930799 5456    0.05456 5456   
-4.23628e-06 5457  4.23628e-06 -0.000608691 5457    0.05457 5457   
9.18759e-06 5458  -9.18759e-06 3.5527e-05 5458    0.05458 5458   
-2.03965e-06 5459  2.03965e-06 -0.000608691 5459    0.05459 5459   
-4.72442e-06 5460  4.72442e-06 -0.000286582 5460    0.0546 5460   
-1.06337e-06 5461  1.06337e-06 -0.000930799 5461    0.05461 5461   
3.81804e-06 5462  -3.81804e-06 -0.000608691 5462    0.05462 5462   
-1.08262e-05 5463  1.08262e-05 -0.000608691 5463    0.05463 5463   
7.35706e-06 5464  -7.35706e-06 -0.000608691 5464    0.05464 5464   
1.86548e-06 5465  -1.86548e-06 -0.000608691 5465    0.05465 5465   
-2.40575e-06 5466  2.40575e-06 -0.00125291 5466    0.05466 5466   
-5.82274e-06 5467  5.82274e-06 -0.000608691 5467    0.05467 5467   
4.30618e-06 5468  -4.30618e-06 -0.000286582 5468    0.05468 5468   
-5.51765e-06 5469  5.51765e-06 -0.000286582 5469    0.05469 5469   
4.79432e-06 5470  -4.79432e-06 -0.000286582 5470    0.0547 5470   
-1.42947e-06 5471  1.42947e-06 -0.000286582 5471    0.05471 5471   
-6.738e-06 5472  6.738e-06 -0.000608691 5472    0.05472 5472   
9.98082e-06 5473  -9.98082e-06 -0.000930799 5473    0.05473 5473   
-9.11769e-06 5474  9.11769e-06 -0.000608691 5474    0.05474 5474   
-1.79558e-06 5475  1.79558e-06 -0.000286582 5475    0.05475 5475   
8.82148e-06 5476  -8.82148e-06 -0.000930799 5476    0.05476 5476   
-4.35832e-06 5477  4.35832e-06 -0.000930799 5477    0.05477 5477   
-9.41332e-07 5478  9.41332e-07 3.5527e-05 5478    0.05478 5478   
-7.4092e-06 5479  7.4092e-06 -0.000286582 5479    0.05479 5479   
5.28246e-06 5480  -5.28246e-06 -0.000286582 5480    0.0548 5480   
-1.06337e-06 5481  1.06337e-06 -0.00125291 5481    0.05481 5481   
5.2309e-07 5482  -5.2309e-07 3.5527e-05 5482    0.05482 5482   
-3.13797e-06 5483  3.13797e-06 -0.000608691 5483    0.05483 5483   
-1.91761e-06 5484  1.91761e-06 -0.000930799 5484    0.05484 5484   
2.7902e-07 5485  -2.7902e-07 0.00132396 5485    0.05485 5485   
3.69601e-06 5486  -3.69601e-06 -0.000286582 5486    0.05486 5486   
-1.67354e-06 5487  1.67354e-06 -0.000608691 5487    0.05487 5487   
-1.55151e-06 5488  1.55151e-06 -0.000930799 5488    0.05488 5488   
-1.04601e-05 5489  1.04601e-05 -0.000608691 5489    0.05489 5489   
1.15063e-05 5490  -1.15063e-05 -0.000608691 5490    0.0549 5490   
-2.89389e-06 5491  2.89389e-06 -0.000608691 5491    0.05491 5491   
-4.96849e-06 5492  4.96849e-06 -0.000930799 5492    0.05492 5492   
7.6716e-07 5493  -7.6716e-07 -0.000286582 5493    0.05493 5493   
4.24516e-06 5494  -4.24516e-06 -0.000286582 5494    0.05494 5494   
-4.60239e-06 5495  4.60239e-06 -0.000930799 5495    0.05495 5495   
-5.63969e-06 5496  5.63969e-06 -0.000286582 5496    0.05496 5496   
1.19428e-06 5497  -1.19428e-06 -0.000286582 5497    0.05497 5497   
3.81804e-06 5498  -3.81804e-06 -0.000286582 5498    0.05498 5498   
5.2309e-07 5499  -5.2309e-07 -0.000286582 5499    0.05499 5499   
1.56985e-07 5500  -1.56985e-07 -0.000608691 5500    0.055 5500   
1.62141e-06 5501  -1.62141e-06 -0.000286582 5501    0.05501 5501   
-3.01593e-06 5502  3.01593e-06 -0.000608691 5502    0.05502 5502   
-5.7007e-06 5503  5.7007e-06 -0.000286582 5503    0.05503 5503   
-3.31156e-07 5504  3.31156e-07 -0.000608691 5504    0.05504 5504   
1.98751e-06 5505  -1.98751e-06 -0.000608691 5505    0.05505 5505   
-5.75226e-07 5506  5.75226e-07 -0.000608691 5506    0.05506 5506   
1.37734e-06 5507  -1.37734e-06 0.00229029 5507    0.05507 5507   
-3.01593e-06 5508  3.01593e-06 -0.000286582 5508    0.05508 5508   
-3.74814e-06 5509  3.74814e-06 -0.000930799 5509    0.05509 5509   
5.89264e-06 5510  -5.89264e-06 -0.000286582 5510    0.0551 5510   
-2.16168e-06 5511  2.16168e-06 -0.000286582 5511    0.05511 5511   
-8.62955e-06 5512  8.62955e-06 -0.000286582 5512    0.05512 5512   
3.08583e-06 5513  -3.08583e-06 -0.000608691 5513    0.05513 5513   
8.57741e-06 5514  -8.57741e-06 -0.000930799 5514    0.05514 5514   
-1.22906e-05 5515  1.22906e-05 -0.000608691 5515    0.05515 5515   
3.81804e-06 5516  -3.81804e-06 3.5527e-05 5516    0.05516 5516   
-2.89389e-06 5517  2.89389e-06 -0.000286582 5517    0.05517 5517   
1.68242e-06 5518  -1.68242e-06 -0.000286582 5518    0.05518 5518   
3.94008e-06 5519  -3.94008e-06 -0.000286582 5519    0.05519 5519   
-2.0912e-07 5520  2.0912e-07 -0.000608691 5520    0.0552 5520   
-2.40575e-06 5521  2.40575e-06 -0.00125291 5521    0.05521 5521   
-6.67699e-06 5522  6.67699e-06 -0.000286582 5522    0.05522 5522   
2.10955e-06 5523  -2.10955e-06 3.5527e-05 5523    0.05523 5523   
3.45193e-06 5524  -3.45193e-06 -0.000286582 5524    0.05524 5524   
-8.50752e-06 5525  8.50752e-06 -0.00189713 5525    0.05525 5525   
2.47565e-06 5526  -2.47565e-06 -0.000930799 5526    0.05526 5526   
8.94352e-06 5527  -8.94352e-06 -0.000608691 5527    0.05527 5527   
-9.60583e-06 5528  9.60583e-06 -0.000930799 5528    0.05528 5528   
4.30618e-06 5529  -4.30618e-06 -0.000608691 5529    0.05529 5529   
-3.38204e-06 5530  3.38204e-06 3.5527e-05 5530    0.0553 5530   
-2.52779e-06 5531  2.52779e-06 -0.000286582 5531    0.05531 5531   
3.94008e-06 5532  -3.94008e-06 0.000357636 5532    0.05532 5532   
-2.64982e-06 5533  2.64982e-06 -0.000608691 5533    0.05533 5533   
-6.06681e-06 5534  6.06681e-06 -0.00125291 5534    0.05534 5534   
4.06211e-06 5535  -4.06211e-06 -0.000930799 5535    0.05535 5535   
-1.91761e-06 5536  1.91761e-06 3.5527e-05 5536    0.05536 5536   
5.2309e-07 5537  -5.2309e-07 -0.000608691 5537    0.05537 5537   
-6.97261e-07 5538  6.97261e-07 -0.000286582 5538    0.05538 5538   
-5.14209e-07 5539  5.14209e-07 -0.000286582 5539    0.05539 5539   
-3.92173e-07 5540  3.92173e-07 -0.000608691 5540    0.0554 5540   
-4.90748e-06 5541  4.90748e-06 -0.000286582 5541    0.05541 5541   
4.18415e-06 5542  -4.18415e-06 -0.000608691 5542    0.05542 5542   
-4.84646e-06 5543  4.84646e-06 -0.000608691 5543    0.05543 5543   
4.06211e-06 5544  -4.06211e-06 0.00100185 5544    0.05544 5544   
1.62141e-06 5545  -1.62141e-06 -0.000930799 5545    0.05545 5545   
-7.28716e-06 5546  7.28716e-06 -0.000286582 5546    0.05546 5546   
2.10955e-06 5547  -2.10955e-06 -0.00221923 5547    0.05547 5547   
-5.75226e-07 5548  5.75226e-07 -0.000608691 5548    0.05548 5548   
1.98751e-06 5549  -1.98751e-06 -0.000930799 5549    0.05549 5549   
-8.50752e-06 5550  8.50752e-06 -0.000286582 5550    0.0555 5550   
1.62141e-06 5551  -1.62141e-06 -0.000286582 5551    0.05551 5551   
8.82148e-06 5552  -8.82148e-06 -0.000608691 5552    0.05552 5552   
-6.43292e-06 5553  6.43292e-06 -0.000930799 5553    0.05553 5553   
-2.89389e-06 5554  2.89389e-06 -0.000286582 5554    0.05554 5554   
3.20786e-06 5555  -3.20786e-06 -0.00125291 5555    0.05555 5555   
-1.30744e-06 5556  1.30744e-06 -0.000608691 5556    0.05556 5556   
-2.89389e-06 5557  2.89389e-06 -0.000286582 5557    0.05557 5557   
-2.52779e-06 5558  2.52779e-06 -0.00125291 5558    0.05558 5558   
7.23503e-06 5559  -7.23503e-06 -0.000286582 5559    0.05559 5559   
-1.1854e-06 5560  1.1854e-06 -0.000286582 5560    0.0556 5560   
-6.92106e-06 5561  6.92106e-06 -0.000608691 5561    0.05561 5561   
4.7333e-06 5562  -4.7333e-06 -0.000930799 5562    0.05562 5562   
-5.21256e-06 5563  5.21256e-06 -0.000286582 5563    0.05563 5563   
1.92649e-06 5564  -1.92649e-06 3.5527e-05 5564    0.05564 5564   
-4.17527e-06 5565  4.17527e-06 -0.000930799 5565    0.05565 5565   
7.96724e-06 5566  -7.96724e-06 -0.000930799 5566    0.05566 5566   
-2.2227e-06 5567  2.2227e-06 -0.000608691 5567    0.05567 5567   
-5.88376e-06 5568  5.88376e-06 -0.000608691 5568    0.05568 5568   
1.13327e-06 5569  -1.13327e-06 3.5527e-05 5569    0.05569 5569   
3.3299e-06 5570  -3.3299e-06 3.5527e-05 5570    0.0557 5570   
-5.09053e-06 5571  5.09053e-06 -0.000286582 5571    0.05571 5571   
-1.67354e-06 5572  1.67354e-06 -0.000286582 5572    0.05572 5572   
4.42822e-06 5573  -4.42822e-06 -0.000608691 5573    0.05573 5573   
-1.1854e-06 5574  1.1854e-06 -0.000930799 5574    0.05574 5574   
-4.96849e-06 5575  4.96849e-06 -0.000608691 5575    0.05575 5575   
2.84176e-06 5576  -2.84176e-06 -0.000286582 5576    0.05576 5576   
-5.75226e-07 5577  5.75226e-07 3.5527e-05 5577    0.05577 5577   
-3.38204e-06 5578  3.38204e-06 -0.00157502 5578    0.05578 5578   
-6.67699e-06 5579  6.67699e-06 -0.000608691 5579    0.05579 5579   
8.45538e-06 5580  -8.45538e-06 -0.000608691 5580    0.0558 5580   
-1.1854e-06 5581  1.1854e-06 -0.000286582 5581    0.05581 5581   
-3.01593e-06 5582  3.01593e-06 -0.000608691 5582    0.05582 5582   
2.10955e-06 5583  -2.10955e-06 -0.000608691 5583    0.05583 5583   
7.35706e-06 5584  -7.35706e-06 0.000357636 5584    0.05584 5584   
-1.0338e-05 5585  1.0338e-05 -0.000930799 5585    0.05585 5585   
6.45125e-07 5586  -6.45125e-07 -0.000286582 5586    0.05586 5586   
-2.34474e-06 5587  2.34474e-06 -0.000608691 5587    0.05587 5587   
-4.53191e-07 5588  4.53191e-07 -0.000286582 5588    0.05588 5588   
5.2309e-07 5589  -5.2309e-07 -0.000608691 5589    0.05589 5589   
1.80446e-06 5590  -1.80446e-06 -0.000930799 5590    0.0559 5590   
-4.17527e-06 5591  4.17527e-06 -0.000286582 5591    0.05591 5591   
6.86892e-06 5592  -6.86892e-06 -0.000286582 5592    0.05592 5592   
-8.99566e-06 5593  8.99566e-06 -0.000286582 5593    0.05593 5593   
3.81804e-06 5594  -3.81804e-06 -0.000930799 5594    0.05594 5594   
-3.01593e-06 5595  3.01593e-06 -0.000608691 5595    0.05595 5595   
3.45193e-06 5596  -3.45193e-06 -0.000286582 5596    0.05596 5596   
-4.35832e-06 5597  4.35832e-06 -0.000286582 5597    0.05597 5597   
-2.77186e-06 5598  2.77186e-06 -0.000930799 5598    0.05598 5598   
5.2309e-07 5599  -5.2309e-07 -0.000286582 5599    0.05599 5599   
-1.67354e-06 5600  1.67354e-06 -0.000930799 5600    0.056 5600   
2.7902e-07 5601  -2.7902e-07 -0.000608691 5601    0.05601 5601   
4.79432e-06 5602  -4.79432e-06 3.5527e-05 5602    0.05602 5602   
-4.23628e-06 5603  4.23628e-06 -0.000608691 5603    0.05603 5603   
2.59769e-06 5604  -2.59769e-06 -0.000608691 5604    0.05604 5604   
-2.28372e-06 5605  2.28372e-06 -0.000286582 5605    0.05605 5605   
-4.48035e-06 5606  4.48035e-06 -0.000608691 5606    0.05606 5606   
-6.97261e-07 5607  6.97261e-07 -0.000286582 5607    0.05607 5607   
1.86548e-06 5608  -1.86548e-06 -0.000608691 5608    0.05608 5608   
-2.64982e-06 5609  2.64982e-06 -0.00157502 5609    0.05609 5609   
-5.27358e-06 5610  5.27358e-06 -0.000608691 5610    0.0561 5610   
3.75702e-06 5611  -3.75702e-06 -0.000286582 5611    0.05611 5611   
7.54011e-06 5612  -7.54011e-06 -0.000930799 5612    0.05612 5612   
-9.36176e-06 5613  9.36176e-06 -0.000608691 5613    0.05613 5613   
-4.53191e-07 5614  4.53191e-07 -0.000608691 5614    0.05614 5614   
-1.1854e-06 5615  1.1854e-06 0.000679745 5615    0.05615 5615   
5.52653e-06 5616  -5.52653e-06 -0.000608691 5616    0.05616 5616   
-3.62611e-06 5617  3.62611e-06 -0.000930799 5617    0.05617 5617   
-1.79558e-06 5618  1.79558e-06 0.000679745 5618    0.05618 5618   
-3.87018e-06 5619  3.87018e-06 -0.000930799 5619    0.05619 5619   
1.74344e-06 5620  -1.74344e-06 -0.000286582 5620    0.0562 5620   
5.52653e-06 5621  -5.52653e-06 0.00164607 5621    0.05621 5621   
-6.67699e-06 5622  6.67699e-06 -0.000608691 5622    0.05622 5622   
-4.23628e-06 5623  4.23628e-06 -0.000930799 5623    0.05623 5623   
1.62141e-06 5624  -1.62141e-06 -0.000286582 5624    0.05624 5624   
2.47565e-06 5625  -2.47565e-06 -0.000930799 5625    0.05625 5625   
-4.35832e-06 5626  4.35832e-06 3.5527e-05 5626    0.05626 5626   
3.08583e-06 5627  -3.08583e-06 -0.000930799 5627    0.05627 5627   
4.91636e-06 5628  -4.91636e-06 -0.000608691 5628    0.05628 5628   
-9.11769e-06 5629  9.11769e-06 -0.000286582 5629    0.05629 5629   
1.2553e-06 5630  -1.2553e-06 -0.000286582 5630    0.0563 5630   
1.62141e-06 5631  -1.62141e-06 -0.000286582 5631    0.05631 5631   
-1.91761e-06 5632  1.91761e-06 -0.000286582 5632    0.05632 5632   
3.14685e-06 5633  -3.14685e-06 -0.000930799 5633    0.05633 5633   
-5.3346e-06 5634  5.3346e-06 -0.000930799 5634    0.05634 5634   
-2.28372e-06 5635  2.28372e-06 -0.000608691 5635    0.05635 5635   
1.74344e-06 5636  -1.74344e-06 -0.00125291 5636    0.05636 5636   
-8.38548e-06 5637  8.38548e-06 -0.000930799 5637    0.05637 5637   
1.35198e-05 5638  -1.35198e-05 -0.000608691 5638    0.05638 5638   
-6.3719e-06 5639  6.3719e-06 -0.000286582 5639    0.05639 5639   
-8.70854e-08 5640  8.70854e-08 -0.000286582 5640    0.0564 5640   
-6.06681e-06 5641  6.06681e-06 -0.000608691 5641    0.05641 5641   
3.45193e-06 5642  -3.45193e-06 -0.000608691 5642    0.05642 5642   
-6.97261e-07 5643  6.97261e-07 -0.000286582 5643    0.05643 5643   
7.6716e-07 5644  -7.6716e-07 -0.000930799 5644    0.05644 5644   
-1.30744e-06 5645  1.30744e-06 -0.000608691 5645    0.05645 5645   
3.49494e-08 5646  -3.49494e-08 -0.000608691 5646    0.05646 5646   
-4.72442e-06 5647  4.72442e-06 -0.000286582 5647    0.05647 5647   
6.38078e-06 5648  -6.38078e-06 -0.000608691 5648    0.05648 5648   
-3.99221e-06 5649  3.99221e-06 -0.000286582 5649    0.05649 5649   
-2.0912e-07 5650  2.0912e-07 -0.000286582 5650    0.0565 5650   
-5.09053e-06 5651  5.09053e-06 -0.000608691 5651    0.05651 5651   
8.89196e-07 5652  -8.89196e-07 -0.000608691 5652    0.05652 5652   
8.69945e-06 5653  -8.69945e-06 -0.000608691 5653    0.05653 5653   
-5.7007e-06 5654  5.7007e-06 -0.000286582 5654    0.05654 5654   
-1.30744e-06 5655  1.30744e-06 -0.000608691 5655    0.05655 5655   
-3.92173e-07 5656  3.92173e-07 -0.000286582 5656    0.05656 5656   
-2.0912e-07 5657  2.0912e-07 -0.000930799 5657    0.05657 5657   
2.78074e-06 5658  -2.78074e-06 -0.000286582 5658    0.05658 5658   
-6.12783e-06 5659  6.12783e-06 -0.000608691 5659    0.05659 5659   
-4.53191e-07 5660  4.53191e-07 -0.000608691 5660    0.0566 5660   
-3.01593e-06 5661  3.01593e-06 -0.000608691 5661    0.05661 5661   
5.7706e-06 5662  -5.7706e-06 -0.000608691 5662    0.05662 5662   
-3.62611e-06 5663  3.62611e-06 -0.000286582 5663    0.05663 5663   
3.45193e-06 5664  -3.45193e-06 -0.000930799 5664    0.05664 5664   
-7.7753e-06 5665  7.7753e-06 -0.000608691 5665    0.05665 5665   
2.10955e-06 5666  -2.10955e-06 -0.00125291 5666    0.05666 5666   
3.57397e-06 5667  -3.57397e-06 0.000357636 5667    0.05667 5667   
5.4045e-06 5668  -5.4045e-06 -0.000608691 5668    0.05668 5668   
-1.20465e-05 5669  1.20465e-05 -0.000930799 5669    0.05669 5669   
7.23503e-06 5670  -7.23503e-06 -0.000608691 5670    0.0567 5670   
6.45125e-07 5671  -6.45125e-07 -0.000608691 5671    0.05671 5671   
-5.94478e-06 5672  5.94478e-06 -0.000286582 5672    0.05672 5672   
5.28246e-06 5673  -5.28246e-06 -0.000608691 5673    0.05673 5673   
-3.62611e-06 5674  3.62611e-06 -0.000930799 5674    0.05674 5674   
-1.55151e-06 5675  1.55151e-06 -0.000608691 5675    0.05675 5675   
-2.52779e-06 5676  2.52779e-06 -0.000608691 5676    0.05676 5676   
-2.03965e-06 5677  2.03965e-06 -0.000608691 5677    0.05677 5677   
8.94352e-06 5678  -8.94352e-06 -0.000930799 5678    0.05678 5678   
-8.01937e-06 5679  8.01937e-06 -0.000286582 5679    0.05679 5679   
5.83162e-06 5680  -5.83162e-06 -0.000608691 5680    0.0568 5680   
-8.20243e-06 5681  8.20243e-06 -0.000608691 5681    0.05681 5681   
4.62073e-07 5682  -4.62073e-07 -0.00125291 5682    0.05682 5682   
-8.19297e-07 5683  8.19297e-07 -0.000608691 5683    0.05683 5683   
7.17401e-06 5684  -7.17401e-06 -0.000608691 5684    0.05684 5684   
-9.66685e-06 5685  9.66685e-06 -0.000286582 5685    0.05685 5685   
3.20786e-06 5686  -3.20786e-06 -0.000608691 5686    0.05686 5686   
-1.30744e-06 5687  1.30744e-06 -0.000608691 5687    0.05687 5687   
6.50281e-06 5688  -6.50281e-06 -0.00125291 5688    0.05688 5688   
-4.96849e-06 5689  4.96849e-06 -0.000930799 5689    0.05689 5689   
-5.09053e-06 5690  5.09053e-06 -0.000930799 5690    0.0569 5690   
1.86548e-06 5691  -1.86548e-06 -0.000930799 5691    0.05691 5691   
1.62141e-06 5692  -1.62141e-06 -0.000608691 5692    0.05692 5692   
-5.94478e-06 5693  5.94478e-06 -0.000608691 5693    0.05693 5693   
2.96379e-06 5694  -2.96379e-06 -0.000286582 5694    0.05694 5694   
3.20786e-06 5695  -3.20786e-06 -0.000608691 5695    0.05695 5695   
-2.28372e-06 5696  2.28372e-06 3.5527e-05 5696    0.05696 5696   
-5.21256e-06 5697  5.21256e-06 -0.000608691 5697    0.05697 5697   
2.84176e-06 5698  -2.84176e-06 -0.000608691 5698    0.05698 5698   
4.01056e-07 5699  -4.01056e-07 3.5527e-05 5699    0.05699 5699   
-3.26e-06 5700  3.26e-06 -0.000608691 5700    0.057 5700   
3.57397e-06 5701  -3.57397e-06 -0.000286582 5701    0.05701 5701   
-8.19297e-07 5702  8.19297e-07 -0.000286582 5702    0.05702 5702   
-4.35832e-06 5703  4.35832e-06 3.5527e-05 5703    0.05703 5703   
-2.34474e-06 5704  2.34474e-06 -0.000286582 5704    0.05704 5704   
-2.64982e-06 5705  2.64982e-06 -0.000608691 5705    0.05705 5705   
1.03469e-05 5706  -1.03469e-05 -0.000286582 5706    0.05706 5706   
-8.08039e-06 5707  8.08039e-06 3.5527e-05 5707    0.05707 5707   
1.86548e-06 5708  -1.86548e-06 -0.000608691 5708    0.05708 5708   
-4.48035e-06 5709  4.48035e-06 -0.000608691 5709    0.05709 5709   
-1.1854e-06 5710  1.1854e-06 0.000357636 5710    0.0571 5710   
4.01056e-07 5711  -4.01056e-07 -0.000608691 5711    0.05711 5711   
-2.77186e-06 5712  2.77186e-06 -0.000286582 5712    0.05712 5712   
7.4791e-06 5713  -7.4791e-06 -0.000930799 5713    0.05713 5713   
-5.94478e-06 5714  5.94478e-06 3.5527e-05 5714    0.05714 5714   
1.56985e-07 5715  -1.56985e-07 -0.000930799 5715    0.05715 5715   
2.47565e-06 5716  -2.47565e-06 -0.000930799 5716    0.05716 5716   
-1.1854e-06 5717  1.1854e-06 -0.000608691 5717    0.05717 5717   
-4.84646e-06 5718  4.84646e-06 -0.000930799 5718    0.05718 5718   
3.57397e-06 5719  -3.57397e-06 -0.00125291 5719    0.05719 5719   
-3.31156e-07 5720  3.31156e-07 -0.000608691 5720    0.0572 5720   
-6.18885e-06 5721  6.18885e-06 -0.00125291 5721    0.05721 5721   
5.2309e-07 5722  -5.2309e-07 -0.000608691 5722    0.05722 5722   
2.47565e-06 5723  -2.47565e-06 -0.000608691 5723    0.05723 5723   
1.98751e-06 5724  -1.98751e-06 -0.000286582 5724    0.05724 5724   
2.10955e-06 5725  -2.10955e-06 -0.00125291 5725    0.05725 5725   
-9.11769e-06 5726  9.11769e-06 -0.000286582 5726    0.05726 5726   
2.71972e-06 5727  -2.71972e-06 -0.000608691 5727    0.05727 5727   
2.2926e-06 5728  -2.2926e-06 0.000679745 5728    0.05728 5728   
3.40038e-07 5729  -3.40038e-07 -0.000286582 5729    0.05729 5729   
-4.17527e-06 5730  4.17527e-06 -0.000930799 5730    0.0573 5730   
-6.31088e-06 5731  6.31088e-06 0.000679745 5731    0.05731 5731   
1.62141e-06 5732  -1.62141e-06 -0.000608691 5732    0.05732 5732   
-1.1854e-06 5733  1.1854e-06 -0.000286582 5733    0.05733 5733   
6.74689e-06 5734  -6.74689e-06 -0.000930799 5734    0.05734 5734   
-3.74814e-06 5735  3.74814e-06 -0.000608691 5735    0.05735 5735   
1.74344e-06 5736  -1.74344e-06 -0.000930799 5736    0.05736 5736   
-2.89389e-06 5737  2.89389e-06 -0.00189713 5737    0.05737 5737   
-4.11425e-06 5738  4.11425e-06 -0.000930799 5738    0.05738 5738   
-1.42947e-06 5739  1.42947e-06 -0.000930799 5739    0.05739 5739   
2.23158e-06 5740  -2.23158e-06 -0.00125291 5740    0.0574 5740   
5.2309e-07 5741  -5.2309e-07 -0.000608691 5741    0.05741 5741   
-3.01593e-06 5742  3.01593e-06 -0.000608691 5742    0.05742 5742   
8.89196e-07 5743  -8.89196e-07 -0.000930799 5743    0.05743 5743   
-5.94478e-06 5744  5.94478e-06 -0.000286582 5744    0.05744 5744   
7.4791e-06 5745  -7.4791e-06 -0.000286582 5745    0.05745 5745   
-6.97261e-07 5746  6.97261e-07 0.00100185 5746    0.05746 5746   
-1.55151e-06 5747  1.55151e-06 -0.000286582 5747    0.05747 5747   
3.45193e-06 5748  -3.45193e-06 -0.000930799 5748    0.05748 5748   
-2.77186e-06 5749  2.77186e-06 0.000679745 5749    0.05749 5749   
-6.12783e-06 5750  6.12783e-06 -0.000286582 5750    0.0575 5750   
1.0591e-05 5751  -1.0591e-05 -0.000930799 5751    0.05751 5751   
-7.47022e-06 5752  7.47022e-06 -0.000286582 5752    0.05752 5752   
-2.03965e-06 5753  2.03965e-06 -0.000608691 5753    0.05753 5753   
4.48923e-06 5754  -4.48923e-06 -0.000286582 5754    0.05754 5754   
-6.49393e-06 5755  6.49393e-06 -0.000608691 5755    0.05755 5755   
9.43166e-06 5756  -9.43166e-06 -0.000608691 5756    0.05756 5756   
6.45125e-07 5757  -6.45125e-07 -0.000930799 5757    0.05757 5757   
-4.84646e-06 5758  4.84646e-06 3.5527e-05 5758    0.05758 5758   
-8.26344e-06 5759  8.26344e-06 -0.000930799 5759    0.05759 5759   
2.10955e-06 5760  -2.10955e-06 -0.000286582 5760    0.0576 5760   
5.2309e-07 5761  -5.2309e-07 -0.000608691 5761    0.05761 5761   
3.49494e-08 5762  -3.49494e-08 -0.000608691 5762    0.05762 5762   
5.16043e-06 5763  -5.16043e-06 -0.000608691 5763    0.05763 5763   
-3.87018e-06 5764  3.87018e-06 -0.000608691 5764    0.05764 5764   
-4.96849e-06 5765  4.96849e-06 -0.000608691 5765    0.05765 5765   
-1.30744e-06 5766  1.30744e-06 -0.000608691 5766    0.05766 5766   
3.45193e-06 5767  -3.45193e-06 -0.00189713 5767    0.05767 5767   
4.06211e-06 5768  -4.06211e-06 -0.000608691 5768    0.05768 5768   
-5.7007e-06 5769  5.7007e-06 -0.000286582 5769    0.05769 5769   
-1.67354e-06 5770  1.67354e-06 -0.00157502 5770    0.0577 5770   
-6.97261e-07 5771  6.97261e-07 -0.000608691 5771    0.05771 5771   
1.2553e-06 5772  -1.2553e-06 -0.000608691 5772    0.05772 5772   
-5.14209e-07 5773  5.14209e-07 -0.00157502 5773    0.05773 5773   
-4.54137e-06 5774  4.54137e-06 -0.000930799 5774    0.05774 5774   
3.57397e-06 5775  -3.57397e-06 -0.00125291 5775    0.05775 5775   
8.28177e-07 5776  -8.28177e-07 -0.000286582 5776    0.05776 5776   
5.2309e-07 5777  -5.2309e-07 -0.000608691 5777    0.05777 5777   
1.62141e-06 5778  -1.62141e-06 -0.000286582 5778    0.05778 5778   
-2.16168e-06 5779  2.16168e-06 -0.000608691 5779    0.05779 5779   
-1.42947e-06 5780  1.42947e-06 -0.000930799 5780    0.0578 5780   
4.01056e-07 5781  -4.01056e-07 -0.000930799 5781    0.05781 5781   
5.2309e-07 5782  -5.2309e-07 -0.000608691 5782    0.05782 5782   
-1.55151e-06 5783  1.55151e-06 -0.000608691 5783    0.05783 5783   
-1.06337e-06 5784  1.06337e-06 -0.000286582 5784    0.05784 5784   
2.59769e-06 5785  -2.59769e-06 -0.00125291 5785    0.05785 5785   
-2.28372e-06 5786  2.28372e-06 -0.000608691 5786    0.05786 5786   
-3.62611e-06 5787  3.62611e-06 -0.000286582 5787    0.05787 5787   
1.01123e-06 5788  -1.01123e-06 -0.000286582 5788    0.05788 5788   
1.37734e-06 5789  -1.37734e-06 -0.000286582 5789    0.05789 5789   
3.81804e-06 5790  -3.81804e-06 3.5527e-05 5790    0.0579 5790   
8.89196e-07 5791  -8.89196e-07 0.000679745 5791    0.05791 5791   
-4.23628e-06 5792  4.23628e-06 -0.000608691 5792    0.05792 5792   
-6.92106e-06 5793  6.92106e-06 -0.000930799 5793    0.05793 5793   
6.38078e-06 5794  -6.38078e-06 0.000679745 5794    0.05794 5794   
-8.70854e-08 5795  8.70854e-08 -0.000608691 5795    0.05795 5795   
-3.38204e-06 5796  3.38204e-06 3.5527e-05 5796    0.05796 5796   
-1.79558e-06 5797  1.79558e-06 0.00132396 5797    0.05797 5797   
3.14685e-06 5798  -3.14685e-06 -0.000286582 5798    0.05798 5798   
-1.67354e-06 5799  1.67354e-06 -0.000608691 5799    0.05799 5799   
-5.45664e-06 5800  5.45664e-06 3.5527e-05 5800    0.058 5800   
6.74689e-06 5801  -6.74689e-06 -0.00125291 5801    0.05801 5801   
-2.0912e-07 5802  2.0912e-07 -0.000286582 5802    0.05802 5802   
-5.57867e-06 5803  5.57867e-06 -0.000930799 5803    0.05803 5803   
2.96379e-06 5804  -2.96379e-06 -0.000608691 5804    0.05804 5804   
-5.75226e-07 5805  5.75226e-07 -0.000286582 5805    0.05805 5805   
-5.45664e-06 5806  5.45664e-06 -0.000286582 5806    0.05806 5806   
8.89196e-07 5807  -8.89196e-07 -0.000286582 5807    0.05807 5807   
1.74344e-06 5808  -1.74344e-06 -0.000286582 5808    0.05808 5808   
-6.43292e-06 5809  6.43292e-06 -0.00125291 5809    0.05809 5809   
4.18415e-06 5810  -4.18415e-06 -0.000608691 5810    0.0581 5810   
-3.74814e-06 5811  3.74814e-06 -0.000608691 5811    0.05811 5811   
1.86548e-06 5812  -1.86548e-06 -0.000930799 5812    0.05812 5812   
-8.19297e-07 5813  8.19297e-07 -0.000608691 5813    0.05813 5813   
-3.74814e-06 5814  3.74814e-06 3.5527e-05 5814    0.05814 5814   
3.20786e-06 5815  -3.20786e-06 -0.000608691 5815    0.05815 5815   
3.49494e-08 5816  -3.49494e-08 -0.000608691 5816    0.05816 5816   
-8.99566e-06 5817  8.99566e-06 -0.000286582 5817    0.05817 5817   
1.16283e-05 5818  -1.16283e-05 -0.000930799 5818    0.05818 5818   
-6.36244e-07 5819  6.36244e-07 -0.000608691 5819    0.05819 5819   
-8.4465e-06 5820  8.4465e-06 -0.000930799 5820    0.0582 5820   
-1.24642e-06 5821  1.24642e-06 -0.000286582 5821    0.05821 5821   
-9.41332e-07 5822  9.41332e-07 -0.000930799 5822    0.05822 5822   
6.68587e-06 5823  -6.68587e-06 -0.000608691 5823    0.05823 5823   
-4.66341e-06 5824  4.66341e-06 -0.000608691 5824    0.05824 5824   
-4.35832e-06 5825  4.35832e-06 -0.000608691 5825    0.05825 5825   
5.16043e-06 5826  -5.16043e-06 -0.000286582 5826    0.05826 5826   
-5.75226e-07 5827  5.75226e-07 -0.000608691 5827    0.05827 5827   
-8.70854e-08 5828  8.70854e-08 -0.000608691 5828    0.05828 5828   
-4.53191e-07 5829  4.53191e-07 -0.000608691 5829    0.05829 5829   
-4.53191e-07 5830  4.53191e-07 -0.000608691 5830    0.0583 5830   
-6.92106e-06 5831  6.92106e-06 -0.000930799 5831    0.05831 5831   
2.47565e-06 5832  -2.47565e-06 -0.000608691 5832    0.05832 5832   
2.35362e-06 5833  -2.35362e-06 -0.000930799 5833    0.05833 5833   
1.13327e-06 5834  -1.13327e-06 -0.000286582 5834    0.05834 5834   
1.56985e-07 5835  -1.56985e-07 -0.000286582 5835    0.05835 5835   
-9.41332e-07 5836  9.41332e-07 3.5527e-05 5836    0.05836 5836   
-5.3346e-06 5837  5.3346e-06 -0.000608691 5837    0.05837 5837   
-9.41332e-07 5838  9.41332e-07 -0.00221923 5838    0.05838 5838   
5.4045e-06 5839  -5.4045e-06 -0.000286582 5839    0.05839 5839   
-2.52779e-06 5840  2.52779e-06 -0.000286582 5840    0.0584 5840   
5.2309e-07 5841  -5.2309e-07 -0.000930799 5841    0.05841 5841   
-8.26344e-06 5842  8.26344e-06 -0.000608691 5842    0.05842 5842   
7.29604e-06 5843  -7.29604e-06 3.5527e-05 5843    0.05843 5843   
-1.0216e-05 5844  1.0216e-05 -0.000286582 5844    0.05844 5844   
4.18415e-06 5845  -4.18415e-06 -0.000608691 5845    0.05845 5845   
4.30618e-06 5846  -4.30618e-06 -0.000608691 5846    0.05846 5846   
-4.60239e-06 5847  4.60239e-06 -0.000608691 5847    0.05847 5847   
1.86548e-06 5848  -1.86548e-06 -0.000286582 5848    0.05848 5848   
-1.1854e-06 5849  1.1854e-06 -0.000930799 5849    0.05849 5849   
1.01123e-06 5850  -1.01123e-06 3.5527e-05 5850    0.0585 5850   
-1.06337e-06 5851  1.06337e-06 -0.000930799 5851    0.05851 5851   
-2.89389e-06 5852  2.89389e-06 -0.000608691 5852    0.05852 5852   
-3.99221e-06 5853  3.99221e-06 -0.000930799 5853    0.05853 5853   
5.16043e-06 5854  -5.16043e-06 -0.000286582 5854    0.05854 5854   
-3.99221e-06 5855  3.99221e-06 -0.000930799 5855    0.05855 5855   
4.06211e-06 5856  -4.06211e-06 -0.000608691 5856    0.05856 5856   
-5.57867e-06 5857  5.57867e-06 -0.000930799 5857    0.05857 5857   
6.74689e-06 5858  -6.74689e-06 -0.000930799 5858    0.05858 5858   
-1.79558e-06 5859  1.79558e-06 -0.000286582 5859    0.05859 5859   
-4.96849e-06 5860  4.96849e-06 -0.000608691 5860    0.0586 5860   
1.2553e-06 5861  -1.2553e-06 -0.00221923 5861    0.05861 5861   
3.81804e-06 5862  -3.81804e-06 -0.000608691 5862    0.05862 5862   
-6.92106e-06 5863  6.92106e-06 -0.000286582 5863    0.05863 5863   
5.52653e-06 5864  -5.52653e-06 -0.000286582 5864    0.05864 5864   
-7.53123e-06 5865  7.53123e-06 -0.000608691 5865    0.05865 5865   
6.31976e-06 5866  -6.31976e-06 -0.000608691 5866    0.05866 5866   
-1.1854e-06 5867  1.1854e-06 -0.000286582 5867    0.05867 5867   
-3.56509e-06 5868  3.56509e-06 -0.000608691 5868    0.05868 5868   
-1.61253e-06 5869  1.61253e-06 -0.00125291 5869    0.05869 5869   
4.67229e-06 5870  -4.67229e-06 -0.000930799 5870    0.0587 5870   
1.2553e-06 5871  -1.2553e-06 3.5527e-05 5871    0.05871 5871   
5.2309e-07 5872  -5.2309e-07 -0.000930799 5872    0.05872 5872   
-3.26e-06 5873  3.26e-06 -0.000930799 5873    0.05873 5873   
-3.87018e-06 5874  3.87018e-06 -0.000286582 5874    0.05874 5874   
-8.19297e-07 5875  8.19297e-07 -0.000608691 5875    0.05875 5875   
-3.87018e-06 5876  3.87018e-06 -0.000286582 5876    0.05876 5876   
5.16043e-06 5877  -5.16043e-06 -0.000608691 5877    0.05877 5877   
1.49937e-06 5878  -1.49937e-06 -0.000608691 5878    0.05878 5878   
-1.79558e-06 5879  1.79558e-06 -0.000286582 5879    0.05879 5879   
2.71972e-06 5880  -2.71972e-06 -0.000608691 5880    0.0588 5880   
-2.28372e-06 5881  2.28372e-06 -0.000608691 5881    0.05881 5881   
-4.23628e-06 5882  4.23628e-06 -0.000286582 5882    0.05882 5882   
-3.87018e-06 5883  3.87018e-06 -0.000286582 5883    0.05883 5883   
9.67573e-06 5884  -9.67573e-06 -0.000930799 5884    0.05884 5884   
-5.57867e-06 5885  5.57867e-06 -0.000286582 5885    0.05885 5885   
-4.35832e-06 5886  4.35832e-06 -0.000930799 5886    0.05886 5886   
8.45538e-06 5887  -8.45538e-06 -0.000608691 5887    0.05887 5887   
-7.28716e-06 5888  7.28716e-06 -0.000286582 5888    0.05888 5888   
1.37734e-06 5889  -1.37734e-06 -0.000930799 5889    0.05889 5889   
1.68242e-06 5890  -1.68242e-06 -0.000286582 5890    0.0589 5890   
2.7902e-07 5891  -2.7902e-07 -0.000286582 5891    0.05891 5891   
-2.28372e-06 5892  2.28372e-06 -0.000930799 5892    0.05892 5892   
-5.7007e-06 5893  5.7007e-06 -0.00125291 5893    0.05893 5893   
3.57397e-06 5894  -3.57397e-06 -0.000286582 5894    0.05894 5894   
5.2309e-07 5895  -5.2309e-07 -0.000930799 5895    0.05895 5895   
-4.35832e-06 5896  4.35832e-06 0.000357636 5896    0.05896 5896   
6.01467e-06 5897  -6.01467e-06 3.5527e-05 5897    0.05897 5897   
-2.16168e-06 5898  2.16168e-06 0.000357636 5898    0.05898 5898   
-4.84646e-06 5899  4.84646e-06 -0.000286582 5899    0.05899 5899   
4.91636e-06 5900  -4.91636e-06 -0.000608691 5900    0.059 5900   
-5.7007e-06 5901  5.7007e-06 -0.000608691 5901    0.05901 5901   
1.13327e-06 5902  -1.13327e-06 -0.000608691 5902    0.05902 5902   
7.8452e-06 5903  -7.8452e-06 -0.000930799 5903    0.05903 5903   
-3.13797e-06 5904  3.13797e-06 -0.000286582 5904    0.05904 5904   
-3.74814e-06 5905  3.74814e-06 -0.00125291 5905    0.05905 5905   
-2.28372e-06 5906  2.28372e-06 -0.000286582 5906    0.05906 5906   
4.30618e-06 5907  -4.30618e-06 -0.000608691 5907    0.05907 5907   
-2.28372e-06 5908  2.28372e-06 -0.000608691 5908    0.05908 5908   
-5.3346e-06 5909  5.3346e-06 -0.000608691 5909    0.05909 5909   
1.98751e-06 5910  -1.98751e-06 -0.000286582 5910    0.0591 5910   
2.47565e-06 5911  -2.47565e-06 3.5527e-05 5911    0.05911 5911   
-9.41332e-07 5912  9.41332e-07 -0.000286582 5912    0.05912 5912   
-1.24642e-06 5913  1.24642e-06 -0.000608691 5913    0.05913 5913   
-4.2973e-06 5914  4.2973e-06 0.000357636 5914    0.05914 5914   
6.8079e-06 5915  -6.8079e-06 -0.000608691 5915    0.05915 5915   
-3.80916e-06 5916  3.80916e-06 -0.000286582 5916    0.05916 5916   
-3.32102e-06 5917  3.32102e-06 -0.000608691 5917    0.05917 5917   
2.71972e-06 5918  -2.71972e-06 -0.000608691 5918    0.05918 5918   
-1.42947e-06 5919  1.42947e-06 -0.000930799 5919    0.05919 5919   
1.49937e-06 5920  -1.49937e-06 -0.000608691 5920    0.0592 5920   
-2.0912e-07 5921  2.0912e-07 -0.000286582 5921    0.05921 5921   
-1.79558e-06 5922  1.79558e-06 -0.000286582 5922    0.05922 5922   
-1.1854e-06 5923  1.1854e-06 -0.00125291 5923    0.05923 5923   
-1.91761e-06 5924  1.91761e-06 -0.000930799 5924    0.05924 5924   
1.62141e-06 5925  -1.62141e-06 -0.000286582 5925    0.05925 5925   
-3.31156e-07 5926  3.31156e-07 -0.000608691 5926    0.05926 5926   
-8.19297e-07 5927  8.19297e-07 3.5527e-05 5927    0.05927 5927   
7.60113e-06 5928  -7.60113e-06 -0.00189713 5928    0.05928 5928   
-8.26344e-06 5929  8.26344e-06 -0.000608691 5929    0.05929 5929   
-5.75226e-07 5930  5.75226e-07 -0.000286582 5930    0.0593 5930   
6.25874e-06 5931  -6.25874e-06 -0.00125291 5931    0.05931 5931   
-2.03965e-06 5932  2.03965e-06 -0.000608691 5932    0.05932 5932   
-5.09053e-06 5933  5.09053e-06 -0.000930799 5933    0.05933 5933   
-5.21256e-06 5934  5.21256e-06 -0.000286582 5934    0.05934 5934   
7.23503e-06 5935  -7.23503e-06 -0.000286582 5935    0.05935 5935   
-1.8566e-06 5936  1.8566e-06 3.5527e-05 5936    0.05936 5936   
-4.23628e-06 5937  4.23628e-06 -0.000286582 5937    0.05937 5937   
3.3299e-06 5938  -3.3299e-06 -0.000286582 5938    0.05938 5938   
-1.91761e-06 5939  1.91761e-06 -0.000930799 5939    0.05939 5939   
-1.42947e-06 5940  1.42947e-06 -0.000608691 5940    0.0594 5940   
-5.57867e-06 5941  5.57867e-06 -0.000286582 5941    0.05941 5941   
5.52653e-06 5942  -5.52653e-06 -0.000930799 5942    0.05942 5942   
6.45125e-07 5943  -6.45125e-07 -0.000286582 5943    0.05943 5943   
-6.06681e-06 5944  6.06681e-06 -0.000608691 5944    0.05944 5944   
4.67229e-06 5945  -4.67229e-06 -0.000608691 5945    0.05945 5945   
1.56985e-07 5946  -1.56985e-07 -0.000608691 5946    0.05946 5946   
-8.70854e-08 5947  8.70854e-08 -0.000930799 5947    0.05947 5947   
-5.45664e-06 5948  5.45664e-06 -0.00221923 5948    0.05948 5948   
-2.77186e-06 5949  2.77186e-06 -0.000608691 5949    0.05949 5949   
6.25874e-06 5950  -6.25874e-06 -0.000286582 5950    0.0595 5950   
-6.43292e-06 5951  6.43292e-06 -0.000286582 5951    0.05951 5951
[truncated: 20,886,390 more chars]
