# Supplementary material for: A modular organic neuromorphic spiking circuit for retina-inspired sensory coding and neurotransmitter-mediated neural pathways
Source: Nat Commun. 2024 Apr 3;15:2868. doi: 10.1038/s41467-024-47226-3 (PMC10991258; doi:10.1038/s41467-024-47226-3)
Supplement: Supplementary file 3 — Source Data [file 41467_2024_47226_MOESM3_ESM.zip › DATA_Feb/SI/SI_3b.txt]

Ids__V_ Vgs__V_
8.70434e-08 0.000478
7.23971e-08 0.100259
2.4795e-07 0.20009
7.11661e-06 0.299643
6.43354e-05 0.399535
0.000183406 0.49938
