# Supplementary material for: A modular organic neuromorphic spiking circuit for retina-inspired sensory coding and neurotransmitter-mediated neural pathways
Source: Nat Commun. 2024 Apr 3;15:2868. doi: 10.1038/s41467-024-47226-3 (PMC10991258; doi:10.1038/s41467-024-47226-3)
Supplement: Supplementary file 3 — Source Data [file 41467_2024_47226_MOESM3_ESM.zip › DATA_Feb/SI/SI_20.txt]

Time__s_ Voltage_ch_6A__V_ Voltage_ch_6D__V_ Time__s_ Voltage_ch_6D__V_ Voltage_ch_6D__V_ Time__s_ 'time_1.3V' '1.3V' Time__s_ Voltage_ch_6A__V_ Time__s_ Voltage_ch_6A__V_
4.15441 0.325199 0.0845902 -0.252734 0.164408 0.300751 0.1 -10.6584 0.103297 -10.6584 0.323488 -10.6584 0.326124
4.25441 0.323133 0.038653 -0.152734 0.0396202 0.120417 0.2 -10.5584 0.0226689 -10.5584 0.320457 -10.5584 0.323717
4.35441 0.324022 0.0331149 -0.052734 0.0305251 0.0564934 0.3 -10.4584 0.0226806 -10.4584 0.32175 -10.4584 0.324313
4.45441 0.324051 0.0317509 0.047266 0.0290145 0.0385429 0.4 -10.3584 0.023332 -10.3584 0.321384 -10.3584 0.324314
4.55441 0.324033 0.0312183 0.147266 0.0287818 0.0320552 0.5 -10.2584 0.0238609 -10.2584 0.321391 -10.2584 0.32401
4.65441 0.323675 0.0309789 0.247266 0.0289141 0.0289299 0.6 -10.1584 0.0242151 -10.1584 0.321403 -10.1584 0.323965
4.75441 0.323725 0.0308892 0.347266 0.0292308 0.0271543 0.7 -10.0584 0.0244232 -10.0584 0.321389 -10.0584 0.324
4.85441 0.32371 0.0308714 0.447266 0.02965 0.0260037 0.8 -9.9584 0.0245538 -9.9584 0.3214 -9.9584 0.323671
4.95441 0.323675 0.0309217 0.547266 0.0301238 0.0252324 0.9 -9.8584 0.0246142 -9.8584 0.321088 -9.8584 0.323667
5.05441 0.323376 0.0309936 0.647266 0.030652 0.0246707 1 -9.7584 0.0246242 -9.7584 0.321058 -9.7584 0.32369
5.15441 0.32336 0.031099 0.747266 0.0312125 0.0241955 1.1 -9.6584 0.0246275 -9.6584 0.321103 -9.6584 0.323656
5.25441 0.323374 0.0312545 0.847266 0.0318344 0.0238377 1.2 -9.5584 0.0246141 -9.5584 0.3211 -9.5584 0.323623
5.35441 0.323364 0.0313855 0.947266 0.0324947 0.023539 1.3 -9.4584 0.0245562 -9.4584 0.32106 -9.4584 0.323356
5.45441 0.323018 0.0315392 1.04727 0.0331796 0.0232625 1.4 -9.3584 0.0245219 -9.3584 0.321109 -9.3584 0.323314
5.55441 0.323042 0.0317373 1.14727 0.0339194 0.0230436 1.5 -9.2584 0.0244774 -9.2584 0.321077 -9.2584 0.323311
5.65441 0.323038 0.0319053 1.24727 0.0346928 0.022871 1.6 -9.1584 0.0244167 -9.1584 0.321075 -9.1584 0.323335
5.75441 0.323026 0.0321053 1.34727 0.0354435 0.0226757 1.7 -9.0584 0.0243908 -9.0584 0.321113 -9.0584 0.322981
5.85441 0.323051 0.0323309 1.44727 0.0362546 0.0225512 1.8 -8.9584 0.0243482 -8.9584 0.320762 -8.9584 0.323
5.95441 0.323048 0.0325471 1.54727 0.0371025 0.022412 1.9 -8.8584 0.0242901 -8.8584 0.320772 -8.8584 0.323014
6.05441 0.32302 0.0327909 1.64727 0.0379671 0.022305 2 -8.7584 0.0242502 -8.7584 0.32082 -8.7584 0.322976
6.15441 0.32307 0.0330805 1.74727 0.0389098 0.0222268 2.1 -8.6584 0.0242013 -8.6584 0.320788 -8.6584 0.323007
6.25441 0.323042 0.0333661 1.84727 0.0398787 0.0221428 2.2 -8.5584 0.0241623 -8.5584 0.32081 -8.5584 0.322986
6.35441 0.322718 0.0336982 1.94727 0.0408936 0.0220602 2.3 -8.4584 0.0241368 -8.4584 0.320804 -8.4584 0.322956
6.45441 0.32275 0.0340667 2.04727 0.0420109 0.02204 2.4 -8.3584 0.0240794 -8.3584 0.320778 -8.3584 0.322974
6.55441 0.322698 0.0344328 2.14727 0.0431951 0.0219908 2.5 -8.2584 0.024052 -8.2584 0.320815 -8.2584 0.32265
6.65441 0.322706 0.0348557 2.24727 0.0445078 0.0219927 2.6 -8.1584 0.0240307 -8.1584 0.320788 -8.1584 0.322655
6.75441 0.32273 0.0353312 2.34727 0.0459326 0.0219896 2.7 -8.0584 0.0239695 -8.0584 0.320771 -8.0584 0.322681
6.85441 0.322665 0.0357978 2.44727 0.0474922 0.0219945 2.8 -7.9584 0.0239453 -7.9584 0.320817 -7.9584 0.322647
6.95441 0.322698 0.0363591 2.54727 0.0492725 0.0220182 2.9 -7.8584 0.0239182 -7.8584 0.32079 -7.8584 0.322664
7.05441 0.322697 0.0369366 2.64727 0.0512635 0.0220935 3 -7.7584 0.0238819 -7.7584 0.320783 -7.7584 0.322662
7.15441 0.322352 0.037612 2.74727 0.0535686 0.0221376 3.1 -7.6584 0.0238697 -7.6584 0.320802 -7.6584 0.32264
7.25441 0.322376 0.0383554 2.84727 0.0562911 0.0222369 3.2 -7.5584 0.0238529 -7.5584 0.320756 -7.5584 0.322659
7.35441 0.322381 0.039122 2.94727 0.0594551 0.0223285 3.3 -7.4584 0.023812 -7.4584 0.320789 -7.4584 0.322657
7.45441 0.322343 0.0399769 3.04727 0.0633167 0.0224285 3.4 -7.3584 0.0237943 -7.3584 0.320787 -7.3584 0.322645
7.55441 0.322371 0.0408937 3.14727 0.0681858 0.0225542 3.5 -7.2584 0.0237786 -7.2584 0.320769 -7.2584 0.322339
7.65441 0.322359 0.0418654 3.24727 0.0745631 0.0226954 3.6 -7.1584 0.0237397 -7.1584 0.320844 -7.1584 0.322353
7.75441 0.322346 0.0429411 3.34727 0.0833541 0.0228463 3.7 -7.0584 0.0237373 -7.0584 0.320856 -7.0584 0.322316
7.85441 0.32237 0.0441042 3.44727 0.0960629 0.0229933 3.8 -6.9584 0.0237147 -6.9584 0.320835 -6.9584 0.322349
7.95441 0.322371 0.0453783 3.54727 0.114897 0.0231521 3.9 -6.8584 0.0237141 -6.8584 0.320851 -6.8584 0.322343
8.05441 0.322355 0.046749 3.64727 0.142669 0.0233335 4 -6.7584 0.0236994 -6.7584 0.320787 -6.7584 0.322321
8.15441 0.32237 0.048267 3.74727 0.179963 0.0235266 4.1 -6.6584 0.0236842 -6.6584 0.320801 -6.6584 0.322363
8.25441 0.322348 0.0499795 3.84727 0.222287 0.0236849 4.2 -6.5584 0.0236779 -6.5584 0.320796 -6.5584 0.32235
8.35441 0.322357 0.051921 3.94727 0.264894 0.0238964 4.3 -6.4584 0.0236677 -6.4584 0.320779 -6.4584 0.32233
8.45441 0.32237 0.0541473 4.04727 0.307339 0.0240856 4.4 -6.3584 0.0236535 -6.3584 0.320795 -6.3584 0.32237
8.55441 0.322341 0.0567351 4.14727 0.356316 0.0242906 4.5 -6.2584 0.0236517 -6.2584 0.320804 -6.2584 0.322321
8.65441 0.322375 0.0598054 4.24727 0.406826 0.0245172 4.6 -6.1584 0.0236655 -6.1584 0.320767 -6.1584 0.322344
8.75441 0.32238 0.0635422 4.34727 0.439549 0.0247073 4.7 -6.0584 0.0236558 -6.0584 0.32079 -6.0584 0.322348
8.85441 0.322336 0.0682754 4.44727 0.456227 0.0249209 4.8 -5.9584 0.0236449 -5.9584 0.320778 -5.9584 0.322308
8.95441 0.322389 0.0745802 4.54727 0.464024 0.0251546 4.9 -5.8584 0.0236544 -5.8584 0.32077 -5.8584 0.322329
9.05441 0.322353 0.0834446 4.64727 0.458427 0.0253664 5 -5.7584 0.0236472 -5.7584 0.320801 -5.7584 0.322341
9.15441 0.322355 0.096818 4.74727 0.413068 0.0256044 5.1 -5.6584 0.0236614 -5.6584 0.320777 -5.6584 0.32233
9.25441 0.322387 0.118188 4.84727 0.277058 0.0258616 5.2 -5.5584 0.0236788 -5.5584 0.32078 -5.5584 0.322353
9.35441 0.322341 0.152316 4.94727 0.100111 0.0261122 5.3 -5.4584 0.0236587 -5.4584 0.320792 -5.4584 0.322342
9.45441 0.322357 0.199469 5.04727 0.0470584 0.0263923 5.4 -5.3584 0.0236902 -5.3584 0.320775 -5.3584 0.32199
9.55441 0.322072 0.251446 5.14727 0.0387463 0.0266709 5.5 -5.2584 0.0237037 -5.2584 0.320785 -5.2584 0.322052
9.65441 0.322032 0.302245 5.24727 0.0338591 0.0269695 5.6 -5.1584 0.02369 -5.1584 0.320794 -5.1584 0.322023
9.75441 0.322052 0.35193 5.34727 0.0297881 0.0273153 5.7 -5.0584 0.0237133 -5.0584 0.320774 -5.0584 0.321992
9.85441 0.322059 0.407294 5.44727 0.0272954 0.0276604 5.8 -4.9584 0.023736 -4.9584 0.320782 -4.9584 0.322043
9.95441 0.322006 0.461314 5.54727 0.0259267 0.0280327 5.9 -4.8584 0.0237501 -4.8584 0.320811 -4.8584 0.321995
10.0544 0.32204 0.494225 5.64727 0.0250976 0.0284282 6 -4.7584 0.0237848 -4.7584 0.320765 -4.7584 0.322002
10.1544 0.322045 0.511149 5.74727 0.0245255 0.0288627 6.1 -4.6584 0.0237976 -4.6584 0.320806 -4.6584 0.322025
10.2544 0.322012 0.517294 5.84727 0.0241164 0.0293463 6.2 -4.5584 0.0238226 -4.5584 0.320789 -4.5584 0.321975
10.3544 0.322045 0.507425 5.94727 0.0237931 0.0298704 6.3 -4.4584 0.0238468 -4.4584 0.320781 -4.4584 0.322002
10.4544 0.322028 0.457492 6.04727 0.0235045 0.0304108 6.4 -4.3584 0.0238772 -4.3584 0.320795 -4.3584 0.322003
10.5544 0.322013 0.325713 6.14727 0.0232843 0.0310585 6.5 -4.2584 0.0239152 -4.2584 0.320761 -4.2584 0.321964
10.6544 0.322033 0.128488 6.24727 0.0230838 0.0317251 6.6 -4.1584 0.023939 -4.1584 0.320769 -4.1584 0.321987
10.7544 0.322008 0.0532487 6.34727 0.0228863 0.0324199 6.7 -4.0584 0.0239685 -4.0584 0.320804 -4.0584 0.322004
10.8544 0.322001 0.0425424 6.44727 0.0227153 0.0332202 6.8 -3.9584 0.0240061 -3.9584 0.320789 -3.9584 0.321973
10.9544 0.322056 0.0390082 6.54727 0.0225542 0.0340157 6.9 -3.8584 0.0240607 -3.8584 0.320776 -3.8584 0.322041
11.0544 0.321995 0.0357859 6.64727 0.0223971 0.0348543 7 -3.7584 0.0240903 -3.7584 0.320796 -3.7584 0.322017
11.1544 0.322026 0.0332534 6.74727 0.0222555 0.03574 7.1 -3.6584 0.0241383 -3.6584 0.320775 -3.6584 0.322025
11.2544 0.322031 0.0311772 6.84727 0.0221006 0.0366134 7.2 -3.5584 0.0241977 -3.5584 0.320793 -3.5584 0.322044
11.3544 0.322018 0.0294461 6.94727 0.0219771 0.0375496 7.3 -3.4584 0.024234 -3.4584 0.320789 -3.4584 0.322041
11.4544 0.322029 0.0279893 7.04727 0.0218525 0.0385094 7.4 -3.3584 0.0242972 -3.3584 0.320765 -3.3584 0.322016
11.5544 0.322023 0.0267789 7.14727 0.0217155 0.0395088 7.5 -3.2584 0.0243392 -3.2584 0.320787 -3.2584 0.322025
11.6544 0.322005 0.025845 7.24727 0.0216204 0.040563 7.6 -3.1584 0.0244088 -3.1584 0.320773 -3.1584 0.321944
11.7544 0.322013 0.0251053 7.34727 0.0215015 0.0416561 7.7 -3.0584 0.0244728 -3.0584 0.32076 -3.0584 0.321973
11.8544 0.322018 0.0245163 7.44727 0.021403 0.0428114 7.8 -2.9584 0.0245137 -2.9584 0.320792 -2.9584 0.322
11.9544 0.321995 0.0240521 7.54727 0.0213281 0.0440859 7.9 -2.8584 0.0245917 -2.8584 0.32076 -2.8584 0.32197
12.0544 0.322029 0.0236944 7.64727 0.0212356 0.0454326 8 -2.7584 0.0246707 -2.7584 0.320792 -2.7584 0.321959
12.1544 0.321997 0.0233813 7.74727 0.021156 0.0468558 8.1 -2.6584 0.0247259 -2.6584 0.320801 -2.6584 0.322001
12.2544 0.321975 0.0231221 7.84727 0.0210952 0.0484481 8.2 -2.5584 0.0248048 -2.5584 0.320766 -2.5584 0.321957
12.3544 0.322003 0.0229142 7.94727 0.021004 0.0502141 8.3 -2.4584 0.0249102 -2.4584 0.320772 -2.4584 0.321978
12.4544 0.321992 0.0227248 8.04727 0.0209743 0.0521789 8.4 -2.3584 0.0249626 -2.3584 0.320808 -2.3584 0.321977
12.5544 0.321994 0.0225834 8.14727 0.0209314 0.0544306 8.5 -2.2584 0.0250472 -2.2584 0.320763 -2.2584 0.321954
12.6544 0.322003 0.022432 8.24727 0.0209 0.0570121 8.6 -2.1584 0.0251477 -2.1584 0.320789 -2.1584 0.321988
12.7544 0.321965 0.0223095 8.34727 0.020909 0.0600301 8.7 -2.0584 0.0252112 -2.0584 0.320784 -2.0584 0.32168
12.8544 0.322006 0.022225 8.44727 0.0209066 0.0637047 8.8 -1.9584 0.0253166 -1.9584 0.320777 -1.9584 0.321647
12.9544 0.321997 0.0221361 8.54727 0.0209147 0.068269 8.9 -1.8584 0.0254052 -1.8584 0.320815 -1.8584 0.321983
13.0544 0.32197 0.0220584 8.64727 0.0209493 0.0742347 9 -1.7584 0.0254962 -1.7584 0.321105 -1.7584 0.32196
13.1544 0.322012 0.0220306 8.74727 0.0209917 0.0824451 9.1 -1.6584 0.0256272 -1.6584 0.320781 -1.6584 0.321646
13.2544 0.322007 0.0219794 8.84727 0.0210445 0.0944397 9.2 -1.5584 0.0257322 -1.5584 0.320805 -1.5584 0.322004
13.3544 0.321976 0.0219681 8.94727 0.0211224 0.112973 9.3 -1.4584 0.0258478 -1.4584 0.32109 -1.4584 0.321957
13.4544 0.322011 0.021986 9.04727 0.0211904 0.142112 9.4 -1.3584 0.0259717 -1.3584 0.321094 -1.3584 0.321972
13.5544 0.321975 0.0219917 9.14727 0.0213091 0.185177 9.5 -1.2584 0.0260706 -1.2584 0.321109 -1.2584 0.322002
13.6544 0.321973 0.0220273 9.24727 0.0214258 0.237817 9.6 -1.1584 0.0262027 -1.1584 0.321068 -1.1584 0.321974
13.7544 0.322006 0.0220785 9.34727 0.021523 0.285338 9.7 -1.0584 0.0263272 -1.0584 0.321096 -1.0584 0.321974
13.8544 0.321959 0.0221293 9.44727 0.021655 0.297657 9.8 -0.9584 0.0264702 -0.9584 0.321113 -0.9584 0.321975
13.9544 0.321995 0.0222245 9.54727 0.0218131 0.312687 9.9 -0.8584 0.026609 -0.8584 0.321086 -0.8584 0.321963
14.0544 0.322012 0.0223085 9.64727 0.0219625 0.362111 10 -0.7584 0.0267467 -0.7584 0.321095 -0.7584 0.322008
14.1544 0.321958 0.0223772 9.74727 0.0221475 0.40836 10.1 -0.6584 0.0268878 -0.6584 0.32109 -0.6584 0.321978
14.2544 0.321997 0.0224992 9.84727 0.022292 0.43763 10.2 -0.5584 0.0269466 -0.5584 0.321075 -0.5584 0.321967
14.3544 0.321978 0.022593 9.94727 0.0224821 0.456676 10.3 -0.4584 0.0269859 -0.4584 0.321126 -0.4584 0.322012
14.4544 0.321971 0.0226948 10.0473 0.0227124 0.466263 10.4 -0.3584 0.0269448 -0.3584 0.321078 -0.3584 0.321989
14.5544 0.321989 0.0228256 10.1473 0.0229079 0.459198 10.5 -0.2584 0.0269087 -0.2584 0.321092 -0.2584 0.321966
14.6544 0.321988 0.0229369 10.2473 0.0231464 0.40697 10.6 -0.1584 0.0268592 -0.1584 0.321103 -0.1584 0.321682
14.7544 0.321961 0.0230406 10.3473 0.0233851 0.26754 10.7 -0.0584 0.0267697 -0.0584 0.321084 -0.0584 0.321652
14.8544 0.321983 0.0231804 10.4473 0.0236321 0.119846 10.8 0.0416 0.0266994 0.0416 0.321095 0.0416 0.321666
14.9544 0.321952 0.0232851 10.5473 0.0239194 0.0500983 10.9 0.1416 0.0265867 0.1416 0.3211 0.1416 0.321685
15.0544 0.321961 0.0234225 10.6473 0.0242271 0.0409679 11 0.2416 0.0264578 0.2416 0.321082 0.2416 0.321961
15.1544 0.322004 0.0235583 10.7473 0.0245482 0.0369879 11.1 0.3416 0.0263519 0.3416 0.321124 0.3416 0.321669
15.2544 0.321962 0.0236731 10.8473 0.0249252 0.0329134 11.2 0.4416 0.0261948 0.4416 0.32111 0.4416 0.321666
15.3544 0.321967 0.0238016 10.9473 0.0252981 0.0297099 11.3 0.5416 0.0260402 0.5416 0.32107 0.5416 0.321638
15.4544 0.321983 0.0239318 11.0473 0.0257255 0.0273472 11.4 0.6416 0.0258817 0.6416 0.321101 0.6416 0.321686
15.5544 0.321959 0.0240406 11.1473 0.0261996 0.0258356 11.5 0.7416 0.0257056 0.7416 0.32108 0.7416 0.321661
15.6544 0.321968 0.0241696 11.2473 0.0267091 0.0249023 11.6 0.8416 0.0255349 0.8416 0.321075 0.8416 0.321633
15.7544 0.321977 0.0243061 11.3473 0.0273053 0.0242833 11.7 0.9416 0.0253673 0.9416 0.321112 0.9416 0.321672
15.8544 0.321955 0.0244221 11.4473 0.027979 0.0238302 11.8 1.0416 0.0251747 1.0416 0.32109 1.0416 0.321655
15.9544 0.321983 0.024566 11.5473 0.0287173 0.0234353 11.9 1.1416 0.024993 1.1416 0.321096 1.1416 0.321639
16.0544 0.321973 0.0246927 11.6473 0.0295569 0.0231492 12 1.2416 0.024813 1.2416 0.321129 1.2416 0.321682
16.1544 0.32197 0.0248487 11.7473 0.0304834 0.0229196 12.1 1.3416 0.0246255 1.3416 0.321083 1.3416 0.32165
16.2544 0.321689 0.0250117 11.8473 0.0315077 0.0226898 12.2 1.4416 0.0244672 1.4416 0.321096 1.4416 0.321672
16.3544 0.321974 0.0251513 11.9473 0.0326625 0.0225045 12.3 1.5416 0.0242838 1.5416 0.321117 1.5416 0.321686
16.4544 0.321649 0.0253096 12.0473 0.0339317 0.0223449 12.4 1.6416 0.0241074 1.6416 0.320775 1.6416 0.321646
16.5544 0.321693 0.0254926 12.1473 0.0352586 0.0221652 12.5 1.7416 0.0239522 1.7416 0.320802 1.7416 0.321666
16.6544 0.321649 0.0256638 12.2473 0.036669 0.0220396 12.6 1.8416 0.0237838 1.8416 0.32079 1.8416 0.321675
16.7544 0.321655 0.0258605 12.3473 0.0381467 0.0219056 12.7 1.9416 0.0236094 1.9416 0.320783 1.9416 0.321668
16.8544 0.321688 0.0260718 12.4473 0.0397084 0.0217841 12.8 2.0416 0.0234676 2.0416 0.32081 2.0416 0.321672
16.9544 0.32165 0.0262996 12.5473 0.0413587 0.0216868 12.9 2.1416 0.0232993 2.1416 0.320787 2.1416 0.321675
17.0544 0.321682 0.0265638 12.6473 0.0431397 0.0215768 13 2.2416 0.0231537 2.2416 0.320785 2.2416 0.32165
17.1544 0.321659 0.0268216 12.7473 0.045116 0.0214825 13.1 2.3416 0.0230208 2.3416 0.320813 2.3416 0.321681
17.2544 0.321634 0.0271141 12.8473 0.0472624 0.0214042 13.2 2.4416 0.0228761 2.4416 0.320782 2.4416 0.321669
17.3544 0.321665 0.0274337 12.9473 0.0496871 0.0213366 13.3 2.5416 0.0227432 2.5416 0.320789 2.5416 0.321655
17.4544 0.321641 0.0277851 13.0473 0.0525124 0.0212646 13.4 2.6416 0.0226243 2.6416 0.320802 2.6416 0.321674
17.5544 0.321644 0.0281601 13.1473 0.0558376 0.0212158 13.5 2.7416 0.0225037 2.7416 0.32076 2.7416 0.321663
17.6544 0.321681 0.0285833 13.2473 0.059853 0.0211605 13.6 2.8416 0.0223889 2.8416 0.320809 2.8416 0.321663
17.7544 0.32164 0.0289886 13.3473 0.0649005 0.0211396 13.7 2.9416 0.0223002 2.9416 0.320792 2.9416 0.321698
17.8544 0.321641 0.029492 13.4473 0.071513 0.0211074 13.8 3.0416 0.0221678 3.0416 0.320747 3.0416 0.321661
17.9544 0.321696 0.0300217 13.5473 0.0807514 0.0210741 13.9 3.1416 0.0221096 3.1416 0.320793 3.1416 0.321671
18.0544 0.321639 0.030552 13.6473 0.0944547 0.0210974 14 3.2416 0.0220164 3.2416 0.32079 3.2416 0.321694
18.1544 0.321649 0.0311508 13.7473 0.115569 0.0211073 14.1 3.3416 0.0219124 3.3416 0.320761 3.3416 0.321657
18.2544 0.321672 0.0317959 13.8473 0.147872 0.0211267 14.2 3.4416 0.0218548 3.4416 0.320786 3.4416 0.321679
18.3544 0.32163 0.0324699 13.9473 0.191793 0.0211892 14.3 3.5416 0.0217835 3.5416 0.320752 3.5416 0.321678
18.4544 0.321655 0.0332298 14.0473 0.240887 0.0212344 14.4 3.6416 0.0217281 3.6416 0.320758 3.6416 0.321661
18.5544 0.321651 0.0340153 14.1473 0.288441 0.021301 14.5 3.7416 0.0216717 3.7416 0.320795 3.7416 0.321678
18.6544 0.321637 0.0348745 14.2473 0.331387 0.0213865 14.6 3.8416 0.0216207 3.8416 0.320754 3.8416 0.321651
18.7544 0.321664 0.0358016 14.3473 0.378245 0.0214561 14.7 3.9416 0.0215852 3.9416 0.320782 3.9416 0.321629
18.8544 0.321661 0.0367603 14.4473 0.423636 0.0215523 14.8 4.0416 0.0215603 4.0416 0.320784 4.0416 0.321669
18.9544 0.321632 0.0378151 14.5473 0.454013 0.0216652 14.9 4.1416 0.0214998 4.1416 0.320732 4.1416 0.321643
19.0544 0.321655 0.0389786 14.6473 0.469666 0.021776 15 4.2416 0.0215032 4.2416 0.32079 4.2416 0.321629
19.1544 0.321625 0.040194 14.7473 0.474932 0.0219208 15.1 4.3416 0.0214887 4.3416 0.320759 4.3416 0.321684
19.2544 0.321651 0.0415219 14.8473 0.457221 0.0220386 15.2 4.4416 0.0214528 4.4416 0.320741 4.4416 0.32163
19.3544 0.321661 0.042966 14.9473 0.376564 0.0221629 15.3 4.5416 0.0214416 4.5416 0.320795 4.5416 0.321648
19.4544 0.321611 0.0445066 15.0473 0.18955 0.0223403 15.4 4.6416 0.0214417 4.6416 0.32077 4.6416 0.321668
19.5544 0.32165 0.0462267 15.1473 0.0622862 0.0224773 15.5 4.7416 0.0214496 4.7416 0.320777 4.7416 0.321622
19.6544 0.321678 0.0481229 15.2473 0.0408891 0.0226413 15.6 4.8416 0.0214533 4.8416 0.320796 4.8416 0.321651
19.7544 0.321634 0.0502254 15.3473 0.0351876 0.0227975 15.7 4.9416 0.0214665 4.9416 0.320753 4.9416 0.321668
19.8544 0.321661 0.0526326 15.4473 0.0303239 0.0229705 15.8 5.0416 0.0214946 5.0416 0.320776 5.0416 0.321654
19.9544 0.321665 0.0554261 15.5473 0.0274022 0.0231568 15.9 5.1416 0.0215156 5.1416 0.320797 5.1416 0.321671
20.0544 0.321628 0.0587077 15.6473 0.0258796 0.023347 16 5.2416 0.0215326 5.2416 0.320759 5.2416 0.321655
20.1544 0.321658 0.0627092 15.7473 0.0250434 0.0235445 16.1 5.3416 0.0215607 5.3416 0.320786 5.3416 0.321632
20.2544 0.321658 0.0677559 15.8473 0.024528 0.0237495 16.2 5.4416 0.0216008 5.4416 0.320784 5.4416 0.321677
20.3544 0.321627 0.0745008 15.9473 0.0241442 0.023944 16.3 5.5416 0.0216415 5.5416 0.320738 5.5416 0.321646
20.4544 0.321676 0.0840832 16.0473 0.0238823 0.0241773 16.4 5.6416 0.0216905 5.6416 0.320796 5.6416 0.321634
20.5544 0.321644 0.0986849 16.1473 0.0236486 0.0244219 16.5 5.7416 0.021742 5.7416 0.32077 5.7416 0.321667
20.6544 0.321611 0.122298 16.2473 0.0234532 0.0246709 16.6 5.8416 0.0217774 5.8416 0.320771 5.8416 0.321628
20.7544 0.321662 0.159849 16.3473 0.0233202 0.0249536 16.7 5.9416 0.0218405 5.9416 0.320801 5.9416 0.321637
20.8544 0.321634 0.209845 16.4473 0.0231737 0.0252491 16.8 6.0416 0.0219038 6.0416 0.320762 6.0416 0.321669
20.9544 0.321648 0.263173 16.5473 0.0230447 0.0255575 16.9 6.1416 0.0219488 6.1416 0.320768 6.1416 0.321637
21.0544 0.321657 0.314618 16.6473 0.0229229 0.0259041 17 6.2416 0.0220262 6.2416 0.320792 6.2416 0.321651
21.1544 0.321623 0.366669 16.7473 0.0227855 0.0262891 17.1 6.3416 0.0220877 6.3416 0.320762 6.3416 0.321666
21.2544 0.321653 0.421295 16.8473 0.0226761 0.0266837 17.2 6.4416 0.0221558 6.4416 0.320782 6.4416 0.321628
21.3544 0.321675 0.469177 16.9473 0.0225602 0.0271556 17.3 6.5416 0.0222232 6.5416 0.32079 6.5416 0.321649
21.4544 0.321636 0.497979 17.0473 0.0224324 0.027674 17.4 6.6416 0.0222856 6.6416 0.320768 6.6416 0.321649
21.5544 0.321672 0.515048 17.1473 0.0223171 0.0282511 17.5 6.7416 0.0223468 6.7416 0.320801 6.7416 0.321631
21.6544 0.321655 0.521842 17.2473 0.0221954 0.0289102 17.6 6.8416 0.0224236 6.8416 0.320776 6.8416 0.321664
21.7544 0.321657 0.510496 17.3473 0.0220663 0.0296395 17.7 6.9416 0.0224898 6.9416 0.320767 6.9416 0.321648
21.8544 0.321658 0.457334 17.4473 0.0219529 0.030456 17.8 7.0416 0.0227734 7.0416 0.320791 7.0416 0.321634
21.9544 0.321648 0.323331 17.5473 0.0218265 0.0313457 17.9 7.1416 0.0218028 7.1416 0.32075 7.1416 0.321672
22.0544 0.32164 0.127514 17.6473 0.0217147 0.0323165 18 7.2416 0.0205461 7.2416 0.32077 7.2416 0.321646
22.1544 0.321668 0.0522992 17.7473 0.0216158 0.0334137 18.1 7.3416 0.0189441 7.3416 0.320789 7.3416 0.321642
22.2544 0.32163 0.0424224 17.8473 0.0214774 0.034552 18.2 7.4416 0.0168488 7.4416 0.320749 7.4416 0.321366
22.3544 0.321645 0.03854 17.9473 0.021369 0.0356849 18.3 7.5416 0.0141194 7.5416 0.320458 7.5416 0.321333
22.4544 0.321346 0.0350782 18.0473 0.0212847 0.0368724 18.4 7.6416 0.0117211 7.6416 0.320475 7.6416 0.321333
22.5544 0.321624 0.0323486 18.1473 0.0211631 0.0380904 18.5 7.7416 0.0124545 7.7416 0.320434 7.7416 0.321354
22.6544 0.321635 0.0301923 18.2473 0.021083 0.0393441 18.6 7.8416 0.0167832 7.8416 0.320776 7.8416 0.321332
22.7544 0.321659 0.0283988 18.3473 0.0209779 0.0406599 18.7 7.9416 0.0208895 7.9416 0.32077 7.9416 0.321639
22.8544 0.321946 0.0269382 18.4473 0.0209084 0.0420048 18.8 8.0416 0.0277232 8.0416 0.321066 8.0416 0.32166
22.9544 0.322921 0.0258191 18.5473 0.0208329 0.0434549 18.9 8.1416 0.0477542 8.1416 0.322041 8.1416 0.322555
23.0544 0.326638 0.0249774 18.6473 0.0207742 0.0450197 19 8.2416 0.142029 8.2416 0.327305 8.2416 0.326017
23.1544 0.330983 0.0243411 18.7473 0.0207257 0.046688 19.1 8.3416 0.260961 8.3416 0.33352 8.3416 0.330616
23.2544 0.340361 0.0238752 18.8473 0.0206913 0.0485577 19.2 8.4416 0.462714 8.4416 0.346588 8.4416 0.34087
23.3544 0.343161 0.0235 18.9473 0.02064 0.0506805 19.3 8.5416 0.545509 8.5416 0.351829 8.5416 0.345916
23.4544 0.343447 0.0231892 19.0473 0.0206021 0.05314 19.4 8.6416 0.554699 8.6416 0.352464 8.6416 0.346515
23.5544 0.342865 0.0229267 19.1473 0.0205983 0.0561833 19.5 8.7416 0.535077 8.7416 0.351252 8.7416 0.345559
23.6544 0.340656 0.0226948 19.2473 0.0205538 0.0598725 19.6 8.8416 0.487823 8.8416 0.347772 8.8416 0.343075
23.7544 0.333514 0.022496 19.3473 0.0205616 0.0645683 19.7 8.9416 0.343787 8.9416 0.337526 8.9416 0.334955
23.8544 0.326043 0.022315 19.4473 0.0205478 0.0708119 19.8 9.0416 0.155195 9.0416 0.327013 9.0416 0.326948
23.9544 0.323503 0.0221347 19.5473 0.0205379 0.0794912 19.9 9.1416 0.0495678 9.1416 0.32293 9.1416 0.323827
24.0544 0.324152 0.0220236 19.6473 0.0205752 0.0923971 20 9.2416 0.037742 9.2416 0.323278 9.2416 0.324108
24.1544 0.32385 0.0218962 19.7473 0.0205956 0.112815 20.1 9.3416 0.0324262 9.3416 0.322962 9.3416 0.32382
24.2544 0.323833 0.0217743 19.8473 0.0206163 0.146045 20.2 9.4416 0.0291959 9.4416 0.322632 9.4416 0.323511
24.3544 0.32354 0.0216939 19.9473 0.0206805 0.196241 20.3 9.5416 0.0273759 9.5416 0.322647 9.5416 0.323476
24.4544 0.323529 0.021601 20.0473 0.0207195 0.257733 20.4 9.6416 0.0265023 9.6416 0.322314 9.6416 0.323188
24.5544 0.323201 0.0215226 20.1473 0.0207924 0.295986 20.5 9.7416 0.0261319 9.7416 0.322319 9.7416 0.323187
24.6544 0.323272 0.0214641 20.2473 0.0208762 0.30651 20.6 9.8416 0.0259981 9.8416 0.32236 9.8416 0.32315
24.7544 0.323234 0.0213949 20.3473 0.0209496 0.353361 20.7 9.9416 0.0259277 9.9416 0.321989 9.9416 0.322877
24.8544 0.32289 0.0213771 20.4473 0.0210549 0.414693 20.8 10.0416 0.0258701 10.0416 0.322003 10.0416 0.322862
24.9544 0.322929 0.0213563 20.5473 0.0211743 0.456489 20.9 10.1416 0.0258366 10.1416 0.322026 10.1416 0.32284
25.0544 0.322885 0.0213448 20.6473 0.0212887 0.479378 21 10.2416 0.0258137 10.2416 0.322 10.2416 0.322896
25.1544 0.322901 0.021341 20.7473 0.0214377 0.490596 21.1 10.3416 0.0257306 10.3416 0.322032 10.3416 0.322851
25.2544 0.322912 0.0213666 20.8473 0.0215782 0.489038 21.2 10.4416 0.0256601 10.4416 0.322029 10.4416 0.322858
25.3544 0.322857 0.0213819 20.9473 0.0217527 0.452123 21.3 10.5416 0.0255349 10.5416 0.321706 10.5416 0.322885
25.4544 0.322585 0.0214358 21.0473 0.0219518 0.319991 21.4 10.6416 0.0254002 10.6416 0.321714 10.6416 0.32254
25.5544 0.322603 0.0214904 21.1473 0.0221691 0.145818 21.5 10.7416 0.0252673 10.7416 0.32171 10.7416 0.322539
25.6544 0.322571 0.0215456 21.2473 0.0224336 0.0521542 21.6 10.8416 0.0251179 10.8416 0.321702 10.8416 0.32258
25.7544 0.322597 0.0216343 21.3473 0.0227121 0.0409639 21.7 10.9416 0.0250175 10.9416 0.321726 10.9416 0.322545
25.8544 0.322592 0.0216954 21.4473 0.02302 0.0362134 21.8 11.0416 0.0249096 11.0416 0.321688 11.0416 0.322569
25.9544 0.322559 0.0217857 21.5473 0.0233871 0.031678 21.9 11.1416 0.0247975 11.1416 0.321708 11.1416 0.322562
26.0544 0.322609 0.0218664 21.6473 0.0237982 0.0284735 22 11.2416 0.024722 11.2416 0.321735 11.2416 0.322535
26.1544 0.322568 0.021958 21.7473 0.0242622 0.0264715 22.1 11.3416 0.0246127 11.3416 0.321704 11.3416 0.322575
26.2544 0.322578 0.0220554 21.8473 0.0247943 0.0253639 22.2 11.4416 0.0244448 11.4416 0.321727 11.4416 0.322568
26.3544 0.322584 0.0221467 21.9473 0.0254073 0.0247003 22.3 11.5416 0.024234 11.5416 0.321704 11.5416 0.322544
26.4544 0.322236 0.0222302 22.0473 0.0261214 0.0241967 22.4 11.6416 0.0238685 11.6416 0.321397 11.6416 0.322604
26.5544 0.322268 0.022359 22.1473 0.0269573 0.0238293 22.5 11.7416 0.0233379 11.7416 0.321417 11.7416 0.322612
26.6544 0.322285 0.0224383 22.2473 0.0278898 0.023566 22.6 11.8416 0.0226168 11.8416 0.321392 11.8416 0.322304
26.7544 0.322264 0.0225336 22.3473 0.0290013 0.0233291 22.7 11.9416 0.0216102 11.9416 0.32139 11.9416 0.322319
26.8544 0.322285 0.022651 22.4473 0.0302759 0.0231319 22.8 12.0416 0.0203378 12.0416 0.321416 12.0416 0.322255
26.9544 0.322257 0.0227357 22.5473 0.0316605 0.0229761 22.9 12.1416 0.018689 12.1416 0.321406 12.1416 0.322254
27.0544 0.321923 0.0228521 22.6473 0.0332671 0.0228087 23 12.2416 0.016475 12.2416 0.321087 12.2416 0.322288
27.1544 0.321954 0.0229674 22.7473 0.0350109 0.0226943 23.1 12.3416 0.0136663 12.3416 0.321115 12.3416 0.321923
27.2544 0.321953 0.0230699 22.8473 0.0368238 0.0225463 23.2 12.4416 0.0115239 12.4416 0.320777 12.4416 0.321946
27.3544 0.321918 0.0231849 22.9473 0.0387591 0.0224036 23.3 12.5416 0.0130589 12.5416 0.321101 12.5416 0.321966
27.4544 0.322287 0.0233043 23.0473 0.0407836 0.0222881 23.4 12.6416 0.017602 12.6416 0.32111 12.6416 0.322249
27.5544 0.322252 0.0234087 23.1473 0.0429606 0.0221666 23.5 12.7416 0.021841 12.7416 0.321383 12.7416 0.322272
27.6544 0.322573 0.0235432 23.2473 0.0453497 0.0220427 23.6 12.8416 0.0299643 12.8416 0.321698 12.8416 0.322574
27.7544 0.323534 0.0236611 23.3473 0.0479547 0.0219476 23.7 12.9416 0.055591 12.9416 0.322972 12.9416 0.323503
27.8544 0.328171 0.0237902 23.4473 0.0509764 0.0218101 23.8 13.0416 0.17156 13.0416 0.32917 13.0416 0.327829
27.9544 0.332243 0.0239387 23.5473 0.0545303 0.0217089 23.9 13.1416 0.282431 13.1416 0.335136 13.1416 0.332145
28.0544 0.341877 0.0240713 23.6473 0.0589063 0.0215987 24 13.2416 0.48807 13.2416 0.348729 13.2416 0.343028
28.1544 0.343741 0.0242253 23.7473 0.0646153 0.0214792 24.1 13.3416 0.549491 13.3416 0.35247 13.3416 0.34654
28.2544 0.343788 0.024384 23.8473 0.0726493 0.0213861 24.2 13.4416 0.552485 13.4416 0.352797 13.4416 0.347131
28.3544 0.342827 0.0245466 23.9473 0.0849984 0.02127 24.3 13.5416 0.52886 13.5416 0.35122 13.5416 0.345901
28.4544 0.340317 0.0247335 24.0473 0.105271 0.0211744 24.4 13.6416 0.471361 13.6416 0.346867 13.6416 0.342447
28.5544 0.332246 0.0249485 24.1473 0.139051 0.0211074 24.5 13.7416 0.305838 13.7416 0.335751 13.7416 0.333721
28.6544 0.325391 0.0251785 24.2473 0.188924 0.0210136 24.6 13.8416 0.119956 13.8416 0.325753 13.8416 0.326346
28.7544 0.324125 0.0254484 24.3473 0.246243 0.0209586 24.7 13.9416 0.0454779 13.9416 0.323574 13.9416 0.324445
28.8544 0.324466 0.0257637 24.4473 0.299417 0.0208882 24.8 14.0416 0.0364963 14.0416 0.323584 14.0416 0.324419
28.9544 0.324128 0.0260799 24.5473 0.349422 0.0208258 24.9 14.1416 0.0316499 14.1416 0.323243 14.1416 0.324129
29.0544 0.32383 0.0264402 24.6473 0.402035 0.0207792 25 14.2416 0.0287466 14.2416 0.322971 14.2416 0.324145
29.1544 0.323861 0.0268384 24.7473 0.445253 0.0207393 25.1 14.3416 0.0271453 14.3416 0.322959 14.3416 0.323802
29.2544 0.323516 0.0272471 24.8473 0.470055 0.0206801 25.2 14.4416 0.0263897 14.4416 0.322653 14.4416 0.323837
29.3544 0.323519 0.0277019 24.9473 0.481173 0.0206774 25.3 14.5416 0.026073 14.5416 0.322681 14.5416 0.32381
29.4544 0.32353 0.0281735 25.0473 0.477579 0.0206625 25.4 14.6416 0.0259735 14.6416 0.322631 14.6416 0.323485
29.5544 0.323191 0.028703 25.1473 0.431724 0.0206681 25.5 14.7416 0.0258812 14.7416 0.322306 14.7416 0.323509
29.6544 0.32322 0.0292931 25.2473 0.287961 0.0206815 25.6 14.8416 0.0258465 14.8416 0.322338 14.8416 0.323487
29.7544 0.323231 0.0299275 25.3473 0.0960458 0.0206819 25.7 14.9416 0.0258137 14.9416 0.322299 14.9416 0.323479
29.8544 0.323193 0.030576 25.4473 0.0448387 0.020694 25.8 15.0416 0.0257455 15.0416 0.322324 15.0416 0.32322
29.9544 0.323224 0.0313063 25.5473 0.0368954 0.0207377 25.9 15.1416 0.0256927 15.1416 0.32233 15.1416 0.323161
30.0544 0.323228 0.0320643 25.6473 0.031411 0.0207665 26 15.2416 0.025608 15.2416 0.3223 15.2416 0.323201
30.1544 0.322876 0.0328815 25.7473 0.0278639 0.0208361 26.1 15.3416 0.0254601 15.3416 0.322042 15.3416 0.323208
30.2544 0.322928 0.0338051 25.8473 0.0260856 0.0208919 26.2 15.4416 0.0253417 15.4416 0.322029 15.4416 0.323174
30.3544 0.322888 0.0347494 25.9473 0.0251661 0.0209313 26.3 15.5416 0.0251842 15.5416 0.321996 15.5416 0.323204
30.4544 0.322868 0.0357522 26.0473 0.0246326 0.0210152 26.4 15.6416 0.0250603 15.6416 0.322051 15.6416 0.3232
30.5544 0.322912 0.0368609 26.1473 0.0242751 0.0211022 26.5 15.7416 0.0249551 15.7416 0.322005 15.7416 0.323167
30.6544 0.322877 0.0380289 26.2473 0.024058 0.0211815 26.6 15.8416 0.0248312 15.8416 0.322028 15.8416 0.323199
30.7544 0.322567 0.039291 26.3473 0.0238845 0.0212903 26.7 15.9416 0.0247329 15.9416 0.322065 15.9416 0.323183
30.8544 0.322604 0.0406757 26.4473 0.0237599 0.0213758 26.8 16.0416 0.0246486 16.0416 0.322006 16.0416 0.322853
30.9544 0.322572 0.0421284 26.5473 0.0236666 0.0214908 26.9 16.1416 0.0245098 16.1416 0.321711 16.1416 0.322887
31.0544 0.322589 0.0437418 26.6473 0.0235671 0.0216332 27 16.2416 0.0243703 16.2416 0.321734 16.2416 0.322853
31.1544 0.322596 0.0455004 26.7473 0.0234873 0.0217469 27.1 16.3416 0.0240962 16.3416 0.321689 16.3416 0.322876
31.2544 0.322565 0.0474156 26.8473 0.0234002 0.021906 27.2 16.4416 0.0236868 16.4416 0.32172 16.4416 0.322896
31.3544 0.322596 0.0495904 26.9473 0.0232982 0.0220593 27.3 16.5416 0.0230806 16.5416 0.321704 16.5416 0.322851
31.4544 0.322586 0.0520225 27.0473 0.0232195 0.0222206 27.4 16.6416 0.0222593 16.6416 0.321682 16.6416 0.32288
31.5544 0.322565 0.0548686 27.1473 0.0231199 0.0224195 27.5 16.7416 0.0211547 16.7416 0.321724 16.7416 0.322885
31.6544 0.322297 0.0582241 27.2473 0.0230217 0.0226113 27.6 16.8416 0.0197547 16.8416 0.321384 16.8416 0.322855
31.7544 0.322269 0.0622627 27.3473 0.0229297 0.0228238 27.7 16.9416 0.0179016 16.9416 0.321396 16.9416 0.322589
31.8544 0.322242 0.0673994 27.4473 0.0228122 0.0230498 27.8 17.0416 0.0153932 17.0416 0.321444 17.0416 0.322569
31.9544 0.322275 0.0742342 27.5473 0.022707 0.0233071 27.9 17.1416 0.0125195 17.1416 0.321084 17.1416 0.322552
32.0544 0.32194 0.0839557 27.6473 0.0226038 0.0235435 28 17.2416 0.0115175 17.2416 0.321096 17.2416 0.322572
32.1544 0.322268 0.0988432 27.7473 0.0224646 0.0238598 28.1 17.3416 0.0147999 17.3416 0.32143 17.3416 0.322559
32.2544 0.322276 0.123016 27.8473 0.0223554 0.0241811 28.2 17.4416 0.0192981 17.4416 0.321385 17.4416 0.322558
32.3544 0.322576 0.161563 27.9473 0.0222433 0.0245399 28.3 17.5416 0.0243764 17.5416 0.321715 17.5416 0.322891
32.4544 0.322905 0.21308 28.0473 0.0221194 0.0249286 28.4 17.6416 0.0368442 17.6416 0.322349 17.6416 0.32316
32.5544 0.324772 0.268151 28.1473 0.0220153 0.0253501 28.5 17.7416 0.0870819 17.7416 0.32484 17.7416 0.325055
32.6544 0.33033 0.317005 28.2473 0.021879 0.0258478 28.6 17.8416 0.224774 17.8416 0.332308 17.8416 0.330305
32.7544 0.33567 0.370794 28.3473 0.0217619 0.0263737 28.7 17.9416 0.365934 17.9416 0.34035 17.9416 0.336513
32.8544 0.343459 0.426639 28.4473 0.021648 0.0269869 28.8 18.0416 0.525966 18.0416 0.351234 18.0416 0.345564
32.9544 0.344057 0.474677 28.5473 0.0215133 0.0276924 28.9 18.1416 0.554565 18.1416 0.35313 18.1416 0.347445
33.0544 0.343772 0.502199 28.6473 0.0214091 0.0285033 29 18.2416 0.544608 18.2416 0.352481 18.2416 0.347102
33.1544 0.342185 0.518051 28.7473 0.0213179 0.0294592 29.1 18.3416 0.510626 18.3416 0.349998 18.3416 0.345275
33.2544 0.337531 0.523858 28.8473 0.02119 0.030579 29.2 18.4416 0.413937 18.4416 0.343156 18.4416 0.339639
33.3544 0.328828 0.509402 28.9473 0.0211001 0.0318526 29.3 18.5416 0.220137 18.5416 0.330752 18.5416 0.330263
33.4544 0.324129 0.449515 29.0473 0.0210124 0.0333143 29.4 18.6416 0.0656752 18.6416 0.323609 18.6416 0.32475
33.5544 0.324442 0.304435 29.1473 0.0209135 0.0348708 29.5 18.7416 0.0405596 18.7416 0.32393 18.7416 0.325047
33.6544 0.324464 0.113067 29.2473 0.0208465 0.0364313 29.6 18.8416 0.0340857 18.8416 0.323583 18.8416 0.324704
33.7544 0.324134 0.0496271 29.3473 0.0207676 0.0380561 29.7 18.9416 0.0301646 18.9416 0.323293 18.9416 0.324455
33.8544 0.323829 0.0416967 29.4473 0.0206933 0.0396719 29.8 19.0416 0.0278823 19.0416 0.323289 19.0416 0.324105
33.9544 0.323827 0.0377569 29.5473 0.0206376 0.0413307 29.9 19.1416 0.0267197 19.1416 0.322955 19.1416 0.3241
34.0544 0.3235 0.0343207 29.6473 0.0205773 0.0430747 30 19.2416 0.0262074 19.2416 0.322992 19.2416 0.324138
34.1544 0.323543 0.0316668 29.7473 0.0205549 0.0449029 30.1 19.3416 0.0260089 19.3416 0.32266 19.3416 0.323777
34.2544 0.32353 0.0295163 29.8473 0.020508 0.0468641 30.2 19.4416 0.0259 19.4416 0.322633 19.4416 0.323798
34.3544 0.323199 0.0277458 29.9473 0.0204623 0.0490425 30.3 19.5416 0.0258347 19.5416 0.322671 19.5416 0.323811
34.4544 0.323226 0.0263701 30.0473 0.020423 0.0514332 30.4 19.6416 0.0257991 19.6416 0.322627 19.6416 0.323776
34.5544 0.323178 0.0253194 30.1473 0.0204068 0.0542227 30.5 19.7416 0.0257357 19.7416 0.32233 19.7416 0.323816
34.6544 0.32318 0.0245648 30.2473 0.0203966 0.0574955 30.6 19.8416 0.0256632 19.8416 0.322364 19.8416 0.323485
34.7544 0.323215 0.0240217 30.3473 0.0203813 0.0613822 30.7 19.9416 0.0255958 19.9416 0.322311 19.9416 0.32345
34.8544 0.322869 0.0236077 30.4473 0.0203562 0.0663122 30.8 20.0416 0.0254698 20.0416 0.322358 20.0416 0.323491
34.9544 0.322882 0.0233017 30.5473 0.0203483 0.0727792 30.9 20.1416 0.0253259 20.1416 0.322367 20.1416 0.323468
35.0544 0.3229 0.0230391 30.6473 0.02037 0.0818467 31 20.2416 0.0252028 20.2416 0.322334 20.2416 0.323466
35.1544 0.322853 0.0227906 30.7473 0.0203732 0.0955211 31.1 20.3416 0.0250584 20.3416 0.322362 20.3416 0.32349
35.2544 0.322909 0.0226006 30.8473 0.020392 0.117384 31.2 20.4416 0.0249285 20.4416 0.322037 20.4416 0.323474
35.3544 0.322893 0.0224151 30.9473 0.0204155 0.152846 31.3 20.5416 0.0248276 20.5416 0.322015 20.5416 0.323482
35.4544 0.322559 0.0222383 31.0473 0.0204564 0.205112 31.4 20.6416 0.0247098 20.6416 0.322064 20.6416 0.323181
35.5544 0.322577 0.0221009 31.1473 0.020505 0.267148 31.5 20.7416 0.0246323 20.7416 0.322026 20.7416 0.323143
35.6544 0.322558 0.0219465 31.2473 0.0205632 0.297859 31.6 20.8416 0.0245179 20.8416 0.322021 20.8416 0.323153
35.7544 0.322554 0.021821 31.3473 0.0206291 0.312283 31.7 20.9416 0.0243638 20.9416 0.322036 20.9416 0.323173
35.8544 0.322573 0.0216991 31.4473 0.0207382 0.368758 31.8 21.0416 0.0241531 21.0416 0.321994 21.0416 0.323143
35.9544 0.322548 0.0215851 31.5473 0.0208414 0.425615 31.9 21.1416 0.023779 21.1416 0.322033 21.1416 0.323185
36.0544 0.322531 0.0214842 31.6473 0.0209736 0.465534 32 21.2416 0.0232192 21.2416 0.322032 21.2416 0.323189
36.1544 0.32256 0.0214038 31.7473 0.0211367 0.487079 32.1 21.3416 0.0224637 21.3416 0.322004 21.3416 0.323172
36.2544 0.322534 0.0213135 31.8473 0.0213197 0.496849 32.2 21.4416 0.021432 21.4416 0.321732 21.4416 0.322893
36.3544 0.322254 0.0212682 31.9473 0.0215625 0.490448 32.3 21.5416 0.020086 21.5416 0.321731 21.5416 0.322859
36.4544 0.322249 0.0212003 32.0473 0.0218258 0.438175 32.4 21.6416 0.0183421 21.6416 0.321714 21.6416 0.322847
36.5544 0.322219 0.0211504 32.1473 0.0221339 0.284568 32.5 21.7416 0.0159675 21.7416 0.321441 21.7416 0.322576
36.6544 0.321926 0.0211056 32.2473 0.0225259 0.108872 32.6 21.8416 0.0130392 21.8416 0.321403 21.8416 0.32255
36.7544 0.321919 0.0210865 32.3473 0.0229453 0.0466654 32.7 21.9416 0.0113276 21.9416 0.321414 21.9416 0.322539
36.8544 0.322221 0.0210658 32.4473 0.0234309 0.0395784 32.8 22.0416 0.0138069 22.0416 0.321424 22.0416 0.322571
36.9544 0.322242 0.0210647 32.5473 0.0240363 0.0345523 32.9 22.1416 0.018443 22.1416 0.321692 22.1416 0.322863
37.0544 0.322233 0.0210572 32.6473 0.0247109 0.0303127 33 22.2416 0.0231178 22.2416 0.321705 22.2416 0.322912
37.1544 0.322836 0.0210724 32.7473 0.0255106 0.0274964 33.1 22.3416 0.0333159 22.3416 0.322346 22.3416 0.323232
37.2544 0.324136 0.0211398 32.8473 0.0264592 0.0258877 33.2 22.4416 0.069651 22.4416 0.324197 22.4416 0.324715
37.3544 0.329683 0.021156 32.9473 0.0275541 0.0250227 33.3 22.5416 0.203604 22.5416 0.331364 22.5416 0.32997
37.4544 0.333446 0.0212127 33.0473 0.0288498 0.0244559 33.4 22.6416 0.319277 22.6416 0.337541 22.6416 0.334649
37.5544 0.34251 0.0212819 33.1473 0.0303608 0.0240446 33.5 22.7416 0.510399 22.7416 0.35062 22.7416 0.34555
37.6544 0.343723 0.0213484 33.2473 0.0320891 0.0237344 33.6 22.8416 0.55236 22.8416 0.353126 22.8416 0.348394
37.7544 0.343719 0.0214183 33.3473 0.0341327 0.0234981 33.7 22.9416 0.548094 22.9416 0.353086 22.9416 0.348986
37.8544 0.342476 0.0214777 33.4473 0.0364105 0.023311 33.8 23.0416 0.519115 23.0416 0.351235 23.0416 0.347729
37.9544 0.339033 0.0215447 33.5473 0.0389852 0.0231447 33.9 23.1416 0.44239 23.1416 0.345662 23.1416 0.343359
38.0544 0.330321 0.0216106 33.6473 0.0418381 0.0229782 34 23.2416 0.25676 23.2416 0.333552 23.2416 0.333662
38.1544 0.324421 0.0216788 33.7473 0.0450316 0.022858 34.1 23.3416 0.0827146 23.3416 0.32484 23.3416 0.326924
38.2544 0.324406 0.0217659 33.8473 0.0485999 0.0227474 34.2 23.4416 0.0423364 23.4416 0.324238 23.4416 0.326314
38.3544 0.324433 0.0218491 33.9473 0.052689 0.0226148 34.3 23.5416 0.0350683 23.5416 0.324206 23.5416 0.325963
38.4544 0.324098 0.0219138 34.0473 0.0575695 0.0225147 34.4 23.6416 0.0307723 23.6416 0.323917 23.6416 0.325657
38.5544 0.323783 0.0220153 34.1473 0.0636848 0.0223919 34.5 23.7416 0.0282001 23.7416 0.323592 23.7416 0.325667
38.6544 0.32382 0.0221025 34.2473 0.0718528 0.0222763 34.6 23.8416 0.0268722 23.8416 0.323258 23.8416 0.325317
38.7544 0.32379 0.0221874 34.3473 0.0835914 0.0221662 34.7 23.9416 0.0262766 23.9416 0.323291 23.9416 0.325354
38.8544 0.323492 0.0223003 34.4473 0.101751 0.0220533 34.8 24.0416 0.0260013 24.0416 0.32297 24.0416 0.325052
38.9544 0.32352 0.0223982 34.5473 0.130735 0.0219265 34.9 24.1416 0.0259033 24.1416 0.322943 24.1416 0.325023
39.0544 0.323487 0.0224911 34.6473 0.174128 0.0218235 35 24.2416 0.0258088 24.2416 0.322982 24.2416 0.325062
39.1544 0.323192 0.0225944 34.7473 0.227568 0.0217043 35.1 24.3416 0.0257634 24.3416 0.322944 24.3416 0.32505
39.2544 0.323195 0.022693 34.8473 0.28124 0.0216002 35.2 24.4416 0.025711 24.4416 0.322955 24.4416 0.325014
39.3544 0.323151 0.0227792 34.9473 0.32595 0.0215145 35.3 24.5416 0.0256393 24.5416 0.322674 24.5416 0.325047
39.4544 0.323192 0.0229062 35.0473 0.37753 0.0214016 35.4 24.6416 0.0255543 24.6416 0.322637 24.6416 0.325047
39.5544 0.323185 0.0230126 35.1473 0.426263 0.0213168 35.5 24.7416 0.0254591 24.7416 0.322656 24.7416 0.324722
39.6544 0.32285 0.0231552 35.2473 0.458175 0.0212175 35.6 24.8416 0.0253124 24.8416 0.32266 24.8416 0.32474
39.7544 0.322885 0.0232902 35.3473 0.475212 0.0211241 35.7 24.9416 0.0251738 24.9416 0.322623 24.9416 0.324693
39.8544 0.322864 0.0234132 35.4473 0.480573 0.0210654 35.8 25.0416 0.0250335 25.0416 0.322652 25.0416 0.324706
39.9544 0.32285 0.0235667 35.5473 0.459917 0.0209686 35.9 25.1416 0.0249048 25.1416 0.322654 25.1416 0.324761
40.0544 0.322892 0.0237534 35.6473 0.368528 0.0208946 36 25.2416 0.0248144 25.2416 0.322639 25.2416 0.324715
40.1544 0.322886 0.0239327 35.7473 0.170577 0.0208402 36.1 25.3416 0.0247003 25.3416 0.322352 25.3416 0.324745
40.2544 0.322856 0.0241309 35.8473 0.0564535 0.0207619 36.2 25.4416 0.0246124 25.4416 0.322326 25.4416 0.324752
40.3544 0.322887 0.0243581 35.9473 0.0394189 0.0207258 36.3 25.5416 0.0245157 25.5416 0.322314 25.5416 0.324728
40.4544 0.32253 0.0245858 36.0473 0.0335589 0.0206764 36.4 25.6416 0.0243492 25.6416 0.322359 25.6416 0.324741
40.5544 0.322557 0.024858 36.1473 0.0289667 0.0206155 36.5 25.7416 0.0241243 25.7416 0.32231 25.7416 0.324724
40.6544 0.322565 0.0251349 36.2473 0.0265314 0.0206128 36.6 25.8416 0.0237755 25.8416 0.322346 25.8416 0.324717
40.7544 0.322532 0.0254622 36.3473 0.0253573 0.0205668 36.7 25.9416 0.02321 25.9416 0.322347 25.9416 0.324744
40.8544 0.322562 0.0258087 36.4473 0.0247151 0.0205493 36.8 26.0416 0.0224389 26.0416 0.322302 26.0416 0.324709
40.9544 0.322553 0.0261658 36.5473 0.0243103 0.0205581 36.9 26.1416 0.0214132 26.1416 0.322332 26.1416 0.324715
41.0544 0.322229 0.0265851 36.6473 0.0240801 0.0205378 37 26.2416 0.0200545 26.2416 0.322031 26.2416 0.324765
41.1544 0.322263 0.0270449 36.7473 0.023903 0.0205396 37.1 26.3416 0.0182955 26.3416 0.321994 26.3416 0.324399
41.2544 0.322235 0.0274984 36.8473 0.0237861 0.0205671 37.2 26.4416 0.0158872 26.4416 0.322035 26.4416 0.324424
41.3544 0.322228 0.0280297 36.9473 0.0237108 0.0205664 37.3 26.5416 0.0128797 26.5416 0.321715 26.5416 0.324449
41.4544 0.322249 0.0286037 37.0473 0.0236215 0.0205924 37.4 26.6416 0.0113189 26.6416 0.321699 26.6416 0.324382
41.5544 0.322228 0.029209 37.1473 0.0235628 0.0206281 37.5 26.7416 0.0140209 26.7416 0.322037 26.7416 0.324415
41.6544 0.322234 0.0298926 37.2473 0.023498 0.0206515 37.6 26.8416 0.0186715 26.8416 0.32201 26.8416 0.324741
41.7544 0.322592 0.0306088 37.3473 0.0234324 0.0206972 37.7 26.9416 0.0235542 26.9416 0.322334 26.9416 0.324692
41.8544 0.322857 0.0313667 37.4473 0.0233749 0.0207584 37.8 27.0416 0.034353 27.0416 0.32299 27.0416 0.325354
41.9544 0.324436 0.0322038 37.5473 0.0232877 0.0207994 37.9 27.1416 0.0741201 27.1416 0.324806 27.1416 0.326937
42.0544 0.329715 0.0330845 37.6473 0.0232019 0.0208842 38 27.2416 0.210195 27.2416 0.332619 27.2416 0.333044
42.1544 0.334072 0.0340502 37.7473 0.0231315 0.0209405 38.1 27.3416 0.328109 27.3416 0.340333 27.3416 0.339946
42.2544 0.342826 0.0350924 37.8473 0.023022 0.0210336 38.2 27.4416 0.513979 27.4416 0.354645 27.4416 0.355521
42.3544 0.343738 0.0361633 37.9473 0.0229244 0.021131 38.3 27.5416 0.552553 27.5416 0.357803 27.5416 0.362048
42.4544 0.343712 0.0373758 38.0473 0.0228034 0.0212295 38.4 27.6416 0.546728 27.6416 0.358093 27.6416 0.363944
42.5544 0.342516 0.0387772 38.1473 0.0226626 0.0213288 38.5 27.7416 0.516353 27.7416 0.356217 27.7416 0.362349
42.6544 0.338434 0.0402875 38.2473 0.0225603 0.021464 38.6 27.8416 0.433512 27.8416 0.35002 27.8416 0.356166
42.7544 0.33002 0.0419566 38.3473 0.0224245 0.0215791 38.7 27.9416 0.244531 27.9416 0.336661 27.9416 0.34272
42.8544 0.324443 0.043826 38.4473 0.0222952 0.0217567 38.8 28.0416 0.0763334 28.0416 0.327612 28.0416 0.333979
42.9544 0.324716 0.0458456 38.5473 0.022191 0.0219457 38.9 28.1416 0.0417686 28.1416 0.32702 28.1416 0.333076
43.0544 0.32441 0.0480583 38.6473 0.0220592 0.0221574 39 28.2416 0.0347542 28.2416 0.326665 28.2416 0.332434
43.1544 0.324138 0.0505071 38.7473 0.0219366 0.0224081 39.1 28.3416 0.0305745 28.3416 0.32638 28.3416 0.332088
43.2544 0.323778 0.0532568 38.8473 0.0218283 0.0226684 39.2 28.4416 0.028096 28.4416 0.326405 28.4416 0.331827
43.3544 0.3238 0.056518 38.9473 0.0217017 0.0229812 39.3 28.5416 0.0268022 28.5416 0.326051 28.5416 0.331794
43.4544 0.323507 0.0603878 39.0473 0.0215797 0.0233171 39.4 28.6416 0.0262313 28.6416 0.325781 28.6416 0.331475
43.5544 0.323467 0.0651923 39.1473 0.0214705 0.0236642 39.5 28.7416 0.0259848 28.7416 0.325775 28.7416 0.331513
43.6544 0.323499 0.0714855 39.2473 0.021355 0.0240733 39.6 28.8416 0.0258688 28.8416 0.325769 28.8416 0.331177
43.7544 0.323485 0.0802117 39.3473 0.0212645 0.0245247 39.7 28.9416 0.0258003 28.9416 0.325793 28.9416 0.331177
43.8544 0.323167 0.093355 39.4473 0.0211594 0.025025 39.8 29.0416 0.0257254 29.0416 0.325475 29.0416 0.331213
43.9544 0.323207 0.114495 39.5473 0.0210589 0.0256061 39.9 29.1416 0.0256803 29.1416 0.32545 29.1416 0.331167
44.0544 0.323173 0.149077 39.6473 0.0209885 0.026281 40 29.2416 0.0256102 29.2416 0.325482 29.2416 0.330866
44.1544 0.323159 0.198901 39.7473 0.0209069 0.0270184 40.1 29.3416 0.0255031 29.3416 0.325463 29.3416 0.330886
44.2544 0.323195 0.255541 39.8473 0.020833 0.0278931 40.2 29.4416 0.0253974 29.4416 0.325153 29.4416 0.330845
44.3544 0.323146 0.303649 39.9473 0.0207682 0.0288812 40.3 29.5416 0.0252593 29.5416 0.325185 29.5416 0.330902
44.4544 0.322862 0.353095 40.0473 0.0206954 0.0300249 40.4 29.6416 0.0251026 29.6416 0.325153 29.6416 0.330879
44.5544 0.322863 0.410491 40.1473 0.0206198 0.0312888 40.5 29.7416 0.0249898 29.7416 0.325162 29.7416 0.330857
44.6544 0.322859 0.463644 40.2473 0.0205664 0.0326872 40.6 29.8416 0.0248476 29.8416 0.325165 29.8416 0.330598
44.7544 0.322883 0.496927 40.3473 0.0205098 0.0342015 40.7 29.9416 0.0247277 29.9416 0.325133 29.9416 0.330569
44.8544 0.322898 0.515229 40.4473 0.0204654 0.0357779 40.8 30.0416 0.0246594 30.0416 0.325153 30.0416 0.330549
44.9544 0.322843 0.523814 40.5473 0.0204308 0.03736 40.9 30.1416 0.0245523 30.1416 0.32483 30.1416 0.33059
45.0544 0.322871 0.516347 40.6473 0.020384 0.0390055 41 30.2416 0.0244426 30.2416 0.324797 30.2416 0.330566
45.1544 0.322872 0.471234 40.7473 0.0203616 0.0406717 41.1 30.3416 0.0242951 30.3416 0.324843 30.3416 0.330561
45.2544 0.322538 0.348812 40.8473 0.0203083 0.0423793 41.2 30.4416 0.0240173 30.4416 0.324793 30.4416 0.330569
45.3544 0.322545 0.155981 40.9473 0.0202856 0.0442241 41.3 30.5416 0.0236241 30.5416 0.324828 30.5416 0.330551
45.4544 0.322529 0.055955 41.0473 0.0202749 0.0461721 41.4 30.6416 0.0230374 30.6416 0.324836 30.6416 0.330269
45.5544 0.322524 0.0425304 41.1473 0.0202463 0.0483078 41.5 30.7416 0.0221898 30.7416 0.324807 30.7416 0.330276
45.6544 0.322564 0.0385793 41.2473 0.0202346 0.0507022 41.6 30.8416 0.0210798 30.8416 0.324504 30.8416 0.330245
45.7544 0.322523 0.034901 41.3473 0.0202414 0.0534176 41.7 30.9416 0.0196684 30.9416 0.324514 30.9416 0.330273
45.8544 0.322211 0.0320109 41.4473 0.0202309 0.0566113 41.8 31.0416 0.0177324 31.0416 0.324485 31.0416 0.33027
45.9544 0.322247 0.0297539 41.5473 0.0202474 0.0604104 41.9 31.1416 0.0151485 31.1416 0.324198 31.1416 0.329931
46.0544 0.322205 0.0278895 41.6473 0.0202555 0.0651314 42 31.2416 0.0121516 31.2416 0.324202 31.2416 0.329979
46.1544 0.322236 0.0264274 41.7473 0.0202748 0.0713108 42.1 31.3416 0.0115439 31.3416 0.324163 31.3416 0.329943
46.2544 0.322224 0.0253254 41.8473 0.0203225 0.0798788 42.2 31.4416 0.015268 31.4416 0.324204 31.4416 0.32993
46.3544 0.322211 0.0245509 41.9473 0.0203577 0.0926375 42.3 31.5416 0.0198723 31.5416 0.324478 31.5416 0.330284
46.4544 0.322558 0.0239991 42.0473 0.0204237 0.112941 42.4 31.6416 0.0256296 31.6416 0.324798 31.6416 0.330532
46.5544 0.323183 0.0235992 42.1473 0.0205266 0.146028 42.5 31.7416 0.0400684 31.7416 0.325461 31.7416 0.331153
46.6544 0.325339 0.0232844 42.2473 0.0206466 0.196025 42.6 31.8416 0.102578 31.8416 0.328864 31.8416 0.33369
46.7544 0.330651 0.0230282 42.3473 0.0207918 0.257812 42.7 31.9416 0.234653 31.9416 0.336695 31.9416 0.340202
46.8544 0.336872 0.0227671 42.4473 0.020969 0.296951 42.8 32.0416 0.387547 32.0416 0.348124 32.0416 0.350217
46.9544 0.343405 0.0225676 42.5473 0.0211506 0.309727 42.9 32.1416 0.530697 32.1416 0.360883 32.1416 0.365788
47.0544 0.344048 0.0223762 42.6473 0.0213898 0.365765 43 32.2416 0.553318 32.2416 0.363716 32.2416 0.373234
47.1544 0.343391 0.0221862 42.7473 0.0216938 0.424777 43.1 32.3416 0.540137 32.3416 0.363412 32.3416 0.374813
47.2544 0.341866 0.0220545 42.8473 0.0220766 0.467525 43.2 32.4416 0.501923 32.4416 0.360903 32.4416 0.372318
47.3544 0.336255 0.0218849 42.9473 0.0225884 0.490818 43.3 32.5416 0.38362 32.5416 0.351263 32.5416 0.361721
47.4544 0.328121 0.0217499 43.0473 0.0232094 0.501171 43.4 32.6416 0.194035 32.6416 0.337531 32.6416 0.347736
47.5544 0.324114 0.0216543 43.1473 0.02404 0.494642 43.5 32.7416 0.0572969 32.7416 0.330111 32.7416 0.339911
47.6544 0.32472 0.021533 43.2473 0.0250296 0.440651 43.6 32.8416 0.0394677 32.8416 0.330141 32.8416 0.339263
47.7544 0.324388 0.0214237 43.3473 0.0262009 0.284437 43.7 32.9416 0.0334108 32.9416 0.329784 32.9416 0.338662
47.8544 0.324117 0.0213436 43.4473 0.0275756 0.105781 43.8 33.0416 0.0297544 33.0416 0.329485 33.0416 0.33802
47.9544 0.324107 0.0212469 43.5473 0.0292179 0.0461355 43.9 33.1416 0.0276386 33.1416 0.329193 33.1416 0.337719
48.0544 0.323769 0.0211683 43.6473 0.0311031 0.0392551 44 33.2416 0.0265547 33.2416 0.328844 33.2416 0.337753
48.1544 0.323796 0.0211155 43.7473 0.033282 0.0341093 44.1 33.3416 0.0261102 33.3416 0.328867 33.3416 0.337398
48.2544 0.323464 0.0210565 43.8473 0.0356656 0.0298919 44.2 33.4416 0.0259092 33.4416 0.328566 33.4416 0.337398
48.3544 0.323476 0.0210266 43.9473 0.0381687 0.0272112 44.3 33.5416 0.0257791 33.5416 0.328552 33.5416 0.337118
48.4544 0.323502 0.0209898 44.0473 0.0408403 0.0257424 44.4 33.6416 0.0257084 33.6416 0.328581 33.6416 0.337061
48.5544 0.323459 0.0209597 44.1473 0.0436782 0.0249166 44.5 33.7416 0.0256236 33.7416 0.328564 33.7416 0.337114
48.6544 0.32318 0.0209502 44.2473 0.0468326 0.0244143 44.6 33.8416 0.0255532 33.8416 0.328233 33.8416 0.337101
48.7544 0.323189 0.0209402 44.3473 0.0503847 0.0240312 44.7 33.9416 0.0254725 33.9416 0.328269 33.9416 0.336774
48.8544 0.323155 0.0209347 44.4473 0.0545428 0.0237737 44.8 34.0416 0.0253588 34.0416 0.328225 34.0416 0.336819
48.9544 0.323189 0.0209666 44.5473 0.0596823 0.0235865 44.9 34.1416 0.0252282 34.1416 0.328234 34.1416 0.336795
49.0544 0.323176 0.020982 44.6473 0.066297 0.0234252 45 34.2416 0.0250878 34.2416 0.328254 34.2416 0.33678
49.1544 0.322849 0.0210219 44.7473 0.0753906 0.0233182 45.1 34.3416 0.0249343 34.3416 0.328205 34.3416 0.336813
49.2544 0.322876 0.021058 44.8473 0.0888834 0.0231894 45.2 34.4416 0.0248094 34.4416 0.32794 34.4416 0.336466
49.3544 0.322853 0.0210952 44.9473 0.110177 0.0230799 45.3 34.5416 0.024698 34.5416 0.327965 34.5416 0.336471
49.4544 0.322823 0.0211565 45.0473 0.143998 0.0230078 45.4 34.6416 0.0245826 34.6416 0.327955 34.6416 0.336495
49.5544 0.322875 0.0212252 45.1473 0.192078 0.0229048 45.5 34.7416 0.024507 34.7416 0.327995 34.7416 0.336481
49.6544 0.32284 0.0212754 45.2473 0.247013 0.0227813 45.6 34.8416 0.0244121 34.8416 0.327971 34.8416 0.336473
49.7544 0.322843 0.021361 45.3473 0.296899 0.0227109 45.7 34.9416 0.0242511 34.9416 0.3279 34.9416 0.336479
49.8544 0.322565 0.021422 45.4473 0.343524 0.0225959 45.8 35.0416 0.0240616 35.0416 0.327929 35.0416 0.33646
49.9544 0.322532 0.0214947 45.5473 0.395995 0.0224935 45.9 35.1416 0.0237369 35.1416 0.327909 35.1416 0.336181
50.0544 0.322542 0.021583 45.6473 0.440187 0.0224018 46 35.2416 0.0232338 35.2416 0.32792 35.2416 0.336191
50.1544 0.32256 0.0216495 45.7473 0.465795 0.0222721 46.1 35.3416 0.0225108 35.3416 0.327613 35.3416 0.336153
50.2544 0.322518 0.0217211 45.8473 0.478503 0.0221638 46.2 35.4416 0.0215152 35.4416 0.327574 35.4416 0.336184
50.3544 0.322566 0.0218256 45.9473 0.477586 0.022057 46.3 35.5416 0.0202107 35.5416 0.327601 35.5416 0.336166
50.4544 0.322233 0.0218851 46.0473 0.437082 0.0219406 46.4 35.6416 0.0185199 35.6416 0.327616 35.6416 0.336161
50.5544 0.322206 0.0219606 46.1473 0.301679 0.0218202 46.5 35.7416 0.0161632 35.7416 0.327256 35.7416 0.335878
50.6544 0.322231 0.0220498 46.2473 0.104994 0.0217223 46.6 35.8416 0.0131608 35.8416 0.327288 35.8416 0.335858
50.7544 0.321893 0.0221249 46.3473 0.0456761 0.0216067 46.7 35.9416 0.0112382 35.9416 0.326977 35.9416 0.335547
50.8544 0.322219 0.0222302 46.4473 0.0369052 0.021499 46.8 36.0416 0.0135763 36.0416 0.327265 36.0416 0.335888
50.9544 0.322248 0.0223197 46.5473 0.03131 0.0214002 46.9 36.1416 0.0183063 36.1416 0.327612 36.1416 0.335838
51.0544 0.322207 0.0223953 46.6473 0.0276477 0.0212888 47 36.2416 0.0232024 36.2416 0.327587 36.2416 0.33616
51.1544 0.322864 0.0225132 46.7473 0.0258791 0.0212081 47.1 36.3416 0.0331858 36.3416 0.3282 36.3416 0.336494
51.2544 0.324113 0.0226126 46.8473 0.0249932 0.0211062 47.2 36.4416 0.0678261 36.4416 0.330096 36.4416 0.338331
51.3544 0.329382 0.022747 46.9473 0.0244725 0.0210249 47.3 36.5416 0.199832 36.5416 0.337795 36.5416 0.345247
51.4544 0.332834 0.0228621 47.0473 0.0241761 0.0209492 47.4 36.6416 0.305614 36.6416 0.344654 36.6416 0.351459
51.5544 0.342175 0.0229809 47.1473 0.0239782 0.0208653 47.5 36.7416 0.503681 36.7416 0.363082 36.7416 0.36855
51.6544 0.343707 0.0231171 47.2473 0.0238255 0.0208075 47.6 36.8416 0.550106 36.8416 0.368937 36.8416 0.378264
51.7544 0.343754 0.0232557 47.3473 0.0237458 0.0207497 47.7 36.9416 0.547229 36.9416 0.369909 36.9416 0.38198
51.8544 0.342798 0.0233928 47.4473 0.0236456 0.0206876 47.8 37.0416 0.519084 37.0416 0.368059 37.0416 0.381043
51.9544 0.339049 0.0235764 47.5473 0.0235916 0.0206497 47.9 37.1416 0.44397 37.1416 0.361501 37.1416 0.373911
52.0544 0.330667 0.0237724 47.6473 0.0235241 0.0205953 48 37.2416 0.259705 37.2416 0.346255 37.2416 0.358008
52.1544 0.32473 0.0239923 47.7473 0.0234485 0.02054 48.1 37.3416 0.0856352 37.3416 0.335081 37.3416 0.346494
52.2544 0.324402 0.0242588 47.8473 0.0233998 0.0205267 48.2 37.4416 0.0426435 37.4416 0.333495 37.4416 0.344298
52.3544 0.324442 0.0245517 47.9473 0.0233379 0.0204772 48.3 37.5416 0.0352439 37.5416 0.333241 37.5416 0.343636
52.4544 0.324096 0.0248574 48.0473 0.0232608 0.0204818 48.4 37.6416 0.0308573 37.6416 0.332889 37.6416 0.343017
52.5544 0.323807 0.025213 48.1473 0.0231934 0.020456 48.5 37.7416 0.028245 37.7416 0.332584 37.7416 0.34271
52.6544 0.323816 0.0255896 48.2473 0.0231013 0.0204315 48.6 37.8416 0.0268714 37.8416 0.332299 37.8416 0.342363
52.7544 0.323483 0.0259747 48.3473 0.0229945 0.0204389 48.7 37.9416 0.026215 37.9416 0.332262 37.9416 0.342094
52.8544 0.323512 0.0264296 48.4473 0.0229189 0.0204179 48.8 38.0416 0.0259467 38.0416 0.331976 38.0416 0.342087
52.9544 0.323501 0.0269142 48.5473 0.0228115 0.0204007 48.9 38.1416 0.0258287 38.1416 0.331978 38.1416 0.341756
53.0544 0.323486 0.0274317 48.6473 0.0227127 0.0204313 49 38.2416 0.0257192 38.2416 0.331978 38.2416 0.341774
53.1544 0.323198 0.0280127 48.7473 0.0225978 0.020445 49.1 38.3416 0.0256676 38.3416 0.331683 38.3416 0.341481
53.2544 0.32318 0.0286177 48.8473 0.0224716 0.0204521 49.2 38.4416 0.0255966 38.4416 0.331676 38.4416 0.341486
53.3544 0.323169 0.0292883 48.9473 0.0223672 0.0204912 49.3 38.5416 0.0254934 38.5416 0.331684 38.5416 0.3415
53.4544 0.323193 0.0300303 49.0473 0.0222565 0.0205092 49.4 38.6416 0.02539 38.6416 0.331704 38.6416 0.341478
53.5544 0.323168 0.0307868 49.1473 0.022129 0.0205616 49.5 38.7416 0.0252619 38.7416 0.331671 38.7416 0.341169
53.6544 0.323185 0.0316493 49.2473 0.0220275 0.0206046 49.6 38.8416 0.0251138 38.8416 0.33135 38.8416 0.341184
53.7544 0.322909 0.032542 49.3473 0.0219065 0.020667 49.7 38.9416 0.0249693 38.9416 0.331375 38.9416 0.341156
53.8544 0.32288 0.0335104 49.4473 0.0217886 0.0207612 49.8 39.0416 0.0248468 39.0416 0.331346 39.0416 0.341153
53.9544 0.322895 0.0345638 49.5473 0.0216787 0.0208435 49.9 39.1416 0.0247115 39.1416 0.331331 39.1416 0.340869
54.0544 0.322903 0.0356629 49.6473 0.0215674 0.020946 50 39.2416 0.0246177 39.2416 0.331354 39.2416 0.34084
54.1544 0.322874 0.0368325 49.7473 0.0214808 0.0210704 50.1 39.3416 0.0245242 39.3416 0.331323 39.3416 0.340873
54.2544 0.322898 0.0380968 49.8473 0.0213832 0.0212166 50.2 39.4416 0.0244184 39.4416 0.331342 39.4416 0.340855
54.3544 0.322873 0.0394609 49.9473 0.0212634 0.0213643 50.3 39.5416 0.0243129 39.5416 0.331353 39.5416 0.340843
54.4544 0.322865 0.0409188 50.0473 0.0211889 0.0215769 50.4 39.6416 0.0241143 39.6416 0.33103 39.6416 0.34087
54.5544 0.322895 0.0425147 50.1473 0.0210914 0.021767 50.5 39.7416 0.0238325 39.7416 0.331059 39.7416 0.340539
54.6544 0.322573 0.0442684 50.2473 0.0210177 0.0220165 50.6 39.8416 0.0234117 39.8416 0.331035 39.8416 0.340558
54.7544 0.322555 0.0461482 50.3473 0.0209296 0.0223089 50.7 39.9416 0.0227177 39.9416 0.331033 39.9416 0.340567
54.8544 0.3226 0.0482839 50.4473 0.0208492 0.0226028 50.8 40.0416 0.0218262 40.0416 0.33105 40.0416 0.340534
54.9544 0.322551 0.050647 50.5473 0.0207834 0.0229667 50.9 40.1416 0.0206082 40.1416 0.331014 40.1416 0.340541
55.0544 0.322559 0.0533918 50.6473 0.0207277 0.023351 51 40.2416 0.0190245 40.2416 0.33073 40.2416 0.340247
55.1544 0.322606 0.0566024 50.7473 0.0206485 0.0237851 51.1 40.3416 0.0168931 40.3416 0.330738 40.3416 0.340218
55.2544 0.322226 0.0604 50.8473 0.0205951 0.024298 51.2 40.4416 0.0139814 40.4416 0.330379 40.4416 0.339938
55.3544 0.322249 0.0652033 50.9473 0.0205407 0.0248747 51.3 40.5416 0.0113625 40.5416 0.33043 40.5416 0.339922
55.4544 0.322236 0.0714417 51.0473 0.020488 0.0254904 51.4 40.6416 0.0124818 40.6416 0.330445 40.6416 0.339908
55.5544 0.322214 0.0801251 51.1473 0.0204476 0.0262233 51.5 40.7416 0.0170331 40.7416 0.330714 40.7416 0.340244
55.6544 0.322563 0.0931582 51.2473 0.0204007 0.0270523 51.6 40.8416 0.021784 40.8416 0.331052 40.8416 0.340226
55.7544 0.322901 0.114148 51.3473 0.0203501 0.0280215 51.7 40.9416 0.0296662 40.9416 0.331356 40.9416 0.340528
55.8544 0.323503 0.148506 51.4473 0.0203184 0.0291222 51.8 41.0416 0.0530202 41.0416 0.332568 41.0416 0.341795
55.9544 0.32791 0.198616 51.5473 0.0202871 0.0303858 51.9 41.1416 0.162216 41.1416 0.339384 41.1416 0.347724
56.0544 0.331287 0.256195 51.6473 0.0202444 0.031795 52 41.2416 0.261216 41.2416 0.345302 41.2416 0.353617
56.1544 0.340587 0.302402 51.7473 0.0202306 0.0333622 52.1 41.3416 0.467806 41.3416 0.363692 41.3416 0.37047
56.2544 0.343746 0.347227 51.8473 0.0202017 0.0350102 52.2 41.4416 0.544193 41.4416 0.37368 41.4416 0.381652
56.3544 0.344028 0.407772 51.9473 0.0201745 0.036727 52.3 41.5416 0.550324 41.5416 0.375833 41.5416 0.386678
56.4544 0.343108 0.463829 52.0473 0.0201351 0.0385415 52.4 41.6416 0.528106 41.6416 0.374892 41.6416 0.386694
56.5544 0.340618 0.4993 52.1473 0.0200906 0.0404565 52.5 41.7416 0.471981 41.7416 0.36995 41.7416 0.381332
56.6544 0.3328 0.517758 52.2473 0.0200886 0.0425222 52.6 41.8416 0.304873 41.8416 0.354631 41.8416 0.366117
56.7544 0.325975 0.526203 52.3473 0.0200721 0.0447483 52.7 41.9416 0.124779 41.9416 0.341268 41.9416 0.352704
56.8544 0.32441 0.518285 52.4473 0.0201082 0.0471689 52.8 42.0416 0.0458949 42.0416 0.337304 42.0416 0.348001
56.9544 0.324715 0.47257 52.5473 0.0201651 0.0498099 52.9 42.1416 0.0367288 42.1416 0.336968 42.1416 0.34743
57.0544 0.324414 0.348238 52.6473 0.0202347 0.0527558 53 42.2416 0.0317647 42.2416 0.336373 42.2416 0.346796
57.1544 0.324099 0.156942 52.7473 0.0203499 0.0562134 53.1 42.3416 0.028777 42.3416 0.336035 42.3416 0.346149
57.2544 0.323764 0.0557515 52.8473 0.0204908 0.060303 53.2 42.4416 0.0271077 42.4416 0.335724 42.4416 0.345865
57.3544 0.323827 0.0423987 52.9473 0.0206544 0.0654116 53.3 42.5416 0.0263251 42.5416 0.335471 42.5416 0.34552
57.4544 0.32378 0.0384308 53.0473 0.0209093 0.0721683 53.4 42.6416 0.0260089 42.6416 0.335394 42.6416 0.345552
57.5544 0.323462 0.0347119 53.1473 0.021175 0.0816879 53.5 42.7416 0.0258181 42.7416 0.3354 42.7416 0.345256
57.6544 0.323496 0.0317969 53.2473 0.0215178 0.0962168 53.6 42.8416 0.0257176 42.8416 0.335124 42.8416 0.345208
57.7544 0.323459 0.029487 53.3473 0.0219679 0.119765 53.7 42.9416 0.0256405 42.9416 0.335084 42.9416 0.344883
57.8544 0.323478 0.027639 53.4473 0.0224717 0.158158 53.8 43.0416 0.0255632 43.0416 0.335109 43.0416 0.344909
57.9544 0.323497 0.0261996 53.5473 0.0231124 0.213731 53.9 43.1416 0.0254891 43.1416 0.334789 43.1416 0.344878
58.0544 0.323134 0.0251483 53.6473 0.0238615 0.276575 54 43.2416 0.0253896 43.2416 0.334758 43.2416 0.344606
58.1544 0.323187 0.024432 53.7473 0.0247542 0.298999 54.1 43.3416 0.0252556 43.3416 0.334777 43.3416 0.344588
58.2544 0.323172 0.0238977 53.8473 0.0258144 0.324591 54.2 43.4416 0.0251136 43.4416 0.334774 43.4416 0.344563
58.3544 0.323142 0.0235218 53.9473 0.027093 0.389479 54.3 43.5416 0.0249612 43.5416 0.334755 43.5416 0.344272
58.4544 0.323182 0.0232369 54.0473 0.0285956 0.442348 54.4 43.6416 0.0248356 43.6416 0.334487 43.6416 0.344272
58.5544 0.323156 0.0229662 54.1473 0.0303796 0.476402 54.5 43.7416 0.0247165 43.7416 0.334454 43.7416 0.344238
58.6544 0.322848 0.0227565 54.2473 0.0324277 0.494692 54.6 43.8416 0.0245973 43.8416 0.334455 43.8416 0.344283
58.7544 0.322868 0.0225571 54.3473 0.0347371 0.500982 54.7 43.9416 0.0245202 43.9416 0.334481 43.9416 0.344236
58.8544 0.322845 0.0223767 54.4473 0.0372436 0.482151 54.8 44.0416 0.0244407 44.0416 0.33445 44.0416 0.343932
58.9544 0.32284 0.0222196 54.5473 0.0398863 0.393909 54.9 44.1416 0.0243001 44.1416 0.334464 44.1416 0.343974
59.0544 0.32285 0.0220677 54.6473 0.0427115 0.211402 55 44.2416 0.0241402 44.2416 0.334479 44.2416 0.343935
59.1544 0.322822 0.0219281 54.7473 0.0458332 0.0678358 55.1 44.3416 0.0238607 44.3416 0.334448 44.3416 0.343956
59.2544 0.322862 0.0218143 54.8473 0.0493153 0.0423105 55.2 44.4416 0.0234056 44.4416 0.334472 44.4416 0.343963
59.3544 0.322862 0.0216839 54.9473 0.053403 0.0372526 55.3 44.5416 0.022782 44.5416 0.334168 44.5416 0.34361
59.4544 0.322502 0.0215615 55.0473 0.058387 0.0322195 55.4 44.6416 0.0218791 44.6416 0.33415 44.6416 0.343638
59.5544 0.322544 0.0214734 55.1473 0.0647445 0.0285884 55.5 44.7416 0.0206912 44.7416 0.334179 44.7416 0.343629
59.6544 0.322521 0.0213709 55.2473 0.0733982 0.0264297 55.6 44.8416 0.0191111 44.8416 0.333837 44.8416 0.343301
59.7544 0.322506 0.0212755 55.3473 0.0861169 0.0252847 55.7 44.9416 0.0169661 44.9416 0.333833 44.9416 0.343338
59.8544 0.322241 0.0211975 55.4473 0.106076 0.0245997 55.8 45.0416 0.014074 45.0416 0.333857 45.0416 0.343
59.9544 0.322211 0.0211201 55.5473 0.138053 0.0241844 55.9 45.1416 0.0113775 45.1416 0.333519 45.1416 0.34297
60.0544 0.322199 0.0210362 55.6473 0.184788 0.0238762 56 45.2416 0.0122983 45.2416 0.333532 45.2416 0.343012
60.1544 0.32254 0.020993 55.7473 0.240046 0.0236665 56.1 45.3416 0.0168578 45.3416 0.333865 45.3416 0.34301
60.2544 0.322527 0.020926 55.8473 0.291752 0.0235239 56.2 45.4416 0.0216994 45.4416 0.334123 45.4416 0.343307
60.3544 0.322833 0.0208901 55.9473 0.336773 0.0233846 56.3 45.5416 0.0294799 45.5416 0.334486 45.5416 0.343667
60.4544 0.323788 0.0208626 56.0473 0.390307 0.023292 56.4 45.6416 0.0523562 45.6416 0.336044 45.6416 0.344888
60.5544 0.327795 0.0208305 56.1473 0.436883 0.0232094 56.5 45.7416 0.159816 45.7416 0.342792 45.7416 0.351146
60.6544 0.331246 0.0208291 56.2473 0.464298 0.0230985 56.6 45.8416 0.258469 45.8416 0.349067 45.8416 0.357396
60.7544 0.340568 0.020826 56.3473 0.478026 0.0230323 56.7 45.9416 0.464179 45.9416 0.367435 45.9416 0.374487
60.8544 0.343672 0.0208281 56.4473 0.47902 0.0229237 56.8 46.0416 0.543402 46.0416 0.378641 46.0416 0.38573
60.9544 0.34402 0.0208555 56.5473 0.444092 0.0228068 56.9 46.1416 0.55013 46.1416 0.381793 46.1416 0.390414
61.0544 0.343063 0.0208609 56.6473 0.319202 0.0227324 57 46.2416 0.528301 46.2416 0.380808 46.2416 0.3901
61.1544 0.340546 0.0208897 56.7473 0.118583 0.0226166 57.1 46.3416 0.472814 46.3416 0.375557 46.3416 0.385124
61.2544 0.332816 0.0209298 56.8473 0.0474252 0.0225118 57.2 46.4416 0.306312 46.4416 0.359695 46.4416 0.369532
61.3544 0.326237 0.02094 56.9473 0.0373163 0.0223954 57.3 46.5416 0.126871 46.5416 0.345616 46.5416 0.355837
61.4544 0.324366 0.0209925 57.0473 0.0316248 0.0222863 57.4 46.6416 0.0460626 46.6416 0.340641 46.6416 0.350874
61.5544 0.324704 0.0210376 57.1473 0.0277839 0.0221855 57.5 46.7416 0.0368214 46.7416 0.340327 46.7416 0.349901
61.6544 0.324354 0.021091 57.2473 0.0259247 0.0220705 57.6 46.8416 0.0318064 46.8416 0.33968 46.8416 0.349288
61.7544 0.324079 0.0211593 57.3473 0.0249863 0.0219479 57.7 46.9416 0.0287926 46.9416 0.339104 46.9416 0.348682
61.8544 0.324081 0.0212196 57.4473 0.0244988 0.0218544 57.8 47.0416 0.0271351 47.0416 0.339077 47.0416 0.348348
61.9544 0.323747 0.0212872 57.5473 0.0241836 0.0217402 57.9 47.1416 0.0263484 47.1416 0.338768 47.1416 0.34837
62.0544 0.323792 0.0213767 57.6473 0.0240005 0.0216282 58 47.2416 0.0260051 47.2416 0.338475 47.2416 0.348052
62.1544 0.323779 0.0214322 57.7473 0.0238887 0.021545 58.1 47.3416 0.025863 47.3416 0.338447 47.3416 0.347701
62.2544 0.323454 0.0215067 57.8473 0.0237951 0.0214256 58.2 47.4416 0.0257594 47.4416 0.338457 47.4416 0.347744
62.3544 0.323484 0.0215957 57.9473 0.0237501 0.0213218 58.3 47.5416 0.0256944 47.5416 0.338179 47.5416 0.34743
62.4544 0.323452 0.0216529 58.0473 0.0237114 0.0212366 58.4 47.6416 0.0256224 47.6416 0.338127 47.6416 0.347409
62.5544 0.32314 0.0217292 58.1473 0.0236695 0.0211258 58.5 47.7416 0.0255153 47.7416 0.338152 47.7416 0.347439
62.6544 0.323185 0.0218267 58.2473 0.0236456 0.0210512 58.6 47.8416 0.0254204 47.8416 0.337852 47.8416 0.347098
62.7544 0.323155 0.0218935 58.3473 0.0235865 0.020975 58.7 47.9416 0.0253158 47.9416 0.337813 47.9416 0.347078
62.8544 0.323161 0.0219898 58.4473 0.0235426 0.0208734 58.8 48.0416 0.0251622 48.0416 0.337841 48.0416 0.347116
62.9544 0.323177 0.0220777 58.5473 0.0235162 0.0208245 58.9 48.1416 0.0250253 48.1416 0.337823 48.1416 0.346771
63.0544 0.323134 0.0221509 58.6473 0.023425 0.020753 59 48.2416 0.0248813 48.2416 0.3378 48.2416 0.346789
63.1544 0.323162 0.0222765 58.7473 0.0233615 0.0206856 59.1 48.3416 0.0247425 48.3416 0.337521 48.3416 0.346817
63.2544 0.322859 0.0223755 58.8473 0.0232978 0.0206445 59.2 48.4416 0.0246548 48.4416 0.337497 48.4416 0.346771
63.3544 0.322846 0.0224763 58.9473 0.023208 0.0205867 59.3 48.5416 0.0245472 48.5416 0.337497 48.5416 0.346796
63.4544 0.322917 0.0226181 59.0473 0.0231161 0.0205543 59.4 48.6416 0.024445 48.6416 0.337534 48.6416 0.346502
63.5544 0.322906 0.0227486 59.1473 0.023007 0.020524 59.5 48.7416 0.0243532 48.7416 0.337499 48.7416 0.34646
63.6544 0.322875 0.0228783 59.2473 0.0229001 0.0204689 59.6 48.8416 0.0241585 48.8416 0.337519 48.8416 0.346498
63.7544 0.322912 0.0230562 59.3473 0.0227985 0.0204487 59.7 48.9416 0.0239054 48.9416 0.337518 48.9416 0.346479
63.8544 0.322886 0.0232097 59.4473 0.0227002 0.0204152 59.8 49.0416 0.0234581 49.0416 0.337265 49.0416 0.346147
63.9544 0.322874 0.0233923 59.5473 0.0225822 0.0203871 59.9 49.1416 0.0228014 49.1416 0.3373 49.1416 0.34617
64.0544 0.322914 0.0236252 59.6473 0.0224762 0.0203841 60 49.2416 0.0219113 49.2416 0.337314 49.2416 0.346162
64.1544 0.322566 0.023849 59.7473 0.0223322 0.0203585 60.1 49.3416 0.020724 49.3416 0.337283 49.3416 0.346142
64.2544 0.32256 0.0241306 59.8473 0.0222307 0.0203508 60.2 49.4416 0.0191359 49.4416 0.336995 49.4416 0.345873
64.3544 0.322578 0.0244201 59.9473 0.022121 0.0203538 60.3 49.5416 0.0170136 49.5416 0.336963 49.5416 0.345843
64.4544 0.322254 0.0247376 60.0473 0.0219865 0.0203467 60.4 49.6416 0.0140994 49.6416 0.336653 49.6416 0.345544
64.5544 0.322281 0.0251082 60.1473 0.0218931 0.0203403 60.5 49.7416 0.0113068 49.7416 0.336678 49.7416 0.345554
64.6544 0.32226 0.0254647 60.2473 0.0217879 0.0203531 60.6 49.8416 0.0122486 49.8416 0.336637 49.8416 0.345519
64.7544 0.322565 0.0258884 60.3473 0.0216718 0.0203597 60.7 49.9416 0.0168047 49.9416 0.336974 49.9416 0.345845
64.8544 0.322539 0.0263279 60.4473 0.0215748 0.0203994 60.8 50.0416 0.0217094 50.0416 0.336999 50.0416 0.345854
64.9544 0.322839 0.0268292 60.5473 0.021455 0.0204267 60.9 50.1416 0.0295782 50.1416 0.337474 50.1416 0.346141
65.0544 0.323761 0.0273874 60.6473 0.0213625 0.020463 61 50.2416 0.0524461 50.2416 0.338775 50.2416 0.347413
65.1544 0.327843 0.0279951 60.7473 0.0213063 0.0205402 61.1 50.3416 0.159927 50.3416 0.345942 50.3416 0.353617
65.2544 0.331228 0.0286155 60.8473 0.0211912 0.0206037 61.2 50.4416 0.25736 50.4416 0.352753 50.4416 0.360154
65.3544 0.340259 0.0293222 60.9473 0.0211183 0.0206646 61.3 50.5416 0.462313 50.5416 0.371191 50.5416 0.377628
65.4544 0.343736 0.0300603 61.0473 0.0210372 0.0207769 61.4 50.6416 0.542602 50.6416 0.383003 50.6416 0.388844
65.5544 0.343987 0.0308775 61.1473 0.0209462 0.0208679 61.5 50.7416 0.549497 50.7416 0.386744 50.7416 0.393194
65.6544 0.343398 0.031808 61.2473 0.0208877 0.0210007 61.6 50.8416 0.527618 50.8416 0.385836 50.8416 0.392904
65.7544 0.340595 0.0328062 61.3473 0.020782 0.0211646 61.7 50.9416 0.47172 50.9416 0.380188 50.9416 0.387594
65.8544 0.332777 0.0339434 61.4473 0.0207096 0.0213279 61.8 51.0416 0.304394 51.0416 0.363697 51.0416 0.371701
65.9544 0.326255 0.0351745 61.5473 0.0206462 0.0215771 61.9 51.1416 0.125537 51.1416 0.349048 51.1416 0.358018
66.0544 0.324698 0.0364877 61.6473 0.0205652 0.0218846 62 51.2416 0.0459451 51.2416 0.343699 51.2416 0.352981
66.1544 0.324678 0.0379094 61.7473 0.0204994 0.0222133 62.1 51.3416 0.0368115 51.3416 0.343113 51.3416 0.35208
66.2544 0.324409 0.0394026 61.8473 0.0204457 0.0226252 62.2 51.4416 0.0317672 51.4416 0.3425 51.4416 0.351464
66.3544 0.32406 0.0409706 61.9473 0.0203713 0.0230796 62.3 51.5416 0.0287738 51.5416 0.342152 51.5416 0.35081
66.4544 0.324077 0.0426855 62.0473 0.020332 0.0235914 62.4 51.6416 0.0271069 51.6416 0.341872 51.6416 0.35053
66.5544 0.323792 0.044539 62.1473 0.0202596 0.0241765 62.5 51.7416 0.0263233 51.7416 0.341561 51.7416 0.350187
66.6544 0.323743 0.0465626 62.2473 0.0202147 0.0248465 62.6 51.8416 0.0260083 51.8416 0.341536 51.8416 0.350194
66.7544 0.323754 0.0488301 62.3473 0.0201774 0.0255854 62.7 51.9416 0.0258233 51.9416 0.341257 51.9416 0.349901
66.8544 0.323777 0.0513894 62.4473 0.0201294 0.0264553 62.8 52.0416 0.0257203 52.0416 0.341245 52.0416 0.349569
66.9544 0.323452 0.054354 62.5473 0.0200829 0.0274278 62.9 52.1416 0.0256474 52.1416 0.340919 52.1416 0.34955
67.0544 0.323468 0.0578504 62.6473 0.0200526 0.0286077 63 52.2416 0.0255651 52.2416 0.340954 52.2416 0.349591
67.1544 0.323478 0.0620829 62.7473 0.0200077 0.0299516 63.1 52.3416 0.0254728 52.3416 0.340944 52.3416 0.34925
67.2544 0.323452 0.0674941 62.8473 0.0200028 0.0314513 63.2 52.4416 0.0253751 52.4416 0.340652 52.4416 0.34926
67.3544 0.323487 0.0747333 62.9473 0.0199941 0.0331238 63.3 52.5416 0.025235 52.5416 0.34065 52.5416 0.349275
67.4544 0.323154 0.0851505 63.0473 0.0199887 0.0348923 63.4 52.6416 0.0251018 52.6416 0.34062 52.6416 0.348938
67.5544 0.323122 0.101379 63.1473 0.0200058 0.0366838 63.5 52.7416 0.0249522 52.7416 0.340635 52.7416 0.348957
67.6544 0.323177 0.128155 63.2473 0.0200367 0.0385328 63.6 52.8416 0.0248065 52.8416 0.340637 52.8416 0.348965
67.7544 0.323144 0.170767 63.3473 0.0200912 0.0403762 63.7 52.9416 0.0246932 52.9416 0.340305 52.9416 0.34864
67.8544 0.323136 0.226815 63.4473 0.020179 0.0422812 63.8 53.0416 0.0245743 53.0416 0.34033 53.0416 0.348658
67.9544 0.323162 0.284286 63.5473 0.020286 0.0443125 63.9 53.1416 0.0244903 53.1416 0.340331 53.1416 0.34865
68.0544 0.323146 0.313866 63.6473 0.0204354 0.0464457 64 53.2416 0.0243967 53.2416 0.340359 53.2416 0.34863
68.1544 0.323164 0.372209 63.7473 0.0206704 0.0488312 64.1 53.3416 0.0242516 53.3416 0.340398 53.3416 0.348351
68.2544 0.32286 0.430828 63.8473 0.020909 0.0514807 64.2 53.4416 0.0240671 53.4416 0.340342 53.4416 0.348308
68.3544 0.322845 0.479995 63.9473 0.0212487 0.054558 64.3 53.5416 0.0237509 53.5416 0.340014 53.5416 0.34832
68.4544 0.322859 0.506528 64.0473 0.0216666 0.0582002 64.4 53.6416 0.0232542 53.6416 0.340034 53.6416 0.348352
68.5544 0.322857 0.520878 64.1473 0.022162 0.062636 64.5 53.7416 0.0225609 53.7416 0.340011 53.7416 0.34831
68.6544 0.322841 0.524745 64.2473 0.0227881 0.0683274 64.6 53.8416 0.0215793 53.8416 0.340025 53.8416 0.34803
68.7544 0.322855 0.505154 64.3473 0.0235336 0.0760964 64.7 53.9416 0.020269 53.9416 0.339716 53.9416 0.348026
68.8544 0.322519 0.433739 64.4473 0.024443 0.0874575 64.8 54.0416 0.0185687 54.0416 0.339694 54.0416 0.347659
68.9544 0.322526 0.275406 64.5473 0.0255227 0.105315 64.9 54.1416 0.0161895 54.1416 0.339402 54.1416 0.34773
69.0544 0.322537 0.0967061 64.6473 0.0268112 0.134648 65 54.2416 0.0130513 54.2416 0.339385 54.2416 0.347399
69.1544 0.322189 0.0469542 64.7473 0.0283652 0.180673 65.1 54.3416 0.0110161 54.3416 0.339072 54.3416 0.347388
69.2544 0.322506 0.0407807 64.8473 0.0302031 0.241088 65.2 54.4416 0.0134623 54.4416 0.339408 54.4416 0.347391
69.3544 0.322533 0.036844 64.9473 0.0323097 0.292262 65.3 54.5416 0.0183554 54.5416 0.339675 54.5416 0.347692
69.4544 0.322814 0.0334009 65.0473 0.0347359 0.304461 65.4 54.6416 0.0236886 54.6416 0.339701 54.6416 0.34768
69.5544 0.323156 0.0307656 65.1473 0.0373337 0.351336 65.5 54.7416 0.034266 54.7416 0.34065 54.7416 0.348337
69.6544 0.324389 0.0286219 65.2473 0.0401123 0.413873 65.6 54.8416 0.0719896 54.8416 0.342798 54.8416 0.350467
69.7544 0.329654 0.0269343 65.3473 0.0431273 0.459216 65.7 54.9416 0.20635 54.9416 0.352478 54.9416 0.358568
69.8544 0.333444 0.0256496 65.4473 0.0464324 0.485044 65.8 55.0416 0.309956 55.0416 0.360305 55.0416 0.366387
69.9544 0.342457 0.0247241 65.5473 0.0502713 0.498233 65.9 55.1416 0.50507 55.1416 0.379887 55.1416 0.385017
70.0544 0.343991 0.0240792 65.6473 0.0549806 0.497121 66 55.2416 0.548682 55.2416 0.388645 55.2416 0.393495
70.1544 0.344036 0.0236569 65.7473 0.0611715 0.456161 66.1 55.3416 0.544303 55.3416 0.390815 55.3416 0.395995
70.2544 0.342754 0.023305 65.8473 0.0700245 0.317015 66.2 55.4416 0.51463 55.4416 0.388605 55.4416 0.394075
70.3544 0.33871 0.0230067 65.9473 0.0837356 0.137086 66.3 55.5416 0.431253 55.5416 0.379625 55.5416 0.385367
70.4544 0.330628 0.0227834 66.0473 0.106704 0.0498439 66.4 55.6416 0.243468 55.6416 0.36185 55.6416 0.36857
70.5544 0.325 0.0225721 66.1473 0.14541 0.0399925 66.5 55.7416 0.0765682 55.7416 0.348433 55.7416 0.356708
70.6544 0.325027 0.022405 66.2473 0.201138 0.0349039 66.6 55.8416 0.0418957 55.8416 0.346279 55.8416 0.354236
70.7544 0.324708 0.0222314 66.3473 0.262817 0.0303851 66.7 55.9416 0.0348497 55.9416 0.345613 55.9416 0.353272
70.8544 0.324377 0.02208 66.4473 0.312552 0.0274106 66.8 56.0416 0.030601 56.0416 0.345016 56.0416 0.352663
70.9544 0.324083 0.0219451 66.5473 0.368258 0.0257619 66.9 56.1416 0.0280771 56.1416 0.344709 56.1416 0.352369
71.0544 0.324065 0.0218063 66.6473 0.423807 0.0248517 67 56.2416 0.0267853 56.2416 0.344346 56.2416 0.352048
71.1544 0.323748 0.0216838 66.7473 0.460888 0.0243079 67.1 56.3416 0.0261962 56.3416 0.344085 56.3416 0.351747
71.2544 0.323792 0.0215826 66.8473 0.479062 0.0239558 67.2 56.4416 0.0259308 56.4416 0.343751 56.4416 0.351452
71.3544 0.323746 0.0214582 66.9473 0.484974 0.0236969 67.3 56.5416 0.025803 56.5416 0.343748 56.5416 0.351418
71.4544 0.323746 0.0213591 67.0473 0.465355 0.023515 67.4 56.6416 0.0257047 56.6416 0.343437 56.6416 0.351137
71.5544 0.323467 0.0212763 67.1473 0.374708 0.0233927 67.5 56.7416 0.0256104 56.7416 0.343415 56.7416 0.351143
71.6544 0.323422 0.0211772 67.2473 0.173682 0.0232578 67.6 56.8416 0.0255435 56.8416 0.343431 56.8416 0.35081
71.7544 0.323456 0.0211226 67.3473 0.0561041 0.0231876 67.7 56.9416 0.0254416 56.9416 0.343142 56.9416 0.350835
71.8544 0.323455 0.0210352 67.4473 0.0388949 0.023093 67.8 57.0416 0.0253306 57.0416 0.343095 57.0416 0.350807
71.9544 0.323432 0.020968 67.5473 0.0328593 0.0229989 67.9 57.1416 0.0251818 57.1416 0.34311 57.1416 0.350488
72.0544 0.323473 0.0209304 67.6473 0.0283937 0.0229325 68 57.2416 0.0250425 57.2416 0.342811 57.2416 0.350511
72.1544 0.323155 0.0208826 67.7473 0.0262097 0.022842 68.1 57.3416 0.0248839 57.3416 0.342761 57.3416 0.350506
72.2544 0.323125 0.0208311 67.8473 0.0251984 0.0227553 68.2 57.4416 0.02475 57.4416 0.342816 57.4416 0.350205
72.3544 0.323175 0.0208319 67.9473 0.0246229 0.0226646 68.3 57.5416 0.0246419 57.5416 0.342821 57.5416 0.350218
72.4544 0.323158 0.020806 68.0473 0.024338 0.0225617 68.4 57.6416 0.0245452 57.6416 0.342787 57.6416 0.350173
72.5544 0.323146 0.0207979 68.1473 0.0241645 0.022475 68.5 57.7416 0.0244528 57.7416 0.342514 57.7416 0.350216
72.6544 0.323174 0.0208054 68.2473 0.0240703 0.0223615 68.6 57.8416 0.024325 57.8416 0.342482 57.8416 0.350204
72.7544 0.323131 0.0207857 68.3473 0.0240328 0.0222577 68.7 57.9416 0.0241902 57.9416 0.342483 57.9416 0.349861
72.8544 0.322833 0.0208116 68.4473 0.0240111 0.0221537 68.8 58.0416 0.023964 58.0416 0.342511 58.0416 0.349903
72.9544 0.322856 0.0208365 68.5473 0.0240009 0.0220447 68.9 58.1416 0.0235771 58.1416 0.342466 58.1416 0.349884
73.0544 0.322822 0.0208608 68.6473 0.0239892 0.021937 69 58.2416 0.0230333 58.2416 0.342171 58.2416 0.349871
73.1544 0.322845 0.0209051 68.7473 0.0239706 0.0218392 69.1 58.3416 0.0222094 58.3416 0.342186 58.3416 0.349581
73.2544 0.322837 0.0209436 68.8473 0.0239563 0.0217205 69.2 58.4416 0.0211251 58.4416 0.342157 58.4416 0.349567
73.3544 0.322816 0.0209773 68.9473 0.0239402 0.021611 69.3 58.5416 0.0197118 58.5416 0.342172 58.5416 0.349569
73.4544 0.322533 0.0210382 69.0473 0.02389 0.0215139 69.4 58.6416 0.0177671 58.6416 0.341885 58.6416 0.349287
73.5544 0.32252 0.0210886 69.1473 0.0238564 0.0213983 69.5 58.7416 0.0150863 58.7416 0.341532 58.7416 0.349249
73.6544 0.322506 0.0211543 69.2473 0.0238145 0.0213218 69.6 58.8416 0.0119338 58.8416 0.341579 58.8416 0.348937
73.7544 0.32255 0.0212215 69.3473 0.0237298 0.0212188 69.7 58.9416 0.0113595 58.9416 0.341254 58.9416 0.34896
73.8544 0.3225 0.0212707 69.4473 0.0236716 0.0211364 69.8 59.0416 0.0152757 59.0416 0.341556 59.0416 0.348946
73.9544 0.32252 0.0213477 69.5473 0.0235935 0.021062 69.9 59.1416 0.0203083 59.1416 0.341894 59.1416 0.349279
74.0544 0.322849 0.0214209 69.6473 0.0234984 0.0209738 70 59.2416 0.0267398 59.2416 0.342178 59.2416 0.349609
74.1544 0.32345 0.0214747 69.7473 0.0234084 0.0208896 70.1 59.3416 0.0426889 59.3416 0.343436 59.3416 0.350501
74.2544 0.326256 0.0215653 69.8473 0.0233033 0.0208311 70.2 59.4416 0.114334 59.4416 0.348124 59.4416 0.35456
74.3544 0.330659 0.0216544 69.9473 0.0231906 0.0207649 70.3 59.5416 0.238526 59.5416 0.357438 59.5416 0.362639
74.4544 0.337152 0.0217121 70.0473 0.0230906 0.0207158 70.4 59.6416 0.395671 59.6416 0.371186 59.6416 0.375732
74.5544 0.343088 0.0218097 70.1473 0.0229703 0.020663 70.5 59.7416 0.530722 59.7416 0.387075 59.7416 0.391353
74.6544 0.344019 0.0218768 70.2473 0.0228564 0.0206123 70.6 59.8416 0.550162 59.8416 0.39327 59.8416 0.396942
74.7544 0.34337 0.0219471 70.3473 0.0227321 0.020573 70.7 59.9416 0.535112 59.9416 0.39361 59.9416 0.397569
74.8544 0.341852 0.0220558 70.4473 0.0226085 0.0205417 70.8 60.0416 0.493111 60.0416 0.389559 60.0416 0.393846
74.9544 0.335289 0.0221076 70.5473 0.0224865 0.0204767 70.9 60.1416 0.356229 60.1416 0.375241 60.1416 0.380075
75.0544 0.328112 0.0221856 70.6473 0.0223537 0.0204331 71 60.2416 0.174973 60.2416 0.358436 60.2416 0.364837
75.1544 0.324403 0.022298 70.7473 0.0222286 0.0203894 71.1 60.3416 0.0525363 60.3416 0.349031 60.3416 0.356449
75.2544 0.324995 0.0224113 70.8473 0.0221289 0.0203537 71.2 60.4416 0.0387173 60.4416 0.348105 60.4416 0.355459
75.3544 0.324693 0.0225486 70.9473 0.0219898 0.0203219 71.3 60.5416 0.0329622 60.5416 0.347501 60.5416 0.354553
75.4544 0.324413 0.0226997 71.0473 0.0218966 0.0202896 71.4 60.6416 0.0294221 60.6416 0.346844 60.6416 0.353938
75.5544 0.324071 0.0228522 71.1473 0.021765 0.0202766 71.5 60.7416 0.0274728 60.7416 0.346568 60.7416 0.35358
75.6544 0.324094 0.023037 71.2473 0.0216551 0.0202644 71.6 60.8416 0.0265001 60.8416 0.346254 60.8416 0.353318
75.7544 0.323791 0.0232214 71.3473 0.0215666 0.020244 71.7 60.9416 0.0260851 60.9416 0.345917 60.9416 0.352996
75.8544 0.323746 0.023427 71.4473 0.0214491 0.0202429 71.8 61.0416 0.0258951 61.0416 0.345941 61.0416 0.35265
75.9544 0.323752 0.023687 71.5473 0.0213507 0.0202382 71.9 61.1416 0.0257509 61.1416 0.345622 61.1416 0.352686
76.0544 0.323442 0.0239416 71.6473 0.0212663 0.0202437 72 61.2416 0.0256539 61.2416 0.345608 61.2416 0.352345
76.1544 0.323433 0.0242489 71.7473 0.0211648 0.0202483 72.1 61.3416 0.0255911 61.3416 0.345329 61.3416 0.352349
76.2544 0.323462 0.0245941 71.8473 0.0210757 0.0202867 72.2 61.4416 0.0254699 61.4416 0.345285 61.4416 0.35209
76.3544 0.323445 0.0249408 71.9473 0.0209952 0.0203108 72.3 61.5416 0.0253636 61.5416 0.345313 61.5416 0.352053
76.4544 0.32345 0.0253365 72.0473 0.0208916 0.0203841 72.4 61.6416 0.025245 61.6416 0.345036 61.6416 0.352067
76.5544 0.323467 0.0257695 72.1473 0.0208283 0.0204344 72.5 61.7416 0.0250827 61.7416 0.344983 61.7416 0.351758
76.6544 0.323119 0.0262248 72.2473 0.0207393 0.0205311 72.6 61.8416 0.0249487 61.8416 0.345006 61.8416 0.351721
76.7544 0.323149 0.0267591 72.3473 0.0206671 0.0206498 72.7 61.9416 0.0248043 61.9416 0.345027 61.9416 0.351766
76.8544 0.32314 0.0273409 72.4473 0.0206017 0.0207867 72.8 62.0416 0.0246771 62.0416 0.344667 62.0416 0.351763
76.9544 0.32312 0.0279391 72.5473 0.0205134 0.0209763 72.9 62.1416 0.0245725 62.1416 0.344688 62.1416 0.35142
77.0544 0.323151 0.0286269 72.6473 0.0204457 0.0212016 73 62.2416 0.0244811 62.2416 0.344682 62.2416 0.351439
77.1544 0.323151 0.0293515 72.7473 0.0203786 0.021465 73.1 62.3416 0.0243953 62.3416 0.344655 62.3416 0.351415
77.2544 0.323124 0.0301322 72.8473 0.020306 0.0217766 73.2 62.4416 0.0242741 62.4416 0.344691 62.4416 0.351422
77.3544 0.322853 0.0309933 72.9473 0.0202421 0.0221584 73.3 62.5416 0.0240851 62.5416 0.344357 62.5416 0.35117
77.4544 0.322848 0.0318864 73.0473 0.0201735 0.0226134 73.4 62.6416 0.0237946 62.6416 0.344351 62.6416 0.35112
77.5544 0.322816 0.0328518 73.1473 0.0201106 0.0231239 73.5 62.7416 0.023318 62.7416 0.344389 62.7416 0.351132
77.6544 0.322844 0.0339106 73.2473 0.020054 0.0237236 73.6 62.8416 0.0226228 62.8416 0.344355 62.8416 0.35116
77.7544 0.3228 0.0350151 73.3473 0.0200016 0.024403 73.7 62.9416 0.0216582 62.9416 0.344053 62.9416 0.350806
77.8544 0.32282 0.0361926 73.4473 0.0199385 0.0251974 73.8 63.0416 0.0203873 63.0416 0.344065 63.0416 0.350839
77.9544 0.322553 0.0374657 73.5473 0.0198964 0.0260911 73.9 63.1416 0.018685 63.1416 0.343731 63.1416 0.350517
78.0544 0.32254 0.0388382 73.6473 0.019835 0.0271797 74 63.2416 0.0163488 63.2416 0.343753 63.2416 0.350495
78.1544 0.322563 0.0403089 73.7473 0.0198099 0.028442 74.1 63.3416 0.0132023 63.3416 0.343445 63.3416 0.350186
78.2544 0.322233 0.0418781 73.8473 0.0197992 0.0299035 74.2 63.4416 0.0109266 63.4416 0.343432 63.4416 0.350184
78.3544 0.322496 0.0436215 73.9473 0.0197946 0.0315837 74.3 63.5416 0.0131808 63.5416 0.343458 63.5416 0.350163
78.4544 0.322545 0.0455442 74.0473 0.0198323 0.033424 74.4 63.6416 0.0181466 63.6416 0.343739 63.6416 0.350502
78.5544 0.322815 0.0476098 74.1473 0.0198985 0.035375 74.5 63.7416 0.0235822 63.7416 0.344047 63.7416 0.350492
78.6544 0.323123 0.049973 74.2473 0.0199766 0.0373751 74.6 63.8416 0.0339873 63.8416 0.344698 63.8416 0.35111
78.7544 0.324389 0.0526641 74.3473 0.0201427 0.0393835 74.7 63.9416 0.0701945 63.9416 0.347163 63.9416 0.353306
78.8544 0.329662 0.0558239 74.4473 0.0203015 0.0414629 74.8 64.0416 0.203402 64.0416 0.356852 64.0416 0.361385
78.9544 0.333099 0.0596078 74.5473 0.0205487 0.0436592 74.9 64.1416 0.302907 64.1416 0.365278 64.1416 0.369172
79.0544 0.342136 0.0643517 74.6473 0.0208489 0.0460102 75 64.2416 0.501249 64.2416 0.385479 64.2416 0.388529
79.1544 0.343964 0.0706629 74.7473 0.0212184 0.0486833 75.1 64.3416 0.547469 64.3416 0.394237 64.3416 0.397221
79.2544 0.344 0.0797818 74.8473 0.0217229 0.0518955 75.2 64.4416 0.543976 64.4416 0.397059 64.4416 0.399404
79.3544 0.342776 0.0940423 74.9473 0.0224139 0.0559533 75.3 64.5416 0.514947 64.5416 0.394824 64.5416 0.397558
79.4544 0.339022 0.118058 75.0473 0.0233451 0.0612879 75.4 64.6416 0.433687 64.6416 0.385843 64.6416 0.389122
79.5544 0.33092 0.158612 75.1473 0.0245693 0.0687066 75.5 64.7416 0.247076 64.7416 0.367453 64.7416 0.372301
79.6544 0.325016 0.21605 75.2473 0.0261994 0.0798748 75.6 64.8416 0.0786289 64.8416 0.353057 64.8416 0.35953
79.7544 0.325001 0.277877 75.3473 0.0282221 0.0979446 75.7 64.9416 0.0421313 64.9416 0.3503 64.9416 0.357019
79.8544 0.324707 0.307553 75.4473 0.0306913 0.12899 75.8 65.0416 0.0349815 65.0416 0.349665 65.0416 0.356109
79.9544 0.32437 0.364044 75.5473 0.0335444 0.180313 75.9 65.1416 0.0306423 65.1416 0.348734 65.1416 0.355463
80.0544 0.324359 0.426078 75.6473 0.0367641 0.24843 76 65.2416 0.0281109 65.2416 0.348434 65.2416 0.354832
80.1544 0.324076 0.479053 75.7473 0.0402497 0.294823 76.1 65.3416 0.0267768 65.3416 0.348096 65.3416 0.354553
80.2544 0.324046 0.507649 75.8473 0.0440128 0.314792 76.2 65.4416 0.0261953 65.4416 0.347798 65.4416 0.354232
80.3544 0.323738 0.522428 75.9473 0.0482118 0.385152 76.3 65.5416 0.0259606 65.5416 0.347804 65.5416 0.353905
80.4544 0.323771 0.526665 76.0473 0.0531627 0.446931 76.4 65.6416 0.0258092 65.6416 0.347468 65.6416 0.353618
80.5544 0.323744 0.508 76.1473 0.0592666 0.484451 76.5 65.7416 0.0257181 65.7416 0.347209 65.7416 0.353581
80.6544 0.323455 0.438814 76.2473 0.0673495 0.502148 76.6 65.8416 0.0256399 65.8416 0.347192 65.8416 0.353275
80.7544 0.323453 0.282679 76.3473 0.078938 0.507151 76.7 65.9416 0.0255556 65.9416 0.347165 65.9416 0.353285
80.8544 0.323413 0.101945 76.4473 0.0970951 0.483642 76.8 66.0416 0.0254362 66.0416 0.346886 66.0416 0.353248
80.9544 0.323443 0.0474203 76.5473 0.127001 0.382749 76.9 66.1416 0.0253334 66.1416 0.346869 66.1416 0.353008
81.0544 0.323438 0.0408566 76.6473 0.173528 0.191393 77 66.2416 0.0251942 66.2416 0.346854 66.2416 0.352983
81.1544 0.323422 0.0368809 76.7473 0.232117 0.0603979 77.1 66.3416 0.0250452 66.3416 0.346577 66.3416 0.352972
81.2544 0.323447 0.0333824 76.8473 0.28833 0.0413155 77.2 66.4416 0.024915 66.4416 0.346553 66.4416 0.352682
81.3544 0.323119 0.0306671 76.9473 0.335442 0.0360667 77.3 66.5416 0.0247719 66.5416 0.346554 66.5416 0.352673
81.4544 0.323118 0.0285081 77.0473 0.393078 0.0310846 77.4 66.6416 0.0246616 66.6416 0.346575 66.6416 0.352666
81.5544 0.323136 0.0267916 77.1473 0.442564 0.0277913 77.5 66.7416 0.0245498 66.7416 0.346216 66.7416 0.352709
81.6544 0.32311 0.025522 77.2473 0.469955 0.0259773 77.6 66.8416 0.0244465 66.8416 0.346263 66.8416 0.35235
81.7544 0.323118 0.0246772 77.3473 0.482444 0.0250195 77.7 66.9416 0.0243686 66.9416 0.34626 66.9416 0.352361
81.8544 0.323132 0.0240703 77.4473 0.480427 0.0244598 77.8 67.0416 0.0241895 67.0416 0.346238 67.0416 0.352381
81.9544 0.323114 0.0236504 77.5473 0.436312 0.0241231 77.9 67.1416 0.0239606 67.1416 0.346258 67.1416 0.352333
82.0544 0.323125 0.0233458 77.6473 0.291535 0.0238987 78 67.2416 0.0235587 67.2416 0.345936 67.2416 0.35207
82.1544 0.323123 0.0230697 77.7473 0.0961919 0.0237597 78.1 67.3416 0.0229469 67.3416 0.345918 67.3416 0.352029
82.2544 0.322793 0.022846 77.8473 0.0440482 0.02366 78.2 67.4416 0.022099 67.4416 0.345961 67.4416 0.352027
82.3544 0.32281 0.0226445 77.9473 0.0358788 0.0235611 78.3 67.5416 0.0209369 67.5416 0.345604 67.5416 0.351765
82.4544 0.322805 0.0224661 78.0473 0.0303024 0.023493 78.4 67.6416 0.0194028 67.6416 0.345616 67.6416 0.351741
82.5544 0.322794 0.0222925 78.1473 0.0270645 0.0234224 78.5 67.7416 0.0173379 67.7416 0.345324 67.7416 0.351408
82.6544 0.322512 0.0221587 78.2473 0.0255695 0.0233589 78.6 67.8416 0.0144294 67.8416 0.345284 67.8416 0.35144
82.7544 0.322484 0.0220227 78.3473 0.0248209 0.0233006 78.7 67.9416 0.0112917 67.9416 0.344997 67.9416 0.351106
82.8544 0.322496 0.0219071 78.4473 0.0244405 0.0232216 78.8 68.0416 0.0116551 68.0416 0.345005 68.0416 0.351107
82.9544 0.322538 0.0217745 78.5473 0.0242186 0.023162 78.9 68.1416 0.0161527 68.1416 0.345291 68.1416 0.351439
83.0544 0.322798 0.0216546 78.6473 0.0240925 0.023086 79 68.2416 0.0213741 68.2416 0.345631 68.2416 0.351397
83.1544 0.323135 0.0215464 78.7473 0.0240376 0.0229909 79.1 68.3416 0.0290296 68.3416 0.345955 68.3416 0.352042
83.2544 0.323768 0.0214452 78.8473 0.0240046 0.0229139 79.2 68.4416 0.0502713 68.4416 0.347479 68.4416 0.352989
83.3544 0.327433 0.0213184 78.9473 0.0240018 0.0228045 79.3 68.5416 0.15115 68.5416 0.354703 68.5416 0.359182
83.4544 0.330899 0.0212546 79.0473 0.0239922 0.0226873 79.4 68.6416 0.249873 68.6416 0.362448 68.6416 0.366056
83.5544 0.339608 0.0211506 79.1473 0.0239677 0.0225928 79.5 68.7416 0.448486 68.7416 0.381453 68.7416 0.383784
83.6544 0.343343 0.021062 79.2473 0.0239662 0.0224864 79.6 68.8416 0.539287 68.8416 0.394238 68.8416 0.396565
83.7544 0.343998 0.0210091 79.3473 0.0239257 0.0223526 79.7 68.9416 0.548386 68.9416 0.398916 68.9416 0.400663
83.8544 0.343363 0.0209266 79.4473 0.0238852 0.0222553 79.8 69.0416 0.527833 69.0416 0.398323 69.0416 0.400009
83.9544 0.341156 0.020892 79.5473 0.0238405 0.0221238 79.9 69.1416 0.474731 69.1416 0.392683 69.1416 0.394711
84.0544 0.333427 0.0208327 79.6473 0.0237606 0.0219952 80 69.2416 0.310511 69.2416 0.375532 69.2416 0.378835
84.1544 0.326841 0.0207839 79.7473 0.0236759 0.0218815 80.1 69.3416 0.133598 69.3416 0.35936 69.3416 0.364478
84.2544 0.324686 0.0207649 79.8473 0.0236217 0.0217426 80.2 69.4416 0.0466717 69.4416 0.352138 69.4416 0.358271
84.3544 0.325017 0.0207412 79.9473 0.0235121 0.0216534 80.3 69.5416 0.0371009 69.5416 0.351194 69.5416 0.35736
84.4544 0.324669 0.0207022 80.0473 0.0234245 0.0215473 80.4 69.6416 0.0319366 69.6416 0.350605 69.6416 0.356703
84.5544 0.324376 0.0207003 80.1473 0.0233161 0.0214437 80.5 69.7416 0.0288512 69.7416 0.349963 69.7416 0.356119
84.6544 0.324062 0.0207036 80.2473 0.0232076 0.021356 80.6 69.8416 0.0271469 69.8416 0.349667 69.8416 0.3558
84.7544 0.324007 0.0207055 80.3473 0.0231075 0.0212496 80.7 69.9416 0.0263836 69.9416 0.349383 69.9416 0.355469
84.8544 0.324063 0.0207183 80.4473 0.0229828 0.0211519 80.8 70.0416 0.0260512 70.0416 0.349031 70.0416 0.355183
84.9544 0.323745 0.0207417 80.5473 0.0228731 0.0210721 80.9 70.1416 0.0258703 70.1416 0.349044 70.1416 0.354845
85.0544 0.323746 0.0207886 80.6473 0.0227569 0.0209793 81 70.2416 0.0257673 70.2416 0.348737 70.2416 0.354519
85.1544 0.323757 0.0208151 80.7473 0.0226318 0.0209069 81.1 70.3416 0.0256916 70.3416 0.348689 70.3416 0.354539
85.2544 0.32373 0.0208418 80.8473 0.0225191 0.0208343 81.2 70.4416 0.0255897 70.4416 0.348423 70.4416 0.354211
85.3544 0.323417 0.0208819 80.9473 0.0223936 0.0207564 81.3 70.5416 0.0254975 70.5416 0.348435 70.5416 0.354192
85.4544 0.323449 0.0209382 81.0473 0.0222639 0.0207001 81.4 70.6416 0.025391 70.6416 0.348405 70.6416 0.353913
85.5544 0.32343 0.0209753 81.1473 0.0221641 0.0206425 81.5 70.7416 0.025247 70.7416 0.348125 70.7416 0.353894
85.6544 0.323427 0.0210426 81.2473 0.0220374 0.0205692 81.6 70.8416 0.0251286 70.8416 0.348113 70.8416 0.353906
85.7544 0.323457 0.0210854 81.3473 0.0219209 0.0205178 81.7 70.9416 0.02496 70.9416 0.348097 70.9416 0.353609
85.8544 0.323413 0.0211473 81.4473 0.0218325 0.0204671 81.8 71.0416 0.0248329 71.0416 0.347811 71.0416 0.35358
85.9544 0.323443 0.0212265 81.5473 0.0217089 0.0204122 81.9 71.1416 0.0247283 71.1416 0.347784 71.1416 0.353614
86.0544 0.323123 0.0212763 81.6473 0.0215997 0.0203914 82 71.2416 0.0245918 71.2416 0.347806 71.2416 0.35358
86.1544 0.323119 0.0213522 81.7473 0.0215214 0.0203249 82.1 71.3416 0.0245201 71.3416 0.34781 71.3416 0.353254
86.2544 0.323147 0.0214391 81.8473 0.0214153 0.0202772 82.2 71.4416 0.0244158 71.4416 0.347785 71.4416 0.353292
86.3544 0.323128 0.0214866 81.9473 0.021321 0.0202377 82.3 71.5416 0.0242504 71.5416 0.347496 71.5416 0.353284
86.4544 0.32311 0.0215713 82.0473 0.0212386 0.0202017 82.4 71.6416 0.0240519 71.6416 0.347497 71.6416 0.353258
86.5544 0.323168 0.0216627 82.1473 0.0211261 0.0201636 82.5 71.7416 0.0236972 71.7416 0.347472 71.7416 0.352986
86.6544 0.323113 0.0217238 82.2473 0.0210399 0.0201185 82.6 71.8416 0.0231401 71.8416 0.347502 71.8416 0.352945
86.7544 0.323133 0.0218176 82.3473 0.0209581 0.0200814 82.7 71.9416 0.0223783 71.9416 0.347166 71.9416 0.352995
86.8544 0.322828 0.0218988 82.4473 0.020849 0.0200651 82.8 72.0416 0.0212839 72.0416 0.34717 72.0416 0.352737
86.9544 0.322785 0.0219965 82.5473 0.0207827 0.0200275 82.9 72.1416 0.0198495 72.1416 0.346936 72.1416 0.352681
87.0544 0.322828 0.0221124 82.6473 0.0207078 0.020045 83 72.2416 0.0179401 72.2416 0.346862 72.2416 0.352689
87.1544 0.322819 0.0222048 82.7473 0.0206168 0.0200412 83.1 72.3416 0.015277 72.3416 0.346553 72.3416 0.352361
87.2544 0.322479 0.0223365 82.8473 0.0205462 0.020045 83.2 72.4416 0.0119405 72.4416 0.346256 72.4416 0.352013
87.3544 0.322484 0.0224726 82.9473 0.0204602 0.0200763 83.3 72.5416 0.0109859 72.5416 0.346227 72.5416 0.352051
87.4544 0.322487 0.0226225 83.0473 0.0204008 0.0201424 83.4 72.6416 0.0147913 72.6416 0.346565 72.6416 0.352043
87.5544 0.322794 0.0227822 83.1473 0.0203233 0.0202331 83.5 72.7416 0.0200374 72.7416 0.346872 72.7416 0.352347
87.6544 0.322818 0.0229609 83.2473 0.0202377 0.0203781 83.6 72.8416 0.026601 72.8416 0.347158 72.8416 0.352665
87.7544 0.323421 0.0231792 83.3473 0.0201605 0.0205665 83.7 72.9416 0.0422457 72.9416 0.348133 72.9416 0.353579
87.8544 0.325901 0.0234206 83.4473 0.0201096 0.0208093 83.8 73.0416 0.112241 73.0416 0.353089 73.0416 0.35763
87.9544 0.330599 0.0236893 83.5473 0.0200191 0.0211286 83.9 73.1416 0.237521 73.1416 0.363061 73.1416 0.366063
88.0544 0.336802 0.0239629 83.6473 0.0199707 0.0214987 84 73.2416 0.389033 73.2416 0.377128 73.2416 0.379097
88.1544 0.343043 0.0242823 83.7473 0.0198755 0.0219676 84.1 73.3416 0.528766 73.3416 0.393871 73.3416 0.395647
88.2544 0.343983 0.0246232 83.8473 0.019769 0.0225473 84.2 73.4416 0.549185 73.4416 0.400479 73.4416 0.4016
88.3544 0.343653 0.0249997 83.9473 0.0196785 0.0232175 84.3 73.5416 0.534571 73.5416 0.400804 73.5416 0.401554
88.4544 0.342105 0.025445 84.0473 0.0195693 0.0241307 84.4 73.6416 0.493221 73.6416 0.396714 73.6416 0.397874
88.5544 0.335576 0.0259288 84.1473 0.0194955 0.0252797 84.5 73.7416 0.357151 73.7416 0.381785 73.7416 0.384128
88.6544 0.328397 0.0265106 84.2473 0.0194633 0.026774 84.6 73.8416 0.176562 73.8416 0.36465 73.8416 0.368847
88.7544 0.32468 0.0271478 84.3473 0.019494 0.0287579 84.7 73.9416 0.0526967 73.9416 0.354 73.9416 0.359821
88.8544 0.324968 0.0278422 84.4473 0.0195841 0.0311185 84.8 74.0416 0.0387478 74.0416 0.352795 74.0416 0.358565
88.9544 0.324657 0.0286023 84.5473 0.019729 0.0337725 84.9 74.1416 0.0329423 74.1416 0.351827 74.1416 0.357621
89.0544 0.32436 0.0293976 84.6473 0.0199394 0.0366083 85 74.2416 0.0294352 74.2416 0.351509 74.2416 0.357056
89.1544 0.324327 0.0302485 84.7473 0.0202503 0.0394587 85.1 74.3416 0.0274362 74.3416 0.350919 74.3416 0.356721
89.2544 0.324033 0.0311665 84.8473 0.0206511 0.0423576 85.2 74.4416 0.0265113 74.4416 0.350566 74.4416 0.356397
89.3544 0.324055 0.032164 84.9473 0.0212004 0.0454606 85.3 74.5416 0.0261184 74.5416 0.35026 74.5416 0.356118
89.4544 0.323718 0.0332142 85.0473 0.0218927 0.0488054 85.4 74.6416 0.0259116 74.6416 0.350291 74.6416 0.355792
89.5544 0.323742 0.0343606 85.1473 0.0227559 0.0526508 85.5 74.7416 0.0257994 74.7416 0.349955 74.7416 0.355483
89.6544 0.323731 0.0355354 85.2473 0.0238706 0.0572906 85.6 74.8416 0.0257148 74.8416 0.349981 74.8416 0.355492
89.7544 0.323398 0.0368139 85.3473 0.0252204 0.0631199 85.7 74.9416 0.0256205 74.9416 0.349675 74.9416 0.355152
89.8544 0.323437 0.0382138 85.4473 0.0268665 0.0710781 85.8 75.0416 0.025547 75.0416 0.349622 75.0416 0.355178
89.9544 0.323425 0.0396798 85.5473 0.0289233 0.0829086 85.9 75.1416 0.0254239 75.1416 0.349352 75.1416 0.354849
90.0544 0.323413 0.0412689 85.6473 0.0313977 0.102256 86 75.2416 0.0253023 75.2416 0.349345 75.2416 0.354844
90.1544 0.323454 0.042995 85.7473 0.0342911 0.135944 86.1 75.3416 0.0251649 75.3416 0.349333 75.3416 0.35487
90.2544 0.323119 0.0448784 85.8473 0.0375483 0.190696 86.2 75.4416 0.0250272 75.4416 0.349378 75.4416 0.354529
90.3544 0.323088 0.0469383 85.9473 0.0410911 0.260399 86.3 75.5416 0.0248794 75.5416 0.349004 75.5416 0.35452
90.4544 0.32314 0.0492787 86.0473 0.0450529 0.296145 86.4 75.6416 0.0247522 75.6416 0.34902 75.6416 0.354554
90.5544 0.323099 0.0519042 86.1473 0.0495523 0.325411 86.5 75.7416 0.0246371 75.7416 0.349052 75.7416 0.354211
90.6544 0.323111 0.0549815 86.2473 0.0549839 0.400166 86.6 75.8416 0.0245597 75.8416 0.349029 75.8416 0.354208
90.7544 0.323142 0.0586226 86.3473 0.0619806 0.459937 86.7 75.9416 0.0244542 75.9416 0.348733 75.9416 0.354238
90.8544 0.32308 0.0630784 86.4473 0.071644 0.492285 86.8 76.0416 0.0243198 76.0416 0.348749 76.0416 0.353901
90.9544 0.323118 0.0688487 86.5473 0.0862764 0.50653 86.9 76.1416 0.0241243 76.1416 0.348701 76.1416 0.353925
91.0544 0.323122 0.076656 86.6473 0.110334 0.506587 87 76.2416 0.0237973 76.2416 0.348743 76.2416 0.353917
91.1544 0.322778 0.0881226 86.7473 0.150018 0.4691 87.1 76.3416 0.0232833 76.3416 0.348408 76.3416 0.353907
91.2544 0.322809 0.106314 86.8473 0.206332 0.334839 87.2 76.4416 0.0225375 76.4416 0.348404 76.4416 0.353944
91.3544 0.322811 0.136434 86.9473 0.268179 0.145341 87.3 76.5416 0.0214998 76.5416 0.34844 76.5416 0.353622
91.4544 0.322783 0.183337 87.0473 0.315473 0.0503402 87.4 76.6416 0.0201332 76.6416 0.348094 76.6416 0.353598
91.5544 0.322827 0.242042 87.1473 0.373338 0.0397955 87.5 76.7416 0.0183204 76.7416 0.3481 76.7416 0.353304
91.6544 0.322479 0.294325 87.2473 0.42969 0.0343473 87.6 76.8416 0.0157892 76.8416 0.347792 76.8416 0.352953
91.7544 0.322481 0.315975 87.3473 0.465177 0.0298094 87.7 76.9416 0.0124438 76.9416 0.347448 76.9416 0.35298
91.8544 0.322522 0.378103 87.4473 0.48164 0.0270186 87.8 77.0416 0.0107194 77.0416 0.347473 77.0416 0.352726
91.9544 0.32247 0.437527 87.5473 0.485294 0.0255408 87.9 77.1416 0.013896 77.1416 0.347489 77.1416 0.35301
92.0544 0.322813 0.484861 87.6473 0.458469 0.0247768 88 77.2416 0.019151 77.2416 0.347753 77.2416 0.353021
92.1544 0.322833 0.509322 87.7473 0.349901 0.0243262 88.1 77.3416 0.0252832 77.3416 0.348113 77.3416 0.353354
92.2544 0.323104 0.522146 87.8473 0.142565 0.0240545 88.2 77.4416 0.0385072 77.4416 0.349037 77.4416 0.353957
92.3544 0.325309 0.523661 87.9473 0.0502305 0.0238809 88.3 77.5416 0.0926136 77.5416 0.35304 77.5416 0.357428
92.4544 0.330274 0.498051 88.0473 0.037534 0.0237669 88.4 77.6416 0.227616 77.6416 0.363381 77.6416 0.366124
92.5544 0.334939 0.412957 88.1473 0.0315585 0.0236785 88.5 77.7416 0.351581 77.7416 0.374876 77.7416 0.376698
92.6544 0.342755 0.243977 88.2473 0.0276148 0.0236046 88.6 77.8416 0.519138 77.8416 0.393886 77.8416 0.394794
92.7544 0.343972 0.0817669 88.3473 0.0257556 0.02353 88.7 77.9416 0.548503 77.9416 0.401422 77.9416 0.402274
92.8544 0.343648 0.045077 88.4473 0.0248509 0.0234768 88.8 78.0416 0.538045 78.0416 0.402632 78.0416 0.402908
92.9544 0.342433 0.0401251 88.5473 0.024382 0.0233935 88.9 78.1416 0.502283 78.1416 0.399243 78.1416 0.399819
93.0544 0.337113 0.036151 88.6473 0.0240978 0.0232878 89 78.2416 0.388825 78.2416 0.386767 78.2416 0.388236
93.1544 0.32933 0.0328272 88.7473 0.0239428 0.0232254 89.1 78.3416 0.202404 78.3416 0.368351 78.3416 0.371728
93.2544 0.324681 0.0302271 88.8473 0.023867 0.0231277 89.2 78.4416 0.0593615 78.4416 0.355939 78.4416 0.361107
93.3544 0.324955 0.0281605 88.9473 0.0238189 0.0230301 89.3 78.5416 0.0399788 78.5416 0.354015 78.5416 0.359516
93.4544 0.324671 0.026541 89.0473 0.0238032 0.0229378 89.4 78.6416 0.0336732 78.6416 0.353072 78.6416 0.358593
93.5544 0.324365 0.0253463 89.1473 0.0237888 0.0228341 89.5 78.7416 0.0298407 78.7416 0.352467 78.7416 0.357982
93.6544 0.324338 0.0245004 89.2473 0.0237642 0.0227296 89.6 78.8416 0.0276645 78.8416 0.352124 78.8416 0.357312
93.7544 0.324061 0.0239381 89.3473 0.0237411 0.0226202 89.7 78.9416 0.0266146 78.9416 0.351818 78.9416 0.357058
93.8544 0.324046 0.0235197 89.4473 0.0237095 0.022497 89.8 79.0416 0.0261518 79.0416 0.351544 79.0416 0.356722
93.9544 0.323709 0.023209 89.5473 0.0236737 0.0223877 89.9 79.1416 0.0259516 79.1416 0.351212 79.1416 0.35639
94.0544 0.323744 0.0229646 89.6473 0.0236366 0.02228 90 79.2416 0.0258204 79.2416 0.351218 79.2416 0.356436
94.1544 0.323723 0.02274 89.7473 0.0235915 0.0221541 90.1 79.3416 0.0257159 79.3416 0.350908 79.3416 0.356103
94.2544 0.323745 0.0225431 89.8473 0.0235206 0.0220414 90.2 79.4416 0.0256476 79.4416 0.350886 79.4416 0.355796
94.3544 0.323742 0.0223821 89.9473 0.0234495 0.0219447 90.3 79.5416 0.0255725 79.5416 0.350585 79.5416 0.355813
94.4544 0.323403 0.0222045 90.0473 0.0233615 0.0218115 90.4 79.6416 0.0254544 79.6416 0.350572 79.6416 0.355771
94.5544 0.323419 0.0220788 90.1473 0.0233001 0.0217008 90.5 79.7416 0.02534 79.7416 0.350566 79.7416 0.355471
94.6544 0.32342 0.0219415 90.2473 0.0232034 0.021595 90.6 79.8416 0.0251958 79.8416 0.350263 79.8416 0.355515
94.7544 0.323415 0.0218045 90.3473 0.0230986 0.0215014 90.7 79.9416 0.0250379 79.9416 0.350263 79.9416 0.355159
94.8544 0.323434 0.0217098 90.4473 0.0230011 0.0213974 90.8 80.0416 0.024887 80.0416 0.35026 80.0416 0.355184
94.9544 0.32312 0.0215911 90.5473 0.0228952 0.0213003 90.9 80.1416 0.0247523 80.1416 0.349976 80.1416 0.355173
95.0544 0.323076 0.0214607 90.6473 0.0227809 0.0212085 91 80.2416 0.0246417 80.2416 0.349955 80.2416 0.35483
95.1544 0.323133 0.0213824 90.7473 0.0226594 0.0211136 91.1 80.3416 0.0245691 80.3416 0.349977 80.3416 0.354861
95.2544 0.323121 0.0212711 90.8473 0.0225439 0.0210318 91.2 80.4416 0.0244532 80.4416 0.350005 80.4416 0.354828
95.3544 0.323113 0.0212014 90.9473 0.0224274 0.020975 91.3 80.5416 0.0243333 80.5416 0.349643 80.5416 0.354837
95.4544 0.323135 0.0211238 91.0473 0.0223189 0.0208742 91.4 80.6416 0.0241385 80.6416 0.349661 80.6416 0.354578
95.5544 0.323117 0.0210262 91.1473 0.022195 0.0208112 91.5 80.7416 0.0237984 80.7416 0.349669 80.7416 0.354534
95.6544 0.323125 0.0209876 91.2473 0.022096 0.0207404 91.6 80.8416 0.023322 80.8416 0.349646 80.8416 0.354558
95.7544 0.322819 0.0209191 91.3473 0.0219805 0.0206622 91.7 80.9416 0.0225864 80.9416 0.349381 80.9416 0.354547
95.8544 0.32282 0.0208609 91.4473 0.0218629 0.0206011 91.8 81.0416 0.0215568 81.0416 0.349358 81.0416 0.354205
95.9544 0.322826 0.0208272 91.5473 0.0217717 0.020564 91.9 81.1416 0.0202089 81.1416 0.349045 81.1416 0.354255
96.0544 0.322832 0.020781 91.6473 0.0216607 0.0204846 92 81.2416 0.0184087 81.2416 0.349078 81.2416 0.353923
96.1544 0.322795 0.0207521 91.7473 0.021556 0.020427 92.1 81.3416 0.0159105 81.3416 0.348724 81.3416 0.353899
96.2544 0.322522 0.020747 91.8473 0.0214701 0.0203709 92.2 81.4416 0.0125374 81.4416 0.348422 81.4416 0.353612
96.3544 0.322505 0.020722 91.9473 0.0213613 0.0202983 92.3 81.5416 0.0105493 81.5416 0.348438 81.5416 0.353288
96.4544 0.322467 0.0206968 92.0473 0.0212756 0.0202585 92.4 81.6416 0.0135481 81.6416 0.348403 81.6416 0.353586
96.5544 0.322823 0.0207087 92.1473 0.0211751 0.0201935 92.5 81.7416 0.0188591 81.7416 0.348738 81.7416 0.353631
96.6544 0.322802 0.020707 92.2473 0.0210849 0.0201422 92.6 81.8416 0.0249748 81.8416 0.349397 81.8416 0.353921
96.7544 0.323427 0.0207332 92.3473 0.0210118 0.0200953 92.7 81.9416 0.0377747 81.9416 0.349963 81.9416 0.354868
96.8544 0.325314 0.020755 92.4473 0.0209221 0.0200367 92.8 82.0416 0.0891793 82.0416 0.353746 82.0416 0.357683
96.9544 0.330233 0.0207592 92.5473 0.0208423 0.0199912 92.9 82.1416 0.225096 82.1416 0.364325 82.1416 0.366675
97.0544 0.334642 0.0208201 92.6473 0.0207719 0.0199586 93 82.2416 0.344508 82.2416 0.375543 82.2416 0.376974
97.1544 0.34278 0.020861 92.7473 0.0206755 0.0198856 93.1 82.3416 0.517126 82.3416 0.395187 82.3416 0.395384
97.2544 0.343984 0.0208991 92.8473 0.0205938 0.0198407 93.2 82.4416 0.548318 82.4416 0.402983 82.4416 0.402834
97.3544 0.343983 0.0209457 92.9473 0.0205045 0.0197744 93.3 82.5416 0.538731 82.5416 0.404212 82.5416 0.40379
97.4544 0.342431 0.020982 93.0473 0.020381 0.0197195 93.4 82.6416 0.504135 82.6416 0.40114 82.6416 0.400657
97.5544 0.33741 0.0210255 93.1473 0.0202815 0.0196981 93.5 82.7416 0.396087 82.7416 0.388934 82.7416 0.389748
97.6544 0.329675 0.0210913 93.2473 0.0201666 0.0197291 93.6 82.8416 0.208652 82.8416 0.370276 82.8416 0.372923
97.7544 0.324973 0.0211125 93.3473 0.0200519 0.0198456 93.7 82.9416 0.0614347 82.9416 0.35719 82.9416 0.362022
97.8544 0.324965 0.0211875 93.4473 0.0199669 0.0200894 93.8 83.0416 0.0402692 83.0416 0.354958 83.0416 0.360146
97.9544 0.324701 0.0212651 93.5473 0.0198665 0.0203969 93.9 83.1416 0.0338423 83.1416 0.35403 83.1416 0.359235
98.0544 0.324355 0.0213127 93.6473 0.0197845 0.0208503 94 83.2416 0.0299422 83.2416 0.353399 83.2416 0.358546
98.1544 0.324358 0.0213765 93.7473 0.0197283 0.0214533 94.1 83.3416 0.0277274 83.3416 0.353052 83.3416 0.357951
98.2544 0.32407 0.0214544 93.8473 0.0196316 0.022184 94.2 83.4416 0.0266456 83.4416 0.352483 83.4416 0.357661
98.3544 0.324025 0.0215095 93.9473 0.0195783 0.0231017 94.3 83.5416 0.0261929 83.5416 0.352448 83.5416 0.357311
98.4544 0.324052 0.0215977 94.0473 0.0195342 0.0242039 94.4 83.6416 0.0259854 83.6416 0.35215 83.6416 0.357052
98.5544 0.323764 0.0216644 94.1473 0.0194858 0.0255223 94.5 83.7416 0.0258496 83.7416 0.351875 83.7416 0.356753
98.6544 0.323728 0.0217659 94.2473 0.0195019 0.0271587 94.6 83.8416 0.0257622 83.8416 0.351837 83.8416 0.356714
98.7544 0.32375 0.0218705 94.3473 0.0195329 0.029116 94.7 83.9416 0.0257145 83.9416 0.351553 83.9416 0.356446
98.8544 0.323762 0.0219543 94.4473 0.0196171 0.0314526 94.8 84.0416 0.0256358 84.0416 0.351545 84.0416 0.356426
98.9544 0.323419 0.0220613 94.5473 0.0197798 0.0341161 94.9 84.1416 0.0255399 84.1416 0.351516 84.1416 0.356077
99.0544 0.323453 0.022197 94.6473 0.0200064 0.0369156 95 84.2416 0.025432 84.2416 0.35123 84.2416 0.356118
99.1544 0.323432 0.0223053 94.7473 0.020338 0.0397982 95.1 84.3416 0.0252656 84.3416 0.351217 84.3416 0.35579
99.2544 0.323413 0.0224593 94.8473 0.020798 0.0427866 95.2 84.4416 0.0251359 84.4416 0.351211 84.4416 0.355799
99.3544 0.32347 0.0226324 94.9473 0.021418 0.0459948 95.3 84.5416 0.0250092 84.5416 0.350922 84.5416 0.355821
99.4544 0.323417 0.0227999 95.0473 0.0222287 0.0495957 95.4 84.6416 0.0248737 84.6416 0.350903 84.6416 0.355773
99.5544 0.32345 0.023019 95.1473 0.0232444 0.0538123 95.5 84.7416 0.0247617 84.7416 0.350896 84.7416 0.355494
99.6544 0.323142 0.0232507 95.2473 0.0245339 0.059006 95.6 84.8416 0.0246609 84.8416 0.350922 84.8416 0.355501
99.7544 0.323104 0.0235121 95.3473 0.0261332 0.0658264 95.7 84.9416 0.0245494 84.9416 0.350563 84.9416 0.355474
99.8544 0.323147 0.0238323 95.4473 0.0281354 0.0755719 95.8 85.0416 0.0244319 85.0416 0.350592 85.0416 0.355188
99.9544 0.323148 0.0241557 95.5473 0.0306128 0.0909602 95.9 85.1416 0.0242588 85.1416 0.350617 85.1416 0.355185
100.054 0.323124 0.02452 95.6473 0.0335984 0.117565 96 85.2416 0.0239399 85.2416 0.350581 85.2416 0.355153
100.154 0.323154 0.0249041 95.7473 0.037006 0.163821 96.1 85.3416 0.0234872 85.3416 0.350296 85.3416 0.355198
100.254 0.323123 0.025322 95.8473 0.0408284 0.230675 96.2 85.4416 0.0228005 85.4416 0.350304 85.4416 0.354835
100.354 0.322812 0.0257938 95.9473 0.0451009 0.288897 96.3 85.5416 0.0218271 85.5416 0.350268 85.5416 0.354834
100.454 0.322833 0.0263321 96.0473 0.0500707 0.306291 96.4 85.6416 0.0205395 85.6416 0.350015 85.6416 0.354866
100.554 0.322808 0.0268846 96.1473 0.0562307 0.375378 96.5 85.7416 0.018841 85.7416 0.349984 85.7416 0.354536
100.654 0.322822 0.0275132 96.2473 0.064393 0.444061 96.6 85.8416 0.0164961 85.8416 0.349664 85.8416 0.354239
100.754 0.32251 0.0281896 96.3473 0.0762242 0.486788 96.7 85.9416 0.0132279 85.9416 0.349381 85.9416 0.354232
100.854 0.322471 0.0289203 96.4473 0.0951275 0.505221 96.8 86.0416 0.0104785 86.0416 0.349016 86.0416 0.353909
100.954 0.322481 0.0297159 96.5473 0.127241 0.510337 96.9 86.1416 0.0124919 86.1416 0.349363 86.1416 0.353941
101.054 0.322797 0.0305549 96.6473 0.178227 0.487578 97 86.2416 0.01768 86.2416 0.349667 86.2416 0.354239
101.154 0.322784 0.0314802 96.7473 0.241685 0.389459 97.1 86.3416 0.0235314 86.3416 0.34996 86.3416 0.35454
101.254 0.323139 0.0324796 96.8473 0.297073 0.196121 97.2 86.4416 0.0341882 86.4416 0.350601 86.4416 0.354868
101.354 0.32468 0.0335223 96.9473 0.351817 0.0609358 97.3 86.5416 0.0712734 86.5416 0.35339 86.5416 0.357034
101.454 0.329635 0.034673 97.0473 0.413142 0.0411565 97.4 86.6416 0.205342 86.6416 0.363664 86.6416 0.365433
101.554 0.333099 0.0358626 97.1473 0.459259 0.0357025 97.5 86.7416 0.302316 86.7416 0.372743 86.7416 0.373851
101.654 0.341783 0.0371378 97.2473 0.481028 0.0306608 97.6 86.8416 0.500336 86.8416 0.393861 86.8416 0.393471
101.754 0.343964 0.0385461 97.3473 0.48876 0.0274217 97.7 86.9416 0.546049 86.9416 0.403253 86.9416 0.402843
101.854 0.344015 0.0401247 97.4473 0.474717 0.0256976 97.8 87.0416 0.542477 87.0416 0.405444 87.0416 0.404732
101.954 0.343045 0.0418598 97.5473 0.398957 0.0248002 97.9 87.1416 0.513665 87.1416 0.403242 87.1416 0.402216
102.054 0.33931 0.0438747 97.6473 0.206094 0.024254 98 87.2416 0.432516 87.2416 0.3942 87.2416 0.394147
102.154 0.33123 0.0460835 97.7473 0.0626118 0.0239428 98.1 87.3416 0.246821 87.3416 0.374924 87.3416 0.377008
102.254 0.325591 0.0485784 97.8473 0.0394973 0.0237522 98.2 87.4416 0.0786354 87.4416 0.359614 87.4416 0.363893
102.354 0.325289 0.051425 97.9473 0.0330861 0.0236152 98.3 87.5416 0.0421728 87.5416 0.35623 87.5416 0.361118
102.454 0.324977 0.0546576 98.0473 0.028431 0.0235263 98.4 87.6416 0.0349866 87.6416 0.355292 87.6416 0.359843
102.554 0.324662 0.0584671 98.1473 0.0261737 0.023458 98.5 87.7416 0.0306112 87.7416 0.354321 87.7416 0.359221
102.654 0.32435 0.0630985 98.2473 0.0251441 0.0233766 98.6 87.8416 0.0280903 87.8416 0.354037 87.8416 0.358634
102.754 0.324338 0.0690705 98.3473 0.0246209 0.0233316 98.7 87.9416 0.0267897 87.9416 0.353358 87.9416 0.358262
102.854 0.324009 0.0772145 98.4473 0.0243352 0.0232654 98.8 88.0416 0.0262438 88.0416 0.35304 88.0416 0.357945
102.954 0.324074 0.0892697 98.5473 0.024184 0.0232169 98.9 88.1416 0.0260291 88.1416 0.353088 88.1416 0.357668
103.054 0.324019 0.10848 98.6473 0.0241332 0.0231311 99 88.2416 0.0258788 88.2416 0.352745 88.2416 0.357333
103.154 0.323736 0.140516 98.7473 0.0241067 0.0230445 99.1 88.3416 0.025789 88.3416 0.352745 88.3416 0.357332
103.254 0.323762 0.189714 98.8473 0.0241037 0.0229646 99.2 88.4416 0.0257401 88.4416 0.352457 88.4416 0.35706
103.354 0.323709 0.249751 98.9473 0.0241285 0.0228806 99.3 88.5416 0.0256555 88.5416 0.35241 88.5416 0.356706
103.454 0.323749 0.297518 99.0473 0.0241258 0.0227788 99.4 88.6416 0.0255688 88.6416 0.352138 88.6416 0.356735
103.554 0.323458 0.318814 99.1473 0.0241523 0.0226781 99.5 88.7416 0.0254549 88.7416 0.352148 88.7416 0.356697
103.654 0.323422 0.383559 99.2473 0.0241519 0.0225826 99.6 88.8416 0.0253143 88.8416 0.352139 88.8416 0.356388
103.754 0.323452 0.443711 99.3473 0.0241432 0.0224681 99.7 88.9416 0.0251742 88.9416 0.35184 88.9416 0.356423
103.854 0.323432 0.489228 99.4473 0.0241238 0.0223628 99.8 89.0416 0.0250238 89.0416 0.351811 89.0416 0.356088
103.954 0.323424 0.512065 99.5473 0.024088 0.0222466 99.9 89.1416 0.0248913 89.1416 0.351819 89.1416 0.356085
104.054 0.323452 0.523608 99.6473 0.0240466 0.0221445 100 89.2416 0.0247832 89.2416 0.35153 89.2416 0.356113
104.154 0.323411 0.522751 99.7473 0.023994 0.0220259 100.1 89.3416 0.0246891 89.3416 0.351496 89.3416 0.356084
104.254 0.323429 0.49171 99.8473 0.0239216 0.0219129 100.2 89.4416 0.0245833 89.4416 0.351514 89.4416 0.355778
104.354 0.323129 0.394839 99.9473 0.0238646 0.0218043 100.3 89.5416 0.0244932 89.5416 0.35153 89.5416 0.355787
104.454 0.323107 0.219232 100.047 0.023769 0.0217152 100.4 89.6416 0.0243136 89.6416 0.351479 89.6416 0.355757
104.554 0.323112 0.0721005 100.147 0.0236732 0.0215908 100.5 89.7416 0.0240435 89.7416 0.351237 89.7416 0.355789
104.654 0.323116 0.0439593 100.247 0.0235822 0.0215097 100.6 89.8416 0.0236462 89.8416 0.351195 89.8416 0.355501
104.754 0.323075 0.0395688 100.347 0.0234567 0.0214129 100.7 89.9416 0.0229893 89.9416 0.35116 89.9416 0.355436
104.854 0.32312 0.0355991 100.447 0.0233347 0.0212988 100.8 90.0416 0.0221007 90.0416 0.350922 90.0416 0.355472
104.954 0.322797 0.0322994 100.547 0.0232513 0.0212256 100.9 90.1416 0.0209188 90.1416 0.350906 90.1416 0.355143
105.054 0.322775 0.0297622 100.647 0.0231011 0.0211195 101 90.2416 0.0193381 90.2416 0.350888 90.2416 0.355127
105.154 0.322813 0.027741 100.747 0.0229817 0.0210319 101.1 90.3416 0.0172027 90.3416 0.350602 90.3416 0.354868
105.254 0.322779 0.0261825 100.847 0.0228743 0.0209768 101.2 90.4416 0.0141695 90.4416 0.350261 90.4416 0.354521
105.354 0.322466 0.0250867 100.947 0.0227328 0.0208889 101.3 90.5416 0.0108452 90.5416 0.349967 90.5416 0.354537
105.454 0.322502 0.024347 101.047 0.022637 0.020828 101.4 90.6416 0.0114212 90.6416 0.349981 90.6416 0.354247
105.554 0.322788 0.0238266 101.147 0.0224961 0.0207584 101.5 90.7416 0.0162317 90.7416 0.350248 90.7416 0.354525
105.654 0.322798 0.0234754 101.247 0.0223726 0.0206878 101.6 90.8416 0.0218717 90.8416 0.350607 90.8416 0.354842
105.754 0.323127 0.0231748 101.347 0.0222922 0.0206324 101.7 90.9416 0.0304782 90.9416 0.351235 90.9416 0.355175
105.854 0.324035 0.0229382 101.447 0.0221626 0.0205563 101.8 91.0416 0.0553417 91.0416 0.353056 91.0416 0.356704
105.954 0.328405 0.0227256 101.547 0.0220464 0.0204922 101.9 91.1416 0.17011 91.1416 0.361536 91.1416 0.363567
106.054 0.331192 0.022537 101.647 0.0219497 0.0204366 102 91.2416 0.25903 91.2416 0.369613 91.2416 0.370705
106.154 0.340208 0.0223715 101.747 0.0218494 0.0203682 102.1 91.3416 0.465532 91.3416 0.390457 91.3416 0.389709
106.254 0.343359 0.02222 101.847 0.021741 0.0203012 102.2 91.4416 0.540555 91.4416 0.402677 91.4416 0.401902
106.354 0.343976 0.022065 101.947 0.0216484 0.020238 102.3 91.5416 0.545906 91.5416 0.406358 91.5416 0.404993
106.454 0.343336 0.0219341 102.047 0.0215351 0.0201441 102.4 91.6416 0.523391 91.6416 0.405128 91.6416 0.403758
106.554 0.340878 0.0218146 102.147 0.0214266 0.0200539 102.5 91.7416 0.464845 91.7416 0.398939 91.7416 0.397892
106.654 0.333068 0.0216671 102.247 0.021309 0.0199611 102.6 91.8416 0.293435 91.8416 0.380791 91.8416 0.381623
106.754 0.326533 0.0215603 102.347 0.0211789 0.0198556 102.7 91.9416 0.117578 91.9416 0.364009 91.9416 0.367322
106.854 0.324992 0.0214554 102.447 0.0210883 0.0197828 102.8 92.0416 0.0451971 92.0416 0.357485 92.0416 0.361721
106.954 0.324952 0.0213453 102.547 0.020963 0.0197295 102.9 92.1416 0.0365402 92.1416 0.356205 92.1416 0.36074
107.054 0.324663 0.0212668 102.647 0.0208563 0.0196789 103 92.2416 0.0315613 92.2416 0.355294 92.2416 0.359837
107.154 0.324354 0.0211628 102.747 0.020757 0.0196394 103.1 92.3416 0.0286168 92.3416 0.354645 92.3416 0.359212
107.254 0.324341 0.0210837 102.847 0.0206413 0.0196314 103.2 92.4416 0.027042 92.4416 0.35433 92.4416 0.358867
107.354 0.324053 0.0210071 102.947 0.0205313 0.0196615 103.3 92.5416 0.0263442 92.5416 0.35405 92.5416 0.358604
107.454 0.32403 0.0209347 103.047 0.0204119 0.0197139 103.4 92.6416 0.0260634 92.6416 0.35371 92.6416 0.358288
107.554 0.323705 0.0208759 103.147 0.02029 0.0198202 103.5 92.7416 0.0258897 92.7416 0.353393 92.7416 0.357948
107.654 0.323732 0.0208172 103.247 0.020193 0.0200236 103.6 92.8416 0.0258153 92.8416 0.353399 92.8416 0.357663
107.754 0.323714 0.0207644 103.347 0.0200569 0.0203008 103.7 92.9416 0.0257426 92.9416 0.35304 92.9416 0.357656
107.854 0.32373 0.0207327 103.447 0.019944 0.0206794 103.8 93.0416 0.0256495 93.0416 0.353068 93.0416 0.357344
107.954 0.323747 0.0207038 103.547 0.0198219 0.0212496 103.9 93.1416 0.025585 93.1416 0.353082 93.1416 0.357362
108.054 0.323408 0.0206777 103.647 0.0197083 0.0219338 104 93.2416 0.0254736 93.2416 0.352741 93.2416 0.357027
108.154 0.323423 0.0206558 103.747 0.0196132 0.0228151 104.1 93.3416 0.0253479 93.3416 0.352782 93.3416 0.357028
108.254 0.323426 0.0206345 103.847 0.0195117 0.0239099 104.2 93.4416 0.0252155 93.4416 0.352453 93.4416 0.356736
108.354 0.323403 0.0206462 103.947 0.0193953 0.0252313 104.3 93.5416 0.0250385 93.5416 0.352447 93.5416 0.356689
108.454 0.323437 0.0206572 104.047 0.019321 0.0268729 104.4 93.6416 0.0249102 93.6416 0.352501 93.6416 0.356718
108.554 0.323431 0.0206635 104.147 0.0192816 0.0289065 104.5 93.7416 0.0248031 93.7416 0.352448 93.7416 0.356415
108.654 0.323085 0.0206544 104.247 0.0192637 0.0312955 104.6 93.8416 0.0246786 93.8416 0.352148 93.8416 0.356384
108.754 0.32313 0.0206879 104.347 0.0192958 0.0340456 104.7 93.9416 0.0245849 93.9416 0.352165 93.9416 0.356424
108.854 0.323104 0.0207037 104.447 0.0193674 0.0369604 104.8 94.0416 0.024489 94.0416 0.352128 94.0416 0.356081
108.954 0.323095 0.0207345 104.547 0.0195221 0.0399697 104.9 94.1416 0.0243217 94.1416 0.352153 94.1416 0.356088
109.054 0.323117 0.0207687 104.647 0.0198193 0.0431495 105 94.2416 0.0240925 94.2416 0.351859 94.2416 0.356108
109.154 0.323099 0.0207963 104.747 0.0202033 0.046569 105.1 94.3416 0.0236796 94.3416 0.351826 94.3416 0.356073
109.254 0.323111 0.0208534 104.847 0.0207734 0.0504471 105.2 94.4416 0.0230702 94.4416 0.351846 94.4416 0.355771
109.354 0.323126 0.0208823 104.947 0.0215453 0.05511 105.3 94.5416 0.0222301 94.5416 0.351852 94.5416 0.355783
109.454 0.322765 0.0209124 105.047 0.0225509 0.0609346 105.4 94.6416 0.0210477 94.6416 0.35152 94.6416 0.355747
109.554 0.322795 0.0209814 105.147 0.0238812 0.0688852 105.5 94.7416 0.0195105 94.7416 0.351557 94.7416 0.35547
109.654 0.322812 0.0210455 105.247 0.0255561 0.080778 105.6 94.8416 0.0174463 94.8416 0.351202 94.8416 0.355483
109.754 0.322769 0.0210867 105.347 0.027701 0.100557 105.7 94.9416 0.0144703 94.9416 0.350909 94.9416 0.355139
109.854 0.32248 0.0211591 105.447 0.0303927 0.135828 105.8 95.0416 0.0110158 95.0416 0.350612 95.0416 0.354856
109.954 0.322481 0.0212272 105.547 0.0336584 0.193883 105.9 95.1416 0.0110612 95.1416 0.350578 95.1416 0.354833
110.054 0.322782 0.0212797 105.647 0.0374783 0.266171 106 95.2416 0.0156901 95.2416 0.35091 95.2416 0.354816
110.154 0.322803 0.0213547 105.747 0.041783 0.295693 106.1 95.3416 0.0213845 95.3416 0.35123 95.3416 0.35517
110.254 0.323118 0.0214151 105.847 0.0467129 0.336187 106.2 95.4416 0.0295442 95.4416 0.351813 95.4416 0.355763
110.354 0.323741 0.021515 105.947 0.0526826 0.414213 106.3 95.5416 0.0520365 95.5416 0.353405 95.5416 0.357011
110.454 0.327793 0.0215935 106.047 0.0604548 0.472378 106.4 95.6416 0.159076 95.6416 0.36154 95.6416 0.36324
110.554 0.330872 0.0216835 106.147 0.0715958 0.500039 106.5 95.7416 0.251309 95.7416 0.369616 95.7416 0.370387
110.654 0.339615 0.0217904 106.247 0.0897388 0.51094 106.6 95.8416 0.453299 95.8416 0.389873 95.8416 0.388794
110.754 0.343378 0.0218819 106.347 0.122479 0.504061 106.7 95.9416 0.538805 95.9416 0.403268 95.9416 0.401907
110.854 0.343987 0.021983 106.447 0.179214 0.448464 106.8 96.0416 0.546754 96.0416 0.407318 96.0416 0.405584
110.954 0.343366 0.0220775 106.547 0.252756 0.287161 106.9 96.1416 0.525939 96.1416 0.406759 96.1416 0.40468
111.054 0.341174 0.0222002 106.647 0.314026 0.101295 107 96.2416 0.472379 96.2416 0.40077 96.2416 0.39909
111.154 0.333686 0.0223362 106.747 0.386527 0.0449018 107.1 96.3416 0.30688 96.3416 0.383001 96.3416 0.383468
111.254 0.327183 0.022513 106.847 0.454692 0.03807 107.2 96.4416 0.131922 96.4416 0.365913 96.4416 0.368852
111.354 0.324962 0.0227015 106.947 0.488574 0.0325472 107.3 96.5416 0.0464233 96.5416 0.358391 96.5416 0.362295
111.454 0.324959 0.0229605 107.047 0.499979 0.0285457 107.4 96.6416 0.0370447 96.6416 0.356865 96.6416 0.361035
111.554 0.324681 0.0232423 107.147 0.493971 0.0263173 107.5 96.7416 0.0318754 96.7416 0.355913 96.7416 0.360462
111.654 0.324338 0.0235348 107.247 0.443126 0.0251601 107.6 96.8416 0.028797 96.8416 0.35527 96.8416 0.359799
111.754 0.324349 0.0238889 107.347 0.283255 0.0245372 107.7 96.9416 0.0271318 96.9416 0.354989 96.9416 0.359204
111.854 0.324057 0.0242851 107.447 0.0857454 0.024192 107.8 97.0416 0.0264105 97.0416 0.354643 97.0416 0.358917
111.954 0.324037 0.0246864 107.547 0.0421006 0.023956 107.9 97.1416 0.026113 97.1416 0.354343 97.1416 0.358563
112.054 0.323729 0.0251368 107.647 0.0344586 0.0238432 108 97.2416 0.0259557 97.2416 0.354367 97.2416 0.358272
112.154 0.323726 0.0256236 107.747 0.0291457 0.0237539 108.1 97.3416 0.0258729 97.3416 0.353987 97.3416 0.358281
112.254 0.323712 0.0261745 107.847 0.0265966 0.0236817 108.2 97.4416 0.025793 97.4416 0.353705 97.4416 0.357924
112.354 0.323752 0.0267774 107.947 0.0254516 0.0236444 108.3 97.5416 0.0257343 97.5416 0.353711 97.5416 0.357672
112.454 0.323719 0.0274203 108.047 0.0249145 0.0236056 108.4 97.6416 0.0256724 97.6416 0.35337 97.6416 0.357658
112.554 0.323408 0.0281342 108.147 0.024684 0.0235707 108.5 97.7416 0.025562 97.7416 0.353398 97.7416 0.357311
112.654 0.323436 0.0289089 108.247 0.0245667 0.0235164 108.6 97.8416 0.025429 97.8416 0.353421 97.8416 0.357347
112.754 0.323401 0.0297336 108.347 0.02457 0.0234456 108.7 97.9416 0.0253117 97.9416 0.353076 97.9416 0.357328
112.854 0.323422 0.0306399 108.447 0.0246198 0.0234062 108.8 98.0416 0.0251464 98.0416 0.353105 98.0416 0.357014
112.954 0.323458 0.0316139 108.547 0.0246737 0.0233308 108.9 98.1416 0.0250203 98.1416 0.353079 98.1416 0.357054
113.054 0.32309 0.0326257 108.647 0.0247584 0.0232444 109 98.2416 0.0248895 98.2416 0.352765 98.2416 0.356682
113.154 0.323129 0.0337604 108.747 0.0248274 0.0231634 109.1 98.3416 0.0247776 98.3416 0.352802 98.3416 0.356707
113.254 0.323138 0.0349433 108.847 0.0248822 0.0230684 109.2 98.4416 0.0247016 98.4416 0.352759 98.4416 0.356725
113.354 0.323089 0.0361846 108.947 0.0249479 0.0229689 109.3 98.5416 0.0245859 98.5416 0.352784 98.5416 0.35669
113.454 0.32313 0.0375519 109.047 0.0249883 0.0228727 109.4 98.6416 0.0244218 98.6416 0.352813 98.6416 0.356407
113.554 0.323118 0.0389857 109.147 0.0250127 0.0227582 109.5 98.7416 0.0242125 98.7416 0.352458 98.7416 0.356417
113.654 0.323111 0.040541 109.247 0.0250292 0.0226527 109.6 98.8416 0.0238348 98.8416 0.352496 98.8416 0.356373
113.754 0.323128 0.0422263 109.347 0.0250089 0.0225379 109.7 98.9416 0.0232761 98.9416 0.352477 98.9416 0.356415
113.854 0.322797 0.0440468 109.447 0.024996 0.0224138 109.8 99.0416 0.0224596 99.0416 0.352154 99.0416 0.356068
113.954 0.322783 0.0460744 109.547 0.0249613 0.0222906 109.9 99.1416 0.0213464 99.1416 0.352187 99.1416 0.356065
114.054 0.322811 0.0483121 109.647 0.0248969 0.0221903 110 99.2416 0.0199144 99.2416 0.351839 99.2416 0.355787
114.154 0.322773 0.0508031 109.747 0.0248522 0.022067 110.1 99.3416 0.0179496 99.3416 0.351839 99.3416 0.355766
114.254 0.322474 0.0537372 109.847 0.0247755 0.0219576 110.2 99.4416 0.0151816 99.4416 0.351562 99.4416 0.355436
114.354 0.322494 0.0571633 109.947 0.0246647 0.0218562 110.3 99.5416 0.011591 99.5416 0.351223 99.5416 0.355166
114.454 0.322454 0.0612791 110.047 0.0245822 0.0217532 110.4 99.6416 0.0103835 99.6416 0.351232 99.6416 0.355124
114.554 0.322483 0.0665116 110.147 0.0244668 0.0216661 110.5 99.7416 0.0143505 99.7416 0.35124 99.7416 0.355171
114.654 0.322816 0.0734531 110.247 0.0243566 0.0215536 110.6 99.8416 0.0199929 99.8416 0.351517 99.8416 0.355484
114.754 0.322806 0.0833224 110.347 0.0242402 0.0214724 110.7 99.9416 0.0272033 99.9416 0.352163 99.9416 0.355746
114.854 0.323438 0.0985634 110.447 0.0241051 0.0213731 110.8 100.042 0.0444171 100.042 0.353404 100.042 0.356729
114.954 0.326519 0.123697 110.547 0.023988 0.0212679 110.9 100.142 0.124555 100.142 0.359305 100.142 0.361386
115.054 0.330556 0.164663 110.647 0.0238666 0.0211964 111 100.242 0.24063 100.242 0.369 100.242 0.36946
115.154 0.337449 0.221248 110.747 0.0237313 0.0211153 111.1 100.342 0.404522 100.342 0.385483 100.342 0.384124
115.254 0.343041 0.281304 110.847 0.0236169 0.0210448 111.2 100.442 0.530707 100.442 0.402031 100.442 0.399992
115.354 0.343969 0.303594 110.947 0.0234704 0.0209637 111.3 100.542 0.547852 100.542 0.407964 100.542 0.405928
115.454 0.343678 0.349794 111.047 0.0233259 0.0208814 111.4 100.642 0.532125 100.642 0.407924 100.642 0.405641
115.554 0.3421 0.416803 111.147 0.0232104 0.0207923 111.5 100.742 0.489697 100.742 0.403548 100.742 0.401556
115.654 0.33556 0.474196 111.247 0.0230547 0.0207172 111.6 100.842 0.349114 100.842 0.388304 100.842 0.387891
115.754 0.328732 0.506505 111.347 0.0229294 0.0205975 111.7 100.942 0.172231 100.942 0.370524 100.942 0.372286
115.854 0.324946 0.522203 111.447 0.0227949 0.0205057 111.8 101.042 0.0517343 101.042 0.35964 101.042 0.363512
115.954 0.325311 0.527403 111.547 0.0226421 0.0204168 111.9 101.142 0.0386358 101.142 0.357784 101.142 0.361985
116.054 0.324674 0.510983 111.647 0.0225415 0.0203118 112 101.242 0.0328292 101.242 0.356819 101.242 0.361069
116.154 0.324399 0.446001 111.747 0.0223994 0.020232 112.1 101.342 0.0293336 101.342 0.356218 101.342 0.360106
116.254 0.324431 0.29362 111.847 0.0222683 0.0201474 112.2 101.442 0.0274082 101.442 0.355596 101.442 0.359832
116.354 0.324085 0.116469 111.947 0.0221519 0.0200495 112.3 101.542 0.0265228 101.542 0.35527 101.542 0.359185
116.454 0.324047 0.0486308 112.047 0.022019 0.0199651 112.4 101.642 0.0261562 101.642 0.354983 101.642 0.359174
116.554 0.324077 0.0410447 112.147 0.0218859 0.0198652 112.5 101.742 0.0259872 101.742 0.354634 101.742 0.358907
116.654 0.32372 0.0370167 112.247 0.0217598 0.0197749 112.6 101.842 0.0259153 101.842 0.354627 101.842 0.358558
116.754 0.323735 0.0333837 112.347 0.0216399 0.0196986 112.7 101.942 0.0258215 101.942 0.354348 101.942 0.358255
116.854 0.323743 0.030557 112.447 0.0215139 0.0196128 112.8 102.042 0.0257923 102.042 0.354314 102.042 0.358274
116.954 0.323714 0.0283038 112.547 0.0213813 0.0195436 112.9 102.142 0.0257218 102.142 0.354045 102.142 0.357913
117.054 0.323724 0.0266011 112.647 0.0212276 0.0194911 113 102.242 0.0256109 102.242 0.35403 102.242 0.357942
117.154 0.323731 0.0253433 112.747 0.0211102 0.019452 113.1 102.342 0.0255121 102.342 0.35371 102.342 0.357649
117.254 0.323388 0.0245188 112.847 0.0209685 0.0194732 113.2 102.442 0.0253642 102.442 0.353729 102.442 0.357602
117.354 0.323434 0.0239729 112.947 0.020813 0.0195274 113.3 102.542 0.0252225 102.542 0.353711 102.542 0.357634
117.454 0.323396 0.0235806 113.047 0.0206805 0.0196541 113.4 102.642 0.0250939 102.642 0.353378 102.642 0.357332
117.554 0.323397 0.0232802 113.147 0.0205172 0.0198643 113.5 102.742 0.024947 102.742 0.353419 102.742 0.357305
117.654 0.323428 0.0230383 113.247 0.0203791 0.0201716 113.6 102.842 0.0248446 102.842 0.353403 102.842 0.357338
117.754 0.323409 0.0228093 113.347 0.0202333 0.0206468 113.7 102.942 0.024757 102.942 0.353395 102.942 0.357025
117.854 0.323419 0.0226369 113.447 0.0200734 0.0213 113.8 103.042 0.0246418 103.042 0.353096 103.042 0.356986
117.954 0.323428 0.022473 113.547 0.0199214 0.0221052 113.9 103.142 0.0245034 103.142 0.353065 103.142 0.35702
118.054 0.323087 0.0223202 113.647 0.0197656 0.0231761 114 103.242 0.0243102 103.242 0.353076 103.242 0.356995
118.154 0.32311 0.0221891 113.747 0.0196098 0.0244849 114.1 103.342 0.0239807 103.342 0.35309 103.342 0.356689
118.254 0.323116 0.0220553 113.847 0.019476 0.0260852 114.2 103.442 0.0234649 103.442 0.353068 103.442 0.356707
118.354 0.32309 0.0219428 113.947 0.0193157 0.0281056 114.3 103.542 0.0226877 103.542 0.352775 103.542 0.356683
118.454 0.32311 0.0218295 114.047 0.0191927 0.0305296 114.4 103.642 0.0216343 103.642 0.352768 103.642 0.356401
118.554 0.322791 0.0217051 114.147 0.0190874 0.0333616 114.5 103.742 0.0202672 103.742 0.352438 103.742 0.356401
118.654 0.322788 0.0216038 114.247 0.018984 0.0364558 114.6 103.842 0.0184349 103.842 0.352486 103.842 0.356067
118.754 0.322821 0.0215089 114.347 0.0189365 0.0396454 114.7 103.942 0.0158754 103.942 0.35214 103.942 0.356104
118.854 0.322494 0.0214081 114.447 0.0189617 0.0429631 114.8 104.042 0.0123359 104.042 0.351836 104.042 0.355768
118.954 0.322472 0.0213175 114.547 0.0190449 0.0466101 114.9 104.142 0.0100634 104.142 0.351574 104.142 0.355435
119.054 0.322831 0.0212413 114.647 0.0192546 0.050708 115 104.242 0.013107 104.242 0.351835 104.242 0.355458
119.154 0.322785 0.0211272 114.747 0.0195837 0.055676 115.1 104.342 0.0186892 104.342 0.352171 104.342 0.355749
119.254 0.323134 0.0210635 114.847 0.0201019 0.0620022 115.2 104.442 0.0252888 104.442 0.352484 104.442 0.356074
119.354 0.323443 0.0209763 114.947 0.0208222 0.0708268 115.3 104.542 0.0389297 104.542 0.353372 104.542 0.356737
119.454 0.325585 0.0209149 115.047 0.0217954 0.0844586 115.4 104.642 0.0956924 104.642 0.357808 104.642 0.3601
119.554 0.330282 0.0208594 115.147 0.0231112 0.107959 115.5 104.742 0.229591 104.742 0.36838 104.742 0.368838
119.654 0.334957 0.0208023 115.247 0.0248109 0.150596 115.6 104.842 0.354127 104.842 0.380812 104.842 0.380061
119.754 0.342403 0.0207549 115.347 0.0270216 0.217525 115.7 104.942 0.518934 104.942 0.400514 104.942 0.398124
119.854 0.343993 0.0207252 115.447 0.0299906 0.283703 115.8 105.042 0.547453 105.042 0.408267 105.042 0.405958
119.954 0.343972 0.0206719 115.547 0.0339933 0.304218 115.9 105.142 0.537069 105.142 0.409194 105.142 0.406603
120.054 0.342738 0.0206693 115.647 0.0391591 0.381066 116 105.242 0.502259 105.242 0.405804 105.242 0.403101
120.154 0.337765 0.0206373 115.747 0.0458867 0.457654 116.1 105.342 0.392548 105.342 0.393591 105.342 0.392224
120.254 0.329933 0.0206018 115.847 0.0551322 0.500847 116.2 105.442 0.207462 105.442 0.374611 105.442 0.375693
120.354 0.325291 0.0206122 115.947 0.0693508 0.516446 116.3 105.542 0.0608958 105.542 0.361254 105.542 0.364471
120.454 0.325301 0.0205944 116.047 0.0939056 0.516848 116.4 105.642 0.0402839 105.642 0.3584 105.642 0.36231
120.554 0.324952 0.0205863 116.147 0.138945 0.482248 116.5 105.742 0.0338209 105.742 0.357505 105.742 0.361348
120.654 0.324668 0.0206196 116.247 0.208533 0.355783 116.6 105.842 0.0299062 105.842 0.356863 105.842 0.360745
120.754 0.324373 0.0206223 116.347 0.280508 0.156207 116.7 105.942 0.0277215 105.942 0.356227 105.942 0.360118
120.854 0.324322 0.0206348 116.447 0.340178 0.0513661 116.8 106.042 0.0266727 106.042 0.355956 106.042 0.359786
120.954 0.32406 0.0206572 116.547 0.411435 0.0396199 116.9 106.142 0.0262328 106.142 0.355618 106.142 0.359493
121.054 0.324044 0.0206867 116.647 0.46657 0.0338803 117 106.242 0.0260465 106.242 0.355304 106.242 0.359184
121.154 0.324047 0.0207256 116.747 0.489882 0.0293028 117.1 106.342 0.0259342 106.342 0.355003 106.342 0.358844
121.254 0.324071 0.0207557 116.847 0.497004 0.0267119 117.2 106.442 0.025854 106.442 0.354972 106.442 0.358569
121.354 0.323742 0.0207989 116.947 0.480867 0.0254454 117.3 106.542 0.0258149 106.542 0.354663 106.542 0.358556
121.454 0.323743 0.0208371 117.047 0.402412 0.024791 117.4 106.642 0.025762 106.642 0.354681 106.642 0.358233
121.554 0.323773 0.020883 117.147 0.201696 0.0244315 117.5 106.742 0.0256749 106.742 0.354317 106.742 0.358254
121.654 0.323725 0.0209049 117.247 0.0599605 0.0242663 117.6 106.842 0.0255691 106.842 0.354358 106.842 0.357927
121.754 0.32374 0.0209829 117.347 0.0388014 0.0241571 117.7 106.942 0.02543 106.942 0.35435 106.942 0.357934
121.854 0.323438 0.0210276 117.447 0.0322772 0.0241184 117.8 107.042 0.0252993 107.042 0.353995 107.042 0.357965
121.954 0.323412 0.021088 117.547 0.0279384 0.0241176 117.9 107.142 0.0251595 107.142 0.354057 107.142 0.357611
122.054 0.323434 0.0211578 117.647 0.0260245 0.0240941 118 107.242 0.0250171 107.242 0.354014 107.242 0.357619
122.154 0.323434 0.0212085 117.747 0.0251575 0.0240943 118.1 107.342 0.0249168 107.342 0.354023 107.342 0.357644
122.254 0.323407 0.0212667 117.847 0.0247449 0.0240893 118.2 107.442 0.0248286 107.442 0.353741 107.442 0.357305
122.354 0.323423 0.0213426 117.947 0.0245785 0.0240554 118.3 107.542 0.024716 107.542 0.353698 107.542 0.357344
122.454 0.323403 0.0214066 118.047 0.0245173 0.0240528 118.4 107.642 0.0245912 107.642 0.353714 107.642 0.35735
122.554 0.323091 0.0215195 118.147 0.0245181 0.0240104 118.5 107.742 0.0244014 107.742 0.353742 107.742 0.356997
122.654 0.323136 0.0216122 118.247 0.0245812 0.0239715 118.6 107.842 0.0240736 107.842 0.353368 107.842 0.357019
122.754 0.323081 0.0217069 118.347 0.0246228 0.0239289 118.7 107.942 0.0236044 107.942 0.353392 107.942 0.357008
122.854 0.323112 0.0218373 118.447 0.0247181 0.0238518 118.8 108.042 0.0228632 108.042 0.353394 108.042 0.356998
122.954 0.323122 0.0219606 118.547 0.0247662 0.0237724 118.9 108.142 0.0218765 108.142 0.353065 108.142 0.356713
123.054 0.322774 0.0220937 118.647 0.0248249 0.0236949 119 108.242 0.0205717 108.242 0.353102 108.242 0.356698
123.154 0.322812 0.0222587 118.747 0.0248783 0.0235866 119.1 108.342 0.0188288 108.342 0.352775 108.342 0.356374
123.254 0.322816 0.0224483 118.847 0.0249041 0.023488 119.2 108.442 0.0164097 108.442 0.352744 108.442 0.356399
123.354 0.322454 0.0226672 118.947 0.0249049 0.0233736 119.3 108.542 0.0129631 108.542 0.352456 108.542 0.356046
123.454 0.322491 0.0229084 119.047 0.0249234 0.0232525 119.4 108.642 0.0100243 108.642 0.352114 108.642 0.35578
123.554 0.322482 0.0231876 119.147 0.0248944 0.0231329 119.5 108.742 0.0122131 108.742 0.35213 108.742 0.355764
123.654 0.322778 0.0234943 119.247 0.0248672 0.0230143 119.6 108.842 0.0176712 108.842 0.352471 108.842 0.356073
123.754 0.322821 0.023851 119.347 0.024819 0.0228997 119.7 108.942 0.0240243 108.942 0.352743 108.942 0.356414
123.854 0.323401 0.0242388 119.447 0.0247583 0.0227951 119.8 109.042 0.0357489 109.042 0.353697 109.042 0.357005
123.954 0.324967 0.0246818 119.547 0.0247049 0.0226513 119.9 109.142 0.079539 109.142 0.35685 109.142 0.359463
124.054 0.329972 0.0251497 119.647 0.0246082 0.0225375 120 109.242 0.216517 109.242 0.367709 109.242 0.368228
124.154 0.33368 0.0256293 119.747 0.0245166 0.0224223 120.1 109.342 0.320529 109.342 0.378031 109.342 0.377226
124.254 0.342097 0.0262034 119.847 0.0244206 0.0222992 120.2 109.442 0.507853 109.442 0.398899 109.442 0.396573
124.354 0.343961 0.0267992 119.947 0.0242793 0.0221962 120.3 109.542 0.546275 109.542 0.408243 109.542 0.405641
124.454 0.343943 0.027481 120.047 0.0241772 0.0220896 120.4 109.642 0.540118 109.642 0.409835 109.642 0.407223
124.554 0.343062 0.02827 120.147 0.0240454 0.0219606 120.5 109.742 0.509743 109.742 0.407305 109.742 0.404378
124.654 0.339001 0.0291322 120.247 0.02389 0.0218615 120.6 109.842 0.421105 109.842 0.397358 109.842 0.395371
124.754 0.331181 0.0300925 120.347 0.0237614 0.0217537 120.7 109.942 0.234474 109.942 0.378017 109.942 0.378478
124.854 0.325618 0.0311585 120.447 0.0236294 0.0216394 120.8 110.042 0.0720655 110.042 0.362736 110.042 0.36576
124.954 0.325274 0.0323039 120.547 0.0234803 0.021537 120.9 110.142 0.0415975 110.142 0.359315 110.142 0.362947
125.054 0.324976 0.0335158 120.647 0.0233789 0.0214211 121 110.242 0.0346054 110.242 0.358086 110.242 0.361974
125.154 0.324683 0.034828 120.747 0.0232273 0.0213212 121.1 110.342 0.0303665 110.342 0.357127 110.342 0.361068
125.254 0.324352 0.0361619 120.847 0.0230904 0.0212411 121.2 110.442 0.0279641 110.442 0.356857 110.442 0.360425
125.354 0.324358 0.0375908 120.947 0.0229553 0.0211232 121.3 110.542 0.0267737 110.542 0.356224 110.542 0.360088
125.454 0.324079 0.0391316 121.047 0.0228225 0.021033 121.4 110.642 0.0262815 110.642 0.355905 110.642 0.359823
125.554 0.324033 0.0407689 121.147 0.022703 0.0209147 121.5 110.742 0.0260999 110.742 0.355934 110.742 0.359481
125.654 0.324058 0.0425473 121.247 0.0225911 0.020825 121.6 110.842 0.0259735 110.842 0.355579 110.842 0.359182
125.754 0.324047 0.0444729 121.347 0.0224548 0.0207312 121.7 110.942 0.0259145 110.942 0.355269 110.942 0.359194
125.854 0.323714 0.0465931 121.447 0.0223451 0.0206105 121.8 111.042 0.0258679 111.042 0.355297 111.042 0.358831
125.954 0.323767 0.0489848 121.547 0.0222053 0.020503 121.9 111.142 0.0258113 111.142 0.354941 111.142 0.358552
126.054 0.323731 0.0516373 121.647 0.0220776 0.0204139 122 111.242 0.0257258 111.242 0.354973 111.242 0.358559
126.154 0.323734 0.0548033 121.747 0.0219561 0.0202837 122.1 111.342 0.0256316 111.342 0.354979 111.342 0.358232
126.254 0.323756 0.0585013 121.847 0.0218294 0.0201713 122.2 111.442 0.0254874 111.442 0.354653 111.442 0.358259
126.354 0.323415 0.0630345 121.947 0.0217155 0.0200544 122.3 111.542 0.0253724 111.542 0.354669 111.542 0.358243
126.454 0.32343 0.0689 122.047 0.0215724 0.0199092 122.4 111.642 0.0252208 111.642 0.354643 111.642 0.357926
126.554 0.323437 0.076898 122.147 0.0214444 0.0198162 122.5 111.742 0.0250707 111.742 0.354324 111.742 0.357979
126.654 0.323408 0.0886526 122.247 0.0213189 0.0196922 122.6 111.842 0.0249834 111.842 0.354346 111.842 0.357933
126.754 0.323416 0.107367 122.347 0.0211669 0.0195766 122.7 111.942 0.0248642 111.942 0.354329 111.942 0.357614
126.854 0.323095 0.138538 122.447 0.021021 0.0194792 122.8 112.042 0.0247635 112.042 0.354008 112.042 0.357658
126.954 0.323088 0.186958 122.547 0.020886 0.0193597 122.9 112.142 0.0246562 112.142 0.354045 112.142 0.357632
127.054 0.323124 0.24718 122.647 0.0207245 0.019286 123 112.242 0.0244542 112.242 0.353997 112.242 0.35763
127.154 0.323111 0.296047 122.747 0.0205812 0.0192287 123.1 112.342 0.02418 112.342 0.354018 112.342 0.357338
127.254 0.323084 0.310059 122.847 0.0204426 0.0191886 123.2 112.442 0.0237373 112.442 0.353726 112.442 0.357307
127.354 0.323129 0.371737 122.947 0.0202708 0.0192558 123.3 112.542 0.0230562 112.542 0.353669 112.542 0.357336
127.454 0.323094 0.433457 123.047 0.0201103 0.0193646 123.4 112.642 0.0221185 112.642 0.353727 112.642 0.357034
127.554 0.322775 0.483253 123.147 0.0199578 0.0195716 123.5 112.742 0.0208607 112.742 0.353392 112.742 0.357009
127.654 0.322811 0.50892 123.247 0.019792 0.0199329 123.6 112.842 0.0191925 112.842 0.353361 112.842 0.356714
127.754 0.32278 0.521944 123.347 0.0196382 0.0204211 123.7 112.942 0.0169407 112.942 0.3531 112.942 0.356686
127.854 0.322823 0.523787 123.447 0.0194757 0.0211282 123.8 113.042 0.0136729 113.042 0.352755 113.042 0.356375
127.954 0.32249 0.498656 123.547 0.0193162 0.0220651 123.9 113.142 0.0102412 113.142 0.352459 113.142 0.356103
128.054 0.322462 0.41378 123.647 0.0191809 0.0232472 124 113.242 0.011266 113.242 0.352497 113.242 0.356065
128.154 0.322821 0.248762 123.747 0.019043 0.0247643 124.1 113.342 0.0164625 113.342 0.35274 113.342 0.3564
128.254 0.322802 0.0850089 123.847 0.0189321 0.0266376 124.2 113.442 0.0226323 113.442 0.353083 113.442 0.356428
128.354 0.323097 0.0452682 123.947 0.0188779 0.0289536 124.3 113.542 0.0325647 113.542 0.354078 113.542 0.356981
128.454 0.324338 0.0401289 124.047 0.0188553 0.0317488 124.4 113.642 0.0644767 113.642 0.356274 113.642 0.35888
128.554 0.328999 0.0360793 124.147 0.0189397 0.0349141 124.5 113.742 0.194028 113.742 0.366276 113.742 0.366666
128.654 0.332123 0.0326346 124.247 0.019069 0.0382217 124.6 113.842 0.282456 113.842 0.374924 113.842 0.374086
128.754 0.341166 0.0299672 124.347 0.0193215 0.0417501 124.7 113.942 0.487828 113.942 0.396727 113.942 0.39379
128.854 0.343626 0.0278201 124.447 0.0197298 0.0455932 124.8 114.042 0.54325 114.042 0.407649 114.042 0.404969
128.954 0.34396 0.0262065 124.547 0.0203728 0.0501954 124.9 114.142 0.543281 114.142 0.410724 114.142 0.407423
129.054 0.343365 0.0250598 124.647 0.0214751 0.0562124 125 114.242 0.517829 114.242 0.408855 114.242 0.405637
129.154 0.340208 0.0242899 124.747 0.0232781 0.0648134 125.1 114.342 0.450034 114.342 0.401414 114.342 0.398737
129.254 0.332456 0.0237834 124.847 0.0259595 0.078669 125.2 114.442 0.271676 114.442 0.382666 114.442 0.382232
129.354 0.326222 0.023407 124.947 0.0299078 0.104046 125.3 114.542 0.0965209 114.542 0.365555 114.542 0.36824
129.454 0.32524 0.0231156 125.047 0.0351546 0.152534 125.4 114.642 0.0436235 114.642 0.359966 114.642 0.363517
129.554 0.324965 0.0228859 125.147 0.0414931 0.227937 125.5 114.742 0.0357772 114.742 0.358687 114.742 0.362289
129.654 0.324642 0.0226836 125.247 0.0492118 0.288452 125.6 114.842 0.0310829 114.842 0.357797 114.842 0.361711
129.754 0.324317 0.0225091 125.347 0.0593838 0.315534 125.7 114.942 0.0283451 114.942 0.357159 114.942 0.361041
129.854 0.324338 0.022337 125.447 0.0746182 0.399724 125.8 115.042 0.0269497 115.042 0.35682 115.042 0.360444
129.954 0.324016 0.0221884 125.547 0.100944 0.469591 125.9 115.142 0.0263942 115.142 0.356556 115.142 0.360107
130.054 0.324029 0.0220719 125.647 0.148456 0.503864 126 115.242 0.0261704 115.242 0.356218 115.242 0.359783
130.154 0.324042 0.0219457 125.747 0.218501 0.516156 126.1 115.342 0.0260261 115.342 0.355926 115.342 0.359492
130.254 0.324024 0.0218263 125.847 0.286308 0.511694 126.2 115.442 0.0259687 115.442 0.355947 115.442 0.359161
130.354 0.323736 0.0217273 125.947 0.345932 0.464406 126.3 115.542 0.0259287 115.542 0.355612 115.542 0.359161
130.454 0.323738 0.0216115 126.047 0.416023 0.312086 126.4 115.642 0.0258696 115.642 0.355621 115.642 0.358893
130.554 0.323689 0.0214954 126.147 0.468106 0.120559 126.5 115.742 0.0258233 115.742 0.355308 115.742 0.358857
130.654 0.323723 0.0214084 126.247 0.489585 0.0464324 126.6 115.842 0.0257237 115.842 0.355288 115.842 0.358571
130.754 0.323739 0.0213004 126.347 0.49569 0.0383784 126.7 115.942 0.0255836 115.942 0.355325 115.942 0.35857
130.854 0.323397 0.0212216 126.447 0.47655 0.0326226 126.8 116.042 0.0254603 116.042 0.354982 116.042 0.358216
130.954 0.32344 0.0211466 126.547 0.389674 0.0285129 126.9 116.142 0.0252987 116.142 0.354955 116.142 0.358239
131.054 0.323398 0.021061 126.647 0.182148 0.0262934 127 116.242 0.0251659 116.242 0.354983 116.242 0.358235
131.154 0.323411 0.0209938 126.747 0.0558283 0.0252208 127.1 116.342 0.0250388 116.342 0.354629 116.342 0.357898
131.254 0.323437 0.020918 126.847 0.0380702 0.0246604 127.2 116.442 0.0249246 116.442 0.354626 116.442 0.357939
131.354 0.323398 0.0208499 126.947 0.0316908 0.0243525 127.3 116.542 0.0248415 116.542 0.354659 116.542 0.357929
131.454 0.323422 0.0207992 127.047 0.0276243 0.0242035 127.4 116.642 0.0247404 116.642 0.354623 116.642 0.357917
131.554 0.323427 0.0207584 127.147 0.0258559 0.0241267 127.5 116.742 0.0245595 116.742 0.354331 116.742 0.357639
131.654 0.323091 0.0207108 127.247 0.0250652 0.0240892 127.6 116.842 0.0243143 116.842 0.35434 116.842 0.357607
131.754 0.323109 0.0206838 127.347 0.0246835 0.0240909 127.7 116.942 0.0239001 116.942 0.354323 116.942 0.357626
131.854 0.323104 0.020647 127.447 0.024501 0.0240827 127.8 117.042 0.0232602 117.042 0.354333 117.042 0.35733
131.954 0.323085 0.0206392 127.547 0.0244572 0.02409 127.9 117.142 0.0224034 117.142 0.354019 117.142 0.357287
132.054 0.323126 0.0206329 127.647 0.0244619 0.0240863 128 117.242 0.0211912 117.242 0.354001 117.242 0.357291
132.154 0.322785 0.0206092 127.747 0.0245314 0.0240735 128.1 117.342 0.019642 117.342 0.353724 117.342 0.357004
132.254 0.322784 0.0206106 127.847 0.0245761 0.0240525 128.2 117.442 0.0175355 117.442 0.353695 117.442 0.356973
132.354 0.322814 0.0206215 127.947 0.0246709 0.0240207 128.3 117.542 0.0145018 117.542 0.35337 117.542 0.356708
132.454 0.322459 0.0206187 128.047 0.0247271 0.0239567 128.4 117.642 0.0107611 117.642 0.3531 117.642 0.356376
132.554 0.322474 0.0206397 128.147 0.0247816 0.0239119 128.5 117.742 0.0103887 117.742 0.352732 117.742 0.356334
132.654 0.322814 0.0206588 128.247 0.0248443 0.023839 128.6 117.842 0.015044 117.842 0.353094 117.842 0.356359
132.754 0.322763 0.0206633 128.347 0.0248554 0.0237405 128.7 117.942 0.0210905 117.942 0.353406 117.942 0.356658
132.854 0.323103 0.0207009 128.447 0.0248656 0.0236763 128.8 118.042 0.029593 118.042 0.353994 118.042 0.35696
132.954 0.323731 0.0207226 128.547 0.0248773 0.023577 128.9 118.142 0.0527715 118.142 0.355937 118.142 0.358563
133.054 0.327756 0.0207553 128.647 0.024838 0.02347 129 118.242 0.163125 118.242 0.36403 118.242 0.364735
133.154 0.3309 0.0208103 128.747 0.0248146 0.0233587 129.1 118.342 0.252124 118.342 0.3725 118.342 0.371928
133.254 0.339579 0.0208454 128.847 0.0247495 0.0232397 129.2 118.442 0.455019 118.442 0.392999 118.442 0.390354
133.354 0.343331 0.0208998 128.947 0.0246807 0.0231384 129.3 118.542 0.538109 118.542 0.406731 118.542 0.403689
133.454 0.343987 0.0209453 129.047 0.0246043 0.0230203 129.4 118.642 0.545819 118.642 0.41106 118.642 0.407736
133.554 0.343641 0.0209721 129.147 0.0244875 0.0228816 129.5 118.742 0.525402 118.742 0.410152 118.742 0.406917
133.654 0.341457 0.0210286 129.247 0.0243612 0.0227604 129.6 118.842 0.4736 118.842 0.404497 118.842 0.401539
133.754 0.334322 0.0210759 129.347 0.0242515 0.0226324 129.7 118.942 0.310759 118.942 0.387404 118.942 0.386289
133.854 0.327744 0.0211069 129.447 0.0241046 0.0225111 129.8 119.042 0.137578 119.042 0.369945 119.042 0.371634
133.954 0.32497 0.0211702 129.547 0.0239849 0.0223911 129.9 119.142 0.0469328 119.142 0.36119 119.142 0.364465
134.054 0.3253 0.0212432 129.647 0.0238622 0.0222796 130 119.242 0.0372844 119.242 0.359358 119.242 0.362951
134.154 0.324644 0.0213142 129.747 0.0237093 0.0221436 130.1 119.342 0.0319748 119.342 0.358412 119.342 0.362017
134.254 0.324658 0.0213901 129.847 0.0235857 0.0220375 130.2 119.442 0.0288445 119.442 0.357761 119.442 0.361359
134.354 0.324341 0.0214825 129.947 0.0234564 0.0219153 130.3 119.542 0.0271859 119.542 0.357504 119.542 0.361065
134.454 0.324342 0.021584 130.047 0.0233171 0.0218212 130.4 119.642 0.0264935 119.642 0.357157 119.642 0.360403
134.554 0.324067 0.021696 130.147 0.0231978 0.0217196 130.5 119.742 0.026211 119.742 0.356838 119.742 0.360132
134.654 0.324034 0.0218024 130.247 0.0230637 0.0216053 130.6 119.842 0.0260705 119.842 0.356556 119.842 0.360121
134.754 0.324028 0.0219316 130.347 0.0229441 0.0215085 130.7 119.942 0.0260179 119.942 0.356227 119.942 0.359783
134.854 0.323741 0.0220883 130.447 0.02282 0.0214085 130.8 120.042 0.0259506 120.042 0.356239 120.042 0.359493
134.954 0.323713 0.0222569 130.547 0.0226946 0.0213012 130.9 120.142 0.0259138 120.142 0.355941 120.142 0.359484
135.054 0.323729 0.0224556 130.647 0.022571 0.0212022 131 120.242 0.0258583 120.242 0.355904 120.242 0.35915
135.154 0.323725 0.0226861 130.747 0.0224567 0.021115 131.1 120.342 0.0257549 120.342 0.355624 120.342 0.358879
135.254 0.323705 0.0229522 130.847 0.0223269 0.021 131.2 120.442 0.0256608 120.442 0.35565 120.442 0.358861
135.354 0.323738 0.0232532 130.947 0.022212 0.0209059 131.3 120.542 0.0255208 120.542 0.355611 120.542 0.358841
135.454 0.323412 0.0235745 131.047 0.0220921 0.0207728 131.4 120.642 0.0253783 120.642 0.355324 120.642 0.358564
135.554 0.323409 0.0239569 131.147 0.021958 0.0206851 131.5 120.742 0.025246 120.742 0.355318 120.742 0.358536
135.654 0.323432 0.0243723 131.247 0.0218429 0.0205815 131.6 120.842 0.0251235 120.842 0.355279 120.842 0.35853
135.754 0.323408 0.0248182 131.347 0.0217107 0.020452 131.7 120.942 0.0249982 120.942 0.355322 120.942 0.358246
135.854 0.323407 0.0253272 131.447 0.0215786 0.0203435 131.8 121.042 0.024921 121.042 0.354962 121.042 0.358203
135.954 0.323446 0.0258691 131.547 0.0214537 0.0202274 131.9 121.142 0.0248095 121.142 0.354982 121.142 0.35823
136.054 0.323403 0.0264585 131.647 0.0213145 0.0201028 132 121.242 0.0246529 121.242 0.354979 121.242 0.357917
136.154 0.323417 0.0271231 131.747 0.0211713 0.0199892 132.1 121.342 0.0244356 121.342 0.354964 121.342 0.357918
136.254 0.323433 0.0278447 131.847 0.0210256 0.0198589 132.2 121.442 0.0240655 121.442 0.354656 121.442 0.357936
136.354 0.3231 0.0286185 131.947 0.0208728 0.0197382 132.3 121.542 0.0235286 121.542 0.354658 121.542 0.35762
136.454 0.323127 0.02949 132.047 0.0207443 0.019623 132.4 121.642 0.0227146 121.642 0.354642 121.642 0.357602
136.554 0.323107 0.0303745 132.147 0.0205736 0.0194748 132.5 121.742 0.0216088 121.742 0.354362 121.742 0.357644
136.654 0.323076 0.0313513 132.247 0.0204111 0.0193879 132.6 121.842 0.020188 121.842 0.354341 121.842 0.357304
136.754 0.32312 0.0324147 132.347 0.0202744 0.019281 132.7 121.942 0.0183013 121.942 0.354005 121.942 0.3573
136.854 0.322778 0.0335354 132.447 0.0200979 0.0191654 132.8 122.042 0.0156359 122.042 0.353729 122.042 0.35701
136.954 0.322774 0.0347597 132.547 0.0199335 0.019142 132.9 122.142 0.0119171 122.142 0.353378 122.142 0.356654
137.054 0.322802 0.0360171 132.647 0.0197714 0.01914 133 122.242 0.00974787 122.242 0.353394 122.242 0.356369
137.154 0.322769 0.0373715 132.747 0.019601 0.0192129 133.1 122.342 0.0131395 122.342 0.353413 122.342 0.356712
137.254 0.322785 0.0388424 132.847 0.0194487 0.0193651 133.2 122.442 0.0189931 122.442 0.35368 122.442 0.356962
137.354 0.323124 0.0404284 132.947 0.019298 0.0196205 133.3 122.542 0.026114 122.542 0.354358 122.542 0.357314
137.454 0.323392 0.0421117 133.047 0.0191232 0.0200373 133.4 122.642 0.0413654 122.642 0.355311 122.642 0.357929
137.554 0.325899 0.0439832 133.147 0.0190013 0.0206248 133.5 122.742 0.108989 122.742 0.36027 122.742 0.36164
137.654 0.330575 0.0460123 133.247 0.0188495 0.0214252 133.6 122.842 0.235813 122.842 0.370878 122.842 0.370408
137.754 0.335831 0.0482629 133.347 0.0187302 0.0224895 133.7 122.942 0.37504 122.942 0.384863 122.942 0.382827
137.854 0.342714 0.0508732 133.447 0.0186487 0.0238495 133.8 123.042 0.523143 123.042 0.403564 123.042 0.399958
137.954 0.34395 0.0539484 133.547 0.0185721 0.0255796 133.9 123.142 0.546633 123.142 0.411058 123.142 0.40745
138.054 0.343926 0.0577548 133.647 0.0186719 0.0279281 134 123.242 0.534337 123.242 0.411377 123.242 0.407725
138.154 0.342429 0.0625481 133.747 0.0189908 0.0310121 134.1 123.342 0.497886 123.342 0.407938 123.342 0.404321
138.254 0.3374 0.0688874 133.847 0.0197242 0.0347831 134.2 123.442 0.379999 123.442 0.395174 123.442 0.392845
138.354 0.329925 0.0778402 133.947 0.0210386 0.0391003 134.3 123.542 0.198918 123.542 0.376468 123.542 0.376912
138.454 0.325294 0.0913925 134.047 0.0231342 0.04384 134.4 123.642 0.0580189 123.642 0.363073 123.642 0.366026
138.554 0.325238 0.113529 134.147 0.0260838 0.0491682 134.5 123.742 0.0398864 123.742 0.360303 123.742 0.363545
138.654 0.324951 0.150526 134.247 0.0300608 0.0555485 134.6 123.842 0.0335827 123.842 0.359337 123.842 0.362571
138.754 0.324663 0.205184 134.347 0.0350814 0.0638332 134.7 123.942 0.0297399 123.942 0.358445 123.942 0.361986
138.854 0.324325 0.268064 134.447 0.0411089 0.0760331 134.8 124.042 0.0276346 124.042 0.357793 124.042 0.361331
138.954 0.324342 0.300315 134.547 0.0484467 0.0965372 134.9 124.142 0.0266688 124.142 0.357482 124.142 0.361019
139.054 0.32402 0.324882 134.647 0.058057 0.134365 135 124.242 0.026256 124.242 0.357182 124.242 0.360414
139.154 0.324012 0.39402 134.747 0.0723314 0.198383 135.1 124.342 0.0261026 124.342 0.356844 124.342 0.360406
139.254 0.324054 0.454868 134.847 0.0967748 0.273198 135.2 124.442 0.0260071 124.442 0.356844 124.442 0.360083
139.354 0.323726 0.496239 134.947 0.141364 0.296523 135.3 124.542 0.025943 124.542 0.356565 124.542 0.359799
139.454 0.323703 0.516206 135.047 0.209902 0.357771 135.4 124.642 0.0259121 124.642 0.356528 124.642 0.359443
139.554 0.32375 0.525321 135.147 0.280386 0.437447 135.5 124.742 0.0258642 124.742 0.356243 124.742 0.359468
139.654 0.323721 0.519026 135.247 0.337445 0.489013 135.6 124.842 0.0257699 124.842 0.356232 124.842 0.359167
139.754 0.323723 0.475286 135.347 0.408525 0.509491 135.7 124.942 0.0256877 124.942 0.355888 124.942 0.359143
139.854 0.323427 0.351484 135.447 0.464488 0.515064 135.8 125.042 0.0255336 125.042 0.355931 125.042 0.358862
139.954 0.323393 0.176525 135.547 0.488308 0.494015 135.9 125.142 0.0253906 125.142 0.355906 125.142 0.358848
140.054 0.323421 0.0589821 135.647 0.495678 0.402056 136 125.242 0.0252645 125.242 0.355591 125.242 0.358839
140.154 0.323403 0.0424662 135.747 0.480201 0.207295 136.1 125.342 0.0251274 125.342 0.355613 125.342 0.358568
140.254 0.32339 0.0384753 135.847 0.403188 0.0629257 136.2 125.442 0.0250274 125.442 0.355589 125.442 0.35853
140.354 0.323438 0.0345377 135.947 0.203178 0.0410588 136.3 125.542 0.0249188 125.542 0.355602 125.542 0.358535
140.454 0.323097 0.0313892 136.047 0.0602296 0.0352392 136.4 125.642 0.0248022 125.642 0.355305 125.642 0.358254
140.554 0.323077 0.0289496 136.147 0.0387069 0.0301426 136.5 125.742 0.0246801 125.742 0.355263 125.742 0.358234
140.654 0.323103 0.0270477 136.247 0.0321241 0.0270621 136.6 125.842 0.024487 125.842 0.355305 125.842 0.358238
140.754 0.323082 0.0256365 136.347 0.0278213 0.0255689 136.7 125.942 0.0241673 125.942 0.355311 125.942 0.357948
140.854 0.323099 0.0246968 136.447 0.0259455 0.0248416 136.8 126.042 0.0236561 126.042 0.354971 126.042 0.357914
140.954 0.3231 0.0240857 136.547 0.0250947 0.02442 136.9 126.142 0.022905 126.142 0.354985 126.142 0.357915
141.054 0.323073 0.0236589 136.647 0.0246938 0.0242311 137 126.242 0.021869 126.242 0.354959 126.242 0.357611
141.154 0.322799 0.0233485 136.747 0.0245226 0.0241168 137.1 126.342 0.0205386 126.342 0.354624 126.342 0.357599
141.254 0.322793 0.0230824 136.847 0.0244662 0.0240547 137.2 126.442 0.018719 126.442 0.354646 126.442 0.357309
141.354 0.32276 0.0228803 136.947 0.0244916 0.0240533 137.3 126.542 0.016257 126.542 0.354316 126.542 0.357311
141.454 0.322809 0.0226958 137.047 0.0245364 0.0240475 137.4 126.642 0.0126873 126.642 0.353997 126.642 0.356981
141.554 0.322468 0.0225199 137.147 0.0246073 0.0240462 137.5 126.742 0.00971375 126.742 0.353734 126.742 0.356717
141.654 0.322459 0.0223839 137.247 0.0246926 0.0240547 137.6 126.842 0.012062 126.842 0.3537 126.842 0.356693
141.754 0.322817 0.0222509 137.347 0.0247444 0.0240478 137.7 126.942 0.0177828 126.942 0.354022 126.942 0.356999
141.854 0.323085 0.0221203 137.447 0.0248018 0.0240473 137.8 127.042 0.0245352 127.042 0.35467 127.042 0.357318
141.954 0.323397 0.021998 137.547 0.0248533 0.0240092 137.9 127.142 0.037252 127.142 0.35557 127.142 0.357919
142.054 0.32528 0.0218736 137.647 0.0248636 0.0239542 138 127.242 0.0872968 127.242 0.359034 127.242 0.360742
142.154 0.329914 0.021758 137.747 0.0248856 0.0239251 138.1 127.342 0.223822 127.342 0.369921 127.342 0.369451
142.254 0.334018 0.0216608 137.847 0.0248659 0.0238552 138.2 127.442 0.334889 127.442 0.381416 127.442 0.379366
142.354 0.342092 0.0215403 137.947 0.0248342 0.0237727 138.3 127.542 0.512093 127.542 0.401735 127.542 0.398129
142.454 0.343929 0.0214274 138.047 0.0247836 0.0236914 138.4 127.642 0.545902 127.642 0.410744 127.642 0.407232
142.554 0.343973 0.0213428 138.147 0.0247137 0.0235749 138.5 127.742 0.538254 127.742 0.412288 127.742 0.408357
142.654 0.343016 0.0212264 138.247 0.0246323 0.0234723 138.6 127.842 0.507112 127.842 0.409528 127.842 0.405613
142.754 0.338973 0.0211455 138.347 0.0245312 0.0233511 138.7 127.942 0.414788 127.942 0.399557 127.942 0.396547
142.854 0.331223 0.0210673 138.447 0.0244045 0.0232175 138.8 128.042 0.229121 128.042 0.380255 128.042 0.380021
142.954 0.325601 0.0209869 138.547 0.0243091 0.0231124 138.9 128.142 0.069558 128.142 0.364698 128.142 0.367305
143.054 0.325275 0.0209019 138.647 0.0241639 0.0229798 139 128.242 0.0413699 128.242 0.360893 128.242 0.364098
143.154 0.324993 0.0208616 138.747 0.024044 0.0228546 139.1 128.342 0.0344476 128.342 0.359696 128.342 0.36287
143.254 0.324628 0.0207831 138.847 0.0239313 0.0227424 139.2 128.442 0.0302414 128.442 0.359026 128.442 0.362292
143.354 0.324362 0.0207481 138.947 0.0237808 0.0226159 139.3 128.542 0.0279047 128.542 0.358375 128.542 0.361635
143.454 0.324358 0.0207074 139.047 0.0236465 0.0224857 139.4 128.642 0.0267704 128.642 0.358086 128.642 0.361047
143.554 0.324011 0.0206575 139.147 0.0235269 0.0223746 139.5 128.742 0.0263311 128.742 0.357472 128.742 0.360714
143.654 0.324056 0.0206482 139.247 0.0234019 0.0222506 139.6 128.842 0.0261545 128.842 0.357437 128.842 0.360374
143.754 0.324068 0.0206235 139.347 0.0232812 0.0221429 139.7 128.942 0.0260405 128.942 0.357193 128.942 0.360091
143.854 0.323723 0.0206092 139.447 0.0231496 0.0220415 139.8 129.042 0.0259974 129.042 0.35683 129.042 0.36007
143.954 0.323756 0.0206001 139.547 0.0230145 0.0219396 139.9 129.142 0.0259642 129.142 0.356862 129.142 0.359751
144.054 0.323736 0.0205771 139.647 0.0228946 0.0218313 140 129.242 0.0259066 129.242 0.35657 129.242 0.359779
144.154 0.323704 0.0205832 139.747 0.0227671 0.0217143 140.1 129.342 0.0258435 129.342 0.356543 129.342 0.359447
144.254 0.323752 0.0205881 139.847 0.0226392 0.0216276 140.2 129.442 0.0257565 129.442 0.356555 129.442 0.359453
144.354 0.323699 0.0205854 139.947 0.0225283 0.0215168 140.3 129.542 0.0256045 129.542 0.356235 129.542 0.359166
144.454 0.323716 0.020601 140.047 0.022402 0.02141 140.4 129.642 0.0254863 129.642 0.356216 129.642 0.359131
144.554 0.323432 0.0206236 140.147 0.0222756 0.0213146 140.5 129.742 0.025338 129.742 0.356251 129.742 0.358831
144.654 0.323396 0.0206204 140.247 0.0221673 0.0212224 140.6 129.842 0.0251985 129.842 0.355895 129.842 0.358829
144.754 0.323433 0.0206688 140.347 0.0220386 0.0211167 140.7 129.942 0.0251079 129.942 0.355901 129.942 0.358815
144.854 0.32343 0.0206931 140.447 0.0219154 0.0210194 140.8 130.042 0.0249883 130.042 0.355943 130.042 0.358544
144.954 0.323401 0.0207132 140.547 0.0217936 0.0209215 140.9 130.142 0.0248862 130.142 0.355907 130.142 0.358531
145.054 0.323424 0.0207573 140.647 0.0216444 0.0207938 141 130.242 0.0247869 130.242 0.355607 130.242 0.358513
145.154 0.32342 0.0207947 140.747 0.0215237 0.0207009 141.1 130.342 0.0245955 130.342 0.355615 130.342 0.358538
145.254 0.323395 0.0208241 140.847 0.0213774 0.0205874 141.2 130.442 0.0242924 130.442 0.355588 130.442 0.358207
145.354 0.323137 0.0208801 140.947 0.0212546 0.020485 141.3 130.542 0.02382 130.542 0.355307 130.542 0.358213
145.454 0.323117 0.0209247 141.047 0.0211069 0.0203601 141.4 130.642 0.0231329 130.642 0.3553 130.642 0.358252
145.554 0.323111 0.020981 141.147 0.0209579 0.020234 141.5 130.742 0.0221801 130.742 0.355279 130.742 0.357893
145.654 0.323121 0.0210457 141.247 0.0207946 0.0201024 141.6 130.842 0.0208859 130.842 0.354998 130.842 0.357928
145.754 0.322762 0.0210922 141.347 0.0206563 0.0199933 141.7 130.942 0.0192101 130.942 0.35499 130.942 0.357623
145.854 0.322807 0.021185 141.447 0.0204984 0.019847 141.8 131.042 0.0169094 131.042 0.354647 131.042 0.357586
145.954 0.322799 0.0212469 141.547 0.0203436 0.0197347 141.9 131.142 0.0135837 131.142 0.354352 131.142 0.357296
146.054 0.32247 0.0213247 141.647 0.0201783 0.0195958 142 131.242 0.00996068 131.242 0.354006 131.242 0.357001
146.154 0.322489 0.0213978 141.747 0.0199988 0.0194523 142.1 131.342 0.0109184 131.342 0.354022 131.342 0.356976
146.254 0.322806 0.0214929 141.847 0.0198426 0.0193559 142.2 131.442 0.0162849 131.442 0.354353 131.442 0.356996
146.354 0.322774 0.021588 141.947 0.0196739 0.0192351 142.3 131.542 0.0227813 131.542 0.354629 131.542 0.35729
146.454 0.323113 0.021708 142.047 0.0194922 0.0191351 142.4 131.642 0.0332283 131.642 0.355613 131.642 0.357886
146.554 0.324331 0.0218229 142.147 0.0193367 0.0190945 142.5 131.742 0.0676433 131.742 0.358108 131.742 0.359803
146.654 0.329318 0.0219764 142.247 0.0191379 0.0190762 142.6 131.842 0.200221 131.842 0.368048 131.842 0.367878
146.754 0.332154 0.0221457 142.347 0.0189572 0.0191195 142.7 131.942 0.288961 131.942 0.37712 131.942 0.375659
146.854 0.340829 0.0223146 142.447 0.0187768 0.0192271 142.8 132.042 0.491146 132.042 0.398605 132.042 0.39503
146.954 0.343663 0.0225257 142.547 0.0185433 0.0194055 142.9 132.142 0.542668 132.142 0.41012 132.142 0.406224
147.054 0.343993 0.0227584 142.647 0.0183688 0.0197558 143 132.242 0.541824 132.242 0.412955 132.242 0.408692
147.154 0.34333 0.0230375 142.747 0.0182571 0.0203433 143.1 132.342 0.516325 132.342 0.411056 132.342 0.406969
147.254 0.340234 0.0233759 142.847 0.018356 0.0212821 143.2 132.442 0.448562 132.442 0.403601 132.442 0.399996
147.354 0.332777 0.0237593 142.947 0.0188162 0.022707 143.3 132.542 0.271089 132.542 0.385205 132.542 0.384127
147.454 0.326508 0.0241873 143.047 0.0197481 0.0247263 143.4 132.642 0.0966953 132.642 0.36773 132.642 0.369434
147.554 0.325304 0.0247311 143.147 0.0212762 0.0274351 143.5 132.742 0.0436252 132.742 0.361841 132.742 0.36475
147.654 0.32497 0.025275 143.247 0.0234957 0.0308556 143.6 132.842 0.035779 132.842 0.360297 132.842 0.363518
147.754 0.324653 0.0258729 143.347 0.0264648 0.0348069 143.7 132.942 0.0310251 132.942 0.35933 132.942 0.362574
147.854 0.324383 0.026535 143.447 0.0304563 0.0390062 143.8 133.042 0.0283229 133.042 0.358727 133.042 0.361959
147.954 0.324339 0.0272375 143.547 0.0354916 0.0434288 143.9 133.142 0.0269404 133.142 0.358402 133.142 0.361371
148.054 0.324034 0.0280221 143.647 0.0415521 0.0482313 144 133.242 0.0263862 133.242 0.358103 133.242 0.361012
148.154 0.324049 0.0288686 143.747 0.0490359 0.0539139 144.1 133.342 0.026158 133.342 0.357796 133.342 0.360696
148.254 0.324024 0.0297877 143.847 0.0589714 0.0611707 144.2 133.442 0.0260351 133.442 0.357466 133.442 0.360418
148.354 0.323727 0.030778 143.947 0.0740722 0.0714986 144.3 133.542 0.0259929 133.542 0.35718 133.542 0.360057
148.454 0.323737 0.0318067 144.047 0.100467 0.0881671 144.4 133.642 0.0259489 133.642 0.357206 133.642 0.36008
148.554 0.3237 0.0329254 144.147 0.148719 0.118306 144.5 133.742 0.0258845 133.742 0.357168 133.742 0.359784
148.654 0.323723 0.0341558 144.247 0.220195 0.172569 144.6 133.842 0.0258348 133.842 0.356886 133.842 0.359765
148.754 0.323722 0.0354242 144.347 0.287614 0.248458 144.7 133.942 0.025731 133.942 0.356887 133.942 0.359482
148.854 0.323406 0.0367777 144.447 0.348202 0.292435 144.8 134.042 0.0256081 134.042 0.356577 134.042 0.359478
148.954 0.323438 0.0382472 144.547 0.419312 0.32604 144.9 134.142 0.025478 134.142 0.356556 134.142 0.359452
149.054 0.323391 0.0398082 144.647 0.470527 0.409633 145 134.242 0.0253169 134.242 0.356541 134.242 0.359156
149.154 0.323395 0.0414861 144.747 0.490725 0.473749 145.1 134.342 0.0252068 134.342 0.356213 134.342 0.359144
149.254 0.323418 0.0433126 144.847 0.495662 0.503418 145.2 134.442 0.025087 134.442 0.356257 134.442 0.359123
149.354 0.323369 0.0452944 144.947 0.473369 0.514023 145.3 134.542 0.0249707 134.542 0.35622 134.542 0.358849
149.454 0.323401 0.0475276 145.047 0.378133 0.506084 145.4 134.642 0.0248887 134.642 0.356216 134.642 0.358822
149.554 0.323104 0.0500043 145.147 0.164851 0.448625 145.5 134.742 0.0247643 134.742 0.35594 134.742 0.358843
149.654 0.32307 0.0528406 145.247 0.0524584 0.283642 145.6 134.842 0.0245759 134.842 0.355893 134.842 0.358557
149.754 0.323091 0.0561998 145.347 0.0373231 0.0961041 145.7 134.942 0.0243223 134.942 0.355915 134.942 0.358521
149.854 0.323086 0.0601749 145.447 0.0310372 0.0441267 145.8 135.042 0.0238908 135.042 0.355924 135.042 0.358542
149.954 0.323082 0.0651716 145.547 0.0273193 0.0372737 145.9 135.142 0.0232183 135.142 0.355581 135.142 0.358235
150.054 0.323121 0.0717546 145.647 0.0257347 0.0316375 146 135.242 0.0223157 135.242 0.355614 135.242 0.358221
150.154 0.323093 0.0809409 145.747 0.0250149 0.027881 146.1 135.342 0.0210574 135.342 0.355292 135.342 0.358257
150.254 0.322775 0.0949477 145.847 0.0246759 0.0259564 146.2 135.442 0.0194436 135.442 0.355252 135.442 0.357914
150.354 0.322814 0.117783 145.947 0.0245546 0.0250287 146.3 135.542 0.0172471 135.542 0.354968 135.542 0.357587
150.454 0.322768 0.155493 146.047 0.0245085 0.0245457 146.4 135.642 0.0140698 135.642 0.354612 135.642 0.357634
150.554 0.322469 0.209944 146.147 0.0245497 0.0242845 146.5 135.742 0.0102811 135.742 0.35431 135.742 0.357301
150.654 0.322506 0.271552 146.247 0.0246084 0.0241773 146.6 135.842 0.0105094 135.842 0.354356 135.842 0.357303
150.754 0.322761 0.300421 146.347 0.0246743 0.0241069 146.7 135.942 0.0156028 135.942 0.354618 135.942 0.357316
150.854 0.32279 0.321524 146.447 0.0247587 0.0241151 146.8 136.042 0.0220576 136.042 0.354985 136.042 0.357598
150.954 0.323106 0.389501 146.547 0.0248367 0.0241068 146.9 136.142 0.0315856 136.142 0.355609 136.142 0.357922
151.054 0.324011 0.449792 146.647 0.0248782 0.0240986 147 136.242 0.0600283 136.242 0.357766 136.242 0.359487
151.154 0.328733 0.492503 146.747 0.0249254 0.0241114 147.1 136.342 0.184226 136.342 0.367145 136.342 0.366944
151.254 0.331491 0.513424 146.847 0.0249416 0.0241068 147.2 136.442 0.267936 136.442 0.375528 136.442 0.374114
151.354 0.340195 0.523418 146.947 0.02495 0.0240887 147.3 136.542 0.47443 136.542 0.396717 136.542 0.392796
151.454 0.34337 0.519323 147.047 0.0249433 0.0240713 147.4 136.642 0.539672 136.642 0.409523 136.642 0.40556
151.554 0.343948 0.479971 147.147 0.0248858 0.0240198 147.5 136.742 0.543094 136.742 0.413221 136.742 0.408998
151.654 0.343357 0.36474 147.247 0.0248248 0.0239484 147.6 136.842 0.520386 136.842 0.411676 136.842 0.407397
151.754 0.341185 0.192579 147.347 0.0247423 0.0238878 147.7 136.942 0.462027 136.942 0.405477 136.942 0.401523
151.854 0.333679 0.0635579 147.447 0.0246445 0.0237896 147.8 137.042 0.291339 137.042 0.387666 137.042 0.385989
151.954 0.327482 0.0429565 147.547 0.0245454 0.0236912 147.9 137.142 0.117787 137.142 0.370249 137.142 0.371292
152.054 0.325302 0.0389215 147.647 0.0244353 0.0235992 148 137.242 0.0451716 137.242 0.362464 137.242 0.365394
152.154 0.325269 0.034933 147.747 0.024318 0.0234779 148.1 137.342 0.0365624 137.342 0.360878 137.342 0.363823
152.254 0.32469 0.0317137 147.847 0.0242149 0.023375 148.2 137.442 0.0315071 137.442 0.359961 137.442 0.362856
152.354 0.324672 0.0292045 147.947 0.0240711 0.0232615 148.3 137.542 0.0285747 137.542 0.359031 137.542 0.362264
152.454 0.324337 0.0272344 148.047 0.0239471 0.0231404 148.4 137.642 0.0270543 137.642 0.358698 137.642 0.361647
152.554 0.324378 0.0258081 148.147 0.0238247 0.0230233 148.5 137.742 0.0264497 137.742 0.35842 137.742 0.36131
152.654 0.324024 0.0247758 148.247 0.0236943 0.0228994 148.6 137.842 0.0262075 137.842 0.358109 137.842 0.361044
152.754 0.324028 0.0241267 148.347 0.0235625 0.0227915 148.7 137.942 0.0260776 137.942 0.357781 137.942 0.360691
152.854 0.324071 0.0236948 148.447 0.0234253 0.0226601 148.8 138.042 0.0260232 138.042 0.357496 138.042 0.360395
152.954 0.324038 0.0233478 148.547 0.0233041 0.022531 148.9 138.142 0.0259661 138.142 0.357461 138.142 0.360419
153.054 0.323735 0.0230887 148.647 0.0231795 0.0224246 149 138.242 0.0259441 138.242 0.357177 138.242 0.360057
153.154 0.323747 0.0228654 148.747 0.0230495 0.0223201 149.1 138.342 0.0258912 138.342 0.357194 138.342 0.360095
153.254 0.323711 0.0226704 148.847 0.0229259 0.0221793 149.2 138.442 0.0257818 138.442 0.357153 138.442 0.359774
153.354 0.323752 0.0225037 148.947 0.0228135 0.0220881 149.3 138.542 0.0256668 138.542 0.356869 138.542 0.359736
153.454 0.323749 0.0223605 149.047 0.0226663 0.0219745 149.4 138.642 0.0255416 138.642 0.35686 138.642 0.359462
153.554 0.323383 0.022209 149.147 0.0225751 0.0218527 149.5 138.742 0.0253928 138.742 0.356833 138.742 0.359474
153.654 0.323419 0.0220915 149.247 0.0224476 0.0217844 149.6 138.842 0.0252588 138.842 0.356543 138.842 0.359119
153.754 0.323404 0.0219477 149.347 0.0223018 0.0216651 149.7 138.942 0.0251279 138.942 0.35652 138.942 0.359169
153.854 0.323408 0.0218442 149.447 0.0222023 0.021576 149.8 139.042 0.0250182 139.042 0.35653 139.042 0.359161
153.954 0.323443 0.0217291 149.547 0.0220778 0.0214845 149.9 139.142 0.0249523 139.142 0.356252 139.142 0.358821
154.054 0.323391 0.0216065 149.647 0.0219548 0.0213695 150 139.242 0.0248284 139.242 0.356213 139.242 0.358861
154.154 0.323416 0.0215214 149.747 0.0218345 0.021271 150.1 139.342 0.0246534 139.342 0.356229 139.342 0.35881
154.254 0.323414 0.0214099 149.847 0.0216819 0.0211728 150.2 139.442 0.0244127 139.442 0.356243 139.442 0.358826
154.354 0.32308 0.0213169 149.947 0.0215502 0.0210447 150.3 139.542 0.0239886 139.542 0.355898 139.542 0.358535
154.454 0.323107 0.021225 150.047 0.0214186 0.0209724 150.4 139.642 0.0233734 139.642 0.355943 139.642 0.358496
154.554 0.323112 0.0211268 150.147 0.0212735 0.0208322 150.5 139.742 0.0225069 139.742 0.355904 139.742 0.358208
154.654 0.32308 0.0210519 150.247 0.0211344 0.020728 150.6 139.842 0.0213176 139.842 0.355585 139.842 0.358213
154.754 0.323118 0.0209769 150.347 0.0209652 0.0206336 150.7 139.942 0.0197746 139.942 0.355626 139.942 0.358183
154.854 0.322781 0.0209102 150.447 0.0208014 0.020504 150.8 140.042 0.0177012 140.042 0.355264 140.042 0.357903
154.954 0.322775 0.0208387 150.547 0.0206586 0.0203982 150.9 140.142 0.0147247 140.142 0.354962 140.142 0.357586
155.054 0.322815 0.0208021 150.647 0.0204888 0.0202719 151 140.242 0.0108603 140.242 0.354676 140.242 0.357273
155.154 0.322789 0.0207458 150.747 0.0203148 0.0201387 151.1 140.342 0.0099584 140.342 0.354625 140.342 0.357309
155.254 0.322786 0.0207104 150.847 0.0201669 0.020032 151.2 140.442 0.0145243 140.442 0.354665 140.442 0.357283
155.354 0.323119 0.0206704 150.947 0.0199701 0.0199078 151.3 140.542 0.0208684 140.542 0.355305 140.542 0.357598
155.454 0.323079 0.0206409 151.047 0.019786 0.0197675 151.4 140.642 0.0293968 140.642 0.355887 140.642 0.35824
155.554 0.324036 0.0206263 151.147 0.0195961 0.0196281 151.5 140.742 0.0514662 140.742 0.357479 140.742 0.359139
155.654 0.32778 0.0205986 151.247 0.0194004 0.0194928 151.6 140.842 0.157643 140.842 0.365234 140.842 0.365367
155.754 0.330533 0.0205856 151.347 0.019222 0.0193499 151.7 140.942 0.24742 140.942 0.373637 140.942 0.372229
155.854 0.33899 0.0205949 151.447 0.0189899 0.0192207 151.8 141.042 0.443504 141.042 0.393281 141.042 0.389663
155.954 0.343012 0.0205797 151.547 0.0187407 0.0190542 151.9 141.142 0.534476 141.142 0.408264 141.142 0.404019
156.054 0.343949 0.0205985 151.647 0.0184681 0.0189119 152 141.242 0.544465 141.242 0.413542 141.242 0.408969
156.154 0.343687 0.0206121 151.747 0.018206 0.0188091 152.1 141.342 0.525573 141.342 0.412636 141.342 0.408334
156.254 0.341754 0.0206017 151.847 0.0180571 0.0187505 152.2 141.442 0.477425 141.442 0.407626 141.442 0.403416
156.354 0.334944 0.0206386 151.947 0.0181237 0.0188598 152.3 141.542 0.321103 141.542 0.391098 141.542 0.389072
156.454 0.32842 0.0206487 152.047 0.0185219 0.0192031 152.4 141.642 0.149014 141.642 0.373366 141.642 0.374083
156.554 0.325276 0.0206588 152.147 0.019424 0.0198325 152.5 141.742 0.0480452 141.742 0.363361 141.742 0.366032
156.654 0.325281 0.020679 152.247 0.0208243 0.0208212 152.6 141.842 0.0376796 141.842 0.361211 141.842 0.364121
156.754 0.324976 0.0207106 152.347 0.0228319 0.0221576 152.7 141.942 0.0321729 141.942 0.360248 141.942 0.363184
156.854 0.324629 0.0207374 152.447 0.0255817 0.023922 152.8 142.042 0.0289198 142.042 0.359622 142.042 0.362583
156.954 0.324362 0.0207731 152.547 0.0292612 0.0262275 152.9 142.142 0.0272432 142.142 0.359054 142.142 0.361909
157.054 0.324323 0.0208027 152.647 0.0340427 0.0291114 153 142.242 0.0265273 142.242 0.358695 142.242 0.36163
157.154 0.324318 0.0208517 152.747 0.0399261 0.0325889 153.1 142.342 0.0262461 142.342 0.358384 142.342 0.361338
157.254 0.32404 0.0209078 152.847 0.0471029 0.0364755 153.2 142.442 0.026095 142.442 0.358094 142.442 0.360976
157.354 0.32402 0.0209536 152.947 0.0565534 0.0405405 153.3 142.542 0.0260321 142.542 0.35776 142.542 0.36071
157.454 0.324022 0.0210198 153.047 0.070629 0.0449227 153.4 142.642 0.0259734 142.642 0.35776 142.642 0.360395
157.554 0.324031 0.0210767 153.147 0.0948622 0.049824 153.5 142.742 0.0259653 142.742 0.357458 142.742 0.360378
157.654 0.323701 0.0211376 153.247 0.139786 0.0557658 153.6 142.842 0.0259091 142.842 0.357431 142.842 0.360088
157.754 0.323727 0.021227 153.347 0.209819 0.0636609 153.7 142.942 0.0257943 142.942 0.357158 142.942 0.360067
157.854 0.323746 0.0213128 153.447 0.281089 0.0752807 153.8 143.042 0.0257156 143.042 0.357172 143.042 0.359754
157.954 0.323697 0.0213811 153.547 0.339211 0.0947529 153.9 143.142 0.0255638 143.142 0.357158 143.142 0.3598
158.054 0.323745 0.0214881 153.647 0.411697 0.130739 154 143.242 0.0254234 143.242 0.356889 143.242 0.359435
158.154 0.32373 0.0215826 153.747 0.467266 0.192634 154.1 143.342 0.025294 143.342 0.35684 143.342 0.359469
158.254 0.323397 0.0217004 153.847 0.489814 0.268796 154.2 143.442 0.0251599 143.442 0.356844 143.442 0.359476
158.354 0.323447 0.0218377 153.947 0.496132 0.294915 154.3 143.542 0.025067 143.542 0.356558 143.542 0.359129
158.454 0.323391 0.0219878 154.047 0.477699 0.348953 154.4 143.642 0.0249764 143.642 0.356521 143.642 0.35916
158.554 0.3234 0.0221824 154.147 0.392577 0.430492 154.5 143.742 0.0248463 143.742 0.356525 143.742 0.359148
158.654 0.323443 0.0223887 154.247 0.183965 0.48515 154.6 143.842 0.0246983 143.842 0.356558 143.842 0.35881
158.754 0.323387 0.0226137 154.347 0.0557686 0.507455 154.7 143.942 0.0244447 143.942 0.356213 143.942 0.358853
158.854 0.323414 0.0228977 154.447 0.0378055 0.514181 154.8 144.042 0.0240346 144.042 0.356241 144.042 0.358827
158.954 0.32339 0.0231872 154.547 0.0313586 0.496136 154.9 144.142 0.0234613 144.142 0.356249 144.142 0.358502
159.054 0.323058 0.0235203 154.647 0.0274604 0.411527 155 144.242 0.0225904 144.242 0.3559 144.242 0.358549
159.154 0.323072 0.0239316 154.747 0.0257685 0.220596 155.1 144.342 0.0214148 144.342 0.355941 144.342 0.358521
159.254 0.323092 0.0243725 154.847 0.0250294 0.0667354 155.2 144.442 0.0199163 144.442 0.355918 144.442 0.358204
159.354 0.32306 0.0248449 154.947 0.024699 0.0413488 155.3 144.542 0.0178634 144.542 0.355608 144.542 0.358233
159.454 0.322792 0.0253688 155.047 0.0245492 0.0353775 155.4 144.642 0.0149567 144.642 0.355311 144.642 0.357877
159.554 0.322746 0.0259313 155.147 0.024533 0.0301686 155.5 144.742 0.0110474 144.742 0.354947 144.742 0.357597
159.654 0.322746 0.0265687 155.247 0.0245699 0.0270772 155.6 144.842 0.00977296 144.842 0.354645 144.842 0.357299
159.754 0.322809 0.0272625 155.347 0.0246349 0.0255744 155.7 144.942 0.014153 144.942 0.354985 144.942 0.357572
159.854 0.323076 0.0280247 155.447 0.0247276 0.0248257 155.8 145.042 0.0205099 145.042 0.355268 145.042 0.3579
159.954 0.323098 0.028867 155.547 0.024799 0.0244447 155.9 145.142 0.0288655 145.142 0.35593 145.142 0.358189
160.054 0.324027 0.029752 155.647 0.0248776 0.0242412 156 145.242 0.0497493 145.242 0.357462 145.242 0.359134
160.154 0.327426 0.0306879 155.747 0.0249413 0.0241363 156.1 145.342 0.150747 145.342 0.364615 145.342 0.365079
160.254 0.330557 0.0317232 155.847 0.0249585 0.0241098 156.2 145.442 0.24491 145.442 0.373374 145.442 0.372219
160.354 0.338349 0.0328172 155.947 0.0250031 0.0240828 156.3 145.542 0.434652 145.542 0.392658 145.542 0.38874
160.454 0.342994 0.034017 156.047 0.0250188 0.0240928 156.4 145.642 0.532858 145.642 0.407949 145.642 0.403717
160.554 0.343958 0.0353022 156.147 0.0249801 0.0240808 156.5 145.742 0.544502 145.742 0.413586 145.742 0.408948
160.654 0.343621 0.0367048 156.247 0.0249582 0.0240571 156.6 145.842 0.526466 145.842 0.413241 145.842 0.408661
160.754 0.341756 0.0382855 156.347 0.0248714 0.0240365 156.7 145.942 0.480116 145.942 0.408262 145.942 0.404019
160.854 0.335575 0.0400506 156.447 0.0247972 0.02399 156.8 146.042 0.327576 146.042 0.392374 146.042 0.389986
160.954 0.328674 0.0419604 156.547 0.0247055 0.0239423 156.9 146.142 0.15507 146.142 0.374578 146.142 0.37473
161.054 0.325268 0.0440945 156.647 0.0245934 0.0239083 157 146.242 0.0487406 146.242 0.364014 146.242 0.366318
161.154 0.325292 0.0463931 156.747 0.0245056 0.023838 157.1 146.342 0.0378849 146.342 0.361533 146.342 0.364434
161.254 0.324938 0.0488893 156.847 0.0243915 0.023773 157.2 146.442 0.0322735 146.442 0.360587 146.442 0.36351
161.354 0.32464 0.0517232 156.947 0.0242596 0.0236712 157.3 146.542 0.0289766 146.542 0.359672 146.542 0.362581
161.454 0.32434 0.0549957 157.047 0.0241589 0.0235862 157.4 146.642 0.0272803 146.642 0.359339 146.642 0.362261
161.554 0.324315 0.058879 157.147 0.0240158 0.0234908 157.5 146.742 0.0265709 146.742 0.358707 146.742 0.361694
161.654 0.324348 0.0636578 157.247 0.0238978 0.0233714 157.6 146.842 0.026269 146.842 0.358739 146.842 0.36133
161.754 0.324018 0.0698202 157.347 0.0237695 0.0232639 157.7 146.942 0.0261438 146.942 0.358402 146.942 0.361028
161.854 0.323992 0.0783276 157.447 0.0236339 0.0231622 157.8 147.042 0.0260661 147.042 0.358097 147.042 0.361047
161.954 0.324045 0.0910676 157.547 0.0235015 0.0230382 157.9 147.142 0.026053 147.142 0.358125 147.142 0.360707
162.054 0.323702 0.111561 157.647 0.0233771 0.0229341 158 147.242 0.0260239 147.242 0.357754 147.242 0.360408
162.154 0.323702 0.145764 157.747 0.0232386 0.0228111 158.1 147.342 0.0259388 147.342 0.357794 147.342 0.360415
162.254 0.323729 0.197427 157.847 0.0231245 0.0226766 158.2 147.442 0.0258801 147.442 0.357489 147.442 0.360071
162.354 0.323701 0.259108 157.947 0.0229996 0.0225807 158.3 147.542 0.0257714 147.542 0.35746 147.542 0.360087
162.454 0.323729 0.29855 158.047 0.022872 0.0224542 158.4 147.642 0.025622 147.642 0.357176 147.642 0.359776
162.554 0.323731 0.310266 158.147 0.0227625 0.0223477 158.5 147.742 0.0255059 147.742 0.35718 147.742 0.359768
162.654 0.323396 0.374603 158.247 0.0226294 0.0222367 158.6 147.842 0.0253511 147.842 0.357168 147.842 0.359782
162.754 0.323438 0.437523 158.347 0.0224979 0.0221178 158.7 147.942 0.0251967 147.942 0.357215 147.942 0.359449
162.854 0.323422 0.486222 158.447 0.0223937 0.0220121 158.8 148.042 0.0251135 148.042 0.356843 148.042 0.359447
162.954 0.323404 0.51057 158.547 0.0222407 0.0219225 158.9 148.142 0.0250043 148.142 0.356846 148.142 0.359173
163.054 0.323429 0.522509 158.647 0.0221176 0.0218052 159 148.242 0.0248835 148.242 0.356876 148.242 0.35913
163.154 0.323407 0.52229 158.747 0.0220002 0.0216968 159.1 148.342 0.0247527 148.342 0.356516 148.342 0.359129
163.254 0.32341 0.491861 158.847 0.0218575 0.0215867 159.2 148.442 0.0244891 148.442 0.356551 148.442 0.359136
163.354 0.323448 0.394445 158.947 0.0217319 0.0214924 159.3 148.542 0.0240999 148.542 0.356556 148.542 0.358792
163.454 0.323079 0.226336 159.047 0.0215805 0.0214114 159.4 148.642 0.023501 148.642 0.356512 148.642 0.35883
163.554 0.323089 0.0755463 159.147 0.0214422 0.0213032 159.5 148.742 0.022629 148.742 0.356251 148.742 0.358827
163.654 0.323128 0.0441579 159.247 0.0213104 0.0212013 159.6 148.842 0.0214813 148.842 0.356241 148.842 0.358489
163.754 0.323073 0.0396289 159.347 0.0211396 0.0211054 159.7 148.942 0.0199413 148.942 0.355909 148.942 0.358514
163.854 0.32279 0.0355523 159.447 0.0209933 0.0210111 159.8 149.042 0.017899 149.042 0.355956 149.042 0.358201
163.954 0.322794 0.0321362 159.547 0.0208245 0.0209099 159.9 149.142 0.0150083 149.142 0.355609 149.142 0.35787
164.054 0.322747 0.029507 159.647 0.0206545 0.020806 160 149.242 0.0110533 149.242 0.35529 149.242 0.35758
164.154 0.322789 0.0274548 159.747 0.0204826 0.0206744 160.1 149.342 0.00964395 149.342 0.355003 149.342 0.357567
164.254 0.322764 0.025911 159.847 0.0203042 0.0205761 160.2 149.442 0.0139829 149.442 0.355275 149.442 0.357563
164.354 0.322781 0.024889 159.947 0.0201227 0.0204693 160.3 149.542 0.0203966 149.542 0.355619 149.542 0.357913
164.454 0.323115 0.0242106 160.047 0.0199542 0.0203311 160.4 149.642 0.0288476 149.642 0.356257 149.642 0.358471
164.554 0.323708 0.0237412 160.147 0.0197469 0.0202136 160.5 149.742 0.0498943 149.742 0.357771 149.742 0.359445
164.654 0.327464 0.0234238 160.247 0.0195681 0.020085 160.6 149.842 0.15212 149.842 0.3653 149.842 0.365355
164.754 0.330565 0.0231375 160.347 0.0193595 0.0199526 160.7 149.942 0.245288 149.942 0.373682 149.942 0.372475
164.854 0.338327 0.0229112 160.447 0.0191193 0.0198136 160.8 150.042 0.436381 150.042 0.392965 150.042 0.389054
164.954 0.342728 0.0227294 160.547 0.0188513 0.0196185 160.9 150.142 0.532941 150.142 0.408622 150.142 0.403983
165.054 0.343956 0.0225344 160.647 0.0185394 0.0194462 161 150.242 0.544248 150.242 0.414181 150.242 0.409223
165.154 0.343623 0.0223726 160.747 0.0182249 0.0192601 161.1 150.342 0.526085 150.342 0.413547 150.342 0.408665
165.254 0.34179 0.0222432 160.847 0.017988 0.0190411 161.2 150.442 0.479514 150.442 0.408927 150.442 0.40428
165.354 0.335236 0.0220884 160.947 0.0178951 0.0188582 161.3 150.542 0.326424 150.542 0.392653 150.542 0.390274
165.454 0.328688 0.0219828 161.047 0.018118 0.0187395 161.4 150.642 0.154052 150.642 0.37493 150.642 0.375014
165.554 0.325293 0.0218727 161.147 0.0187423 0.0186864 161.5 150.742 0.0485845 150.742 0.364351 150.742 0.366583
165.654 0.325247 0.0217459 161.247 0.0198198 0.0187977 161.6 150.842 0.0378392 150.842 0.361816 150.842 0.364399
165.754 0.324949 0.0216378 161.347 0.0214369 0.0190236 161.7 150.942 0.0322208 150.942 0.360934 150.942 0.363477
165.854 0.324668 0.0215464 161.447 0.0236777 0.0194329 161.8 151.042 0.0289552 151.042 0.359994 151.042 0.362819
165.954 0.324315 0.0214294 161.547 0.0267519 0.0201035 161.9 151.142 0.0272627 151.142 0.359664 151.142 0.362233
166.054 0.324337 0.0213325 161.647 0.0308852 0.0210135 162 151.242 0.0265462 151.242 0.359054 151.242 0.361939
166.154 0.324017 0.0212315 161.747 0.0361658 0.022289 162.1 151.342 0.0262784 151.342 0.358726 151.342 0.361603
166.254 0.323985 0.0211467 161.847 0.0426161 0.023985 162.2 151.442 0.0261419 151.442 0.35872 151.442 0.361298
166.354 0.32403 0.0210704 161.947 0.0507646 0.0261553 162.3 151.542 0.0260645 151.542 0.358443 151.542 0.360974
166.454 0.323703 0.0209889 162.047 0.0621311 0.0289201 162.4 151.642 0.0260425 151.642 0.358094 151.642 0.360663
166.554 0.323678 0.0209245 162.147 0.0804103 0.0322597 162.5 151.742 0.0259926 151.742 0.358121 151.742 0.36069
166.654 0.323717 0.0208632 162.247 0.113949 0.0360637 162.6 151.842 0.0259324 151.842 0.357819 151.842 0.360363
166.754 0.323692 0.0207971 162.347 0.17349 0.0401058 162.7 151.942 0.0258796 151.942 0.357786 151.942 0.360378
166.854 0.32371 0.0207567 162.447 0.250774 0.0443728 162.8 152.042 0.0257519 152.042 0.357823 152.042 0.360085
166.954 0.32373 0.0207026 162.547 0.30875 0.0491825 162.9 152.142 0.0256097 152.142 0.357501 152.142 0.360035
167.054 0.323379 0.0206624 162.647 0.378676 0.0549744 163 152.242 0.0254793 152.242 0.357479 152.242 0.359752
167.154 0.323413 0.0206449 162.747 0.446814 0.062576 163.1 152.342 0.0253197 152.342 0.35753 152.342 0.359757
167.254 0.323433 0.0206135 162.847 0.482683 0.0736903 163.2 152.442 0.0252081 152.442 0.357186 152.442 0.35974
167.354 0.323367 0.0205908 162.947 0.495052 0.0921289 163.3 152.542 0.0251026 152.542 0.357148 152.542 0.359463
167.454 0.323407 0.0205795 163.047 0.49077 0.12604 163.4 152.642 0.0249845 152.642 0.357207 152.642 0.359441
167.554 0.323382 0.0205435 163.147 0.443807 0.185628 163.5 152.742 0.0248787 152.742 0.357157 152.742 0.35943
167.654 0.323044 0.0205569 163.247 0.288305 0.262881 163.6 152.842 0.0247314 152.842 0.35686 152.842 0.359163
167.754 0.323104 0.020567 163.347 0.088103 0.293635 163.7 152.942 0.0244695 152.942 0.356884 152.942 0.359136
167.854 0.32308 0.0205656 163.447 0.0419636 0.340788 163.8 153.042 0.0240684 153.042 0.356864 153.042 0.359144
167.954 0.323065 0.0205722 163.547 0.0339548 0.423851 163.9 153.142 0.0234456 153.142 0.356572 153.142 0.358842
168.054 0.323119 0.0205965 163.647 0.0287448 0.481844 164 153.242 0.0225655 153.242 0.356562 153.242 0.358807
168.154 0.323082 0.0205996 163.747 0.0263046 0.506273 164.1 153.342 0.0213859 153.342 0.356538 153.342 0.358824
168.254 0.323064 0.0206171 163.847 0.0252835 0.514126 164.2 153.442 0.0198198 153.442 0.356273 153.442 0.358526
168.354 0.322775 0.020648 163.947 0.0247947 0.499248 164.3 153.542 0.0177144 153.542 0.355928 153.542 0.358195
168.454 0.322755 0.0206641 164.047 0.0246012 0.422964 164.4 153.642 0.0147444 153.642 0.355919 153.642 0.358194
168.554 0.322461 0.0207087 164.147 0.024533 0.237949 164.5 153.742 0.0107432 153.742 0.35532 153.742 0.357916
168.654 0.322453 0.020734 164.247 0.0245354 0.0726177 164.6 153.842 0.00979277 153.842 0.355297 153.842 0.357574
168.754 0.322751 0.0207696 164.347 0.0246177 0.041888 164.7 153.942 0.0144573 153.942 0.35561 153.942 0.357902
168.854 0.322772 0.0208092 164.447 0.0246966 0.0357514 164.8 154.042 0.0210115 154.042 0.355944 154.042 0.358205
168.954 0.323083 0.0208594 164.547 0.0247788 0.0304089 164.9 154.142 0.0299338 154.142 0.356542 154.142 0.358512
169.054 0.324003 0.0209106 164.647 0.0248662 0.0271732 165 154.242 0.0535392 154.242 0.358101 154.242 0.35979
169.154 0.327777 0.020985 164.747 0.0249324 0.0256217 165.1 154.342 0.165984 154.342 0.366514 154.342 0.366289
169.254 0.330538 0.0210251 164.847 0.0249898 0.0248559 165.2 154.442 0.251811 154.442 0.374584 154.442 0.373139
169.354 0.338961 0.0211154 164.947 0.0250235 0.0244434 165.3 154.542 0.452595 154.542 0.394825 154.542 0.390632
169.454 0.343031 0.0211856 165.047 0.0250143 0.0242255 165.4 154.642 0.53528 154.642 0.409491 154.642 0.4049
169.554 0.343945 0.0212392 165.147 0.0249986 0.0241189 165.5 154.742 0.543392 154.742 0.414459 154.742 0.409577
169.654 0.343643 0.0213215 165.247 0.0249729 0.0240494 165.6 154.842 0.523422 154.842 0.413875 154.842 0.40866
169.754 0.341462 0.0213861 165.347 0.0249095 0.0240308 165.7 154.942 0.47244 154.942 0.408265 154.942 0.403683
169.854 0.33459 0.0214591 165.447 0.0248408 0.0239922 165.8 155.042 0.310734 155.042 0.391758 155.042 0.389105
169.954 0.328102 0.0215794 165.547 0.0247385 0.0239881 165.9 155.142 0.138427 155.142 0.373713 155.142 0.374079
170.054 0.325267 0.0217102 165.647 0.0246434 0.0240013 166 155.242 0.0468066 155.242 0.364013 155.242 0.366292
170.154 0.325271 0.0218762 165.747 0.0245462 0.0239635 166.1 155.342 0.0372193 155.342 0.361838 155.342 0.364758
170.254 0.324662 0.0220628 165.847 0.0244306 0.0239512 166.2 155.442 0.0318381 155.442 0.360905 155.442 0.36379
170.354 0.324644 0.0222695 165.947 0.0243212 0.0239098 166.3 155.542 0.0287342 155.542 0.360249 155.542 0.362844
170.454 0.324336 0.0225153 166.047 0.0242091 0.0238636 166.4 155.642 0.0271624 155.642 0.359674 155.642 0.362579
170.554 0.324037 0.022796 166.147 0.0240803 0.0238014 166.5 155.742 0.0265273 155.742 0.359336 155.742 0.361909
170.654 0.324048 0.0231298 166.247 0.0239617 0.0237293 166.6 155.842 0.0262857 155.842 0.359031 155.842 0.361616
170.754 0.324091 0.0235028 166.347 0.023822 0.0236578 166.7 155.942 0.0261662 155.942 0.358743 155.942 0.361332
170.854 0.323754 0.0239017 166.447 0.0236985 0.0235731 166.8 156.042 0.0261093 156.042 0.358699 156.042 0.360994
170.954 0.323716 0.0243535 166.547 0.0235685 0.0234608 166.9 156.142 0.0260755 156.142 0.358414 156.142 0.36102
171.054 0.323735 0.024853 166.647 0.0234467 0.0233705 167 156.242 0.0260326 156.242 0.358122 156.242 0.36071
171.154 0.323739 0.0254048 166.747 0.0233213 0.0232718 167.1 156.342 0.0259964 156.342 0.358059 156.342 0.360698
171.254 0.323419 0.0259988 166.847 0.0232008 0.023138 167.2 156.442 0.02593 156.442 0.358106 156.442 0.360424
171.354 0.323431 0.0266672 166.947 0.0230608 0.0230223 167.3 156.542 0.0257874 156.542 0.357789 156.542 0.360384
171.454 0.323389 0.0273848 167.047 0.0229425 0.0229086 167.4 156.642 0.0256697 156.642 0.35777 156.642 0.360065
171.554 0.32339 0.0281868 167.147 0.0228307 0.0227845 167.5 156.742 0.0255296 156.742 0.357504 156.742 0.360099
171.654 0.323467 0.0290425 167.247 0.0226916 0.0226884 167.6 156.842 0.0253735 156.842 0.357479 156.842 0.359768
171.754 0.323401 0.029975 167.347 0.0225617 0.022573 167.7 156.942 0.0252659 156.942 0.357463 156.942 0.359769
171.854 0.323112 0.0309694 167.447 0.0224502 0.0224427 167.8 157.042 0.0251554 157.042 0.35751 157.042 0.359789
171.954 0.32312 0.0320508 167.547 0.0223121 0.0223451 167.9 157.142 0.0250443 157.142 0.357167 157.142 0.359429
172.054 0.323071 0.0332009 167.647 0.0222093 0.0222109 168 157.242 0.0249337 157.242 0.357178 157.242 0.359459
172.154 0.323111 0.0344664 167.747 0.0220635 0.0221185 168.1 157.342 0.0247584 157.342 0.357201 157.342 0.359469
172.254 0.323101 0.0357547 167.847 0.0219273 0.0220108 168.2 157.442 0.0244948 157.442 0.357163 157.442 0.359119
172.354 0.3231 0.0371374 167.947 0.0218044 0.0219024 168.3 157.542 0.0240847 157.542 0.356868 157.542 0.359143
172.454 0.323125 0.0386303 168.047 0.0216482 0.0218078 168.4 157.642 0.0234417 157.642 0.356866 157.642 0.359136
172.554 0.323104 0.040231 168.147 0.021525 0.0217016 168.5 157.742 0.0225595 157.742 0.356842 157.742 0.358799
172.654 0.322774 0.0419638 168.247 0.0213625 0.0215951 168.6 157.842 0.0213435 157.842 0.356569 157.842 0.358843
172.754 0.322841 0.0438556 168.347 0.02119 0.0215069 168.7 157.942 0.0197602 157.942 0.356557 157.942 0.358516
172.854 0.322803 0.0458796 168.447 0.0210538 0.0214014 168.8 158.042 0.0176402 158.042 0.356223 158.042 0.3585
172.954 0.322498 0.0481573 168.547 0.0208742 0.0212988 168.9 158.142 0.0146059 158.142 0.35595 158.142 0.358213
173.054 0.322539 0.0507432 168.647 0.0207086 0.0212121 169 158.242 0.0106039 158.242 0.355622 158.242 0.357871
173.154 0.322469 0.0536698 168.747 0.0205452 0.0211146 169.1 158.342 0.00979817 158.342 0.3553 158.342 0.357877
173.254 0.322493 0.0572097 168.847 0.0203606 0.0210047 169.2 158.442 0.0145904 158.442 0.355652 158.442 0.3579
173.354 0.322798 0.0614057 168.947 0.0201712 0.0208988 169.3 158.542 0.0212258 158.542 0.356226 158.542 0.358188
173.454 0.323075 0.0667487 169.047 0.0199922 0.0207936 169.4 158.642 0.0304443 158.642 0.356875 158.642 0.358536
173.554 0.323737 0.0738908 169.147 0.0197872 0.0206796 169.5 158.742 0.0555616 158.742 0.358415 158.742 0.360089
173.654 0.328073 0.0841192 169.247 0.0195941 0.0205683 169.6 158.842 0.172719 158.842 0.367116 158.842 0.366606
173.754 0.330893 0.100075 169.347 0.0193797 0.0204452 169.7 158.942 0.256489 158.942 0.375555 158.942 0.373774
173.854 0.339323 0.126668 169.447 0.0191432 0.0203295 169.8 159.042 0.459945 159.042 0.396094 159.042 0.391544
173.954 0.34302 0.170356 169.547 0.0188559 0.0201745 169.9 159.142 0.536157 159.142 0.41042 159.142 0.405579
174.054 0.343968 0.230164 169.647 0.0185199 0.0200121 170 159.242 0.542626 159.242 0.415129 159.242 0.409605
174.154 0.34336 0.287956 169.747 0.0181873 0.0198346 170.1 159.342 0.52174 159.342 0.414165 159.342 0.408626
174.254 0.34114 0.301806 169.847 0.0179251 0.0196135 170.2 159.442 0.468278 159.442 0.408265 159.442 0.403395
174.354 0.334322 0.344139 169.947 0.0178102 0.0194399 170.3 159.542 0.302977 159.542 0.391124 159.542 0.388769
174.454 0.327782 0.416185 170.047 0.0179969 0.0192383 170.4 159.642 0.130261 159.642 0.373365 159.642 0.373443
174.554 0.325264 0.475103 170.147 0.0185968 0.0190641 170.5 159.742 0.0460311 159.742 0.364336 159.742 0.366311
174.654 0.325302 0.50748 170.247 0.0196265 0.0189492 170.6 159.842 0.0369051 159.842 0.36216 159.842 0.364727
174.754 0.324971 0.52257 170.347 0.0211962 0.0188315 170.7 159.942 0.031643 159.942 0.361209 159.942 0.363783
174.854 0.324668 0.526767 170.447 0.0234322 0.0187753 170.8 160.042 0.0286211 160.042 0.3606 160.042 0.362878
174.954 0.324405 0.507369 170.547 0.0264944 0.0188146 170.9 160.142 0.0271094 160.142 0.359963 160.142 0.362569
175.054 0.324028 0.434228 170.647 0.0306143 0.0189319 171 160.242 0.0265021 160.242 0.359655 160.242 0.362239
175.154 0.324026 0.277356 170.747 0.0359117 0.0192157 171.1 160.342 0.0262557 160.342 0.35935 160.342 0.361643
175.254 0.324052 0.107477 170.847 0.0424828 0.0196936 171.2 160.442 0.0261367 160.442 0.359024 160.442 0.361616
175.354 0.324015 0.0473574 170.947 0.0508473 0.0203689 171.3 160.542 0.0260916 160.542 0.358707 160.542 0.361315
175.454 0.323725 0.0407099 171.047 0.0626664 0.0213782 171.4 160.642 0.0260756 160.642 0.358739 160.642 0.361023
175.554 0.323717 0.0365934 171.147 0.0819635 0.0227271 171.5 160.742 0.0260122 160.742 0.358383 160.742 0.360999
175.654 0.323705 0.0328806 171.247 0.117795 0.0245138 171.6 160.842 0.0259592 160.842 0.358422 160.842 0.360695
175.754 0.323749 0.0300553 171.347 0.180673 0.0268136 171.7 160.942 0.0258671 160.942 0.358097 160.942 0.360401
175.854 0.323716 0.0278211 171.447 0.258989 0.0297132 171.8 161.042 0.0257627 161.042 0.358069 161.042 0.360364
175.954 0.323432 0.0261757 171.547 0.314952 0.0332218 171.9 161.142 0.0256411 161.142 0.358112 161.142 0.360077
176.054 0.323448 0.0250543 171.647 0.387422 0.0370819 172 161.242 0.0254983 161.242 0.357807 161.242 0.36008
176.154 0.323392 0.0243302 171.747 0.453735 0.0411456 172.1 161.342 0.0253487 161.342 0.357784 161.342 0.360066
176.254 0.323423 0.0238783 171.847 0.485422 0.0455738 172.2 161.442 0.0252482 161.442 0.357824 161.442 0.359777
176.354 0.32343 0.0235223 171.947 0.495863 0.0506287 172.3 161.542 0.0251197 161.542 0.357468 161.542 0.359746
176.454 0.323444 0.023254 172.047 0.487822 0.0568872 172.4 161.642 0.0250149 161.642 0.35748 161.642 0.359754
176.554 0.323476 0.0230316 172.147 0.431127 0.065368 172.5 161.742 0.024911 161.742 0.357488 161.742 0.35946
176.654 0.323448 0.0228316 172.247 0.255919 0.0782493 172.6 161.842 0.0247147 161.842 0.357158 161.842 0.359426
176.754 0.323073 0.0226717 172.347 0.0745719 0.10054 172.7 161.942 0.0244284 161.942 0.35718 161.942 0.359457
176.854 0.323118 0.0225369 172.447 0.040286 0.142096 172.8 162.042 0.0240004 162.042 0.35717 162.042 0.359472
176.954 0.323117 0.0223878 172.547 0.0329729 0.209987 172.9 162.142 0.0233034 162.142 0.357145 162.142 0.359122
177.054 0.323072 0.0222708 172.647 0.0282097 0.280162 173 162.242 0.0223722 162.242 0.356884 162.242 0.359153
177.154 0.323107 0.0221576 172.747 0.0261005 0.29946 173.1 162.342 0.0211001 162.342 0.356858 162.342 0.358843
177.254 0.323083 0.0220413 172.847 0.0251919 0.370354 173.2 162.442 0.0194362 162.442 0.356531 162.442 0.358815
177.354 0.322762 0.0219212 172.947 0.0247537 0.446887 173.3 162.542 0.0171965 162.542 0.356568 162.542 0.358534
177.454 0.322786 0.0218187 173.047 0.024581 0.492652 173.4 162.642 0.0139293 162.642 0.356205 162.642 0.358208
177.554 0.322445 0.0217021 173.147 0.0245672 0.510065 173.5 162.742 0.0100173 162.742 0.355902 162.742 0.357865
177.654 0.322477 0.0216266 173.247 0.0245771 0.512721 173.6 162.842 0.0102858 162.842 0.355625 162.842 0.357914
177.754 0.322777 0.0215099 173.347 0.0246708 0.483255 173.7 162.942 0.0156599 162.942 0.355924 162.942 0.358194
177.854 0.322763 0.0213957 173.447 0.0247428 0.367198 173.8 163.042 0.0225691 163.042 0.356549 163.042 0.358509
177.954 0.323111 0.0213268 173.547 0.0248415 0.168785 173.9 163.142 0.0330346 163.142 0.357188 163.142 0.358844
178.054 0.32433 0.0212207 173.647 0.0249248 0.0534437 174 163.242 0.0662988 163.242 0.359311 163.242 0.360679
178.154 0.328997 0.0211512 173.747 0.0249899 0.039564 174.1 163.342 0.198201 163.342 0.369304 163.342 0.368476
178.254 0.331854 0.0210557 173.847 0.025064 0.03359 174.2 163.442 0.283139 163.442 0.378339 163.442 0.37596
178.354 0.340219 0.0209727 173.947 0.0250917 0.0289245 174.3 163.542 0.485226 163.542 0.399525 163.542 0.394636
178.454 0.343367 0.0209222 174.047 0.0250853 0.0264041 174.4 163.642 0.539852 163.642 0.412322 163.642 0.406886
178.554 0.344028 0.0208589 174.147 0.0250894 0.0251939 174.5 163.742 0.540117 163.742 0.415426 163.742 0.409897
178.654 0.34333 0.020785 174.247 0.025022 0.0245694 174.6 163.842 0.515325 163.842 0.41386 163.842 0.408327
178.754 0.34052 0.02075 174.347 0.0249672 0.0242438 174.7 163.942 0.448823 163.942 0.406715 163.942 0.401844
178.854 0.333383 0.0206996 174.447 0.024898 0.0240465 174.8 164.042 0.272508 164.042 0.3886 164.042 0.386245
178.954 0.326822 0.0206569 174.547 0.024804 0.0239635 174.9 164.142 0.0972102 164.142 0.370559 164.142 0.371581
179.054 0.325285 0.0206367 174.647 0.0247249 0.0239434 175 164.242 0.0435758 164.242 0.364015 164.242 0.366018
179.154 0.324965 0.0205864 174.747 0.0246222 0.0239185 175.1 164.342 0.0356904 164.342 0.362119 164.342 0.364717
179.254 0.324626 0.0205726 174.847 0.0244958 0.0239213 175.2 164.442 0.0309289 164.442 0.361219 164.442 0.363812
179.354 0.324351 0.0205614 174.947 0.0243881 0.0239062 175.3 164.542 0.0282679 164.542 0.360589 164.542 0.363211
179.454 0.324321 0.0205402 175.047 0.0242467 0.0238791 175.4 164.642 0.0269743 164.642 0.359937 164.642 0.362547
179.554 0.324026 0.0205406 175.147 0.0241305 0.0238836 175.5 164.742 0.026491 164.742 0.359668 164.742 0.362285
179.654 0.32404 0.0205336 175.247 0.0240129 0.0238513 175.6 164.842 0.0262837 164.842 0.359339 164.842 0.361964
179.754 0.324013 0.0205339 175.347 0.0238636 0.0238134 175.7 164.942 0.0261695 164.942 0.359007 164.942 0.361626
179.854 0.32373 0.0205433 175.447 0.0237451 0.0237808 175.8 165.042 0.0261281 165.042 0.359027 165.042 0.361365
179.954 0.323721 0.0205409 175.547 0.0236243 0.0237046 175.9 165.142 0.0261031 165.142 0.358664 165.142 0.361007
180.054 0.323685 0.0205478 175.647 0.0234882 0.0236302 176 165.242 0.0260669 165.242 0.358695 165.242 0.361011
180.154 0.323706 0.0205768 175.747 0.0233683 0.0235516 176.1 165.342 0.026024 165.342 0.358399 165.342 0.360716
180.254 0.323389 0.0205913 175.847 0.0232402 0.0234499 176.2 165.442 0.0259231 165.442 0.358365 165.442 0.360687
180.354 0.32339 0.02061 175.947 0.023094 0.0233584 176.3 165.542 0.0258036 165.542 0.358082 165.542 0.360386
180.454 0.323409 0.0206483 176.047 0.0229985 0.0232613 176.4 165.642 0.0256734 165.642 0.358095 165.642 0.360384
180.554 0.323395 0.0206705 176.147 0.0228475 0.0231365 176.5 165.742 0.0255048 165.742 0.358085 165.742 0.360048
180.654 0.323402 0.0207193 176.247 0.022714 0.0230312 176.6 165.842 0.0253925 165.842 0.35779 165.842 0.360082
180.754 0.323436 0.0207588 176.347 0.0226077 0.0229102 176.7 165.942 0.0252762 165.942 0.357772 165.942 0.360065
180.854 0.323091 0.0207998 176.447 0.0224751 0.022801 176.8 166.042 0.0251499 166.042 0.357753 166.042 0.359756
180.954 0.323108 0.0208538 176.547 0.0223433 0.0227014 176.9 166.142 0.025061 166.142 0.357796 166.142 0.359777
181.054 0.323125 0.0208969 176.647 0.0222228 0.0225752 177 166.242 0.0249213 166.242 0.357445 166.242 0.35976
181.154 0.323068 0.020941 176.747 0.0220968 0.0224656 177.1 166.342 0.0247337 166.342 0.357469 166.342 0.359752
181.254 0.3231 0.0210318 176.847 0.0219671 0.0223618 177.2 166.442 0.0244426 166.442 0.357485 166.442 0.359472
181.354 0.32309 0.0210778 176.947 0.0218311 0.0222424 177.3 166.542 0.0239668 166.542 0.357449 166.542 0.359438
181.454 0.32308 0.0211386 177.047 0.0216884 0.0221394 177.4 166.642 0.023235 166.642 0.357175 166.642 0.359444
181.554 0.323108 0.0212395 177.147 0.021545 0.0220368 177.5 166.742 0.0222482 166.742 0.357169 166.742 0.359156
181.654 0.322767 0.0213321 177.247 0.0213823 0.0219382 177.6 166.842 0.0209186 166.842 0.356825 166.842 0.3591
181.754 0.322778 0.0214438 177.347 0.0212209 0.0218377 177.7 166.942 0.0191823 166.942 0.356872 166.942 0.358818
181.854 0.322812 0.0215582 177.447 0.0210548 0.0217212 177.8 167.042 0.0168262 167.042 0.356543 167.042 0.35884
181.954 0.322448 0.0216974 177.547 0.0208727 0.0216198 177.9 167.142 0.0133683 167.142 0.356208 167.142 0.358505
182.054 0.322471 0.0218735 177.647 0.020715 0.0215211 178 167.242 0.00960029 167.242 0.355932 167.242 0.358218
182.154 0.322473 0.0220537 177.747 0.0205288 0.0214155 178.1 167.342 0.0106903 167.342 0.35591 167.342 0.358181
182.254 0.322745 0.0222844 177.847 0.0203273 0.0213446 178.2 167.442 0.016421 167.442 0.356223 167.442 0.358156
182.354 0.322771 0.0225414 177.947 0.0201484 0.0212368 178.3 167.542 0.0235983 167.542 0.356553 167.542 0.358522
182.454 0.323092 0.0228314 178.047 0.0199417 0.0211159 178.4 167.642 0.0353881 167.642 0.357452 167.642 0.359119
182.554 0.324635 0.0231778 178.147 0.0197405 0.021037 178.5 167.742 0.0778446 167.742 0.360278 167.742 0.361306
182.654 0.329322 0.0235514 178.247 0.0195508 0.0209286 178.6 167.842 0.21516 167.842 0.370864 167.842 0.369748
182.754 0.332738 0.0239722 178.347 0.019315 0.0208231 178.7 167.942 0.310601 167.942 0.38112 167.942 0.37841
182.854 0.34081 0.0244299 178.447 0.019049 0.0207287 178.8 168.042 0.499983 168.042 0.402043 168.042 0.396843
182.954 0.343346 0.0249497 178.547 0.0187415 0.0205779 178.9 168.142 0.541915 168.142 0.413233 168.142 0.408024
183.054 0.343916 0.0254995 178.647 0.0183759 0.0204512 179 168.242 0.537713 168.242 0.415735 168.242 0.410175
183.154 0.343009 0.0261716 178.747 0.018044 0.0202993 179.1 168.342 0.509769 168.342 0.413586 168.342 0.408035
183.254 0.339588 0.0269191 178.847 0.017787 0.0201171 179.2 168.442 0.430406 168.442 0.404828 168.442 0.400573
183.354 0.332406 0.0277433 178.947 0.0177341 0.0199509 179.3 168.542 0.248327 168.542 0.386434 168.542 0.384334
183.454 0.326226 0.028703 179.047 0.0179902 0.0197758 179.4 168.642 0.0790164 168.642 0.369323 168.642 0.370364
183.554 0.325245 0.0297185 179.147 0.0186805 0.0195999 179.5 168.742 0.0422053 168.742 0.363684 168.742 0.365991
183.654 0.3249 0.0308167 179.247 0.0198574 0.0194402 179.6 168.842 0.0348804 168.842 0.362126 168.842 0.364731
183.754 0.324625 0.0320005 179.347 0.0215915 0.0192858 179.7 168.942 0.0304426 168.942 0.361204 168.942 0.363806
183.854 0.324307 0.0332356 179.447 0.0240483 0.0191317 179.8 169.042 0.0280068 169.042 0.360546 169.042 0.36316
183.954 0.324304 0.0345741 179.547 0.0274497 0.0189995 179.9 169.142 0.0268716 169.142 0.360288 169.142 0.362532
184.054 0.324012 0.0359601 179.647 0.0319906 0.0188955 180 169.242 0.0264756 169.242 0.359646 169.242 0.362246
184.154 0.323988 0.0374176 179.747 0.0378036 0.0188299 180.1 169.342 0.0262808 169.342 0.359321 169.342 0.361902
184.254 0.323996 0.0390227 179.847 0.0450703 0.0188363 180.2 169.442 0.0261851 169.442 0.359357 169.442 0.361611
184.354 0.323705 0.0407112 179.947 0.054665 0.0189282 180.3 169.542 0.0261561 169.542 0.358996 169.542 0.361617
184.454 0.323674 0.0425357 180.047 0.0690666 0.0191634 180.4 169.642 0.0261309 169.642 0.359005 169.642 0.361277
184.554 0.323711 0.0445376 180.147 0.094281 0.0195542 180.5 169.742 0.0260975 169.742 0.358727 169.742 0.360998
184.654 0.323697 0.0467138 180.247 0.141984 0.0201867 180.6 169.842 0.0260435 169.842 0.358714 169.842 0.360998
184.754 0.323694 0.0491458 180.347 0.215988 0.0210829 180.7 169.942 0.0259339 169.942 0.358399 169.942 0.360665
184.854 0.323396 0.0519083 180.447 0.286041 0.0223083 180.8 170.042 0.0258361 170.042 0.358412 170.042 0.360714
184.954 0.323398 0.0551488 180.547 0.347935 0.0239692 180.9 170.142 0.0257001 170.142 0.358065 170.142 0.360686
185.054 0.323398 0.0589893 180.647 0.421908 0.026099 181 170.242 0.025558 170.242 0.358119 170.242 0.360379
185.154 0.323414 0.0637191 180.747 0.473371 0.0288271 181.1 170.342 0.0254182 170.342 0.358079 170.342 0.360397
185.254 0.323372 0.0698463 180.847 0.492306 0.0321745 181.2 170.442 0.0252894 170.442 0.357761 170.442 0.360048
185.354 0.323381 0.0783056 180.947 0.495802 0.0359874 181.3 170.542 0.0251959 170.542 0.357795 170.542 0.36008
185.454 0.323402 0.0909608 181.047 0.469948 0.0400229 181.4 170.642 0.0250948 170.642 0.357779 170.642 0.360079
185.554 0.323382 0.111282 181.147 0.364966 0.044376 181.5 170.742 0.0249532 170.742 0.357788 170.742 0.359738
185.654 0.323423 0.145192 181.247 0.147203 0.0492824 181.6 170.842 0.0247591 170.842 0.357498 170.842 0.359784
185.754 0.323407 0.196579 181.347 0.0492346 0.0552659 181.7 170.942 0.0244513 170.942 0.357454 170.942 0.359764
185.854 0.323072 0.258334 181.447 0.0362808 0.0632043 181.8 171.042 0.023934 171.042 0.357503 171.042 0.35974
185.954 0.323105 0.297926 181.547 0.0301816 0.0749616 181.9 171.142 0.0231908 171.142 0.357492 171.142 0.359463
186.054 0.323087 0.306194 181.647 0.0269136 0.0948948 182 171.242 0.0221939 171.242 0.357172 171.242 0.359449
186.154 0.323071 0.364501 181.747 0.0255684 0.13198 182.1 171.342 0.0208048 171.342 0.357187 171.342 0.359122
186.254 0.322806 0.429592 181.847 0.0249347 0.195558 182.2 171.442 0.0190627 171.442 0.356849 171.442 0.359147
186.354 0.322753 0.481153 181.947 0.0246743 0.271338 182.3 171.542 0.016625 171.542 0.356529 171.542 0.358797
186.454 0.322763 0.507803 182.047 0.0245872 0.295214 182.4 171.642 0.013059 171.642 0.356251 171.642 0.358503
186.554 0.322475 0.52093 182.147 0.0245821 0.353385 182.5 171.742 0.00941496 171.742 0.355926 171.742 0.358217
186.654 0.322435 0.522649 182.247 0.0246597 0.43452 182.6 171.842 0.0108758 171.842 0.355921 171.842 0.358179
186.754 0.322782 0.496497 182.347 0.0247449 0.48716 182.7 171.942 0.0167901 171.942 0.356248 171.942 0.358525
186.854 0.323097 0.407316 182.447 0.0248241 0.508035 182.8 172.042 0.0241554 172.042 0.356833 172.042 0.358816
186.954 0.323368 0.245222 182.547 0.0249368 0.513556 182.9 172.142 0.0367495 172.142 0.357764 172.142 0.359422
187.054 0.324951 0.085057 182.647 0.0250082 0.492027 183 172.242 0.0851335 172.242 0.360897 172.242 0.361952
187.154 0.329594 0.045102 182.747 0.0250779 0.397407 183.1 172.342 0.22239 172.342 0.371455 172.342 0.370327
187.254 0.333358 0.0400295 182.847 0.0251381 0.201326 183.2 172.442 0.325744 172.442 0.382704 172.442 0.379979
187.354 0.341157 0.0359279 182.947 0.0251539 0.0609203 183.3 172.542 0.505692 172.542 0.402954 172.542 0.397777
187.454 0.343638 0.0323411 183.047 0.0251604 0.0405034 183.4 172.642 0.542355 172.642 0.413836 172.642 0.408308
187.554 0.343949 0.0296141 183.147 0.025142 0.0344543 183.5 172.742 0.536111 172.742 0.415752 172.742 0.410202
187.654 0.343043 0.0274861 183.247 0.0250679 0.0294595 183.6 172.842 0.50662 172.842 0.413203 172.842 0.408047
187.754 0.339555 0.0259219 183.347 0.0249978 0.0266381 183.7 172.942 0.420204 172.942 0.404189 172.942 0.399631
187.854 0.332113 0.0248608 183.447 0.0249223 0.0252794 183.8 173.042 0.236962 173.042 0.385525 173.042 0.383744
187.954 0.326205 0.0241615 183.547 0.0248114 0.0246214 183.9 173.142 0.0728694 173.142 0.369005 173.142 0.370049
188.054 0.325548 0.0236941 183.647 0.0247285 0.0242663 184 173.242 0.0416536 173.242 0.363709 173.242 0.365982
188.154 0.324967 0.0233719 183.747 0.0246117 0.0240841 184.1 173.342 0.0345381 173.342 0.362159 173.342 0.364735
188.254 0.324665 0.023107 183.847 0.0245061 0.0240012 184.2 173.442 0.0302419 173.442 0.361205 173.442 0.363801
188.354 0.324628 0.022882 183.947 0.0243871 0.0239358 184.3 173.542 0.0278942 173.542 0.36061 173.542 0.363168
188.454 0.324357 0.0227019 184.047 0.024248 0.0239349 184.4 173.642 0.0268366 173.642 0.360291 173.642 0.362876
188.554 0.324296 0.0225202 184.147 0.0241378 0.0239358 184.5 173.742 0.0264456 173.742 0.359952 173.742 0.362241
188.654 0.323984 0.0223716 184.247 0.024008 0.0239149 184.6 173.842 0.0262524 173.842 0.359699 173.842 0.361927
188.754 0.324018 0.0222235 184.347 0.0238675 0.0239268 184.7 173.942 0.0261636 173.942 0.359402 173.942 0.361953
188.854 0.323992 0.0221089 184.447 0.0237433 0.0239109 184.8 174.042 0.0261452 174.042 0.359424 174.042 0.361617
188.954 0.323701 0.0219931 184.547 0.0236186 0.023873 184.9 174.142 0.0261046 174.142 0.359115 174.142 0.361309
189.054 0.323725 0.0218877 184.647 0.0234835 0.0238424 185 174.242 0.0260823 174.242 0.358725 174.242 0.361339
189.154 0.323683 0.0217537 184.747 0.0233709 0.0238034 185.1 174.342 0.026014 174.342 0.358731 174.342 0.360975
189.254 0.323722 0.0216709 184.847 0.0232282 0.0237402 185.2 174.442 0.0259136 174.442 0.358734 174.442 0.361004
189.354 0.323694 0.0215382 184.947 0.02311 0.0236795 185.3 174.542 0.0258022 174.542 0.358394 174.542 0.360679
189.454 0.32368 0.0214437 185.047 0.0229831 0.0235776 185.4 174.642 0.0256494 174.642 0.358426 174.642 0.360682
189.554 0.323392 0.0213561 185.147 0.0228352 0.0234974 185.5 174.742 0.0255053 174.742 0.3581 174.742 0.360411
189.654 0.32336 0.0212439 185.247 0.0227328 0.0234267 185.6 174.842 0.0253855 174.842 0.358088 174.842 0.36039
189.754 0.323374 0.021178 185.347 0.0226036 0.0233075 185.7 174.942 0.0252581 174.942 0.35811 174.942 0.360371
189.854 0.323401 0.0211042 185.447 0.0224591 0.0232053 185.8 175.042 0.0251585 175.042 0.358089 175.042 0.360111
189.954 0.323357 0.0209975 185.547 0.0223466 0.0231016 185.9 175.142 0.0250567 175.142 0.357773 175.142 0.360066
190.054 0.323398 0.0209415 185.647 0.0222057 0.0229776 186 175.242 0.0249072 175.242 0.357807 175.242 0.36009
190.154 0.323402 0.0208871 185.747 0.0220791 0.0228788 186.1 175.342 0.0247089 175.342 0.357775 175.342 0.35977
190.254 0.323081 0.0208055 185.847 0.0219348 0.0227615 186.2 175.442 0.0243637 175.442 0.357782 175.442 0.359762
190.354 0.32311 0.0207518 185.947 0.0217686 0.0226429 186.3 175.542 0.0238031 175.542 0.357476 175.542 0.359781
190.454 0.323077 0.0206967 186.047 0.0216362 0.0225502 186.4 175.642 0.0230455 175.642 0.357449 175.642 0.359768
190.554 0.323068 0.0206711 186.147 0.0214911 0.0224023 186.5 175.742 0.0219528 175.742 0.357172 175.742 0.359422
190.654 0.323106 0.0206475 186.247 0.0213154 0.0223051 186.6 175.842 0.0205303 175.842 0.357151 175.842 0.359471
190.754 0.323065 0.0206019 186.347 0.0211565 0.0222045 186.7 175.942 0.0186827 175.942 0.356826 175.942 0.35913
190.854 0.322766 0.0205946 186.447 0.0209806 0.0220937 186.8 176.042 0.0160733 176.042 0.356868 176.042 0.358828
190.954 0.32278 0.0205735 186.547 0.0207886 0.0219982 186.9 176.142 0.0122871 176.142 0.356218 176.142 0.358855
191.054 0.322431 0.0205458 186.647 0.0206305 0.0218945 187 176.242 0.00911493 176.242 0.355911 176.242 0.358516
191.154 0.322448 0.0205484 186.747 0.0204293 0.0217802 187.1 176.342 0.011711 176.342 0.356251 176.342 0.358531
191.254 0.322773 0.0205532 186.847 0.0202381 0.0216876 187.2 176.442 0.0180002 176.442 0.356517 176.442 0.35854
191.354 0.323053 0.020533 186.947 0.0200609 0.0215837 187.3 176.542 0.0258302 176.542 0.357173 176.542 0.359119
191.454 0.323384 0.0205634 187.047 0.0198339 0.0214826 187.4 176.642 0.041072 176.642 0.358099 176.642 0.359791
191.554 0.325877 0.0205681 187.147 0.0196265 0.0213843 187.5 176.742 0.108792 176.742 0.362747 176.742 0.363503
191.654 0.330188 0.0205771 187.247 0.0194091 0.0212852 187.6 176.842 0.235629 176.842 0.373052 176.842 0.371567
191.754 0.335225 0.0206213 187.347 0.0191616 0.0211875 187.7 176.942 0.369022 176.942 0.387061 176.942 0.383735
191.854 0.341744 0.0206377 187.447 0.0188878 0.0211017 187.8 177.042 0.518272 177.042 0.405745 177.042 0.400579
191.954 0.343615 0.0206674 187.547 0.0185422 0.0209799 187.9 177.142 0.54325 177.142 0.414808 177.142 0.409562
192.054 0.343649 0.020699 187.647 0.0181964 0.0208676 188 177.242 0.532015 177.242 0.415726 177.242 0.410218
192.154 0.342676 0.0207202 187.747 0.0178866 0.0207346 188.1 177.342 0.497515 177.342 0.412605 177.342 0.40739
192.254 0.338018 0.0207473 187.847 0.0176613 0.0205826 188.2 177.442 0.386455 177.442 0.401111 177.442 0.397164
192.354 0.330868 0.0207715 187.947 0.017719 0.0204386 188.3 177.542 0.205991 177.542 0.382386 177.542 0.381271
192.454 0.325549 0.0207907 188.047 0.0181862 0.0202701 188.4 177.642 0.0597092 177.642 0.367443 177.642 0.36909
192.554 0.325268 0.0208675 188.147 0.0191239 0.0201236 188.5 177.742 0.040114 177.742 0.363398 177.742 0.366004
192.654 0.324948 0.0208993 188.247 0.0206515 0.0199881 188.6 177.842 0.0335749 177.842 0.362123 177.842 0.36475
192.754 0.324614 0.020943 188.347 0.0228408 0.0198077 188.7 177.942 0.0296756 177.942 0.361531 177.942 0.364093
192.854 0.324323 0.021022 188.447 0.0258967 0.0196549 188.8 178.042 0.0276034 178.042 0.360893 178.042 0.363501
192.954 0.324323 0.0210774 188.547 0.0301118 0.0194912 188.9 178.142 0.026724 178.142 0.360256 178.142 0.362854
193.054 0.324306 0.0211572 188.647 0.0355899 0.0193363 189 178.242 0.0263711 178.242 0.35999 178.242 0.362546
193.154 0.32403 0.0212376 188.747 0.0425129 0.0191902 189.1 178.342 0.0262052 178.342 0.359649 178.342 0.36227
193.254 0.323988 0.0213157 188.847 0.0515049 0.0190471 189.2 178.442 0.0261446 178.442 0.359319 178.442 0.361923
193.354 0.324008 0.0214361 188.947 0.0646225 0.0189332 189.3 178.542 0.0261087 178.542 0.359353 178.542 0.361965
193.454 0.323709 0.0215595 189.047 0.0869564 0.0188699 189.4 178.642 0.0260737 178.642 0.359011 178.642 0.361653
193.554 0.323686 0.0217009 189.147 0.129435 0.0188298 189.5 178.742 0.0260553 178.742 0.359041 178.742 0.361299
193.654 0.323709 0.0218649 189.247 0.200192 0.0189144 189.6 178.842 0.0259637 178.842 0.358747 178.842 0.361324
193.754 0.323708 0.022056 189.347 0.276049 0.0191024 189.7 178.942 0.0258532 178.942 0.358715 178.942 0.361026
193.854 0.323673 0.0222696 189.447 0.333876 0.0194525 189.8 179.042 0.0257501 179.042 0.358414 179.042 0.360989
193.954 0.323711 0.0225323 189.547 0.409443 0.0199934 189.9 179.142 0.025596 179.142 0.358411 179.142 0.360702
194.054 0.323394 0.0227978 189.647 0.467718 0.0208117 190 179.242 0.0254686 179.242 0.358402 179.242 0.360716
194.154 0.323373 0.0231367 189.747 0.490493 0.0219668 190.1 179.342 0.0253435 179.342 0.358123 179.342 0.360695
194.254 0.323389 0.0235106 189.847 0.4964 0.0235065 190.2 179.442 0.0252172 179.442 0.358089 179.442 0.360404
194.354 0.323366 0.0239263 189.947 0.477297 0.0255273 190.3 179.542 0.0251216 179.542 0.358085 179.542 0.360363
194.454 0.323375 0.024404 190.047 0.39102 0.0281201 190.4 179.642 0.0250094 179.642 0.358115 179.642 0.360389
194.554 0.3234 0.0249271 190.147 0.179844 0.0313785 190.5 179.742 0.0248377 179.742 0.35776 179.742 0.360094
194.654 0.32337 0.0255013 190.247 0.0545955 0.0351313 190.6 179.842 0.0246132 179.842 0.357793 179.842 0.360058
194.754 0.323419 0.0261435 190.347 0.0373027 0.0391949 190.7 179.942 0.0242441 179.942 0.357804 179.942 0.360072
194.854 0.32312 0.0268469 190.447 0.0308754 0.0435387 190.8 180.042 0.0236695 180.042 0.357762 180.042 0.359769
194.954 0.323068 0.0275955 190.547 0.027209 0.0483962 190.9 180.142 0.0228335 180.142 0.357495 180.142 0.359719
195.054 0.323095 0.0284245 190.647 0.0256822 0.054243 191 180.242 0.0216649 180.242 0.357501 180.242 0.359438
195.154 0.323061 0.0293081 190.747 0.0249972 0.0619237 191.1 180.342 0.0201806 180.342 0.357177 180.342 0.359451
195.254 0.323064 0.0302789 190.847 0.0246793 0.0731582 191.2 180.442 0.0181988 180.442 0.357192 180.442 0.359096
195.354 0.322777 0.0313361 190.947 0.0245797 0.0919503 191.3 180.542 0.015389 180.542 0.356875 180.542 0.359141
195.454 0.322759 0.0324392 191.047 0.0245778 0.126766 191.4 180.642 0.0113821 180.642 0.356542 180.642 0.358803
195.554 0.322431 0.0336519 191.147 0.0246553 0.187883 191.5 180.742 0.00908309 180.742 0.35625 180.742 0.358482
195.654 0.322786 0.0349566 191.247 0.0247556 0.265446 191.6 180.842 0.0128386 180.842 0.356224 180.842 0.358526
195.754 0.322738 0.0362672 191.347 0.0248503 0.293697 191.7 180.942 0.0194807 180.942 0.356547 180.942 0.358791
195.854 0.323089 0.0377264 191.447 0.0249501 0.344459 191.8 181.042 0.0280355 181.042 0.357177 181.042 0.359127
195.954 0.323716 0.0392645 191.547 0.0250427 0.427578 191.9 181.142 0.0476359 181.142 0.358687 181.142 0.360382
196.054 0.327107 0.0409366 191.647 0.0251006 0.483808 192 181.242 0.143525 181.242 0.365259 181.242 0.365327
196.154 0.330245 0.0427327 191.747 0.0251679 0.506796 192.1 181.342 0.242524 181.342 0.374281 181.342 0.372824
196.254 0.337406 0.0447084 191.847 0.0252091 0.513611 192.2 181.442 0.420378 181.442 0.392019 181.442 0.3878
196.354 0.342369 0.046897 191.947 0.025209 0.4958 192.3 181.542 0.528426 181.542 0.408904 181.542 0.403654
196.454 0.34397 0.0494488 192.047 0.0251932 0.411436 192.4 181.642 0.542853 181.642 0.415747 181.642 0.410197
196.554 0.343636 0.0524076 192.147 0.0251351 0.220512 192.5 181.742 0.52675 181.742 0.415409 181.742 0.410193
196.654 0.342389 0.0560645 192.247 0.0250762 0.0665661 192.6 181.842 0.484909 181.842 0.411412 181.842 0.4062
196.754 0.336493 0.0605541 192.347 0.025004 0.0410898 192.7 181.942 0.344521 181.942 0.397059 181.942 0.393749
196.854 0.329588 0.0663316 192.447 0.0249061 0.0349668 192.8 182.042 0.172566 182.042 0.378959 182.042 0.378109
196.954 0.32557 0.074177 192.547 0.0248131 0.0298043 192.9 182.142 0.0512816 182.142 0.366524 182.142 0.368469
197.054 0.325276 0.0855462 192.647 0.0247019 0.0268576 193 182.242 0.0385839 182.242 0.36336 182.242 0.365708
197.154 0.324923 0.103425 192.747 0.0245718 0.0254188 193.1 182.342 0.0326399 182.342 0.362164 182.342 0.364709
197.254 0.324668 0.133304 192.847 0.0244711 0.0247564 193.2 182.442 0.0291701 182.442 0.36123 182.442 0.36412
197.354 0.324641 0.18083 192.947 0.0243501 0.0243896 193.3 182.542 0.0273777 182.542 0.360595 182.542 0.363475
197.454 0.324314 0.242059 193.047 0.0242052 0.024196 193.4 182.642 0.0266575 182.642 0.360311 182.642 0.36282
197.554 0.324342 0.293034 193.147 0.024087 0.0241272 193.5 182.742 0.0263526 182.742 0.359964 182.742 0.36256
197.654 0.324013 0.302184 193.247 0.0239435 0.0240783 193.6 182.842 0.0262188 182.842 0.359663 182.842 0.362256
197.754 0.323997 0.344738 193.347 0.0238179 0.0240828 193.7 182.942 0.0261722 182.942 0.359663 182.942 0.361901
197.854 0.32402 0.415183 193.447 0.0236877 0.0240888 193.8 183.042 0.0261536 183.042 0.359341 183.042 0.361944
197.954 0.323993 0.472275 193.547 0.0235548 0.0241015 193.9 183.142 0.0261131 183.142 0.359049 183.142 0.361602
198.054 0.323712 0.504225 193.647 0.0234412 0.0241094 194 183.242 0.026085 183.242 0.359047 183.242 0.361298
198.154 0.323725 0.519603 193.747 0.0233064 0.0241105 194.1 183.342 0.0259964 183.342 0.358696 183.342 0.36132
198.254 0.3237 0.524222 193.847 0.0231727 0.0240796 194.2 183.442 0.025906 183.442 0.358732 183.442 0.360988
198.354 0.323732 0.505611 193.947 0.0230599 0.0240684 194.3 183.542 0.0257878 183.542 0.358719 183.542 0.361003
198.454 0.323721 0.432761 194.047 0.0229189 0.0240289 194.4 183.642 0.0256332 183.642 0.35838 183.642 0.360704
198.554 0.323366 0.277241 194.147 0.0227821 0.0239696 194.5 183.742 0.0255068 183.742 0.358433 183.742 0.36066
198.654 0.3234 0.111556 194.247 0.0226808 0.0239132 194.6 183.842 0.0253675 183.842 0.358393 183.842 0.360683
198.754 0.323375 0.0476901 194.347 0.0225313 0.0238174 194.7 183.942 0.0252424 183.942 0.358088 183.942 0.360367
198.854 0.32336 0.0407632 194.447 0.0224064 0.023748 194.8 184.042 0.0251693 184.042 0.358116 184.042 0.360346
198.954 0.323409 0.036653 194.547 0.0222749 0.0236672 194.9 184.142 0.0250482 184.142 0.35805 184.142 0.360387
199.054 0.323364 0.0328797 194.647 0.022138 0.0235551 195 184.242 0.024885 184.242 0.358084 184.242 0.360042
199.154 0.323372 0.0300051 194.747 0.0220169 0.0234594 195.1 184.342 0.0246467 184.342 0.357811 184.342 0.360061
199.254 0.323386 0.0277687 194.847 0.0218499 0.0233524 195.2 184.442 0.0242229 184.442 0.35776 184.442 0.360087
199.354 0.32336 0.0261197 194.947 0.0217022 0.0232281 195.3 184.542 0.0236121 184.542 0.357783 184.542 0.360049
199.454 0.323095 0.0250184 195.047 0.0215567 0.0231394 195.4 184.642 0.0227745 184.642 0.357467 184.642 0.359761
199.554 0.323078 0.0242826 195.147 0.0213881 0.0230018 195.5 184.742 0.0215961 184.742 0.357455 184.742 0.359763
199.654 0.323046 0.0238037 195.247 0.0212249 0.0228969 195.6 184.842 0.0200754 184.842 0.357179 184.842 0.359424
199.754 0.323079 0.0234634 195.347 0.0210481 0.0227772 195.7 184.942 0.0180413 184.942 0.357151 184.942 0.359459
199.854 0.322735 0.0231811 195.447 0.020857 0.022655 195.8 185.042 0.0151595 185.042 0.356833 185.042 0.359139
199.954 0.32275 0.0229659 195.547 0.0206761 0.0225381 195.9 185.142 0.0111022 185.142 0.356555 185.142 0.358793
200.054 0.322784 0.0227928 195.647 0.0204907 0.0224191 196 185.242 0.0090943 185.242 0.356224 185.242 0.358522
200.154 0.322734 0.0226088 195.747 0.0202693 0.0223139 196.1 185.342 0.0131609 185.342 0.35622 185.342 0.358489
200.254 0.323066 0.0224874 195.847 0.0200791 0.0222076 196.2 185.442 0.0199501 185.442 0.356857 185.442 0.358789
200.354 0.323087 0.0223523 195.947 0.0198618 0.022092 196.3 185.542 0.0288109 185.542 0.357439 185.542 0.35947
200.454 0.323675 0.0222214 196.047 0.0196507 0.0219799 196.4 185.642 0.0502769 185.642 0.358719 185.642 0.360354
200.554 0.327439 0.0221104 196.147 0.0194404 0.0218887 196.5 185.742 0.155089 185.742 0.366206 185.742 0.36599
200.654 0.330219 0.0219948 196.247 0.0192034 0.0217751 196.6 185.842 0.24487 185.842 0.374884 185.842 0.373164
200.754 0.337996 0.0218777 196.347 0.0189406 0.0216967 196.7 185.942 0.434442 185.942 0.393272 185.942 0.389038
200.854 0.34238 0.0217833 196.447 0.0186454 0.0215961 196.8 186.042 0.53028 186.042 0.409472 186.042 0.404309
200.954 0.34394 0.021653 196.547 0.0182903 0.021478 196.9 186.142 0.542144 186.142 0.415739 186.142 0.410517
201.054 0.343633 0.0215553 196.647 0.0179625 0.021375 197 186.242 0.524791 186.242 0.415439 186.242 0.410173
201.154 0.342087 0.0214568 196.747 0.0177072 0.0212587 197.1 186.342 0.480521 186.342 0.411062 186.342 0.405917
201.254 0.336146 0.0213422 196.847 0.017643 0.0211076 197.2 186.442 0.333166 186.442 0.39609 186.442 0.392799
201.354 0.329284 0.0212612 196.947 0.0179653 0.0209903 197.3 186.542 0.162936 186.542 0.378051 186.542 0.377805
201.454 0.325582 0.0211653 197.047 0.0188012 0.0208542 197.4 186.642 0.0497104 186.642 0.366494 186.642 0.368179
201.554 0.32523 0.0210654 197.147 0.0202557 0.0207302 197.5 186.742 0.0381811 186.742 0.363398 186.742 0.36597
201.654 0.324949 0.0210027 197.247 0.0224392 0.0205907 197.6 186.842 0.0323954 186.842 0.36214 186.842 0.36472
201.754 0.324621 0.0209028 197.347 0.0255315 0.0204428 197.7 186.942 0.0290199 186.942 0.36151 186.942 0.364116
201.854 0.324282 0.0208462 197.447 0.0297655 0.0202919 197.8 187.042 0.0273195 187.042 0.360904 187.042 0.363467
201.954 0.324328 0.0207967 197.547 0.0353727 0.0201387 197.9 187.142 0.0266537 187.142 0.360264 187.142 0.362866
202.054 0.324329 0.020735 197.647 0.0424921 0.019977 198 187.242 0.0263499 187.242 0.359949 187.242 0.362575
202.154 0.323985 0.0206875 197.747 0.0518551 0.0198234 198.1 187.342 0.0262234 187.342 0.359671 187.342 0.362227
202.254 0.324018 0.0206646 197.847 0.0657181 0.0196414 198.2 187.442 0.0261594 187.442 0.359639 187.442 0.361931
202.354 0.32399 0.0206156 197.947 0.0898669 0.0194711 198.3 187.542 0.0261226 187.542 0.359353 187.542 0.361916
202.454 0.323997 0.0205968 198.047 0.136217 0.019338 198.4 187.642 0.0261251 187.642 0.359357 187.642 0.361595
202.554 0.323694 0.0205766 198.147 0.210717 0.0191541 198.5 187.742 0.0260852 187.742 0.359004 187.742 0.361622
202.654 0.323664 0.0205317 198.247 0.283451 0.0189947 198.6 187.842 0.0259942 187.842 0.359054 187.842 0.361287
202.754 0.323701 0.0205396 198.347 0.345184 0.0188841 198.7 187.942 0.025908 187.942 0.358726 187.942 0.361292
202.854 0.323703 0.0205306 198.447 0.420724 0.0187873 198.8 188.042 0.0257764 188.042 0.358702 188.042 0.361011
202.954 0.323682 0.0205214 198.547 0.473463 0.0187681 198.9 188.142 0.0256245 188.142 0.358436 188.142 0.360963
203.054 0.323708 0.0205217 198.647 0.492467 0.0188277 199 188.242 0.025487 188.242 0.358409 188.242 0.36067
203.154 0.323681 0.0205319 198.747 0.495733 0.0190211 199.1 188.342 0.0253535 188.342 0.358408 188.342 0.360696
203.254 0.323377 0.0205356 198.847 0.46964 0.0193709 199.2 188.442 0.0252432 188.442 0.358124 188.442 0.36067
203.354 0.323384 0.0205485 198.947 0.363879 0.0199282 199.3 188.542 0.0251448 188.542 0.3581 188.542 0.360373
203.454 0.32336 0.0205492 199.047 0.145416 0.0207775 199.4 188.642 0.025003 188.642 0.358102 188.642 0.36038
203.554 0.323358 0.020571 199.147 0.0488032 0.0219747 199.5 188.742 0.024861 188.742 0.358117 188.742 0.360334
203.654 0.323381 0.0206022 199.247 0.036006 0.0235718 199.6 188.842 0.0246183 188.842 0.358089 188.842 0.360077
203.754 0.323349 0.0206068 199.347 0.0299813 0.0256867 199.7 188.942 0.0241962 188.942 0.357803 188.942 0.360103
203.854 0.323391 0.0206592 199.447 0.0268328 0.0284112 199.8 189.042 0.0235965 189.042 0.357814 189.042 0.360075
203.954 0.32308 0.0206904 199.547 0.0255123 0.0317819 199.9 189.142 0.0227073 189.142 0.357465 189.142 0.359772
204.054 0.323049 0.0207109 199.647 0.0249534 0.0357022 200 189.242 0.0215196 189.242 0.357501 189.242 0.359737
204.154 0.32309 0.0207626 199.747 0.0246794 0.0398893 200.1 189.342 0.0200016 189.342 0.357482 189.342 0.359739
204.254 0.323074 0.020796 199.847 0.0246059 0.0443987 200.2 189.442 0.0179063 189.442 0.357167 189.442 0.359454
204.354 0.32274 0.0208497 199.947 0.0246238 0.049545 200.3 189.542 0.0149522 189.542 0.356895 189.542 0.3591
204.454 0.32277 0.0209144 200.047 0.0246902 0.0558581 200.4 189.642 0.0108632 189.642 0.356535 189.642 0.358817
204.554 0.322757 0.0209581 200.147 0.0248051 0.0643854 200.5 189.742 0.00917913 189.742 0.356242 189.742 0.35883
204.654 0.322757 0.0210338 200.247 0.0249052 0.0773486 200.6 189.842 0.0135641 189.842 0.356575 189.842 0.358782
204.754 0.322769 0.0211131 200.347 0.024987 0.099822 200.7 189.942 0.0204747 189.942 0.356842 189.942 0.359138
204.854 0.323049 0.0211818 200.447 0.0250968 0.142052 200.8 190.042 0.0297098 190.042 0.357497 190.042 0.359436
204.954 0.324 0.0212819 200.547 0.0251595 0.211172 200.9 190.142 0.0532504 190.142 0.359044 190.142 0.360684
205.054 0.32776 0.0213909 200.647 0.0252026 0.28097 201 190.242 0.166036 190.242 0.367141 190.242 0.366942
205.154 0.330519 0.0215145 200.747 0.025245 0.300231 201.1 190.342 0.249752 190.342 0.375554 190.342 0.373748
205.254 0.338351 0.0216644 200.847 0.0252472 0.374779 201.2 190.442 0.446734 190.442 0.394526 190.442 0.39028
205.354 0.342685 0.0217954 200.947 0.0252353 0.451977 201.3 190.542 0.531701 190.542 0.410122 190.542 0.405258
205.454 0.343927 0.0219744 201.047 0.0252055 0.496553 201.4 190.642 0.541021 190.642 0.416095 190.642 0.410465
205.554 0.343647 0.0221829 201.147 0.0251314 0.512677 201.5 190.742 0.522291 190.742 0.415413 190.742 0.40989
205.654 0.341747 0.022422 201.247 0.0250598 0.513471 201.6 190.842 0.474516 190.842 0.410456 190.842 0.405573
205.754 0.335511 0.0227328 201.347 0.024978 0.4794 201.7 190.942 0.319036 190.942 0.394883 190.942 0.391848
205.854 0.329 0.0231016 201.447 0.0248551 0.351773 201.8 191.042 0.14952 191.042 0.377118 191.042 0.376912
205.954 0.325554 0.0235221 201.547 0.0247598 0.154088 201.9 191.142 0.047912 191.142 0.366234 191.142 0.368146
206.054 0.325257 0.0240175 201.647 0.0246373 0.0504869 202 191.242 0.0376236 191.242 0.363409 191.242 0.365971
206.154 0.324955 0.0245797 201.747 0.0245166 0.0387708 202.1 191.342 0.0320415 191.342 0.362156 191.342 0.364749
206.254 0.324585 0.0251495 201.847 0.0244035 0.0327518 202.2 191.442 0.0288193 191.442 0.361557 191.442 0.364104
206.354 0.324315 0.0258074 201.947 0.024269 0.0284047 202.3 191.542 0.0272432 191.542 0.360904 191.542 0.363477
206.454 0.324322 0.0265161 202.047 0.0241305 0.0262048 202.4 191.642 0.0266005 191.642 0.360276 191.642 0.363187
206.554 0.324289 0.0272932 202.147 0.0240022 0.0251809 202.5 191.742 0.0263198 191.742 0.359992 191.742 0.362858
206.654 0.32401 0.0281606 202.247 0.0238659 0.0246666 202.6 191.842 0.0261991 191.842 0.359957 191.842 0.362559
206.754 0.323986 0.0290749 202.347 0.0237428 0.0244134 202.7 191.942 0.0261345 191.942 0.359649 191.942 0.362253
206.854 0.323988 0.0300963 202.447 0.0236126 0.0243146 202.8 192.042 0.0261049 192.042 0.359365 192.042 0.36192
206.954 0.323715 0.0311903 202.547 0.0234919 0.0242632 202.9 192.142 0.0260911 192.142 0.359313 192.142 0.361936
207.054 0.323683 0.0323237 202.647 0.023375 0.0242824 203 192.242 0.0260229 192.242 0.359039 192.242 0.361626
207.154 0.323708 0.0335742 202.747 0.023225 0.0243165 203.1 192.342 0.0259434 192.342 0.359053 192.342 0.361288
207.254 0.323705 0.0349052 202.847 0.0231103 0.0243404 203.2 192.442 0.0258443 192.442 0.358705 192.442 0.361323
207.354 0.323689 0.036279 202.947 0.0229856 0.024374 203.3 192.542 0.0256956 192.542 0.358735 192.542 0.361309
207.454 0.323698 0.0377704 203.047 0.0228442 0.0243874 203.4 192.642 0.025553 192.642 0.358721 192.642 0.361032
207.554 0.323387 0.0393621 203.147 0.0227193 0.0244122 203.5 192.742 0.0254263 192.742 0.358398 192.742 0.361067
207.654 0.32336 0.0410735 203.247 0.0225936 0.0243963 203.6 192.842 0.0252938 192.842 0.358427 192.842 0.360726
207.754 0.323388 0.0429175 203.347 0.0224544 0.0243721 203.7 192.942 0.0251784 192.942 0.358391 192.942 0.36068
207.854 0.323369 0.0449334 203.447 0.0223256 0.0243514 203.8 193.042 0.0250791 193.042 0.358096 193.042 0.360698
207.954 0.323371 0.0471577 203.547 0.0221736 0.0243044 203.9 193.142 0.0249553 193.142 0.358124 193.142 0.360351
208.054 0.323418 0.0496551 203.647 0.0220319 0.0242563 204 193.242 0.0247854 193.242 0.358085 193.242 0.360377
208.154 0.323367 0.0524736 203.747 0.0218938 0.0241902 204.1 193.342 0.0244944 193.342 0.358134 193.342 0.360393
208.254 0.323363 0.0558096 203.847 0.0217252 0.0241096 204.2 193.442 0.0240448 193.442 0.35781 193.442 0.360356
208.354 0.323393 0.0597993 203.947 0.0215752 0.0240174 204.3 193.542 0.0233761 193.542 0.357784 193.542 0.36009
208.454 0.323032 0.064751 204.047 0.0214177 0.0239155 204.4 193.642 0.0224268 193.642 0.357818 193.642 0.360063
208.554 0.323068 0.0712907 204.147 0.0212311 0.0238089 204.5 193.742 0.0211531 193.742 0.357498 193.742 0.359739
208.654 0.32307 0.0803775 204.247 0.021064 0.0237019 204.6 193.842 0.0195176 193.842 0.357469 193.842 0.359786
208.754 0.323054 0.0941864 204.347 0.0208673 0.0235932 204.7 193.942 0.0172571 193.942 0.357207 193.942 0.359429
208.854 0.32279 0.116705 204.447 0.0206796 0.0234741 204.8 194.042 0.0140086 194.042 0.35686 194.042 0.359132
208.954 0.32277 0.153991 204.547 0.0204822 0.0233692 204.9 194.142 0.00992594 194.142 0.356532 194.142 0.358843
209.054 0.322735 0.208373 204.647 0.0202697 0.023232 205 194.242 0.00976716 194.242 0.356274 194.242 0.358814
209.154 0.322772 0.270544 204.747 0.0200655 0.0231187 205.1 194.342 0.0151663 194.342 0.356525 194.342 0.35883
209.254 0.323034 0.29856 204.847 0.0198447 0.0229909 205.2 194.442 0.0224891 194.442 0.357192 194.442 0.35915
209.354 0.323357 0.308466 204.947 0.0196289 0.0228784 205.3 194.542 0.0334487 194.542 0.357815 194.542 0.359737
209.454 0.324626 0.371987 205.047 0.019421 0.0227609 205.4 194.642 0.0687791 194.642 0.360263 194.642 0.361619
209.554 0.328962 0.436142 205.147 0.0191945 0.0226431 205.5 194.742 0.202926 194.742 0.369955 194.742 0.369096
209.654 0.331796 0.48516 205.247 0.0189537 0.0225229 205.6 194.842 0.286772 194.842 0.379283 194.842 0.377172
209.754 0.339904 0.509632 205.347 0.0186806 0.0224251 205.7 194.942 0.485549 194.942 0.399528 194.942 0.394983
209.854 0.343283 0.521428 205.447 0.0183393 0.022316 205.8 195.042 0.53792 195.042 0.412965 195.042 0.407706
209.954 0.343937 0.520923 205.547 0.0180055 0.0221935 205.9 195.142 0.538015 195.142 0.416397 195.142 0.410808
210.054 0.343319 0.488915 205.647 0.017724 0.0221035 206 195.242 0.513687 195.242 0.414792 195.242 0.409591
210.154 0.340776 0.386771 205.747 0.0176142 0.0219686 206.1 195.342 0.448819 195.342 0.408004 195.342 0.403367
210.254 0.333979 0.223032 205.847 0.0178584 0.0218545 206.2 195.442 0.27496 195.442 0.390473 195.442 0.388447
210.354 0.327397 0.0747895 205.947 0.0186521 0.0217445 206.3 195.542 0.101168 195.542 0.372753 195.542 0.373471
210.454 0.325533 0.0439885 206.047 0.0201417 0.0215953 206.4 195.642 0.0438006 195.642 0.364967 195.642 0.36722
210.554 0.325237 0.0395272 206.147 0.0224456 0.0214817 206.5 195.742 0.0358348 195.742 0.363074 195.742 0.365679
210.654 0.324892 0.035363 206.247 0.0257266 0.0213641 206.6 195.842 0.0309574 195.842 0.362171 195.842 0.364751
210.754 0.324604 0.03189 206.347 0.0302774 0.02122 206.7 195.942 0.0282413 195.942 0.361238 195.942 0.364101
210.854 0.324608 0.0292064 206.447 0.0363113 0.0210811 206.8 196.042 0.0270004 196.042 0.360899 196.042 0.363497
210.954 0.324271 0.0271637 206.547 0.0440096 0.0209538 206.9 196.142 0.0265018 196.142 0.360327 196.142 0.36316
211.054 0.324314 0.0257103 206.647 0.0544741 0.0208048 207 196.242 0.0262932 196.242 0.359973 196.242 0.362843
211.154 0.323995 0.0247252 206.747 0.0707198 0.0206706 207.1 196.342 0.0262052 196.342 0.359977 196.342 0.362582
211.254 0.323982 0.0240879 206.847 0.100407 0.020505 207.2 196.442 0.0261558 196.442 0.359675 196.442 0.362231
211.354 0.324002 0.0236652 206.947 0.156919 0.0203368 207.3 196.542 0.0261296 196.542 0.359333 196.542 0.361916
211.454 0.323983 0.0233393 207.047 0.237699 0.0201933 207.4 196.642 0.0261065 196.642 0.35935 196.642 0.361948
211.554 0.323979 0.0231099 207.147 0.300906 0.0200069 207.5 196.742 0.0260404 196.742 0.359069 196.742 0.361623
211.654 0.323713 0.0229048 207.247 0.37163 0.0198295 207.6 196.842 0.0259528 196.842 0.359028 196.842 0.361632
211.754 0.323673 0.0227097 207.347 0.444139 0.0196492 207.7 196.942 0.025828 196.942 0.35906 196.942 0.361327
211.854 0.323711 0.0225666 207.447 0.483055 0.019471 207.8 197.042 0.0256777 197.042 0.358749 197.042 0.36129
211.954 0.323701 0.0224202 207.547 0.495703 0.0192851 207.9 197.142 0.0255511 197.142 0.358706 197.142 0.361002
212.054 0.323675 0.0222852 207.647 0.491669 0.0191223 208 197.242 0.0254207 197.242 0.358444 197.242 0.360997
212.154 0.323704 0.0221694 207.747 0.446565 0.0189546 208.1 197.342 0.025283 197.342 0.358415 197.342 0.36099
212.254 0.323712 0.0220603 207.847 0.293292 0.0188337 208.2 197.442 0.025184 197.442 0.358418 197.442 0.360709
212.354 0.323373 0.0219388 207.947 0.0896968 0.0187089 208.3 197.542 0.0250606 197.542 0.358423 197.542 0.360665
212.454 0.323402 0.0218388 208.047 0.0418338 0.0186817 208.4 197.642 0.0249275 197.642 0.358085 197.642 0.360683
212.554 0.323384 0.021718 208.147 0.0335923 0.0187362 208.5 197.742 0.0247374 197.742 0.358114 197.742 0.36039
212.654 0.323389 0.0216147 208.247 0.0284957 0.0189152 208.6 197.842 0.0243954 197.842 0.358113 197.842 0.360361
212.754 0.323415 0.0215228 208.347 0.0262414 0.0192633 208.7 197.942 0.0238931 197.942 0.358079 197.942 0.360364
212.854 0.323379 0.021411 208.447 0.0252453 0.0198359 208.8 198.042 0.0231532 198.042 0.357805 198.042 0.360058
212.954 0.323079 0.0213296 208.547 0.0248282 0.0206897 208.9 198.142 0.022107 198.142 0.357793 198.142 0.360033
213.054 0.323104 0.0212353 208.647 0.0246683 0.0219211 209 198.242 0.0207405 198.242 0.357455 198.242 0.359744
213.154 0.323059 0.0211311 208.747 0.0246248 0.0235741 209.1 198.342 0.0189296 198.342 0.357499 198.342 0.359753
213.254 0.323071 0.0210698 208.847 0.0246871 0.0257502 209.2 198.442 0.0164232 198.442 0.357145 198.442 0.359426
213.354 0.322787 0.0209754 208.947 0.0247681 0.0285949 209.3 198.542 0.0127671 198.542 0.356843 198.542 0.359139
213.454 0.322771 0.0209078 209.047 0.0248577 0.0320761 209.4 198.642 0.00913713 198.642 0.356582 198.642 0.358803
213.554 0.32283 0.0208632 209.147 0.0249658 0.0361102 209.5 198.742 0.0110189 198.742 0.356539 198.742 0.358806
213.654 0.322782 0.0207994 209.247 0.0250619 0.0404265 209.6 198.842 0.0172788 198.842 0.35686 198.842 0.359148
213.754 0.323075 0.020747 209.347 0.0251653 0.045124 209.7 198.942 0.0252094 198.942 0.357194 198.942 0.359432
213.854 0.323413 0.0207066 209.447 0.0252308 0.050535 209.8 199.042 0.039681 199.042 0.358386 199.042 0.360079
213.954 0.325545 0.0206512 209.547 0.025287 0.0573212 209.9 199.142 0.101252 199.142 0.362475 199.142 0.36349
214.054 0.329902 0.0206281 209.647 0.0253259 0.066715 210 199.242 0.232595 199.242 0.372761 199.242 0.371571
214.154 0.334326 0.0205952 209.747 0.0253249 0.0817045 210.1 199.342 0.352879 199.342 0.385497 199.342 0.382493
214.254 0.341411 0.0205683 209.847 0.0253008 0.109401 210.2 199.442 0.512269 199.442 0.404557 199.442 0.399633
214.354 0.343644 0.0205698 209.947 0.0252733 0.16313 210.3 199.542 0.541213 199.542 0.4148 199.542 0.409536
214.454 0.343987 0.0205525 210.047 0.0252195 0.244673 210.4 199.642 0.531983 199.642 0.416421 199.642 0.410827
214.554 0.342979 0.0205382 210.147 0.0251407 0.290941 210.5 199.742 0.499852 199.742 0.413302 199.742 0.408312
214.654 0.338965 0.0205426 210.247 0.0250556 0.338499 210.6 199.842 0.399751 199.842 0.403295 199.842 0.399303
214.754 0.331791 0.0205246 210.347 0.0249342 0.432184 210.7 199.942 0.218493 199.942 0.384904 199.942 0.383435
214.854 0.326183 0.0205304 210.447 0.024813 0.494273 210.8 200.042 0.0643691 200.042 0.369046 200.042 0.370634
214.954 0.325573 0.0205285 210.547 0.0246996 0.516579 210.9 200.142 0.0407358 200.142 0.364327 200.142 0.366597
215.054 0.325249 0.0205363 210.647 0.0245688 0.521315 211 200.242 0.0339421 200.242 0.362792 200.242 0.365381
215.154 0.324944 0.020554 210.747 0.0244561 0.498396 211.1 200.342 0.0298545 200.342 0.361856 200.342 0.364706
215.254 0.324632 0.0205517 210.847 0.0243176 0.404021 211.2 200.442 0.02772 200.442 0.361219 200.442 0.363786
215.354 0.324291 0.0205719 210.947 0.0241832 0.202855 211.3 200.542 0.0268031 200.542 0.360613 200.542 0.363481
215.454 0.324304 0.0205994 211.047 0.0240718 0.0602799 211.4 200.642 0.0264242 200.642 0.360283 200.642 0.363145
215.554 0.324006 0.020633 211.147 0.023933 0.0401944 211.5 200.742 0.0262593 200.742 0.359974 200.742 0.362876
215.654 0.323986 0.0206548 211.247 0.0237989 0.0339103 211.6 200.842 0.0261717 200.842 0.360001 200.842 0.362523
215.754 0.324018 0.0207081 211.347 0.0236693 0.0290698 211.7 200.942 0.0261357 200.942 0.359659 200.942 0.362225
215.854 0.324013 0.0207327 211.447 0.023549 0.0265479 211.8 201.042 0.0261163 201.042 0.359348 201.042 0.361928
215.954 0.323687 0.0207864 211.547 0.0234129 0.025404 211.9 201.142 0.0260714 201.142 0.359374 201.142 0.361913
216.054 0.323713 0.0208327 211.647 0.0232924 0.0248801 212 201.242 0.0259932 201.242 0.359325 201.242 0.361601
216.154 0.323694 0.0208821 211.747 0.0231391 0.0246179 212.1 201.342 0.0258974 201.342 0.359049 201.342 0.361631
216.254 0.323688 0.0209262 211.847 0.0230257 0.0245256 212.2 201.442 0.0257687 201.442 0.359045 201.442 0.361294
216.354 0.323699 0.0210139 211.947 0.0228906 0.0245334 212.3 201.542 0.0256334 201.542 0.358706 201.542 0.36131
216.454 0.323657 0.0210749 212.047 0.0227611 0.024557 212.4 201.642 0.0254985 201.642 0.358749 201.642 0.36131
216.554 0.323384 0.0211714 212.147 0.0226222 0.0246203 212.5 201.742 0.0253562 201.742 0.358739 201.742 0.360979
216.654 0.323408 0.0212789 212.247 0.0224874 0.0246999 212.6 201.842 0.0252379 201.842 0.358401 201.842 0.361023
216.754 0.323374 0.0213908 212.347 0.0223498 0.02474 212.7 201.942 0.0251403 201.942 0.358447 201.942 0.360696
216.854 0.323409 0.0215337 212.447 0.022205 0.0247971 212.8 202.042 0.0250157 202.042 0.358411 202.042 0.36066
216.954 0.323407 0.0216879 212.547 0.0220457 0.0248307 212.9 202.142 0.0248618 202.142 0.35841 202.142 0.360724
217.054 0.323371 0.021862 212.647 0.0218836 0.0248433 213 202.242 0.0246204 202.242 0.358109 202.242 0.360682
217.154 0.323421 0.0220795 212.747 0.0217322 0.0248696 213.1 202.342 0.024205 202.342 0.358077 202.342 0.360374
217.254 0.323375 0.0223101 212.847 0.0215666 0.0248552 213.2 202.442 0.0236226 202.442 0.3581 202.442 0.360386
217.354 0.323056 0.0225974 212.947 0.0214138 0.0248365 213.3 202.542 0.0227554 202.542 0.357809 202.542 0.36035
217.454 0.323096 0.0229423 213.047 0.0212075 0.0247932 213.4 202.642 0.0215816 202.642 0.35775 202.642 0.360063
217.554 0.323067 0.0233146 213.147 0.021039 0.0247218 213.5 202.742 0.020068 202.742 0.357491 202.742 0.360087
217.654 0.323082 0.0237473 213.247 0.0208431 0.0246695 213.6 202.842 0.0180199 202.842 0.357482 202.842 0.359724
217.754 0.322777 0.0242156 213.347 0.0206202 0.0245836 213.7 202.942 0.0151097 202.942 0.357153 202.942 0.359419
217.854 0.322743 0.0247295 213.447 0.0204303 0.0245011 213.8 203.042 0.011021 203.042 0.356883 203.042 0.359109
217.954 0.322453 0.0253276 213.547 0.0202235 0.0244172 213.9 203.142 0.009058 203.142 0.356546 203.142 0.359072
218.054 0.322769 0.0259527 213.647 0.020003 0.0242955 214 203.242 0.014766 203.242 0.356846 203.242 0.359121
218.154 0.323074 0.0266541 213.747 0.0197885 0.0241997 214.1 203.342 0.0256655 203.342 0.357498 203.342 0.359716
218.254 0.323409 0.0274496 213.847 0.0195682 0.0240776 214.2 203.442 0.0328512 203.442 0.358087 203.442 0.360032
218.354 0.32337 0.0282687 213.947 0.0193276 0.023964 214.3 203.542 0.0365107 203.542 0.35843 203.542 0.360391
218.454 0.323365 0.0291997 214.047 0.0191147 0.0238391 214.4 203.642 0.0380517 203.642 0.35843 203.642 0.360344
218.554 0.323399 0.0302049 214.147 0.0188754 0.0237258 214.5 203.742 0.0388783 203.742 0.358724 203.742 0.360369
218.654 0.323366 0.0312482 214.247 0.0186814 0.0235902 214.6 203.842 0.0393903 203.842 0.358748 203.842 0.360679
218.754 0.323381 0.0324165 214.347 0.0185033 0.0234743 214.7 203.942 0.0395401 203.942 0.358735 203.942 0.360661
218.854 0.323397 0.0336634 214.447 0.0183516 0.0233452 214.8 204.042 0.0394658 204.042 0.358711 204.042 0.360695
218.954 0.323363 0.0349655 214.547 0.0182921 0.0232131 214.9 204.142 0.0395204 204.142 0.358764 204.142 0.3607
219.054 0.323392 0.0363573 214.647 0.0183412 0.0231082 215 204.242 0.0392829 204.242 0.358708 204.242 0.360662
219.154 0.323384 0.03784 214.747 0.0185437 0.0229823 215.1 204.342 0.0390415 204.342 0.358722 204.342 0.360697
219.254 0.323369 0.03943 214.847 0.0189943 0.0228456 215.2 204.442 0.0388673 204.442 0.358759 204.442 0.360357
219.354 0.323398 0.0411498 214.947 0.0197199 0.0227363 215.3 204.542 0.0387739 204.542 0.358724 204.542 0.360375
219.454 0.32338 0.0429958 215.047 0.0208551 0.0226056 215.4 204.642 0.0387448 204.642 0.358736 204.642 0.360391
219.554 0.323374 0.0450363 215.147 0.0225077 0.0225019 215.5 204.742 0.0387371 204.742 0.358742 204.742 0.360364
219.654 0.323416 0.0472648 215.247 0.0248121 0.0223929 215.6 204.842 0.038727 204.842 0.358715 204.842 0.360386
219.754 0.323379 0.0497387 215.347 0.0280051 0.0222565 215.7 204.942 0.0387115 204.942 0.35874 204.942 0.360395
219.854 0.3234 0.0526012 215.447 0.0322777 0.0221356 215.8 205.042 0.0386454 205.042 0.358739 205.042 0.360361
219.954 0.323413 0.0559439 215.547 0.0377958 0.0220177 215.9 205.142 0.0385609 205.142 0.358397 205.142 0.36038
220.054 0.323363 0.0599477 215.647 0.0447837 0.0218796 216 205.242 0.0384481 205.242 0.358439 205.242 0.360377
220.154 0.323407 0.0649593 215.747 0.0541646 0.0217699 216.1 205.342 0.0383047 205.342 0.358405 205.342 0.360374
220.254 0.323408 0.0715189 215.847 0.0683918 0.0216457 216.2 205.442 0.038107 205.442 0.358397 205.442 0.360397
220.354 0.323356 0.0807593 215.947 0.0935141 0.0215195 216.3 205.542 0.0378858 205.542 0.358439 205.542 0.360062
220.454 0.323417 0.0948247 216.047 0.141597 0.0213972 216.4 205.642 0.0375859 205.642 0.358407 205.642 0.360063
220.554 0.323392 0.117827 216.147 0.216876 0.0212293 216.5 205.742 0.037283 205.742 0.358416 205.742 0.360096
220.654 0.323387 0.155893 216.247 0.28664 0.0210953 216.6 205.842 0.0369319 205.842 0.358433 205.842 0.360055
220.754 0.323413 0.210925 216.347 0.348363 0.020961 216.7 205.942 0.0365387 205.942 0.358391 205.942 0.360061
220.854 0.323406 0.273089 216.447 0.422684 0.020792 216.8 206.042 0.0361313 206.042 0.358124 206.042 0.360079
220.954 0.323415 0.298385 216.547 0.473238 0.0206427 216.9 206.142 0.0357056 206.142 0.358104 206.142 0.360031
221.054 0.32343 0.308495 216.647 0.49141 0.0204675 217 206.242 0.0352364 206.242 0.358086 206.242 0.359745
221.154 0.323104 0.372497 216.747 0.494033 0.0202987 217.1 206.342 0.0348107 206.342 0.358125 206.342 0.359738
221.254 0.323103 0.436931 216.847 0.466119 0.0201329 217.2 206.442 0.0343455 206.442 0.358096 206.442 0.359716
221.354 0.32312 0.485571 216.947 0.354808 0.0199202 217.3 206.542 0.0338971 206.542 0.358087 206.542 0.359753
221.454 0.323088 0.509711 217.047 0.137217 0.0197527 217.4 206.642 0.0334557 206.642 0.357816 206.642 0.359735
221.554 0.323116 0.52128 217.147 0.0476522 0.0195754 217.5 206.742 0.0330215 206.742 0.357771 206.742 0.359732
221.654 0.323083 0.520134 217.247 0.0356473 0.019365 217.6 206.842 0.0326154 206.842 0.357794 206.842 0.359756
221.754 0.323096 0.486439 217.347 0.0297262 0.0191914 217.7 206.942 0.0322344 206.942 0.357803 206.942 0.359423
221.854 0.323131 0.38026 217.447 0.0267149 0.0190136 217.8 207.042 0.0318557 207.042 0.357766 207.042 0.359421
221.954 0.323085 0.217137 217.547 0.0254793 0.0188336 217.9 207.142 0.0314821 207.142 0.357826 207.142 0.359436
222.054 0.323095 0.0723497 217.647 0.0249027 0.0187153 218 207.242 0.031121 207.242 0.357489 207.242 0.359417
222.154 0.323111 0.0437451 217.747 0.0246492 0.0186112 218.1 207.342 0.0307463 207.342 0.35747 207.342 0.359431
222.254 0.32307 0.0393922 217.847 0.0245878 0.0185902 218.2 207.442 0.0303856 207.442 0.357521 207.442 0.359121
222.354 0.323114 0.0352363 217.947 0.0245948 0.0186758 218.3 207.542 0.0300185 207.542 0.357484 207.542 0.359097
222.454 0.323098 0.0317347 218.047 0.0246521 0.0188814 218.4 207.642 0.0296352 207.642 0.357476 207.642 0.359136
222.554 0.323087 0.0290946 218.147 0.0247436 0.0193353 218.5 207.742 0.0292825 207.742 0.3575 207.742 0.359102
222.654 0.323097 0.0270776 218.247 0.0248181 0.020002 218.6 207.842 0.0289152 207.842 0.357461 207.842 0.359094
222.754 0.322755 0.025617 218.347 0.0249213 0.0209794 218.7 207.942 0.0285316 207.942 0.357165 207.942 0.35914
222.854 0.32275 0.0246797 218.447 0.0250041 0.0223712 218.8 208.042 0.0281827 208.042 0.357185 208.042 0.359102
222.954 0.32279 0.0240808 218.547 0.0250653 0.0242454 218.9 208.142 0.0278288 208.142 0.357139 208.142 0.359095
223.054 0.322738 0.023656 218.647 0.0251253 0.026684 219 208.242 0.027455 208.242 0.357169 208.242 0.358805
223.154 0.322758 0.0233504 218.747 0.0251412 0.0298263 219.1 208.342 0.0271127 208.342 0.357195 208.342 0.358781
223.254 0.322782 0.0231185 218.847 0.0251565 0.0336154 219.2 208.442 0.0267511 208.442 0.357167 208.442 0.358807
223.354 0.322752 0.0229074 218.947 0.0251676 0.0378424 219.3 208.542 0.0264333 208.542 0.356866 208.542 0.358806
223.454 0.322792 0.0227533 219.047 0.0251313 0.0424033 219.4 208.642 0.0261263 208.642 0.35685 208.642 0.358766
223.554 0.322773 0.022576 219.147 0.0250819 0.0474369 219.5 208.742 0.0257802 208.742 0.356842 208.742 0.358802
223.654 0.322735 0.0224401 219.247 0.0250341 0.0534767 219.6 208.842 0.025485 208.842 0.356862 208.842 0.358797
223.754 0.322781 0.0223229 219.347 0.0249558 0.061399 219.7 208.942 0.0252065 208.942 0.356824 208.942 0.358468
223.854 0.322752 0.0221999 219.447 0.0248825 0.0730011 219.8 209.042 0.0249186 209.042 0.356836 209.042 0.358492
223.954 0.322736 0.0220724 219.547 0.0247859 0.0926539 219.9 209.142 0.0246984 209.142 0.356878 209.142 0.358474
224.054 0.322779 0.0219756 219.647 0.0246927 0.129445 220 209.242 0.0244219 209.242 0.356835 209.242 0.358479
224.154 0.322739 0.0218528 219.747 0.0246105 0.193641 220.1 209.342 0.024197 209.342 0.356553 209.342 0.358503
224.254 0.322745 0.0217426 219.847 0.024478 0.270958 220.2 209.442 0.0240247 209.442 0.356548 209.442 0.358472
224.354 0.322767 0.0216444 219.947 0.0243466 0.294787 220.3 209.542 0.0238216 209.542 0.356531 209.542 0.358503
224.454 0.322729 0.0215287 220.047 0.0242305 0.353294 220.4 209.642 0.0236747 209.642 0.356553 209.642 0.358523
224.554 0.32276 0.0214492 220.147 0.0240859 0.434902 220.5 209.742 0.0235357 209.742 0.356528 209.742 0.358152
224.654 0.322448 0.021353 220.247 0.0239818 0.486999 220.6 209.842 0.0233973 209.842 0.356515 209.842 0.358207
224.754 0.32275 0.0212538 220.347 0.02385 0.507466 220.7 209.942 0.0233042 209.942 0.356544 209.942 0.35821
224.854 0.322776 0.0211632 220.447 0.0237214 0.512484 220.8 210.042 0.0232184 210.042 0.356519 210.042 0.358184
224.954 0.322421 0.0210736 220.547 0.0236033 0.489528 220.9 210.142 0.023132 210.142 0.356533 210.142 0.358223
225.054 0.322412 0.0209933 220.647 0.0234827 0.390737 221 210.242 0.0230967 210.242 0.35655 210.242 0.358176
225.154 0.32246 0.020924 220.747 0.0233368 0.193978 221.1 210.342 0.0230308 210.342 0.356522 210.342 0.358174
225.254 0.322451 0.0208705 220.847 0.0232232 0.0588543 221.2 210.442 0.0229829 210.442 0.356545 210.442 0.358187
225.354 0.322458 0.0208056 220.947 0.0230801 0.0399978 221.3 210.542 0.0229896 210.542 0.356567 210.542 0.358169
225.454 0.322462 0.0207559 221.047 0.0229614 0.0338272 221.4 210.642 0.0229519 210.642 0.356225 210.642 0.358188
225.554 0.322419 0.0206945 221.147 0.0228382 0.0290032 221.5 210.742 0.0229566 210.742 0.356256 210.742 0.358217
225.654 0.322434 0.0206616 221.247 0.0226943 0.0264569 221.6 210.842 0.022979 210.842 0.356239 210.842 0.358175
225.754 0.322431 0.0206173 221.347 0.0225834 0.0252689 221.7 210.942 0.0229626 210.942 0.35622 210.942 0.358191
225.854 0.322415 0.0205794 221.447 0.0224444 0.0247074 221.8 211.042 0.0230055 211.042 0.356255 211.042 0.358195
225.954 0.322438 0.0205545 221.547 0.0223211 0.0244289 221.9 211.142 0.0230255 211.142 0.356211 211.142 0.358175
226.054 0.32244 0.0205397 221.647 0.0221954 0.0243006 222 211.242 0.0230459 211.242 0.356227 211.242 0.358203
226.154 0.322428 0.0205337 221.747 0.022051 0.0242846 222.1 211.342 0.0230822 211.342 0.35626 211.342 0.357874
226.254 0.322466 0.0205385 221.847 0.0219048 0.0242817 222.2 211.442 0.0231333 211.442 0.356209 211.442 0.357856
226.354 0.322438 0.0205032 221.947 0.0217605 0.024303 222.3 211.542 0.0231771 211.542 0.356247 211.542 0.357897
226.454 0.322433 0.0205115 222.047 0.0215954 0.0243579 222.4 211.642 0.0232349 211.642 0.356241 211.642 0.357877
226.554 0.322471 0.0205189 222.147 0.0214476 0.0243809 222.5 211.742 0.0232999 211.742 0.356213 211.742 0.357869
226.654 0.32245 0.0205231 222.247 0.02127 0.0244073 222.6 211.842 0.0233515 211.842 0.356238 211.842 0.357893
226.754 0.322453 0.0205282 222.347 0.0210763 0.0244406 222.7 211.942 0.0234287 211.942 0.356231 211.942 0.357866
226.854 0.322455 0.0205363 222.447 0.02092 0.0244573 222.8 212.042 0.0235012 212.042 0.356211 212.042 0.357889
226.954 0.322427 0.0205511 222.547 0.0207131 0.0244484 222.9 212.142 0.0235937 212.142 0.356248 212.142 0.357896
227.054 0.322466 0.0205762 222.647 0.0205016 0.0244187 223 212.242 0.0236892 212.242 0.356211 212.242 0.357867
227.154 0.322456 0.0206021 222.747 0.0202992 0.0243831 223.1 212.342 0.0237531 212.342 0.356231 212.342 0.357921
227.254 0.32243 0.0206202 222.847 0.0200823 0.0243503 223.2 212.442 0.0238741 212.442 0.356259 212.442 0.357889
227.354 0.322479 0.0206637 222.947 0.0198791 0.0242769 223.3 212.542 0.0239924 212.542 0.35622 212.542 0.357864
227.454 0.322435 0.0206861 223.047 0.0196703 0.0242062 223.4 212.642 0.0240974 212.642 0.356265 212.642 0.357899
227.554 0.322448 0.0207333 223.147 0.0194423 0.0241279 223.5 212.742 0.0242225 212.742 0.356254 212.742 0.357865
227.654 0.322484 0.02079 223.247 0.01923 0.024018 223.6 212.842 0.0243499 212.842 0.356237 212.842 0.357889
227.754 0.322427 0.0207982 223.347 0.0189937 0.0239385 223.7 212.942 0.0244656 212.942 0.356255 212.942 0.357911
227.854 0.322451 0.0208796 223.447 0.0187853 0.023826 223.8 213.042 0.0246139 213.042 0.356257 213.042 0.357865
227.954 0.322446 0.0209369 223.547 0.018614 0.0237224 223.9 213.142 0.0247572 213.142 0.356219 213.142 0.357894
228.054 0.322422 0.0209997 223.647 0.0184301 0.0236172 224 213.242 0.0249114 213.242 0.35626 213.242 0.357897
228.154 0.322473 0.0210861 223.747 0.0183406 0.0234947 224.1 213.342 0.0250805 213.342 0.356217 213.342 0.35787
228.254 0.322455 0.021144 223.847 0.0183579 0.0233704 224.2 213.442 0.0252362 213.442 0.356202 213.442 0.357902
228.354 0.322419 0.0212323 223.947 0.0184953 0.023253 224.3 213.542 0.0254187 213.542 0.356256 213.542 0.357898
228.454 0.322465 0.0213547 224.047 0.018846 0.0231263 224.4 213.642 0.0256042 213.642 0.35622 213.642 0.357886
228.554 0.322414 0.0214654 224.147 0.0194345 0.0230219 224.5 213.742 0.0257821 213.742 0.356235 213.742 0.357925
228.654 0.322428 0.0216023 224.247 0.0203702 0.0229042 224.6 213.842 0.0259779 213.842 0.356242 213.842 0.357873
228.754 0.322465 0.0217652 224.347 0.0217741 0.0227735 224.7 213.942 0.0261952 213.942 0.356542 213.942 0.357881
228.854 0.322408 0.0219426 224.447 0.0237343 0.0226696 224.8 214.042 0.0263887 214.042 0.356572 214.042 0.357907
228.954 0.322444 0.0221894 224.547 0.0264663 0.0225488 224.9 214.142 0.0266253 214.142 0.356559 214.142 0.358164
229.054 0.322456 0.0224392 224.647 0.0301861 0.0224307 225 214.242 0.0268591 214.242 0.356519 214.242 0.3582
229.154 0.32242 0.0227553 224.747 0.0350567 0.0223249 225.1 214.342 0.0270803 214.342 0.356569 214.342 0.358197
229.254 0.32247 0.0230993 224.847 0.0412502 0.0222006 225.2 214.442 0.0273332 214.442 0.356533 214.442 0.35817
229.354 0.322433 0.0234905 224.947 0.0492327 0.0220859 225.3 214.542 0.0275742 214.542 0.356554 214.542 0.358194
229.454 0.322741 0.0239383 225.047 0.0605746 0.0219873 225.4 214.642 0.0278487 214.642 0.356568 214.642 0.358177
229.554 0.32276 0.0244432 225.147 0.0791426 0.0218718 225.5 214.742 0.0281229 214.742 0.356524 214.742 0.35815
229.654 0.322743 0.0249821 225.247 0.113973 0.0217677 225.6 214.842 0.028372 214.842 0.356556 214.842 0.358194
229.754 0.322737 0.0255732 225.347 0.176944 0.0216491 225.7 214.942 0.0286652 214.942 0.356558 214.942 0.358166
229.854 0.322763 0.0262513 225.447 0.257524 0.0215204 225.8 215.042 0.0289396 215.042 0.356513 215.042 0.358175
229.954 0.322726 0.0269633 225.547 0.312622 0.0214339 225.9 215.142 0.0292213 215.142 0.356565 215.142 0.358218
230.054 0.32275 0.0277954 225.647 0.385769 0.021304 226 215.242 0.0295408 215.242 0.356549 215.242 0.358176
230.154 0.322761 0.0286716 225.747 0.452452 0.0211812 226.1 215.342 0.0298503 215.342 0.356544 215.342 0.358184
230.254 0.32273 0.029641 225.847 0.484276 0.0210727 226.2 215.442 0.0301637 215.442 0.356583 215.442 0.358235
230.354 0.322759 0.0306775 225.947 0.494342 0.0209166 226.3 215.542 0.0305056 215.542 0.35685 215.542 0.358182
230.454 0.322737 0.0317657 226.047 0.485384 0.0207788 226.4 215.642 0.030828 215.642 0.356849 215.642 0.358204
230.554 0.322724 0.0329784 226.147 0.426501 0.0206338 226.5 215.742 0.0311517 215.742 0.35686 215.742 0.358202
230.654 0.322773 0.0342674 226.247 0.246219 0.0204723 226.6 215.842 0.0315104 215.842 0.356843 215.842 0.358176
230.754 0.322755 0.0356019 226.347 0.0712748 0.0203301 226.7 215.942 0.0318446 215.942 0.35687 215.942 0.358204
230.854 0.322742 0.0370299 226.447 0.0395561 0.0201689 226.8 216.042 0.0322156 216.042 0.356865 216.042 0.358505
230.954 0.322761 0.0385685 226.547 0.0323227 0.0200036 226.9 216.142 0.0325686 216.142 0.356874 216.142 0.358475
231.054 0.322735 0.0402006 226.647 0.0278497 0.0198656 227 216.242 0.0329337 216.242 0.356898 216.242 0.358514
231.154 0.32274 0.0419693 226.747 0.025954 0.0196777 227.1 216.342 0.0333245 216.342 0.356887 216.342 0.358465
231.254 0.322752 0.0438948 226.847 0.0251039 0.0194932 227.2 216.442 0.0337356 216.442 0.356842 216.442 0.358498
231.354 0.322739 0.0459908 226.947 0.0247298 0.0193228 227.3 216.542 0.0341156 216.542 0.356908 216.542 0.35852
231.454 0.323089 0.0483405 227.047 0.0245775 0.019155 227.4 216.642 0.0345178 216.642 0.357167 216.642 0.358482
231.554 0.323073 0.0509498 227.147 0.0245456 0.0189943 227.5 216.742 0.0349204 216.742 0.357174 216.742 0.35851
231.654 0.32305 0.053997 227.247 0.0246011 0.0188488 227.6 216.842 0.0353175 216.842 0.357175 216.842 0.358521
231.754 0.323091 0.0576163 227.347 0.0246935 0.018732 227.7 216.942 0.0357362 216.942 0.357159 216.942 0.358521
231.854 0.323066 0.0619892 227.447 0.0247687 0.0187079 227.8 217.042 0.0361358 217.042 0.357182 217.042 0.358539
231.954 0.323051 0.067584 227.547 0.0248567 0.0187242 227.9 217.142 0.0365496 217.142 0.357189 217.142 0.358498
232.054 0.323082 0.0751575 227.647 0.0249381 0.0188802 228 217.242 0.0370025 217.242 0.357151 217.242 0.358477
232.154 0.323053 0.0861416 227.747 0.0250141 0.0191959 228.1 217.342 0.0374199 217.342 0.357181 217.342 0.358818
232.254 0.323063 0.103433 227.847 0.0250752 0.0197131 228.2 217.442 0.0378607 217.442 0.357161 217.442 0.358787
232.354 0.323085 0.132194 227.947 0.0251173 0.0204873 228.3 217.542 0.0382992 217.542 0.357463 217.542 0.358793
232.454 0.32304 0.178067 228.047 0.0251282 0.0216244 228.4 217.642 0.0387319 217.642 0.357499 217.642 0.358811
232.554 0.323075 0.237923 228.147 0.025121 0.0231668 228.5 217.742 0.0392013 217.742 0.357462 217.742 0.358793
232.654 0.323077 0.29083 228.247 0.0251003 0.0252193 228.6 217.842 0.0396596 217.842 0.357446 217.842 0.358809
232.754 0.323039 0.30062 228.347 0.0250688 0.0278891 228.7 217.942 0.0400976 217.942 0.357491 217.942 0.358816
232.854 0.323082 0.326948 228.447 0.0250286 0.031245 228.8 218.042 0.0405607 218.042 0.35746 218.042 0.358787
232.954 0.32308 0.398831 228.547 0.0249458 0.0352304 228.9 218.142 0.0410206 218.142 0.357465 218.142 0.358815
233.054 0.323051 0.4588 228.647 0.0248733 0.0395184 229 218.242 0.0414651 218.242 0.357483 218.242 0.359111
233.154 0.323398 0.496836 228.747 0.0247945 0.0441669 229.1 218.342 0.0419528 218.342 0.35776 218.342 0.359101
233.254 0.323376 0.515086 228.847 0.0246946 0.0495046 229.2 218.442 0.0424115 218.442 0.357791 218.442 0.359145
233.354 0.323367 0.522582 228.947 0.0245942 0.0560944 229.3 218.542 0.0428782 218.542 0.357783 218.542 0.359104
233.454 0.323391 0.511623 229.047 0.0244661 0.0651342 229.4 218.642 0.0433794 218.642 0.357754 218.642 0.359093
233.554 0.323349 0.454655 229.147 0.0243574 0.0791464 229.5 218.742 0.0438428 218.742 0.35782 218.742 0.359128
233.654 0.32337 0.30915 229.247 0.0242595 0.104003 229.6 218.842 0.044315 218.842 0.357771 218.842 0.359084
233.754 0.323387 0.153011 229.347 0.0241166 0.150855 229.7 218.942 0.0448052 218.942 0.358091 218.942 0.359117
233.854 0.323353 0.0530981 229.447 0.0240054 0.224526 229.8 219.042 0.0452789 219.042 0.358107 219.042 0.359436
233.954 0.323369 0.0416559 229.547 0.023858 0.286726 229.9 219.142 0.0457463 219.142 0.358093 219.142 0.359389
234.054 0.323365 0.0376608 229.647 0.0237106 0.307723 230 219.242 0.0462329 219.242 0.358111 219.242 0.359438
234.154 0.323355 0.0336412 229.747 0.023599 0.38951 230.1 219.342 0.0467034 219.342 0.358109 219.342 0.359424
234.254 0.323404 0.030516 229.847 0.0234694 0.460999 230.2 219.442 0.0471879 219.442 0.358074 219.442 0.359412
234.354 0.323369 0.0281204 229.947 0.0233281 0.498123 230.3 219.542 0.0476805 219.542 0.358116 219.542 0.359427
234.454 0.323369 0.0263536 230.047 0.0232157 0.511434 230.4 219.642 0.0481384 219.642 0.358443 219.642 0.359409
234.554 0.323389 0.0251555 230.147 0.0230896 0.508315 230.5 219.742 0.048632 219.742 0.358419 219.742 0.359718
234.654 0.323348 0.0243718 230.247 0.0229599 0.463151 230.6 219.842 0.0490983 219.842 0.358444 219.842 0.359752
234.754 0.323392 0.0238773 230.347 0.0228623 0.312644 230.7 219.942 0.0495664 219.942 0.358418 219.942 0.359725
234.854 0.323373 0.0235056 230.447 0.022698 0.12264 230.8 220.042 0.0500476 220.042 0.35843 220.042 0.359722
234.954 0.323678 0.0232313 230.547 0.0225735 0.0460875 230.9 220.142 0.0505058 220.142 0.358447 220.142 0.359756
235.054 0.323687 0.0230085 230.647 0.0224666 0.0374273 231 220.242 0.0509766 220.242 0.358405 220.242 0.359716
235.154 0.323664 0.0228061 230.747 0.0223059 0.0315146 231.1 220.342 0.0514545 220.342 0.358731 220.342 0.359761
235.254 0.323672 0.0226469 230.847 0.0221986 0.0276808 231.2 220.442 0.0518933 220.442 0.35874 220.442 0.36003
235.354 0.323702 0.022519 230.947 0.0220433 0.0258422 231.3 220.542 0.0523662 220.542 0.358712 220.542 0.360032
235.454 0.323676 0.0223853 231.047 0.021889 0.025009 231.4 220.642 0.0528252 220.642 0.358724 220.642 0.360058
235.554 0.323685 0.0222548 231.147 0.0217502 0.0245672 231.5 220.742 0.053291 220.742 0.358725 220.742 0.360033
235.654 0.323689 0.0221447 231.247 0.0215756 0.0243867 231.6 220.842 0.0537548 220.842 0.358694 220.842 0.360038
235.754 0.323646 0.022008 231.347 0.0214196 0.0242914 231.7 220.942 0.0542056 220.942 0.358748 220.942 0.360077
235.854 0.323679 0.0219139 231.447 0.0212379 0.0242671 231.8 221.042 0.0546633 221.042 0.359014 221.042 0.360026
235.954 0.323673 0.0217949 231.547 0.0210559 0.0243138 231.9 221.142 0.0551205 221.142 0.359045 221.142 0.360353
236.054 0.32366 0.0216976 231.647 0.0208727 0.0243241 232 221.242 0.0555639 221.242 0.359046 221.242 0.360363
236.154 0.323995 0.0216039 231.747 0.0206743 0.0243799 232.1 221.342 0.0559914 221.342 0.359011 221.342 0.360321
236.254 0.323978 0.0214779 231.847 0.0204632 0.0244297 232.2 221.442 0.0564359 221.442 0.359039 221.442 0.360358
236.354 0.323965 0.0213883 231.947 0.0202594 0.0244365 232.3 221.542 0.0568424 221.542 0.359038 221.542 0.360384
236.454 0.323983 0.0212976 232.047 0.0200509 0.0244545 232.4 221.642 0.0572826 221.642 0.359001 221.642 0.360344
236.554 0.323964 0.0212111 232.147 0.0198155 0.024464 232.5 221.742 0.0577105 221.742 0.359348 221.742 0.360374
236.654 0.323974 0.0211337 232.247 0.0196049 0.0244412 232.6 221.842 0.0581269 221.842 0.359351 221.842 0.360354
236.754 0.324049 0.0210594 232.347 0.0193719 0.0244097 232.7 221.942 0.0585573 221.942 0.359339 221.942 0.360664
236.854 0.324034 0.0209749 232.447 0.0191414 0.0243535 232.8 222.042 0.0589645 222.042 0.359387 222.042 0.360691
236.954 0.324042 0.0209118 232.547 0.0189214 0.0242879 232.9 222.142 0.059367 222.142 0.359326 222.142 0.360657
237.054 0.323995 0.0208476 232.647 0.0186951 0.0242472 233 222.242 0.0597791 222.242 0.359334 222.242 0.360688
237.154 0.323949 0.0207697 232.747 0.0185059 0.024158 233.1 222.342 0.0601638 222.342 0.359362 222.342 0.360679
237.254 0.323986 0.0207302 232.847 0.0183503 0.0240725 233.2 222.442 0.0605571 222.442 0.359325 222.442 0.360671
237.354 0.32398 0.0206749 232.947 0.0182735 0.0239912 233.3 222.542 0.0609558 222.542 0.359648 222.542 0.360704
237.454 0.323967 0.0206383 233.047 0.0183256 0.0238783 233.4 222.642 0.0613293 222.642 0.359664 222.642 0.36101
237.554 0.324 0.0206054 233.147 0.0185095 0.023776 233.5 222.742 0.0617055 222.742 0.359621 222.742 0.360961
237.654 0.323969 0.0205818 233.247 0.0189373 0.0236452 233.6 222.842 0.0621024 222.842 0.359654 222.842 0.361015
237.754 0.323985 0.0205595 233.347 0.0196828 0.0235189 233.7 222.942 0.0624645 222.942 0.359656 222.942 0.360994
237.854 0.324005 0.0205448 233.447 0.0208212 0.0234194 233.8 223.042 0.0628327 223.042 0.359654 223.042 0.360992
237.954 0.323961 0.0205207 233.547 0.0225221 0.0232847 233.9 223.142 0.0632079 223.142 0.35966 223.142 0.361011
