# Supplementary material for: A modular organic neuromorphic spiking circuit for retina-inspired sensory coding and neurotransmitter-mediated neural pathways
Source: Nat Commun. 2024 Apr 3;15:2868. doi: 10.1038/s41467-024-47226-3 (PMC10991258; doi:10.1038/s41467-024-47226-3)
Supplement: Supplementary file 3 — Source Data [file 41467_2024_47226_MOESM3_ESM.zip › DATA_Feb/SI/SI_21.txt]

Voltage_ch_6D__V_ Voltage_ch_6A__V_ Time__s_ Voltage_ch_6D__V_ Voltage_ch_6A__V_mod Time__s_ Voltage_ch_6D__300mV Time__s_300mV Voltage_ch_6D__V_ Voltage_ch_6A__V_ Time__s_0 Time__s_
0.0639942 0.31937 -11.3855 0.402684 0.318109 -6.73983 0.103297 -9.77654 0.0543716 0.321096 -2.72703 -9.71238
0.0265971 0.318226 -11.2855 0.232151 0.316371 -6.63983 0.0226689 -9.67654 0.0237527 0.319051 -2.64184 -9.61238
0.0249028 0.318841 -11.1855 0.161067 0.317716 -6.53983 0.0226806 -9.57654 0.0226725 0.319986 -2.55666 -9.51238
0.0246971 0.31887 -11.0855 0.102339 0.317518 -6.43983 0.023332 -9.47654 0.0224809 0.319963 -2.47147 -9.41238
0.0247183 0.318846 -10.9855 0.0703455 0.317484 -6.33983 0.0238609 -9.37654 0.0225027 0.319681 -2.38629 -9.31238
0.0248643 0.318844 -10.8855 0.0532364 0.317493 -6.23983 0.0242151 -9.27654 0.0225845 0.319657 -2.30111 -9.21238
0.025061 0.318879 -10.7855 0.0430949 0.317507 -6.13983 0.0244232 -9.17654 0.0227253 0.319663 -2.21592 -9.11238
0.0252669 0.318839 -10.6855 0.0356049 0.317471 -6.03983 0.0245538 -9.07654 0.0228777 0.319699 -2.13074 -9.01238
0.0255552 0.318841 -10.5855 0.0310768 0.317496 -5.93983 0.0246142 -8.97654 0.0230316 0.319352 -2.04555 -8.91238
0.025859 0.318854 -10.4855 0.0284804 0.317503 -5.83983 0.0246242 -8.87654 0.0232117 0.319357 -1.96037 -8.81238
0.0262012 0.318848 -10.3855 0.0268482 0.317485 -5.73983 0.0246275 -8.77654 0.0234077 0.319388 -1.87519 -8.71238
0.0265659 0.318543 -10.2855 0.025781 0.317278 -5.63983 0.0246141 -8.67654 0.0235868 0.319359 -1.79 -8.61238
0.0269926 0.318547 -10.1855 0.0250006 0.317271 -5.53983 0.0245562 -8.57654 0.0237783 0.31938 -1.70482 -8.51238
0.0274253 0.318503 -10.0855 0.0244128 0.317269 -5.43983 0.0245219 -8.47654 0.0239881 0.31908 -1.61963 -8.41238
0.0279489 0.318549 -9.98548 0.0239883 0.317292 -5.33983 0.0244774 -8.37654 0.0241915 0.319033 -1.53445 -8.31238
0.0284885 0.318556 -9.88548 0.0236242 0.317259 -5.23983 0.0244167 -8.27654 0.0244265 0.319061 -1.44927 -8.21238
0.0290778 0.318525 -9.78548 0.0233652 0.317266 -5.13983 0.0243908 -8.17654 0.024631 0.319059 -1.36408 -8.11238
0.0297393 0.318557 -9.68548 0.0231437 0.317271 -5.03983 0.0243482 -8.07654 0.0248735 0.319019 -1.2789 -8.01238
0.0304673 0.318552 -9.58548 0.0229399 0.317252 -4.93983 0.0242901 -7.97654 0.0251397 0.31907 -1.19371 -7.91238
0.0312792 0.318525 -9.48548 0.0227937 0.317272 -4.83983 0.0242502 -7.87654 0.0253879 0.319057 -1.10853 -7.81238
0.0321987 0.318565 -9.38548 0.0226515 0.317275 -4.73983 0.0242013 -7.77654 0.0256647 0.318729 -1.02335 -7.71238
0.0332137 0.318528 -9.28548 0.0225373 0.317257 -4.63983 0.0241623 -7.67654 0.0260044 0.318771 -0.938162 -7.61238
0.0344006 0.318534 -9.18548 0.0224579 0.317286 -4.53983 0.0241368 -7.57654 0.0263149 0.318742 -0.852978 -7.51238
0.0357112 0.31855 -9.08548 0.0223611 0.317271 -4.43983 0.0240794 -7.47654 0.0266777 0.318755 -0.767794 -7.41238
0.037205 0.318529 -8.98548 0.0222808 0.317255 -4.33983 0.024052 -7.37654 0.0270583 0.318768 -0.68261 -7.31238
0.0389883 0.318536 -8.88548 0.0222074 0.317279 -4.23983 0.0240307 -7.27654 0.0274661 0.318738 -0.597426 -7.21238
0.0410397 0.318549 -8.78548 0.0221547 0.317253 -4.13983 0.0239695 -7.17654 0.0279122 0.31875 -0.512242 -7.11238
0.0435076 0.318504 -8.68548 0.0221268 0.317259 -4.03983 0.0239453 -7.07654 0.0283964 0.318756 -0.427058 -7.01238
0.0465195 0.318546 -8.58548 0.0221076 0.317282 -3.93983 0.0239182 -6.97654 0.0289191 0.318737 -0.341874 -6.91238
0.0501732 0.318532 -8.48548 0.022082 0.317255 -3.83983 0.0238819 -6.87654 0.0295075 0.318464 -0.25669 -6.81238
0.0548554 0.31852 -8.38548 0.0220732 0.317273 -3.73983 0.0238697 -6.77654 0.0301242 0.318458 -0.171506 -6.71238
0.0610616 0.318546 -8.28548 0.0220763 0.317274 -3.63983 0.0238529 -6.67654 0.0307777 0.318421 -0.086322 -6.61238
0.0696146 0.31853 -8.18548 0.0220921 0.317266 -3.53983 0.023812 -6.57654 0.031504 0.31846 -0.001138 -6.51238
0.0821023 0.318524 -8.08548 0.0221378 0.317284 -3.43983 0.0237943 -6.47654 0.0322302 0.31842 0.084046 -6.41238
0.100641 0.318546 -7.98548 0.0221753 0.317281 -3.33983 0.0237786 -6.37654 0.0330158 0.318424 0.16923 -6.31238
0.128387 0.318538 -7.88548 0.0222099 0.317263 -3.23983 0.0237397 -6.27654 0.0338619 0.318456 0.254414 -6.21238
0.16999 0.318543 -7.78548 0.0222752 0.317284 -3.13983 0.0237373 -6.17654 0.0347142 0.3184 0.339598 -6.11238
0.22651 0.318583 -7.68548 0.022345 0.317275 -3.03983 0.0237147 -6.07654 0.0356504 0.318445 0.424782 -6.01238
0.288468 0.318552 -7.58548 0.0224234 0.317483 -2.93983 0.0237141 -5.97654 0.0365908 0.318467 0.509966 -5.91238
0.341601 0.318571 -7.48548 0.0225129 0.317517 -2.83983 0.0236994 -5.87654 0.0376232 0.318414 0.59515 -5.81238
0.387858 0.318561 -7.38548 0.0226054 0.317499 -2.73983 0.0236842 -5.77654 0.0387369 0.318457 0.680334 -5.71238
0.426473 0.318541 -7.28548 0.0227274 0.3175 -2.63983 0.0236779 -5.67654 0.0399218 0.318458 0.765518 -5.61238
0.458368 0.31857 -7.18548 0.0228519 0.317516 -2.53983 0.0236677 -5.57654 0.0411662 0.3184 0.850702 -5.51238
0.480075 0.318565 -7.08548 0.0229714 0.317487 -2.43983 0.0236535 -5.47654 0.0425452 0.318444 0.935886 -5.41238
0.494172 0.318537 -6.98548 0.0231162 0.317491 -2.33983 0.0236517 -5.37654 0.0440424 0.318432 1.02107 -5.31238
0.501368 0.318572 -6.88548 0.0232846 0.317518 -2.23983 0.0236655 -5.27654 0.0456634 0.318424 1.10625 -5.21238
0.4996 0.318556 -6.78548 0.0234257 0.317485 -2.13983 0.0236558 -5.17654 0.0474287 0.31816 1.19144 -5.11238
0.477976 0.318544 -6.68548 0.0236154 0.317505 -2.03983 0.0236449 -5.07654 0.04939 0.318125 1.27662 -5.01238
0.417102 0.318554 -6.58548 0.0237906 0.317507 -1.93983 0.0236544 -4.97654 0.0516207 0.318128 1.36181 -4.91238
0.299397 0.318516 -6.48548 0.0239783 0.317487 -1.83983 0.0236472 -4.87654 0.0541679 0.31815 1.44699 -4.81238
0.137972 0.318527 -6.38548 0.0241877 0.317521 -1.73983 0.0236614 -4.77654 0.0571099 0.318105 1.53217 -4.71238
0.0642525 0.318549 -6.28548 0.0243869 0.317504 -1.63983 0.0236788 -4.67654 0.0606156 0.31813 1.61736 -4.61238
0.0404621 0.3185 -6.18548 0.0246116 0.31749 -1.53983 0.0236587 -4.57654 0.0648942 0.318144 1.70254 -4.51238
0.032086 0.318512 -6.08548 0.0248447 0.317524 -1.43983 0.0236902 -4.47654 0.0703431 0.318111 1.78773 -4.41238
0.0286466 0.318541 -5.98548 0.0250632 0.317504 -1.33983 0.0237037 -4.37654 0.0776668 0.318132 1.87291 -4.31238
0.0267979 0.318506 -5.88548 0.0253033 0.31749 -1.23983 0.02369 -4.27654 0.0881197 0.318116 1.95809 -4.21238
0.025661 0.318538 -5.78548 0.0255621 0.31751 -1.13983 0.0237133 -4.17654 0.104172 0.318104 2.04328 -4.11238
0.024929 0.318551 -5.68548 0.0258141 0.317472 -1.03983 0.023736 -4.07654 0.13009 0.318153 2.12846 -4.01238
0.0243733 0.318519 -5.58548 0.0261124 0.317487 -0.93983 0.0237501 -3.97654 0.170736 0.3181 2.21365 -3.91238
0.0239734 0.31855 -5.48548 0.0264039 0.317504 -0.83983 0.0237848 -3.87654 0.224648 0.318089 2.29883 -3.81238
0.023636 0.318538 -5.38548 0.0267126 0.31749 -0.73983 0.0237976 -3.77654 0.283295 0.318144 2.38401 -3.71238
0.0233756 0.318527 -5.28548 0.0270602 0.317512 -0.63983 0.0238226 -3.67654 0.307007 0.318103 2.4692 -3.61238
0.0231555 0.318555 -5.18548 0.0274001 0.317498 -0.53983 0.0238468 -3.57654 0.326123 0.318128 2.55438 -3.51238
0.0229393 0.318515 -5.08548 0.0277574 0.317483 -0.43983 0.0238772 -3.47654 0.386052 0.318134 2.63957 -3.41238
0.0227892 0.318521 -4.98548 0.0281824 0.317511 -0.33983 0.0239152 -3.37654 0.436997 0.318118 2.72475 -3.31238
0.02266 0.318562 -4.88548 0.0285966 0.31749 -0.23983 0.023939 -3.27654 0.474063 0.318168 2.80993 -3.21238
0.0225294 0.318524 -4.78548 0.0290609 0.317495 -0.13983 0.0239685 -3.17654 0.493636 0.31817 2.89512 -3.11238
0.022425 0.318523 -4.68548 0.0295487 0.317497 -0.03983 0.0240061 -3.07654 0.504613 0.318133 2.9803 -3.01238
0.0223451 0.318557 -4.58548 0.03009 0.317482 0.06017 0.0240607 -2.97654 0.507472 0.318149 3.06549 -2.91238
0.0222401 0.318517 -4.48548 0.0306964 0.317495 0.16017 0.0240903 -2.87654 0.486319 0.318126 3.15067 -2.81238
0.0221825 0.318546 -4.38548 0.031323 0.317505 0.26017 0.0241383 -2.77654 0.405117 0.318099 3.23585 -2.71238
0.0221327 0.318554 -4.28548 0.0320236 0.317468 0.36017 0.0241977 -2.67654 0.255786 0.318153 3.32104 -2.61238
0.0220827 0.318507 -4.18548 0.0328321 0.317488 0.46017 0.024234 -2.57654 0.0971243 0.318113 3.40622 -2.51238
0.0220678 0.318536 -4.08548 0.0337275 0.317495 0.56017 0.0242972 -2.47654 0.0466315 0.318111 3.49141 -2.41238
0.0220654 0.318545 -3.98548 0.0347152 0.31747 0.66017 0.0243392 -2.37654 0.0409904 0.318123 3.57659 -2.31238
0.0220615 0.31851 -3.88548 0.0358341 0.317503 0.76017 0.0244088 -2.27654 0.0374804 0.318111 3.66177 -2.21238
0.0220873 0.318536 -3.78548 0.0370587 0.317486 0.86017 0.0244728 -2.17654 0.0340438 0.318124 3.74696 -2.11238
0.0221191 0.318535 -3.68548 0.0385128 0.317473 0.96017 0.0245137 -2.07654 0.0312737 0.318133 3.83214 -2.01238
0.0221616 0.318524 -3.58548 0.0401829 0.317507 1.06017 0.0245917 -1.97654 0.0290801 0.318112 3.91733 -1.91238
0.0222326 0.318563 -3.48548 0.0421014 0.317492 1.16017 0.0246707 -1.87654 0.0273603 0.318124 4.00251 -1.81238
0.0223 0.318535 -3.38548 0.044402 0.31749 1.26017 0.0247259 -1.77654 0.0260216 0.318135 4.08769 -1.71238
0.022392 0.31853 -3.28548 0.0471276 0.317499 1.36017 0.0248048 -1.67654 0.0250563 0.318113 4.17288 -1.61238
0.0225115 0.318565 -3.18548 0.0504378 0.317482 1.46017 0.0249102 -1.57654 0.0243845 0.31815 4.25806 -1.51238
0.0226196 0.318536 -3.08548 0.0545938 0.317495 1.56017 0.0249626 -1.47654 0.0238825 0.318136 4.34325 -1.41238
0.0227624 0.318531 -2.98548 0.0599253 0.317511 1.66017 0.0250472 -1.37654 0.023489 0.318096 4.42843 -1.31238
0.0229041 0.318575 -2.88548 0.0669731 0.317481 1.76017 0.0251477 -1.27654 0.0231872 0.318135 4.51361 -1.21238
0.0230634 0.318524 -2.78548 0.0767648 0.317506 1.86017 0.0252112 -1.17654 0.022925 0.318099 4.5988 -1.11238
0.0232424 0.31856 -2.68548 0.0907385 0.317493 1.96017 0.0253166 -1.07654 0.0226995 0.31812 4.68398 -1.01238
0.0234171 0.318563 -2.58548 0.110816 0.317484 2.06017 0.0254052 -0.97654 0.0224912 0.318136 4.76917 -0.91238
0.0235996 0.318518 -2.48548 0.139905 0.317492 2.16017 0.0254962 -0.87654 0.022303 0.318106 4.85435 -0.81238
0.0238086 0.31857 -2.38548 0.180942 0.317489 2.26017 0.0256272 -0.77654 0.022146 0.318125 4.93953 -0.71238
0.0240084 0.318533 -2.28548 0.232312 0.317502 2.36017 0.0257322 -0.67654 0.0219965 0.318132 5.02472 -0.61238
0.0242316 0.318532 -2.18548 0.284215 0.317509 2.46017 0.0258478 -0.57654 0.0218516 0.318097 5.1099 -0.51238
0.0244742 0.318596 -2.08548 0.320083 0.317494 2.56017 0.0259717 -0.47654 0.0217332 0.318137 5.19509 -0.41238
0.0247011 0.318595 -1.98548 0.357156 0.317491 2.66017 0.0260706 -0.37654 0.021615 0.318129 5.28027 -0.31238
0.0249561 0.318596 -1.88548 0.406529 0.317726 2.76017 0.0262027 -0.27654 0.0215092 0.318095 5.36545 -0.21238
0.0252338 0.318607 -1.78548 0.445489 0.317474 2.86017 0.0263272 -0.17654 0.021422 0.318138 5.45064 -0.11238
0.0255098 0.318531 -1.68548 0.469097 0.317707 2.96017 0.0264702 -0.07654 0.0213294 0.318117 5.53582 -0.01238
0.025807 0.318546 -1.58548 0.481642 0.317739 3.06017 0.026609 0.02346 0.021259 0.318107 5.62101 0.08762
0.026142 0.318563 -1.48548 0.486857 0.317706 3.16017 0.0267467 0.12346 0.0211888 0.31814 5.70619 0.18762
0.0264834 0.318529 -1.38548 0.479815 0.317742 3.26017 0.0268878 0.22346 0.0211169 0.317782 5.79137 0.28762
0.0268525 0.31856 -1.28548 0.4457 0.317734 3.36017 0.0269466 0.32346 0.0210809 0.318116 5.87656 0.38762
0.027255 0.318554 -1.18548 0.349523 0.317487 3.46017 0.0269859 0.42346 0.0210336 0.318147 5.96174 0.48762
0.0276894 0.318531 -1.08548 0.18821 0.317733 3.56017 0.0269448 0.52346 0.0210205 0.318108 6.04693 0.58762
0.0281727 0.318566 -0.98548 0.0800655 0.31771 3.66017 0.0269087 0.62346 0.021008 0.318134 6.13211 0.68762
0.0286802 0.318537 -0.88548 0.0444425 0.317722 3.76017 0.0268592 0.72346 0.0210144 0.318141 6.21729 0.78762
0.0292473 0.31852 -0.78548 0.0329139 0.317733 3.86017 0.0267697 0.82346 0.0210276 0.318096 6.30248 0.88762
0.0299204 0.318562 -0.68548 0.0285076 0.31748 3.96017 0.0266994 0.92346 0.0210723 0.318122 6.38766 0.98762
0.0306216 0.318566 -0.58548 0.0264298 0.317499 4.06017 0.0265867 1.02346 0.0210844 0.318115 6.47285 1.08762
0.0314221 0.318552 -0.48548 0.0251577 0.317501 4.16017 0.0264578 1.12346 0.0211405 0.317792 6.55803 1.18762
0.0323381 0.318582 -0.38548 0.0243403 0.31748 4.26017 0.0263519 1.22346 0.0212007 0.318134 6.64321 1.28762
0.0333502 0.31854 -0.28548 0.0237911 0.317487 4.36017 0.0261948 1.32346 0.0212563 0.318102 6.7284 1.38762
0.0345478 0.318541 -0.18548 0.0233629 0.317492 4.46017 0.0260402 1.42346 0.021347 0.318117 6.81358 1.48762
0.0358955 0.318572 -0.08548 0.0230357 0.317473 4.56017 0.0258817 1.52346 0.0214398 0.318143 6.89877 1.58762
0.0374384 0.318529 0.01452 0.022785 0.317493 4.66017 0.0257056 1.62346 0.0215281 0.317784 6.98395 1.68762
0.0392773 0.318538 0.11452 0.0225748 0.317494 4.76017 0.0255349 1.72346 0.0216229 0.317803 7.06913 1.78762
0.0414305 0.318569 0.21452 0.0223896 0.317483 4.86017 0.0253673 1.82346 0.0217438 0.31781 7.15432 1.88762
0.0440434 0.318522 0.31452 0.0222297 0.317508 4.96017 0.0251747 1.92346 0.0218326 0.317779 7.2395 1.98762
0.0472326 0.318553 0.41452 0.0220731 0.317484 5.06017 0.024993 2.02346 0.0219751 0.317823 7.32469 2.08762
0.0512083 0.318544 0.51452 0.0219399 0.317487 5.16017 0.024813 2.12346 0.0220831 0.317792 7.40987 2.18762
0.0563551 0.318503 0.61452 0.0218236 0.317507 5.26017 0.0246255 2.22346 0.0222218 0.317795 7.49505 2.28762
0.0632131 0.318553 0.71452 0.0217089 0.31748 5.36017 0.0244672 2.32346 0.0223707 0.317806 7.58024 2.38762
0.0727699 0.318535 0.81452 0.0216171 0.317493 5.46017 0.0242838 2.42346 0.0225058 0.317795 7.66542 2.48762
0.0866759 0.318543 0.91452 0.0215397 0.31751 5.56017 0.0241074 2.52346 0.0226527 0.317774 7.75061 2.58762
0.107017 0.318571 1.01452 0.0214446 0.317476 5.66017 0.0239522 2.62346 0.0228306 0.317814 7.83579 2.68762
0.13685 0.318516 1.11452 0.0213964 0.317497 5.76017 0.0237838 2.72346 0.0229844 0.317773 7.92097 2.78762
0.179645 0.318516 1.21452 0.0213257 0.317482 5.86017 0.0236094 2.82346 0.0231723 0.317792 8.00616 2.88762
0.233284 0.318564 1.31452 0.0212749 0.317472 5.96017 0.0234676 2.92346 0.0233675 0.317822 8.09134 2.98762
0.288037 0.318537 1.41452 0.0212584 0.317497 6.06017 0.0232993 3.02346 0.0235492 0.317789 8.17653 3.08762
0.334259 0.31855 1.51452 0.0212304 0.317508 6.16017 0.0231537 3.12346 0.023782 0.317805 8.26171 3.18762
0.379091 0.318573 1.61452 0.0211971 0.317487 6.26017 0.0230208 3.22346 0.0240222 0.317807 8.34689 3.28762
0.423774 0.318537 1.71452 0.0212037 0.317515 6.36017 0.0228761 3.32346 0.0242516 0.31779 8.43208 3.38762
0.462088 0.318569 1.81452 0.0212029 0.31749 6.46017 0.0227432 3.42346 0.0245393 0.317802 8.51726 3.48762
0.486765 0.318536 1.91452 0.0212202 0.317482 6.56017 0.0226243 3.52346 0.0248127 0.317783 8.60245 3.58762
0.501073 0.318542 2.01452 0.0212482 0.317518 6.66017 0.0225037 3.62346 0.0251287 0.317783 8.68763 3.68762
0.507574 0.318582 2.11452 0.0212744 0.317494 6.76017 0.0223889 3.72346 0.025484 0.317813 8.77281 3.78762
0.502957 0.31854 2.21452 0.0213452 0.317502 6.86017 0.0223002 3.82346 0.0258313 0.317805 8.858 3.88762
0.474295 0.318515 2.31452 0.021398 0.317508 6.96017 0.0221678 3.92346 0.0262498 0.317795 8.94318 3.98762
0.398873 0.31857 2.41452 0.0214683 0.317487 7.06017 0.0221096 4.02346 0.0266978 0.317811 9.02837 4.08762
0.256659 0.31855 2.51452 0.0215634 0.317523 7.16017 0.0220164 4.12346 0.0271865 0.317788 9.11355 4.18762
0.105087 0.318544 2.61452 0.0216438 0.317505 7.26017 0.0219124 4.22346 0.027726 0.317806 9.19873 4.28762
0.052178 0.318581 2.71452 0.0217465 0.317492 7.36017 0.0218548 4.32346 0.0283159 0.317804 9.28392 4.38762
0.0357964 0.31853 2.81452 0.0218731 0.317511 7.46017 0.0217835 4.42346 0.0289416 0.317767 9.3691 4.48762
0.0299729 0.318561 2.91452 0.0219861 0.317493 7.56017 0.0217281 4.52346 0.0296436 0.317787 9.45429 4.58762
0.0274743 0.318563 3.01452 0.0221244 0.317497 7.66017 0.0216717 4.62346 0.0303855 0.317809 9.53947 4.68762
0.0260125 0.318548 3.11452 0.0222661 0.317526 7.76017 0.0216207 4.72346 0.0311789 0.317774 9.62465 4.78762
0.0251121 0.31856 3.21452 0.0223922 0.317494 7.86017 0.0215852 4.82346 0.0320494 0.317833 9.70984 4.88762
0.0244827 0.318232 3.31452 0.0225595 0.317496 7.96017 0.0215603 4.92346 0.0329283 0.31781 9.79502 4.98762
0.0240297 0.318521 3.41452 0.0227256 0.317511 8.06017 0.0214998 5.02346 0.0338774 0.317778 9.88021 5.08762
0.02368 0.31855 3.51452 0.0228904 0.317478 8.16017 0.0215032 5.12346 0.0348988 0.317813 9.96539 5.18762
0.0233919 0.318246 3.61452 0.023087 0.317488 8.26017 0.0214887 5.22346 0.0359162 0.317766 10.0506 5.28762
0.0231416 0.318531 3.71452 0.0232895 0.317494 8.36017 0.0214528 5.32346 0.0370328 0.317788 10.1358 5.38762
0.0229566 0.318255 3.81452 0.0235005 0.317486 8.46017 0.0214416 5.42346 0.0382368 0.317801 10.2209 5.48762
0.0227776 0.318223 3.91452 0.0237451 0.317505 8.56017 0.0214417 5.52346 0.0395113 0.317789 10.3061 5.58762
0.0226225 0.318228 4.01452 0.023991 0.317499 8.66017 0.0214496 5.62346 0.0408909 0.317807 10.3913 5.68762
0.0224898 0.318238 4.11452 0.0242615 0.317479 8.76017 0.0214533 5.72346 0.042369 0.317811 10.4765 5.78762
0.0223458 0.318196 4.21452 0.0245708 0.317509 8.86017 0.0214665 5.82346 0.0439805 0.317781 10.5617 5.88762
0.0222521 0.318541 4.31452 0.0248803 0.317502 8.96017 0.0214946 5.92346 0.0457341 0.317799 10.6469 5.98762
0.02214 0.318255 4.41452 0.02525 0.317512 9.06017 0.0215156 6.02346 0.0476678 0.317805 10.732 6.08762
0.0220441 0.318523 4.51452 0.0256426 0.317527 9.16017 0.0215326 6.12346 0.049826 0.31777 10.8172 6.18762
0.0219665 0.318238 4.61452 0.0260677 0.317485 9.26017 0.0215607 6.22346 0.052283 0.317825 10.9024 6.28762
0.0218691 0.318218 4.71452 0.0265571 0.317517 9.36017 0.0216008 6.32346 0.055119 0.317793 10.9876 6.38762
0.021802 0.318517 4.81452 0.0271007 0.317514 9.46017 0.0216415 6.42346 0.0584755 0.317786 11.0728 6.48762
0.0217557 0.31823 4.91452 0.0277079 0.317485 9.56017 0.0216905 6.52346 0.0625265 0.317803 11.158 6.58762
0.0217016 0.318539 5.01452 0.0284099 0.317492 9.66017 0.021742 6.62346 0.0676621 0.317787 11.2432 6.68762
0.0216678 0.318529 5.11452 0.0291989 0.317505 9.76017 0.0217774 6.72346 0.0744397 0.317798 11.3283 6.78762
0.0216468 0.318566 5.21452 0.0301126 0.317479 9.86017 0.0218405 6.82346 0.0840783 0.317812 11.4135 6.88762
0.0216303 0.318539 5.31452 0.0311532 0.317508 9.96017 0.0219038 6.92346 0.0987167 0.317777 11.4987 6.98762
0.0216268 0.318224 5.41452 0.0323534 0.317492 10.0602 0.0219488 7.02346 0.122396 0.31782 11.5839 7.08762
0.0216464 0.318262 5.51452 0.0337935 0.317487 10.1602 0.0220262 7.12346 0.160233 0.317803 11.6691 7.18762
0.021652 0.318528 5.61452 0.035471 0.317499 10.2602 0.0220877 7.22346 0.212357 0.317774 11.7543 7.28762
0.0216987 0.31824 5.71452 0.0374346 0.317487 10.3602 0.0221558 7.32346 0.269919 0.3178 11.8394 7.38762
0.0217201 0.318542 5.81452 0.0398169 0.317487 10.4602 0.0222232 7.42346 0.299609 0.317797 11.9246 7.48762
0.0217645 0.318521 5.91452 0.0427729 0.317514 10.5602 0.0222856 7.52346 0.308708 0.317783 12.0098 7.58762
0.0218456 0.318247 6.01452 0.046444 0.317475 10.6602 0.0223468 7.62346 0.366328 0.317817 12.095 7.68762
0.0219256 0.318567 6.11452 0.0512314 0.317494 10.7602 0.0224236 7.72346 0.428191 0.317792 12.1802 7.78762
0.0220268 0.318551 6.21452 0.0576665 0.3175 10.8602 0.0224898 7.82346 0.474939 0.317797 12.2654 7.88762
0.0221259 0.318572 6.31452 0.0667897 0.31749 10.9602 0.0225527 7.92346 0.498688 0.317834 12.3505 7.98762
0.0222275 0.318549 6.41452 0.0806321 0.317512 11.0602 0.0226322 8.02346 0.510373 0.317784 12.4357 8.08762
0.0223307 0.318524 6.51452 0.102217 0.317506 11.1602 0.0226835 8.12346 0.513309 0.31781 12.5209 8.18762
0.0224729 0.318556 6.61452 0.136328 0.317485 11.2602 0.0227678 8.22346 0.490487 0.317812 12.6061 8.28762
0.0226094 0.318534 6.71452 0.187972 0.317509 11.3602 0.0228424 8.32346 0.402772 0.317779 12.6913 8.38762
0.0227635 0.318543 6.81452 0.252953 0.317525 11.4602 0.0229242 8.42346 0.245404 0.317797 12.7765 8.48762
0.0229238 0.318562 6.91452 0.311474 0.317499 11.5602 0.0230075 8.52346 0.0864921 0.317798 12.8616 8.58762
0.0230759 0.318533 7.01452 0.354154 0.317514 11.6602 0.0230645 8.62346 0.045315 0.317762 12.9468 8.68762
0.0232554 0.318549 7.11452 0.412329 0.317501 11.7602 0.0231403 8.72346 0.0405462 0.317795 13.032 8.78762
0.0234238 0.318567 7.21452 0.461158 0.317502 11.8602 0.023239 8.82346 0.0365689 0.317792 13.1172 8.88762
0.0236345 0.318533 7.31452 0.488427 0.317524 11.9602 0.023317 8.92346 0.0329774 0.317761 13.2024 8.98762
0.0238569 0.318545 7.41452 0.5009 0.317474 12.0602 0.0233959 9.02346 0.0302313 0.317797 13.2876 9.08762
0.0240776 0.318559 7.51452 0.505836 0.317501 12.1602 0.0234851 9.12346 0.0280594 0.317763 13.3728 9.18762
0.0243093 0.318526 7.61452 0.499639 0.317512 12.2602 0.0235714 9.22346 0.0264372 0.317787 13.4579 9.28762
0.0245686 0.318571 7.71452 0.46883 0.317493 12.3602 0.0236525 9.32346 0.0253255 0.317809 13.5431 9.38762
0.0248359 0.318565 7.81452 0.380741 0.317508 12.4602 0.023767 9.42346 0.0245746 0.317781 13.6283 9.48762
0.0251281 0.318543 7.91452 0.206957 0.317513 12.5602 0.0238424 9.52346 0.0240715 0.317804 13.7135 9.58762
0.0254351 0.318556 8.01452 0.081429 0.317493 12.6602 0.0239367 9.62346 0.0236713 0.317809 13.7987 9.68762
0.0257812 0.318528 8.11452 0.0433401 0.31752 12.7602 0.0240428 9.72346 0.0233723 0.317776 13.8839 9.78762
0.0261662 0.318531 8.21452 0.0320063 0.317493 12.8602 0.0241421 9.82346 0.0231262 0.317806 13.969 9.88762
0.0265894 0.318573 8.31452 0.028073 0.317503 12.9602 0.0242286 9.92346 0.0228995 0.317801 14.0542 9.98762
0.0270509 0.318535 8.41452 0.0261086 0.317504 13.0602 0.0243521 10.0235 0.0226961 0.317769 14.1394 10.0876
0.0275733 0.318558 8.51452 0.0249528 0.317494 13.1602 0.0244451 10.1235 0.0225332 0.317815 14.2246 10.1876
0.028177 0.318569 8.61452 0.0242243 0.317494 13.2602 0.0245611 10.2235 0.022364 0.317786 14.3098 10.2876
0.0288151 0.318535 8.71452 0.0237134 0.317512 13.3602 0.0246832 10.3235 0.02223 0.317774 14.395 10.3876
0.0295506 0.318557 8.81452 0.0233244 0.31748 13.4602 0.0247918 10.4235 0.0220859 0.317802 14.4801 10.4876
0.0303958 0.318564 8.91452 0.0230421 0.317502 13.5602 0.024902 10.5235 0.0219529 0.317783 14.5653 10.5876
0.0313509 0.318549 9.01452 0.0228021 0.317504 13.6602 0.0250273 10.6235 0.0218229 0.317799 14.6505 10.6876
0.0324417 0.318562 9.11452 0.0226047 0.317495 13.7602 0.0251352 10.7235 0.0217074 0.317804 14.7357 10.7876
0.0337113 0.318549 9.21452 0.022442 0.317507 13.8602 0.0252657 10.8235 0.0215889 0.317781 14.8209 10.8876
0.0351845 0.318529 9.31452 0.022277 0.317503 13.9602 0.02539 10.9235 0.0214998 0.317793 14.9061 10.9876
0.0368644 0.318569 9.41452 0.0221257 0.317486 14.0602 0.0255072 11.0235 0.021381 0.317799 14.9912 11.0876
0.038898 0.318526 9.51452 0.0219931 0.317513 14.1602 0.0256759 11.1235 0.021277 0.317766 15.0764 11.1876
0.0413517 0.318535 9.61452 0.021879 0.31772 14.2602 0.0257987 11.2235 0.0212067 0.317811 15.1616 11.2876
0.0443599 0.318564 9.71452 0.0217708 0.317496 14.3602 0.0259421 11.3235 0.0211111 0.317806 15.2468 11.3876
0.0480605 0.318526 9.81452 0.0216645 0.317744 14.4602 0.0261025 11.4235 0.021034 0.317773 15.332 11.4876
0.0528287 0.318522 9.91452 0.0215456 0.317706 14.5602 0.02626 11.5235 0.0209785 0.317813 15.4172 11.5876
0.0592268 0.318565 10.0145 0.0214645 0.31773 14.6602 0.026419 11.6235 0.0208989 0.317774 15.5024 11.6876
0.068078 0.318526 10.1145 0.0213742 0.317717 14.7602 0.0266108 11.7235 0.0208521 0.317772 15.5875 11.7876
0.0811088 0.31855 10.2145 0.0212929 0.3177 14.8602 0.0267648 11.8235 0.0208043 0.317797 15.6727 11.8876
0.100617 0.31857 10.3145 0.0212191 0.317728 14.9602 0.0269758 11.9235 0.0207611 0.318103 15.7579 11.9876
0.12983 0.318539 10.4145 0.0211382 0.317719 15.0602 0.0271757 12.0235 0.0207658 0.318111 15.8431 12.0876
0.172703 0.318551 10.5145 0.0210853 0.317705 15.1602 0.0273735 12.1235 0.0207446 0.318122 15.9283 12.1876
0.227485 0.318548 10.6145 0.0210284 0.317723 15.2602 0.0275884 12.2235 0.0207265 0.318099 16.0135 12.2876
0.283752 0.318518 10.7145 0.0209728 0.317705 15.3602 0.0278371 12.3235 0.0207499 0.318113 16.0986 12.3876
0.331223 0.318566 10.8145 0.0209402 0.317715 15.4602 0.0280683 12.4235 0.0207517 0.318109 16.1838 12.4876
0.377028 0.318527 10.9145 0.0209085 0.317728 15.5602 0.0283419 12.5235 0.0207656 0.318079 16.269 12.5876
0.423747 0.318536 11.0145 0.0208724 0.317707 15.6602 0.0285956 12.6235 0.0208093 0.318125 16.3542 12.6876
0.464367 0.318583 11.1145 0.0208821 0.317734 15.7602 0.0288638 12.7235 0.0208319 0.3181 16.4394 12.7876
0.490098 0.318532 11.2145 0.0208793 0.317727 15.8602 0.0291706 12.8235 0.0208855 0.318112 16.5246 12.8876
0.504358 0.318546 11.3145 0.0208649 0.31771 15.9602 0.0294786 12.9235 0.020961 0.318148 16.6097 12.9876
0.510493 0.318559 11.4145 0.020887 0.317725 16.0602 0.0298143 13.0235 0.0210069 0.318115 16.6949 13.0876
0.505093 0.318526 11.5145 0.0208842 0.317727 16.1602 0.0301664 13.1235 0.0210726 0.318125 16.7801 13.1876
0.475096 0.318544 11.6145 0.020928 0.317707 16.2602 0.0305321 13.2235 0.0211586 0.318152 16.8653 13.2876
0.396633 0.318577 11.7145 0.0209737 0.317722 16.3602 0.0309091 13.3235 0.0212288 0.318126 16.9505 13.3876
0.247269 0.318516 11.8145 0.0210162 0.317715 16.4602 0.031362 13.4235 0.0213169 0.318111 17.0357 13.4876
0.0985947 0.318545 11.9145 0.0210768 0.317706 16.5602 0.0317901 13.5235 0.0214075 0.318126 17.1208 13.5876
0.0494547 0.318542 12.0145 0.0211513 0.317735 16.6602 0.0322855 13.6235 0.0215118 0.318092 17.206 13.6876
0.0345508 0.318519 12.1145 0.0212113 0.317943 16.7602 0.0328065 13.7235 0.0216425 0.318126 17.2912 13.7876
0.0293487 0.318561 12.2145 0.0213021 0.317948 16.8602 0.0333619 13.8235 0.0217413 0.31812 17.3764 13.8876
0.0270393 0.31853 12.3145 0.0213807 0.317949 16.9602 0.0339778 13.9235 0.0218575 0.318405 17.4616 13.9876
0.0256776 0.318833 12.4145 0.0214654 0.317932 17.0602 0.034653 14.0235 0.022021 0.318458 17.5468 14.0876
0.0248548 0.318871 12.5145 0.0215983 0.317954 17.1602 0.035332 14.1235 0.0221562 0.31842 17.632 14.1876
0.0242717 0.318846 12.6145 0.0217057 0.317959 17.2602 0.0361081 14.2235 0.0223179 0.318434 17.7171 14.2876
0.02385 0.318827 12.7145 0.0218171 0.317929 17.3602 0.0369302 14.3235 0.0224995 0.318461 17.8023 14.3876
0.0235312 0.318876 12.8145 0.0219517 0.317944 17.4602 0.037846 14.4235 0.0226887 0.318437 17.8875 14.4876
0.0232628 0.318816 12.9145 0.0220822 0.317952 17.5602 0.0388641 14.5235 0.0229038 0.318454 17.9727 14.5876
0.023047 0.31884 13.0145 0.0222316 0.318147 17.6602 0.0399751 14.6235 0.0231354 0.318464 18.0579 14.6876
0.022858 0.318841 13.1145 0.0224003 0.31817 17.7602 0.0412125 14.7235 0.0233964 0.318429 18.1431 14.7876
0.0226877 0.318827 13.2145 0.0225811 0.318159 17.8602 0.0426176 14.8235 0.0236879 0.31877 18.2282 14.8876
0.0225431 0.318858 13.3145 0.0227886 0.318153 17.9602 0.0442115 14.9235 0.0240037 0.318771 18.3134 14.9876
0.0223961 0.318851 13.4145 0.0230002 0.318396 18.0602 0.0460571 15.0235 0.0243366 0.318741 18.3986 15.0876
0.022277 0.319154 13.5145 0.0232281 0.318377 18.1602 0.0481841 15.1235 0.0247319 0.318764 18.4838 15.1876
0.0221617 0.319158 13.6145 0.0235046 0.318389 18.2602 0.0506855 15.2235 0.0251283 0.319069 18.569 15.2876
0.0220455 0.319153 13.7145 0.0237926 0.318617 18.3602 0.0536939 15.3235 0.0255849 0.319058 18.6542 15.3876
0.0219531 0.319147 13.8145 0.024123 0.318592 18.4602 0.0573605 15.4235 0.026106 0.319091 18.7393 15.4876
0.0218708 0.319487 13.9145 0.0245144 0.318835 18.5602 0.0618254 15.5235 0.0266561 0.319378 18.8245 15.5876
0.0217695 0.31945 14.0145 0.0249285 0.319054 18.6602 0.067555 15.6235 0.0272696 0.319673 18.9097 15.6876
0.0217014 0.319766 14.1145 0.0254033 0.319269 18.7602 0.0750497 15.7235 0.0279539 0.3197 18.9949 15.7876
0.0216139 0.32009 14.2145 0.0259576 0.319747 18.8602 0.0853208 15.8235 0.0287001 0.320281 19.0801 15.8876
0.0215459 0.320386 14.3145 0.0265714 0.320165 18.9602 0.0998359 15.9235 0.0295269 0.320634 19.1653 15.9876
0.0215098 0.321016 14.4145 0.027307 0.320843 19.0602 0.120477 16.0235 0.0304094 0.32158 19.2504 16.0876
0.0214462 0.32197 14.5145 0.0281587 0.321986 19.1602 0.14957 16.1235 0.031337 0.32249 19.3356 16.1876
0.0213985 0.322879 14.6145 0.0291224 0.323319 19.2602 0.188566 16.2235 0.0323534 0.324078 19.4208 16.2876
0.0213923 0.32446 14.7145 0.0302637 0.325295 19.3602 0.23637 16.3235 0.0333903 0.325911 19.506 16.3876
0.0213648 0.326316 14.8145 0.0316111 0.326886 19.4602 0.283836 16.4235 0.0345347 0.327767 19.5912 16.4876
0.0213696 0.326294 14.9145 0.0332177 0.326633 19.5602 0.290279 16.5235 0.0357296 0.32782 19.6764 16.5876
0.0213699 0.326952 15.0145 0.0352115 0.32753 19.6602 0.30331 16.6235 0.0369834 0.328726 19.7616 16.6876
0.0213775 0.328186 15.1145 0.0376286 0.329107 19.7602 0.335027 16.7235 0.0383709 0.33028 19.8467 16.7876
0.0214103 0.33036 15.2145 0.0406869 0.331559 19.8602 0.386344 16.8235 0.0398855 0.332796 19.9319 16.8876
0.0214467 0.331641 15.3145 0.0446923 0.333147 19.9602 0.425287 16.9235 0.0414847 0.334628 20.0171 16.9876
0.0214772 0.332536 15.4145 0.0500639 0.334275 20.0602 0.451504 17.0235 0.0432801 0.335893 20.1023 17.0876
0.0215478 0.333474 15.5145 0.0578238 0.335155 20.1602 0.472302 17.1235 0.0452675 0.337145 20.1875 17.1876
0.0216127 0.334451 15.6145 0.0699639 0.335841 20.2602 0.486052 17.2235 0.0474904 0.338059 20.2727 17.2876
0.021668 0.334085 15.7145 0.0906729 0.335599 20.3602 0.479104 17.3235 0.0500541 0.337769 20.3578 17.3876
0.0217577 0.332245 15.8145 0.127033 0.333129 20.4602 0.431447 17.4235 0.0530097 0.335591 20.443 17.4876
0.0218399 0.326649 15.9145 0.188194 0.325983 20.5602 0.286507 17.5235 0.0565745 0.328432 20.5282 17.5876
0.0219293 0.321939 16.0145 0.266119 0.320633 20.6602 0.130349 17.6235 0.0608875 0.322878 20.6134 17.6876
0.0220529 0.32073 16.1145 0.326988 0.319052 20.7602 0.0496698 17.7235 0.0662809 0.320645 20.6986 17.7876
0.0221621 0.320712 16.2145 0.384915 0.319536 20.8602 0.0355469 17.8235 0.0734213 0.320913 20.7838 17.8876
0.0222822 0.320685 16.3145 0.446583 0.319508 20.9602 0.0309892 17.9235 0.0834879 0.320632 20.8689 17.9876
0.0224272 0.32042 16.4145 0.489038 0.319307 21.0602 0.0285271 18.0235 0.0988932 0.320305 20.9541 18.0876
0.0225641 0.320402 16.5145 0.50761 0.319079 21.1602 0.0271614 18.1235 0.124052 0.320008 21.0393 18.1876
0.022732 0.320083 16.6145 0.515052 0.319066 21.2602 0.0263748 18.2235 0.164463 0.320005 21.1245 18.2876
0.0229074 0.320113 16.7145 0.514197 0.318862 21.3602 0.0258608 18.3235 0.219318 0.319685 21.2097 18.3876
0.023074 0.320086 16.8145 0.495045 0.31885 21.4602 0.0255203 18.4235 0.277881 0.319708 21.2949 18.4876
0.0232712 0.320092 16.9145 0.436742 0.318834 21.5602 0.0252688 18.5235 0.29859 0.31973 21.38 18.5876
0.0234805 0.31981 17.0145 0.292006 0.31886 21.6602 0.0250504 18.6235 0.311752 0.319383 21.4652 18.6876
0.0236981 0.319771 17.1145 0.116944 0.318603 21.7602 0.0248968 18.7235 0.3776 0.319389 21.5504 18.7876
0.0239488 0.319768 17.2145 0.0518857 0.318615 21.8602 0.0247625 18.8235 0.43987 0.319404 21.6356 18.8876
0.0242135 0.319771 17.3145 0.0343481 0.318632 21.9602 0.0246279 18.9235 0.48454 0.31938 21.7208 18.9876
0.0244948 0.319754 17.4145 0.0288614 0.318602 22.0602 0.0245365 19.0235 0.505548 0.319086 21.806 19.0876
0.0248134 0.319782 17.5145 0.0265407 0.318625 22.1602 0.0244408 19.1235 0.51537 0.319071 21.8912 19.1876
0.025167 0.319773 17.6145 0.0251861 0.318616 22.2602 0.0243516 19.2235 0.513821 0.319067 21.9763 19.2876
0.0255693 0.31977 17.7145 0.0243705 0.318379 22.3602 0.0242703 19.3235 0.478091 0.319112 22.0615 19.3876
0.0260279 0.319801 17.8145 0.0238397 0.318391 22.4602 0.0241753 19.4235 0.361409 0.31906 22.1467 19.4876
0.026532 0.319796 17.9145 0.0234423 0.318393 22.5602 0.0240789 19.5235 0.197582 0.319064 22.2319 19.5876
0.0270645 0.319757 18.0145 0.023149 0.318374 22.6602 0.0239834 19.6235 0.0642094 0.318789 22.3171 19.6876
0.0277007 0.319785 18.1145 0.0229199 0.318399 22.7602 0.0238752 19.7235 0.0431134 0.318756 22.4023 19.7876
0.0284189 0.319467 18.2145 0.022729 0.318391 22.8602 0.0237823 19.8235 0.039203 0.318771 22.4874 19.8876
0.0292259 0.319463 18.3145 0.0225544 0.318379 22.9602 0.0236752 19.9235 0.0350504 0.318764 22.5726 19.9876
0.0301776 0.319499 18.4145 0.0224108 0.318414 23.0602 0.0235578 20.0235 0.0316459 0.318739 22.6578 20.0876
0.0312095 0.319445 18.5145 0.022254 0.318156 23.1602 0.0234511 20.1235 0.0290635 0.318763 22.743 20.1876
0.0324721 0.319465 18.6145 0.022138 0.318167 23.2602 0.0233414 20.2235 0.0270961 0.318738 22.8282 20.2876
0.0339687 0.319476 18.7145 0.0220313 0.318193 23.3602 0.0232041 20.3235 0.0257343 0.31874 22.9134 20.3876
0.0356895 0.319445 18.8145 0.0219103 0.318159 23.4602 0.023114 20.4235 0.0248695 0.318778 22.9985 20.4876
0.0377412 0.319464 18.9145 0.0218093 0.31817 23.5602 0.0229977 20.5235 0.0242689 0.31843 23.0837 20.5876
0.0401936 0.31945 19.0145 0.0216975 0.318164 23.6602 0.0228753 20.6235 0.0238692 0.318448 23.1689 20.6876
0.0432382 0.319445 19.1145 0.0215954 0.318156 23.7602 0.0227903 20.7235 0.0235506 0.31847 23.2541 20.7876
0.0470695 0.319471 19.2145 0.0215145 0.318198 23.8602 0.0226692 20.8235 0.0232903 0.318439 23.3393 20.8876
0.0519898 0.319463 19.3145 0.0214109 0.318171 23.9602 0.0225623 20.9235 0.0230792 0.318457 23.4245 20.9876
0.0586878 0.319451 19.4145 0.0213266 0.318156 24.0602 0.0224803 21.0235 0.0228871 0.318457 23.5096 21.0876
0.0681402 0.319493 19.5145 0.0212547 0.318175 24.1602 0.0223928 21.1235 0.0227096 0.318418 23.5948 21.1876
0.0823055 0.319444 19.6145 0.0211629 0.318162 24.2602 0.0222858 21.2235 0.0225813 0.31846 23.68 21.2876
0.103989 0.319459 19.7145 0.0210853 0.318165 24.3602 0.0222208 21.3235 0.0224157 0.31844 23.7652 21.3876
0.137147 0.319479 19.8145 0.0210336 0.318179 24.4602 0.022134 21.4235 0.022285 0.31844 23.8504 21.4876
0.185467 0.319447 19.9145 0.0209542 0.318143 24.5602 0.0220703 21.5235 0.0221715 0.318479 23.9356 21.5876
0.243757 0.319467 20.0145 0.0209013 0.31817 24.6602 0.0220008 21.6235 0.0220433 0.318452 24.0208 21.6876
0.299739 0.319476 20.1145 0.0208471 0.31818 24.7602 0.0219295 21.7235 0.0219148 0.318446 24.1059 21.7876
0.345596 0.319446 20.2145 0.0208017 0.318157 24.8602 0.0218787 21.8235 0.0218132 0.318159 24.1911 21.8876
0.394035 0.319478 20.3145 0.0207649 0.317955 24.9602 0.0218536 21.9235 0.0216692 0.318114 24.2763 21.9876
0.441448 0.319469 20.4145 0.0207348 0.318182 25.0602 0.0217925 22.0235 0.0215845 0.318139 24.3615 22.0876
0.478123 0.319446 20.5145 0.0207057 0.318156 25.1602 0.0217748 22.1235 0.021456 0.318133 24.4467 22.1876
0.499171 0.319469 20.6145 0.020693 0.317951 25.2602 0.021756 22.2235 0.0213614 0.318104 24.5319 22.2876
0.50966 0.319436 20.7145 0.0206801 0.317945 25.3602 0.021718 22.3235 0.0212799 0.318164 24.617 22.3876
0.512092 0.319446 20.8145 0.0206797 0.317949 25.4602 0.0217233 22.4235 0.0211853 0.318153 24.7022 22.4876
0.498591 0.319472 20.9145 0.0206826 0.317959 25.5602 0.0217062 22.5235 0.0210929 0.318119 24.7874 22.5876
0.452055 0.319426 21.0145 0.0206722 0.317927 25.6602 0.0216971 22.6235 0.0210244 0.318155 24.8726 22.6876
0.345778 0.319449 21.1145 0.0207107 0.317942 25.7602 0.0217175 22.7235 0.0209388 0.318129 24.9578 22.7876
0.170602 0.319475 21.2145 0.0207365 0.317956 25.8602 0.021717 22.8235 0.0208849 0.318132 25.043 22.8876
0.0698946 0.319419 21.3145 0.020757 0.317919 25.9602 0.0217282 22.9235 0.0208329 0.318158 25.1281 22.9876
0.0404961 0.319454 21.4145 0.0208132 0.317945 26.0602 0.0217727 23.0235 0.0207662 0.318138 25.2133 23.0876
0.031353 0.319466 21.5145 0.0208544 0.317949 26.1602 0.0217723 23.1235 0.0207419 0.31813 25.2985 23.1876
0.0280017 0.319442 21.6145 0.0208945 0.317912 26.2602 0.0217974 23.2235 0.0206882 0.318146 25.3837 23.2876
0.0262304 0.319148 21.7145 0.0209826 0.317954 26.3602 0.0218396 23.3235 0.0206595 0.318136 25.4689 23.3876
0.0251918 0.319138 21.8145 0.0210346 0.317939 26.4602 0.0218519 23.4235 0.0206639 0.318156 25.5541 23.4876
0.0245362 0.319142 21.9145 0.0211173 0.31793 26.5602 0.0219142 23.5235 0.0206425 0.31816 25.6392 23.5876
0.0240697 0.319179 22.0145 0.0212018 0.317944 26.6602 0.021955 23.6235 0.020622 0.318122 25.7244 23.6876
0.0237062 0.319147 22.1145 0.0212896 0.317935 26.7602 0.0219918 23.7235 0.0206434 0.318149 25.8096 23.7876
0.0234413 0.31915 22.2145 0.021404 0.317942 26.8602 0.0220368 23.8235 0.0206357 0.318138 25.8948 23.8876
0.0232042 0.319168 22.3145 0.0214944 0.317942 26.9602 0.0220978 23.9235 0.0206498 0.318118 25.98 23.9876
0.0229821 0.319135 22.4145 0.0216061 0.317926 27.0602 0.0221362 24.0235 0.0206828 0.318143 26.0652 24.0876
0.0227913 0.319147 22.5145 0.0217546 0.317939 27.1602 0.0222025 24.1235 0.0206926 0.318133 26.1504 24.1876
0.0226402 0.319175 22.6145 0.0219033 0.317959 27.2602 0.0222444 24.2235 0.020746 0.31813 26.2355 24.2876
0.0225013 0.319129 22.7145 0.0220579 0.317923 27.3602 0.0222983 24.3235 0.020779 0.318171 26.3207 24.3876
0.022373 0.319162 22.8145 0.0222445 0.317944 27.4602 0.0223752 24.4235 0.020804 0.318112 26.4059 24.4876
0.0222433 0.319159 22.9145 0.0224459 0.317944 27.5602 0.0224229 24.5235 0.0208703 0.318136 26.4911 24.5876
0.0221132 0.319137 23.0145 0.0226753 0.31793 27.6602 0.0224774 24.6235 0.0209343 0.31817 26.5763 24.6876
0.0220186 0.319176 23.1145 0.0229595 0.317955 27.7602 0.0225505 24.7235 0.0209762 0.318121 26.6615 24.7876
0.0219166 0.319143 23.2145 0.0232426 0.317932 27.8602 0.022595 24.8235 0.0210836 0.318145 26.7466 24.8876
0.0218271 0.31915 23.3145 0.0235917 0.317933 27.9602 0.0226693 24.9235 0.0211659 0.318158 26.8318 24.9876
0.0217633 0.31918 23.4145 0.0239916 0.317967 28.0602 0.0227402 25.0235 0.0212431 0.318124 26.917 25.0876
0.021639 0.319128 23.5145 0.0244286 0.317941 28.1602 0.0227886 25.1235 0.0213581 0.318156 27.0022 25.1876
0.0216047 0.31915 23.6145 0.0249458 0.317948 28.2602 0.0228768 25.2235 0.0214523 0.318141 27.0874 25.2876
0.0215307 0.319162 23.7145 0.0255353 0.317954 28.3602 0.0229424 25.3235 0.0215722 0.318126 27.1726 25.3876
0.021455 0.319133 23.8145 0.0261918 0.317929 28.4602 0.0229966 25.4235 0.021728 0.318156 27.2577 25.4876
0.0214104 0.31915 23.9145 0.0269786 0.317943 28.5602 0.0230749 25.5235 0.0218769 0.318131 27.3429 25.5876
0.0213626 0.319146 24.0145 0.0278963 0.31795 28.6602 0.0231417 25.6235 0.0220335 0.318136 27.4281 25.6876
0.0213188 0.319127 24.1145 0.0289524 0.317919 28.7602 0.0232139 25.7235 0.0222479 0.318154 27.5133 25.7876
0.0212764 0.319171 24.2145 0.0302137 0.317946 28.8602 0.0232929 25.8235 0.022441 0.318118 27.5985 25.8876
0.0212538 0.319146 24.3145 0.0316758 0.317943 28.9602 0.0233752 25.9235 0.0226979 0.318136 27.6837 25.9876
0.0212556 0.319129 24.4145 0.0334656 0.317931 29.0602 0.0234428 26.0235 0.0229675 0.318153 27.7688 26.0876
0.0212497 0.319164 24.5145 0.0356317 0.317951 29.1602 0.0235359 26.1235 0.0232789 0.318107 27.854 26.1876
0.0212464 0.319152 24.6145 0.0382531 0.317933 29.2602 0.0236275 26.2235 0.0236414 0.318161 27.9392 26.2876
0.0212545 0.319137 24.7145 0.0415643 0.31794 29.3602 0.023686 26.3235 0.0240085 0.318136 28.0244 26.3876
0.0212676 0.319154 24.8145 0.045812 0.317969 29.4602 0.0237809 26.4235 0.0244538 0.31812 28.1096 26.4876
0.0212979 0.319136 24.9145 0.0515043 0.317947 29.5602 0.0238596 26.5235 0.0249384 0.318171 28.1948 26.5876
0.0213541 0.319139 25.0145 0.0595867 0.317962 29.6602 0.0239513 26.6235 0.0254528 0.318156 28.28 26.6876
0.0213828 0.319152 25.1145 0.0718364 0.31796 29.7602 0.0240307 26.7235 0.0260322 0.318145 28.3651 26.7876
0.021427 0.31912 25.2145 0.09174 0.31793 29.8602 0.0241063 26.8235 0.0266804 0.31815 28.4503 26.8876
0.0215134 0.319151 25.3145 0.124598 0.317949 29.9602 0.0242053 26.9235 0.0273882 0.31812 28.5355 26.9876
0.0215908 0.319156 25.4145 0.177514 0.317946 30.0602 0.0243194 27.0235 0.0281967 0.318142 28.6207 27.0876
0.0216506 0.319105 25.5145 0.246867 0.317933 30.1602 0.0243971 27.1235 0.0290435 0.318184 28.7059 27.1876
0.0217651 0.319137 25.6145 0.31087 0.31796 30.2602 0.0245026 27.2235 0.02997 0.318138 28.7911 27.2876
0.021841 0.319435 25.7145 0.358303 0.31795 30.3602 0.0246006 27.3235 0.0309864 0.318159 28.8762 27.3876
0.0219457 0.319122 25.8145 0.419052 0.317948 30.4602 0.0247019 27.4235 0.03204 0.318167 28.9614 27.4876
0.0220551 0.319466 25.9145 0.469568 0.317971 30.5602 0.024828 27.5235 0.0331636 0.318121 29.0466 27.5876
0.0221741 0.319428 26.0145 0.496862 0.317938 30.6602 0.0249278 27.6235 0.0343655 0.318148 29.1318 27.6876
0.0223152 0.319433 26.1145 0.508564 0.317955 30.7602 0.0250372 27.7235 0.035586 0.318134 29.217 27.7876
0.0224541 0.319468 26.2145 0.512696 0.317967 30.8602 0.0251608 27.8235 0.0368793 0.318132 29.3022 27.8876
0.0226006 0.319446 26.3145 0.503915 0.317948 30.9602 0.0252796 27.9235 0.0382611 0.318157 29.3873 27.9876
0.0227689 0.319449 26.4145 0.467897 0.31818 31.0602 0.0254112 28.0235 0.0397317 0.318139 29.4725 28.0876
0.0229348 0.319469 26.5145 0.36809 0.318172 31.1602 0.0255593 28.1235 0.0413317 0.318159 29.5577 28.1876
0.0231229 0.319422 26.6145 0.182421 0.31816 31.2602 0.0256803 28.2235 0.0430358 0.318166 29.6429 28.2876
0.0233525 0.319449 26.7145 0.0710145 0.318194 31.3602 0.0258159 28.3235 0.044893 0.318118 29.7281 28.3876
0.0235778 0.319458 26.8145 0.0397059 0.318166 31.4602 0.0259789 28.4235 0.0469351 0.318129 29.8133 28.4876
0.0238321 0.319435 26.9145 0.0305549 0.318168 31.5602 0.0261158 28.5235 0.049211 0.318139 29.8984 28.5876
0.0241146 0.31947 27.0145 0.0273374 0.318187 31.6602 0.0262684 28.6235 0.0517699 0.318107 29.9836 28.6876
0.0244304 0.319475 27.1145 0.0256006 0.318169 31.7602 0.0264375 28.7235 0.0547726 0.318148 30.0688 28.7876
0.024766 0.319448 27.2145 0.0246045 0.318178 31.8602 0.0265961 28.8235 0.0582733 0.318133 30.154 28.8876
0.0251628 0.319497 27.3145 0.0239486 0.318181 31.9602 0.0267722 28.9235 0.0625492 0.318092 30.2392 28.9876
0.0255624 0.319461 27.4145 0.0235017 0.318144 32.0602 0.026965 29.0235 0.067996 0.318165 30.3244 29.0876
0.0260544 0.319457 27.5145 0.0231796 0.318172 32.1602 0.0271451 29.1235 0.0753049 0.318126 30.4096 29.1876
0.0265929 0.319482 27.6145 0.0229136 0.318173 32.2602 0.027374 29.2235 0.0858918 0.318123 30.4947 29.2876
0.0272096 0.319448 27.7145 0.0227113 0.318173 32.3602 0.0275642 29.3235 0.10227 0.318166 30.5799 29.3876
0.0279288 0.319476 27.8145 0.0225435 0.318177 32.4602 0.0277773 29.4235 0.129118 0.318103 30.6651 29.4876
0.0287197 0.319484 27.9145 0.0223816 0.318163 32.5602 0.0280392 29.5235 0.171675 0.31814 30.7503 29.5876
0.0296392 0.31944 28.0145 0.0222543 0.318166 32.6602 0.0282385 29.6235 0.227596 0.318142 30.8355 29.6876
0.0306966 0.319458 28.1145 0.022133 0.31818 32.7602 0.0285094 29.7235 0.283759 0.318123 30.9207 29.7876
0.0319522 0.319459 28.2145 0.0219945 0.318162 32.8602 0.0287864 29.8235 0.298968 0.318135 31.0058 29.8876
0.0334069 0.319441 28.3145 0.0218968 0.318164 32.9602 0.0290464 29.9235 0.312978 0.318147 31.091 29.9876
0.0351636 0.319791 28.4145 0.0217742 0.318179 33.0602 0.0293575 30.0235 0.37956 0.318113 31.1762 30.0876
0.0371963 0.319774 28.5145 0.0216686 0.318153 33.1602 0.0296737 30.1235 0.441205 0.318462 31.2614 30.1876
0.0396892 0.319748 28.6145 0.0215881 0.318174 33.2602 0.0299813 30.2235 0.485102 0.318424 31.3466 30.2876
0.042774 0.319785 28.7145 0.0214853 0.318167 33.3602 0.0303551 30.3235 0.50576 0.318432 31.4318 30.3876
0.04665 0.319746 28.8145 0.0213728 0.318135 33.4602 0.0307209 30.4235 0.515353 0.318451 31.5169 30.4876
0.051698 0.31975 28.9145 0.0213081 0.318165 33.5602 0.0311118 30.5235 0.51292 0.318439 31.6021 30.5876
0.0586026 0.319781 29.0145 0.0212152 0.318386 33.6602 0.031545 30.6235 0.474563 0.318435 31.6873 30.6876
0.06843 0.319756 29.1145 0.0211362 0.318369 33.7602 0.0319938 30.7235 0.351595 0.318472 31.7725 30.7876
0.0834457 0.319758 29.2145 0.0210574 0.318395 33.8602 0.0324801 30.8235 0.189774 0.318407 31.8577 30.8876
0.106646 0.319792 29.3145 0.0209714 0.318379 33.9602 0.0330405 30.9235 0.0615682 0.318452 31.9429 30.9876
0.142513 0.319759 29.4145 0.0209183 0.318363 34.0602 0.0336178 31.0235 0.0427826 0.318449 32.028 31.0876
0.194221 0.319772 29.5145 0.0208682 0.318396 34.1602 0.0342244 31.1235 0.0388572 0.31842 32.1132 31.1876
0.254204 0.320086 29.6145 0.0207952 0.318377 34.2602 0.0349138 31.2235 0.0346873 0.318458 32.1984 31.2876
0.309219 0.320071 29.7145 0.0207567 0.318396 34.3602 0.0356329 31.3235 0.031298 0.318457 32.2836 31.3876
0.355208 0.320099 29.8145 0.0207138 0.318393 34.4602 0.0364309 31.4235 0.0287464 0.318441 32.3688 31.4876
0.404568 0.320098 29.9145 0.0206764 0.31837 34.5602 0.0373071 31.5235 0.0268429 0.318452 32.454 31.5876
0.45168 0.320071 30.0145 0.0206457 0.318606 34.6602 0.0382437 31.6235 0.0255261 0.318427 32.5392 31.6876
0.485359 0.320119 30.1145 0.0206321 0.318609 34.7602 0.039301 31.7235 0.02471 0.31875 32.6243 31.7876
0.503627 0.320396 30.2145 0.0206021 0.318591 34.8602 0.040465 31.8235 0.0241597 0.31877 32.7095 31.8876
0.512114 0.320384 30.3145 0.0205973 0.318613 34.9602 0.0417432 31.9235 0.0237564 0.318712 32.7947 31.9876
0.511717 0.320426 30.4145 0.0205916 0.318609 35.0602 0.0432276 32.0235 0.0234774 0.318743 32.8799 32.0876
0.492419 0.320393 30.5145 0.0205963 0.318822 35.1602 0.0449158 32.1235 0.0232432 0.31876 32.9651 32.1876
0.43393 0.320701 30.6145 0.0206202 0.318848 35.2602 0.0468272 32.2235 0.0230363 0.318729 33.0503 32.2876
0.308226 0.320708 30.7145 0.0206335 0.318838 35.3602 0.0490902 32.3235 0.0228752 0.31909 33.1354 32.3876
0.132322 0.32068 30.8145 0.0206482 0.319059 35.4602 0.0517238 32.4235 0.0227164 0.319069 33.2206 32.4876
0.0580741 0.321 30.9145 0.0206798 0.319077 35.5602 0.0549367 32.5235 0.0225788 0.319054 33.3058 32.5876
0.0368539 0.321017 31.0145 0.0207137 0.319288 35.6602 0.0588532 32.6235 0.0224476 0.319404 33.391 32.6876
0.0300188 0.321299 31.1145 0.0207666 0.319552 35.7602 0.0637114 32.7235 0.0223015 0.319381 33.4762 32.7876
0.0273437 0.321343 31.2145 0.0208229 0.31979 35.8602 0.0699981 32.8235 0.0221919 0.319692 33.5614 32.8876
0.0257971 0.321635 31.3145 0.0208754 0.319953 35.9602 0.0784216 32.9235 0.0220789 0.320027 33.6465 32.9876
0.0248806 0.322235 31.4145 0.0209411 0.320424 36.0602 0.0901413 33.0235 0.0219419 0.320297 33.7317 33.0876
0.0242753 0.322579 31.5145 0.0210006 0.321077 36.1602 0.106931 33.1235 0.021836 0.320921 33.8169 33.1876
0.023855 0.323504 31.6145 0.0210637 0.321952 36.2602 0.130856 33.2235 0.0217225 0.321885 33.9021 33.2876
0.0235352 0.324761 31.7145 0.0211686 0.323118 36.3602 0.164016 33.3235 0.0216106 0.323114 33.9873 33.3876
0.0232849 0.32666 31.8145 0.0212566 0.324918 36.4602 0.20682 33.4235 0.0215064 0.324982 34.0725 33.4876
0.0230617 0.329109 31.9145 0.0213627 0.32729 36.5602 0.256412 33.5235 0.021405 0.326857 34.1576 33.5876
0.0228845 0.330972 32.0145 0.0214622 0.32911 36.6602 0.292223 33.6235 0.0213051 0.32839 34.2428 33.6876
0.0227178 0.331931 32.1145 0.0215894 0.329316 36.7602 0.295657 33.7235 0.0212298 0.328437 34.328 33.7876
0.0225576 0.33345 32.2145 0.0217365 0.330893 36.8602 0.313049 33.8235 0.0211086 0.329354 34.4132 33.8876
0.0224379 0.336224 32.3145 0.0219108 0.333603 36.9602 0.358297 33.9235 0.0210411 0.331526 34.4984 33.9876
0.0222981 0.339642 32.4145 0.022099 0.336494 37.0602 0.406919 34.0235 0.0209771 0.333736 34.5836 34.0876
0.0221707 0.34241 32.5145 0.0223418 0.338337 37.1602 0.438645 34.1235 0.0208866 0.335244 34.6688 34.1876
0.0220625 0.34525 32.6145 0.0225862 0.339897 37.2602 0.461692 34.2235 0.0208305 0.336494 34.7539 34.2876
0.0219351 0.347401 32.7145 0.0228958 0.341216 37.3602 0.480736 34.3235 0.0207575 0.337766 34.8391 34.3876
0.0218358 0.348644 32.8145 0.0232874 0.341912 37.4602 0.486851 34.4235 0.0207074 0.338364 34.9243 34.4876
0.021739 0.347733 32.9145 0.0237273 0.340565 37.5602 0.461004 34.5235 0.0206792 0.337116 35.0095 34.5876
0.0216412 0.342424 33.0145 0.0242969 0.335164 37.6602 0.362696 34.6235 0.0206262 0.332469 35.0947 34.6876
0.0215577 0.334075 33.1145 0.0249737 0.326652 37.7602 0.184896 34.7235 0.0205954 0.324648 35.1799 34.7876
0.0214684 0.329723 33.2145 0.0257984 0.323071 37.8602 0.0652723 34.8235 0.0205798 0.321265 35.265 34.8876
0.0213927 0.329394 33.3145 0.0268332 0.3233 37.9602 0.0391092 34.9235 0.0205598 0.321246 35.3502 34.9876
0.0213434 0.329097 33.4145 0.0280246 0.32331 38.0602 0.0328462 35.0235 0.0205644 0.320918 35.4354 35.0876
0.0212941 0.328808 33.5145 0.0294694 0.32307 38.1602 0.029642 35.1235 0.0205654 0.320626 35.5206 35.1876
0.0212485 0.328475 33.6145 0.0312103 0.322868 38.2602 0.0277888 35.2235 0.0205377 0.320289 35.6058 35.2876
0.0212172 0.32818 33.7145 0.0333224 0.322864 38.3602 0.0267246 35.3235 0.0205608 0.319981 35.691 35.3876
0.0211812 0.328206 33.8145 0.0359495 0.322607 38.4602 0.0261225 35.4235 0.0205762 0.319996 35.7761 35.4876
0.0211653 0.327831 33.9145 0.0392798 0.322627 38.5602 0.0257116 35.5235 0.0205779 0.319674 35.8613 35.5876
0.0211423 0.327881 34.0145 0.0435853 0.322401 38.6602 0.0254407 35.6235 0.0206118 0.319685 35.9465 35.6876
0.0211072 0.327861 34.1145 0.0494499 0.322399 38.7602 0.025244 35.7235 0.0206337 0.319689 36.0317 35.7876
0.0211114 0.32784 34.2145 0.0579187 0.322422 38.8602 0.025069 35.8235 0.0206461 0.319656 36.1169 35.8876
0.0211427 0.327873 34.3145 0.0712323 0.322409 38.9602 0.0249518 35.9235 0.0207118 0.319664 36.2021 35.9876
0.0211548 0.32753 34.4145 0.0939086 0.322184 39.0602 0.0248541 36.0235 0.0207531 0.31937 36.2872 36.0876
0.0211787 0.327545 34.5145 0.133175 0.3222 39.1602 0.0247506 36.1235 0.0208057 0.319354 36.3724 36.1876
0.0212132 0.327563 34.6145 0.19668 0.322172 39.2602 0.0246766 36.2235 0.0208861 0.319378 36.4576 36.2876
0.0212466 0.327523 34.7145 0.273137 0.322191 39.3602 0.0246015 36.3235 0.020941 0.319356 36.5428 36.3876
0.0213059 0.327537 34.8145 0.3303 0.322199 39.4602 0.02449 36.4235 0.0210481 0.319034 36.628 36.4876
0.021361 0.327542 34.9145 0.389747 0.322173 39.5602 0.0244239 36.5235 0.0211674 0.319078 36.7132 36.5876
0.0214198 0.327517 35.0145 0.450438 0.3222 39.6602 0.0243417 36.6235 0.0212678 0.319046 36.7984 36.6876
0.0215086 0.327546 35.1145 0.491575 0.321977 39.7602 0.0242473 36.7235 0.0214053 0.319049 36.8835 36.7876
0.0215889 0.327549 35.2145 0.509238 0.32195 39.8602 0.0241679 36.8235 0.0215437 0.319068 36.9687 36.8876
0.0216788 0.327535 35.3145 0.51633 0.321986 39.9602 0.0240694 36.9235 0.0217015 0.319014 37.0539 36.9876
0.0217753 0.327566 35.4145 0.514323 0.321971 40.0602 0.0239665 37.0235 0.0218931 0.319033 37.1391 37.0876
0.0218664 0.327538 35.5145 0.492456 0.321966 40.1602 0.0238888 37.1235 0.0221264 0.318757 37.2243 37.1876
0.0219897 0.327538 35.6145 0.42718 0.321997 40.2602 0.0237552 37.2235 0.0223672 0.318712 37.3095 37.2876
0.0221176 0.327566 35.7145 0.26962 0.321958 40.3602 0.0236307 37.3235 0.022679 0.318756 37.3946 37.3876
0.0222391 0.327531 35.8145 0.101986 0.32196 40.4602 0.0235297 37.4235 0.0230006 0.318732 37.4798 37.4876
0.0223806 0.327549 35.9145 0.0475845 0.321974 40.5602 0.0234089 37.5235 0.0233775 0.318726 37.565 37.5876
0.0225372 0.327554 36.0145 0.0328523 0.321934 40.6602 0.0232935 37.6235 0.0238228 0.318749 37.6502 37.6876
0.0227097 0.327507 36.1145 0.0282207 0.321974 40.7602 0.023199 37.7235 0.0242672 0.318709 37.7354 37.7876
0.0229171 0.327559 36.2145 0.0260776 0.321966 40.8602 0.0230655 37.8235 0.024821 0.31872 37.8206 37.8876
0.0231518 0.327562 36.3145 0.0248535 0.321943 40.9602 0.02295 37.9235 0.0254208 0.318758 37.9057 37.9876
0.0233937 0.32755 36.4145 0.0241177 0.321965 41.0602 0.0228382 38.0235 0.0260642 0.318721 37.9909 38.0876
0.0236837 0.327567 36.5145 0.0236258 0.321976 41.1602 0.0227317 38.1235 0.0267942 0.318748 38.0761 38.1876
0.0239885 0.327559 36.6145 0.0232651 0.321949 41.2602 0.022645 38.2235 0.02761 0.318761 38.1613 38.2876
0.0243274 0.32753 36.7145 0.023 0.321967 41.3602 0.0225381 38.3235 0.0284843 0.318709 38.2465 38.3876
0.0247429 0.327568 36.8145 0.0227812 0.321734 41.4602 0.0224406 38.4235 0.029466 0.318436 38.3317 38.4876
0.0251974 0.327527 36.9145 0.022628 0.321736 41.5602 0.0223611 38.5235 0.0305051 0.31843 38.4168 38.5876
0.0257218 0.32754 37.0145 0.0224711 0.321756 41.6602 0.0222573 38.6235 0.0316194 0.31841 38.502 38.6876
0.0263492 0.327587 37.1145 0.0223347 0.321744 41.7602 0.0221912 38.7235 0.0327925 0.318436 38.5872 38.7876
0.0270425 0.327538 37.2145 0.022211 0.321756 41.8602 0.0221166 38.8235 0.0340424 0.318425 38.6724 38.8876
0.0278867 0.327564 37.3145 0.0221004 0.321741 41.9602 0.02202 38.9235 0.0353299 0.318414 38.7576 38.9876
0.0288462 0.327587 37.4145 0.0219726 0.321713 42.0602 0.0219656 39.0235 0.0366908 0.318443 38.8428 39.0876
0.0299523 0.327828 37.5145 0.0218648 0.321731 42.1602 0.0219173 39.1235 0.0381044 0.318402 38.928 39.1876
0.0312861 0.327875 37.6145 0.0217633 0.321727 42.2602 0.0218542 39.2235 0.0396511 0.318429 39.0131 39.2876
0.0328561 0.327859 37.7145 0.0216654 0.321701 42.3602 0.021823 39.3235 0.0412936 0.318446 39.0983 39.3876
0.0348019 0.327854 37.8145 0.0215833 0.321751 42.4602 0.0217907 39.4235 0.0430301 0.318405 39.1835 39.4876
0.0371017 0.327868 37.9145 0.0214778 0.321724 42.5602 0.0217431 39.5235 0.044983 0.318422 39.2687 39.5876
0.0399719 0.327851 38.0145 0.0213904 0.321721 42.6602 0.0217396 39.6235 0.0470894 0.318414 39.3539 39.6876
0.0436396 0.327852 38.1145 0.0213126 0.321756 42.7602 0.021709 39.7235 0.0494513 0.31841 39.4391 39.7876
0.0484213 0.327883 38.2145 0.0212115 0.321725 42.8602 0.0216957 39.8235 0.0521392 0.318445 39.5242 39.8876
0.0549412 0.327868 38.3145 0.0211409 0.321732 42.9602 0.0217029 39.9235 0.055257 0.318413 39.6094 39.9876
0.0643783 0.327863 38.4145 0.0210716 0.321746 43.0602 0.021685 40.0235 0.0589586 0.318398 39.6946 40.0876
0.0791318 0.32788 38.5145 0.0209727 0.321721 43.1602 0.0216901 40.1235 0.0635052 0.318454 39.7798 40.1876
0.102975 0.327867 38.6145 0.0209208 0.321744 43.2602 0.0217057 40.2235 0.0693635 0.318104 39.865 40.2876
0.141541 0.328174 38.7145 0.0208617 0.321752 43.3602 0.0217054 40.3235 0.0773391 0.318436 39.9502 40.3876
0.198491 0.328187 38.8145 0.0207904 0.321725 43.4602 0.0217325 40.4235 0.0891161 0.318129 40.0353 40.4876
0.263204 0.328146 38.9145 0.020755 0.321754 43.5602 0.0217557 40.5235 0.10774 0.318099 40.1205 40.5876
0.319611 0.328182 39.0145 0.0206869 0.321737 43.6602 0.0217731 40.6235 0.138483 0.318101 40.2057 40.6876
0.369953 0.32819 39.1145 0.0206476 0.321721 43.7602 0.0218128 40.7235 0.185564 0.318112 40.2909 40.7876
0.422964 0.328155 39.2145 0.0206128 0.321749 43.8602 0.0218512 40.8235 0.243783 0.318407 40.3761 40.8876
0.470208 0.328194 39.3145 0.020573 0.321726 43.9602 0.0218741 40.9235 0.292089 0.318436 40.4613 40.9876
0.498754 0.328194 39.4145 0.0205624 0.321729 44.0602 0.0219186 41.0235 0.300199 0.318109 40.5464 41.0876
0.512463 0.328177 39.5145 0.0205559 0.321756 44.1602 0.0219567 41.1235 0.324455 0.318399 40.6316 41.1876
0.517544 0.328207 39.6145 0.0205301 0.321716 44.2602 0.0219984 41.2235 0.395342 0.318131 40.7168 41.2876
0.510649 0.328494 39.7145 0.0205246 0.321751 44.3602 0.0220616 41.3235 0.454879 0.318114 40.802 41.3876
0.478553 0.328495 39.8145 0.0205215 0.321749 44.4602 0.0221076 41.4235 0.492581 0.318113 40.8872 41.4876
0.395202 0.32852 39.9145 0.0205352 0.321719 44.5602 0.022153 41.5235 0.509667 0.318145 40.9724 41.5876
0.231655 0.32848 40.0145 0.0205472 0.321746 44.6602 0.022207 41.6235 0.516933 0.318097 41.0576 41.6876
0.088192 0.32849 40.1145 0.0205607 0.321754 44.7602 0.0222523 41.7235 0.507796 0.318132 41.1427 41.7876
0.0451205 0.328498 40.2145 0.0205779 0.321951 44.8602 0.0222998 41.8235 0.45133 0.318123 41.2279 41.8876
0.0326375 0.328462 40.3145 0.0205971 0.321973 44.9602 0.0223739 41.9235 0.301928 0.318088 41.3131 41.9876
0.0284686 0.32849 40.4145 0.0206167 0.321976 45.0602 0.0224023 42.0235 0.145041 0.318137 41.3983 42.0876
0.02645 0.328508 40.5145 0.0206776 0.321963 45.1602 0.02248 42.1235 0.051229 0.318107 41.4835 42.1876
0.0252744 0.328473 40.6145 0.0207216 0.321987 45.2602 0.02254 42.2235 0.041558 0.318087 41.5687 42.2876
0.0245619 0.328807 40.7145 0.0207607 0.321956 45.3602 0.0225768 42.3235 0.0374927 0.318143 41.6538 42.3876
0.0240613 0.32879 40.8145 0.0208249 0.321961 45.4602 0.0226542 42.4235 0.0334244 0.318107 41.739 42.4876
0.0236992 0.328776 40.9145 0.0208984 0.321981 45.5602 0.0227131 42.5235 0.0302928 0.31811 41.8242 42.5876
0.023455 0.328832 41.0145 0.020961 0.321945 45.6602 0.0227686 42.6235 0.0279253 0.318124 41.9094 42.6876
0.0231971 0.328781 41.1145 0.0210461 0.321965 45.7602 0.0228558 42.7235 0.0262134 0.31809 41.9946 42.7876
0.0230225 0.328776 41.2145 0.021145 0.321973 45.8602 0.0229321 42.8235 0.0251349 0.31813 42.0798 42.8876
0.0228632 0.328823 41.3145 0.0212584 0.321947 45.9602 0.0229826 42.9235 0.0244537 0.318116 42.1649 42.9876
0.022697 0.328788 41.4145 0.0214012 0.321956 46.0602 0.0230802 43.0235 0.0239757 0.318089 42.2501 43.0876
0.0225679 0.328809 41.5145 0.0215492 0.321955 46.1602 0.023139 43.1235 0.0236586 0.318129 42.3353 43.1876
0.0224401 0.329135 41.6145 0.0217297 0.321939 46.2602 0.0232187 43.2235 0.0233762 0.318122 42.4205 43.2876
0.0223443 0.329106 41.7145 0.0219559 0.321989 46.3602 0.0233133 43.3235 0.0231744 0.318095 42.5057 43.3876
0.0222299 0.32915 41.8145 0.0221814 0.32197 46.4602 0.0234 43.4235 0.0229879 0.31812 42.5909 43.4876
0.0221252 0.329136 41.9145 0.0224674 0.321961 46.5602 0.0234757 43.5235 0.0228288 0.318105 42.676 43.5876
0.0219994 0.329092 42.0145 0.022816 0.321968 46.6602 0.0235688 43.6235 0.022683 0.318081 42.7612 43.6876
0.0219045 0.32913 42.1145 0.0231979 0.322174 46.7602 0.023661 43.7235 0.0225732 0.318114 42.8464 43.7876
0.0218136 0.329132 42.2145 0.0236796 0.321958 46.8602 0.0237836 43.8235 0.0224316 0.318096 42.9316 43.8876
0.021714 0.329106 42.3145 0.0242277 0.322204 46.9602 0.0238793 43.9235 0.0223332 0.318102 43.0168 43.9876
0.021628 0.329477 42.4145 0.0248849 0.322192 47.0602 0.0239679 44.0235 0.0222018 0.318121 43.102 44.0876
0.0215512 0.329457 42.5145 0.0256377 0.322199 47.1602 0.0240693 44.1235 0.0220882 0.318101 43.1872 44.1876
0.0214704 0.32943 42.6145 0.0265109 0.322185 47.2602 0.0241639 44.2235 0.0219952 0.318124 43.2723 44.2876
0.0213909 0.329429 42.7145 0.027582 0.322186 47.3602 0.0242676 44.3235 0.021883 0.318126 43.3575 44.3876
0.0213375 0.329399 42.8145 0.028862 0.322205 47.4602 0.0243978 44.4235 0.0217499 0.318082 43.4427 44.4876
0.0212679 0.329403 42.9145 0.0303681 0.322195 47.5602 0.0244797 44.5235 0.0216669 0.318135 43.5279 44.5876
0.021225 0.329439 43.0145 0.0322279 0.322184 47.6602 0.0246031 44.6235 0.0215469 0.318105 43.6131 44.6876
0.0211764 0.329416 43.1145 0.0345352 0.322212 47.7602 0.0247224 44.7235 0.0214384 0.318075 43.6983 44.7876
0.0211488 0.329448 43.2145 0.0373779 0.322187 47.8602 0.0248407 44.8235 0.0213294 0.318121 43.7834 44.8876
0.0211104 0.329752 43.3145 0.0410327 0.322189 47.9602 0.0249764 44.9235 0.0212237 0.318085 43.8686 44.9876
0.0210632 0.329727 43.4145 0.0458575 0.322208 48.0602 0.025123 45.0235 0.0211506 0.318089 43.9538 45.0876
0.0210738 0.329771 43.5145 0.0525886 0.322179 48.1602 0.0252318 45.1235 0.0210776 0.318109 44.039 45.1876
0.0210512 0.329758 43.6145 0.0626345 0.322192 48.2602 0.0253853 45.2235 0.0209877 0.318086 44.1242 45.2876
0.0210329 0.329732 43.7145 0.0790486 0.322208 48.3602 0.0255238 45.3235 0.0209285 0.318122 44.2094 45.3876
0.0210475 0.32977 43.8145 0.107261 0.322171 48.4602 0.0256647 45.4235 0.0208453 0.318099 44.2945 45.4876
0.0210378 0.329713 43.9145 0.156095 0.322208 48.5602 0.025834 45.5235 0.0207685 0.318086 44.3797 45.5876
0.0210617 0.329735 44.0145 0.227419 0.322192 48.6602 0.0259951 45.6235 0.020732 0.318111 44.4649 45.6876
0.0210878 0.330073 44.1145 0.300474 0.322412 48.7602 0.0261444 45.7235 0.0206808 0.318109 44.5501 45.7876
0.0211175 0.330036 44.2145 0.351761 0.322436 48.8602 0.0263371 45.8235 0.0206292 0.31808 44.6353 45.8876
0.0211833 0.330063 44.3145 0.415466 0.322411 48.9602 0.0265095 45.9235 0.0205995 0.318113 44.7205 45.9876
0.0212204 0.330055 44.4145 0.47054 0.322425 49.0602 0.0267101 46.0235 0.0205649 0.318111 44.8056 46.0876
0.0212678 0.33003 44.5145 0.500881 0.322436 49.1602 0.0269066 46.1235 0.020552 0.318103 44.8908 46.1876
0.0213343 0.330064 44.6145 0.513095 0.322419 49.2602 0.0271009 46.2235 0.0205374 0.318127 44.976 46.2876
0.0213898 0.330043 44.7145 0.517352 0.322423 49.3602 0.0273276 46.3235 0.0204969 0.318082 45.0612 46.3876
0.0214636 0.33004 44.8145 0.508725 0.322445 49.4602 0.0275575 46.4235 0.0205049 0.318108 45.1464 46.4876
0.021561 0.330369 44.9145 0.473565 0.322397 49.5602 0.0277909 46.5235 0.0204864 0.31812 45.2316 46.5876
0.0216385 0.330341 45.0145 0.376048 0.322416 49.6602 0.0280448 46.6235 0.0204878 0.318078 45.3168 46.6876
0.0217309 0.330338 45.1145 0.186476 0.322421 49.7602 0.0283106 46.7235 0.0205075 0.318096 45.4019 46.7876
0.0218481 0.330374 45.2145 0.0705381 0.322401 49.8602 0.0285829 46.8235 0.0205091 0.318108 45.4871 46.8876
0.0219437 0.330317 45.3145 0.0391984 0.322651 49.9602 0.0288864 46.9235 0.020512 0.318069 45.5723 46.9876
0.0220844 0.330365 45.4145 0.0302498 0.32264 50.0602 0.0292018 47.0235 0.0205466 0.318435 45.6575 47.0876
0.0222384 0.33036 45.5145 0.0271411 0.322635 50.1602 0.0295192 47.1235 0.0205661 0.318421 45.7427 47.1876
0.0223901 0.33065 45.6145 0.0254565 0.322651 50.2602 0.0298953 47.2235 0.0206025 0.318405 45.8279 47.2876
0.0225815 0.330674 45.7145 0.0244727 0.322633 50.3602 0.0302527 47.3235 0.0206452 0.31844 45.913 47.3876
0.0228053 0.330662 45.8145 0.0238741 0.322653 50.4602 0.0306402 47.4235 0.0206818 0.318406 45.9982 47.4876
0.0230121 0.330637 45.9145 0.0234422 0.322667 50.5602 0.0310912 47.5235 0.0207472 0.318408 46.0834 47.5876
0.0233081 0.33068 46.0145 0.0231377 0.32263 50.6602 0.0315375 47.6235 0.0208197 0.318459 46.1686 47.6876
0.023631 0.330667 46.1145 0.0229035 0.322655 50.7602 0.0320151 47.7235 0.0208833 0.318408 46.2538 47.7876
0.0239825 0.330965 46.2145 0.0227042 0.322885 50.8602 0.0325628 47.8235 0.0209839 0.318449 46.339 47.8876
0.0244211 0.331012 46.3145 0.0225441 0.322861 50.9602 0.0331203 47.9235 0.0210863 0.31845 46.4241 47.9876
0.0248913 0.330965 46.4145 0.022419 0.322887 51.0602 0.0337473 48.0235 0.0211864 0.318402 46.5093 48.0876
0.0254521 0.330981 46.5145 0.0222898 0.322882 51.1602 0.0344334 48.1235 0.0213266 0.318433 46.5945 48.1876
0.0261047 0.330987 46.6145 0.0221671 0.322857 51.2602 0.0351451 48.2235 0.0214667 0.318437 46.6797 48.2876
0.0268516 0.330962 46.7145 0.0220583 0.322887 51.3602 0.0359173 48.3235 0.0216534 0.318723 46.7649 48.3876
0.0277537 0.331277 46.8145 0.0219299 0.323094 51.4602 0.0367703 48.4235 0.0218735 0.318763 46.8501 48.4876
0.0288168 0.331303 46.9145 0.0218456 0.323094 51.5602 0.0376564 48.5235 0.0221027 0.318736 46.9352 48.5876
0.0300496 0.331255 47.0145 0.0217444 0.32311 51.6602 0.0386697 48.6235 0.0223898 0.318731 47.0204 48.6876
0.0315435 0.331293 47.1145 0.0216258 0.323074 51.7602 0.039806 48.7235 0.0227153 0.318761 47.1056 48.7876
0.0333555 0.331281 47.2145 0.0215322 0.323082 51.8602 0.0410268 48.8235 0.0230825 0.318736 47.1908 48.8876
0.0355849 0.331585 47.3145 0.0214364 0.323323 51.9602 0.0424224 48.9235 0.0235202 0.318744 47.276 48.9876
0.0383122 0.33161 47.4145 0.0213421 0.323286 52.0602 0.0440111 49.0235 0.0240072 0.318773 47.3612 49.0876
0.0417648 0.331587 47.5145 0.0212541 0.323309 52.1602 0.0458106 49.1235 0.0245265 0.319032 47.4464 49.1876
0.0463072 0.33189 47.6145 0.0211803 0.323537 52.2602 0.0479235 49.2235 0.0251316 0.319067 47.5315 49.2876
0.0525084 0.331924 47.7145 0.0210942 0.323523 52.3602 0.0503471 49.3235 0.0257917 0.319053 47.6167 49.3876
0.0615049 0.331858 47.8145 0.0210207 0.323769 52.4602 0.0532669 49.4235 0.0265247 0.319338 47.7019 49.4876
0.0756491 0.332204 47.9145 0.0209284 0.323746 52.5602 0.0568384 49.5235 0.027348 0.319364 47.7871 49.5876
0.0990772 0.332249 48.0145 0.0208677 0.323962 52.6602 0.0612337 49.6235 0.0282609 0.319654 47.8723 49.6876
0.137976 0.332516 48.1145 0.0208169 0.324229 52.7602 0.0668809 49.7235 0.0292573 0.319644 47.9575 49.7876
0.197131 0.332863 48.2145 0.0207468 0.324661 52.8602 0.0744226 49.8235 0.0303368 0.319987 48.0426 49.8876
0.264757 0.33317 48.3145 0.020699 0.325144 52.9602 0.084939 49.9235 0.0314636 0.320253 48.1278 49.9876
0.322725 0.33378 48.4145 0.0206549 0.325547 53.0602 0.100213 50.0235 0.0327004 0.320911 48.213 50.0876
0.375272 0.334754 48.5145 0.0206025 0.326428 53.1602 0.122552 50.1235 0.0339925 0.321834 48.2982 50.1876
0.42997 0.336015 48.6145 0.0205853 0.327765 53.2602 0.154471 50.2235 0.0353353 0.323074 48.3834 50.2876
0.477312 0.337768 48.7145 0.0205446 0.329545 53.3602 0.196977 50.3235 0.0367598 0.324647 48.4686 50.3876
0.504016 0.339665 48.8145 0.0205241 0.331774 53.4602 0.247562 50.4235 0.0382617 0.326499 48.5537 50.4876
0.515992 0.341816 48.9145 0.0205116 0.333813 53.5602 0.29064 50.5235 0.0398827 0.328353 48.6389 50.5876
0.519699 0.342112 49.0145 0.0204862 0.334015 53.6602 0.29577 50.6235 0.0416414 0.328385 48.7241 50.6876
0.510111 0.343105 49.1145 0.0204765 0.335569 53.7602 0.314895 50.7235 0.0435782 0.329314 48.8093 50.7876
0.472784 0.345872 49.2145 0.020491 0.338773 53.8602 0.360952 50.8235 0.0457214 0.3318 48.8945 50.8876
0.379629 0.349286 49.3145 0.0204695 0.342114 53.9602 0.407669 50.9235 0.0481163 0.333996 48.9797 50.9876
0.20377 0.352095 49.4145 0.0204817 0.344795 54.0602 0.438991 51.0235 0.0508439 0.33522 49.0648 51.0876
0.077637 0.355229 49.5145 0.0204971 0.347063 54.1602 0.462523 51.1235 0.0540546 0.336763 49.15 51.1876
0.0418423 0.358039 49.6145 0.0205011 0.349054 54.2602 0.482105 51.2235 0.0579536 0.338032 49.2352 51.2876
0.0314767 0.359905 49.7145 0.0205292 0.349979 54.3602 0.48804 51.3235 0.0628263 0.338315 49.3204 51.3876
0.0279246 0.358931 49.8145 0.0205503 0.34864 54.4602 0.459724 51.4235 0.0692703 0.337096 49.4056 51.4876
0.0260869 0.352735 49.9145 0.0205472 0.341893 54.5602 0.351623 51.5235 0.0783714 0.331804 49.4908 51.5876
0.0250105 0.343079 50.0145 0.0205757 0.332464 54.6602 0.167668 51.6235 0.0923804 0.324293 49.576 51.6876
0.0243454 0.338698 50.1145 0.0206096 0.328646 54.7602 0.0581202 51.7235 0.115508 0.321239 49.6611 51.7876
0.0239045 0.338101 50.2145 0.0206553 0.328844 54.8602 0.0380388 51.8235 0.153896 0.321227 49.7463 51.8876
0.0235632 0.337447 50.3145 0.0207385 0.328649 54.9602 0.0324613 51.9235 0.209112 0.320902 49.8315 51.9876
0.0232938 0.336823 50.4145 0.0208087 0.328402 55.0602 0.0293997 52.0235 0.270978 0.32063 49.9167 52.0876
0.0230774 0.336528 50.5145 0.0209235 0.328196 55.1602 0.0276506 52.1235 0.296463 0.320259 50.0019 52.1876
0.0229058 0.336499 50.6145 0.0210334 0.327977 55.2602 0.0266928 52.2235 0.30416 0.320282 50.0871 52.2876
0.0227762 0.336223 50.7145 0.0211628 0.327963 55.3602 0.0261507 52.3235 0.361494 0.319993 50.1722 52.3876
0.0226324 0.336248 50.8145 0.0213495 0.327756 55.4602 0.0258051 52.4235 0.430308 0.319977 50.2574 52.4876
0.0225016 0.335984 50.9145 0.0215602 0.327757 55.5602 0.0255841 52.5235 0.481642 0.319687 50.3426 52.5876
0.0223838 0.33601 51.0145 0.0217884 0.327728 55.6602 0.0254458 52.6235 0.506234 0.319684 50.4278 52.6876
0.0222553 0.335684 51.1145 0.0221035 0.327748 55.7602 0.0253103 52.7235 0.51708 0.319654 50.513 52.7876
0.0221278 0.335648 51.2145 0.022462 0.327531 55.8602 0.0252301 52.8235 0.516687 0.319681 50.5982 52.8876
0.0220242 0.335698 51.3145 0.0229076 0.327518 55.9602 0.0251547 52.9235 0.483847 0.319371 50.6833 52.9876
0.0219188 0.335652 51.4145 0.0234371 0.327541 56.0602 0.0250862 53.0235 0.370125 0.31934 50.7685 53.0876
0.021844 0.335656 51.5145 0.0240785 0.327525 56.1602 0.0250419 53.1235 0.206154 0.319375 50.8537 53.1876
0.0217564 0.335679 51.6145 0.0248485 0.327525 56.2602 0.0249861 53.2235 0.0664136 0.319353 50.9389 53.2876
0.0216475 0.335338 51.7145 0.0257707 0.327327 56.3602 0.0249124 53.3235 0.0431091 0.319368 51.0241 53.3876
0.0215527 0.335351 51.8145 0.0268567 0.327299 56.4602 0.0248717 53.4235 0.0389478 0.319375 51.1093 53.4876
0.0214792 0.335386 51.9145 0.0282143 0.327318 56.5602 0.0248135 53.5235 0.0345669 0.319023 51.1944 53.5876
0.0213871 0.335341 52.0145 0.0298347 0.327338 56.6602 0.0247329 53.6235 0.0310739 0.319049 51.2796 53.6876
0.0213302 0.335373 52.1145 0.0318204 0.327301 56.7602 0.0246639 53.7235 0.0284323 0.319071 51.3648 53.7876
0.0212666 0.335386 52.2145 0.0343674 0.327311 56.8602 0.0245757 53.8235 0.0265528 0.319024 51.45 53.8876
0.0211884 0.335347 52.3145 0.0375697 0.327313 56.9602 0.024494 53.9235 0.0253347 0.319057 51.5352 53.9876
0.021145 0.335384 52.4145 0.0417767 0.327295 57.0602 0.0244057 54.0235 0.0245699 0.319042 51.6204 54.0876
0.0210945 0.335357 52.5145 0.0475615 0.327321 57.1602 0.0243029 54.1235 0.0240918 0.319038 51.7056 54.1876
0.02106 0.33535 52.6145 0.0560626 0.327319 57.2602 0.0241961 54.2235 0.0237433 0.319053 51.7907 54.2876
0.0210282 0.335404 52.7145 0.0697409 0.327293 57.3602 0.024073 54.3235 0.023459 0.319025 51.8759 54.3876
0.0209821 0.33536 52.8145 0.0940041 0.3271 57.4602 0.0239535 54.4235 0.0232591 0.319023 51.9611 54.4876
0.020971 0.335346 52.9145 0.137916 0.327079 57.5602 0.0238396 54.5235 0.0230972 0.318746 52.0463 54.5876
0.0209746 0.335387 53.0145 0.209193 0.327078 57.6602 0.0237198 54.6235 0.0229529 0.318715 52.1315 54.6876
0.0209591 0.33537 53.1145 0.288974 0.327113 57.7602 0.0235851 54.7235 0.02283 0.318759 52.2167 54.7876
0.0209768 0.335368 53.2145 0.344931 0.327082 57.8602 0.0234938 54.8235 0.0227111 0.318747 52.3018 54.8876
0.0209785 0.335383 53.3145 0.411527 0.327102 57.9602 0.0233659 54.9235 0.0225962 0.318726 52.387 54.9876
0.0209707 0.33533 53.4145 0.470647 0.327118 58.0602 0.0232331 55.0235 0.0224888 0.318769 52.4722 55.0876
0.0210041 0.335367 53.5145 0.503587 0.327076 58.1602 0.0231233 55.1235 0.0223785 0.318761 52.5574 55.1876
0.0210133 0.335367 53.6145 0.516202 0.327104 58.2602 0.0230044 55.2235 0.0222696 0.318748 52.6426 55.2876
0.0210484 0.335349 53.7145 0.520593 0.32709 58.3602 0.0228856 55.3235 0.0221574 0.318766 52.7278 55.3876
0.0210854 0.335383 53.8145 0.512314 0.327078 58.4602 0.0227832 55.4235 0.0220381 0.318729 52.8129 55.4876
0.0211331 0.335375 53.9145 0.478265 0.327107 58.5602 0.0226562 55.5235 0.0219422 0.318739 52.8981 55.5876
0.021173 0.33535 54.0145 0.383331 0.327085 58.6602 0.0225586 55.6235 0.021847 0.318778 52.9833 55.6876
0.0212202 0.335388 54.1145 0.192013 0.327076 58.7602 0.0224692 55.7235 0.0217162 0.318427 53.0685 55.7876
0.0212987 0.335349 54.2145 0.0711969 0.32711 58.8602 0.0223646 55.8235 0.0216253 0.318446 53.1537 55.8876
0.0213719 0.335353 54.3145 0.0391302 0.327075 58.9602 0.0222806 55.9235 0.0215067 0.318449 53.2389 55.9876
0.0214518 0.335366 54.4145 0.0301766 0.327093 59.0602 0.0222081 56.0235 0.0214135 0.318421 53.324 56.0876
0.0215209 0.335339 54.5145 0.027078 0.327101 59.1602 0.0221162 56.1235 0.0213196 0.318451 53.4092 56.1876
0.0216148 0.33536 54.6145 0.0254113 0.327067 59.2602 0.0220591 56.2235 0.0212165 0.318443 53.4944 56.2876
0.021724 0.335359 54.7145 0.0244529 0.327086 59.3602 0.0219937 56.3235 0.0211319 0.31842 53.5796 56.3876
0.021838 0.33533 54.8145 0.0238494 0.327089 59.4602 0.0219172 56.4235 0.0210607 0.318478 53.6648 56.4876
0.0220135 0.335381 54.9145 0.0234461 0.327081 59.5602 0.0218797 56.5235 0.0209574 0.318424 53.75 56.5876
0.0221476 0.335365 55.0145 0.0231503 0.327098 59.6602 0.0218186 56.6235 0.0208934 0.31843 53.8352 56.6876
0.022336 0.335354 55.1145 0.0229144 0.327081 59.7602 0.0217674 56.7235 0.0208337 0.318455 53.9203 56.7876
0.022553 0.335385 55.2145 0.0227463 0.327084 59.8602 0.0217338 56.8235 0.0207631 0.318411 54.0055 56.8876
0.0227863 0.335357 55.3145 0.0225936 0.327103 59.9602 0.0217121 56.9235 0.0207243 0.318451 54.0907 56.9876
0.023071 0.335361 55.4145 0.0224537 0.327085 60.0602 0.0216876 57.0235 0.0206619 0.318507 54.1759 57.0876
0.0234022 0.335388 55.5145 0.0223391 0.327084 60.1602 0.0216674 57.1235 0.0206071 0.318475 54.2611 57.1876
0.0237822 0.335335 55.6145 0.0222222 0.327098 60.2602 0.0216554 57.2235 0.0205892 0.318522 54.3463 57.2876
0.0242308 0.335353 55.7145 0.0220936 0.327076 60.3602 0.0216503 57.3235 0.0205412 0.318465 54.4314 57.3876
0.0247632 0.335372 55.8145 0.0220077 0.327081 60.4602 0.0216531 57.4235 0.0205212 0.318427 54.5166 57.4876
0.0253594 0.335649 55.9145 0.0219029 0.32709 60.5602 0.0216404 57.5235 0.0205015 0.318481 54.6018 57.5876
0.026092 0.335679 56.0145 0.0217936 0.327073 60.6602 0.0216479 57.6235 0.0204637 0.318424 54.687 57.6876
0.0269492 0.335666 56.1145 0.0217076 0.327089 60.7602 0.0216602 57.7235 0.0204589 0.318441 54.7722 57.7876
0.0279727 0.335647 56.2145 0.0215917 0.327073 60.8602 0.0216677 57.8235 0.0204555 0.318463 54.8574 57.8876
0.0291838 0.335699 56.3145 0.0215072 0.327072 60.9602 0.0216962 57.9235 0.0204378 0.318429 54.9425 57.9876
0.0306423 0.335652 56.4145 0.0214158 0.327086 61.0602 0.0217147 58.0235 0.0204311 0.318434 55.0277 58.0876
0.0324179 0.335641 56.5145 0.0213033 0.327058 61.1602 0.021725 58.1235 0.0204401 0.318438 55.1129 58.1876
0.0346532 0.335684 56.6145 0.021233 0.327068 61.2602 0.0217815 58.2235 0.0204316 0.318413 55.1981 58.2876
0.0373686 0.335662 56.7145 0.0211408 0.327073 61.3602 0.0217944 58.3235 0.0204565 0.31843 55.2833 58.3876
0.0408519 0.335667 56.8145 0.0210621 0.327059 61.4602 0.0218301 58.4235 0.0204813 0.31844 55.3685 58.4876
0.0454721 0.335674 56.9145 0.0209898 0.327071 61.5602 0.0218855 58.5235 0.0204837 0.31842 55.4536 58.5876
0.0517943 0.335645 57.0145 0.020909 0.327071 61.6602 0.0219057 58.6235 0.0205228 0.318447 55.5388 58.6876
0.0611724 0.33566 57.1145 0.0208355 0.32705 61.7602 0.0219686 58.7235 0.0205475 0.318432 55.624 58.7876
0.0762217 0.33569 57.2145 0.0207885 0.327086 61.8602 0.0220135 58.8235 0.0206098 0.318423 55.7092 58.8876
0.10178 0.335652 57.3145 0.0207202 0.327082 61.9602 0.022061 58.9235 0.020667 0.318444 55.7944 58.9876
0.145192 0.335684 57.4145 0.0206749 0.327071 62.0602 0.0221155 59.0235 0.0207203 0.318405 55.8796 59.0876
0.20982 0.335666 57.5145 0.0206397 0.327105 62.1602 0.0221623 59.1235 0.0208158 0.318434 55.9648 59.1876
0.279372 0.335974 57.6145 0.0205744 0.327073 62.2602 0.0222057 59.2235 0.0209075 0.318454 56.0499 59.2876
0.335586 0.336008 57.7145 0.0205469 0.327069 62.3602 0.022277 59.3235 0.0210191 0.318417 56.1351 59.3876
0.391235 0.336004 57.8145 0.0205149 0.327092 62.4602 0.0223515 59.4235 0.0211601 0.318437 56.2203 59.4876
0.446691 0.336005 57.9145 0.0204755 0.327061 62.5602 0.0223973 59.5235 0.0213144 0.318419 56.3055 59.5876
0.489371 0.336007 58.0145 0.0204862 0.327069 62.6602 0.0224797 59.6235 0.0215021 0.318411 56.3907 59.6876
0.510505 0.335974 58.1145 0.020445 0.327079 62.7602 0.0225154 59.7235 0.021746 0.318444 56.4759 59.7876
0.519267 0.336014 58.2145 0.0204223 0.327046 62.8602 0.0225779 59.8235 0.0220036 0.318412 56.561 59.8876
0.519715 0.336067 58.3145 0.0204189 0.32707 62.9602 0.0226643 59.9235 0.0223214 0.318391 56.6462 59.9876
0.50292 0.336039 58.4145 0.0204076 0.327073 63.0602 0.0227264 60.0235 0.0226905 0.318429 56.7314 60.0876
0.450497 0.336067 58.5145 0.0204132 0.327057 63.1602 0.0228026 60.1235 0.0231044 0.318394 56.8166 60.1876
0.329533 0.33604 58.6145 0.0204281 0.327088 63.2602 0.0228856 60.2235 0.0236098 0.318421 56.9018 60.2876
0.142877 0.335987 58.7145 0.0204282 0.327073 63.3602 0.0229497 60.3235 0.0241616 0.318449 56.987 60.3876
0.0589688 0.336004 58.8145 0.0204505 0.327061 63.4602 0.0230505 60.4235 0.0247657 0.318411 57.0721 60.4876
0.0364942 0.336001 58.9145 0.020463 0.327089 63.5602 0.023143 60.5235 0.0254438 0.318431 57.1573 60.5876
0.0297303 0.335991 59.0145 0.0204696 0.327058 63.6602 0.0232191 60.6235 0.0262088 0.318439 57.2425 60.6876
0.0271141 0.336242 59.1145 0.0205105 0.32729 63.7602 0.0233146 60.7235 0.0270477 0.318382 57.3277 60.7876
0.0256078 0.33619 59.2145 0.0205478 0.327306 63.8602 0.0234156 60.8235 0.0280014 0.318436 57.4129 60.8876
0.0247275 0.336193 59.3145 0.0205894 0.32729 63.9602 0.0235089 60.9235 0.0290195 0.318434 57.4981 60.9876
0.0241538 0.336211 59.4145 0.0206531 0.327306 64.0602 0.0236259 61.0235 0.0301353 0.318397 57.5832 61.0876
0.0237718 0.336198 59.5145 0.0207077 0.327309 64.1602 0.0237204 61.1235 0.0313308 0.31844 57.6684 61.1876
0.0234779 0.336215 59.6145 0.0207761 0.327269 64.2602 0.0238214 61.2235 0.0325788 0.318424 57.7536 61.2876
0.0232477 0.336222 59.7145 0.0208896 0.327303 64.3602 0.0239522 61.3235 0.0339244 0.318424 57.8388 61.3876
0.0230754 0.336188 59.8145 0.0209989 0.327301 64.4602 0.0240507 61.4235 0.035309 0.318457 57.924 61.4876
0.0229019 0.336211 59.9145 0.0211384 0.327299 64.5602 0.0241595 61.5235 0.0367389 0.318414 58.0092 61.5876
0.0227742 0.336228 60.0145 0.0213142 0.327311 64.6602 0.024299 61.6235 0.038292 0.318432 58.0944 61.6876
0.0226492 0.336193 60.1145 0.021515 0.327299 64.7602 0.0243978 61.7235 0.0399205 0.318455 58.1795 61.7876
0.0225274 0.336219 60.2145 0.0217671 0.327307 64.8602 0.0245316 61.8235 0.0416594 0.318422 58.2647 61.8876
0.0223921 0.33618 60.3145 0.0220783 0.327321 64.9602 0.0246916 61.9235 0.0435486 0.318449 58.3499 61.9876
0.0222969 0.336503 60.4145 0.0224265 0.327298 65.0602 0.0248094 62.0235 0.0456061 0.31844 58.4351 62.0876
0.0222005 0.336532 60.5145 0.0228678 0.327313 65.1602 0.0249592 62.1235 0.0478698 0.318423 58.5203 62.1876
0.022077 0.33649 60.6145 0.0234016 0.327314 65.2602 0.0251117 62.2235 0.0504286 0.318445 58.6055 62.2876
0.0219898 0.336508 60.7145 0.0240462 0.327299 65.3602 0.0252465 62.3235 0.0533316 0.318446 58.6906 62.3876
0.0218782 0.336516 60.8145 0.0248182 0.327312 65.4602 0.025428 62.4235 0.0567868 0.318427 58.7758 62.4876
0.0217906 0.336489 60.9145 0.0257267 0.327324 65.5602 0.025583 62.5235 0.0609321 0.318475 58.861 62.5876
0.0217104 0.336518 61.0145 0.0268261 0.327523 65.6602 0.0257392 62.6235 0.0661078 0.318421 58.9462 62.6876
0.0216211 0.336521 61.1145 0.0281646 0.327536 65.7602 0.0259301 62.7235 0.0730455 0.318438 59.0314 62.7876
0.0215376 0.336484 61.2145 0.029804 0.327528 65.8602 0.026096 62.8235 0.0828793 0.318447 59.1166 62.8876
0.0214735 0.336517 61.3145 0.0318153 0.327517 65.9602 0.0262797 62.9235 0.098034 0.31842 59.2017 62.9876
0.0214053 0.336505 61.4145 0.0343931 0.327541 66.0602 0.0264896 63.0235 0.122956 0.31846 59.2869 63.0876
0.0213419 0.336506 61.5145 0.0376404 0.327512 66.1602 0.0266972 63.1235 0.163359 0.318444 59.3721 63.1876
0.0212809 0.336853 61.6145 0.041949 0.327524 66.2602 0.026918 63.2235 0.219073 0.31843 59.4573 63.2876
0.0212004 0.336824 61.7145 0.047893 0.327538 66.3602 0.0271455 63.3235 0.278489 0.318474 59.5425 63.3876
0.0211628 0.336838 61.8145 0.0566551 0.32752 66.4602 0.0273859 63.4235 0.29717 0.318458 59.6277 63.4876
0.0211221 0.336863 61.9145 0.07096 0.327541 66.5602 0.0276478 63.5235 0.305072 0.318452 59.7128 63.5876
0.0210377 0.336823 62.0145 0.0964668 0.327546 66.6602 0.0279176 63.6235 0.361982 0.318462 59.798 63.6876
0.020995 0.336834 62.1145 0.142958 0.327506 66.7602 0.0281863 63.7235 0.429327 0.318431 59.8832 63.7876
0.020954 0.336848 62.2145 0.216731 0.327536 66.8602 0.0285122 63.8235 0.47964 0.31845 59.9684 63.8876
0.0209093 0.336816 62.3145 0.295604 0.327533 66.9602 0.0288204 63.9235 0.504201 0.318458 60.0536 63.9876
0.0209104 0.336838 62.4145 0.351273 0.327759 67.0602 0.0291571 64.0235 0.515268 0.318436 60.1388 64.0876
0.0208948 0.336852 62.5145 0.418372 0.327765 67.1602 0.0295225 64.1235 0.515195 0.31845 60.224 64.1876
0.020872 0.337124 62.6145 0.475759 0.32774 67.2602 0.0298817 64.2235 0.482667 0.318455 60.3091 64.2876
0.0208877 0.337161 62.7145 0.505808 0.327735 67.3602 0.0302951 64.3235 0.368627 0.318418 60.3943 64.3876
0.0208815 0.337152 62.8145 0.517147 0.327758 67.4602 0.0307387 64.4235 0.206693 0.318456 60.4795 64.4876
0.0208816 0.337154 62.9145 0.520633 0.327751 67.5602 0.0311617 64.5235 0.0667065 0.318444 60.5647 64.5876
0.0208993 0.337172 63.0145 0.510164 0.327745 67.6602 0.031667 64.6235 0.0430915 0.318441 60.6499 64.6876
0.0209325 0.337136 63.1145 0.471566 0.32777 67.7602 0.0322201 64.7235 0.0389471 0.318784 60.7351 64.7876
0.0209343 0.337147 63.2145 0.365217 0.327957 67.8602 0.0327698 64.8235 0.0345219 0.31874 60.8202 64.8876
0.0209657 0.337166 63.3145 0.169487 0.32799 67.9602 0.033396 64.9235 0.0309875 0.318754 60.9054 64.9876
0.020987 0.337455 63.4145 0.0643917 0.327972 68.0602 0.0340847 65.0235 0.0283635 0.318767 60.9906 65.0876
0.0210589 0.337466 63.5145 0.0372901 0.32795 68.1602 0.0347744 65.1235 0.0264644 0.318728 61.0758 65.1876
0.0210817 0.337473 63.6145 0.0295978 0.327995 68.2602 0.0355748 65.2235 0.0252615 0.318753 61.161 65.2876
0.0211396 0.33744 63.7145 0.0267751 0.328186 68.3602 0.036394 65.3235 0.0245349 0.318775 61.2462 65.3876
0.0212103 0.337477 63.8145 0.0252312 0.328189 68.4602 0.0373074 65.4235 0.0240367 0.318736 61.3313 65.4876
0.0212769 0.337465 63.9145 0.0243222 0.328209 68.5602 0.0383126 65.5235 0.0237068 0.318751 61.4165 65.5876
0.0213598 0.337751 64.0145 0.0237526 0.328166 68.6602 0.0394139 65.6235 0.023445 0.318764 61.5017 65.6876
0.0214581 0.337795 64.1145 0.0233742 0.328189 68.7602 0.0406275 65.7235 0.0232416 0.318741 61.5869 65.7876
0.0215501 0.337761 64.2145 0.0230972 0.328426 68.8602 0.0419923 65.8235 0.0230955 0.319077 61.6721 65.8876
0.0216932 0.337755 64.3145 0.0228631 0.328394 68.9602 0.0435278 65.9235 0.0229286 0.319044 61.7573 65.9876
0.0218143 0.338097 64.4145 0.0226966 0.328425 69.0602 0.0452852 66.0235 0.0228109 0.319045 61.8424 66.0876
0.0219704 0.338058 64.5145 0.0225538 0.328653 69.1602 0.0472864 66.1235 0.0227009 0.319087 61.9276 66.1876
0.0221614 0.338073 64.6145 0.0224159 0.328626 69.2602 0.0496257 66.2235 0.0225821 0.319362 62.0128 66.2876
0.0223865 0.338424 64.7145 0.022308 0.328863 69.3602 0.0523854 66.3235 0.0224936 0.319376 62.098 66.3876
0.0226459 0.338394 64.8145 0.0221829 0.329083 69.4602 0.0557616 66.4235 0.0223675 0.319387 62.1832 66.4876
0.0229715 0.338731 64.9145 0.0220774 0.329093 69.5602 0.0598715 66.5235 0.0222607 0.319679 62.2684 66.5876
0.0233347 0.338722 65.0145 0.0219952 0.329328 69.6602 0.0651468 66.6235 0.0221711 0.319696 62.3536 66.6876
0.0237733 0.33901 65.1145 0.0218709 0.329734 69.7602 0.0721625 66.7235 0.0220419 0.319988 62.4387 66.7876
0.0242915 0.33965 65.2145 0.0217869 0.330211 69.8602 0.0819634 66.8235 0.0219413 0.320285 62.5239 66.8876
0.0248967 0.340249 65.3145 0.0216936 0.330684 69.9602 0.0963284 66.9235 0.0218401 0.320935 62.6091 66.9876
0.0256329 0.341169 65.4145 0.0215806 0.331775 70.0602 0.117781 67.0235 0.0217396 0.321869 62.6943 67.0876
0.0264994 0.342442 65.5145 0.0215113 0.333145 70.1602 0.149185 67.1235 0.0216348 0.322782 62.7795 67.1876
0.0275425 0.344313 65.6145 0.021405 0.335153 70.2602 0.191938 67.2235 0.0215433 0.324685 62.8647 67.2876
0.0288188 0.346786 65.7145 0.0213262 0.337384 70.3602 0.243254 67.3235 0.0214314 0.326532 62.9498 67.3876
0.0303622 0.349316 65.8145 0.0212537 0.339686 70.4602 0.289337 67.4235 0.0213317 0.328411 63.035 67.4876
0.0322463 0.349596 65.9145 0.0211565 0.339896 70.5602 0.296441 67.5235 0.0212317 0.328422 63.1202 67.5876
0.0346898 0.350848 66.0145 0.0210658 0.341216 70.6602 0.318216 67.6235 0.0211276 0.329628 63.2054 67.6876
0.037776 0.354011 66.1145 0.020987 0.344375 70.7602 0.366091 67.7235 0.021066 0.33214 63.2906 67.7876
0.0418775 0.356773 66.2145 0.0209074 0.347497 70.8602 0.410931 67.8235 0.0209823 0.334018 63.3758 67.8876
0.0476153 0.359308 66.3145 0.0208426 0.350199 70.9602 0.440774 67.9235 0.0209044 0.335551 63.4609 67.9876
0.0561654 0.361787 66.4145 0.0207918 0.352916 71.0602 0.463821 68.0235 0.0208497 0.336839 63.5461 68.0876
0.0703895 0.364251 66.5145 0.0207119 0.355113 71.1602 0.483085 68.1235 0.020785 0.338074 63.6313 68.1876
0.0966435 0.365855 66.6145 0.0206743 0.356483 71.2602 0.487266 68.2235 0.0207316 0.338685 63.7165 68.2876
0.145806 0.364264 66.7145 0.0206261 0.354694 71.3602 0.454367 68.3235 0.0206839 0.337142 63.8017 68.3876
0.22235 0.357406 66.8145 0.0205746 0.347061 71.4602 0.335084 68.4235 0.0206259 0.331517 63.8869 68.4876
0.299708 0.347773 66.9145 0.020549 0.337198 71.5602 0.151405 68.5235 0.020582 0.324044 63.972 68.5876
0.360902 0.343383 67.0145 0.020487 0.333597 71.6602 0.0535734 68.6235 0.0205546 0.32129 64.0572 68.6876
0.42393 0.342756 67.1145 0.0204673 0.333579 71.7602 0.0374126 68.7235 0.0205052 0.321231 64.1424 68.7876
0.480348 0.342151 67.2145 0.020449 0.33339 71.8602 0.0322538 68.8235 0.020479 0.320919 64.2276 68.8876
0.511874 0.341787 67.3145 0.0204082 0.332909 71.9602 0.0293127 68.9235 0.02046 0.320943 64.3128 68.9876
0.524102 0.341195 67.4145 0.020398 0.332682 72.0602 0.0276149 69.0235 0.0204278 0.320594 64.398 69.0876
0.52771 0.341199 67.5145 0.0203805 0.332697 72.1602 0.0266924 69.1235 0.0204255 0.320306 64.4832 69.1876
0.518554 0.340851 67.6145 0.020369 0.332444 72.2602 0.0262081 69.2235 0.0204022 0.320308 64.5683 69.2876
0.483881 0.340566 67.7145 0.0203823 0.332251 72.3602 0.0259167 69.3235 0.0203957 0.320278 64.6535 69.3876
0.395378 0.340548 67.8145 0.0203739 0.332257 72.4602 0.0257245 69.4235 0.0203917 0.320007 64.7387 69.4876
0.217234 0.340549 67.9145 0.0203715 0.332239 72.5602 0.0255902 69.5235 0.0203783 0.319977 64.8239 69.5876
0.0794346 0.340268 68.0145 0.0203974 0.332028 72.6602 0.0255 69.6235 0.0203847 0.319977 64.9091 69.6876
0.0416895 0.340236 68.1145 0.0203948 0.332025 72.7602 0.0254564 69.7235 0.0203943 0.31968 64.9943 69.7876
0.0312694 0.340232 68.2145 0.0204075 0.332007 72.8602 0.0254128 69.8235 0.0204082 0.319659 65.0794 69.8876
0.0278609 0.340271 68.3145 0.0204465 0.331811 72.9602 0.0253756 69.9235 0.02044 0.31966 65.1646 69.9876
0.0260598 0.339936 68.4145 0.0204772 0.331806 73.0602 0.025358 70.0235 0.0204677 0.319688 65.2498 70.0876
0.025048 0.339935 68.5145 0.0205229 0.331793 73.1602 0.0253123 70.1235 0.0205067 0.319358 65.335 70.1876
0.0244273 0.339951 68.6145 0.0205911 0.331815 73.2602 0.0252823 70.2235 0.0205803 0.319381 65.4202 70.2876
0.0239948 0.339907 68.7145 0.0206633 0.331794 73.3602 0.0252529 70.3235 0.0206383 0.319394 65.5054 70.3876
0.0237102 0.339921 68.8145 0.0207716 0.331793 73.4602 0.0252058 70.4235 0.0207128 0.319357 65.5905 70.4876
0.0234659 0.339928 68.9145 0.0208935 0.331599 73.5602 0.0251554 70.5235 0.020826 0.319395 65.6757 70.5876
0.0232866 0.33993 69.0145 0.0210371 0.331573 73.6602 0.0251101 70.6235 0.020929 0.319363 65.7609 70.6876
0.0231438 0.339957 69.1145 0.0212527 0.331586 73.7602 0.0250193 70.7235 0.0210955 0.319347 65.8461 70.7876
0.0230067 0.339949 69.2145 0.0215044 0.331595 73.8602 0.0249546 70.8235 0.0212671 0.319062 65.9313 70.8876
0.0228751 0.339904 69.3145 0.0217833 0.331559 73.9602 0.0248698 70.9235 0.0214918 0.319039 66.0165 70.9876
0.0227677 0.339952 69.4145 0.0221622 0.33159 74.0602 0.0247529 71.0235 0.0217479 0.319046 66.1016 71.0876
0.0226682 0.339924 69.5145 0.0226134 0.331585 74.1602 0.0246734 71.1235 0.0220715 0.319081 66.1868 71.1876
0.0225674 0.339608 69.6145 0.0231897 0.331571 74.2602 0.024558 71.2235 0.0224224 0.319048 66.272 71.2876
0.0224739 0.339649 69.7145 0.023872 0.331369 74.3602 0.0244224 71.3235 0.022863 0.319051 66.3572 71.3876
0.0223755 0.339611 69.8145 0.0247186 0.331369 74.4602 0.0243221 71.4235 0.0233618 0.319084 66.4424 71.4876
0.0222827 0.339624 69.9145 0.0257402 0.331364 74.5602 0.0241967 71.5235 0.0239218 0.319042 66.5276 71.5876
0.0221739 0.339646 70.0145 0.026996 0.331379 74.6602 0.0240607 71.6235 0.0245679 0.319082 66.6128 71.6876
0.0220775 0.33961 70.1145 0.0285387 0.331358 74.7602 0.0239454 71.7235 0.0252679 0.319052 66.6979 71.7876
0.0219988 0.339652 70.2145 0.0304561 0.331368 74.8602 0.0238002 71.8235 0.0260749 0.319047 66.7831 71.8876
0.0218838 0.339637 70.3145 0.0328434 0.331373 74.9602 0.0236755 71.9235 0.0269604 0.318773 66.8683 71.9876
0.0218061 0.3396 70.4145 0.0359676 0.331353 75.0602 0.0235522 72.0235 0.0279258 0.318755 66.9535 72.0876
0.0217259 0.339647 70.5145 0.0400568 0.331377 75.1602 0.0234151 72.1235 0.0290254 0.318755 67.0387 72.1876
0.021622 0.339627 70.6145 0.0456668 0.331363 75.2602 0.0232962 72.2235 0.0301853 0.318774 67.1239 72.2876
0.0215319 0.339609 70.7145 0.0539939 0.331349 75.3602 0.0231804 72.3235 0.0314148 0.318723 67.209 72.3876
0.0214616 0.339636 70.8145 0.0675953 0.331371 75.4602 0.0230406 72.4235 0.0327498 0.318755 67.2942 72.4876
0.0213855 0.339619 70.9145 0.0923878 0.331136 75.5602 0.0229483 72.5235 0.0341433 0.318767 67.3794 72.5876
0.0213154 0.339618 71.0145 0.139052 0.331369 75.6602 0.0228343 72.6235 0.0355763 0.318722 67.4646 72.6876
0.0212498 0.339639 71.1145 0.215608 0.331152 75.7602 0.0227066 72.7235 0.0370938 0.318756 67.5498 72.7876
0.0211824 0.3396 71.2145 0.297038 0.331124 75.8602 0.0226088 72.8235 0.0386948 0.318748 67.635 72.8876
0.0211255 0.339626 71.3145 0.355554 0.331123 75.9602 0.0225112 72.9235 0.0404171 0.318732 67.7201 72.9876
0.0210706 0.339643 71.4145 0.425103 0.331159 76.0602 0.0223914 73.0235 0.0422534 0.318766 67.8053 73.0876
0.0210275 0.33961 71.5145 0.482383 0.331132 76.1602 0.0223234 73.1235 0.0442435 0.318747 67.8905 73.1876
0.0209897 0.33966 71.6145 0.510032 0.331147 76.2602 0.022232 73.2235 0.0464245 0.31873 67.9757 73.2876
0.0209505 0.339623 71.7145 0.520105 0.331149 76.3602 0.0221559 73.3235 0.048832 0.318768 68.0609 73.3876
0.0209036 0.339611 71.8145 0.522403 0.331133 76.4602 0.0221024 73.4235 0.0515463 0.318424 68.1461 73.4876
0.0208645 0.339651 71.9145 0.509298 0.331149 76.5602 0.0220052 73.5235 0.0547648 0.318431 68.2312 73.5876
0.0208442 0.339617 72.0145 0.46529 0.331137 76.6602 0.0219446 73.6235 0.0585244 0.318441 68.3164 73.6876
0.0208084 0.339624 72.1145 0.345748 0.331123 76.7602 0.0218886 73.7235 0.0631308 0.318411 68.4016 73.7876
0.020822 0.339658 72.2145 0.14811 0.331143 76.8602 0.0218122 73.8235 0.0691076 0.318454 68.4868 73.8876
0.0207969 0.339622 72.3145 0.0580735 0.331118 76.9602 0.0217868 73.9235 0.0772882 0.318454 68.572 73.9876
0.020798 0.339631 72.4145 0.0355231 0.331129 77.0602 0.0217424 74.0235 0.0894316 0.318435 68.6572 74.0876
0.0208044 0.339664 72.5145 0.0290395 0.331151 77.1602 0.0216858 74.1235 0.108856 0.318463 68.7424 74.1876
0.0208241 0.339618 72.6145 0.0264821 0.331117 77.2602 0.0216824 74.2235 0.141127 0.318448 68.8275 74.2876
0.0208253 0.339651 72.7145 0.0250915 0.331138 77.3602 0.0216656 74.3235 0.190427 0.318446 68.9127 74.3876
0.0208219 0.339647 72.8145 0.024238 0.331149 77.4602 0.0216257 74.4235 0.250538 0.318523 68.9979 74.4876
0.0208513 0.339623 72.9145 0.0237106 0.33112 77.5602 0.0216065 74.5235 0.294046 0.318439 69.0831 74.5876
0.0208926 0.339969 73.0145 0.0233638 0.331147 77.6602 0.021594 74.6235 0.299945 0.318458 69.1683 74.6876
0.020897 0.339945 73.1145 0.0230844 0.331147 77.7602 0.0215976 74.7235 0.3247 0.31848 69.2535 74.7876
0.0209367 0.339945 73.2145 0.0228833 0.331134 77.8602 0.0216002 74.8235 0.397722 0.318455 69.3386 74.8876
0.0209845 0.339966 73.3145 0.0227374 0.331158 77.9602 0.0215908 74.9235 0.458037 0.318459 69.4238 74.9876
0.0210287 0.339945 73.4145 0.02257 0.331132 78.0602 0.0216058 75.0235 0.494945 0.318465 69.509 75.0876
0.0210936 0.339954 73.5145 0.0224593 0.33113 78.1602 0.0216266 75.1235 0.511305 0.318433 69.5942 75.1876
0.0211803 0.339966 73.6145 0.0223516 0.331148 78.2602 0.0216398 75.2235 0.517575 0.318476 69.6794 75.2876
0.0212404 0.339929 73.7145 0.02223 0.331127 78.3602 0.0216733 75.3235 0.504525 0.31846 69.7646 75.3876
0.0213571 0.339951 73.8145 0.0221483 0.331132 78.4602 0.0216881 75.4235 0.436364 0.318446 69.8497 75.4876
0.0214789 0.339969 73.9145 0.0220512 0.331145 78.5602 0.0217146 75.5235 0.279045 0.318468 69.9349 75.5876
0.0216164 0.339932 74.0145 0.0219451 0.331133 78.6602 0.021775 75.6235 0.120197 0.318421 70.0201 75.6876
0.0218244 0.339982 74.1145 0.0218496 0.331148 78.7602 0.0218062 75.7235 0.0477624 0.31843 70.1053 75.7876
0.022013 0.339959 74.2145 0.0217535 0.331133 78.8602 0.0218255 75.8235 0.0407816 0.318463 70.1905 75.8876
0.0222558 0.339927 74.3145 0.021649 0.331116 78.9602 0.0218865 75.9235 0.0363991 0.318431 70.2757 75.9876
0.022566 0.339975 74.4145 0.0215669 0.330918 79.0602 0.0219206 76.0235 0.0323577 0.318457 70.3608 76.0876
0.0229367 0.339942 74.5145 0.0214742 0.330909 79.1602 0.0219691 76.1235 0.0293262 0.31847 70.446 76.1876
0.0233661 0.339935 74.6145 0.0213779 0.331115 79.2602 0.0220469 76.2235 0.0271163 0.318431 70.5312 76.2876
0.0239033 0.339966 74.7145 0.0212899 0.331136 79.3602 0.0220688 76.3235 0.025661 0.318472 70.6164 76.3876
0.0245214 0.339926 74.8145 0.0211944 0.331123 79.4602 0.0221231 76.4235 0.0247676 0.318421 70.7016 76.4876
0.0252928 0.339943 74.9145 0.0211261 0.331115 79.5602 0.0222017 76.5235 0.0242027 0.318423 70.7868 76.5876
0.0261882 0.339965 75.0145 0.0210443 0.330916 79.6602 0.0222338 76.6235 0.023835 0.318444 70.872 76.6876
0.0272647 0.339923 75.1145 0.0209532 0.331121 79.7602 0.0223168 76.7235 0.0235435 0.318428 70.9571 76.7876
0.0285819 0.34025 75.2145 0.0208927 0.331124 79.8602 0.0223914 76.8235 0.0233408 0.318431 71.0423 76.8876
0.0301854 0.340259 75.3145 0.020832 0.331131 79.9602 0.0224371 76.9235 0.0231716 0.31846 71.1275 76.9876
0.0321656 0.340242 75.4145 0.0207421 0.33111 80.0602 0.0225223 77.0235 0.0230324 0.318447 71.2127 77.0876
0.0346569 0.340266 75.5145 0.0207024 0.331149 80.1602 0.0225843 77.1235 0.0229243 0.318466 71.2979 77.1876
0.0377927 0.340234 75.6145 0.0206451 0.331124 80.2602 0.0226401 77.2235 0.0227983 0.31845 71.3831 77.2876
0.0419095 0.340224 75.7145 0.0206028 0.331119 80.3602 0.0227424 77.3235 0.0226836 0.318435 71.4682 77.3876
0.0475633 0.340266 75.8145 0.0205651 0.331141 80.4602 0.0228098 77.4235 0.0225979 0.318461 71.5534 77.4876
0.0557419 0.340215 75.9145 0.0205193 0.331138 80.5602 0.0228931 77.5235 0.0224852 0.318444 71.6386 77.5876
0.0688048 0.340237 76.0145 0.0205038 0.331134 80.6602 0.0230007 77.6235 0.022371 0.318421 71.7238 77.6876
0.0915836 0.340274 76.1145 0.0204775 0.331149 80.7602 0.0230761 77.7235 0.0222832 0.318464 71.809 77.7876
0.131928 0.340224 76.2145 0.0204394 0.331116 80.8602 0.0231824 77.8235 0.0221696 0.318441 71.8942 77.8876
0.197343 0.34027 76.3145 0.0204163 0.331122 80.9602 0.0232963 77.9235 0.0220729 0.318451 71.9793 77.9876
0.272181 0.340278 76.4145 0.0203925 0.331127 81.0602 0.0233817 78.0235 0.0219725 0.318457 72.0645 78.0876
0.332971 0.340231 76.5145 0.0203862 0.331112 81.1602 0.023501 78.1235 0.0218592 0.318429 72.1497 78.1876
0.390725 0.340269 76.6145 0.0203907 0.331138 81.2602 0.0236168 78.2235 0.0217631 0.318436 72.2349 78.2876
0.447979 0.34026 76.7145 0.0203686 0.331132 81.3602 0.0237222 78.3235 0.0216561 0.318454 72.3201 78.3876
0.492187 0.340232 76.8145 0.0203686 0.331119 81.4602 0.0238609 78.4235 0.0215472 0.318423 72.4053 78.4876
0.513187 0.340294 76.9145 0.0203721 0.331136 81.5602 0.0239717 78.5235 0.0214586 0.318464 72.4904 78.5876
0.521421 0.340259 77.0145 0.0203622 0.331129 81.6602 0.0240962 78.6235 0.0213454 0.318452 72.5756 78.6876
0.521504 0.340552 77.1145 0.0203779 0.331119 81.7602 0.0242376 78.7235 0.0212648 0.318419 72.6608 78.7876
0.504251 0.340592 77.2145 0.0203953 0.331149 81.8602 0.0243531 78.8235 0.0211851 0.318468 72.746 78.8876
0.451305 0.34055 77.3145 0.02041 0.33111 81.9602 0.024488 78.9235 0.0210824 0.318417 72.8312 78.9876
0.327398 0.340568 77.4145 0.0204356 0.331122 82.0602 0.0246617 79.0235 0.0210003 0.318429 72.9164 79.0876
0.138256 0.340567 77.5145 0.0204741 0.331129 82.1602 0.0247844 79.1235 0.0209328 0.318449 73.0016 79.1876
0.057122 0.340547 77.6145 0.0205178 0.331102 82.2602 0.0249382 79.2235 0.0208451 0.31841 73.0867 79.2876
0.035787 0.340547 77.7145 0.0205833 0.331124 82.3602 0.0251129 79.3235 0.0207998 0.318446 73.1719 79.3876
0.0294223 0.340558 77.8145 0.0206627 0.331118 82.4602 0.0252381 79.4235 0.0207397 0.31846 73.2571 79.4876
0.0269171 0.340547 77.9145 0.020765 0.331114 82.5602 0.0254334 79.5235 0.0206786 0.318409 73.3423 79.5876
0.0255095 0.340595 78.0145 0.0209111 0.331136 82.6602 0.0256193 79.6235 0.0206381 0.318456 73.4275 79.6876
0.0246898 0.340562 78.1145 0.0210627 0.331346 82.7602 0.0257927 79.7235 0.0205855 0.318435 73.5127 79.7876
0.0241682 0.340568 78.2145 0.0212738 0.331335 82.8602 0.0259934 79.8235 0.0205572 0.318428 73.5978 79.8876
0.0237937 0.340606 78.3145 0.0215331 0.331363 82.9602 0.0262045 79.9235 0.0205207 0.318436 73.683 79.9876
0.0235423 0.340562 78.4145 0.0218346 0.33133 83.0602 0.0263751 80.0235 0.0204785 0.318433 73.7682 80.0876
0.0233433 0.340582 78.5145 0.0222361 0.331348 83.1602 0.0266058 80.1235 0.0204587 0.318431 73.8534 80.1876
0.023175 0.340901 78.6145 0.0227205 0.33136 83.2602 0.0268566 80.2235 0.0204371 0.318451 73.9386 80.2876
0.0230329 0.340874 78.7145 0.0233126 0.331341 83.3602 0.0270752 80.3235 0.0204248 0.31843 74.0238 80.3876
0.0229121 0.340902 78.8145 0.0240468 0.331354 83.4602 0.0273496 80.4235 0.0203953 0.318422 74.1089 80.4876
0.022777 0.340902 78.9145 0.0249405 0.331383 83.5602 0.0276072 80.5235 0.0203979 0.31848 74.1941 80.5876
0.0226741 0.340872 79.0145 0.0259893 0.33134 83.6602 0.0278994 80.6235 0.020366 0.318433 74.2793 80.6876
0.0225742 0.34091 79.1145 0.0273245 0.331354 83.7602 0.0282141 80.7235 0.0203561 0.318432 74.3645 80.7876
0.0224646 0.340891 79.2145 0.0289493 0.331358 83.8602 0.0285297 80.8235 0.0203424 0.318456 74.4497 80.8876
0.0223589 0.340868 79.3145 0.0309761 0.331337 83.9602 0.0288739 80.9235 0.0203425 0.318414 74.5349 80.9876
0.0222731 0.340898 79.4145 0.0335635 0.331368 84.0602 0.0292516 81.0235 0.0203649 0.31845 74.62 81.0876
0.0221563 0.34088 79.5145 0.0369057 0.331349 84.1602 0.0296057 81.1235 0.020365 0.318426 74.7052 81.1876
0.0220807 0.340889 79.6145 0.0413598 0.331568 84.2602 0.0300352 81.2235 0.0203878 0.318412 74.7904 81.2876
0.0219995 0.341239 79.7145 0.0476241 0.331593 84.3602 0.030474 81.3235 0.0204274 0.318443 74.8756 81.3876
0.0218867 0.341191 79.8145 0.0570619 0.331564 84.4602 0.0309277 81.4235 0.0204388 0.318415 74.9608 81.4876
0.0217965 0.341197 79.9145 0.0731019 0.331565 84.5602 0.0314434 81.5235 0.0205226 0.318434 75.046 81.5876
0.0217074 0.341214 80.0145 0.102944 0.33159 84.6602 0.0319728 81.6235 0.0205814 0.318479 75.1312 81.6876
0.0216182 0.341171 80.1145 0.158879 0.331561 84.7602 0.0325467 81.7235 0.0206497 0.318438 75.2163 81.7876
0.0215443 0.34121 80.2145 0.241392 0.331585 84.8602 0.0331767 81.8235 0.0207404 0.318455 75.3015 81.8876
0.0214645 0.341212 80.3145 0.315576 0.331585 84.9602 0.0338473 81.9235 0.0208528 0.318756 75.3867 81.9876
0.0213887 0.341192 80.4145 0.377295 0.331786 85.0602 0.0345722 82.0235 0.0210034 0.318728 75.4719 82.0876
0.0213188 0.341525 80.5145 0.444884 0.331817 85.1602 0.0353472 82.1235 0.0212022 0.318762 75.5571 82.1876
0.0212412 0.341501 80.6145 0.494168 0.331796 85.2602 0.0361498 82.2235 0.0214082 0.318735 75.6423 82.2876
0.0211836 0.341486 80.7145 0.514426 0.331793 85.3602 0.0370838 82.3235 0.0216749 0.318722 75.7274 82.3876
0.0211381 0.341524 80.8145 0.521956 0.331808 85.4602 0.0380986 82.4235 0.021993 0.318756 75.8126 82.4876
0.0210584 0.341494 80.9145 0.520597 0.332005 85.5602 0.0391671 82.5235 0.0223607 0.318735 75.8978 82.5876
0.0210441 0.341501 81.0145 0.500311 0.332014 85.6602 0.0403917 82.6235 0.0228182 0.318732 75.983 82.6876
0.0209842 0.341844 81.1145 0.439428 0.332034 85.7602 0.0417128 82.7235 0.0233372 0.31875 76.0682 82.7876
0.0209327 0.341787 81.2145 0.284419 0.332006 85.8602 0.0432054 82.8235 0.0239105 0.318701 76.1534 82.8876
0.0209112 0.341811 81.3145 0.105374 0.332253 85.9602 0.0449514 82.9235 0.0245881 0.319034 76.2385 82.9876
0.0208768 0.342138 81.4145 0.0474352 0.332237 86.0602 0.0468852 83.0235 0.0253244 0.319049 76.3237 83.0876
0.0208378 0.34211 81.5145 0.0325499 0.332453 86.1602 0.0491567 83.1235 0.026169 0.319024 76.4089 83.1876
0.0208394 0.342157 81.6145 0.0280217 0.332474 86.2602 0.0518284 83.2235 0.0271004 0.319059 76.4941 83.2876
0.0208118 0.342446 81.7145 0.0259209 0.332688 86.3602 0.0550447 83.3235 0.028114 0.319351 76.5793 83.3876
0.0208034 0.342424 81.8145 0.0247418 0.332902 86.4602 0.0589921 83.4235 0.0292362 0.319313 76.6645 83.4876
0.0208023 0.342791 81.9145 0.0240329 0.33316 86.5602 0.0639821 83.5235 0.0304809 0.31969 76.7496 83.5876
0.0207901 0.343069 82.0145 0.0235574 0.333349 86.6602 0.0705826 83.6235 0.0317602 0.319971 76.8348 83.6876
0.0208088 0.343692 82.1145 0.0232505 0.333805 86.7602 0.0798155 83.7235 0.0331591 0.320256 76.92 83.7876
0.020799 0.344345 82.2145 0.023016 0.334488 86.8602 0.0933768 83.8235 0.0346237 0.320599 77.0052 83.8876
0.0207991 0.345223 82.3145 0.0228108 0.335362 86.9602 0.113892 83.9235 0.0361163 0.321207 77.0904 83.9876
0.0208266 0.346481 82.4145 0.0226638 0.336947 87.0602 0.14462 84.0235 0.0377369 0.322472 77.1756 84.0876
0.0208301 0.348691 82.5145 0.022517 0.339004 87.1602 0.187216 84.1235 0.0394287 0.324051 77.2608 84.1876
0.0208597 0.351135 82.6145 0.0224114 0.341438 87.2602 0.238752 84.2235 0.0412475 0.326198 77.3459 84.2876
0.0208969 0.353988 82.7145 0.022302 0.344152 87.3602 0.287262 84.3235 0.0432319 0.328114 77.4311 84.3876
0.0209209 0.35461 82.8145 0.0221799 0.344374 87.4602 0.296562 84.4235 0.045402 0.328414 77.5163 84.4876
0.0209593 0.356149 82.9145 0.0220641 0.345921 87.5602 0.319917 84.5235 0.0478335 0.329616 77.6015 84.5876
0.021013 0.359304 83.0145 0.0219712 0.349091 87.6602 0.368709 84.6235 0.0506097 0.331816 77.6867 84.6876
0.0210561 0.362072 83.1145 0.0218679 0.351981 87.7602 0.412844 84.7235 0.0538448 0.333986 77.7719 84.7876
0.0211452 0.364575 83.2145 0.021753 0.354453 87.8602 0.442057 84.8235 0.057785 0.335533 77.857 84.8876
0.0212439 0.366479 83.3145 0.0216708 0.356931 87.9602 0.464475 84.9235 0.0626929 0.336814 77.9422 84.9876
0.0213251 0.368605 83.4145 0.0215639 0.359378 88.0602 0.483208 85.0235 0.0691798 0.337724 78.0274 85.0876
0.0214864 0.369878 83.5145 0.0214737 0.360525 88.1602 0.486113 85.1235 0.0784049 0.338354 78.1126 85.1876
0.02166 0.368017 83.6145 0.0213634 0.358733 88.2602 0.450028 85.2235 0.0927678 0.336811 78.1978 85.2876
0.0219126 0.360822 83.7145 0.0212556 0.350624 88.3602 0.324305 85.3235 0.117009 0.330859 78.283 85.3876
0.0222453 0.351168 83.8145 0.0211721 0.340565 88.4602 0.142689 85.4235 0.158115 0.323761 78.3681 85.4876
0.0226829 0.347128 83.9145 0.0210857 0.336941 88.5602 0.0515426 85.5235 0.216824 0.321232 78.4533 85.5876
0.0232221 0.346163 84.0145 0.021009 0.33671 88.6602 0.0371657 85.6235 0.278885 0.321221 78.5385 85.6876
0.0238797 0.345559 84.1145 0.0209369 0.336508 88.7602 0.0322242 85.7235 0.296189 0.320935 78.6237 85.7876
0.0246708 0.344907 84.2145 0.020852 0.336042 88.8602 0.0292902 85.8235 0.305482 0.320593 78.7089 85.8876
0.0256513 0.344599 84.3145 0.0207884 0.335813 88.9602 0.0276107 85.9235 0.369942 0.320281 78.7941 85.9876
0.0268353 0.344332 84.4145 0.0207305 0.335618 89.0602 0.0267062 86.0235 0.438983 0.320022 78.8792 86.0876
0.0282707 0.344311 84.5145 0.0206732 0.335365 89.1602 0.0262049 86.1235 0.487806 0.320013 78.9644 86.1876
0.0300395 0.343983 84.6145 0.0206276 0.335377 89.2602 0.0259145 86.2235 0.509776 0.320005 79.0496 86.2876
0.0322291 0.343714 84.7145 0.020593 0.335173 89.3602 0.0257395 86.3235 0.518914 0.319705 79.1348 86.3876
0.0350335 0.34367 84.8145 0.0205403 0.335139 89.4602 0.0256048 86.4235 0.514231 0.319666 79.22 86.4876
0.0386846 0.343685 84.9145 0.0205155 0.33494 89.5602 0.0255318 86.5235 0.468491 0.319693 79.3052 86.5876
0.0435633 0.343394 85.0145 0.0204824 0.334941 89.6602 0.0254906 86.6235 0.327956 0.319691 79.3904 86.6876
0.0504728 0.343359 85.1145 0.0204478 0.334918 89.7602 0.0254481 86.7235 0.170857 0.319346 79.4755 86.7876
0.0611506 0.343398 85.2145 0.0204253 0.334945 89.8602 0.0254291 86.8235 0.0552131 0.319367 79.5607 86.8876
0.079501 0.343381 85.3145 0.0203935 0.334704 89.9602 0.0254183 86.9235 0.0418445 0.319361 79.6459 86.9876
0.112929 0.343371 85.4145 0.0203831 0.334713 90.0602 0.0253828 87.0235 0.0375438 0.319342 79.7311 87.0876
0.172012 0.343096 85.5145 0.0203788 0.33473 90.1602 0.0253586 87.1235 0.0331933 0.319397 79.8163 87.1876
0.249682 0.343072 85.6145 0.0203601 0.334693 90.2602 0.0253326 87.2235 0.0298677 0.319363 79.9015 87.2876
0.318224 0.343052 85.7145 0.0203573 0.334698 90.3602 0.0252853 87.3235 0.027456 0.319055 79.9866 87.3876
0.376876 0.343095 85.8145 0.0203466 0.334501 90.4602 0.0252559 87.4235 0.0258571 0.31907 80.0718 87.4876
0.436989 0.343062 85.9145 0.0203357 0.334468 90.5602 0.0251815 87.5235 0.0248905 0.319032 80.157 87.5876
0.487258 0.34308 86.0145 0.0203505 0.334499 90.6602 0.0251253 87.6235 0.0243203 0.31907 80.2422 87.6876
0.512478 0.3431 86.1145 0.0203683 0.334509 90.7602 0.0250634 87.7235 0.0239317 0.319067 80.3274 87.7876
0.522284 0.34306 86.2145 0.0203767 0.334485 90.8602 0.0249726 87.8235 0.0236488 0.319039 80.4126 87.8876
0.524246 0.343081 86.3145 0.0204085 0.334503 90.9602 0.024889 87.9235 0.0234593 0.319087 80.4977 87.9876
0.510956 0.343074 86.4145 0.0204363 0.334272 91.0602 0.0247935 88.0235 0.0232936 0.318761 80.5829 88.0876
0.466756 0.343037 86.5145 0.0204768 0.334267 91.1602 0.024654 88.1235 0.0231619 0.318734 80.6681 88.1876
0.357943 0.343082 86.6145 0.0205453 0.33428 91.2602 0.0245698 88.2235 0.0230497 0.318777 80.7533 88.2876
0.166 0.343062 86.7145 0.020619 0.334268 91.3602 0.0244501 88.3235 0.0229271 0.318721 80.8385 88.3876
0.0639756 0.343043 86.8145 0.0207234 0.334282 91.4602 0.0243286 88.4235 0.0228554 0.318761 80.9237 88.4876
0.0374976 0.342761 86.9145 0.0208714 0.334299 91.5602 0.0242097 88.5235 0.0227536 0.318763 81.0088 88.5876
0.0299029 0.342746 87.0145 0.0210217 0.334253 91.6602 0.0240783 88.6235 0.0226427 0.318723 81.094 88.6876
0.0271026 0.342747 87.1145 0.0212494 0.334291 91.7602 0.0239444 88.7235 0.0225557 0.318728 81.1792 88.7876
0.0255897 0.342781 87.2145 0.0215274 0.334285 91.8602 0.0238319 88.8235 0.0224514 0.318748 81.2644 88.8876
0.0246869 0.342722 87.3145 0.0218638 0.334041 91.9602 0.0236885 88.9235 0.022358 0.318733 81.3496 88.9876
0.0241611 0.342759 87.4145 0.0223076 0.33406 92.0602 0.0235639 89.0235 0.0222658 0.318453 81.4348 89.0876
0.0237749 0.34275 87.5145 0.0228311 0.334054 92.1602 0.0234349 89.1235 0.0221602 0.318437 81.52 89.1876
0.0235182 0.342721 87.6145 0.0235077 0.334028 92.2602 0.0232951 89.2235 0.0220462 0.318409 81.6051 89.2876
0.0233362 0.34274 87.7145 0.0243255 0.334062 92.3602 0.0231793 89.3235 0.0219473 0.318462 81.6903 89.3876
0.0231858 0.342748 87.8145 0.0253261 0.334038 92.4602 0.0230579 89.4235 0.0218255 0.318407 81.7755 89.4876
0.0230231 0.342721 87.9145 0.0265652 0.334035 92.5602 0.0229398 89.5235 0.0217312 0.318428 81.8607 89.5876
0.0228932 0.342752 88.0145 0.0280956 0.334054 92.6602 0.0228307 89.6235 0.0216302 0.318455 81.9459 89.6876
0.0227813 0.342724 88.1145 0.0300219 0.334039 92.7602 0.0227286 89.7235 0.0215243 0.318417 82.0311 89.7876
0.0226894 0.342715 88.2145 0.032465 0.334043 92.8602 0.0226079 89.8235 0.0214516 0.318439 82.1162 89.8876
0.0225958 0.342762 88.3145 0.0356358 0.334048 92.9602 0.0225159 89.9235 0.0213441 0.318457 82.2014 89.9876
0.022493 0.342749 88.4145 0.0398409 0.334029 93.0602 0.0224257 90.0235 0.0212472 0.318411 82.2866 90.0876
0.0224109 0.342745 88.5145 0.0457276 0.334052 93.1602 0.0223241 90.1235 0.0211655 0.318452 82.3718 90.1876
0.0223244 0.342767 88.6145 0.0545394 0.334035 93.2602 0.0222663 90.2235 0.0210776 0.318433 82.457 90.2876
0.0222274 0.342731 88.7145 0.06938 0.333797 93.3602 0.0221719 90.3235 0.0210035 0.318416 82.5422 90.3876
0.0221416 0.342755 88.8145 0.0972761 0.333835 93.4602 0.0220869 90.4235 0.0209479 0.318131 82.6273 90.4876
0.0220557 0.342775 88.9145 0.15079 0.333818 93.5602 0.0220256 90.5235 0.020855 0.318437 82.7125 90.5876
0.0219499 0.342714 89.0145 0.233728 0.333806 93.6602 0.0219406 90.6235 0.0207998 0.318104 82.7977 90.6876
0.0218657 0.342765 89.1145 0.311151 0.333825 93.7602 0.0219053 90.7235 0.0207421 0.318135 82.8829 90.7876
0.0217758 0.342767 89.2145 0.373413 0.333793 93.8602 0.0218473 90.8235 0.0206691 0.318407 82.9681 90.8876
0.0216852 0.342742 89.3145 0.443327 0.333819 93.9602 0.0217856 90.9235 0.0206331 0.31813 83.0533 90.9876
0.0215972 0.342765 89.4145 0.494376 0.333825 94.0602 0.0217509 91.0235 0.0205917 0.318131 83.1384 91.0876
0.0215095 0.342748 89.5145 0.515096 0.333792 94.1602 0.0217119 91.1235 0.0205473 0.318102 83.2236 91.1876
0.0214373 0.342749 89.6145 0.522758 0.33383 94.2602 0.0216753 91.2235 0.0205164 0.318135 83.3088 91.2876
0.0213567 0.342761 89.7145 0.521536 0.333831 94.3602 0.0216494 91.3235 0.0204715 0.318144 83.394 91.3876
0.0212807 0.34273 89.8145 0.501507 0.333799 94.4602 0.0216343 91.4235 0.020436 0.318099 83.4792 91.4876
0.0211929 0.342736 89.9145 0.441249 0.333835 94.5602 0.0216045 91.5235 0.0204178 0.318148 83.5644 91.5876
0.0211408 0.342779 90.0145 0.286352 0.333802 94.6602 0.0216128 91.6235 0.0203731 0.318117 83.6496 91.6876
0.0210689 0.342727 90.1145 0.105683 0.333801 94.7602 0.0215919 91.7235 0.0203489 0.3181 83.7347 91.7876
0.0210198 0.342759 90.2145 0.0473586 0.333812 94.8602 0.0216008 91.8235 0.0203274 0.318124 83.8199 91.8876
0.0209747 0.342755 90.3145 0.0324842 0.333793 94.9602 0.021603 91.9235 0.0203021 0.318107 83.9051 91.9876
0.0209209 0.342723 90.4145 0.0280101 0.333816 95.0602 0.021579 92.0235 0.0203015 0.318126 83.9903 92.0876
0.0208868 0.342746 90.5145 0.0259095 0.333827 95.1602 0.0215954 92.1235 0.0202774 0.318138 84.0755 92.1876
0.0208369 0.34275 90.6145 0.0247284 0.333793 95.2602 0.0216143 92.2235 0.0202745 0.318096 84.1607 92.2876
0.0208125 0.342731 90.7145 0.0240364 0.333806 95.3602 0.0216272 92.3235 0.0202847 0.318128 84.2458 92.3876
0.0207919 0.34309 90.8145 0.0235614 0.333806 95.4602 0.0216618 92.4235 0.0202855 0.318118 84.331 92.4876
0.0207361 0.342724 90.9145 0.0232608 0.333798 95.5602 0.0216852 92.5235 0.0202902 0.318092 84.4162 92.5876
0.0207306 0.343057 91.0145 0.023026 0.333826 95.6602 0.0217093 92.6235 0.0203336 0.318147 84.5014 92.6876
0.0207217 0.343078 91.1145 0.0228399 0.333805 95.7602 0.0217641 92.7235 0.0203455 0.318112 84.5866 92.7876
0.0206991 0.343052 91.2145 0.0226981 0.333798 95.8602 0.0217923 92.8235 0.0203914 0.318086 84.6718 92.8876
0.0207002 0.343069 91.3145 0.0225686 0.333834 95.9602 0.021824 92.9235 0.0204661 0.318124 84.7569 92.9876
0.0206855 0.343085 91.4145 0.0224365 0.333799 96.0602 0.0218782 93.0235 0.0205379 0.318099 84.8421 93.0876
0.0206883 0.343048 91.5145 0.0223542 0.333807 96.1602 0.0218941 93.1235 0.020624 0.318106 84.9273 93.1876
0.0206916 0.343082 91.6145 0.0222577 0.333827 96.2602 0.0219654 93.2235 0.0207668 0.318135 85.0125 93.2876
0.0206827 0.343055 91.7145 0.0221405 0.333799 96.3602 0.022022 93.3235 0.0209331 0.318097 85.0977 93.3876
0.0206906 0.343037 91.8145 0.0220561 0.333814 96.4602 0.0220803 93.4235 0.0211492 0.318112 85.1829 93.4876
0.0207201 0.343072 91.9145 0.0219525 0.333814 96.5602 0.0221531 93.5235 0.0214084 0.31813 85.268 93.5876
0.0207341 0.343053 92.0145 0.0218595 0.33379 96.6602 0.0222094 93.6235 0.0217167 0.318103 85.3532 93.6876
0.020764 0.343048 92.1145 0.021761 0.333832 96.7602 0.0222587 93.7235 0.022081 0.318127 85.4384 93.7876
0.0208011 0.343098 92.2145 0.0216606 0.333805 96.8602 0.0223391 93.8235 0.022511 0.318125 85.5236 93.8876
0.0208343 0.343063 92.3145 0.02158 0.333803 96.9602 0.0224223 93.9235 0.0230215 0.31811 85.6088 93.9876
0.0209019 0.343066 92.4145 0.0214804 0.333823 97.0602 0.0224849 94.0235 0.0236412 0.318135 85.694 94.0876
0.0209718 0.34309 92.5145 0.0213737 0.333784 97.1602 0.0225547 94.1235 0.0242967 0.318128 85.7792 94.1876
0.0210319 0.343059 92.6145 0.0212857 0.333789 97.2602 0.0226374 94.2235 0.0250708 0.318126 85.8643 94.2876
0.0211576 0.343075 92.7145 0.0212069 0.333817 97.3602 0.0227013 94.3235 0.0258984 0.318152 85.9495 94.3876
0.02129 0.343064 92.8145 0.0211067 0.33378 97.4602 0.022802 94.4235 0.0268355 0.318113 86.0347 94.4876
0.0214415 0.343053 92.9145 0.0210531 0.333814 97.5602 0.0228795 94.5235 0.0279015 0.318139 86.1199 94.5876
0.0216534 0.34308 93.0145 0.0209783 0.333819 97.6602 0.0229741 94.6235 0.0290481 0.318146 86.2051 94.6876
0.02191 0.343066 93.1145 0.0208998 0.333799 97.7602 0.0230858 94.7235 0.0302826 0.318127 86.2903 94.7876
0.0222313 0.343063 93.2145 0.0208306 0.333821 97.8602 0.0231681 94.8235 0.0316304 0.318147 86.3754 94.8876
0.0226095 0.343087 93.3145 0.0207725 0.333817 97.9602 0.0232744 94.9235 0.0330232 0.318129 86.4606 94.9876
0.0230606 0.343038 93.4145 0.0207187 0.333812 98.0602 0.0233971 95.0235 0.0345111 0.318124 86.5458 95.0876
0.0236221 0.343365 93.5145 0.0206739 0.333822 98.1602 0.0235047 95.1235 0.0360482 0.318154 86.631 95.1876
0.0243264 0.343417 93.6145 0.0206027 0.333791 98.2602 0.0236378 95.2235 0.0376455 0.318119 86.7162 95.2876
0.0251461 0.343367 93.7145 0.0205705 0.333809 98.3602 0.0237582 95.3235 0.0393715 0.318137 86.8014 95.3876
0.0261445 0.343386 93.8145 0.0205161 0.33381 98.4602 0.0238858 95.4235 0.0412035 0.318151 86.8865 95.4876
0.0273646 0.343385 93.9145 0.0204751 0.333793 98.5602 0.0240201 95.5235 0.043159 0.318114 86.9717 95.5876
0.0288461 0.343352 94.0145 0.0204562 0.333801 98.6602 0.0241412 95.6235 0.0453096 0.318134 87.0569 95.6876
0.0307077 0.343405 94.1145 0.0204115 0.333819 98.7602 0.0242766 95.7235 0.0476539 0.318157 87.1421 95.7876
0.0330188 0.343388 94.2145 0.0203864 0.333786 98.8602 0.0244194 95.8235 0.0502897 0.318125 87.2273 95.8876
0.0360023 0.343358 94.3145 0.0203858 0.333804 98.9602 0.0245705 95.9235 0.0533221 0.318138 87.3125 95.9876
0.039842 0.343394 94.4145 0.0203534 0.333816 99.0602 0.0247102 96.0235 0.0568927 0.318135 87.3976 96.0876
0.0450867 0.343374 94.5145 0.0203454 0.333802 99.1602 0.0248763 96.1235 0.061195 0.318099 87.4828 96.1876
0.0526685 0.343369 94.6145 0.0203366 0.333815 99.2602 0.0250322 96.2235 0.0666814 0.318139 87.568 96.2876
0.0646601 0.343393 94.7145 0.020328 0.333812 99.3602 0.0251986 96.3235 0.0740022 0.318104 87.6532 96.3876
0.0857164 0.343353 94.8145 0.0203258 0.333816 99.4602 0.0253822 96.4235 0.0846399 0.318112 87.7384 96.4876
0.124102 0.343384 94.9145 0.0203102 0.334044 99.5602 0.0255351 96.5235 0.101281 0.318127 87.8236 96.5876
0.189568 0.343379 95.0145 0.0203087 0.333806 99.6602 0.0257435 96.6235 0.128942 0.318089 87.9088 96.6876
0.268098 0.343355 95.1145 0.0203136 0.334045 99.7602 0.0259424 96.7235 0.173336 0.318127 87.9939 96.7876
0.332346 0.343406 95.2145 0.0203286 0.33405 99.8602 0.0261398 96.8235 0.232016 0.318129 88.0791 96.8876
0.39211 0.343383 95.3145 0.0203427 0.334023 99.9602 0.0263582 96.9235 0.286952 0.318101 88.1643 96.9876
0.450851 0.343678 95.4145 0.02037 0.334035 100.06 0.0265952 97.0235 0.297619 0.318123 88.2495 97.0876
0.49559 0.343728 95.5145 0.0204122 0.334056 100.16 0.026819 97.1235 0.307429 0.318432 88.3347 97.1876
0.515862 0.343697 95.6145 0.0204517 0.334023 100.26 0.0270904 97.2235 0.372219 0.318418 88.4199 97.2876
0.523519 0.343688 95.7145 0.0205294 0.33404 100.36 0.0273491 97.3235 0.438422 0.318467 88.505 97.3876
0.52276 0.34372 95.8145 0.0206255 0.334045 100.46 0.0276413 97.4235 0.485426 0.318446 88.5902 97.4876
0.503792 0.343679 95.9145 0.0207532 0.334024 100.56 0.0279482 97.5235 0.507131 0.318433 88.6754 97.5876
0.44718 0.343698 96.0145 0.02092 0.334048 100.66 0.0282434 97.6235 0.516514 0.318463 88.7606 97.6876
0.314236 0.343731 96.1145 0.0211314 0.334027 100.76 0.0285873 97.7235 0.512276 0.318438 88.8458 97.7876
0.125453 0.34368 96.2145 0.0214286 0.334033 100.86 0.0289611 97.8235 0.467321 0.318453 88.931 97.8876
0.0532842 0.343702 96.3145 0.0217788 0.334052 100.96 0.0293098 97.9235 0.328272 0.318463 89.0161 97.9876
0.0345347 0.343698 96.4145 0.0221966 0.334026 101.06 0.0297277 98.0235 0.174347 0.318404 89.1013 98.0876
0.0289508 0.343976 96.5145 0.022741 0.334273 101.16 0.0301659 98.1235 0.0561493 0.318434 89.1865 98.1876
0.0265951 0.344007 96.6145 0.0234073 0.334274 101.26 0.0306072 98.2235 0.0419498 0.318429 89.2717 98.2876
0.0252684 0.343986 96.7145 0.0242426 0.334244 101.36 0.0311027 98.3235 0.0377047 0.318427 89.3569 98.3876
0.0244997 0.343987 96.8145 0.0252779 0.334276 101.46 0.0316015 98.4235 0.0333108 0.318451 89.4421 98.4876
0.0240306 0.344015 96.9145 0.0265129 0.334268 101.56 0.0321598 98.5235 0.0299384 0.318434 89.5272 98.5876
0.0236934 0.343997 97.0145 0.0280795 0.334235 101.66 0.0327605 98.6235 0.0275095 0.318446 89.6124 98.6876
0.0234417 0.344006 97.1145 0.0300472 0.33427 101.76 0.0334009 98.7235 0.0258707 0.318458 89.6976 98.7876
0.0232583 0.344016 97.2145 0.0325304 0.334253 101.86 0.0341034 98.8235 0.0248892 0.318445 89.7828 98.8876
0.023094 0.34398 97.3145 0.0358137 0.334477 101.96 0.034883 98.9235 0.0242967 0.318427 89.868 98.9876
0.0229712 0.344316 97.4145 0.0401638 0.3345 102.06 0.0356607 99.0235 0.0238867 0.318462 89.9532 99.0876
0.0228744 0.344328 97.5145 0.0462725 0.334474 102.16 0.0365321 99.1235 0.023601 0.318736 90.0384 99.1876
0.0227722 0.344303 97.6145 0.0556122 0.33448 102.26 0.037476 99.2235 0.0233956 0.318751 90.1235 99.2876
0.022676 0.344326 97.7145 0.0715871 0.334489 102.36 0.0385049 99.3235 0.0232371 0.318744 90.2087 99.3876
0.022571 0.34433 97.8145 0.102033 0.334688 102.46 0.0396571 99.4235 0.0230998 0.318746 90.2939 99.4876
0.0224757 0.344616 97.9145 0.16054 0.334713 102.56 0.0409192 99.5235 0.0229908 0.318776 90.3791 99.5876
0.0223975 0.344646 98.0145 0.246575 0.334717 102.66 0.0423003 99.6235 0.0228859 0.318751 90.4643 99.6876
0.0222968 0.344643 98.1145 0.320501 0.334919 102.76 0.0439025 99.7235 0.0227719 0.318712 90.5495 99.7876
0.0221924 0.344623 98.2145 0.38597 0.334946 102.86 0.0456901 99.8235 0.0226895 0.319076 90.6346 99.8876
0.0221193 0.344953 98.3145 0.454133 0.335166 102.96 0.0477277 99.9235 0.0225766 0.31904 90.7198 99.9876
0.0220098 0.344921 98.4145 0.500239 0.335153 103.06 0.0501372 100.023 0.022493 0.319041 90.805 100.088
0.0219367 0.345235 98.5145 0.517602 0.335413 103.16 0.0529417 100.123 0.0223915 0.319366 90.8902 100.188
0.0218444 0.345276 98.6145 0.524006 0.335375 103.26 0.0563624 100.223 0.0222742 0.319332 90.9754 100.288
0.0217352 0.345534 98.7145 0.520288 0.335601 103.36 0.060577 100.323 0.0221779 0.319665 91.0606 100.388
0.0216642 0.345853 98.8145 0.495594 0.336064 103.46 0.0659921 100.423 0.0220868 0.319658 91.1457 100.488
0.0215728 0.346181 98.9145 0.423521 0.336253 103.56 0.073292 100.523 0.0219744 0.319951 91.2309 100.588
0.0214779 0.346468 99.0145 0.248922 0.336725 103.66 0.0836758 100.623 0.021874 0.320295 91.3161 100.688
0.0214144 0.34744 99.1145 0.0880987 0.337633 103.76 0.0992199 100.723 0.0217587 0.320907 91.4013 100.788
0.0213262 0.348347 99.2145 0.0430475 0.33875 103.86 0.123041 100.823 0.021656 0.321816 91.4865 100.888
0.0212585 0.35021 99.3145 0.0312286 0.340558 103.96 0.158325 100.923 0.0215652 0.323088 91.5717 100.988
0.0212037 0.35273 99.4145 0.0274913 0.343019 104.06 0.205124 101.023 0.0214436 0.324937 91.6568 101.088
0.0211331 0.355545 99.5145 0.0255873 0.345701 104.16 0.257901 101.123 0.0213516 0.326802 91.742 101.188
0.0210717 0.357722 99.6145 0.0245315 0.347741 104.26 0.293743 101.223 0.0212673 0.3284 91.8272 101.288
0.0210056 0.358669 99.7145 0.0238782 0.34815 104.36 0.302888 101.323 0.021175 0.328689 91.9124 101.388
0.0209437 0.361128 99.8145 0.0234769 0.350639 104.46 0.339777 101.423 0.0211116 0.330564 91.9976 101.488
0.0208989 0.364255 99.9145 0.0231606 0.353794 104.56 0.38937 101.523 0.0210308 0.332768 92.0828 101.588
0.0208646 0.36677 100.015 0.0229089 0.356445 104.66 0.426918 101.623 0.0209211 0.334589 92.168 101.688
0.0208165 0.368926 100.115 0.0227337 0.358727 104.76 0.452022 101.723 0.0208705 0.335863 92.2531 101.788
0.0208061 0.370811 100.215 0.0225932 0.360977 104.86 0.472528 101.823 0.0207898 0.337102 92.3383 101.888
0.02076 0.372661 100.315 0.022455 0.362961 104.96 0.486643 101.923 0.0207502 0.338025 92.4235 101.988
0.0207121 0.372632 100.415 0.0223295 0.363214 105.06 0.47629 102.023 0.020707 0.338074 92.5087 102.088
0.0206878 0.368924 100.515 0.0222103 0.359166 105.16 0.411047 102.123 0.0206359 0.33492 92.5939 102.188
0.0206606 0.359579 100.615 0.0220943 0.349071 105.26 0.245501 102.223 0.0205944 0.32777 92.6791 102.288
0.0206334 0.35143 100.715 0.0219901 0.340797 105.36 0.0872448 102.323 0.0205705 0.32219 92.7642 102.388
0.0206353 0.349288 100.815 0.0218777 0.339198 105.46 0.0429592 102.423 0.0204905 0.321198 92.8494 102.488
0.0205963 0.348628 100.915 0.0218028 0.338984 105.56 0.0349968 102.523 0.0204638 0.320901 92.9346 102.588
0.0206023 0.348008 101.015 0.0217038 0.338545 105.66 0.0310117 102.623 0.0204328 0.320612 93.0198 102.688
0.0206019 0.347412 101.115 0.0216048 0.338304 105.76 0.0285886 102.723 0.0203861 0.320568 93.105 102.788
0.0205921 0.347088 101.215 0.0215135 0.337857 105.86 0.0272171 102.823 0.0203836 0.320302 93.1902 102.888
0.0206066 0.346798 101.315 0.0214169 0.337636 105.96 0.0264556 102.923 0.0203385 0.31999 93.2753 102.988
0.0206071 0.34648 101.415 0.0213196 0.337605 106.06 0.0260551 103.023 0.0203177 0.319961 93.3605 103.088
0.0206266 0.346445 101.515 0.0212433 0.337403 106.16 0.0258166 103.123 0.0203112 0.319993 93.4457 103.188
0.0206546 0.346172 101.615 0.0211499 0.337172 106.26 0.0256286 103.223 0.0202791 0.319667 93.5309 103.288
0.020693 0.346171 101.715 0.02107 0.337156 106.36 0.0255438 103.323 0.0202638 0.319661 93.6161 103.388
0.0207462 0.345842 101.815 0.0209974 0.337183 106.46 0.0254801 103.423 0.0202454 0.319676 93.7013 103.488
0.020815 0.345859 101.915 0.0209177 0.336933 106.56 0.0254189 103.523 0.0202403 0.31966 93.7864 103.588
0.0208843 0.345841 102.015 0.0208468 0.336934 106.66 0.0254062 103.623 0.0202597 0.319366 93.8716 103.688
0.0210157 0.345852 102.115 0.0207923 0.336961 106.76 0.0253818 103.723 0.0202684 0.319389 93.9568 103.788
0.0211701 0.345876 102.215 0.0207312 0.336698 106.86 0.0253478 103.823 0.0202785 0.319349 94.042 103.888
0.0213213 0.345525 102.315 0.0206759 0.336714 106.96 0.0253272 103.923 0.0203237 0.319373 94.1272 103.988
0.0215522 0.345539 102.415 0.020642 0.336723 107.06 0.025308 104.023 0.0203622 0.319372 94.2124 104.088
0.0218489 0.345564 102.515 0.0205847 0.336715 107.16 0.0252859 104.123 0.0204138 0.319355 94.2976 104.188
0.0221874 0.345512 102.615 0.0205559 0.336723 107.26 0.0252562 104.223 0.0205003 0.31907 94.3827 104.288
0.0226304 0.345546 102.715 0.020508 0.336724 107.36 0.0251935 104.323 0.0206001 0.319047 94.4679 104.388
0.0231716 0.345551 102.815 0.0204785 0.336485 107.46 0.0251376 104.423 0.020755 0.319037 94.5531 104.488
0.0238164 0.345521 102.915 0.0204485 0.336502 107.56 0.0250847 104.523 0.0209387 0.319087 94.6383 104.588
0.0246187 0.345546 103.015 0.0204133 0.336487 107.66 0.0249996 104.623 0.0211332 0.319036 94.7235 104.688
0.0255822 0.345225 103.115 0.0204079 0.33648 107.76 0.0249209 104.723 0.0214336 0.319037 94.8087 104.788
0.0267866 0.345208 103.215 0.0203897 0.336503 107.86 0.0248254 104.823 0.0217584 0.319062 94.8938 104.888
0.0282687 0.345256 103.315 0.0203688 0.336487 107.96 0.0247108 104.923 0.0221486 0.319026 94.979 104.988
0.0300905 0.345208 103.415 0.0203604 0.336493 108.06 0.024621 105.023 0.0226425 0.319044 95.0642 105.088
0.032397 0.345241 103.515 0.0203626 0.336273 108.16 0.0245089 105.123 0.0231879 0.319053 95.1494 105.188
0.035364 0.345253 103.615 0.0203372 0.336261 108.26 0.0243895 105.223 0.0238368 0.319023 95.2346 105.288
0.039203 0.345222 103.715 0.02035 0.336284 108.36 0.0242778 105.323 0.0245652 0.318745 95.3198 105.388
0.044487 0.345242 103.815 0.0203371 0.336284 108.46 0.0241501 105.423 0.0253801 0.318721 95.4049 105.488
0.0521072 0.345245 103.915 0.0203272 0.33626 108.56 0.0240138 105.523 0.0262925 0.318708 95.4901 105.588
0.0642537 0.345192 104.015 0.0203543 0.336278 108.66 0.0239061 105.623 0.0273196 0.318738 95.5753 105.688
0.0859848 0.345241 104.115 0.0203558 0.336287 108.76 0.0237561 105.723 0.0284407 0.318703 95.6605 105.788
0.126245 0.345223 104.215 0.0203831 0.336266 108.86 0.0236211 105.823 0.029691 0.318728 95.7457 105.888
0.195011 0.345211 104.315 0.0204257 0.336061 108.96 0.0235087 105.923 0.0310427 0.318749 95.8309 105.988
0.27521 0.345246 104.415 0.0204681 0.336037 109.06 0.0233814 106.023 0.0324443 0.318721 95.916 106.088
0.338817 0.345252 104.515 0.0205482 0.336039 109.16 0.023247 106.123 0.0339527 0.318747 96.0012 106.188
0.400448 0.345235 104.615 0.0206427 0.336065 109.26 0.0231311 106.223 0.0354977 0.318716 96.0864 106.288
0.459644 0.345278 104.715 0.0207779 0.336036 109.36 0.0229937 106.323 0.0371322 0.318725 96.1716 106.388
0.501047 0.345217 104.815 0.0209677 0.336065 109.46 0.0228863 106.423 0.0388722 0.318436 96.2568 106.488
0.518527 0.345228 104.915 0.0211736 0.33606 109.56 0.0227871 106.523 0.040693 0.318416 96.342 106.588
0.524951 0.345252 105.015 0.0214594 0.336047 109.66 0.0226592 106.623 0.0426736 0.318426 96.4272 106.688
0.521941 0.345226 105.115 0.0218317 0.336066 109.76 0.0225657 106.723 0.0448106 0.318443 96.5123 106.788
0.498616 0.345257 105.215 0.0222813 0.336046 109.86 0.0224623 106.823 0.0471392 0.318422 96.5975 106.888
0.432335 0.345245 105.315 0.0228529 0.336044 109.96 0.022367 106.923 0.0497608 0.318421 96.6827 106.988
0.280976 0.345221 105.415 0.0235901 0.336065 110.06 0.0222871 107.023 0.0527354 0.318438 96.7679 107.088
0.104112 0.34525 105.515 0.0244799 0.336052 110.16 0.0221872 107.123 0.0562461 0.318398 96.8531 107.188
0.0478092 0.345241 105.615 0.0255734 0.336049 110.26 0.0221321 107.223 0.0604845 0.318423 96.9383 107.288
0.0329337 0.345228 105.715 0.026954 0.335846 110.36 0.0220673 107.323 0.0657985 0.31844 97.0234 107.388
0.0284033 0.345267 105.815 0.0286523 0.335812 110.46 0.0219647 107.423 0.0728862 0.318407 97.1086 107.488
0.0262847 0.345221 105.915 0.0308114 0.33583 110.56 0.0219252 107.523 0.083074 0.318439 97.1938 107.588
0.0251173 0.345239 106.015 0.0336237 0.335848 110.66 0.0218662 107.623 0.0989148 0.318417 97.279 107.688
0.02442 0.345256 106.115 0.0372973 0.335828 110.76 0.0217975 107.723 0.125227 0.318418 97.3642 107.788
0.0239706 0.345228 106.215 0.0423282 0.335838 110.86 0.0217553 107.823 0.16797 0.318456 97.4494 107.888
0.0236621 0.345234 106.315 0.049635 0.335828 110.96 0.0217304 107.923 0.225911 0.318418 97.5345 107.988
0.0234265 0.345242 106.415 0.0614021 0.335816 111.06 0.0216751 108.023 0.283661 0.318444 97.6197 108.088
0.0232557 0.345223 106.515 0.0829557 0.335847 111.16 0.0216606 108.123 0.296764 0.318456 97.7049 108.188
0.0231205 0.345254 106.615 0.125121 0.335829 111.26 0.0216356 108.223 0.30465 0.318409 97.7901 108.288
0.0230062 0.34524 106.715 0.200802 0.33584 111.36 0.0216036 108.323 0.36282 0.318433 97.8753 108.388
0.0229074 0.345234 106.815 0.28806 0.335866 111.46 0.02159 108.423 0.431971 0.31844 97.9605 108.488
0.0228118 0.345267 106.915 0.350146 0.335835 111.56 0.0215696 108.523 0.482077 0.318412 98.0456 108.588
0.0226996 0.345227 107.015 0.422518 0.335837 111.66 0.0215573 108.623 0.505812 0.318454 98.1308 108.688
0.0226295 0.345234 107.115 0.483152 0.335858 111.76 0.0215727 108.723 0.516083 0.318442 98.216 108.788
0.0225452 0.345259 107.215 0.511905 0.335821 111.86 0.0215648 108.823 0.513884 0.318434 98.3012 108.888
0.022437 0.345213 107.315 0.521982 0.33584 111.96 0.0215772 108.923 0.474465 0.318454 98.3864 108.988
0.0223671 0.345248 107.415 0.524136 0.335857 112.06 0.021606 109.023 0.34455 0.318424 98.4716 109.088
0.0222709 0.345268 107.515 0.51069 0.335833 112.16 0.0215974 109.123 0.188968 0.318432 98.5568 109.188
0.0221616 0.345218 107.615 0.465893 0.335842 112.26 0.0216253 109.223 0.0601138 0.318455 98.6419 109.288
0.0220871 0.345259 107.715 0.34231 0.335836 112.36 0.0216607 109.323 0.0423154 0.318407 98.7271 109.388
0.0219888 0.345261 107.815 0.141875 0.335815 112.46 0.0216821 109.423 0.0380843 0.318456 98.8123 109.488
0.0218739 0.345229 107.915 0.0558716 0.33584 112.56 0.0217239 109.523 0.0335801 0.318432 98.8975 109.588
0.0218158 0.345259 108.015 0.034762 0.335819 112.66 0.021762 109.623 0.0301032 0.318416 98.9827 109.688
0.02172 0.345232 108.115 0.0287673 0.335823 112.76 0.0217786 109.723 0.027582 0.318423 99.0679 109.788
0.0216305 0.345248 108.215 0.0263394 0.335858 112.86 0.021843 109.823 0.0259159 0.318411 99.153 109.888
0.0215524 0.345264 108.315 0.0249701 0.335823 112.96 0.0218659 109.923 0.0248999 0.318394 99.2382 109.988
0.0214515 0.345231 108.415 0.0241967 0.335837 113.06 0.021921 110.023 0.0243017 0.318426 99.3234 110.088
0.0213741 0.345236 108.515 0.0237035 0.33585 113.16 0.0219825 110.123 0.023874 0.318388 99.4086 110.188
0.0212978 0.345252 108.615 0.0233461 0.335849 113.26 0.0220334 110.223 0.0236112 0.318089 99.4938 110.288
0.0212249 0.345215 108.715 0.0231038 0.335873 113.36 0.0220863 110.323 0.0234089 0.318131 99.579 110.388
0.021165 0.345242 108.815 0.0229118 0.335883 113.46 0.0221666 110.423 0.0232424 0.318388 99.6641 110.488
0.0211032 0.345237 108.915 0.0227553 0.335839 113.56 0.0222308 110.523 0.0231121 0.318089 99.7493 110.588
0.0210307 0.345212 109.015 0.0226444 0.335858 113.66 0.0222914 110.623 0.0229984 0.318425 99.8345 110.688
0.0209939 0.345251 109.115 0.0225222 0.335838 113.76 0.0223676 110.723 0.0228815 0.3184 99.9197 110.788
0.0209306 0.345243 109.215 0.0224083 0.335832 113.86 0.0224178 110.823 0.0228063 0.318114 100.005 110.888
0.0208793 0.345236 109.315 0.0223273 0.335856 113.96 0.0225022 110.923 0.0227048 0.318108 100.09 110.988
0.0208682 0.345291 109.415 0.0222143 0.335819 114.06 0.0225751 111.023 0.0225995 0.318092 100.175 111.088
0.0208063 0.345235 109.515 0.0221275 0.335827 114.16 0.0226497 111.123 0.0225246 0.318125 100.26 111.188
0.0207799 0.345231 109.615 0.0220389 0.335855 114.26 0.0227512 111.223 0.0224124 0.318403 100.346 111.288
0.0207532 0.345273 109.715 0.0219392 0.335813 114.36 0.0228256 111.323 0.0223239 0.318085 100.431 111.388
0.020712 0.345232 109.815 0.0218687 0.335859 114.46 0.0229253 111.423 0.022213 0.318122 100.516 111.488
0.0206893 0.345264 109.915 0.0217613 0.335849 114.56 0.023017 111.523 0.022105 0.318397 100.601 111.588
0.0206589 0.345249 110.015 0.0216592 0.335821 114.66 0.0231099 111.623 0.0220054 0.318089 100.686 111.688
0.0206336 0.345517 110.115 0.0215661 0.33585 114.76 0.0232082 111.723 0.0219071 0.318122 100.772 111.788
0.0206432 0.345572 110.215 0.0214694 0.335839 114.86 0.0233402 111.823 0.0218031 0.318401 100.857 111.888
0.0206114 0.345546 110.315 0.0213807 0.335819 114.96 0.0234292 111.923 0.02169 0.318118 100.942 111.988
0.0206098 0.345552 110.415 0.0212976 0.335844 115.06 0.023568 112.023 0.0215904 0.318107 101.027 112.088
0.0205994 0.345593 110.515 0.0211942 0.335821 115.16 0.0236911 112.123 0.0214968 0.318078 101.112 112.188
0.0206025 0.345563 110.615 0.0211267 0.335834 115.26 0.0237967 112.223 0.0213933 0.318113 101.197 112.288
0.0206177 0.345543 110.715 0.021052 0.335854 115.36 0.0239376 112.323 0.0212908 0.318084 101.283 112.388
0.0206201 0.345575 110.815 0.0209591 0.335822 115.46 0.0240738 112.423 0.0212073 0.318065 101.368 112.488
0.0206162 0.34553 110.915 0.0208947 0.335841 115.56 0.0241938 112.523 0.0211254 0.318119 101.453 112.588
0.0206594 0.345553 111.015 0.0208287 0.335838 115.66 0.0243722 112.623 0.0210389 0.318093 101.538 112.688
0.0206718 0.345565 111.115 0.0207576 0.335813 115.76 0.0245225 112.723 0.0209575 0.318113 101.623 112.788
0.0207173 0.34555 111.215 0.0207097 0.335854 115.86 0.0246671 112.823 0.0208788 0.318107 101.709 112.888
0.0207716 0.345573 111.315 0.0206471 0.335818 115.96 0.0248531 112.923 0.020815 0.318393 101.794 112.988
0.0208336 0.345578 111.415 0.0205891 0.335812 116.06 0.0249845 113.023 0.0207546 0.31843 101.879 113.088
0.0209293 0.345531 111.515 0.0205494 0.335841 116.16 0.025179 113.123 0.0206927 0.318425 101.964 113.188
0.021059 0.345578 111.615 0.0205106 0.335824 116.26 0.0253596 113.223 0.0206541 0.318401 102.049 113.288
0.0211922 0.345544 111.715 0.0204768 0.33583 116.36 0.0255355 113.323 0.0205947 0.318438 102.134 113.388
0.0213817 0.345547 111.815 0.0204417 0.33584 116.46 0.0257303 113.423 0.0205489 0.318415 102.22 113.488
0.021626 0.345588 111.915 0.020412 0.335819 116.56 0.025942 113.523 0.0205053 0.318414 102.305 113.588
0.0219119 0.345559 112.015 0.0203845 0.335833 116.66 0.0261348 113.623 0.0204771 0.318444 102.39 113.688
0.0223071 0.345564 112.115 0.0203465 0.335848 116.76 0.0263704 113.723 0.0204262 0.318414 102.475 113.788
0.0227556 0.345584 112.215 0.0203143 0.336031 116.86 0.0265951 113.823 0.0204153 0.318422 102.56 113.888
0.0233185 0.345848 112.315 0.0203086 0.336056 116.96 0.0268338 113.923 0.0203822 0.318442 102.646 113.988
0.0240359 0.345875 112.415 0.0202808 0.336051 117.06 0.0271065 114.023 0.0203538 0.318419 102.731 114.088
0.0249012 0.345887 112.515 0.0202625 0.336036 117.16 0.0273737 114.123 0.0203283 0.318434 102.816 114.188
0.0259135 0.345845 112.615 0.0202526 0.336072 117.26 0.0276634 114.223 0.0203022 0.318451 102.901 114.288
0.0272371 0.345887 112.715 0.0202262 0.336059 117.36 0.0279684 114.323 0.0202745 0.318413 102.986 114.388
0.0288195 0.345849 112.815 0.0202258 0.336043 117.46 0.0282835 114.423 0.0202716 0.318436 103.072 114.488
0.0307964 0.345865 112.915 0.0202218 0.336075 117.56 0.0286384 114.523 0.0202444 0.318417 103.157 114.588
0.0333398 0.345907 113.015 0.0202104 0.336037 117.66 0.0290088 114.623 0.020243 0.318412 103.242 114.688
0.036599 0.345867 113.115 0.0202228 0.336053 117.76 0.0293687 114.723 0.0202487 0.318437 103.327 114.788
0.0409159 0.345882 113.215 0.0202476 0.336068 117.86 0.0298009 114.823 0.0202468 0.318405 103.412 114.888
0.0469423 0.3459 113.315 0.0202841 0.336037 117.96 0.0302381 114.923 0.0202707 0.318427 103.497 114.988
0.0559972 0.345862 113.415 0.0203476 0.336058 118.06 0.0306828 115.023 0.0202973 0.318445 103.583 115.088
0.0712106 0.345875 113.515 0.0204447 0.3363 118.16 0.0311993 115.123 0.0203069 0.318414 103.668 115.188
0.099224 0.3462 113.615 0.0205403 0.336265 118.26 0.0317301 115.223 0.020362 0.318436 103.753 115.288
0.151218 0.346164 113.715 0.0206801 0.336286 118.36 0.032282 115.323 0.0204206 0.318424 103.838 115.388
0.229447 0.346194 113.815 0.0208715 0.336277 118.46 0.0329053 115.423 0.0204993 0.318412 103.923 115.488
0.30572 0.346184 113.915 0.0211223 0.336269 118.56 0.0335656 115.523 0.0206136 0.318449 104.009 115.588
0.365822 0.346164 114.015 0.0214566 0.336299 118.66 0.0342638 115.623 0.0207455 0.318426 104.094 115.688
0.427921 0.346207 114.115 0.0218581 0.336261 118.76 0.0350516 115.723 0.0209236 0.318412 104.179 115.788
0.48232 0.346211 114.215 0.0223949 0.3365 118.86 0.0358445 115.823 0.0211447 0.318447 104.264 115.888
0.511527 0.346511 114.315 0.0230483 0.336526 118.96 0.0367369 115.923 0.0214072 0.318728 104.349 115.988
0.522585 0.346525 114.415 0.0238761 0.336497 119.06 0.0377154 116.023 0.021739 0.318737 104.434 116.088
0.525668 0.346499 114.515 0.0248979 0.336517 119.16 0.0387538 116.123 0.022142 0.318755 104.52 116.188
0.515003 0.346529 114.615 0.0261695 0.336733 119.26 0.0399317 116.223 0.0226019 0.318708 104.605 116.288
0.476553 0.346529 114.715 0.0277596 0.336717 119.36 0.0412103 116.323 0.0231755 0.318747 104.69 116.388
0.37789 0.346808 114.815 0.0297758 0.336746 119.46 0.0426093 116.423 0.0238267 0.318749 104.775 116.488
0.187181 0.346822 114.915 0.0323406 0.336955 119.56 0.044235 116.523 0.024547 0.319021 104.86 116.588
0.0694585 0.34682 115.015 0.0357636 0.336948 119.66 0.0460475 116.623 0.0253716 0.319054 104.946 116.688
0.0387917 0.346792 115.115 0.0403658 0.336976 119.76 0.0481278 116.723 0.0262819 0.319048 105.031 116.788
0.0302627 0.347139 115.215 0.0469354 0.337175 119.86 0.0505508 116.823 0.0273212 0.31904 105.116 116.888
0.0272707 0.347132 115.315 0.0572703 0.33741 119.96 0.0533926 116.923 0.0284793 0.319383 105.201 116.988
0.0256548 0.347424 115.415 0.0757076 0.337426 120.06 0.0568688 117.023 0.0297116 0.319339 105.286 117.088
0.0247411 0.34777 115.515 0.112019 0.337638 120.16 0.0611589 117.123 0.0310901 0.319357 105.371 117.188
0.0241844 0.348054 115.615 0.18143 0.338115 120.26 0.0666483 117.223 0.0325246 0.319686 105.457 117.288
0.0237956 0.348356 115.715 0.272104 0.338346 120.36 0.074067 117.323 0.0340509 0.319974 105.542 117.388
0.0235341 0.348708 115.815 0.339008 0.338987 120.46 0.0847523 117.423 0.0356303 0.320319 105.627 117.488
0.0233183 0.349584 115.915 0.410914 0.339692 120.56 0.100791 117.523 0.037282 0.320964 105.712 117.588
0.0231749 0.35086 116.015 0.475972 0.341019 120.66 0.125484 117.623 0.0390204 0.321841 105.797 117.688
0.023035 0.352712 116.115 0.510562 0.342796 120.76 0.161919 117.723 0.0409169 0.323082 105.883 117.788
0.022921 0.355221 116.215 0.522344 0.345534 120.86 0.209502 117.823 0.0429593 0.324917 105.968 117.888
0.0228282 0.35804 116.315 0.525974 0.348193 120.96 0.261836 117.923 0.0451983 0.326778 106.053 117.988
0.0227142 0.360212 116.415 0.515793 0.350213 121.06 0.294439 118.023 0.0476691 0.328069 106.138 118.088
0.0226096 0.361443 116.515 0.478618 0.350911 121.16 0.305557 118.123 0.0504905 0.32867 106.223 118.188
0.0225312 0.36399 116.615 0.374114 0.353563 121.26 0.346484 118.223 0.0537956 0.330549 106.308 118.288
0.0224269 0.367052 116.715 0.171986 0.35694 121.36 0.394893 118.323 0.0577938 0.333055 106.394 118.388
0.022351 0.36987 116.815 0.0635114 0.359413 121.46 0.43046 118.423 0.0627362 0.334571 106.479 118.488
0.0222388 0.371763 116.915 0.036681 0.361634 121.56 0.454579 118.523 0.0693242 0.336144 106.564 118.588
0.0221403 0.373582 117.015 0.0293121 0.363683 121.66 0.47428 118.623 0.0787338 0.337401 106.649 118.688
0.0220623 0.375204 117.115 0.0265656 0.365464 121.76 0.486072 118.723 0.0934573 0.338014 106.734 118.788
0.0219628 0.374566 117.215 0.0250632 0.365005 121.86 0.470505 118.823 0.11853 0.337722 106.82 118.888
0.0218467 0.370182 117.315 0.024179 0.36031 121.96 0.393453 118.923 0.16123 0.334288 106.905 118.988
0.0217606 0.360551 117.415 0.0236245 0.349757 122.06 0.21982 119.023 0.221946 0.327111 106.99 119.088
0.0216759 0.353046 117.515 0.0232694 0.34213 122.16 0.0747155 119.123 0.282641 0.321876 107.075 119.188
0.021577 0.35145 117.615 0.0230219 0.341034 122.26 0.041441 119.223 0.295863 0.321208 107.16 119.288
0.021507 0.35056 117.715 0.0228025 0.340546 122.36 0.0345621 119.323 0.305953 0.320888 107.246 119.388
0.0214202 0.349913 117.815 0.0226487 0.340117 122.46 0.0307913 119.423 0.374038 0.320609 107.331 119.488
0.0213469 0.3493 117.915 0.022539 0.339676 122.56 0.0284744 119.523 0.443626 0.320266 107.416 119.588
0.0212674 0.349009 118.015 0.0224175 0.339441 122.66 0.0271525 119.623 0.491069 0.3203 107.501 119.688
0.0212023 0.348674 118.115 0.0223183 0.339235 122.76 0.0264225 119.723 0.511657 0.319993 107.586 119.788
0.0211328 0.348688 118.215 0.0222237 0.339004 122.86 0.0260035 119.823 0.519748 0.319955 107.671 119.888
0.0210754 0.348391 118.315 0.0221076 0.33899 122.96 0.0257758 119.923 0.512148 0.319983 107.757 119.988
0.0209989 0.348033 118.415 0.0220197 0.338792 123.06 0.0256022 120.023 0.458285 0.31966 107.842 120.088
0.020957 0.348074 118.515 0.0219127 0.338772 123.16 0.0254974 120.123 0.30728 0.319643 107.927 120.188
0.0209195 0.348112 118.615 0.0218226 0.338536 123.26 0.0254386 120.223 0.154915 0.31969 108.012 120.288
0.0208582 0.347788 118.715 0.0217232 0.338554 123.36 0.0253771 120.323 0.0518844 0.319648 108.097 120.388
0.020826 0.347828 118.815 0.0216271 0.33854 123.46 0.0253609 120.423 0.0413626 0.319341 108.183 120.488
0.020781 0.347756 118.915 0.0215437 0.338321 123.56 0.0253456 120.523 0.0368948 0.319374 108.268 120.588
0.0207621 0.347731 119.015 0.0214576 0.338335 123.66 0.0253158 120.623 0.0325051 0.319333 108.353 120.688
0.020737 0.347768 119.115 0.0213552 0.338299 123.76 0.0253146 120.723 0.0292939 0.31936 108.438 120.788
0.0206811 0.347432 119.215 0.0212903 0.33833 123.86 0.0252811 120.823 0.0270101 0.319373 108.523 120.888
0.0206709 0.347434 119.315 0.0211809 0.338112 123.96 0.0252277 120.923 0.0255554 0.319332 108.608 120.988
0.0206504 0.347436 119.415 0.0211014 0.338083 124.06 0.0252046 121.023 0.0247341 0.319059 108.694 121.088
0.0206261 0.347402 119.515 0.0210274 0.338103 124.16 0.0251601 121.123 0.024207 0.319054 108.779 121.188
0.0206129 0.347436 119.615 0.0209536 0.338089 124.26 0.0250876 121.223 0.0238601 0.319014 108.864 121.288
0.020592 0.347431 119.715 0.0208844 0.338094 124.36 0.0250327 121.323 0.0236296 0.31907 108.949 121.388
0.0205868 0.347409 119.815 0.0208273 0.337896 124.46 0.0249412 121.423 0.0234151 0.319014 109.034 121.488
0.0205917 0.34745 119.915 0.0207633 0.337874 124.56 0.0248634 121.523 0.0232929 0.31902 109.12 121.588
0.0205731 0.347433 120.015 0.0207054 0.337875 124.66 0.0247717 121.623 0.0231778 0.31907 109.205 121.688
0.020571 0.347102 120.115 0.0206642 0.337894 124.76 0.0246743 121.723 0.0230679 0.319039 109.29 121.788
0.0205834 0.347149 120.215 0.0205974 0.337857 124.86 0.0245789 121.823 0.0229949 0.31903 109.375 121.888
0.0205888 0.347129 120.315 0.0205599 0.337873 124.96 0.0244691 121.923 0.022909 0.318745 109.46 121.988
0.0206135 0.347118 120.415 0.0205228 0.337878 125.06 0.0243323 122.023 0.0228026 0.318691 109.545 122.088
0.0206517 0.347164 120.515 0.0204699 0.337621 125.16 0.0242239 122.123 0.0227309 0.318735 109.631 122.188
0.0206786 0.347095 120.615 0.0204486 0.337639 125.26 0.0241002 122.223 0.022635 0.31874 109.716 122.288
0.020738 0.347119 120.715 0.0204072 0.337642 125.36 0.0239643 122.323 0.0225379 0.318713 109.801 122.388
0.0208275 0.347125 120.815 0.0203815 0.337634 125.46 0.0238526 122.423 0.0224367 0.318734 109.886 122.488
0.0209215 0.347099 120.915 0.0203605 0.337662 125.56 0.0237139 122.523 0.0223372 0.318713 109.971 122.588
0.0210589 0.347139 121.015 0.0203144 0.33763 125.66 0.0235638 122.623 0.0222426 0.318719 110.057 122.688
0.0212362 0.347143 121.115 0.020307 0.337628 125.76 0.0234543 122.723 0.0221316 0.318759 110.142 122.788
0.0214502 0.347118 121.215 0.020303 0.337667 125.86 0.0233209 122.823 0.0220099 0.318713 110.227 122.888
0.0217453 0.347165 121.315 0.020266 0.337398 125.96 0.0231888 122.923 0.0219045 0.318732 110.312 122.988
0.0220889 0.347121 121.415 0.0202599 0.337409 126.06 0.0230833 123.023 0.0218048 0.318747 110.397 123.088
0.0225316 0.347102 121.515 0.0202454 0.337418 126.16 0.0229536 123.123 0.0216999 0.318729 110.483 123.188
0.0230855 0.347145 121.615 0.0202261 0.337392 126.26 0.0228397 123.223 0.0215992 0.318733 110.568 123.288
0.0237457 0.347095 121.715 0.020227 0.337411 126.36 0.0227536 123.323 0.0215046 0.318742 110.653 123.388
0.0245911 0.347122 121.815 0.0202081 0.337398 126.46 0.0226231 123.423 0.0214095 0.318418 110.738 123.488
0.0256011 0.347125 121.915 0.0202298 0.337394 126.56 0.0225351 123.523 0.0213176 0.318436 110.823 123.588
0.0268575 0.347089 122.015 0.0202461 0.337404 126.66 0.0224278 123.623 0.0211999 0.318413 110.908 123.688
0.0284178 0.347121 122.115 0.020275 0.337395 126.76 0.0223439 123.723 0.021118 0.318394 110.994 123.788
0.0303616 0.347129 122.215 0.0203448 0.337395 126.86 0.0222513 123.823 0.0210434 0.318451 111.079 123.888
0.0327992 0.347112 122.315 0.0204311 0.337429 126.96 0.0221762 123.923 0.0209555 0.318404 111.164 123.988
0.0360129 0.347156 122.415 0.0205214 0.337394 127.06 0.0220848 124.023 0.0208904 0.318409 111.249 124.088
0.0402218 0.347126 122.515 0.0206597 0.337179 127.16 0.0220283 124.123 0.020826 0.318446 111.334 124.188
0.0461172 0.347123 122.615 0.0208581 0.337196 127.26 0.0219473 124.223 0.0207561 0.318402 111.42 124.288
0.0549205 0.347157 122.715 0.0211142 0.337177 127.36 0.0218908 124.323 0.0206931 0.318432 111.505 124.388
0.0696498 0.346795 122.815 0.021446 0.337189 127.46 0.0218515 124.423 0.0206387 0.318427 111.59 124.488
0.0970166 0.347118 122.915 0.0218521 0.337176 127.56 0.0217843 124.523 0.0205784 0.318392 111.675 124.588
0.148347 0.346835 123.015 0.0223814 0.337154 127.66 0.0217254 124.623 0.0205539 0.318449 111.76 124.688
0.227116 0.346791 123.115 0.023058 0.337186 127.76 0.0216873 124.723 0.0205004 0.318417 111.845 124.788
0.304652 0.34682 123.215 0.0238851 0.33717 127.86 0.0216388 124.823 0.0204543 0.318415 111.931 124.888
0.365491 0.346832 123.315 0.0249346 0.337176 127.96 0.0216193 124.923 0.0204256 0.318452 112.016 124.988
0.428374 0.346804 123.415 0.0262262 0.337199 128.06 0.021601 125.023 0.0203789 0.318414 112.101 125.088
0.483158 0.346829 123.515 0.0278416 0.337172 128.16 0.0215845 125.123 0.0203487 0.318412 112.186 125.188
0.5121 0.346808 123.615 0.0299045 0.337184 128.26 0.0215837 125.223 0.0203119 0.318441 112.271 125.288
0.522905 0.346803 123.715 0.0325453 0.337203 128.36 0.0215695 125.323 0.0202579 0.318391 112.357 125.388
0.525858 0.346831 123.815 0.0360449 0.337169 128.46 0.021543 125.423 0.0202708 0.318427 112.442 125.488
0.514787 0.346788 123.915 0.0407811 0.33719 128.56 0.0215532 125.523 0.0202387 0.318432 112.527 125.588
0.475797 0.346786 124.015 0.0476188 0.337181 128.66 0.0215546 125.623 0.0202141 0.318415 112.612 125.688
0.375824 0.346802 124.115 0.0584616 0.337175 128.76 0.0215657 125.723 0.0202128 0.31843 112.697 125.788
0.183825 0.346775 124.215 0.0781134 0.337177 128.86 0.021589 125.823 0.0201911 0.318419 112.782 125.888
0.0683665 0.34712 124.315 0.116998 0.337189 128.96 0.0215873 125.923 0.0201898 0.318398 112.868 125.988
0.0384604 0.346816 124.415 0.189916 0.337177 129.06 0.0216027 126.023 0.0201988 0.318429 112.953 126.088
0.0301215 0.347101 124.515 0.279958 0.3372 129.16 0.0216502 126.123 0.0201967 0.318397 113.038 126.188
0.0271732 0.346807 124.615 0.344518 0.33718 129.26 0.0216763 126.223 0.0202321 0.318431 113.123 126.288
0.0255692 0.3468 124.715 0.417463 0.337177 129.36 0.0216988 126.323 0.0202674 0.31846 113.208 126.388
0.0246759 0.347095 124.815 0.480628 0.337194 129.46 0.0217444 126.423 0.0203141 0.318443 113.294 126.488
0.0241251 0.347118 124.915 0.511659 0.337163 129.56 0.0217767 126.523 0.0204067 0.318473 113.379 126.588
0.0237365 0.346787 125.015 0.522327 0.337184 129.66 0.0218398 126.623 0.0204877 0.318476 113.464 126.688
0.023487 0.34679 125.115 0.524988 0.337197 129.76 0.0218715 126.723 0.0205972 0.318427 113.549 126.788
0.0233032 0.346829 125.215 0.512583 0.337167 129.86 0.0219163 126.823 0.0207716 0.318476 113.634 126.888
0.0231414 0.346793 125.315 0.470222 0.33719 129.96 0.0219809 126.923 0.0209655 0.318454 113.72 126.988
0.02302 0.347103 125.415 0.351812 0.337163 130.06 0.0220512 127.023 0.021205 0.318449 113.805 127.088
0.0229217 0.347128 125.515 0.14905 0.337161 130.16 0.0221019 127.123 0.0215304 0.318486 113.89 127.188
0.0228065 0.347088 125.615 0.0574267 0.337191 130.26 0.0221709 127.223 0.0218824 0.318427 113.975 127.288
0.0227197 0.347121 125.715 0.03508 0.337155 130.36 0.0222264 127.323 0.0223295 0.318429 114.06 127.388
0.0226247 0.34711 125.815 0.0288177 0.337175 130.46 0.0222911 127.423 0.0228764 0.31845 114.145 127.488
0.0225367 0.347071 125.915 0.0263296 0.337184 130.56 0.0223708 127.523 0.0234916 0.318411 114.231 127.588
0.0224684 0.347139 126.015 0.0249473 0.337169 130.66 0.0224149 127.623 0.0242231 0.318445 114.316 127.688
0.0223754 0.347102 126.115 0.0241658 0.337205 130.76 0.0225081 127.723 0.0250344 0.318449 114.401 127.788
0.0222845 0.347093 126.215 0.0236521 0.337189 130.86 0.0225866 127.823 0.0259239 0.3184 114.486 127.888
0.0222071 0.347144 126.315 0.0233161 0.337164 130.96 0.0226658 127.923 0.0269693 0.318432 114.571 127.988
0.0221112 0.347122 126.415 0.0230908 0.337199 131.06 0.0227691 128.023 0.028091 0.318401 114.657 128.088
0.0220337 0.347127 126.515 0.0228933 0.337176 131.16 0.0228462 128.123 0.0293495 0.318389 114.742 128.188
0.0219337 0.34713 126.615 0.0227531 0.337171 131.26 0.0229318 128.223 0.0307114 0.318423 114.827 128.288
0.0218454 0.347106 126.715 0.0226393 0.337201 131.36 0.0230528 128.323 0.0321404 0.318408 114.912 128.388
0.0217563 0.347107 126.815 0.0225123 0.337164 131.46 0.0231394 128.423 0.0336876 0.31839 114.997 128.488
0.0216642 0.347119 126.915 0.0224174 0.337171 131.56 0.0232625 128.523 0.0352848 0.318432 115.082 128.588
0.0215659 0.347086 127.015 0.0223358 0.337191 131.66 0.0233869 128.623 0.0369261 0.318401 115.168 128.688
0.0214802 0.347101 127.115 0.0222276 0.337165 131.76 0.0234845 128.723 0.0386966 0.318412 115.253 128.788
0.0214008 0.347108 127.215 0.0221472 0.337175 131.86 0.0236196 128.823 0.040563 0.318422 115.338 128.888
0.0213236 0.347098 127.315 0.0220614 0.3372 131.96 0.023753 128.923 0.0425499 0.318387 115.423 128.988
0.0212448 0.347112 127.415 0.0219632 0.337177 132.06 0.0238845 129.023 0.0447529 0.318427 115.508 129.088
0.0211761 0.347097 127.515 0.0218855 0.337201 132.16 0.0240275 129.123 0.0471209 0.318417 115.594 129.188
0.0211229 0.347102 127.615 0.021775 0.337187 132.26 0.0241781 129.223 0.0497878 0.318397 115.679 129.288
0.0210708 0.347126 127.715 0.021677 0.337169 132.36 0.0243219 129.323 0.0528331 0.31844 115.764 129.388
0.0209819 0.347091 127.815 0.0215997 0.337203 132.46 0.0244714 129.423 0.0564371 0.318422 115.849 129.488
0.0209559 0.347108 127.915 0.0214974 0.337173 132.56 0.0246236 129.523 0.0607694 0.318408 115.934 129.588
0.0208998 0.347106 128.015 0.0214131 0.337183 132.66 0.0247888 129.623 0.0662738 0.318429 116.019 129.688
0.0208381 0.347076 128.115 0.0213187 0.337201 132.76 0.0249527 129.723 0.0736633 0.318415 116.105 129.788
0.0208121 0.347124 128.215 0.0212155 0.337175 132.86 0.0251287 129.823 0.0843802 0.318437 116.19 129.888
0.0207622 0.347118 128.315 0.0211319 0.337183 132.96 0.0253208 129.923 0.101242 0.318429 116.275 129.988
0.0207307 0.347075 128.415 0.0210694 0.337184 133.06 0.0255127 130.023 0.129438 0.318379 116.36 130.088
0.020697 0.347127 128.515 0.020983 0.337155 133.16 0.0256793 130.123 0.174819 0.318433 116.445 130.188
0.0206434 0.347099 128.615 0.0209225 0.337174 133.26 0.025895 130.223 0.234549 0.318407 116.531 130.288
0.0206303 0.347085 128.715 0.0208422 0.337177 133.36 0.0261144 130.323 0.288125 0.318392 116.616 130.388
0.0206128 0.347131 128.815 0.0207734 0.337159 133.46 0.0263348 130.423 0.297098 0.318419 116.701 130.488
0.020575 0.347397 128.915 0.0207222 0.337423 133.56 0.0265892 130.523 0.306046 0.318389 116.786 130.588
0.0205422 0.34741 129.015 0.0206606 0.3374 133.66 0.0268228 130.623 0.369448 0.3184 116.871 130.688
0.0205278 0.347426 129.115 0.0206098 0.337396 133.76 0.0270686 130.723 0.437284 0.31843 116.956 130.788
0.0204991 0.347408 129.215 0.0205554 0.33743 133.86 0.0273746 130.823 0.485028 0.318389 117.042 130.888
0.0204877 0.347431 129.315 0.0205111 0.337409 133.96 0.0276524 130.923 0.507 0.31841 117.127 130.988
0.0204805 0.347437 129.415 0.0204753 0.337402 134.06 0.0279491 131.023 0.516263 0.318418 117.212 131.088
0.0204931 0.347407 129.515 0.0204463 0.337421 134.16 0.0282846 131.123 0.511552 0.318388 117.297 131.188
0.0205015 0.347445 129.615 0.0203901 0.337389 134.26 0.0286073 131.223 0.464843 0.318416 117.382 131.288
0.0204938 0.347438 129.715 0.0203611 0.337414 134.36 0.0289734 131.323 0.322631 0.318397 117.468 131.388
0.0205094 0.347399 129.815 0.0203296 0.337411 134.46 0.0293743 131.423 0.172807 0.318378 117.553 131.488
0.0205356 0.347441 129.915 0.0202955 0.33738 134.56 0.0297779 131.523 0.0555616 0.318411 117.638 131.588
0.0205685 0.347425 130.015 0.0202768 0.337425 134.66 0.0302224 131.623 0.0418046 0.318401 117.723 131.688
0.0206312 0.347433 130.115 0.0202531 0.337415 134.76 0.0306861 131.723 0.0374471 0.318405 117.808 131.788
0.0206918 0.347436 130.215 0.020212 0.337619 134.86 0.0311763 131.823 0.0329902 0.318427 117.894 131.888
0.0207749 0.347742 130.315 0.0202187 0.337651 134.96 0.0316982 131.923 0.0296005 0.318385 117.979 131.988
0.0209063 0.347752 130.415 0.0201744 0.337615 135.06 0.0322882 132.023 0.0272142 0.318702 118.064 132.088
0.0210627 0.347759 130.515 0.0201694 0.337642 135.16 0.0328793 132.123 0.0256663 0.318722 118.149 132.188
0.0212674 0.347737 130.615 0.0201643 0.337654 135.26 0.0335412 132.223 0.0247522 0.318676 118.234 132.288
0.0215239 0.34775 130.715 0.0201422 0.337619 135.36 0.0342672 132.323 0.0241989 0.318701 118.319 132.388
0.0218606 0.347752 130.815 0.0201484 0.337857 135.46 0.035011 132.423 0.023831 0.31871 118.405 132.488
0.0222766 0.347713 130.915 0.0201635 0.337874 135.56 0.0358348 132.523 0.0235577 0.318685 118.49 132.588
0.0228027 0.348082 131.015 0.0201819 0.337839 135.66 0.0367138 132.623 0.0233839 0.318717 118.575 132.688
0.0234396 0.348048 131.115 0.0202372 0.337876 135.76 0.0376537 132.723 0.0232174 0.318682 118.66 132.788
0.0242436 0.348041 131.215 0.0202891 0.337861 135.86 0.0387347 132.823 0.0231103 0.318707 118.745 132.888
0.0251963 0.348075 131.315 0.0204036 0.33808 135.96 0.0398748 132.923 0.0230063 0.318713 118.831 132.988
0.0263765 0.348022 131.415 0.0205368 0.338099 136.06 0.0411309 133.023 0.0229029 0.318998 118.916 133.088
0.0278866 0.348045 131.515 0.0207147 0.338079 136.16 0.0425447 133.123 0.022813 0.31902 119.001 133.188
0.0297544 0.348376 131.615 0.0209702 0.338309 136.26 0.0441135 133.223 0.0227243 0.319014 119.086 133.288
0.0321058 0.348354 131.715 0.0213054 0.338323 136.36 0.0459 133.323 0.0226339 0.318986 119.171 133.388
0.0351837 0.348389 131.815 0.021715 0.338525 136.46 0.0479412 133.423 0.022545 0.319029 119.256 133.488
0.0392334 0.348688 131.915 0.0222757 0.33855 136.56 0.0502784 133.523 0.0224389 0.31901 119.342 133.588
0.0448272 0.348676 132.015 0.0229499 0.33877 136.66 0.0530564 133.623 0.0223266 0.319281 119.427 133.688
0.0531742 0.349017 132.115 0.0238115 0.338973 136.76 0.0563915 133.723 0.0222384 0.319337 119.512 133.788
0.0669121 0.348994 132.215 0.0249136 0.339221 136.86 0.0604754 133.823 0.0221253 0.319632 119.597 133.888
0.0924664 0.349302 132.315 0.026241 0.33944 136.96 0.065688 133.923 0.0220318 0.319626 119.682 133.988
0.14112 0.349648 132.415 0.0279273 0.339865 137.06 0.0726215 134.023 0.021927 0.319966 119.768 134.088
0.219435 0.350225 132.515 0.0301184 0.340345 137.16 0.0824779 134.123 0.0218162 0.320247 119.853 134.188
0.299993 0.350873 132.615 0.0329458 0.340988 137.26 0.0972194 134.223 0.0217166 0.320873 119.938 134.288
0.362183 0.352128 132.715 0.0367629 0.342124 137.36 0.1199 134.323 0.0216081 0.321528 120.023 134.388
0.42606 0.353683 132.815 0.04204 0.343932 137.46 0.153942 134.423 0.0215082 0.322723 120.108 134.488
0.482358 0.356201 132.915 0.0499382 0.346377 137.56 0.199556 134.523 0.021418 0.324628 120.193 134.588
0.512743 0.359331 133.015 0.0632667 0.349301 137.66 0.250965 134.623 0.0213184 0.326479 120.279 134.688
0.523881 0.361755 133.115 0.0894971 0.351762 137.76 0.291769 134.723 0.0212237 0.328023 120.364 134.788
0.527079 0.363049 133.215 0.144397 0.352431 137.86 0.301604 134.823 0.021139 0.328684 120.449 134.888
0.516634 0.365237 133.315 0.236517 0.354905 137.96 0.337717 134.923 0.0210525 0.330216 120.534 134.988
0.479188 0.368634 133.415 0.319883 0.358044 138.06 0.386961 135.023 0.0209791 0.332706 120.619 135.088
0.382334 0.371458 133.515 0.392798 0.360961 138.16 0.425234 135.123 0.0208993 0.334593 120.705 135.188
0.190909 0.373298 133.615 0.466438 0.363236 138.26 0.450522 135.223 0.0208401 0.335811 120.79 135.288
0.0701332 0.37518 133.715 0.511578 0.365242 138.36 0.470502 135.323 0.0207579 0.337051 120.875 135.388
0.0388158 0.376768 133.815 0.526148 0.366791 138.46 0.484393 135.423 0.0207123 0.338029 120.96 135.488
0.0301494 0.376708 133.915 0.531153 0.367046 138.56 0.474584 135.523 0.020642 0.337995 121.045 135.588
0.027154 0.373307 134.015 0.524283 0.363196 138.66 0.410836 135.623 0.020605 0.335225 121.131 135.688
0.0255212 0.363961 134.115 0.495197 0.353117 138.76 0.24899 135.723 0.0205294 0.328377 121.216 135.788
0.0245979 0.355853 134.215 0.412837 0.344381 138.86 0.0896689 135.823 0.0204827 0.322436 121.301 135.888
0.0240333 0.35338 134.315 0.220968 0.342332 138.96 0.0435274 135.923 0.0204506 0.321522 121.386 135.988
0.0236659 0.352095 134.415 0.0765835 0.341907 139.06 0.0354809 136.023 0.0203946 0.321182 121.471 136.088
0.0233966 0.351452 134.515 0.0397619 0.341456 139.16 0.0314202 136.123 0.0203689 0.320856 121.556 136.188
0.0232115 0.350878 134.615 0.0301842 0.340992 139.26 0.0288709 136.223 0.0203364 0.320585 121.642 136.288
0.0230637 0.350533 134.715 0.0270487 0.34078 139.36 0.0273353 136.323 0.020295 0.320238 121.727 136.388
0.0229412 0.350225 134.815 0.0253623 0.340332 139.46 0.0265115 136.423 0.0202736 0.32026 121.812 136.488
0.0228158 0.349925 134.915 0.0244229 0.340326 139.56 0.0260437 136.523 0.0202602 0.319975 121.897 136.588
0.0227331 0.349896 135.015 0.0238591 0.340127 139.66 0.0257643 136.623 0.0202222 0.319963 121.982 136.688
0.022648 0.349601 135.115 0.0234775 0.339876 139.76 0.0255868 136.723 0.0202123 0.319653 122.068 136.788
0.0225521 0.349607 135.215 0.0232172 0.339873 139.86 0.0254627 136.823 0.0201789 0.319649 122.153 136.888
0.0224737 0.349289 135.315 0.0230456 0.339681 139.96 0.0253857 136.923 0.0201824 0.319627 122.238 136.988
0.0223912 0.349314 135.415 0.0228986 0.339661 140.06 0.0253481 137.023 0.020174 0.319642 122.323 137.088
0.0223031 0.349314 135.515 0.0227782 0.339674 140.16 0.0252967 137.123 0.0201574 0.319321 122.408 137.188
0.0222164 0.349292 135.615 0.0226655 0.339442 140.26 0.0252945 137.223 0.0201751 0.319324 122.493 137.288
0.0221516 0.349036 135.715 0.0225572 0.339427 140.36 0.0252739 137.323 0.0202083 0.319347 122.579 137.388
0.0220405 0.349 135.815 0.0224865 0.339443 140.46 0.0252319 137.423 0.0202209 0.319321 122.664 137.488
0.0219568 0.348989 135.915 0.0223915 0.339446 140.56 0.025222 137.523 0.0202968 0.319333 122.749 137.588
0.0218524 0.349023 136.015 0.0222911 0.339207 140.66 0.0251766 137.623 0.0203663 0.319352 122.834 137.688
0.0217603 0.348983 136.115 0.0222177 0.339228 140.76 0.0251361 137.723 0.0204509 0.319317 122.919 137.788
0.0216745 0.34897 136.215 0.0221102 0.339203 140.86 0.025101 137.823 0.0205844 0.319334 123.005 137.888
0.0215977 0.348709 136.315 0.0220178 0.339204 140.96 0.0250432 137.923 0.0207572 0.319042 123.09 137.988
0.0215112 0.348675 136.415 0.0219328 0.33923 141.06 0.0249731 138.023 0.0209712 0.319007 123.175 138.088
0.021439 0.348688 136.515 0.0218372 0.33898 141.16 0.0249304 138.123 0.0212573 0.319047 123.26 138.188
0.0213439 0.348691 136.615 0.0217518 0.33899 141.26 0.02483 138.223 0.021581 0.319036 123.345 138.288
0.0212576 0.348665 136.715 0.0216696 0.338995 141.36 0.0247435 138.323 0.0219871 0.319029 123.43 138.388
0.0211967 0.348698 136.815 0.0215672 0.338975 141.46 0.0246558 138.423 0.0224837 0.319045 123.516 138.488
0.0211223 0.348673 136.915 0.0214748 0.33899 141.56 0.0245375 138.523 0.0230427 0.319014 123.601 138.588
0.0210631 0.348681 137.015 0.0213774 0.338995 141.66 0.0244405 138.623 0.0237287 0.319017 123.686 138.688
0.0210038 0.348706 137.115 0.0213022 0.33876 141.76 0.0243201 138.723 0.0245128 0.318736 123.771 138.788
0.0209311 0.348677 137.215 0.0212199 0.338787 141.86 0.0241956 138.823 0.025372 0.318706 123.856 138.888
0.0208881 0.348688 137.315 0.0211285 0.338759 141.96 0.0240723 138.923 0.026366 0.318719 123.942 138.988
0.020844 0.348726 137.415 0.0210498 0.338752 142.06 0.0239432 139.023 0.0274633 0.318733 124.027 139.088
0.0207696 0.348328 137.515 0.0209685 0.338774 142.16 0.023809 139.123 0.0286694 0.318681 124.112 139.188
0.0207306 0.348389 137.615 0.0208895 0.338752 142.26 0.023709 139.223 0.0300217 0.318736 124.197 139.288
0.020708 0.34839 137.715 0.0208208 0.338758 142.36 0.02357 139.323 0.0314509 0.318715 124.282 139.388
0.0206555 0.348372 137.815 0.0207564 0.338782 142.46 0.0234288 139.423 0.0329774 0.318693 124.368 139.488
0.0206395 0.348393 137.915 0.0206935 0.338748 142.56 0.0233297 139.523 0.0346029 0.318726 124.453 139.588
0.0206019 0.348384 138.015 0.0206439 0.338775 142.66 0.023193 139.623 0.0362313 0.318704 124.538 139.688
0.0205846 0.348367 138.115 0.0205834 0.338541 142.76 0.0230709 139.723 0.0380181 0.31872 124.623 139.788
0.0205597 0.348388 138.215 0.020539 0.338533 142.86 0.0229836 139.823 0.0398901 0.318755 124.708 139.888
0.0205394 0.348379 138.315 0.020503 0.338557 142.96 0.0228374 139.923 0.0418557 0.318707 124.793 139.988
0.0205145 0.348358 138.415 0.020445 0.33853 143.06 0.0227432 140.023 0.0440058 0.318729 124.879 140.088
0.0205113 0.348402 138.515 0.0204198 0.338536 143.16 0.0226473 140.123 0.0463527 0.318714 124.964 140.188
0.0204777 0.348366 138.615 0.0203769 0.338552 143.26 0.0225333 140.223 0.0489476 0.318693 125.049 140.288
0.0204756 0.348375 138.715 0.0203372 0.33854 143.36 0.0224458 140.323 0.051919 0.318712 125.134 140.388
0.020479 0.348393 138.815 0.0203138 0.338534 143.46 0.0223534 140.423 0.0553885 0.318395 125.219 140.488
0.0204537 0.348366 138.915 0.0202718 0.338551 143.56 0.0222447 140.523 0.0595502 0.318387 125.305 140.588
0.0204546 0.34838 139.015 0.0202382 0.338529 143.66 0.0221716 140.623 0.0647613 0.318416 125.39 140.688
0.0204563 0.348386 139.115 0.0202183 0.338551 143.76 0.0221073 140.723 0.0716419 0.318385 125.475 140.788
0.0204687 0.348356 139.215 0.0201831 0.338322 143.86 0.0220146 140.823 0.0814572 0.318417 125.56 140.888
0.0205151 0.348396 139.315 0.0201533 0.33831 143.96 0.0219691 140.923 0.0966265 0.318409 125.645 140.988
0.0205162 0.348375 139.415 0.0201378 0.338334 144.06 0.0218951 141.023 0.121813 0.318376 125.73 141.088
0.0205714 0.348364 139.515 0.0201089 0.338328 144.16 0.0218411 141.123 0.163301 0.318411 125.816 141.188
0.0206354 0.348386 139.615 0.0200786 0.338309 144.26 0.021806 141.223 0.220893 0.318407 125.901 141.288
0.0207347 0.348371 139.715 0.0200807 0.338342 144.36 0.0217442 141.323 0.280661 0.318388 125.986 141.388
0.0208748 0.348396 139.815 0.0200724 0.33831 144.46 0.0217072 141.423 0.295632 0.318415 126.071 141.488
0.0210408 0.348407 139.915 0.0200944 0.338329 144.56 0.0216798 141.523 0.302199 0.318384 126.156 141.588
0.0212352 0.348369 140.015 0.0201206 0.338343 144.66 0.0216197 141.623 0.349795 0.318392 126.242 141.688
0.0215168 0.348389 140.115 0.0201553 0.338321 144.76 0.0215958 141.723 0.422935 0.318411 126.327 141.788
0.021864 0.348404 140.215 0.020225 0.338315 144.86 0.0215753 141.823 0.476857 0.318393 126.412 141.888
0.022305 0.348387 140.315 0.0203312 0.338338 144.96 0.0215541 141.923 0.503534 0.31839 126.497 141.988
0.0228425 0.348388 140.415 0.020478 0.338311 145.06 0.0215413 142.023 0.514993 0.318416 126.582 142.088
0.0235312 0.348386 140.515 0.0206818 0.338346 145.16 0.0215373 142.123 0.514777 0.318372 126.667 142.188
0.0243532 0.348347 140.615 0.0209599 0.338335 145.26 0.0215351 142.223 0.480925 0.318401 126.753 142.288
0.025385 0.348395 140.715 0.0213276 0.338321 145.36 0.0215485 142.323 0.361414 0.318404 126.838 142.388
0.0266638 0.348365 140.815 0.0217994 0.338345 145.46 0.0215315 142.423 0.205928 0.318369 126.923 142.488
0.0282527 0.348391 140.915 0.0223811 0.338332 145.56 0.021548 142.523 0.0659895 0.318402 127.008 142.588
0.0302345 0.348407 141.015 0.0231414 0.33833 145.66 0.021568 142.623 0.0428022 0.318401 127.093 142.688
0.0327549 0.348368 141.115 0.0241076 0.338347 145.76 0.021578 142.723 0.0384164 0.318392 127.179 142.788
0.0360731 0.348062 141.215 0.0252752 0.33832 145.86 0.0216093 142.823 0.0337692 0.318422 127.264 142.888
0.0404712 0.348392 141.315 0.0267655 0.338333 145.96 0.0216358 142.923 0.0301413 0.31839 127.349 142.988
0.0466564 0.348057 141.415 0.0286775 0.338342 146.06 0.0216553 143.023 0.0275694 0.318399 127.434 143.088
0.0561057 0.348078 141.515 0.0310919 0.338323 146.16 0.0216889 143.123 0.0258805 0.318415 127.519 143.188
0.0722655 0.348382 141.615 0.0343206 0.338348 146.26 0.0217505 143.223 0.0248907 0.318076 127.604 143.288
0.10279 0.348368 141.715 0.0386083 0.338334 146.36 0.0217804 143.323 0.0243093 0.31842 127.69 143.388
0.160239 0.3484 141.815 0.0446986 0.33831 146.46 0.0218331 143.423 0.0238958 0.318108 127.775 143.488
0.243035 0.34837 141.915 0.0541116 0.338329 146.56 0.0218773 143.523 0.0236383 0.318066 127.86 143.588
0.317887 0.348369 142.015 0.0706243 0.338323 146.66 0.0219255 143.623 0.0234499 0.318124 127.945 143.688
0.380333 0.348376 142.115 0.103391 0.338327 146.76 0.0220092 143.723 0.0232842 0.318083 128.03 143.788
0.442881 0.348375 142.215 0.168331 0.338322 146.86 0.0220573 143.823 0.0231717 0.318078 128.116 143.888
0.493374 0.348383 142.315 0.260256 0.338325 146.96 0.0221118 143.923 0.0230718 0.318116 128.201 143.988
0.516564 0.348409 142.415 0.331727 0.338309 147.06 0.0221964 144.023 0.0229626 0.318085 128.286 144.088
0.524929 0.348377 142.515 0.40316 0.338328 147.16 0.022243 144.123 0.0228853 0.318074 128.371 144.188
0.52535 0.348402 142.615 0.47061 0.338303 147.26 0.0223234 144.223 0.0228085 0.318121 128.456 144.288
0.508784 0.348403 142.715 0.508543 0.338324 147.36 0.0224042 144.323 0.0227037 0.318089 128.542 144.388
0.457857 0.34842 142.815 0.521409 0.338336 147.46 0.02245 144.423 0.0226406 0.3181 128.627 144.488
0.331863 0.348454 142.915 0.525696 0.338309 147.56 0.0225348 144.523 0.0225425 0.318116 128.712 144.588
0.135931 0.348407 143.015 0.516837 0.338334 147.66 0.0226243 144.623 0.0224318 0.318086 128.797 144.688
0.0551922 0.348379 143.115 0.482128 0.338318 147.76 0.0227043 144.723 0.0223457 0.31843 128.882 144.788
0.0348494 0.348412 143.215 0.383071 0.33832 147.86 0.0228007 144.823 0.0222314 0.318102 128.967 144.888
0.0289523 0.348382 143.315 0.181354 0.338335 147.96 0.0228978 144.923 0.0221273 0.318091 129.053 144.988
0.0265342 0.348388 143.415 0.0658048 0.338308 148.06 0.0229862 145.023 0.0220258 0.318115 129.138 145.088
0.0251972 0.34842 143.515 0.0371959 0.338305 148.16 0.0230908 145.123 0.0219073 0.318104 129.223 145.188
0.0244068 0.348366 143.615 0.0294248 0.338336 148.26 0.0232128 145.223 0.0218061 0.318085 129.308 145.288
0.023944 0.348383 143.715 0.0266263 0.338291 148.36 0.0233271 145.323 0.0217133 0.318127 129.393 145.388
0.0236038 0.348406 143.815 0.0251162 0.338334 148.46 0.0234661 145.423 0.0215969 0.318079 129.479 145.488
0.0233815 0.348365 143.915 0.0242366 0.338331 148.56 0.0235816 145.523 0.0214921 0.318086 129.564 145.588
0.0232054 0.348382 144.015 0.0237024 0.338305 148.66 0.0237203 145.623 0.0213979 0.318097 129.649 145.688
0.0230686 0.348382 144.115 0.0233408 0.338334 148.76 0.0238636 145.723 0.0212985 0.318082 129.734 145.788
0.0229562 0.348356 144.215 0.0230943 0.33832 148.86 0.0239703 145.823 0.021216 0.318113 129.819 145.888
0.0228699 0.348399 144.315 0.022887 0.338298 148.96 0.0241228 145.923 0.0211168 0.318105 129.904 145.988
0.0227692 0.348367 144.415 0.0227541 0.338329 149.06 0.0242897 146.023 0.0210571 0.318087 129.99 146.088
0.0226766 0.34836 144.515 0.0226204 0.33831 149.16 0.0244286 146.123 0.0209691 0.318115 130.075 146.188
0.0226024 0.348374 144.615 0.02254 0.338313 149.26 0.0246016 146.223 0.020884 0.318084 130.16 146.288
0.0225299 0.348352 144.715 0.0224455 0.338335 149.36 0.0247714 146.323 0.0208084 0.318394 130.245 146.388
0.0224352 0.348376 144.815 0.0223319 0.338304 149.46 0.0249285 146.423 0.0207497 0.31842 130.33 146.488
0.0223508 0.348374 144.915 0.0222614 0.338317 149.56 0.0251207 146.523 0.0206678 0.318377 130.416 146.588
0.0222574 0.348322 145.015 0.0221633 0.338322 149.66 0.0252959 146.623 0.0206255 0.318392 130.501 146.688
0.0221854 0.348369 145.115 0.0220724 0.338294 149.76 0.0254903 146.723 0.0205796 0.318418 130.586 146.788
0.022098 0.348372 145.215 0.0219781 0.33832 149.86 0.0257067 146.823 0.0205226 0.318378 130.671 146.888
0.0219997 0.348356 145.315 0.0218786 0.338322 149.96 0.0259016 146.923 0.0204956 0.318396 130.756 146.988
0.0219162 0.348386 145.415 0.0217908 0.338302 150.06 0.0261176 147.023 0.0204456 0.318402 130.841 147.088
0.0218372 0.348363 145.515 0.0217092 0.338323 150.16 0.026366 147.123 0.0204082 0.318374 130.927 147.188
0.0217483 0.348361 145.615 0.0216026 0.338534 150.26 0.026587 147.223 0.0203919 0.318419 131.012 147.288
0.021662 0.348393 145.715 0.0215133 0.338545 150.36 0.0268521 147.323 0.0203412 0.318407 131.097 147.388
0.0215799 0.348365 145.815 0.0214302 0.338548 150.46 0.0271329 147.423 0.0203127 0.318389 131.182 147.488
0.0214983 0.348687 145.915 0.0213353 0.338529 150.56 0.0273903 147.523 0.0203001 0.318421 131.267 147.588
0.0214123 0.348708 146.015 0.0212538 0.338549 150.66 0.0277123 147.623 0.0202483 0.318396 131.353 147.688
0.0213369 0.348665 146.115 0.0211625 0.338549 150.76 0.0280111 147.723 0.020241 0.318392 131.438 147.788
0.0212497 0.348683 146.215 0.021075 0.338523 150.86 0.0283569 147.823 0.0202042 0.318417 131.523 147.888
0.0211683 0.348692 146.315 0.0210116 0.338542 150.96 0.0287117 147.923 0.0201949 0.318375 131.608 147.988
0.0211121 0.348674 146.415 0.0209324 0.338543 151.06 0.0290656 148.023 0.0201951 0.318414 131.693 148.088
0.0210488 0.34869 146.515 0.0208599 0.338526 151.16 0.0294714 148.123 0.0201627 0.318398 131.779 148.188
0.0209691 0.348665 146.615 0.0208103 0.338558 151.26 0.0299122 148.223 0.0201621 0.318376 131.864 148.288
0.0209173 0.34866 146.715 0.0207304 0.338544 151.36 0.0303374 148.323 0.0201816 0.318427 131.949 148.388
0.020874 0.348702 146.815 0.020685 0.338755 151.46 0.030812 148.423 0.020206 0.318412 132.034 148.488
0.0208091 0.348667 146.915 0.0206323 0.338779 151.56 0.0313241 148.523 0.0202364 0.318404 132.119 148.588
0.0207686 0.348664 147.015 0.0205663 0.338753 151.66 0.0318714 148.623 0.0202849 0.31841 132.204 148.688
0.0207198 0.34869 147.115 0.0205131 0.338757 151.76 0.0324629 148.723 0.0203288 0.318388 132.29 148.788
0.0206776 0.348972 147.215 0.0204746 0.338771 151.86 0.0331023 148.823 0.0204477 0.318418 132.375 148.888
0.0206425 0.34899 147.315 0.0204255 0.338756 151.96 0.0337526 148.923 0.0205564 0.318732 132.46 148.988
0.0206121 0.349004 147.415 0.0203987 0.338774 152.06 0.0345049 149.023 0.0206988 0.318373 132.545 149.088
0.0205776 0.348974 147.515 0.0203499 0.33899 152.16 0.0352765 149.123 0.02091 0.318727 132.63 149.188
0.0205723 0.349005 147.615 0.0203156 0.338967 152.26 0.0360852 149.223 0.021165 0.318736 132.716 149.288
0.0205453 0.349003 147.715 0.0203048 0.338997 152.36 0.0370212 149.323 0.0214651 0.318711 132.801 149.388
0.0204992 0.348972 147.815 0.0202514 0.338993 152.46 0.0379956 149.423 0.0218607 0.318742 132.886 149.488
0.0204781 0.349315 147.915 0.0202306 0.339218 152.56 0.0390801 149.523 0.0223001 0.318714 132.971 149.588
0.0204473 0.349285 148.015 0.0202027 0.339223 152.66 0.0402677 149.623 0.0228736 0.318716 133.056 149.688
0.02045 0.349285 148.115 0.0201735 0.339209 152.76 0.0415358 149.723 0.0235179 0.319038 133.141 149.788
0.0204292 0.349317 148.215 0.0201426 0.339434 152.86 0.0429921 149.823 0.0242579 0.319014 133.227 149.888
0.0204055 0.349585 148.315 0.0201195 0.339452 152.96 0.0446283 149.923 0.02513 0.319021 133.312 149.988
0.0204087 0.349609 148.415 0.0200881 0.339404 153.06 0.0464296 150.023 0.0260687 0.319037 133.397 150.088
0.0204033 0.349636 148.515 0.0200874 0.339662 153.16 0.0485433 150.123 0.0271249 0.319003 133.482 150.188
0.0203892 0.349915 148.615 0.0200799 0.339665 153.26 0.0509731 150.223 0.0283473 0.319335 133.567 150.288
0.0204064 0.349925 148.715 0.0200672 0.339867 153.36 0.0538282 150.323 0.029651 0.319329 133.653 150.388
0.0204361 0.350231 148.815 0.0200838 0.340114 153.46 0.0572749 150.423 0.0310839 0.319286 133.738 150.488
0.0204725 0.350209 148.915 0.0201138 0.340338 153.56 0.0615169 150.523 0.0326152 0.319647 133.823 150.588
0.0205206 0.350547 149.015 0.0201704 0.340537 153.66 0.0669465 150.623 0.0342368 0.319637 133.908 150.688
0.0206174 0.350844 149.115 0.020263 0.341013 153.76 0.0742649 150.723 0.0359126 0.319939 133.993 150.788
0.0207281 0.351466 149.215 0.0203597 0.341442 153.86 0.0847356 150.823 0.0376796 0.320294 134.078 150.888
0.020888 0.352434 149.315 0.0205369 0.342338 153.96 0.100476 150.923 0.0395317 0.320882 134.164 150.988
0.0210755 0.353661 149.415 0.0207687 0.343712 154.06 0.124753 151.023 0.0415392 0.321818 134.249 151.088
0.0213237 0.355244 149.515 0.0210596 0.345485 154.16 0.160698 151.123 0.0436882 0.32307 134.334 151.188
0.0216686 0.357752 149.615 0.0214635 0.348192 154.26 0.207423 151.223 0.0460658 0.3246 134.419 151.288
0.0220738 0.360829 149.715 0.0219883 0.3511 154.36 0.258302 151.323 0.0487039 0.326804 134.504 151.388
0.0225913 0.363344 149.815 0.0226449 0.353318 154.46 0.293642 151.423 0.0517178 0.328054 134.59 151.488
0.0232687 0.36461 149.915 0.0235516 0.35424 154.56 0.305104 151.523 0.0553285 0.328653 134.675 151.588
0.0241188 0.367046 150.015 0.0246927 0.356931 154.66 0.346374 151.623 0.0597204 0.330539 134.76 151.688
0.0252147 0.370502 150.115 0.0261754 0.360269 154.76 0.394232 151.723 0.0653133 0.332716 134.845 151.788
0.0265896 0.37298 150.215 0.0281521 0.36299 154.86 0.429853 151.823 0.0729616 0.334559 134.93 151.888
0.0283842 0.375154 150.315 0.0307908 0.364994 154.96 0.453758 151.923 0.0843475 0.336162 135.016 151.988
0.0307386 0.376743 150.415 0.0345155 0.367001 155.06 0.472836 152.023 0.102879 0.337053 135.101 152.088
0.033931 0.37796 150.515 0.039939 0.368393 155.16 0.483885 152.123 0.135051 0.338011 135.186 152.188
0.0383604 0.377642 150.615 0.048557 0.36792 155.26 0.467389 152.223 0.186977 0.337708 135.271 152.288
0.0448994 0.373303 150.715 0.0647012 0.363201 155.36 0.388659 152.323 0.252343 0.334255 135.356 152.388
0.0555353 0.363635 150.815 0.101227 0.35267 155.46 0.216456 152.423 0.293098 0.327119 135.441 152.488
0.0757509 0.356486 150.915 0.182871 0.344799 155.56 0.0735975 152.523 0.298069 0.322144 135.527 152.588
0.11802 0.354309 151.015 0.288871 0.343482 155.66 0.0415515 152.623 0.325975 0.321163 135.612 152.688
0.19807 0.353342 151.115 0.364807 0.342804 155.76 0.0348102 152.723 0.405689 0.320904 135.697 152.788
0.290162 0.352725 151.215 0.445126 0.342328 155.86 0.0310078 152.823 0.468523 0.320542 135.782 152.888
0.359361 0.352086 151.315 0.504103 0.341913 155.96 0.0286274 152.923 0.502655 0.320542 135.867 152.988
0.427802 0.351744 151.415 0.525236 0.341664 156.06 0.027221 153.023 0.516549 0.32028 135.953 153.088
0.487142 0.351479 151.515 0.532264 0.341447 156.16 0.0263961 153.123 0.519289 0.319926 136.038 153.188
0.517726 0.351142 151.615 0.529666 0.34124 156.26 0.0259721 153.223 0.494796 0.319943 136.123 153.288
0.528142 0.350815 151.715 0.508486 0.34099 156.36 0.0257001 153.323 0.397047 0.31965 136.208 153.388
0.530652 0.350873 151.815 0.447232 0.340771 156.46 0.0255193 153.423 0.237143 0.319606 136.293 153.488
0.518739 0.35053 151.915 0.285057 0.340786 156.56 0.0254265 153.523 0.0805304 0.319628 136.378 153.588
0.479049 0.350545 152.015 0.100245 0.340527 156.66 0.0253315 153.623 0.0439844 0.319628 136.464 153.688
0.376477 0.350563 152.115 0.0451083 0.340551 156.76 0.0252746 153.723 0.0391218 0.319294 136.549 153.788
0.178131 0.350208 152.215 0.0316311 0.340555 156.86 0.0252625 153.823 0.0343213 0.31933 136.634 153.888
0.0654296 0.350246 152.315 0.0276282 0.340315 156.96 0.0252268 153.923 0.0304681 0.319319 136.719 153.988
0.037351 0.350242 152.415 0.0256887 0.340346 157.06 0.0252027 154.023 0.0277506 0.319305 136.804 154.088
0.0297058 0.350213 152.515 0.0246029 0.340316 157.16 0.0252019 154.123 0.0259949 0.319346 136.89 154.188
0.0269453 0.350251 152.615 0.0239822 0.340328 157.26 0.0251634 154.223 0.024971 0.319308 136.975 154.288
0.0254312 0.349935 152.715 0.0235749 0.340111 157.36 0.0251483 154.323 0.0243742 0.319002 137.06 154.388
0.0245897 0.349917 152.815 0.0233026 0.340095 157.46 0.0251075 154.423 0.02399 0.319017 137.145 154.488
0.0240764 0.349943 152.915 0.0231188 0.340104 157.56 0.0250457 154.523 0.0237264 0.318988 137.23 154.588
0.0237337 0.349907 153.015 0.022975 0.340108 157.66 0.0250064 154.623 0.0235552 0.319021 137.315 154.688
0.023493 0.349916 153.115 0.0228491 0.340093 157.76 0.0249341 154.723 0.023398 0.319015 137.401 154.788
0.0233356 0.349962 153.215 0.0227674 0.339898 157.86 0.0248512 154.823 0.0232861 0.318995 137.486 154.888
0.0232 0.349901 153.315 0.0226676 0.339882 157.96 0.0247938 154.923 0.0232068 0.319018 137.571 154.988
0.0231029 0.349935 153.415 0.0225948 0.339856 158.06 0.0246923 155.023 0.0231092 0.318978 137.656 155.088
0.0230088 0.349946 153.515 0.0225282 0.339888 158.16 0.024593 155.123 0.0230438 0.31899 137.741 155.188
0.0229136 0.349583 153.615 0.0224345 0.339871 158.26 0.0245027 155.223 0.0229634 0.319028 137.827 155.288
0.0228584 0.349633 153.715 0.0223453 0.339873 158.36 0.0243803 155.323 0.0228795 0.318988 137.912 155.388
0.0227728 0.349638 153.815 0.0222854 0.339676 158.46 0.0242631 155.423 0.0227861 0.318687 137.997 155.488
0.022714 0.349615 153.915 0.0221842 0.339649 158.56 0.0241618 155.523 0.0226941 0.318702 138.082 155.588
0.0226233 0.349636 154.015 0.0220932 0.339644 158.66 0.0240246 155.623 0.0226071 0.318672 138.167 155.688
0.0225597 0.349604 154.115 0.0220012 0.339663 158.76 0.0239005 155.723 0.0225211 0.318695 138.252 155.788
0.0224883 0.349625 154.215 0.0218917 0.339629 158.86 0.0237982 155.823 0.0224143 0.318697 138.338 155.888
0.0223962 0.349658 154.315 0.0218129 0.339643 158.96 0.0236547 155.923 0.0223127 0.318672 138.423 155.988
0.0223053 0.349596 154.415 0.0217299 0.339669 159.06 0.0235539 156.023 0.0222043 0.318699 138.508 156.088
0.0222427 0.349628 154.515 0.0216259 0.339628 159.16 0.023418 156.123 0.0220982 0.318684 138.593 156.188
0.0221528 0.349642 154.615 0.0215395 0.339661 159.26 0.0232954 156.223 0.0219891 0.318682 138.678 156.288
0.022049 0.34962 154.715 0.0214571 0.339437 159.36 0.0231916 156.323 0.0218905 0.31871 138.764 156.388
0.0219728 0.349635 154.815 0.0213535 0.339428 159.46 0.0230455 156.423 0.0217938 0.318699 138.849 156.488
0.0218798 0.349318 154.915 0.021272 0.339439 159.56 0.0229366 156.523 0.0216939 0.31871 138.934 156.588
0.0217779 0.3496 155.015 0.0211862 0.339419 159.66 0.0228276 156.623 0.021576 0.318722 139.019 156.688
0.021708 0.349332 155.115 0.0211088 0.339431 159.76 0.022707 156.723 0.0214777 0.318687 139.104 156.788
0.0216102 0.349307 155.215 0.0210338 0.339448 159.86 0.0226059 156.823 0.0213781 0.318715 139.19 156.888
0.0215251 0.349298 155.315 0.0209487 0.339416 159.96 0.0225316 156.923 0.0212789 0.318709 139.275 156.988
0.0214435 0.349328 155.415 0.0208724 0.339441 160.06 0.0224054 157.023 0.0212005 0.318683 139.36 157.088
0.0213479 0.349269 155.515 0.0208057 0.339439 160.16 0.0223254 157.123 0.0211078 0.318394 139.445 157.188
0.0212748 0.349282 155.615 0.0207281 0.339417 160.26 0.0222455 157.223 0.0210174 0.318389 139.53 157.288
0.0211987 0.349322 155.715 0.0206889 0.339455 160.36 0.0221482 157.323 0.0209449 0.318386 139.615 157.388
0.0211319 0.349294 155.815 0.0206261 0.339428 160.46 0.0220849 157.423 0.0208815 0.31843 139.701 157.488
0.0210571 0.3493 155.915 0.0205733 0.339201 160.56 0.0220212 157.523 0.0208001 0.318388 139.786 157.588
0.020998 0.349304 156.015 0.0205249 0.339217 160.66 0.0219375 157.623 0.0207387 0.318406 139.871 157.688
0.0209184 0.349253 156.115 0.0204779 0.339209 160.76 0.0218941 157.723 0.0206845 0.318415 139.956 157.788
0.0208872 0.349302 156.215 0.0204291 0.339205 160.86 0.0218293 157.823 0.0206116 0.318359 140.041 157.888
0.0208278 0.349285 156.315 0.0203865 0.339217 160.96 0.021776 157.923 0.0205647 0.318393 140.127 157.988
0.02077 0.349273 156.415 0.0203327 0.339195 161.06 0.0217449 158.023 0.0204969 0.318371 140.212 158.088
0.020739 0.349309 156.515 0.0202966 0.339219 161.16 0.02168 158.123 0.0204531 0.318366 140.297 158.188
0.0206845 0.349287 156.615 0.0202476 0.339216 161.26 0.0216586 158.223 0.0204228 0.318398 140.382 158.288
0.0206342 0.349279 156.715 0.0202114 0.339198 161.36 0.021626 158.323 0.0203639 0.318355 140.467 158.388
0.0205991 0.34931 156.815 0.0201781 0.339221 161.46 0.0215748 158.423 0.0203231 0.318362 140.552 158.488
0.0205507 0.349264 156.915 0.0201281 0.339206 161.56 0.0215624 158.523 0.0202981 0.318403 140.638 158.588
0.0205297 0.349293 157.015 0.0201014 0.339204 161.66 0.0215522 158.623 0.0202499 0.318389 140.723 158.688
0.0204857 0.349308 157.115 0.0200679 0.33922 161.76 0.0215354 158.723 0.0202267 0.318374 140.808 158.788
0.0204564 0.349271 157.215 0.020026 0.339207 161.86 0.0215435 158.823 0.0201797 0.318396 140.893 158.888
0.0204391 0.349311 157.315 0.0200008 0.339203 161.96 0.0215255 158.923 0.0201507 0.318363 140.978 158.988
0.0204043 0.349292 157.415 0.0199813 0.339216 162.06 0.0215171 159.023 0.0201268 0.318382 141.064 159.088
0.0203659 0.349242 157.515 0.0199536 0.339196 162.16 0.0215381 159.123 0.0201056 0.318402 141.149 159.188
0.0203518 0.349316 157.615 0.0199594 0.339215 162.26 0.0215136 159.223 0.0200853 0.318373 141.234 159.288
0.0203242 0.349291 157.715 0.0199629 0.339231 162.36 0.0215419 159.323 0.0200928 0.31839 141.319 159.388
0.0203024 0.349266 157.815 0.0199884 0.339203 162.46 0.0215661 159.423 0.0200757 0.318382 141.404 159.488
0.0203101 0.349305 157.915 0.0200504 0.339221 162.56 0.0215711 159.523 0.0200891 0.318383 141.489 159.588
0.0202959 0.349279 158.015 0.0201359 0.339212 162.66 0.0216073 159.623 0.0201031 0.318402 141.575 159.688
0.0203138 0.349293 158.115 0.0202554 0.338964 162.76 0.0216419 159.723 0.0201272 0.31839 141.66 159.788
0.020337 0.349315 158.215 0.0204607 0.339233 162.86 0.0216694 159.823 0.0201663 0.318377 141.745 159.888
0.0203508 0.349277 158.315 0.020706 0.339204 162.96 0.0217094 159.923 0.0202445 0.318407 141.83 159.988
0.0204023 0.349324 158.415 0.0210461 0.339209 163.06 0.021746 160.023 0.020337 0.31837 141.915 160.088
0.0204681 0.3493 158.515 0.021502 0.339216 163.16 0.0217956 160.123 0.0204818 0.3184 142.001 160.188
0.0205664 0.349296 158.615 0.0220694 0.339196 163.26 0.0218611 160.223 0.0206467 0.318405 142.086 160.288
0.0207159 0.349311 158.715 0.0228281 0.338991 163.36 0.0218982 160.323 0.0208833 0.318348 142.171 160.388
0.0208862 0.34933 158.815 0.0237753 0.339003 163.46 0.0219507 160.423 0.021176 0.318403 142.256 160.488
0.0211386 0.349298 158.915 0.024962 0.338976 163.56 0.022017 160.523 0.021541 0.3184 142.341 160.588
0.0214488 0.349321 159.015 0.0264808 0.339002 163.66 0.0220915 160.623 0.0219887 0.318382 142.427 160.688
0.0218364 0.349277 159.115 0.028374 0.338992 163.76 0.0221516 160.723 0.0225428 0.318416 142.512 160.788
0.0223589 0.349288 159.215 0.0308183 0.338978 163.86 0.0222258 160.823 0.0231705 0.318071 142.597 160.888
0.023014 0.349304 159.315 0.0340688 0.338994 163.96 0.0222867 160.923 0.0239331 0.318383 142.682 160.988
0.0238176 0.349299 159.415 0.0384376 0.3392 164.06 0.0223627 161.023 0.0247904 0.318415 142.767 161.088
0.0248157 0.349304 159.515 0.0446919 0.338989 164.16 0.022444 161.123 0.0257438 0.318057 142.852 161.188
0.0260457 0.349307 159.615 0.0543789 0.339013 164.26 0.0224982 161.223 0.0268333 0.318389 142.938 161.288
0.0275822 0.349281 159.715 0.0716433 0.338979 164.36 0.0225845 161.323 0.0280521 0.318415 143.023 161.388
0.0295416 0.349316 159.815 0.106383 0.339217 164.46 0.022686 161.423 0.0293895 0.318373 143.108 161.488
0.0319982 0.349318 159.915 0.175261 0.339224 164.56 0.0227697 161.523 0.0308678 0.318421 143.193 161.588
0.035233 0.349282 160.015 0.269073 0.33921 164.66 0.0228953 161.623 0.032389 0.318374 143.278 161.688
0.0395333 0.349317 160.115 0.338705 0.339228 164.76 0.0229786 161.723 0.0340541 0.318366 143.364 161.788
0.0455778 0.349287 160.215 0.412129 0.339223 164.86 0.0230853 161.823 0.0357703 0.318416 143.449 161.888
0.0547761 0.349269 160.315 0.477833 0.339204 164.96 0.0232176 161.923 0.037538 0.31839 143.534 161.988
0.0705202 0.349322 160.415 0.511531 0.339236 165.06 0.0233125 162.023 0.0394463 0.31838 143.619 162.088
0.100544 0.349277 160.515 0.52273 0.33921 165.16 0.0234312 162.123 0.0414643 0.318419 143.704 162.188
0.158092 0.349303 160.615 0.525803 0.339214 165.26 0.023579 162.223 0.0436357 0.318377 143.789 162.288
0.242733 0.349307 160.715 0.514243 0.339226 165.36 0.0237119 162.323 0.0460109 0.318389 143.875 162.388
0.319048 0.349278 160.815 0.473657 0.339195 165.46 0.023845 162.423 0.0486202 0.318393 143.96 162.488
0.382786 0.349304 160.915 0.358455 0.339206 165.56 0.023991 162.523 0.0515949 0.318344 144.045 162.588
0.445782 0.349315 161.015 0.15337 0.339224 165.66 0.0241423 162.623 0.0550761 0.31839 144.13 162.688
0.495646 0.34931 161.115 0.0581534 0.339193 165.76 0.0242955 162.723 0.0592241 0.318385 144.215 162.788
0.517741 0.349341 161.215 0.035187 0.339212 165.86 0.0244466 162.823 0.0644297 0.318375 144.301 162.888
0.525621 0.349322 161.315 0.0287866 0.339203 165.96 0.0246099 162.923 0.0712953 0.318402 144.386 162.988
0.525285 0.349294 161.415 0.0262901 0.339209 166.06 0.0247999 163.023 0.0810687 0.318373 144.471 163.088
0.507274 0.34933 161.515 0.0249081 0.339218 166.16 0.0249622 163.123 0.0962307 0.318379 144.556 163.188
0.452922 0.349292 161.615 0.0241089 0.33921 166.26 0.0251412 163.223 0.12141 0.318395 144.641 163.288
0.318489 0.349294 161.715 0.0236106 0.339196 166.36 0.0253511 163.323 0.162981 0.318372 144.726 163.388
0.124627 0.349315 161.815 0.0232699 0.339215 166.46 0.0255371 163.423 0.221017 0.318407 144.812 163.488
0.0521799 0.349282 161.915 0.0230302 0.339198 166.56 0.0257439 163.523 0.280925 0.318396 144.897 163.588
0.033936 0.349291 162.015 0.0228683 0.33921 166.66 0.0259889 163.623 0.295273 0.31835 144.982 163.688
0.028616 0.349311 162.115 0.0227469 0.339223 166.76 0.0262045 163.723 0.301571 0.318401 145.067 163.788
0.0263282 0.349283 162.215 0.0226197 0.339192 166.86 0.0264343 163.823 0.345767 0.318398 145.152 163.888
0.0250671 0.349614 162.315 0.0225454 0.339225 166.96 0.0267036 163.923 0.420104 0.31838 145.238 163.988
0.0243398 0.349621 162.415 0.0224411 0.339223 167.06 0.0269323 164.023 0.474936 0.318414 145.323 164.088
0.0238745 0.349575 162.515 0.0223482 0.339202 167.16 0.0272244 164.123 0.50247 0.3184 145.408 164.188
0.0235731 0.349618 162.615 0.0222727 0.339449 167.26 0.0275114 164.223 0.514252 0.318418 145.493 164.288
0.0233371 0.349595 162.715 0.0221786 0.339429 167.36 0.0278162 164.323 0.514429 0.318418 145.578 164.388
0.0231899 0.349594 162.815 0.0220996 0.339421 167.46 0.0281491 164.423 0.481453 0.31838 145.664 164.488
0.0230684 0.349624 162.915 0.0220219 0.339462 167.56 0.028493 164.523 0.363435 0.3184 145.749 164.588
0.0229547 0.349592 163.015 0.0219111 0.339423 167.66 0.0288624 164.623 0.20933 0.318412 145.834 164.688
0.0228683 0.349616 163.115 0.0218203 0.339426 167.76 0.0292613 164.723 0.0672482 0.318376 145.919 164.788
0.0227725 0.349619 163.215 0.0217428 0.339446 167.86 0.0296776 164.823 0.0428257 0.318412 146.004 164.888
0.0226989 0.349594 163.315 0.0216442 0.33942 167.96 0.0301041 164.923 0.0383365 0.318698 146.089 164.988
0.0226363 0.34962 163.415 0.0215547 0.339449 168.06 0.0305874 165.023 0.0336174 0.318691 146.175 165.088
0.022565 0.34962 163.515 0.0214491 0.339439 168.16 0.0310642 165.123 0.029975 0.318722 146.26 165.188
0.0224542 0.349589 163.615 0.0213647 0.339407 168.26 0.0315991 165.223 0.0273718 0.318692 146.345 165.288
0.0223976 0.349934 163.715 0.021292 0.339668 168.36 0.0321667 165.323 0.0257552 0.318703 146.43 165.388
0.0223155 0.349925 163.815 0.021186 0.339654 168.46 0.032769 165.423 0.0248206 0.318733 146.515 165.488
0.0222276 0.3499 163.915 0.0211107 0.339639 168.56 0.0334308 165.523 0.0242443 0.318675 146.601 165.588
0.0221475 0.349946 164.015 0.021039 0.339674 168.66 0.0341503 165.623 0.0238968 0.318717 146.686 165.688
0.0220448 0.349901 164.115 0.0209539 0.339643 168.76 0.0348975 165.723 0.0236368 0.31871 146.771 165.788
0.021965 0.349929 164.215 0.0208934 0.339877 168.86 0.0357163 165.823 0.0234388 0.318688 146.856 165.888
0.0218744 0.349924 164.315 0.0208213 0.339892 168.96 0.0365545 165.923 0.0233163 0.318721 146.941 165.988
0.0217887 0.349891 164.415 0.0207455 0.339867 169.06 0.037496 166.023 0.0232103 0.318714 147.026 166.088
0.0217114 0.350233 164.515 0.0206989 0.339877 169.16 0.0385314 166.123 0.0231101 0.318699 147.112 166.188
0.0216244 0.350228 164.615 0.0206403 0.340111 169.26 0.039652 166.223 0.02303 0.318726 147.197 166.288
0.0215384 0.350201 164.715 0.0205869 0.340095 169.36 0.0408876 166.323 0.0229427 0.319006 147.282 166.388
0.0214681 0.350256 164.815 0.0205325 0.340107 169.46 0.042234 166.423 0.0228738 0.319039 147.367 166.488
0.0213779 0.350246 164.915 0.0204834 0.340328 169.56 0.043761 166.523 0.0228004 0.319085 147.452 166.588
0.0213006 0.350534 165.015 0.020433 0.340322 169.66 0.045469 166.623 0.0226997 0.319063 147.538 166.688
0.0212319 0.350565 165.115 0.020401 0.340343 169.76 0.0474063 166.723 0.0226103 0.319073 147.623 166.788
0.0211427 0.350532 165.215 0.0203398 0.340537 169.86 0.0496042 166.823 0.0225101 0.319083 147.708 166.888
0.0210981 0.350852 165.315 0.0203098 0.340766 169.96 0.0521982 166.923 0.0224148 0.319363 147.793 166.988
0.0210275 0.350877 165.415 0.0202688 0.340774 170.06 0.0552725 167.023 0.0223326 0.319407 147.878 167.088
0.020948 0.351144 165.515 0.020228 0.340976 170.16 0.0589833 167.123 0.0222114 0.3197 147.963 167.188
0.0208975 0.351484 165.615 0.0202044 0.341216 170.26 0.0636107 167.223 0.0221305 0.319696 148.049 167.288
0.0208462 0.351805 165.715 0.0201651 0.341686 170.36 0.069614 167.323 0.022028 0.320018 148.134 167.388
0.020777 0.352058 165.815 0.0201317 0.342103 170.46 0.0778482 167.423 0.0219121 0.320301 148.219 167.488
0.020756 0.352744 165.915 0.0200994 0.342804 170.56 0.0899244 167.523 0.021795 0.320606 148.304 167.588
0.0207009 0.353665 166.015 0.0200756 0.343702 170.66 0.108287 167.623 0.0216805 0.321262 148.389 167.688
0.0206599 0.354921 166.115 0.020037 0.345251 170.76 0.136402 167.723 0.0215866 0.322153 148.475 167.788
0.0206266 0.357126 166.215 0.0200229 0.347309 170.86 0.176421 167.823 0.0214822 0.323691 148.56 167.888
0.020572 0.359596 166.315 0.0199874 0.349975 170.96 0.224912 167.923 0.0214005 0.325552 148.645 167.988
0.0205518 0.36272 166.415 0.0199683 0.353121 171.06 0.274574 168.023 0.0212927 0.327415 148.73 168.088
0.0205129 0.364606 166.515 0.0199576 0.354475 171.16 0.295958 168.123 0.0212331 0.328388 148.815 168.188
0.0204726 0.366121 166.615 0.0199544 0.356004 171.26 0.315899 168.223 0.0211366 0.329309 148.9 168.288
0.020449 0.369242 166.715 0.0199797 0.359172 171.36 0.363715 168.323 0.021056 0.331471 148.986 168.388
0.0204169 0.37237 166.815 0.0200464 0.362317 171.46 0.408182 168.423 0.0209813 0.333678 149.071 168.488
0.0203728 0.37483 166.915 0.0201314 0.364759 171.56 0.438492 168.523 0.020901 0.335199 149.156 168.588
0.020341 0.376722 167.015 0.020305 0.366803 171.66 0.460188 168.623 0.0208417 0.33645 149.241 168.688
0.020322 0.378287 167.115 0.0205238 0.368614 171.76 0.477418 168.723 0.0207838 0.337727 149.326 168.788
0.0202682 0.379201 167.215 0.0208807 0.369713 171.86 0.481192 168.823 0.0207153 0.338306 149.412 168.888
0.0202412 0.377686 167.315 0.0214368 0.368171 171.96 0.448468 168.923 0.0206767 0.337088 149.497 168.988
0.0202142 0.371441 167.415 0.0221884 0.360956 172.06 0.334472 169.023 0.0205969 0.332436 149.582 169.088
0.0202033 0.361774 167.515 0.0233029 0.350416 172.16 0.155463 169.123 0.0205432 0.325226 149.667 169.188
0.0202194 0.356503 167.615 0.0248095 0.345061 172.26 0.054791 169.223 0.0204954 0.32185 149.752 169.288
0.0202456 0.354934 167.715 0.0267641 0.343915 172.36 0.0387347 169.323 0.0204407 0.321508 149.838 169.388
0.0203304 0.354003 167.815 0.0293483 0.343479 172.46 0.0334933 169.423 0.0203982 0.321226 149.923 169.488
0.0204211 0.353381 167.915 0.0327348 0.343035 172.56 0.0302051 169.523 0.0203723 0.320957 150.008 169.588
0.020554 0.353013 168.015 0.0374063 0.342564 172.66 0.0281233 169.623 0.0203191 0.320597 150.093 169.688
0.0207528 0.352422 168.115 0.0442068 0.342366 172.76 0.0269293 169.723 0.0202789 0.320281 150.178 169.788
0.021023 0.35211 168.215 0.0551095 0.342155 172.86 0.0262396 169.823 0.0202513 0.320304 150.263 169.888
0.0213634 0.35207 168.315 0.0757946 0.341894 172.96 0.0258469 169.923 0.0202007 0.320263 150.349 169.988
0.0218319 0.351804 168.415 0.119948 0.3417 173.06 0.0256422 170.023 0.0201683 0.319972 150.434 170.088
0.0224017 0.351788 168.515 0.204968 0.341445 173.16 0.0254582 170.123 0.0201383 0.319981 150.519 170.188
0.0231057 0.351445 168.615 0.299088 0.341439 173.26 0.0253561 170.223 0.020121 0.319959 150.604 170.288
0.0240335 0.351492 168.715 0.368654 0.341243 173.36 0.0253015 170.323 0.0201028 0.319689 150.689 170.388
0.0251585 0.351454 168.815 0.445555 0.341214 173.46 0.0252281 170.423 0.020076 0.319657 150.775 170.488
0.0265782 0.351175 168.915 0.500908 0.341252 173.56 0.0252226 170.523 0.0200736 0.319665 150.86 170.588
0.0283442 0.351172 169.015 0.521112 0.341062 173.66 0.0251941 170.623 0.0200686 0.319676 150.945 170.688
0.0305765 0.351147 169.115 0.528137 0.341041 173.76 0.0251604 170.723 0.0200537 0.319326 151.03 170.788
0.0335129 0.351159 169.215 0.525508 0.341061 173.86 0.0251439 170.823 0.0201063 0.319344 151.115 170.888
0.0373856 0.350864 169.315 0.503476 0.341025 173.96 0.0251304 170.923 0.0201442 0.319358 151.2 170.988
0.0427341 0.350847 169.415 0.438511 0.340785 174.06 0.0250898 171.023 0.0202101 0.319328 151.286 171.088
0.0506065 0.350849 169.515 0.269806 0.340811 174.16 0.0250724 171.123 0.0203281 0.319334 151.371 171.188
0.063591 0.350851 169.615 0.094291 0.340788 174.26 0.0250162 171.223 0.0204695 0.319338 151.456 171.288
0.0880429 0.350829 169.715 0.0440362 0.340779 174.36 0.0249632 171.323 0.0206548 0.319329 151.541 171.388
0.136008 0.350886 169.815 0.031352 0.340797 174.46 0.0249005 171.423 0.0209382 0.319355 151.626 171.488
0.216646 0.35085 169.915 0.0274772 0.340547 174.56 0.0248275 171.523 0.0212645 0.319028 151.712 171.588
0.300564 0.350851 170.015 0.0255777 0.34057 174.66 0.0247551 171.623 0.0216707 0.319003 151.797 171.688
0.365043 0.350576 170.115 0.0245128 0.340566 174.76 0.0246683 171.723 0.0221871 0.319033 151.882 171.788
0.431069 0.350546 170.215 0.0238631 0.34054 174.86 0.0245454 171.823 0.0227638 0.319017 151.967 171.888
0.487175 0.350555 170.315 0.0234716 0.340567 174.96 0.0244492 171.923 0.0235072 0.319031 152.052 171.988
0.515219 0.350562 170.415 0.0231912 0.340563 175.06 0.0243427 172.023 0.0243396 0.319065 152.137 172.088
0.525089 0.350515 170.515 0.0229906 0.340314 175.16 0.024211 172.123 0.0252739 0.319026 152.223 172.188
0.527219 0.350538 170.615 0.0228638 0.340357 175.26 0.0241047 172.223 0.0263647 0.319044 152.308 172.288
0.514226 0.350558 170.715 0.0227181 0.34033 175.36 0.0239775 172.323 0.0275495 0.319031 152.393 172.388
0.47115 0.35052 170.815 0.0226336 0.340321 175.46 0.0238511 172.423 0.0288904 0.3187 152.478 172.488
0.359855 0.350547 170.915 0.0225399 0.340342 175.56 0.0237544 172.523 0.0303708 0.318733 152.563 172.588
0.159944 0.350533 171.015 0.022449 0.340324 175.66 0.0236139 172.623 0.0319258 0.318715 152.649 172.688
0.0608539 0.350526 171.115 0.0223705 0.340339 175.76 0.0234783 172.723 0.0336038 0.318724 152.734 172.788
0.0362261 0.350559 171.215 0.0222885 0.34035 175.86 0.0233597 172.823 0.0353623 0.318749 152.819 172.888
0.0293192 0.350501 171.315 0.0222004 0.340093 175.96 0.0232248 172.923 0.0371658 0.318712 152.904 172.988
0.0267197 0.350224 171.415 0.0221285 0.340116 176.06 0.0231145 173.023 0.0390895 0.318735 152.989 173.088
0.025277 0.350242 171.515 0.0220358 0.340111 176.16 0.0230146 173.123 0.0411155 0.318741 153.075 173.188
0.0244658 0.350208 171.615 0.0219431 0.340097 176.26 0.0228687 173.223 0.0433106 0.318713 153.16 173.288
0.0239891 0.350248 171.715 0.0218655 0.340121 176.36 0.0227691 173.323 0.0457119 0.318727 153.245 173.388
0.0236391 0.350245 171.815 0.021767 0.340114 176.46 0.0226802 173.423 0.0483347 0.318721 153.33 173.488
0.0234058 0.350228 171.915 0.0216769 0.340115 176.56 0.0225643 173.523 0.0513007 0.318695 153.415 173.588
0.0232343 0.350243 172.015 0.0215987 0.340133 176.66 0.0224762 173.623 0.0547932 0.318724 153.5 173.688
0.0231008 0.350239 172.115 0.0214854 0.340106 176.76 0.0223873 173.723 0.0589431 0.318713 153.586 173.788
0.0230063 0.350236 172.215 0.0214077 0.340115 176.86 0.0222922 173.823 0.0641349 0.318721 153.671 173.888
0.022917 0.350266 172.315 0.0213193 0.340121 176.96 0.0222135 173.923 0.070993 0.318741 153.756 173.988
0.022833 0.350237 172.415 0.0212289 0.340096 177.06 0.0221359 174.023 0.0807168 0.318701 153.841 174.088
0.0227456 0.350233 172.515 0.0211596 0.340123 177.16 0.0220523 174.123 0.0957975 0.318719 153.926 174.188
0.0226833 0.35027 172.615 0.0210607 0.339877 177.26 0.0219891 174.223 0.120867 0.318731 154.012 174.288
0.0225946 0.350231 172.715 0.0209895 0.339876 177.36 0.021903 174.323 0.162383 0.318715 154.097 174.388
0.0225032 0.350234 172.815 0.0209229 0.339897 177.46 0.0218536 174.423 0.220511 0.318747 154.182 174.488
0.0224404 0.350252 172.915 0.0208408 0.339885 177.56 0.0217979 174.523 0.280641 0.318741 154.267 174.588
0.0223434 0.350223 173.015 0.0207819 0.339882 177.66 0.0217383 174.623 0.29502 0.318714 154.352 174.688
0.0222769 0.350254 173.115 0.0207145 0.339903 177.76 0.0217134 174.723 0.301314 0.31874 154.437 174.788
0.0221839 0.350233 173.215 0.0206406 0.339878 177.86 0.0216693 174.823 0.344617 0.318724 154.523 174.888
0.0220896 0.350211 173.315 0.0205769 0.339871 177.96 0.0216151 174.923 0.419701 0.318728 154.608 174.988
0.0220009 0.350243 173.415 0.0205385 0.339892 178.06 0.0216053 175.023 0.474995 0.318781 154.693 175.088
0.021911 0.35022 173.515 0.0204804 0.339857 178.16 0.0215678 175.123 0.502679 0.318723 154.778 175.188
0.0218322 0.350216 173.615 0.0204457 0.33988 178.26 0.0215399 175.223 0.514455 0.318756 154.863 175.288
0.0217471 0.350252 173.715 0.0203891 0.339883 178.36 0.0215287 175.323 0.514509 0.31875 154.949 175.388
0.0216318 0.350211 173.815 0.0203556 0.339878 178.46 0.0214953 175.423 0.481098 0.3184 155.034 175.488
0.0215646 0.350211 173.915 0.0203182 0.339897 178.56 0.0214919 175.523 0.361879 0.31844 155.119 175.588
0.0214776 0.350254 174.015 0.0202659 0.339877 178.66 0.0215025 175.623 0.2084 0.318431 155.204 175.688
0.0213969 0.349918 174.115 0.020232 0.339859 178.76 0.0214742 175.723 0.0667682 0.318389 155.289 175.788
0.0213218 0.350266 174.215 0.0201903 0.3399 178.86 0.0214885 175.823 0.0427684 0.318444 155.374 175.888
0.0212506 0.350245 174.315 0.0201535 0.339875 178.96 0.0215055 175.923 0.0382374 0.318423 155.46 175.988
0.0211733 0.350221 174.415 0.0201349 0.339896 179.06 0.021502 176.023 0.0334757 0.318419 155.545 176.088
0.0211093 0.350252 174.515 0.020082 0.339904 179.16 0.0215279 176.123 0.0298182 0.318441 155.63 176.188
0.0210406 0.350228 174.615 0.020047 0.339872 179.26 0.0215562 176.223 0.027276 0.318404 155.715 176.288
0.0209729 0.350223 174.715 0.0200243 0.339882 179.36 0.0215656 176.323 0.0256932 0.318428 155.8 176.388
0.0209173 0.350249 174.815 0.0199815 0.339885 179.46 0.0216235 176.423 0.0247929 0.318433 155.886 176.488
0.0208434 0.349901 174.915 0.0199548 0.339869 179.56 0.0216561 176.523 0.0242318 0.318376 155.971 176.588
0.0207993 0.349919 175.015 0.0199645 0.339922 179.66 0.0217003 176.623 0.0239024 0.318421 156.056 176.688
0.0207545 0.350269 175.115 0.019946 0.339889 179.76 0.0217657 176.723 0.0236515 0.318421 156.141 176.788
0.0207029 0.349911 175.215 0.0199519 0.339876 179.86 0.0217881 176.823 0.0234867 0.318373 156.226 176.888
0.0206732 0.350238 175.315 0.0199882 0.339894 179.96 0.0218511 176.923 0.0233659 0.318407 156.312 176.988
0.020615 0.349906 175.415 0.0200524 0.339654 180.06 0.0219176 177.023 0.0232488 0.318394 156.397 177.088
0.0205798 0.349902 175.515 0.0201462 0.339653 180.16 0.0219421 177.123 0.0231764 0.318395 156.482 177.188
0.0205437 0.349921 175.615 0.0202916 0.339677 180.26 0.0220215 177.223 0.0231001 0.318419 156.567 177.288
0.0205038 0.349904 175.715 0.0204765 0.339647 180.36 0.0220996 177.323 0.0230187 0.318387 156.652 177.388
0.0204679 0.349891 175.815 0.0207724 0.339891 180.46 0.0221586 177.423 0.0229615 0.318401 156.737 177.488
0.0204492 0.349937 175.915 0.0211295 0.339672 180.56 0.0222359 177.523 0.0228674 0.318414 156.823 177.588
0.0204025 0.349892 176.015 0.021621 0.339643 180.66 0.0223078 177.623 0.0227713 0.318382 156.908 177.688
0.0203753 0.349898 176.115 0.022264 0.339889 180.76 0.0223711 177.723 0.0226836 0.318474 156.993 177.788
0.0203556 0.349928 176.215 0.0230678 0.339654 180.86 0.0224584 177.823 0.0225906 0.318463 157.078 177.888
0.0203331 0.349901 176.315 0.0241031 0.33987 180.96 0.0225364 177.923 0.0224973 0.318439 157.163 177.988
0.0203234 0.349918 176.415 0.0253957 0.339895 181.06 0.0226152 178.023 0.022419 0.318426 157.249 178.088
0.0203 0.349926 176.515 0.027013 0.339891 181.16 0.0227302 178.123 0.0223002 0.31839 157.334 178.188
0.020282 0.349912 176.615 0.0291113 0.33988 181.26 0.0228148 178.223 0.0222094 0.318399 157.419 178.288
0.0202669 0.349929 176.715 0.0318169 0.339666 181.36 0.0229191 178.323 0.0221027 0.318424 157.504 178.388
0.0202761 0.349917 176.815 0.0354627 0.339881 181.46 0.0230518 178.423 0.0219802 0.318394 157.589 178.488
0.0202854 0.350212 176.915 0.0404639 0.339886 181.56 0.0231526 178.523 0.021901 0.318418 157.674 178.588
0.0203136 0.350235 177.015 0.0478272 0.339884 181.66 0.0232637 178.623 0.0218016 0.318425 157.76 178.688
0.0203574 0.350209 177.115 0.0598913 0.339878 181.76 0.0234082 178.723 0.0216936 0.318396 157.845 178.788
0.0204407 0.350214 177.215 0.0829214 0.339907 181.86 0.0235143 178.823 0.0215979 0.318426 157.93 178.888
0.0205536 0.350245 177.315 0.130317 0.339885 181.96 0.023653 178.923 0.0215001 0.318413 158.015 178.988
0.0206747 0.350198 177.415 0.215385 0.339882 182.06 0.0238043 179.023 0.0214084 0.318415 158.1 179.088
0.0208753 0.35022 177.515 0.303997 0.33991 182.16 0.0239398 179.123 0.0213216 0.318426 158.186 179.188
0.0211417 0.350229 177.615 0.371145 0.339879 182.26 0.0241062 179.223 0.0212133 0.318404 158.271 179.288
0.0214521 0.350194 177.715 0.445456 0.339887 182.36 0.0242406 179.323 0.0211488 0.318409 158.356 179.388
0.0218921 0.350221 177.815 0.499031 0.339908 182.46 0.0244216 179.423 0.0210444 0.318422 158.441 179.488
0.0224314 0.350223 177.915 0.51905 0.339875 182.56 0.0245908 179.523 0.0209755 0.318383 158.526 179.588
0.0231206 0.350198 178.015 0.52611 0.339888 182.66 0.024747 179.623 0.0209114 0.318401 158.611 179.688
0.0239864 0.350244 178.115 0.52357 0.339899 182.76 0.0249429 179.723 0.020835 0.318421 158.697 179.788
0.0250459 0.350216 178.215 0.501464 0.339891 182.86 0.0251337 179.823 0.0207633 0.318399 158.782 179.888
0.02638 0.3502 178.315 0.435634 0.339903 182.96 0.0253047 179.923 0.0207263 0.318433 158.867 179.988
0.0280531 0.350238 178.415 0.265649 0.339897 183.06 0.0255283 180.023 0.0206485 0.318402 158.952 180.088
0.0301451 0.350189 178.515 0.093061 0.339877 183.16 0.0257368 180.123 0.0206027 0.318408 159.037 180.188
0.0328506 0.350214 178.615 0.0438904 0.339898 183.26 0.025924 180.223 0.0205477 0.318421 159.123 180.288
0.0364261 0.350229 178.715 0.0313498 0.339882 183.36 0.0261582 180.323 0.0205004 0.318387 159.208 180.388
0.0412744 0.350183 178.815 0.0274851 0.3399 183.46 0.0264004 180.423 0.0204533 0.318398 159.293 180.488
0.0483072 0.350234 178.915 0.025571 0.339905 183.56 0.0266443 180.523 0.020406 0.318416 159.378 180.588
0.0594401 0.350283 179.015 0.0244909 0.339868 183.66 0.0269355 180.623 0.0203556 0.318696 159.463 180.688
0.0796166 0.35024 179.115 0.0238595 0.339882 183.76 0.0272042 180.723 0.0203267 0.318414 159.548 180.788
0.118988 0.350266 179.215 0.0234502 0.339896 183.86 0.0275034 180.823 0.020267 0.318715 159.634 180.888
0.191025 0.350208 179.315 0.0231755 0.340093 183.96 0.0278273 180.923 0.020233 0.318703 159.719 180.988
0.278574 0.350209 179.415 0.0229865 0.34013 184.06 0.0281365 181.023 0.020183 0.318736 159.804 181.088
0.345981 0.350249 179.515 0.0228338 0.340134 184.16 0.0285028 181.123 0.0201505 0.318719 159.889 181.188
0.41217 0.350215 179.615 0.0227193 0.34012 184.26 0.0288668 181.223 0.0201364 0.318695 159.974 181.288
0.472473 0.350536 179.715 0.0226188 0.340146 184.36 0.029241 181.323 0.0201101 0.318731 160.06 181.388
0.50931 0.350553 179.815 0.0225032 0.340113 184.46 0.029677 181.423 0.0200582 0.318689 160.145 181.488
0.522741 0.350509 179.915 0.0224219 0.340107 184.56 0.0301085 181.523 0.0200461 0.318693 160.23 181.588
0.527353 0.350526 180.015 0.0223353 0.340141 184.66 0.0305634 181.623 0.0200523 0.318735 160.315 181.688
0.520082 0.350548 180.115 0.0222299 0.340099 184.76 0.0310761 181.723 0.0200172 0.318695 160.4 181.788
0.488953 0.350526 180.215 0.0221629 0.340111 184.86 0.0316033 181.823 0.0200323 0.318722 160.486 181.888
0.404621 0.350548 180.315 0.0220619 0.340339 184.96 0.0321669 181.923 0.0200486 0.318718 160.571 181.988
0.2205 0.350528 180.415 0.0219716 0.340319 185.06 0.0328017 182.023 0.0200921 0.318697 160.656 182.088
0.0783681 0.350514 180.515 0.0218925 0.340348 185.16 0.033444 182.123 0.0201662 0.318726 160.741 182.188
0.0407825 0.35056 180.615 0.0217909 0.340336 185.26 0.0341732 182.223 0.020253 0.318728 160.826 182.288
0.0306548 0.350504 180.715 0.0216952 0.340326 185.36 0.0349247 182.323 0.0203833 0.318706 160.911 182.388
0.0273542 0.350847 180.815 0.0216167 0.340338 185.46 0.0357134 182.423 0.0205629 0.319058 160.997 182.488
0.0256168 0.350845 180.915 0.0215193 0.340551 185.56 0.036574 182.523 0.0207781 0.319019 161.082 182.588
0.0246532 0.350842 181.015 0.0214412 0.340556 185.66 0.0375265 182.623 0.021097 0.319021 161.167 182.688
0.0240764 0.350843 181.115 0.0213494 0.34057 185.76 0.0385268 182.723 0.0214864 0.319035 161.252 182.788
0.0236781 0.350844 181.215 0.0212482 0.340769 185.86 0.0396617 182.823 0.0219435 0.318994 161.337 182.888
0.0233997 0.350804 181.315 0.0211744 0.340774 185.96 0.0408713 182.923 0.0225372 0.319014 161.423 182.988
0.0232277 0.351156 181.415 0.0210912 0.340795 186.06 0.0422075 183.023 0.0232287 0.319037 161.508 183.088
0.0230856 0.351147 181.515 0.0210178 0.341001 186.16 0.0437295 183.123 0.0240269 0.318993 161.593 183.188
0.02297 0.351108 181.615 0.0209534 0.341016 186.26 0.0454211 183.223 0.0249772 0.319342 161.678 183.288
0.0228822 0.351163 181.715 0.0208641 0.341016 186.36 0.0473194 183.323 0.0260245 0.319319 161.763 183.388
0.0227912 0.351463 181.815 0.0207921 0.341214 186.46 0.0494999 183.423 0.0272088 0.319314 161.848 183.488
0.0227025 0.35144 181.915 0.0207395 0.341459 186.56 0.0520213 183.523 0.0285489 0.319348 161.934 183.588
0.022628 0.351776 182.015 0.0206832 0.341469 186.66 0.0550046 183.623 0.0299988 0.31961 162.019 183.688
0.022555 0.351748 182.115 0.0206277 0.341675 186.76 0.0586368 183.723 0.0315968 0.319646 162.104 183.788
0.0224863 0.352101 182.215 0.0205771 0.341921 186.86 0.0630904 183.823 0.0332956 0.319681 162.189 183.888
0.0224036 0.352417 182.315 0.0205266 0.342352 186.96 0.0688496 183.923 0.0350441 0.319953 162.274 183.988
0.0223191 0.352698 182.415 0.0204742 0.342806 187.06 0.0766795 184.023 0.0369018 0.320278 162.36 184.088
0.0222448 0.353373 182.515 0.0204338 0.343262 187.16 0.0879625 184.123 0.0388449 0.320609 162.445 184.188
0.0221579 0.354327 182.615 0.0203829 0.344137 187.26 0.105067 184.223 0.0409148 0.321192 162.53 184.288
0.0220676 0.355565 182.715 0.0203633 0.345738 187.36 0.131267 184.323 0.0431358 0.322146 162.615 184.388
0.0219722 0.357432 182.815 0.0203009 0.347741 187.46 0.169104 184.423 0.0455651 0.323392 162.7 184.488
0.0218784 0.359898 182.915 0.0202605 0.350406 187.56 0.216076 184.523 0.0482621 0.325225 162.785 184.588
0.0217921 0.363019 183.015 0.020221 0.353375 187.66 0.265248 184.623 0.0513283 0.327132 162.871 184.688
0.0217114 0.365237 183.115 0.0201738 0.355357 187.76 0.29475 184.723 0.0549404 0.32835 162.956 184.788
0.0216206 0.366764 183.215 0.0201318 0.356473 187.86 0.309194 184.823 0.0593628 0.328984 163.041 184.888
0.0215471 0.369589 183.315 0.0200737 0.359396 187.96 0.354312 184.923 0.0649978 0.331199 163.126 184.988
0.021457 0.372702 183.415 0.0200179 0.362735 188.06 0.400507 185.023 0.0726828 0.333334 163.211 185.088
0.0213537 0.375478 183.515 0.0199778 0.365453 188.16 0.433362 185.123 0.0840929 0.334909 163.297 185.188
0.0212755 0.377364 183.615 0.0199111 0.367481 188.26 0.45592 185.223 0.102736 0.336156 163.382 185.288
0.0212096 0.378927 183.715 0.019845 0.369263 188.36 0.473806 185.323 0.135089 0.337372 163.467 185.388
0.0211208 0.379846 183.815 0.019807 0.370407 188.46 0.481221 185.423 0.18745 0.338063 163.552 185.488
0.0210662 0.378937 183.915 0.0197685 0.369517 188.56 0.457099 185.523 0.253312 0.33741 163.637 185.588
0.0209942 0.373937 184.015 0.0197359 0.363865 188.66 0.361956 185.623 0.292762 0.333653 163.723 185.688
0.0209332 0.364586 184.115 0.0197721 0.353357 188.76 0.185458 185.723 0.297524 0.326532 163.808 185.788
0.0208671 0.358071 184.215 0.0198682 0.346391 188.86 0.0629395 185.823 0.322994 0.322129 163.893 185.888
0.0207884 0.356179 184.315 0.0200459 0.344803 188.96 0.0403274 185.923 0.403882 0.321538 163.978 185.988
0.0207494 0.355238 184.415 0.0203364 0.344148 189.06 0.0344144 186.023 0.467981 0.321217 164.063 186.088
0.0206906 0.35433 184.515 0.0206964 0.343676 189.16 0.0308139 186.123 0.502721 0.320893 164.148 186.188
0.0206562 0.353983 184.615 0.0212312 0.343243 189.26 0.0285303 186.223 0.516625 0.320598 164.234 186.288
0.0206129 0.353367 184.715 0.0219122 0.343038 189.36 0.0271335 186.323 0.51914 0.320581 164.319 186.388
0.0205684 0.353049 184.815 0.0227751 0.342557 189.46 0.0263413 186.423 0.493877 0.320247 164.404 186.488
0.0205243 0.352702 184.915 0.0239201 0.342582 189.56 0.025896 186.523 0.394109 0.320305 164.489 186.588
0.0204953 0.352736 185.015 0.0253496 0.342355 189.66 0.0256125 186.623 0.235567 0.319959 164.574 186.688
0.0204553 0.352408 185.115 0.0271865 0.342121 189.76 0.0254559 186.723 0.079779 0.31994 164.66 186.788
0.0204175 0.352389 185.215 0.0295804 0.342133 189.86 0.0253388 186.823 0.0438255 0.319975 164.745 186.888
0.0203988 0.352099 185.315 0.0327061 0.341911 189.96 0.0252402 186.923 0.0388613 0.31994 164.83 186.988
0.0203537 0.352075 185.415 0.0369856 0.341885 190.06 0.0252046 187.023 0.033946 0.319641 164.915 187.088
0.0203205 0.352103 185.515 0.0431144 0.341693 190.16 0.0251502 187.123 0.0300894 0.319674 165 187.188
0.020307 0.352116 185.615 0.0526416 0.341672 190.26 0.025115 187.223 0.0274092 0.319625 165.085 187.288
0.0202764 0.35178 185.715 0.069833 0.341676 190.36 0.0251204 187.323 0.0257876 0.319654 165.171 187.388
0.0202585 0.351784 185.815 0.105369 0.341463 190.46 0.0250691 187.423 0.0248735 0.319665 165.256 187.488
0.0202365 0.351809 185.915 0.177737 0.341434 190.56 0.0250663 187.523 0.0243163 0.319292 165.341 187.588
0.0202142 0.351777 186.015 0.27484 0.34146 190.66 0.0250344 187.623 0.0239841 0.319335 165.426 187.688
0.0202354 0.351807 186.115 0.345404 0.341458 190.76 0.024979 187.723 0.0237539 0.319332 165.511 187.788
0.0202462 0.351482 186.215 0.42254 0.34144 190.86 0.0249501 187.823 0.0235934 0.319306 165.597 187.888
0.0202749 0.351453 186.315 0.487354 0.341237 190.96 0.0248981 187.923 0.0234824 0.31932 165.682 187.988
0.0203357 0.351481 186.415 0.516251 0.341251 191.06 0.0248107 188.023 0.0234 0.319299 165.767 188.088
0.0204002 0.351483 186.515 0.525713 0.341249 191.16 0.0247467 188.123 0.0233356 0.31932 165.852 188.188
0.0205132 0.351467 186.615 0.527025 0.341256 191.26 0.0246705 188.223 0.0232665 0.319347 165.937 188.288
0.0206926 0.351499 186.715 0.512191 0.341243 191.36 0.0245724 188.323 0.0231983 0.319315 166.022 188.388
0.0209016 0.35147 186.815 0.464992 0.341242 191.46 0.0244932 188.423 0.0231471 0.31935 166.108 188.488
0.0211982 0.351472 186.915 0.332613 0.341029 191.56 0.0243711 188.523 0.0230604 0.319012 166.193 188.588
0.0215675 0.35146 187.015 0.13049 0.340991 191.66 0.0242585 188.623 0.0229967 0.319007 166.278 188.688
0.0220554 0.351443 187.115 0.0524299 0.341027 191.76 0.0241668 188.723 0.0229091 0.31903 166.363 188.788
0.0226819 0.35117 187.215 0.0336571 0.341015 191.86 0.0240264 188.823 0.022824 0.319025 166.448 188.888
0.0234604 0.351203 187.315 0.0283002 0.340997 191.96 0.0239188 188.923 0.0227542 0.319019 166.534 188.988
0.0244356 0.351194 187.415 0.0260167 0.341018 192.06 0.0238043 189.023 0.0226494 0.319051 166.619 189.088
0.0256486 0.351219 187.515 0.0247405 0.34101 192.16 0.0236655 189.123 0.0225468 0.319014 166.704 189.188
0.0271538 0.351155 187.615 0.024004 0.340775 192.26 0.0235532 189.223 0.022448 0.31901 166.789 189.288
0.0290987 0.351163 187.715 0.0235571 0.340803 192.36 0.023452 189.323 0.0223516 0.31903 166.874 189.388
0.0315447 0.351199 187.815 0.023242 0.340779 192.46 0.0233177 189.423 0.0222282 0.318996 166.96 189.488
0.0347749 0.351175 187.915 0.0230331 0.340782 192.56 0.0231901 189.523 0.022121 0.31902 167.045 189.588
0.0390923 0.351193 188.015 0.0228784 0.340797 192.66 0.0230861 189.623 0.0220168 0.319039 167.13 189.688
0.0451698 0.351181 188.115 0.0227371 0.340759 192.76 0.0229499 189.723 0.021925 0.318704 167.215 189.788
0.0544852 0.351165 188.215 0.0226429 0.340784 192.86 0.0228488 189.823 0.0218181 0.318726 167.3 189.888
0.0706195 0.351183 188.315 0.0225518 0.340781 192.96 0.0227427 189.923 0.0217043 0.318712 167.385 189.988
0.101989 0.351179 188.415 0.0224478 0.340771 193.06 0.0226289 190.023 0.0216189 0.318722 167.471 190.088
0.162756 0.351153 188.515 0.0223785 0.340569 193.16 0.0225341 190.123 0.0215204 0.318744 167.556 190.188
0.250231 0.351189 188.615 0.0222773 0.340559 193.26 0.0224398 190.223 0.0214111 0.318703 167.641 190.288
0.32582 0.350855 188.715 0.0222041 0.340553 193.36 0.0223513 190.323 0.0213276 0.318723 167.726 190.388
0.391833 0.350844 188.815 0.0221111 0.340578 193.46 0.0222752 190.423 0.0212317 0.318716 167.811 190.488
0.455571 0.350884 188.915 0.0220297 0.340549 193.56 0.0221786 190.523 0.0211543 0.318714 167.897 190.588
0.501963 0.350853 189.015 0.0219526 0.340553 193.66 0.0220981 190.623 0.0210762 0.318698 167.982 190.688
0.520426 0.350853 189.115 0.0218667 0.340575 193.76 0.0220282 190.723 0.0209927 0.31874 168.067 190.788
0.526996 0.350874 189.215 0.0217548 0.340541 193.86 0.0219548 190.823 0.0209308 0.318694 168.152 190.888
0.524261 0.350842 189.315 0.0216876 0.340554 193.96 0.0219066 190.923 0.0208633 0.318777 168.237 190.988
0.501942 0.350861 189.415 0.0215947 0.340583 194.06 0.0218267 191.023 0.0207676 0.318745 168.322 191.088
0.437905 0.350874 189.515 0.0215085 0.340546 194.16 0.0217584 191.123 0.0207101 0.318721 168.408 191.188
0.283193 0.350848 189.615 0.0214333 0.340574 194.26 0.0217224 191.223 0.0206638 0.318736 168.493 191.288
0.102763 0.350872 189.715 0.0213246 0.340343 194.36 0.0216714 191.323 0.0205935 0.318699 168.578 191.388
0.0468505 0.350851 189.815 0.0212477 0.340317 194.46 0.0216418 191.423 0.0205417 0.318717 168.663 191.488
0.0324253 0.350827 189.915 0.0211715 0.34035 194.56 0.0216002 191.523 0.0204961 0.318723 168.748 191.588
0.02808 0.350864 190.015 0.0210704 0.340333 194.66 0.0215652 191.623 0.020435 0.318689 168.834 191.688
0.0260027 0.350844 190.115 0.0209984 0.340329 194.76 0.0215366 191.723 0.0203871 0.318709 168.919 191.788
0.0248731 0.350832 190.215 0.0209254 0.340353 194.86 0.0215218 191.823 0.0203251 0.318717 169.004 191.888
0.0242164 0.350858 190.315 0.0208547 0.340325 194.96 0.021481 191.923 0.0202813 0.318684 169.089 191.988
0.0237743 0.350829 190.415 0.0207911 0.340333 195.06 0.0214766 192.023 0.0202429 0.318728 169.174 192.088
0.0235052 0.350836 190.515 0.0207342 0.340349 195.16 0.0214735 192.123 0.0201907 0.318713 169.259 192.188
0.0232905 0.350867 190.615 0.0206662 0.34032 195.26 0.0214533 192.223 0.0201505 0.318705 169.345 192.288
0.0231409 0.350827 190.715 0.0206141 0.340334 195.36 0.0214766 192.323 0.020127 0.318745 169.43 192.388
0.0230164 0.350852 190.815 0.0205506 0.340341 195.46 0.0214778 192.423 0.0200637 0.318695 169.515 192.488
0.022913 0.350824 190.915 0.0204993 0.340318 195.56 0.0214769 192.523 0.0200383 0.318732 169.6 192.588
0.0228304 0.350821 191.015 0.0204731 0.340361 195.66 0.0214969 192.623 0.0200098 0.318444 169.685 192.688
0.0227538 0.350858 191.115 0.0204178 0.340348 195.76 0.0215125 192.723 0.0199763 0.318714 169.771 192.788
0.0226723 0.35084 191.215 0.0203766 0.340348 195.86 0.0215308 192.823 0.0199538 0.31842 169.856 192.888
0.0226096 0.350846 191.315 0.020339 0.340372 195.96 0.0215718 192.923 0.0199364 0.318412 169.941 192.988
0.0225331 0.35087 191.415 0.0202896 0.340339 196.06 0.0215831 193.023 0.0199413 0.318703 170.026 193.088
0.0224501 0.350827 191.515 0.0202516 0.340339 196.16 0.0216402 193.123 0.0199647 0.318437 170.111 193.188
0.0223756 0.350848 191.615 0.0202011 0.340352 196.26 0.0216781 193.223 0.0199984 0.318407 170.196 193.288
0.0222983 0.350859 191.715 0.0201472 0.340323 196.36 0.0217094 193.323 0.0200807 0.318722 170.282 193.388
0.0221841 0.350809 191.815 0.0201212 0.340335 196.46 0.0217774 193.423 0.020207 0.318439 170.367 193.488
0.0221239 0.350859 191.915 0.0200787 0.340345 196.56 0.0218323 193.523 0.0203443 0.318392 170.452 193.588
0.0220039 0.350847 192.015 0.0200213 0.340323 196.66 0.0218738 193.623 0.0205699 0.318718 170.537 193.688
0.0219188 0.350826 192.115 0.0200131 0.340355 196.76 0.0219556 193.723 0.0208462 0.318434 170.622 193.788
0.0218403 0.35086 192.215 0.0199659 0.340345 196.86 0.0219971 193.823 0.0211974 0.31838 170.708 193.888
0.0217424 0.350859 192.315 0.0199418 0.340333 196.96 0.0220575 193.923 0.021663 0.318415 170.793 193.988
0.0216624 0.350825 192.415 0.0199214 0.340348 197.06 0.0221534 194.023 0.0222158 0.318409 170.878 194.088
0.021575 0.350859 192.515 0.0199101 0.340319 197.16 0.0222212 194.123 0.0228968 0.318393 170.963 194.188
0.0214899 0.350845 192.615 0.0199198 0.340336 197.26 0.0222711 194.223 0.0236982 0.318418 171.048 194.288
0.0214097 0.350844 192.715 0.0199684 0.340363 197.36 0.0223885 194.323 0.0246374 0.318417 171.134 194.388
0.0213193 0.350854 192.815 0.0200098 0.340332 197.46 0.0224454 194.423 0.0256825 0.318397 171.219 194.488
0.0212206 0.350828 192.915 0.0201129 0.340348 197.56 0.0225299 194.523 0.0268772 0.318445 171.304 194.588
0.0211603 0.350861 193.015 0.0202558 0.340344 197.66 0.0226347 194.623 0.028205 0.318398 171.389 194.688
0.0210679 0.350848 193.115 0.0204492 0.340334 197.76 0.0227068 194.723 0.0296901 0.318389 171.474 194.788
0.0210115 0.350818 193.215 0.0207356 0.340348 197.86 0.0228108 194.823 0.0312854 0.318437 171.559 194.888
0.0209605 0.350864 193.315 0.0211136 0.340338 197.96 0.0229242 194.923 0.0329847 0.318377 171.645 194.988
0.0208845 0.350829 193.415 0.02163 0.34033 198.06 0.0230282 195.023 0.0348157 0.318427 171.73 195.088
0.0208345 0.350828 193.515 0.0222828 0.340355 198.16 0.0231431 195.123 0.0366735 0.318429 171.815 195.188
0.0207867 0.350868 193.615 0.0231213 0.340344 198.26 0.0232635 195.223 0.0386401 0.318398 171.9 195.288
0.0207381 0.350841 193.715 0.0241906 0.340334 198.36 0.0233958 195.323 0.04074 0.318428 171.985 195.388
0.0206933 0.35086 193.815 0.0255292 0.340355 198.46 0.0235384 195.423 0.0429689 0.318394 172.071 195.488
0.0206433 0.350859 193.915 0.0272482 0.340318 198.56 0.0236687 195.523 0.0454001 0.318394 172.156 195.588
0.0205949 0.350824 194.015 0.0294492 0.340343 198.66 0.0238135 195.623 0.0480787 0.318422 172.241 195.688
0.0205558 0.350853 194.115 0.0323108 0.340355 198.76 0.0239731 195.723 0.0510859 0.31839 172.326 195.788
0.0205209 0.350859 194.215 0.0361942 0.340343 198.86 0.0241259 195.823 0.0546133 0.3184 172.411 195.888
0.0204817 0.350844 194.315 0.0415901 0.340366 198.96 0.0242982 195.923 0.0588392 0.318429 172.496 195.988
0.0204587 0.350883 194.415 0.0496878 0.340349 199.06 0.0244827 196.023 0.0640635 0.318385 172.582 196.088
0.0204291 0.350875 194.515 0.0634478 0.340335 199.16 0.0246346 196.123 0.0710547 0.318426 172.667 196.188
0.0203795 0.350853 194.615 0.0905606 0.340374 199.26 0.0248255 196.223 0.0809663 0.318418 172.752 196.288
0.0203597 0.350881 194.715 0.146693 0.340342 199.36 0.0250088 196.323 0.0964156 0.318373 172.837 196.388
0.0203377 0.350864 194.815 0.23851 0.340341 199.46 0.0251899 196.423 0.12225 0.318421 172.922 196.488
0.0202981 0.350863 194.915 0.32018 0.340375 199.56 0.0254044 196.523 0.164906 0.31841 173.008 196.588
0.0202724 0.350867 195.015 0.391415 0.340339 199.66 0.0256051 196.623 0.22404 0.318699 173.093 196.688
0.0202402 0.350837 195.115 0.463225 0.340369 199.76 0.0258112 196.723 0.282927 0.318717 173.178 196.788
0.0202351 0.35086 195.215 0.507287 0.340366 199.86 0.0260702 196.823 0.294965 0.318707 173.263 196.888
0.020211 0.350858 195.315 0.521943 0.340332 199.96 0.0262944 196.923 0.301275 0.318709 173.348 196.988
0.0201929 0.350831 195.415 0.527102 0.340372 200.06 0.0265259 197.023 0.34545 0.318438 173.433 197.088
0.0202176 0.350871 195.515 0.520252 0.340352 200.16 0.0268076 197.123 0.420819 0.318416 173.519 197.188
0.0202232 0.350852 195.615 0.490123 0.340347 200.26 0.027047 197.223 0.475731 0.318718 173.604 197.288
0.0202584 0.350812 195.715 0.402752 0.340587 200.36 0.027356 197.323 0.502928 0.318727 173.689 197.388
0.0203286 0.351185 195.815 0.205341 0.340562 200.46 0.0276859 197.423 0.514363 0.318684 173.774 197.488
0.02041 0.35115 195.915 0.0722325 0.340572 200.56 0.0279697 197.523 0.5138 0.318708 173.859 197.588
0.0205377 0.351134 196.015 0.0387557 0.340594 200.66 0.028315 197.623 0.478466 0.31868 173.945 197.688
0.0207349 0.351191 196.115 0.029841 0.340557 200.76 0.0286917 197.723 0.355164 0.318694 174.03 197.788
0.0209587 0.351153 196.215 0.0268244 0.340572 200.86 0.0290586 197.823 0.20461 0.318723 174.115 197.888
0.0212805 0.351164 196.315 0.0251909 0.340574 200.96 0.0294717 197.923 0.0651173 0.318682 174.2 197.988
0.021684 0.351173 196.415 0.0242752 0.340559 201.06 0.0298951 198.023 0.0425487 0.318705 174.285 198.088
0.0221942 0.351154 196.515 0.0237216 0.34058 201.16 0.0303518 198.123 0.0379569 0.318742 174.371 198.188
0.0228683 0.351184 196.615 0.0233441 0.340572 201.26 0.0308484 198.223 0.0331246 0.318686 174.456 198.288
0.0236859 0.351173 196.715 0.0230952 0.34057 201.36 0.0313524 198.323 0.0295116 0.31871 174.541 198.388
0.0247036 0.35113 196.815 0.0229046 0.340802 201.46 0.0319074 198.423 0.027041 0.318725 174.626 198.488
0.0260014 0.351182 196.915 0.0227718 0.340807 201.56 0.0324987 198.523 0.0255395 0.318713 174.711 198.588
0.0276042 0.351163 197.015 0.0226692 0.340805 201.66 0.0331131 198.623 0.0247157 0.318731 174.796 198.688
0.0296589 0.351155 197.115 0.0225591 0.340811 201.76 0.0338284 198.723 0.0242073 0.318716 174.882 198.788
0.0322708 0.351492 197.215 0.0224492 0.340776 201.86 0.0345659 198.823 0.0238691 0.318688 174.967 198.888
0.0357308 0.351455 197.315 0.0223749 0.340795 201.96 0.035332 198.923 0.0236508 0.318725 175.052 198.988
0.0404124 0.351474 197.415 0.0222972 0.341035 202.06 0.036151 199.023 0.0234902 0.318673 175.137 199.088
0.047129 0.351503 197.515 0.0222038 0.34102 202.16 0.0370506 199.123 0.023389 0.318707 175.222 199.188
0.0576864 0.351468 197.615 0.0221374 0.341042 202.26 0.038023 199.223 0.0232998 0.319027 175.308 199.288
0.0767282 0.351474 197.715 0.0220315 0.341031 202.36 0.0391119 199.323 0.0232136 0.319001 175.393 199.388
0.114092 0.351778 197.815 0.0219507 0.341233 202.46 0.0402608 199.423 0.02315 0.319021 175.478 199.488
0.184234 0.351775 197.915 0.0218632 0.341248 202.56 0.0415134 199.523 0.0230784 0.31902 175.563 199.588
0.273337 0.351823 198.015 0.0217587 0.34124 202.66 0.0429551 199.623 0.0230152 0.319006 175.648 199.688
0.342896 0.351798 198.115 0.0216695 0.341444 202.76 0.0445224 199.723 0.0229457 0.319027 175.733 199.788
0.410056 0.352083 198.215 0.0215879 0.341476 202.86 0.0463026 199.823 0.0228559 0.319022 175.819 199.888
0.471481 0.352127 198.315 0.0214766 0.341677 202.96 0.048319 199.923 0.0227807 0.319318 175.904 199.988
0.509408 0.352093 198.415 0.0214112 0.341693 203.06 0.0506156 200.023 0.0227 0.319342 175.989 200.088
0.523122 0.352419 198.515 0.021314 0.341934 203.16 0.0533121 200.123 0.0225932 0.319312 176.074 200.188
0.527806 0.352429 198.615 0.0212216 0.342117 203.26 0.0565331 200.223 0.0225064 0.319625 176.159 200.288
0.520742 0.352705 198.715 0.0211401 0.342356 203.36 0.0604075 200.323 0.022409 0.319666 176.245 200.388
0.49024 0.353062 198.815 0.0210366 0.342577 203.46 0.0652895 200.423 0.0222889 0.319619 176.33 200.488
0.407036 0.35338 198.915 0.0209831 0.343019 203.56 0.0716986 200.523 0.0221968 0.319948 176.415 200.588
0.222903 0.35366 199.015 0.0209199 0.343495 203.66 0.0805734 200.623 0.0220964 0.320269 176.5 200.688
0.0789066 0.354335 199.115 0.0208356 0.344144 203.76 0.0936503 200.723 0.0219714 0.320854 176.585 200.788
0.040839 0.355261 199.215 0.0207808 0.345276 203.86 0.113594 200.823 0.0218842 0.321514 176.67 200.888
0.030682 0.356792 199.315 0.0207222 0.346875 203.96 0.14375 200.923 0.0217851 0.322416 176.756 200.988
0.027351 0.359011 199.415 0.0206539 0.349086 204.06 0.185169 201.023 0.0216875 0.323984 176.841 201.088
0.0255976 0.36177 199.515 0.0206099 0.351788 204.16 0.233071 201.123 0.0215895 0.325882 176.926 201.188
0.0246095 0.36491 199.615 0.02057 0.354715 204.26 0.280264 201.223 0.0214745 0.327397 177.011 201.288
0.0240132 0.366481 199.715 0.0204992 0.356256 204.36 0.296563 201.323 0.0213876 0.328367 177.096 201.388
0.0236251 0.368309 199.815 0.0204617 0.358062 204.46 0.3214 201.423 0.0212922 0.329614 177.182 201.488
0.0233769 0.371437 199.915 0.0204025 0.361204 204.56 0.370426 201.523 0.0212059 0.331771 177.267 201.588
0.0231742 0.374563 200.015 0.0203498 0.364339 204.66 0.412996 201.623 0.0211267 0.333657 177.352 201.688
0.023021 0.376717 200.115 0.0203171 0.366823 204.76 0.441117 201.723 0.0210448 0.335223 177.437 201.788
0.0229122 0.378619 200.215 0.0202462 0.368839 204.86 0.461756 201.823 0.0209733 0.336444 177.522 201.888
0.022798 0.380179 200.315 0.0201936 0.370404 204.96 0.477453 201.923 0.0209135 0.337711 177.608 201.988
0.0226961 0.380774 200.415 0.0201654 0.371106 205.06 0.476512 202.023 0.020837 0.338026 177.693 202.088
0.0226015 0.378622 200.515 0.0200724 0.368833 205.16 0.433604 202.123 0.0207721 0.33644 177.778 202.188
0.0225127 0.371442 200.615 0.0200139 0.360978 205.26 0.300807 202.223 0.0207135 0.33117 177.863 202.288
0.0224312 0.362394 200.715 0.0199394 0.350904 205.36 0.130202 202.323 0.0206377 0.324608 177.948 202.388
0.0223403 0.35777 200.815 0.0198825 0.346176 205.46 0.0496017 202.423 0.0205955 0.321823 178.033 202.488
0.0222548 0.356473 200.915 0.0198456 0.345282 205.56 0.03791 202.523 0.0205265 0.321528 178.119 202.588
0.0221717 0.355556 201.015 0.0198162 0.34462 205.66 0.033078 202.623 0.0204679 0.321177 178.204 202.688
0.0220848 0.35496 201.115 0.0197922 0.344136 205.76 0.0299746 202.723 0.0204277 0.320903 178.289 202.788
0.0219802 0.354598 201.215 0.0198082 0.343721 205.86 0.0279731 202.823 0.0203609 0.320587 178.374 202.888
0.0218937 0.35401 201.315 0.019807 0.343257 205.96 0.0268089 202.923 0.0202942 0.32024 178.459 202.988
0.0218042 0.353711 201.415 0.0198619 0.343024 206.06 0.0261624 203.023 0.0202624 0.320287 178.545 203.088
0.0217314 0.353365 201.515 0.0199677 0.342821 206.16 0.0257561 203.123 0.0202159 0.319946 178.63 203.188
0.0216643 0.353402 201.615 0.0201001 0.342799 206.26 0.0255448 203.223 0.0201633 0.319944 178.715 203.288
0.0215469 0.353046 201.715 0.0203335 0.342589 206.36 0.0253795 203.323 0.0201188 0.319981 178.8 203.388
0.0214658 0.353045 201.815 0.0206419 0.342603 206.46 0.0252601 203.423 0.0200728 0.319631 178.885 203.488
0.0213856 0.35275 201.915 0.021048 0.342363 206.56 0.0251998 203.523 0.0200336 0.319643 178.97 203.588
0.0212978 0.352706 202.015 0.021626 0.342362 206.66 0.025156 203.623 0.0199983 0.319667 179.056 203.688
0.0212213 0.352715 202.115 0.0223535 0.342154 206.76 0.025116 203.723 0.0199638 0.319641 179.141 203.788
0.0211498 0.352745 202.215 0.0232991 0.342119 206.86 0.0251012 203.823 0.0199391 0.319348 179.226 203.888
0.0210761 0.352391 202.315 0.0245204 0.342151 206.96 0.0250645 203.923 0.0199251 0.319337 179.311 203.988
0.0210131 0.352418 202.415 0.0260572 0.341909 207.06 0.0250473 204.023 0.0199196 0.319313 179.396 204.088
0.0209247 0.352399 202.515 0.0280385 0.341901 207.16 0.0250265 204.123 0.0199417 0.319352 179.482 204.188
0.0208775 0.352395 202.615 0.0306224 0.341942 207.26 0.024982 204.223 0.0199742 0.319344 179.567 204.288
0.0208221 0.352423 202.715 0.0340625 0.34191 207.36 0.0249445 204.323 0.0200281 0.319322 179.652 204.388
0.0207695 0.352394 202.815 0.0387958 0.341913 207.46 0.0249148 204.423 0.0201395 0.319348 179.737 204.488
0.0207141 0.352064 202.915 0.0457234 0.341708 207.56 0.0248486 204.523 0.0202518 0.319002 179.822 204.588
0.02067 0.352114 203.015 0.0569435 0.341671 207.66 0.0247934 204.623 0.0204673 0.319017 179.907 204.688
0.0206154 0.352057 203.115 0.0782643 0.341685 207.76 0.0247065 204.723 0.0207271 0.319052 179.993 204.788
0.0205684 0.352064 203.215 0.12306 0.341697 207.86 0.0246289 204.823 0.021058 0.319007 180.078 204.888
0.0205537 0.352094 203.315 0.207446 0.341672 207.96 0.0245466 204.923 0.0215096 0.319027 180.163 204.988
0.0204929 0.352074 203.415 0.299824 0.341487 208.06 0.0244389 205.023 0.0220417 0.319033 180.248 205.088
0.0204852 0.35209 203.515 0.368894 0.341479 208.16 0.0243386 205.123 0.0226971 0.319011 180.333 205.188
0.0204357 0.352116 203.615 0.445726 0.341461 208.26 0.0242426 205.223 0.0235102 0.319042 180.419 205.288
0.0204142 0.352058 203.715 0.500437 0.34149 208.36 0.0241142 205.323 0.0244279 0.319033 180.504 205.388
0.0203808 0.352083 203.815 0.520321 0.341473 208.46 0.0239965 205.423 0.0254785 0.319025 180.589 205.488
0.0203547 0.351781 203.915 0.527237 0.341463 208.56 0.0238853 205.523 0.0266763 0.319033 180.674 205.588
0.0203289 0.351758 204.015 0.524326 0.341495 208.66 0.0237445 205.623 0.028005 0.318708 180.759 205.688
0.020325 0.351816 204.115 0.50164 0.341242 208.76 0.0236469 205.723 0.0295207 0.318718 180.844 205.788
0.0202848 0.351787 204.215 0.434271 0.341245 208.86 0.0235288 205.823 0.031148 0.318742 180.93 205.888
0.02026 0.351782 204.315 0.260177 0.341249 208.96 0.0233934 205.923 0.0328656 0.318696 181.015 205.988
0.0202361 0.351791 204.415 0.0901995 0.341229 209.06 0.0232789 206.023 0.0347153 0.318736 181.1 206.088
0.0202283 0.351738 204.515 0.0431163 0.341267 209.16 0.0231527 206.123 0.0366141 0.318725 181.185 206.188
0.0202255 0.351759 204.615 0.0311043 0.341259 209.26 0.0230162 206.223 0.0386213 0.318706 181.27 206.288
0.0202452 0.351781 204.715 0.0273831 0.341226 209.36 0.0229237 206.323 0.040749 0.318745 181.356 206.388
0.020255 0.351755 204.815 0.0255239 0.341261 209.46 0.0228063 206.423 0.0430159 0.318715 181.441 206.488
0.0203076 0.351783 204.915 0.0244714 0.341235 209.56 0.0227044 206.523 0.0454812 0.318702 181.526 206.588
0.0203507 0.35176 205.015 0.0238542 0.341014 209.66 0.0226122 206.623 0.0482214 0.318751 181.611 206.688
0.0204357 0.351734 205.115 0.0234577 0.341035 209.76 0.0224955 206.723 0.0513111 0.318731 181.696 206.788
0.0205746 0.351783 205.215 0.023182 0.341015 209.86 0.0224111 206.823 0.0549219 0.318732 181.782 206.888
0.0207388 0.351776 205.315 0.023007 0.341025 209.96 0.0223283 206.923 0.0592525 0.318749 181.867 206.988
0.0209886 0.351467 205.415 0.0228629 0.341031 210.06 0.0222338 207.023 0.0647064 0.318714 181.952 207.088
0.0213012 0.351809 205.515 0.0227308 0.341013 210.16 0.0221599 207.123 0.0719671 0.318749 182.037 207.188
0.0216831 0.351451 205.615 0.022637 0.341024 210.26 0.0220677 207.223 0.0824495 0.318734 182.122 207.288
0.0222076 0.351473 205.715 0.0225429 0.341033 210.36 0.0219984 207.323 0.0989742 0.318704 182.207 207.388
0.0228499 0.351498 205.815 0.0224507 0.341022 210.46 0.02195 207.423 0.126806 0.318754 182.293 207.488
0.0236328 0.351443 205.915 0.0223875 0.34103 210.56 0.0218618 207.523 0.172198 0.318713 182.378 207.588
0.0246706 0.35149 206.015 0.0222808 0.341015 210.66 0.0218064 207.623 0.232971 0.318715 182.463 207.688
0.0259139 0.35147 206.115 0.0222101 0.34102 210.76 0.0217688 207.723 0.287249 0.318723 182.548 207.788
0.0274648 0.351442 206.215 0.0221372 0.341051 210.86 0.0217087 207.823 0.295532 0.3187 182.633 207.888
0.0294823 0.351476 206.315 0.0220291 0.340801 210.96 0.0216557 207.923 0.302677 0.318723 182.719 207.988
0.0320235 0.351462 206.415 0.0219378 0.340807 211.06 0.021625 208.023 0.356429 0.318759 182.804 208.088
0.0353775 0.351469 206.515 0.0218569 0.340816 211.16 0.021567 208.123 0.429734 0.318717 182.889 208.188
0.0399038 0.351483 206.615 0.0217479 0.340781 211.26 0.0215563 208.223 0.481219 0.318765 182.974 208.288
0.0463429 0.351457 206.715 0.0216688 0.340798 211.36 0.0215191 208.323 0.50531 0.318746 183.059 208.388
0.0563929 0.351448 206.815 0.0215782 0.340802 211.46 0.0214858 208.423 0.515205 0.318406 183.144 208.488
0.0742375 0.351476 206.915 0.0214688 0.340795 211.56 0.0214952 208.523 0.511521 0.318452 183.23 208.588
0.109103 0.351439 207.015 0.0213981 0.340813 211.66 0.0214703 208.623 0.466904 0.318428 183.315 208.688
0.175606 0.351482 207.115 0.0213083 0.340789 211.76 0.0214519 208.723 0.326624 0.318404 183.4 208.788
0.264344 0.351469 207.215 0.0212224 0.340794 211.86 0.0214603 208.823 0.182069 0.318431 183.485 208.888
0.335942 0.351445 207.315 0.0211506 0.340818 211.96 0.0214426 208.923 0.0573462 0.318402 183.57 208.988
0.403028 0.351492 207.415 0.0210666 0.340789 212.06 0.0214554 209.023 0.0417843 0.31843 183.656 209.088
0.465675 0.351487 207.515 0.0209907 0.340804 212.16 0.0214638 209.123 0.0371288 0.318444 183.741 209.188
0.506675 0.351462 207.615 0.0209187 0.340826 212.26 0.0214595 209.223 0.0324195 0.318406 183.826 209.288
0.521815 0.351494 207.715 0.0208413 0.340794 212.36 0.0214753 209.323 0.0290064 0.318442 183.911 209.388
0.527189 0.351461 207.815 0.0207832 0.340801 212.46 0.0215264 209.423 0.026705 0.318423 183.996 209.488
0.521802 0.351477 207.915 0.0207063 0.340797 212.56 0.0215433 209.523 0.0253717 0.318394 184.081 209.588
0.494531 0.351495 208.015 0.0206543 0.340794 212.66 0.0215705 209.623 0.02463 0.318433 184.167 209.688
0.418928 0.351452 208.115 0.0205944 0.340796 212.76 0.0216199 209.723 0.0241525 0.318419 184.252 209.788
0.244569 0.351482 208.215 0.0205318 0.340792 212.86 0.0216461 209.823 0.0238518 0.318407 184.337 209.888
0.0863702 0.351488 208.315 0.0204937 0.340781 212.96 0.0217031 209.923 0.023645 0.318422 184.422 209.988
0.0427998 0.351453 208.415 0.0204485 0.340799 213.06 0.0217549 210.023 0.0235105 0.318405 184.507 210.088
0.0312498 0.351464 208.515 0.0203914 0.340782 213.16 0.021782 210.123 0.0234045 0.318405 184.593 210.188
0.0275895 0.35147 208.615 0.0203673 0.340799 213.26 0.0218593 210.223 0.0233201 0.318444 184.678 210.288
0.0257205 0.351456 208.715 0.0203177 0.340796 213.36 0.0219122 210.323 0.0232381 0.318402 184.763 210.388
0.0246875 0.351485 208.815 0.0202623 0.340772 213.46 0.0219705 210.423 0.0231975 0.318437 184.848 210.488
0.0240733 0.351461 208.915 0.0202321 0.34079 213.56 0.0220561 210.523 0.0231185 0.31842 184.933 210.588
0.0236703 0.351457 209.015 0.0201964 0.340807 213.66 0.0221252 210.623 0.0230368 0.318413 185.019 210.688
0.0234112 0.351492 209.115 0.0201462 0.340784 213.76 0.0221875 210.723 0.0229829 0.31843 185.104 210.788
0.0232051 0.351451 209.215 0.0201127 0.340796 213.86 0.0222751 210.823 0.0228813 0.3184 185.189 210.888
0.0230634 0.351441 209.315 0.0200699 0.340802 213.96 0.0223395 210.923 0.0228164 0.318423 185.274 210.988
0.0229543 0.351477 209.415 0.0200321 0.340782 214.06 0.0224195 211.023 0.0227382 0.318449 185.359 211.088
0.0228473 0.351451 209.515 0.0200027 0.340805 214.16 0.0225228 211.123 0.0226318 0.3184 185.444 211.188
0.0227737 0.351486 209.615 0.0199625 0.340796 214.26 0.0225953 211.223 0.0225461 0.318431 185.53 211.288
0.0226919 0.351482 209.715 0.0199469 0.340789 214.36 0.0227189 211.323 0.0224443 0.318434 185.615 211.388
0.0226111 0.351445 209.815 0.0199332 0.340808 214.46 0.0228143 211.423 0.0223378 0.318417 185.7 211.488
0.0225448 0.351496 209.915 0.0199268 0.340783 214.56 0.0229114 211.523 0.0222472 0.318431 185.785 211.588
0.0224571 0.351453 210.015 0.0199603 0.340799 214.66 0.023052 211.623 0.0221237 0.318423 185.87 211.688
0.0223751 0.35144 210.115 0.0200051 0.340806 214.76 0.0231611 211.723 0.0220213 0.318385 185.956 211.788
0.0223083 0.35148 210.215 0.0200679 0.340778 214.86 0.0232912 211.823 0.0219175 0.318425 186.041 211.888
0.0222077 0.351464 210.315 0.0201959 0.340804 214.96 0.0234177 211.923 0.0217962 0.31841 186.126 211.988
0.0221413 0.351467 210.415 0.0203744 0.340786 215.06 0.0235496 212.023 0.0217117 0.318414 186.211 212.088
0.0220513 0.351493 210.515 0.0206333 0.340785 215.16 0.0236896 212.123 0.0216217 0.318452 186.296 212.188
0.0219429 0.351437 210.615 0.020989 0.340826 215.26 0.023863 212.223 0.0215064 0.318422 186.381 212.288
0.0218773 0.351479 210.715 0.0214252 0.340782 215.36 0.0240152 212.323 0.0214406 0.318444 186.467 212.388
0.0217916 0.351468 210.815 0.0220469 0.340784 215.46 0.0241744 212.423 0.0213323 0.318442 186.552 212.488
0.0216948 0.351441 210.915 0.0228252 0.340805 215.56 0.0243549 212.523 0.0212412 0.318401 186.637 212.588
0.0216161 0.351496 211.015 0.0238154 0.34078 215.66 0.0245184 212.623 0.0211583 0.318427 186.722 212.688
0.0215224 0.351466 211.115 0.0250808 0.340802 215.76 0.0247112 212.723 0.0210679 0.318413 186.807 212.788
0.0214269 0.351453 211.215 0.0266799 0.3408 215.86 0.0249024 212.823 0.0209992 0.318426 186.893 212.888
0.0213664 0.351492 211.315 0.0287286 0.340775 215.96 0.0250848 212.923 0.0209412 0.318441 186.978 212.988
0.021285 0.351468 211.415 0.0313979 0.340797 216.06 0.0252813 213.023 0.0208585 0.318412 187.063 213.088
0.0212032 0.35147 211.515 0.0349817 0.340797 216.16 0.0254652 213.123 0.0207963 0.318406 187.148 213.188
0.0211368 0.351482 211.615 0.0398947 0.340774 216.26 0.0256952 213.223 0.0207343 0.318456 187.233 213.288
0.0210435 0.351441 211.715 0.0471437 0.340813 216.36 0.0259314 213.323 0.0206624 0.318395 187.318 213.388
0.0209834 0.351474 211.815 0.0590129 0.340794 216.46 0.0261545 213.423 0.0205995 0.318394 187.404 213.488
0.0209169 0.351467 211.915 0.0817395 0.340794 216.56 0.026394 213.523 0.0205429 0.318432 187.489 213.588
0.0208583 0.351446 212.015 0.129043 0.340806 216.66 0.0266562 213.623 0.0204921 0.318388 187.574 213.688
0.0208126 0.35149 212.115 0.215106 0.340776 216.76 0.0269109 213.723 0.0204361 0.318417 187.659 213.788
0.020752 0.351466 212.215 0.304926 0.340808 216.86 0.0272127 213.823 0.0203816 0.318413 187.744 213.888
0.0206932 0.351767 212.315 0.373865 0.34081 216.96 0.0275262 213.923 0.0203325 0.318376 187.83 213.988
0.0206667 0.351816 212.415 0.449009 0.340776 217.06 0.027839 214.023 0.0202942 0.318447 187.915 214.088
0.0205972 0.351777 212.515 0.5015 0.341037 217.16 0.0281857 214.123 0.0202398 0.318414 188 214.188
0.0205624 0.351765 212.615 0.520349 0.341032 217.26 0.0285313 214.223 0.0201962 0.318416 188.085 214.288
0.0205365 0.351822 212.715 0.526926 0.341011 217.36 0.0289038 214.323 0.0201572 0.318734 188.17 214.388
0.02048 0.35175 212.815 0.523381 0.341049 217.46 0.0293195 214.423 0.0200994 0.318728 188.256 214.488
0.0204567 0.351778 212.915 0.499357 0.341036 217.56 0.0297482 214.523 0.0200884 0.318733 188.341 214.588
0.0204182 0.351782 213.015 0.428276 0.341022 217.66 0.0301978 214.623 0.0200427 0.31875 188.426 214.688
0.0203847 0.35176 213.115 0.248286 0.341047 217.76 0.0306883 214.723 0.0200209 0.318724 188.511 214.788
0.0203763 0.351792 213.215 0.0857987 0.341011 217.86 0.0311652 214.823 0.0199902 0.318756 188.596 214.888
0.020331 0.351781 213.315 0.0420866 0.341027 217.96 0.0317217 214.923 0.0199605 0.318727 188.681 214.988
0.0202891 0.351753 213.415 0.0308204 0.341032 218.06 0.0323166 215.023 0.019965 0.31872 188.767 215.088
0.0202748 0.351787 213.515 0.0272727 0.341237 218.16 0.0329301 215.123 0.0199756 0.318754 188.852 215.188
0.0202306 0.352086 213.615 0.0254542 0.341261 218.26 0.0336135 215.223 0.0199715 0.318717 188.937 215.288
0.0202333 0.352077 213.715 0.0244378 0.341253 218.36 0.0343316 215.323 0.0200309 0.318723 189.022 215.388
0.0202138 0.352108 213.815 0.0238317 0.341227 218.46 0.0350917 215.423 0.0201052 0.31875 189.107 215.488
0.020192 0.352071 213.915 0.0234524 0.341254 218.56 0.0359129 215.523 0.0202033 0.318706 189.193 215.588
0.0202008 0.3521 214.015 0.0231535 0.341465 218.66 0.036785 215.623 0.0203751 0.31874 189.278 215.688
0.0202161 0.352114 214.115 0.0229911 0.341467 218.76 0.037749 215.723 0.0205712 0.319059 189.363 215.788
0.0202298 0.35206 214.215 0.0228281 0.341484 218.86 0.038776 215.823 0.0208578 0.319026 189.448 215.888
0.0203008 0.352406 214.315 0.022704 0.341683 218.96 0.0399075 215.923 0.0212422 0.319062 189.533 215.988
0.0203655 0.35242 214.415 0.0226045 0.341705 219.06 0.0411209 216.023 0.0217047 0.319047 189.618 216.088
0.0204593 0.352385 214.515 0.0225171 0.341724 219.16 0.0424947 216.123 0.0222906 0.319034 189.704 216.188
0.0206263 0.352421 214.615 0.022418 0.34192 219.26 0.0439893 216.223 0.0229966 0.319075 189.789 216.288
0.0208264 0.35273 214.715 0.0223341 0.341933 219.36 0.045693 216.323 0.0238134 0.319037 189.874 216.388
0.021106 0.352707 214.815 0.0222461 0.341925 219.46 0.0476093 216.423 0.0247909 0.319344 189.959 216.488
0.0214711 0.352729 214.915 0.0221616 0.342148 219.56 0.0497718 216.523 0.0258708 0.319373 190.044 216.588
0.0219468 0.353022 215.015 0.0220783 0.342377 219.66 0.0522914 216.623 0.027107 0.31935 190.13 216.688
0.0225484 0.353032 215.115 0.0219939 0.342369 219.76 0.055274 216.723 0.0285148 0.319371 190.215 216.788
0.023312 0.35336 215.215 0.021904 0.342606 219.86 0.0588325 216.823 0.0300666 0.319686 190.3 216.888
0.0242778 0.353315 215.315 0.0218096 0.342836 219.96 0.0632722 216.923 0.0317474 0.319651 190.385 216.988
0.0254966 0.353669 215.415 0.0217129 0.343255 220.06 0.0689146 217.023 0.0335346 0.319981 190.47 217.088
0.0270117 0.354311 215.515 0.0216332 0.343714 220.16 0.0765547 217.123 0.0354104 0.320282 190.555 217.188
0.0289301 0.354611 215.615 0.0215427 0.344185 220.26 0.0875158 217.223 0.0373795 0.320592 190.641 217.288
0.0314106 0.355564 215.715 0.0214507 0.345067 220.36 0.10397 217.323 0.0394671 0.32126 190.726 217.388
0.0346726 0.35678 215.815 0.0213653 0.346428 220.46 0.129076 217.423 0.0416553 0.32214 190.811 217.488
0.0390823 0.358669 215.915 0.0212727 0.348445 220.56 0.165509 217.523 0.0440509 0.323407 190.896 217.588
0.0454007 0.36118 216.015 0.0211835 0.350883 220.66 0.210933 217.623 0.0466764 0.324971 190.981 217.688
0.0552555 0.363946 216.115 0.0211132 0.353836 220.76 0.258877 217.723 0.0496256 0.326804 191.067 217.788
0.0730929 0.366446 216.215 0.0210183 0.356275 220.86 0.292959 217.823 0.0530511 0.32807 191.152 217.888
0.109338 0.368019 216.315 0.020949 0.35739 220.96 0.304701 217.923 0.0571943 0.329019 191.237 217.988
0.180883 0.370482 216.415 0.0208863 0.36009 221.06 0.347088 218.023 0.0623253 0.330546 191.322 218.088
0.274937 0.373625 216.515 0.020809 0.363439 221.16 0.394472 218.123 0.0692003 0.332742 191.407 218.188
0.348208 0.37644 216.615 0.0207569 0.366138 221.26 0.429176 218.223 0.0790268 0.334607 191.492 218.288
0.419537 0.378578 216.715 0.0206849 0.368413 221.36 0.452373 218.323 0.0946172 0.336157 191.578 218.388
0.483076 0.380174 216.815 0.0206227 0.370177 221.46 0.470501 218.423 0.121492 0.337124 191.663 218.488
0.517615 0.381086 216.915 0.020569 0.371551 221.56 0.479428 218.523 0.167196 0.338029 191.748 218.588
0.528825 0.380454 217.015 0.020523 0.370886 221.66 0.459585 218.623 0.23076 0.337404 191.833 218.688
0.531978 0.376132 217.115 0.0204577 0.365903 221.76 0.37356 218.723 0.286819 0.334322 191.918 218.788
0.521744 0.367382 217.215 0.0204118 0.355852 221.86 0.202299 218.823 0.294926 0.327449 192.004 218.888
0.486378 0.359907 217.315 0.0203389 0.347976 221.96 0.0688277 218.923 0.304485 0.322796 192.089 218.988
0.392462 0.357743 217.415 0.0202903 0.345954 222.06 0.0413645 219.023 0.373759 0.321867 192.174 219.088
0.195745 0.356455 217.515 0.0202452 0.345299 222.16 0.0351141 219.123 0.446492 0.321217 192.259 219.188
0.0699455 0.355856 217.615 0.0201774 0.3446 222.26 0.0313015 219.223 0.49331 0.32093 192.344 219.288
0.0383785 0.355262 217.715 0.0201277 0.344162 222.36 0.0288062 219.323 0.512773 0.320608 192.43 219.388
0.0299434 0.354902 217.815 0.0200831 0.343944 222.46 0.027299 219.423 0.519556 0.320282 192.515 219.488
0.0270248 0.354623 217.915 0.0200174 0.343469 222.56 0.0264142 219.523 0.507382 0.320305 192.6 219.588
0.0254371 0.354305 218.015 0.0199848 0.343269 222.66 0.0259028 219.623 0.440268 0.319956 192.685 219.688
0.0245515 0.353979 218.115 0.0199439 0.343271 222.76 0.0256175 219.723 0.280823 0.319963 192.77 219.788
0.0240161 0.354016 218.215 0.0199123 0.34304 222.86 0.025443 219.823 0.131562 0.319964 192.855 219.888
0.0236514 0.353652 218.315 0.0198832 0.342833 222.96 0.0252979 219.923 0.0481182 0.319641 192.941 219.988
0.0234231 0.353642 218.415 0.019846 0.342815 223.06 0.0252247 220.023 0.0403228 0.319672 193.026 220.088
0.0232668 0.35336 218.515 0.0198603 0.342586 223.16 0.0251493 220.123 0.035304 0.319666 193.111 220.188
0.023128 0.353314 218.615 0.0198821 0.342604 223.26 0.0251091 220.223 0.0309534 0.319647 193.196 220.288
0.0230381 0.353331 218.715 0.0199159 0.342583 223.36 0.025111 220.323 0.0279523 0.319674 193.281 220.388
0.0229605 0.353369 218.815 0.0200069 0.342369 223.46 0.0250691 220.423 0.0260721 0.319341 193.367 220.488
0.0228732 0.352999 218.915 0.0201436 0.342383 223.56 0.0250465 220.523 0.0250488 0.319351 193.452 220.588
0.0228107 0.353026 219.015 0.0203398 0.342345 223.66 0.0250429 220.623 0.0244573 0.319364 193.537 220.688
0.0227262 0.353018 219.115 0.0206207 0.342146 223.76 0.0249933 220.723 0.0240715 0.319327 193.622 220.788
0.0226641 0.353019 219.215 0.0210202 0.342153 223.86 0.0249718 220.823 0.023862 0.319356 193.707 220.888
0.0225995 0.35305 219.315 0.0215411 0.34212 223.96 0.0249303 220.923 0.0237086 0.319376 193.792 220.988
0.0225172 0.353028 219.415 0.0222246 0.342158 224.06 0.0248803 221.023 0.0236027 0.319342 193.878 221.088
0.0224425 0.352688 219.515 0.023111 0.342171 224.16 0.0248332 221.123 0.0235312 0.319053 193.963 221.188
0.0223555 0.352724 219.615 0.0242524 0.341921 224.26 0.0247458 221.223 0.0234612 0.31905 194.048 221.288
0.0222666 0.352701 219.715 0.0256942 0.341943 224.36 0.0246744 221.323 0.0234031 0.319029 194.133 221.388
0.0222024 0.352704 219.815 0.0275202 0.341922 224.46 0.0245959 221.423 0.0233548 0.319061 194.218 221.488
0.0221125 0.352736 219.915 0.0299133 0.341904 224.56 0.0244952 221.523 0.0232794 0.319033 194.304 221.588
0.0220203 0.352689 220.015 0.0330683 0.341939 224.66 0.0243983 221.623 0.023234 0.319021 194.389 221.688
0.0219253 0.352724 220.115 0.0373797 0.341912 224.76 0.0243089 221.723 0.0231767 0.319069 194.474 221.788
0.0218308 0.352706 220.215 0.0435684 0.341913 224.86 0.0241906 221.823 0.0230931 0.31902 194.559 221.888
0.0217447 0.352676 220.315 0.0532521 0.341716 224.96 0.0240854 221.923 0.023013 0.31906 194.644 221.988
0.0216646 0.352718 220.415 0.0707416 0.341685 225.06 0.0239782 222.023 0.0229331 0.319061 194.729 222.088
0.0215717 0.352391 220.515 0.107009 0.341702 225.16 0.0238374 222.123 0.0228304 0.31903 194.815 222.188
0.0214978 0.352378 220.615 0.180353 0.341698 225.26 0.0237459 222.223 0.0227475 0.319076 194.9 222.288
0.0214089 0.352417 220.715 0.277323 0.341684 225.36 0.0236195 222.323 0.0226411 0.319046 194.985 222.388
0.0213173 0.352383 220.815 0.347641 0.341693 225.46 0.0234814 222.423 0.0225265 0.318711 195.07 222.488
0.0212435 0.352377 220.915 0.425454 0.341687 225.56 0.0233788 222.523 0.0224303 0.318754 195.155 222.588
0.0211653 0.352415 221.015 0.489334 0.34146 225.66 0.0232453 222.623 0.0223039 0.318722 195.241 222.688
0.0210914 0.352362 221.115 0.516835 0.341481 225.76 0.0231451 222.723 0.0221962 0.318706 195.326 222.788
0.021022 0.352385 221.215 0.525802 0.341458 225.86 0.0230391 222.823 0.0221116 0.318734 195.411 222.888
0.0209775 0.352426 221.315 0.526431 0.341461 225.96 0.0228981 222.923 0.0219907 0.318686 195.496 222.988
0.0209118 0.352386 221.415 0.510204 0.34148 226.06 0.022799 223.023 0.021888 0.31873 195.581 223.088
0.0208481 0.352404 221.515 0.459135 0.34146 226.16 0.0227017 223.123 0.0217949 0.318751 195.667 223.188
0.0207826 0.35239 221.615 0.315982 0.341476 226.26 0.0225988 223.223 0.0216838 0.318715 195.752 223.288
0.0207318 0.352374 221.715 0.118634 0.341479 226.36 0.0225007 223.323 0.0216009 0.318754 195.837 223.388
0.0206709 0.35241 221.815 0.0495752 0.341449 226.46 0.0224109 223.423 0.0214945 0.318744 195.922 223.488
0.0206288 0.35237 221.915 0.0328983 0.341476 226.56 0.0223071 223.523 0.0214012 0.318726 196.007 223.588
0.0205844 0.352379 222.015 0.0280479 0.341221 226.66 0.0222393 223.623 0.0213223 0.318774 196.092 223.688
0.0205411 0.352107 222.115 0.0259069 0.341231 226.76 0.0221502 223.723 0.0212223 0.318739 196.178 223.788
0.0204997 0.352072 222.215 0.0246906 0.341253 226.86 0.0220571 223.823 0.0211561 0.318748 196.263 223.888
0.0204675 0.352088 222.315 0.0239955 0.341235 226.96 0.0220093 223.923 0.0210644 0.318744 196.348 223.988
0.020427 0.352095 222.415 0.0235616 0.341248 227.06 0.0219183 224.023 0.0209912 0.318718 196.433 224.088
0.0203726 0.352066 222.515 0.0232519 0.34126 227.16 0.0218683 224.123 0.0209173 0.318754 196.518 224.188
0.0203573 0.352108 222.615 0.0230259 0.341221 227.26 0.0218097 224.223 0.0208433 0.318759 196.604 224.288
0.0203206 0.352103 222.715 0.0228707 0.341246 227.36 0.0217466 224.323 0.0207697 0.318409 196.689 224.388
0.0202601 0.352064 222.815 0.0227436 0.341238 227.46 0.0217046 224.423 0.020722 0.318424 196.774 224.488
0.0202465 0.352102 222.915 0.0226411 0.341219 227.56 0.0216611 224.523 0.0206511 0.318433 196.859 224.588
0.0202016 0.352081 223.015 0.0225614 0.34126 227.66 0.0216141 224.623 0.0206 0.318408 196.944 224.688
0.0201693 0.352091 223.115 0.0224548 0.341224 227.76 0.0215759 224.723 0.0205503 0.318456 197.029 224.788
0.0201517 0.352102 223.215 0.0223791 0.341228 227.86 0.0215438 224.823 0.0204722 0.318411 197.115 224.888
0.020134 0.352068 223.315 0.0222993 0.341251 227.96 0.0215059 224.923 0.0204076 0.318429 197.2 224.988
0.0201221 0.352065 223.415 0.0222017 0.34101 228.06 0.0215141 225.023 0.0203691 0.318433 197.285 225.088
0.0201128 0.352091 223.515 0.0221135 0.341235 228.16 0.0214864 225.123 0.0203025 0.318424 197.37 225.188
0.0201298 0.352056 223.615 0.0220308 0.341031 228.26 0.021462 225.223 0.0202531 0.318428 197.455 225.288
0.0201854 0.352093 223.715 0.0219282 0.341001 228.36 0.0214549 225.323 0.020188 0.318441 197.541 225.388
0.0202334 0.352096 223.815 0.021849 0.341012 228.46 0.0214279 225.423 0.0201329 0.318406 197.626 225.488
0.020312 0.352063 223.915 0.0217489 0.341012 228.56 0.0214391 225.523 0.0200943 0.318429 197.711 225.588
0.0204525 0.352096 224.015 0.0216423 0.340983 228.66 0.0214436 225.623 0.0200437 0.318429 197.796 225.688
0.0206272 0.352091 224.115 0.0215719 0.341008 228.76 0.0214555 225.723 0.01999 0.318399 197.881 225.788
0.0208732 0.352085 224.215 0.0214737 0.341003 228.86 0.0214701 225.823 0.0199791 0.31845 197.966 225.888
0.0212049 0.352128 224.315 0.0213942 0.341 228.96 0.0214889 225.923 0.0199253 0.318414 198.052 225.988
0.0216392 0.352088 224.415 0.0213037 0.341013 229.06 0.0214997 226.023 0.019895 0.318423 198.137 226.088
0.0221968 0.352099 224.515 0.0212039 0.340998 229.16 0.0215331 226.123 0.0198816 0.318436 198.222 226.188
0.0229048 0.352129 224.615 0.0211279 0.341004 229.26 0.02157 226.223 0.0198666 0.318414 198.307 226.288
0.0237962 0.3521 224.715 0.0210514 0.341029 229.36 0.0215949 226.323 0.0198862 0.318437 198.392 226.388
0.0249046 0.352114 224.815 0.0209701 0.340996 229.46 0.02165 226.423 0.01993 0.318448 198.478 226.488
0.0262968 0.352113 224.915 0.0209019 0.341008 229.56 0.0216825 226.523 0.0199972 0.3184 198.563 226.588
0.0280468 0.352073 225.015 0.020829 0.341017 229.66 0.0217144 226.623 0.0201248 0.318447 198.648 226.688
0.0302987 0.352105 225.115 0.0207478 0.340986 229.76 0.0218014 226.723 0.020264 0.318425 198.733 226.788
0.0332056 0.352085 225.215 0.0207147 0.341029 229.86 0.0218424 226.823 0.0204875 0.318411 198.818 226.888
0.0370859 0.352063 225.315 0.0206487 0.341017 229.96 0.0219001 226.923 0.0207831 0.318439 198.904 226.988
0.042455 0.352114 225.415 0.0205995 0.341005 230.06 0.0219764 227.023 0.021155 0.318408 198.989 227.088
0.0504257 0.352088 225.515 0.0205591 0.341028 230.16 0.0220313 227.123 0.02167 0.318427 199.074 227.188
0.0636837 0.352079 225.615 0.0204976 0.341007 230.26 0.0221144 227.223 0.0222735 0.318449 199.159 227.288
0.0889663 0.352109 225.715 0.0204498 0.341024 230.36 0.0222029 227.323 0.022999 0.318422 199.244 227.388
0.139256 0.352087 225.815 0.0204165 0.341036 230.46 0.0222473 227.423 0.0238964 0.318435 199.329 227.488
0.223218 0.352104 225.915 0.0203553 0.341001 230.56 0.0223507 227.523 0.024921 0.31848 199.415 227.588
0.307544 0.352105 226.015 0.0203113 0.341022 230.66 0.0224288 227.623 0.0260549 0.318451 199.5 227.688
0.373557 0.352086 226.115 0.0202671 0.341017 230.76 0.022513 227.723 0.0273686 0.318435 199.585 227.788
0.440134 0.352119 226.215 0.0202169 0.341 230.86 0.0226121 227.823 0.0288387 0.31841 199.67 227.888
0.493732 0.352115 226.315 0.0201911 0.341014 230.96 0.0227024 227.923 0.0304834 0.318415 199.755 227.988
0.517542 0.352068 226.415 0.0201504 0.341006 231.06 0.0228063 228.023 0.0322156 0.318442 199.841 228.088
0.525816 0.352137 226.515 0.020118 0.340994 231.16 0.0229446 228.123 0.0340713 0.318403 199.926 228.188
0.526018 0.352101 226.615 0.0200747 0.34102 231.26 0.0230528 228.223 0.0360116 0.318403 200.011 228.288
0.509321 0.352108 226.715 0.0200362 0.341009 231.36 0.0231733 228.323 0.0380512 0.318437 200.096 228.388
0.45828 0.352133 226.815 0.0200028 0.341004 231.46 0.0233271 228.423 0.0401926 0.318397 200.181 228.488
0.327076 0.35208 226.915 0.0199838 0.341033 231.56 0.0234487 228.523 0.0424788 0.318412 200.266 228.588
0.129212 0.352093 227.015 0.0199419 0.341001 231.66 0.0236149 228.623 0.0449654 0.318419 200.352 228.688
0.0530088 0.352114 227.115 0.019952 0.341027 231.76 0.0237725 228.723 0.0476866 0.31839 200.437 228.788
0.0340815 0.352067 227.215 0.0199383 0.341022 231.86 0.0239225 228.823 0.050772 0.318422 200.522 228.888
0.0286209 0.352102 227.315 0.0199497 0.341 231.96 0.0240982 228.923 0.0543152 0.318412 200.607 228.988
0.0262977 0.352103 227.415 0.0200345 0.341033 232.06 0.0242628 229.023 0.0586088 0.318417 200.692 229.088
0.0250055 0.352059 227.515 0.0200962 0.341021 232.16 0.0244135 229.123 0.0639501 0.318428 200.778 229.188
0.0242701 0.352117 227.615 0.0202204 0.341001 232.26 0.0246173 229.223 0.0710327 0.318398 200.863 229.288
0.0237772 0.352089 227.715 0.0204117 0.341031 232.36 0.0247978 229.323 0.0812105 0.318409 200.948 229.388
0.0234856 0.352073 227.815 0.0206535 0.341005 232.46 0.0249824 229.423 0.0971444 0.318434 201.033 229.488
0.0232784 0.352101 227.915 0.021008 0.341007 232.56 0.0251854 229.523 0.123913 0.318404 201.118 229.588
0.0231042 0.352078 228.015 0.0214913 0.341028 232.66 0.0253848 229.623 0.168141 0.318427 201.203 229.688
0.0229945 0.352092 228.115 0.0220932 0.340993 232.76 0.0256141 229.723 0.228567 0.318446 201.289 229.788
0.0229044 0.352116 228.215 0.0228932 0.34101 232.86 0.0258544 229.823 0.285384 0.318403 201.374 229.888
0.0228137 0.352081 228.315 0.0239 0.341025 232.96 0.0260795 229.923 0.294993 0.318445 201.459 229.988
0.0227354 0.352097 228.415 0.0251694 0.340984 233.06 0.0263414 230.023 0.301403 0.318745 201.544 230.088
0.0226593 0.352117 228.515 0.0268093 0.341017 233.16 0.0266079 230.123 0.347204 0.318409 201.629 230.188
0.0225797 0.352077 228.615 0.0289066 0.341247 233.26 0.0268535 230.223 0.422942 0.31845 201.715 230.288
0.0225045 0.352114 228.715 0.0316137 0.341234 233.36 0.0271619 230.323 0.477052 0.31873 201.8 230.388
0.0224362 0.352103 228.815 0.0352939 0.341247 233.46 0.0274475 230.423 0.503348 0.318745 201.885 230.488
0.0223564 0.35208 228.915 0.0403589 0.341243 233.56 0.0277635 230.523 0.514218 0.31875 201.97 230.588
0.0222828 0.352416 229.015 0.0478783 0.341228 233.66 0.0281172 230.623 0.512283 0.318703 202.055 230.688
0.0221812 0.352395 229.115 0.0603818 0.341261 233.76 0.0284647 230.723 0.472343 0.318732 202.14 230.788
0.0221022 0.3524 229.215 0.0846232 0.341239 233.86 0.0288355 230.823 0.339128 0.318761 202.226 230.888
0.0220284 0.352428 229.315 0.13528 0.341271 233.96 0.029239 230.923 0.193572 0.3187 202.311 230.988
0.0219279 0.352451 229.415 0.224317 0.341299 234.06 0.0296634 231.023 0.0606515 0.318732 202.396 231.088
0.021854 0.352499 229.515 0.311383 0.341278 234.16 0.0301186 231.123 0.0420159 0.318711 202.481 231.188
0.0217728 0.352491 229.615 0.381841 0.341242 234.26 0.0305995 231.223 0.0372872 0.318712 202.566 231.288
0.0216587 0.352438 229.715 0.456492 0.341476 234.36 0.031082 231.323 0.0324685 0.318741 202.652 231.388
0.0216029 0.352464 229.815 0.505039 0.341466 234.46 0.0316373 231.423 0.028949 0.318717 202.737 231.488
0.0215129 0.352441 229.915 0.521524 0.341478 234.56 0.0322258 231.523 0.0266646 0.318728 202.822 231.588
0.0214161 0.352383 230.015 0.527285 0.341457 234.66 0.0328343 231.623 0.025334 0.318758 202.907 231.688
0.0213501 0.352426 230.115 0.521821 0.341451 234.76 0.0335218 231.723 0.024597 0.318696 202.992 231.788
0.0212451 0.352398 230.215 0.494175 0.341482 234.86 0.0342345 231.823 0.0241673 0.318746 203.078 231.888
0.021185 0.352705 230.315 0.41281 0.341464 234.96 0.0349961 231.923 0.0238713 0.318737 203.163 231.988
0.0211154 0.352753 230.415 0.219118 0.341685 235.06 0.0358024 232.023 0.0236951 0.319045 203.248 232.088
0.0210227 0.352695 230.515 0.0759967 0.341692 235.16 0.0366516 232.123 0.023568 0.319077 203.333 232.188
0.0209769 0.352708 230.615 0.039612 0.34165 235.26 0.0376062 232.223 0.0234617 0.319047 203.418 232.288
0.0209158 0.352742 230.715 0.0301006 0.341676 235.36 0.0386261 232.323 0.0233862 0.319039 203.503 232.388
0.020838 0.352679 230.815 0.0269613 0.34192 235.46 0.0397232 232.423 0.023324 0.319065 203.589 232.488
0.0207884 0.353048 230.915 0.0252684 0.341894 235.56 0.0409427 232.523 0.023249 0.319028 203.674 232.588
0.0207391 0.353038 231.015 0.0243437 0.341923 235.66 0.0422826 232.623 0.0231997 0.31905 203.759 232.688
0.0206963 0.353017 231.115 0.0237578 0.34213 235.76 0.0437555 232.723 0.02313 0.319362 203.844 232.788
0.0206596 0.353045 231.215 0.0233854 0.342137 235.86 0.0454339 232.823 0.0230554 0.319313 203.929 232.888
0.0206027 0.353362 231.315 0.0231348 0.342374 235.96 0.047279 232.923 0.0230018 0.319353 204.015 232.988
0.0205628 0.353357 231.415 0.022927 0.342344 236.06 0.0493809 233.023 0.0228978 0.31935 204.1 233.088
0.0205208 0.353366 231.515 0.0228083 0.342561 236.16 0.051826 233.123 0.0228158 0.319324 204.185 233.188
0.0204636 0.353664 231.615 0.0226894 0.342811 236.26 0.0546855 233.223 0.0227235 0.319654 204.27 233.288
0.0204313 0.353676 231.715 0.0225883 0.34281 236.36 0.05809 233.323 0.0226222 0.319648 204.355 233.388
0.0203872 0.354024 231.815 0.0224847 0.343052 236.46 0.0622621 233.423 0.0225333 0.31995 204.44 233.488
0.02036 0.354298 231.915 0.0223997 0.343542 236.56 0.067543 233.523 0.0224381 0.319979 204.526 233.588
0.0203327 0.354625 232.015 0.0223016 0.343728 236.66 0.0745765 233.623 0.0223299 0.320258 204.611 233.688
0.0202764 0.355241 232.115 0.0222257 0.344434 236.76 0.0845107 233.723 0.0222278 0.320575 204.696 233.788
0.0202483 0.355844 232.215 0.0221302 0.34508 236.86 0.0992352 233.823 0.0221332 0.321224 204.781 233.888
0.0202119 0.356813 232.315 0.0220446 0.346401 236.96 0.121734 233.923 0.0220077 0.321818 204.866 233.988
0.0201752 0.358645 232.415 0.0219643 0.348196 237.06 0.15493 234.023 0.0219143 0.323082 204.952 234.088
0.0201508 0.360814 232.515 0.0218552 0.350417 237.16 0.19805 234.123 0.0218007 0.324641 205.037 234.188
0.0201209 0.363644 232.615 0.0217725 0.353335 237.26 0.245298 234.223 0.0217005 0.32617 205.122 234.288
0.0201006 0.366429 232.715 0.0216841 0.356052 237.36 0.287418 234.323 0.0216138 0.328096 205.207 234.388
0.0201003 0.36801 232.815 0.0215614 0.357359 237.46 0.298458 234.423 0.0215163 0.328687 205.292 234.488
0.0200988 0.370211 232.915 0.0214886 0.359392 237.56 0.331318 234.523 0.021405 0.330234 205.377 234.588
0.0201049 0.373271 233.015 0.0213952 0.362764 237.66 0.380646 234.623 0.0213391 0.332135 205.463 234.688
0.0201572 0.376411 233.115 0.0212942 0.365884 237.76 0.420081 234.723 0.0212411 0.334283 205.548 234.788
0.0202175 0.378596 233.215 0.0212097 0.368175 237.86 0.445626 234.823 0.0211671 0.335523 205.633 234.888
0.0203335 0.380114 233.315 0.0211247 0.369962 237.96 0.464927 234.923 0.0210768 0.336798 205.718 234.988
0.020519 0.381392 233.415 0.0210336 0.37151 238.06 0.477945 235.023 0.0209956 0.337692 205.803 235.088
0.0207874 0.381695 233.515 0.0209721 0.371764 238.16 0.469156 235.123 0.0209439 0.33774 205.889 235.188
0.021198 0.37888 233.615 0.020885 0.36862 238.26 0.408538 235.223 0.0208506 0.33585 205.974 235.288
0.0217826 0.370849 233.715 0.0208115 0.359609 238.36 0.255368 235.323 0.0207919 0.32992 206.059 235.388
0.0225603 0.362377 233.815 0.0207527 0.35023 238.46 0.0969612 235.423 0.0207269 0.324041 206.144 235.488
0.0236121 0.358654 233.915 0.0206632 0.346611 238.56 0.0449361 235.523 0.0206578 0.321831 206.229 235.588
0.0249727 0.35742 234.015 0.0206219 0.345727 238.66 0.0368105 235.623 0.0205967 0.321529 206.315 235.688
0.0266932 0.356781 234.115 0.0205533 0.345289 238.76 0.032444 235.723 0.0205363 0.321233 206.4 235.788
0.0289148 0.356176 234.215 0.0205049 0.344581 238.86 0.0295761 235.823 0.0204689 0.320872 206.485 235.888
0.0317755 0.355589 234.315 0.0204598 0.344162 238.96 0.0277648 235.923 0.0204245 0.32059 206.57 235.988
0.0356219 0.355233 234.415 0.0204113 0.34393 239.06 0.0266755 236.023 0.0203631 0.320607 206.655 236.088
0.0409406 0.354961 234.515 0.0203574 0.343687 239.16 0.0260755 236.123 0.0202863 0.320251 206.74 236.188
0.0488693 0.354649 234.615 0.020331 0.34349 239.26 0.0257355 236.223 0.0202414 0.32028 206.826 236.288
0.0621135 0.354632 234.715 0.0202609 0.343246 239.36 0.0254753 236.323 0.0201798 0.319976 206.911 236.388
0.0879464 0.354353 234.815 0.0202273 0.343249 239.46 0.0253352 236.423 0.0201269 0.319953 206.996 236.488
0.140807 0.354314 234.915 0.0201715 0.343038 239.56 0.0252271 236.523 0.0201045 0.31999 207.081 236.588
0.229052 0.354007 235.015 0.0201172 0.343012 239.66 0.0251575 236.623 0.0200212 0.31997 207.166 236.688
0.313952 0.354017 235.115 0.020092 0.342811 239.76 0.0251234 236.723 0.0199794 0.31963 207.252 236.788
0.382521 0.353996 235.215 0.0200365 0.342832 239.86 0.0250915 236.823 0.0199479 0.319687 207.337 236.888
0.45007 0.353694 235.315 0.0199896 0.342814 239.96 0.0250571 236.923 0.0198974 0.319627 207.422 236.988
0.50101 0.353714 235.415 0.019946 0.342607 240.06 0.02504 237.023 0.0198695 0.319655 207.507 237.088
0.521172 0.35366 235.515 0.0199222 0.342588 240.16 0.0250213 237.123 0.0198619 0.319668 207.592 237.188
0.528163 0.353702 235.615 0.0199003 0.342567 240.26 0.0249979 237.223 0.0198328 0.319642 207.677 237.288
0.526199 0.353689 235.715 0.0198946 0.342606 240.36 0.0249663 237.323 0.0198714 0.319371 207.763 237.388
0.505562 0.353672 235.815 0.0198942 0.34237 240.46 0.0249175 237.423 0.0199006 0.319358 207.848 237.488
0.445584 0.353704 235.915 0.0199369 0.342335 240.56 0.0248992 237.523 0.0199839 0.319333 207.933 237.588
0.294854 0.353354 236.015 0.020003 0.342379 240.66 0.0248347 237.623 0.020112 0.319363 208.018 237.688
0.10743 0.353353 236.115 0.0200829 0.342331 240.76 0.0247438 237.723 0.0202739 0.319338 208.103 237.788
0.0476151 0.353367 236.215 0.020244 0.342341 240.86 0.0246934 237.823 0.0205232 0.319351 208.189 237.888
0.0325089 0.353344 236.315 0.0204735 0.342144 240.96 0.0246237 237.923 0.0208441 0.319357 208.274 237.988
0.0280753 0.353376 236.415 0.0207982 0.342124 241.06 0.0245095 238.023 0.0212652 0.319358 208.359 238.088
0.0259808 0.353372 236.515 0.0212339 0.342152 241.16 0.0244247 238.123 0.0217983 0.319405 208.444 238.188
0.0247985 0.353322 236.615 0.0218002 0.342149 241.26 0.0243207 238.223 0.022482 0.319114 208.529 238.288
0.0241324 0.353356 236.715 0.0225173 0.34213 241.36 0.0242042 238.323 0.0232684 0.319042 208.614 238.388
0.0237171 0.353035 236.815 0.0234855 0.342153 241.46 0.0241154 238.423 0.0242072 0.319049 208.7 238.488
0.0234455 0.353007 236.915 0.0246891 0.341907 241.56 0.0239849 238.523 0.0252994 0.319041 208.785 238.588
0.0232525 0.353053 237.015 0.0262357 0.341912 241.66 0.0238711 238.623 0.0265492 0.319025 208.87 238.688
0.0230906 0.353019 237.115 0.0282179 0.341941 241.76 0.0237566 238.723 0.0279646 0.319068 208.955 238.788
0.0229864 0.352998 237.215 0.0307965 0.341904 241.86 0.0236281 238.823 0.0295277 0.319038 209.04 238.888
0.0229017 0.353046 237.315 0.0342582 0.341916 241.96 0.0235239 238.923 0.0312495 0.319042 209.126 238.988
0.0228056 0.353023 237.415 0.0390037 0.341929 242.06 0.0234038 239.023 0.0330859 0.319065 209.211 239.088
0.0227301 0.353015 237.515 0.0459325 0.341905 242.16 0.0232771 239.123 0.0350375 0.319034 209.296 239.188
0.0226742 0.353037 237.615 0.0571873 0.341696 242.26 0.0231804 239.223 0.0370598 0.319044 209.381 239.288
0.022582 0.353 237.715 0.0785777 0.341702 242.36 0.023069 239.323 0.0391948 0.31906 209.466 239.388
0.0225288 0.353022 237.815 0.123417 0.341685 242.46 0.0229339 239.423 0.0414482 0.318716 209.552 239.488
0.0224602 0.353044 237.915 0.207817 0.3417 242.56 0.0228413 239.523 0.0439077 0.318748 209.637 239.588
0.0223579 0.352987 238.015 0.299984 0.341682 242.66 0.0227227 239.623 0.0465368 0.318734 209.722 239.688
0.0223007 0.35305 238.115 0.369262 0.341668 242.76 0.0226214 239.723 0.0495104 0.318705 209.807 239.788
0.0222059 0.35271 238.215 0.446588 0.341717 242.86 0.0225373 239.823 0.0529039 0.318743 209.892 239.888
0.0221187 0.352689 238.315 0.500829 0.34168 242.96 0.0224277 239.923 0.0569474 0.318711 209.977 239.988
0.0220471 0.352735 238.415 0.520281 0.341457 243.06 0.0223463 240.023 0.06192 0.318725 210.063 240.088
0.0219585 0.352708 238.515 0.527028 0.341485 243.16 0.0222799 240.123 0.0683666 0.318732 210.148 240.188
0.021873 0.352687 238.615 0.523564 0.341451 243.26 0.0220243 240.223 0.0773862 0.318717 210.233 240.288
0.021782 0.352731 238.715 0.499643 0.341473 243.36 0.0219224 240.323 0.0911675 0.318731 210.318 240.388
0.0216861 0.352713 238.815 0.4282 0.341479 243.46 0.0218587 240.423 0.11391 0.318716 210.403 240.488
0.0216121 0.352711 238.915 0.246125 0.341451 243.56 0.0218031 240.523 0.152392 0.318692 210.489 240.588
0.0215124 0.352734 239.015 0.0846206 0.341475 243.66 0.0217716 240.623 0.209104 0.318731 210.574 240.688
0.021426 0.352712 239.115 0.0417004 0.341465 243.76 0.0217415 240.723 0.272898 0.318718 210.659 240.788
0.0213489 0.352741 239.215 0.0306972 0.341453 243.86 0.0217128 240.823 0.293452 0.318719 210.744 240.888
0.021272 0.352769 239.315 0.0272304 0.341475 243.96 0.0217146 240.923 0.298808 0.318746 210.829 240.988
0.0211799 0.35276 239.415 0.0254117 0.341448 244.06 0.0217176 241.023 0.324729 0.318722 210.914 241.088
0.0211001 0.352775 239.515 0.0244225 0.341438 244.16 0.0217253 241.123 0.402956 0.318729 211 241.188
0.0210269 0.3527 239.615 0.0238167 0.341459 244.26 0.0217566 241.223 0.464049 0.318761 211.085 241.288
0.0209666 0.352694 239.715 0.0234085 0.341435 244.36 0.0217581 241.323 0.497884 0.318727 211.17 241.388
0.0209047 0.352728 239.815 0.0231468 0.341223 244.46 0.0217722 241.423 0.512115 0.318741 211.255 241.488
0.020832 0.352689 239.915 0.0229538 0.341437 244.56 0.0218171 241.523 0.515065 0.318757 211.34 241.588
0.0207828 0.352718 240.015 0.0228069 0.341206 244.66 0.0218408 241.623 0.489885 0.318722 211.426 241.688
0.0207227 0.352726 240.115 0.022707 0.341238 244.76 0.0218678 241.723 0.388097 0.318756 211.511 241.788
0.0206569 0.352702 240.215 0.0225992 0.341218 244.86 0.0219147 241.823 0.234396 0.318716 211.596 241.888
0.0206268 0.352731 240.315 0.0225059 0.341212 244.96 0.0219399 241.923 0.0800707 0.318728 211.681 241.988
0.0205702 0.352739 240.415 0.0224182 0.341234 245.06 0.0219878 242.023 0.0437108 0.318456 211.766 242.088
0.0205166 0.352702 240.515 0.0223212 0.341215 245.16 0.0220232 242.123 0.0386002 0.318401 211.851 242.188
0.0204822 0.352748 240.615 0.0222541 0.341211 245.26 0.0220566 242.223 0.0335515 0.318436 211.937 242.288
0.0204253 0.352725 240.715 0.0221707 0.341253 245.36 0.0221063 242.323 0.029676 0.318423 212.022 242.388
0.0203941 0.3527 240.815 0.0220744 0.341219 245.46 0.022126 242.423 0.0270783 0.318402 212.107 242.488
0.0203501 0.352732 240.915 0.0219942 0.341225 245.56 0.0221629 242.523 0.0255823 0.318432 212.192 242.588
0.0203079 0.352717 241.015 0.0218986 0.341246 245.66 0.0222133 242.623 0.0247539 0.318432 212.277 242.688
0.0202884 0.352729 241.115 0.021804 0.34122 245.76 0.0222421 242.723 0.0242548 0.318391 212.363 242.788
0.0202371 0.352738 241.215 0.0217125 0.341229 245.86 0.022276 242.823 0.0239524 0.318432 212.448 242.888
0.0201955 0.352703 241.315 0.0216112 0.341221 245.96 0.0223132 242.923 0.0237345 0.318396 212.533 242.988
0.0201588 0.352715 241.415 0.021504 0.341216 246.06 0.0223355 243.023 0.0235997 0.318407 212.618 243.088
0.020122 0.35272 241.515 0.0214402 0.341248 246.16 0.0223771 243.123 0.0235043 0.318439 212.703 243.188
0.0200925 0.352692 241.615 0.0213548 0.341236 246.26 0.0224105 243.223 0.0234172 0.318396 212.788 243.288
0.0200591 0.352732 241.715 0.0212689 0.341232 246.36 0.0224431 243.323 0.0233708 0.318416 212.874 243.388
0.0200428 0.352738 241.815 0.0211849 0.341242 246.46 0.0224986 243.423 0.0233226 0.318422 212.959 243.488
0.0200286 0.352711 241.915 0.0210964 0.341219 246.56 0.0225343 243.523 0.0232536 0.318392 213.044 243.588
0.020034 0.352749 242.015 0.0210262 0.34124 246.66 0.0225492 243.623 0.023223 0.318423 213.129 243.688
0.0200322 0.35271 242.115 0.0209453 0.341247 246.76 0.0226036 243.723 0.0231417 0.318426 213.214 243.788
0.0200863 0.352719 242.215 0.0208635 0.34121 246.86 0.0226282 243.823 0.0230786 0.318412 213.3 243.888
0.0201543 0.352737 242.315 0.0207961 0.341228 246.96 0.02268 243.923 0.023008 0.318436 213.385 243.988
0.0202427 0.352694 242.415 0.0207204 0.341224 247.06 0.0227322 244.023 0.0229034 0.318421 213.47 244.088
0.0204077 0.352735 242.515 0.0206861 0.34123 247.16 0.0227683 244.123 0.0228303 0.318402 213.555 244.188
0.0205975 0.352721 242.615 0.0206194 0.341238 247.26 0.0228171 244.223 0.0227467 0.31843 213.64 244.288
0.0208801 0.352681 242.715 0.0205793 0.341233 247.36 0.0228776 244.323 0.0226422 0.318416 213.726 244.388
0.0212725 0.352735 242.815 0.0205156 0.341225 247.46 0.0229035 244.423 0.0225444 0.318413 213.811 244.488
0.02174 0.35271 242.915 0.0204709 0.34125 247.56 0.0229679 244.523 0.022443 0.318425 213.896 244.588
0.0223883 0.352703 243.015 0.0204092 0.341217 247.66 0.023036 244.623 0.022327 0.31839 213.981 244.688
0.0231883 0.352726 243.115 0.0203746 0.341223 247.76 0.0230742 244.723 0.0222284 0.318415 214.066 244.788
0.0241845 0.352685 243.215 0.0203263 0.341239 247.86 0.0231473 244.823 0.022118 0.318415 214.151 244.888
0.0254627 0.352717 243.315 0.0202781 0.341205 247.96 0.023192 244.923 0.0220153 0.318402 214.237 244.988
0.0270487 0.352735 243.415 0.0202545 0.341242 248.06 0.0232603 245.023 0.0218975 0.318413 214.322 245.088
0.0290682 0.352716 243.515 0.0202071 0.34123 248.16 0.0233313 245.123 0.0217963 0.318397 214.407 245.188
0.03167 0.35273 243.615 0.0201612 0.341214 248.26 0.023391 245.223 0.0216939 0.318398 214.492 245.288
0.0351231 0.352727 243.715 0.0201332 0.341243 248.36 0.0234597 245.323 0.0216033 0.318428 214.577 245.388
0.0397801 0.352691 243.815 0.0200867 0.341232 248.46 0.0235454 245.423 0.0214932 0.318392 214.663 245.488
0.0465359 0.352725 243.915 0.0200528 0.34122 248.56 0.023614 245.523 0.0214064 0.31841 214.748 245.588
0.0571971 0.352716 244.015 0.0200205 0.341245 248.66 0.0237162 245.623 0.0213206 0.318414 214.833 245.688
0.0766544 0.352693 244.115 0.0199752 0.341228 248.76 0.023811 245.723 0.0212263 0.318388 214.918 245.788
0.115503 0.352742 244.215 0.0199657 0.341235 248.86 0.0238831 245.823 0.0211581 0.318419 215.003 245.888
0.188842 0.352709 244.315 0.0199432 0.341242 248.96 0.0239935 245.923 0.0210733 0.318402 215.088 245.988
0.280066 0.352725 244.415 0.0199266 0.341213 249.06 0.0240894 246.023 0.0209942 0.318391 215.174 246.088
0.349523 0.352739 244.515 0.0199686 0.341237 249.16 0.0241727 246.123 0.020931 0.318425 215.259 246.188
0.418388 0.352713 244.615 0.0200057 0.341234 249.26 0.0242995 246.223 0.0208427 0.318396 215.344 246.288
