# Supplementary material for: A modular organic neuromorphic spiking circuit for retina-inspired sensory coding and neurotransmitter-mediated neural pathways
Source: Nat Commun. 2024 Apr 3;15:2868. doi: 10.1038/s41467-024-47226-3 (PMC10991258; doi:10.1038/s41467-024-47226-3)
Supplement: Supplementary file 3 — Source Data [file 41467_2024_47226_MOESM3_ESM.zip › DATA_Feb/SI/SI_15_5HT.txt]

Conductance Time__s_ Conductance Time__s_ Voltage_ch_1A__V_ Conductance Time__s_ Conductance Conductance Conductance Time__s_ Conductance Time__s_
0.00241287 0.5 0.00195777 0.5 0.00135039 0.0018424 0.5 0.00237352 0.00232482 0.0020949 0.5 0.00214985 0.5
0.00239856 1 0.00194367 1 0.00136037 0.00182778 1 0.00236118 0.00231372 0.00208069 1 0.002137 1
0.00239639 1.5 0.001942 1.5 0.00137988 0.00182601 1.5 0.00235905 0.00231141 0.00207846 1.5 0.00213572 1.5
0.00239501 2 0.00194121 2 0.00136819 0.0018252 2 0.00235791 0.00231029 0.00207738 2 0.00213516 2
0.00239388 2.5 0.0019401 2.5 0.00136988 0.00182391 2.5 0.0023565 0.00230901 0.00207581 2.5 0.00213436 2.5
0.00239317 3 0.0019397 3 0.00136737 0.0018234 3 0.00235581 0.00230777 0.00207497 3 0.002134 3
0.00239235 3.5 0.00193879 3.5 0.00138036 0.00182242 3.5 0.00235461 0.00230677 0.00207384 3.5 0.00213357 3.5
0.0023917 4 0.00193866 4 0.00137079 0.00182189 4 0.00235435 0.00230635 0.0020731 4 0.00213358 4
0.00239076 4.5 0.00193786 4.5 0.00139405 0.00182114 4.5 0.00235326 0.00230542 0.00207205 4.5 0.00213304 4.5
0.00239082 5 0.00193755 5 0.00137896 0.00182112 5 0.00235273 0.00230514 0.00207119 5 0.0021331 5
0.00239004 5.5 0.00193723 5.5 0.00138878 0.00182038 5.5 0.00235175 0.00230414 0.00207046 5.5 0.00213268 5.5
0.0023897 6 0.00193713 6 0.00137385 0.00182022 6 0.00235182 0.00230387 0.00207004 6 0.0021329 6
0.00238898 6.5 0.00193655 6.5 0.00139033 0.00181963 6.5 0.00235087 0.00230309 0.002069 6.5 0.00213272 6.5
0.002389 7 0.00193634 7 0.00137817 0.00181947 7 0.00235074 0.00230287 0.00206884 7 0.0021327 7
0.00238863 7.5 0.00193593 7.5 0.00138206 0.00181887 7.5 0.0023499 0.00230202 0.00206809 7.5 0.00213237 7.5
0.00238862 8 0.00193586 8 0.00137243 0.00181875 8 0.00234982 0.00230211 0.00206775 8 0.00213239 8
0.00238815 8.5 0.00193539 8.5 0.00137657 0.00181818 8.5 0.00234911 0.00230166 0.0020672 8.5 0.00213204 8.5
0.00238801 9 0.00193541 9 0.00137016 0.0018182 9 0.00234916 0.00230121 0.00206705 9 0.00213196 9
0.0023875 9.5 0.00193481 9.5 0.00138254 0.00181768 9.5 0.00234859 0.00230066 0.00206645 9.5 0.00213148 9.5
0.00238743 10 0.00193479 10 0.00136779 0.00181773 10 0.00234856 0.00230059 0.00206605 10 0.00213202 10
0.00221753 10.5 0.00171996 10.5 0.400379 0.00156334 10.5 0.00205393 0.00204437 0.0018639 10.5 0.00197137 10.5
0.00209308 11 0.00157399 11 0.400433 0.00135184 11 0.00184164 0.00187352 0.00173171 11 0.00187013 11
0.00207472 11.5 0.00155091 11.5 0.400441 0.00131025 11.5 0.00178989 0.00183007 0.00171362 11.5 0.00185799 11.5
0.00206285 12 0.00153552 12 0.400415 0.00128477 12 0.00175808 0.00180177 0.00170164 12 0.00184943 12
0.00205339 12.5 0.00152299 12.5 0.400432 0.00126554 12.5 0.00173396 0.00177965 0.00169181 12.5 0.00184232 12.5
0.00204633 13 0.00151326 13 0.400425 0.00125048 13 0.00171494 0.00176153 0.001684 13 0.00183679 13
0.00219918 13.5 0.00170507 13.5 0.00144594 0.00147374 13.5 0.00199491 0.00200421 0.00186132 13.5 0.00198746 13.5
0.0023002 14 0.00181367 14 0.00138173 0.00159146 14 0.00211498 0.00211142 0.00196616 14 0.00208573 14
0.00231067 14.5 0.00182457 14.5 0.00137693 0.00160425 14.5 0.00213094 0.00212582 0.0019764 14.5 0.00209521 14.5
0.00231711 15 0.00183179 15 0.00136912 0.00161293 15 0.00214112 0.00213483 0.00198327 15 0.0021017 15
0.00232123 15.5 0.00183669 15.5 0.00138362 0.00161859 15.5 0.00214795 0.00214083 0.00198811 15.5 0.00210598 15.5
0.00232503 16 0.0018409 16 0.00136973 0.00162357 16 0.00215342 0.00214569 0.00199219 16 0.00210954 16
0.00232739 16.5 0.00184399 16.5 0.00138331 0.00162724 16.5 0.00215764 0.00214907 0.0019951 16.5 0.00211211 16.5
0.00232991 17 0.00184698 17 0.00135748 0.00163071 17 0.00216139 0.00215215 0.00199779 17 0.00211458 17
0.00233114 17.5 0.00184874 17.5 0.00136716 0.00163315 17.5 0.00216426 0.00215447 0.00199968 17.5 0.00211603 17.5
0.00233287 18 0.00185083 18 0.0013707 0.00163584 18 0.00216695 0.00215667 0.00200158 18 0.0021179 18
0.00233383 18.5 0.00185232 18.5 0.00137881 0.00163767 18.5 0.00216884 0.00215752 0.00200291 18.5 0.00211906 18.5
0.00233432 19 0.00185411 19 0.00136569 0.00163978 19 0.00217118 0.00215981 0.0020044 19 0.00212021 19
0.00233542 19.5 0.00185498 19.5 0.00138796 0.0016412 19.5 0.00217263 0.00216088 0.00200537 19.5 0.00212119 19.5
0.00233628 20 0.00185615 20 0.00137338 0.00164295 20 0.00217436 0.00216244 0.00200654 20 0.00212233 20
0.00233706 20.5 0.00185713 20.5 0.00137604 0.00164413 20.5 0.00217559 0.00216347 0.00200725 20.5 0.00212286 20.5
0.00233765 21 0.00185814 21 0.00138804 0.00164564 21 0.00217674 0.00216473 0.00200812 21 0.00212375 21
0.00233829 21.5 0.00185868 21.5 0.00140238 0.00164636 21.5 0.00217743 0.0021653 0.00200857 21.5 0.002124 21.5
0.00233897 22 0.00185965 22 0.00138921 0.00164784 22 0.00217894 0.00216647 0.00200955 22 0.00212467 22
0.00233929 22.5 0.0018601 22.5 0.00139865 0.00164871 22.5 0.00217997 0.00216678 0.00200973 22.5 0.00212488 22.5
0.00233963 23 0.00186079 23 0.00139214 0.00164989 23 0.00218117 0.00216778 0.00201025 23 0.00212557 23
0.00217392 23.5 0.00165247 23.5 0.400406 0.00141323 23.5 0.00189266 0.00191236 0.00181672 23.5 0.00196671 23.5
0.00206156 24 0.00152731 24 0.400442 0.00126471 24 0.00173976 0.00178091 0.00169998 24 0.00186592 24
0.00204514 24.5 0.00150952 24.5 0.400446 0.00123587 24.5 0.00170351 0.00174902 0.00168454 24.5 0.00185391 24.5
0.00203501 25 0.00149722 25 0.400443 0.00121699 25 0.00167895 0.00172685 0.00167389 25 0.00184553 25
0.00202645 25.5 0.00148718 25.5 0.400456 0.00120218 25.5 0.00165999 0.00170853 0.00166513 25.5 0.00183844 25.5
0.00201991 26 0.00147889 26 0.400439 0.00119041 26 0.00164495 0.00169375 0.00165804 26 0.0018331 26
0.00217442 26.5 0.00167007 26.5 0.0014353 0.00140861 26.5 0.00192258 0.00193697 0.00183517 26.5 0.00198271 26.5
0.0022759 27 0.0017794 27 0.00137382 0.00152834 27 0.00204542 0.00204628 0.00194049 27 0.00208139 27
0.00228683 27.5 0.00179099 27.5 0.00138091 0.00154315 27.5 0.00206365 0.00206245 0.00195143 27.5 0.00209109 27.5
0.002294 28 0.00179887 28 0.00137541 0.00155297 28 0.00207543 0.00207308 0.00195901 28 0.00209768 28
0.00229867 28.5 0.00180431 28.5 0.0013876 0.00156002 28.5 0.00208366 0.00208014 0.00196419 28.5 0.00210242 28.5
0.00230243 29 0.00180894 29 0.00136192 0.00156558 29 0.00209043 0.00208603 0.0019686 29 0.00210635 29
0.00230498 29.5 0.00181246 29.5 0.00137227 0.00156995 29.5 0.00209536 0.00209015 0.00197162 29.5 0.00210892 29.5
0.00230723 30 0.00181573 30 0.00136681 0.00157395 30 0.00209984 0.002094 0.00197479 30 0.00211153 30
0.00230886 30.5 0.00181805 30.5 0.00137379 0.00157697 30.5 0.00210336 0.00209696 0.00197668 30.5 0.0021131 30.5
0.00231063 31 0.00182063 31 0.00137243 0.00157995 31 0.00210663 0.00209996 0.00197906 31 0.00211511 31
0.00231192 31.5 0.00182229 31.5 0.00137729 0.00158226 31.5 0.00210913 0.00210194 0.00198055 31.5 0.00211636 31.5
0.00231328 32 0.00182426 32 0.00136385 0.00158471 32 0.00211157 0.00210416 0.00198241 32 0.00211784 32
0.00231403 32.5 0.00182552 32.5 0.00137612 0.00158647 32.5 0.00211365 0.00210591 0.00198346 32.5 0.00211873 32.5
0.002315 33 0.00182711 33 0.0013723 0.00158823 33 0.00211598 0.00210763 0.00198473 33 0.00211982 33
0.00231567 33.5 0.00182812 33.5 0.00138146 0.00158964 33.5 0.0021171 0.00210896 0.00198566 33.5 0.0021203 33.5
0.00231671 34 0.00182944 34 0.00135191 0.00159138 34 0.00211882 0.00211053 0.00198682 34 0.00212162 34
0.00231721 34.5 0.00183001 34.5 0.00137049 0.00159231 34.5 0.00212003 0.00211125 0.00198748 34.5 0.0021219 34.5
0.00231819 35 0.00183097 35 0.00136616 0.00159381 35 0.00212173 0.00211276 0.00198837 35 0.0021228 35
0.00231843 35.5 0.00183169 35.5 0.0013668 0.00159464 35.5 0.00212259 0.00211354 0.00198897 35.5 0.0021232 35.5
0.00231899 36 0.00183259 36 0.00135411 0.00159608 36 0.00212398 0.00211468 0.0019898 36 0.00212393 36
0.00215161 36.5 0.0016242 36.5 0.400386 0.00135825 36.5 0.00183038 0.00185514 0.00179539 36.5 0.00196546 36.5
0.00204058 37 0.00150295 37 0.400421 0.00122297 37 0.00168909 0.00173127 0.00168037 37 0.00186471 37
0.00202465 37.5 0.00148601 37.5 0.400425 0.00119904 37.5 0.00165886 0.00170387 0.00166526 37.5 0.00185271 37.5
0.0020144 38 0.00147421 38 0.400414 0.00118245 38 0.00163762 0.00168416 0.0016548 38 0.00184416 38
0.00200625 38.5 0.00146461 38.5 0.400417 0.00116932 38.5 0.0016205 0.00166785 0.00164589 38.5 0.00183715 38.5
0.00199988 39 0.00145692 39 0.400399 0.00115894 39 0.00160667 0.0016542 0.0016388 39 0.00183182 39
0.00215667 39.5 0.00164892 39.5 0.00141949 0.00137475 39.5 0.00188341 0.00189758 0.00181747 39.5 0.00198119 39.5
0.00225838 40 0.00175828 40 0.00135982 0.00149548 40 0.00200759 0.00200828 0.00192296 40 0.00207977 40
0.00226944 40.5 0.00177019 40.5 0.0013661 0.00151089 40.5 0.00202638 0.00202533 0.00193419 40.5 0.00208961 40.5
0.00227669 41 0.00177846 41 0.00134322 0.00152137 41 0.00203886 0.00203656 0.00194197 41 0.00209652 41
0.00228127 41.5 0.00178386 41.5 0.00137674 0.00152875 41.5 0.00204779 0.00204408 0.00194749 41.5 0.00210108 41.5
0.00228523 42 0.00178876 42 0.00136211 0.00153502 42 0.00205451 0.00205027 0.00195203 42 0.00210482 42
0.00228795 42.5 0.00179241 42.5 0.0013666 0.00153979 42.5 0.00206021 0.00205485 0.00195533 42.5 0.0021076 42.5
0.00229045 43 0.00179597 43 0.00136144 0.00154399 43 0.00206508 0.00205911 0.00195857 43 0.00211051 43
0.0022922 43.5 0.00179836 43.5 0.001378 0.00154716 43.5 0.00206884 0.0020623 0.00196094 43.5 0.00211217 43.5
0.0022941 44 0.00180087 44 0.00136184 0.00155065 44 0.00207235 0.00206544 0.00196343 44 0.00211415 44
0.00229513 44.5 0.00180283 44.5 0.00137036 0.00155294 44.5 0.00207515 0.00206779 0.00196494 44.5 0.00211549 44.5
0.00229667 45 0.00180441 45 0.00137077 0.00155541 45 0.00207796 0.00207047 0.00196667 45 0.00211692 45
0.00229765 45.5 0.00180596 45.5 0.00136314 0.00155732 45.5 0.00207988 0.00207233 0.00196801 45.5 0.00211798 45.5
0.00229879 46 0.00180769 46 0.00135096 0.00155937 46 0.00208203 0.00207432 0.00196936 46 0.0021191 46
0.00229943 46.5 0.00180872 46.5 0.00136353 0.00156077 46.5 0.00208387 0.00207573 0.0019701 46.5 0.00211973 46.5
0.00230063 47 0.00181011 47 0.00135073 0.00156262 47 0.00208573 0.00207759 0.00197133 47 0.0021208 47
0.00230113 47.5 0.00181102 47.5 0.00136526 0.0015639 47.5 0.00208689 0.00207878 0.00197202 47.5 0.00212113 47.5
0.00230191 48 0.00181221 48 0.00135512 0.00156536 48 0.00208857 0.00208047 0.00197306 48 0.00212198 48
0.00230244 48.5 0.0018128 48.5 0.00135922 0.00156624 48.5 0.00208959 0.00208148 0.0019736 48.5 0.00212215 48.5
0.00230308 49 0.00181377 49 0.00134986 0.00156768 49 0.00209087 0.00208275 0.0019745 49 0.00212273 49
0.00230316 49.5 0.00181445 49.5 0.00136944 0.00156837 49.5 0.00209198 0.00208353 0.00197496 49.5 0.00212293 49.5
0.00230408 50 0.00181523 50 0.00135829 0.00156957 50 0.00209318 0.00208499 0.00197563 50 0.00212351 50
0.00230417 50.5 0.0018156 50.5 0.00137362 0.0015703 50.5 0.00209395 0.00208539 0.00197603 50.5 0.00212394 50.5
0.00230465 51 0.0018165 51 0.00134899 0.00157098 51 0.00209499 0.00208633 0.00197706 51 0.00212446 51
0.00230481 51.5 0.0018168 51.5 0.00135908 0.00157183 51.5 0.00209575 0.00208712 0.00197723 51.5 0.00212445 51.5
0.00230531 52 0.00181739 52 0.00135956 0.00157275 52 0.00209664 0.00208805 0.00197784 52 0.00212501 52
0.00230557 52.5 0.00181762 52.5 0.00135939 0.00157334 52.5 0.00209713 0.00208849 0.001978 52.5 0.0021251 52.5
0.00230596 53 0.00181829 53 0.00134855 0.00157435 53 0.00209823 0.0020889 0.00197864 53 0.00212568 53
0.00230533 53.5 0.00181865 53.5 0.00135645 0.00157463 53.5 0.0020983 0.00208899 0.00197887 53.5 0.00212565 53.5
0.0023053 54 0.00181934 54 0.00134317 0.00157552 54 0.00209879 0.00208929 0.00197919 54 0.00212622 54
0.00230488 54.5 0.00181908 54.5 0.00136284 0.00157599 54.5 0.00209866 0.00208952 0.00197913 54.5 0.0021262 54.5
0.00230481 55 0.00181977 55 0.00135501 0.00157672 55 0.00209909 0.00209019 0.0019796 55 0.00212634 55
0.00230463 55.5 0.00181997 55.5 0.00136912 0.00157704 55.5 0.00209927 0.00209015 0.00197973 55.5 0.0021263 55.5
0.00230482 56 0.00182049 56 0.00136563 0.00157807 56 0.00209989 0.0020909 0.00198001 56 0.00212662 56
0.00230424 56.5 0.00182071 56.5 0.00136228 0.0015783 56.5 0.00209995 0.00209113 0.00198018 56.5 0.00212665 56.5
0.00230425 57 0.00182113 57 0.00135967 0.00157872 57 0.00210036 0.00209185 0.00198055 57 0.00212677 57
0.00230392 57.5 0.00182105 57.5 0.0013772 0.00157887 57.5 0.00210049 0.00209204 0.00198067 57.5 0.00212693 57.5
0.00230395 58 0.00182159 58 0.00136121 0.0015796 58 0.00210089 0.00209291 0.00198112 58 0.00212706 58
0.00230398 58.5 0.00182168 58.5 0.00138128 0.00157967 58.5 0.00210103 0.00209301 0.00198103 58.5 0.00212684 58.5
0.00230417 59 0.00182214 59 0.00136854 0.00158019 59 0.00210155 0.00209351 0.00198153 59 0.0021273 59
0.00230383 59.5 0.00182229 59.5 0.00137863 0.00158019 59.5 0.00210153 0.00209352 0.00198141 59.5 0.00212703 59.5
0.00230433 60 0.00182284 60 0.00137089 0.00158082 60 0.00210215 0.00209414 0.0019818 60 0.00212741 60
0.00230419 60.5 0.00182272 60.5 0.00137812 0.00158073 60.5 0.00210239 0.00209415 0.00198182 60.5 0.00212743 60.5
0.00230461 61 0.00182297 61 0.00136324 0.00158135 61 0.00210281 0.00209476 0.00198225 61 0.00212767 61
0.00230436 61.5 0.00182301 61.5 0.00135225 0.00158135 61.5 0.00210296 0.00209479 0.00198228 61.5 0.00212759 61.5
0.00230479 62 0.00182342 62 0.00134734 0.00158171 62 0.00210341 0.00209548 0.00198254 62 0.00212798 62
0.00230456 62.5 0.00182341 62.5 0.00136133 0.00158183 62.5 0.0021035 0.00209572 0.00198244 62.5 0.00212783 62.5
0.0023047 63 0.00182384 63 0.00134752 0.00158239 63 0.00210419 0.00209615 0.00198272 63 0.00212777 63
0.0023043 63.5 0.00182381 63.5 0.00135441 0.00158233 63.5 0.00210429 0.00209625 0.00198278 63.5 0.00212787 63.5
0.00230474 64 0.00182416 64 0.00136234 0.00158282 64 0.00210492 0.00209682 0.00198313 64 0.0021282 64
0.00230472 64.5 0.00182419 64.5 0.00136126 0.00158284 64.5 0.00210483 0.00209667 0.00198296 64.5 0.00212808 64.5
0.00230499 65 0.00182464 65 0.00134798 0.00158324 65 0.00210553 0.00209732 0.0019833 65 0.00212826 65
0.00230479 65.5 0.00182447 65.5 0.0013773 0.00158322 65.5 0.0021055 0.00209727 0.00198318 65.5 0.0021282 65.5
0.00230543 66 0.00182476 66 0.00135948 0.00158347 66 0.00210601 0.00209768 0.0019836 66 0.00212837 66
0.00230525 66.5 0.00182483 66.5 0.00136442 0.00158336 66.5 0.00210622 0.00209779 0.00198356 66.5 0.0021284 66.5
0.00230541 67 0.00182515 67 0.00135101 0.00158395 67 0.00210666 0.00209814 0.00198377 67 0.00212857 67
0.00230544 67.5 0.00182504 67.5 0.00135 0.00158383 67.5 0.00210667 0.00209818 0.00198371 67.5 0.0021285 67.5
0.00230563 68 0.00182553 68 0.00135499 0.00158436 68 0.00210724 0.0020986 0.00198399 68 0.00212892 68
0.00230559 68.5 0.00182531 68.5 0.00136253 0.00158426 68.5 0.00210709 0.00209873 0.00198384 68.5 0.00212874 68.5
0.00230579 69 0.00182567 69 0.00135277 0.00158472 69 0.00210785 0.00209913 0.00198434 69 0.00212909 69
0.00230571 69.5 0.00182572 69.5 0.00136162 0.00158482 69.5 0.00210786 0.00209939 0.0019842 69.5 0.00212896 69.5
0.00230605 70 0.00182615 70 0.00135319 0.00158546 70 0.00210835 0.00209955 0.00198463 70 0.00212905 70
0.00230567 70.5 0.00182595 70.5 0.00136467 0.00158561 70.5 0.00210837 0.00209952 0.00198445 70.5 0.00212883 70.5
0.0023058 71 0.00182636 71 0.00134556 0.00158614 71 0.00210867 0.00210006 0.00198484 71 0.00212918 71
0.00230571 71.5 0.00182628 71.5 0.00134911 0.00158622 71.5 0.00210881 0.00209987 0.00198456 71.5 0.00212899 71.5
0.00230596 72 0.00182655 72 0.00135228 0.00158686 72 0.00210947 0.00210031 0.00198491 72 0.00212917 72
0.00230565 72.5 0.00182654 72.5 0.00135797 0.00158671 72.5 0.00210943 0.00210043 0.00198485 72.5 0.00212908 72.5
0.00230588 73 0.00182668 73 0.00134793 0.00158717 73 0.00210988 0.00210075 0.00198495 73 0.00212916 73
0.00230568 73.5 0.0018266 73.5 0.00136247 0.00158716 73.5 0.00210981 0.00210036 0.00198508 73.5 0.002129 73.5
0.00230584 74 0.00182684 74 0.00134428 0.00158771 74 0.00211015 0.00210083 0.00198541 74 0.0021292 74
0.00230571 74.5 0.00182684 74.5 0.00136688 0.00158766 74.5 0.00211039 0.00210086 0.00198521 74.5 0.00212914 74.5
0.00230603 75 0.00182693 75 0.00136472 0.00158807 75 0.00211053 0.00210127 0.00198551 75 0.0021294 75
0.00230592 75.5 0.0018271 75.5 0.00136539 0.00158798 75.5 0.00211063 0.00210135 0.00198514 75.5 0.00212929 75.5
0.00230612 76 0.00182733 76 0.00135227 0.00158854 76 0.00211133 0.00210174 0.0019856 76 0.00212948 76
0.00230619 76.5 0.00182725 76.5 0.00136764 0.00158856 76.5 0.00211126 0.0021016 0.00198567 76.5 0.00212935 76.5
0.00230637 77 0.00182764 77 0.00134967 0.00158884 77 0.00211161 0.00210207 0.00198585 77 0.00212945 77
0.00230623 77.5 0.00182744 77.5 0.0013701 0.00158869 77.5 0.00211147 0.00210214 0.00198577 77.5 0.00212932 77.5
0.0023066 78 0.00182792 78 0.00136086 0.00158927 78 0.00211197 0.00210234 0.00198607 78 0.00212937 78
0.0023063 78.5 0.00182798 78.5 0.00135823 0.00158934 78.5 0.00211183 0.00210215 0.00198613 78.5 0.00212905 78.5
0.00230671 79 0.00182821 79 0.001354 0.00158975 79 0.00211234 0.00210254 0.00198624 79 0.00212939 79
0.00230621 79.5 0.00182803 79.5 0.00136264 0.0015897 79.5 0.00211218 0.00210265 0.00198601 79.5 0.00212892 79.5
0.00230699 80 0.00182828 80 0.00135056 0.00159016 80 0.00211258 0.00210287 0.00198631 80 0.00212916 80
0.00230686 80.5 0.00182807 80.5 0.00136276 0.00158993 80.5 0.00211274 0.00210304 0.00198614 80.5 0.00212932 80.5
0.00230713 81 0.00182823 81 0.00136012 0.00159042 81 0.00211326 0.00210306 0.00198644 81 0.00212951 81
0.00230667 81.5 0.00182822 81.5 0.00137291 0.0015904 81.5 0.00211313 0.00210333 0.00198633 81.5 0.00212912 81.5
0.00230702 82 0.00182863 82 0.00134753 0.0015907 82 0.00211339 0.00210347 0.00198658 82 0.00212926 82
0.00230681 82.5 0.00182861 82.5 0.00136849 0.00159067 82.5 0.0021137 0.00210364 0.00198649 82.5 0.00212932 82.5
0.00230688 83 0.00182866 83 0.00138624 0.00159106 83 0.00211414 0.00210383 0.00198647 83 0.00212967 83
0.00230701 83.5 0.0018288 83.5 0.00138258 0.00159105 83.5 0.00211415 0.00210383 0.00198674 83.5 0.00212932 83.5
0.00230721 84 0.00182903 84 0.00136821 0.00159134 84 0.00211444 0.00210403 0.00198685 84 0.00212961 84
0.00230736 84.5 0.00182899 84.5 0.0013704 0.0015914 84.5 0.00211425 0.0021044 0.0019871 84.5 0.00212961 84.5
0.00230738 85 0.00182932 85 0.00136717 0.0015919 85 0.00211459 0.00210447 0.00198726 85 0.00212969 85
0.00230719 85.5 0.00182935 85.5 0.0013847 0.00159198 85.5 0.0021147 0.00210458 0.00198701 85.5 0.00212972 85.5
0.00230744 86 0.00182951 86 0.00138754 0.00159239 86 0.00211509 0.00210478 0.0019872 86 0.00212974 86
0.00230722 86.5 0.00182946 86.5 0.00137738 0.00159228 86.5 0.00211506 0.00210487 0.00198733 86.5 0.00212954 86.5
0.00230737 87 0.00182968 87 0.00137015 0.00159282 87 0.00211544 0.00210507 0.00198744 87 0.00212984 87
0.00230741 87.5 0.00182959 87.5 0.00137128 0.0015928 87.5 0.00211535 0.00210519 0.00198748 87.5 0.0021296 87.5
0.00230765 88 0.00182996 88 0.00136567 0.00159313 88 0.00211581 0.00210524 0.0019876 88 0.00212976 88
0.00230749 88.5 0.00182986 88.5 0.00138081 0.00159298 88.5 0.00211553 0.00210535 0.00198787 88.5 0.00212961 88.5
0.00230767 89 0.0018299 89 0.00139061 0.00159338 89 0.00211592 0.00210529 0.00198766 89 0.00212965 89
0.00230754 89.5 0.00182994 89.5 0.00138043 0.00159347 89.5 0.002116 0.00210559 0.00198771 89.5 0.00212973 89.5
0.00230785 90 0.00183013 90 0.0013736 0.00159382 90 0.00211596 0.00210557 0.00198768 90 0.00212965 90
0.00230773 90.5 0.00183013 90.5 0.0013808 0.00159388 90.5 0.00211602 0.0021057 0.00198767 90.5 0.00212947 90.5
0.0023079 91 0.0018303 91 0.00137491 0.0015941 91 0.00211661 0.00210564 0.00198786 91 0.00212942 91
0.00230787 91.5 0.00183038 91.5 0.00136518 0.00159412 91.5 0.00211653 0.00210615 0.00198791 91.5 0.00212954 91.5
0.00230794 92 0.00183046 92 0.00137945 0.00159433 92 0.00211682 0.00210604 0.00198783 92 0.00212971 92
0.00230802 92.5 0.00183048 92.5 0.00137886 0.00159437 92.5 0.00211687 0.00210639 0.00198798 92.5 0.00212962 92.5
0.00230813 93 0.00183087 93 0.00135554 0.00159456 93 0.00211704 0.00210603 0.00198797 93 0.00212949 93
0.00230829 93.5 0.00183078 93.5 0.00136278 0.00159467 93.5 0.00211702 0.00210624 0.00198809 93.5 0.00212956 93.5
0.00230818 94 0.00183091 94 0.00136145 0.00159461 94 0.00211717 0.00210618 0.00198803 94 0.00212968 94
0.00230824 94.5 0.00183116 94.5 0.00134739 0.00159461 94.5 0.0021174 0.0021066 0.00198818 94.5 0.00212963 94.5
0.00230826 95 0.00183112 95 0.00134544 0.00159508 95 0.00211758 0.00210653 0.00198809 95 0.00212965 95
0.00230851 95.5 0.00183119 95.5 0.00135616 0.00159505 95.5 0.0021176 0.00210687 0.0019884 95.5 0.00212983 95.5
0.00230851 96 0.0018313 96 0.0013502 0.00159534 96 0.00211807 0.00210674 0.00198804 96 0.00212991 96
0.00230828 96.5 0.00183145 96.5 0.00136248 0.0015954 96.5 0.00211801 0.00210706 0.00198826 96.5 0.00212972 96.5
0.00230835 97 0.00183139 97 0.0013586 0.00159583 97 0.00211846 0.00210686 0.00198845 97 0.00212986 97
0.00230848 97.5 0.0018315 97.5 0.00135814 0.00159586 97.5 0.00211862 0.00210727 0.0019888 97.5 0.00212992 97.5
0.00230861 98 0.0018315 98 0.00136159 0.00159608 98 0.00211862 0.00210708 0.00198854 98 0.00212989 98
0.00230864 98.5 0.00183152 98.5 0.00136384 0.00159602 98.5 0.00211868 0.00210754 0.00198878 98.5 0.00212988 98.5
0.0023086 99 0.00183168 99 0.0013648 0.00159622 99 0.00211885 0.00210732 0.00198857 99 0.00212965 99
0.00230879 99.5 0.00183198 99.5 0.00135808 0.0015962 99.5 0.00211892 0.00210753 0.00198863 99.5 0.00212996 99.5
0.00230881 100 0.00183194 100 0.00136724 0.00159646 100 0.00211904 0.00210727 0.00198854 100 0.00212996 100
0.00230887 100.5 0.00183214 100.5 0.00135531 0.00159654 100.5 0.00211923 0.00210778 0.00198871 100.5 0.00213009 100.5
0.00230885 101 0.00183214 101 0.00136919 0.0015968 101 0.00211962 0.00210764 0.00198873 101 0.00212974 101
0.00230897 101.5 0.00183231 101.5 0.00136408 0.00159687 101.5 0.00211956 0.00210811 0.00198881 101.5 0.00212981 101.5
0.00230872 102 0.00183186 102 0.00138724 0.00159706 102 0.00211942 0.0021078 0.00198855 102 0.0021298 102
0.00230878 102.5 0.00183221 102.5 0.00135935 0.00159723 102.5 0.00211979 0.002108 0.00198904 102.5 0.00212998 102.5
0.00230891 103 0.00183211 103 0.00137103 0.00159743 103 0.0021198 0.00210803 0.00198891 103 0.00212995 103
0.00230918 103.5 0.00183264 103.5 0.00136138 0.00159739 103.5 0.00211999 0.00210826 0.00198916 103.5 0.00212987 103.5
0.00230878 104 0.0018325 104 0.00136817 0.00159762 104 0.00212013 0.00210798 0.00198895 104 0.0021298 104
0.00230895 104.5 0.00183264 104.5 0.00135599 0.00159775 104.5 0.0021205 0.00210835 0.00198921 104.5 0.00212992 104.5
0.00230869 105 0.00183254 105 0.00136254 0.0015979 105 0.00212026 0.00210823 0.00198922 105 0.00212973 105
0.00230918 105.5 0.00183268 105.5 0.00135696 0.00159808 105.5 0.00212061 0.00210842 0.0019894 105.5 0.00213 105.5
0.00230919 106 0.00183271 106 0.00137372 0.00159812 106 0.00212051 0.00210833 0.00198917 106 0.00212986 106
0.00230945 106.5 0.00183294 106.5 0.00136979 0.00159812 106.5 0.00212085 0.0021087 0.00198941 106.5 0.00212998 106.5
0.00230928 107 0.00183297 107 0.00136416 0.00159842 107 0.00212109 0.0021085 0.00198944 107 0.00212984 107
0.00230929 107.5 0.0018331 107.5 0.00136328 0.00159859 107.5 0.00212128 0.00210883 0.00198959 107.5 0.00213006 107.5
0.00230923 108 0.00183304 108 0.00137201 0.00159857 108 0.00212111 0.00210868 0.00198939 108 0.00212977 108
0.00230943 108.5 0.00183333 108.5 0.00136387 0.00159872 108.5 0.00212137 0.00210895 0.00198962 108.5 0.00213005 108.5
0.0023092 109 0.00183323 109 0.00136561 0.00159902 109 0.00212144 0.00210895 0.00198961 109 0.00212975 109
0.00230934 109.5 0.0018334 109.5 0.00136051 0.00159915 109.5 0.00212199 0.00210931 0.00198992 109.5 0.00213008 109.5
0.00230925 110 0.00183326 110 0.00136559 0.00159907 110 0.0021218 0.00210939 0.0019897 110 0.00212975 110
0.00230957 110.5 0.00183344 110.5 0.00136972 0.00159924 110.5 0.00212217 0.00210959 0.00198997 110.5 0.00212999 110.5
0.00230931 111 0.00183337 111 0.00138696 0.00159933 111 0.00212182 0.00210944 0.00198986 111 0.00212986 111
0.00230939 111.5 0.00183369 111.5 0.00136768 0.00159952 111.5 0.00212211 0.00210981 0.00199008 111.5 0.00213008 111.5
0.00230915 112 0.00183358 112 0.0013791 0.00159979 112 0.00212222 0.0021097 0.00198966 112 0.00212987 112
0.00230922 112.5 0.00183369 112.5 0.00137628 0.00159988 112.5 0.00212236 0.00210994 0.00198989 112.5 0.00213015 112.5
0.00230902 113 0.00183359 113 0.00138234 0.00160001 113 0.00212208 0.00210971 0.00198964 113 0.00212976 113
0.00230947 113.5 0.0018339 113.5 0.00137789 0.00160024 113.5 0.00212257 0.00210991 0.00199002 113.5 0.00212994 113.5
0.00230914 114 0.0018339 114 0.00138212 0.00160026 114 0.00212247 0.00210985 0.00198975 114 0.00212982 114
0.00230914 114.5 0.00183398 114.5 0.00138175 0.00160057 114.5 0.0021228 0.00211028 0.00199009 114.5 0.00213009 114.5
0.00230914 115 0.00183394 115 0.00138824 0.00160062 115 0.00212255 0.00211012 0.00199009 115 0.00212996 115
0.00230936 115.5 0.0018339 115.5 0.00137606 0.00160045 115.5 0.00212309 0.00211059 0.0019903 115.5 0.00213011 115.5
0.00230928 116 0.00183367 116 0.00138758 0.00160074 116 0.00212283 0.00211031 0.00199013 116 0.00212989 116
0.00230967 116.5 0.00183417 116.5 0.00137507 0.00160085 116.5 0.00212316 0.0021107 0.00199038 116.5 0.00213021 116.5
0.00230945 117 0.00183394 117 0.00138658 0.00160096 117 0.00212306 0.00211038 0.00199038 117 0.00212976 117
0.00230982 117.5 0.00183413 117.5 0.00137505 0.00160116 117.5 0.00212332 0.00211071 0.00199084 117.5 0.00213013 117.5
0.00230969 118 0.00183418 118 0.00136896 0.00160121 118 0.00212316 0.00211041 0.00199052 118 0.00212995 118
0.00230979 118.5 0.00183441 118.5 0.00136609 0.00160134 118.5 0.00212362 0.00211064 0.00199071 118.5 0.00213013 118.5
0.00230968 119 0.00183438 119 0.00137917 0.00160143 119 0.00212332 0.00211061 0.00199049 119 0.00212999 119
0.0023098 119.5 0.00183446 119.5 0.00136081 0.0016016 119.5 0.00212371 0.00211071 0.00199081 119.5 0.00213027 119.5
0.00230957 120 0.00183425 120 0.00136539 0.00160169 120 0.0021238 0.00211045 0.00199058 120 0.0021301 120
0.00230973 120.5 0.00183462 120.5 0.00135634 0.00160201 120.5 0.00212434 0.00211093 0.00199079 120.5 0.00213015 120.5
0.0023098 121 0.00183451 121 0.00138499 0.0016019 121 0.00212402 0.00211068 0.00199052 121 0.00213007 121
0.00230989 121.5 0.00183483 121.5 0.00137854 0.00160203 121.5 0.00212433 0.00211117 0.00199078 121.5 0.00213007 121.5
0.00230988 122 0.00183487 122 0.00138158 0.00160207 122 0.00212414 0.00211101 0.0019906 122 0.00212993 122
0.00231009 122.5 0.00183495 122.5 0.00137635 0.00160227 122.5 0.00212453 0.00211138 0.00199071 122.5 0.0021303 122.5
0.00230971 123 0.00183472 123 0.0013829 0.00160232 123 0.00212407 0.00211109 0.00199061 123 0.00212973 123
0.00230992 123.5 0.00183486 123.5 0.00136489 0.00160262 123.5 0.00212485 0.0021114 0.00199073 123.5 0.00213009 123.5
0.00230962 124 0.0018347 124 0.00136688 0.00160253 124 0.00212469 0.00211123 0.00199073 124 0.00213015 124
0.00230988 124.5 0.00183485 124.5 0.00135546 0.0016027 124.5 0.00212496 0.00211146 0.00199112 124.5 0.00213049 124.5
0.00230975 125 0.00183481 125 0.00136992 0.00160252 125 0.0021247 0.00211127 0.00199084 125 0.00213033 125
0.00230992 125.5 0.00183491 125.5 0.00136827 0.00160279 125.5 0.00212514 0.00211137 0.00199121 125.5 0.00213036 125.5
0.00230985 126 0.00183486 126 0.00137624 0.00160282 126 0.00212506 0.00211135 0.00199102 126 0.00213036 126
0.00231013 126.5 0.00183512 126.5 0.0013641 0.00160298 126.5 0.0021255 0.0021115 0.00199116 126.5 0.00213058 126.5
0.00230973 127 0.00183491 127 0.00138203 0.00160306 127 0.00212525 0.00211121 0.00199101 127 0.00213036 127
0.00230997 127.5 0.00183531 127.5 0.00137173 0.00160316 127.5 0.00212545 0.00211179 0.0019912 127.5 0.0021305 127.5
0.00230986 128 0.00183504 128 0.00138547 0.00160319 128 0.00212531 0.00211171 0.00199131 128 0.00213025 128
0.00230998 128.5 0.00183527 128.5 0.00136767 0.00160357 128.5 0.00212566 0.00211202 0.00199149 128.5 0.00213062 128.5
0.00230989 129 0.00183516 129 0.00137739 0.00160332 129 0.00212562 0.00211189 0.0019913 129 0.00213036 129
0.00231013 129.5 0.00183539 129.5 0.00137535 0.00160345 129.5 0.00212598 0.00211208 0.00199162 129.5 0.00213041 129.5
0.00230981 130 0.00183521 130 0.00138202 0.00160345 130 0.0021258 0.00211188 0.00199163 130 0.00213016 130
0.00231008 130.5 0.00183539 130.5 0.00136872 0.00160382 130.5 0.00212605 0.00211227 0.00199181 130.5 0.00213049 130.5
0.00230966 131 0.00183528 131 0.00138492 0.00160365 131 0.00212589 0.00211197 0.00199165 131 0.00213049 131
0.00231007 131.5 0.00183558 131.5 0.00136966 0.00160403 131.5 0.00212642 0.00211242 0.00199192 131.5 0.00213056 131.5
0.00230983 132 0.00183561 132 0.00137392 0.00160383 132 0.00212647 0.0021122 0.00199178 132 0.00213023 132
0.00231003 132.5 0.00183591 132.5 0.00135495 0.00160411 132.5 0.00212676 0.00211251 0.0019921 132.5 0.00213044 132.5
0.00230999 133 0.00183577 133 0.00136042 0.00160407 133 0.00212649 0.00211216 0.00199161 133 0.00213024 133
0.00231024 133.5 0.001836 133.5 0.00135172 0.00160439 133.5 0.00212686 0.0021123 0.00199205 133.5 0.00213037 133.5
0.0023099 134 0.00183571 134 0.00136695 0.00160434 134 0.00212672 0.00211226 0.00199178 134 0.00213016 134
0.00231017 134.5 0.00183599 134.5 0.0013584 0.00160482 134.5 0.00212705 0.00211255 0.00199206 134.5 0.00213029 134.5
0.00231004 135 0.00183584 135 0.00137503 0.00160472 135 0.0021269 0.00211246 0.00199182 135 0.00213014 135
0.00231034 135.5 0.00183593 135.5 0.00135798 0.00160501 135.5 0.00212714 0.00211263 0.00199198 135.5 0.00213039 135.5
0.00231006 136 0.00183583 136 0.00136704 0.00160482 136 0.00212694 0.00211259 0.0019918 136 0.00213002 136
0.0023104 136.5 0.0018361 136.5 0.00136238 0.00160514 136.5 0.0021274 0.00211276 0.00199212 136.5 0.00213008 136.5
0.00231019 137 0.00183594 137 0.00138039 0.0016051 137 0.00212725 0.00211268 0.00199197 137 0.00212985 137
0.00231036 137.5 0.00183623 137.5 0.0013657 0.00160541 137.5 0.0021277 0.00211292 0.00199217 137.5 0.00213002 137.5
0.00231017 138 0.00183621 138 0.00136874 0.00160525 138 0.0021274 0.00211274 0.00199209 138 0.00213 138
0.00231033 138.5 0.00183637 138.5 0.00136178 0.00160561 138.5 0.00212775 0.00211308 0.00199228 138.5 0.00213044 138.5
0.00231014 139 0.00183621 139 0.00137487 0.00160545 139 0.00212765 0.00211285 0.00199209 139 0.00213014 139
0.00230997 139.5 0.00183648 139.5 0.00134895 0.00160587 139.5 0.00212801 0.00211328 0.00199238 139.5 0.0021303 139.5
0.0023099 140 0.0018362 140 0.00137403 0.00160566 140 0.00212773 0.00211322 0.00199224 140 0.00212976 140
0.00231015 140.5 0.0018367 140.5 0.00136938 0.0016059 140.5 0.00212818 0.00211346 0.00199244 140.5 0.00213015 140.5
0.00230999 141 0.00183655 141 0.00136672 0.00160584 141 0.00212777 0.00211319 0.00199228 141 0.00212986 141
0.00231041 141.5 0.00183662 141.5 0.0013578 0.00160611 141.5 0.00212827 0.00211352 0.00199249 141.5 0.00213017 141.5
0.00231032 142 0.00183635 142 0.0013704 0.0016058 142 0.00212773 0.0021134 0.00199245 142 0.00213 142
0.00231066 142.5 0.00183663 142.5 0.00135239 0.00160624 142.5 0.00212851 0.00211347 0.00199275 142.5 0.00213027 142.5
0.00231003 143 0.00183635 143 0.00137933 0.00160606 143 0.00212821 0.00211327 0.00199231 143 0.00212993 143
0.0023108 143.5 0.00183657 143.5 0.0013689 0.00160644 143.5 0.00212858 0.00211359 0.00199257 143.5 0.00213017 143.5
0.00231059 144 0.00183644 144 0.00137722 0.00160615 144 0.00212824 0.00211335 0.00199271 144 0.00212997 144
0.00231113 144.5 0.00183669 144.5 0.00137146 0.00160663 144.5 0.00212866 0.00211371 0.00199279 144.5 0.00213028 144.5
0.00231101 145 0.0018364 145 0.00137328 0.00160655 145 0.00212841 0.00211339 0.00199254 145 0.00212997 145
0.00231116 145.5 0.00183637 145.5 0.00137055 0.00160693 145.5 0.00212854 0.00211376 0.00199294 145.5 0.00213019 145.5
0.00231106 146 0.00183661 146 0.00137285 0.00160676 146 0.00212866 0.00211383 0.00199278 146 0.00213006 146
0.0023112 146.5 0.00183685 146.5 0.00136147 0.00160697 146.5 0.00212893 0.00211388 0.00199292 146.5 0.00213029 146.5
0.0023108 147 0.00183666 147 0.00137348 0.00160682 147 0.00212873 0.00211343 0.00199288 147 0.00213015 147
0.00231107 147.5 0.00183672 147.5 0.00136191 0.0016073 147.5 0.00212918 0.00211401 0.00199311 147.5 0.00213034 147.5
0.00231076 148 0.00183677 148 0.00136294 0.00160716 148 0.00212879 0.00211371 0.00199299 148 0.0021302 148
0.00231115 148.5 0.00183699 148.5 0.00137353 0.00160749 148.5 0.0021293 0.00211403 0.00199329 148.5 0.00213022 148.5
0.00231078 149 0.00183691 149 0.00137265 0.0016073 149 0.00212917 0.00211389 0.00199309 149 0.00213013 149
0.00231099 149.5 0.0018373 149.5 0.00135396 0.0016076 149.5 0.0021295 0.00211425 0.00199327 149.5 0.00213036 149.5
0.00231068 150 0.00183714 150 0.00137008 0.00160745 150 0.00212946 0.00211395 0.00199301 150 0.00213025 150
0.0023111 150.5 0.00183726 150.5 0.00135685 0.00160774 150.5 0.00212993 0.00211422 0.00199344 150.5 0.00213036 150.5
0.00231095 151 0.00183709 151 0.00136394 0.00160764 151 0.00213001 0.00211389 0.00199327 151 0.00213015 151
0.00231108 151.5 0.00183737 151.5 0.00136199 0.00160787 151.5 0.00213035 0.0021144 0.00199342 151.5 0.00213044 151.5
0.00231085 152 0.00183714 152 0.00137243 0.00160781 152 0.00212994 0.00211424 0.00199329 152 0.00213014 152
0.00231109 152.5 0.00183722 152.5 0.00137101 0.00160823 152.5 0.00213025 0.00211451 0.00199359 152.5 0.00213045 152.5
0.00231094 153 0.0018371 153 0.00137655 0.00160817 153 0.00213009 0.00211435 0.00199329 153 0.00213012 153
0.00231131 153.5 0.0018373 153.5 0.00137012 0.00160834 153.5 0.00213047 0.00211455 0.00199359 153.5 0.00213056 153.5
0.0023111 154 0.00183728 154 0.00138138 0.00160827 154 0.00213023 0.00211451 0.00199341 154 0.00213034 154
0.0023116 154.5 0.00183742 154.5 0.00136998 0.00160857 154.5 0.00213054 0.00211462 0.00199382 154.5 0.0021306 154.5
0.00231155 155 0.00183717 155 0.00138449 0.00160827 155 0.00213042 0.00211454 0.00199348 155 0.00213025 155
0.00231163 155.5 0.00183743 155.5 0.00137469 0.00160824 155.5 0.00213056 0.00211508 0.0019938 155.5 0.00213044 155.5
0.00231147 156 0.00183751 156 0.0013699 0.00160853 156 0.00213042 0.00211497 0.00199357 156 0.00213026 156
0.00231175 156.5 0.00183773 156.5 0.00136365 0.00160876 156.5 0.00213099 0.00211511 0.00199387 156.5 0.0021307 156.5
0.00231152 157 0.00183754 157 0.0013779 0.00160865 157 0.00213065 0.00211484 0.00199373 157 0.00213034 157
0.0023118 157.5 0.0018378 157.5 0.00135781 0.00160893 157.5 0.00213094 0.00211526 0.00199404 157.5 0.00213058 157.5
0.00231156 158 0.00183758 158 0.00137287 0.00160882 158 0.00213083 0.00211503 0.00199393 158 0.00213023 158
0.00231175 158.5 0.00183751 158.5 0.00136746 0.00160899 158.5 0.00213118 0.00211517 0.00199407 158.5 0.00213054 158.5
0.00231149 159 0.00183761 159 0.00136954 0.00160891 159 0.00213082 0.00211501 0.00199393 159 0.00213046 159
0.00231178 159.5 0.00183772 159.5 0.00136651 0.00160923 159.5 0.00213123 0.00211539 0.00199421 159.5 0.00213058 159.5
0.00231149 160 0.00183756 160 0.00137631 0.00160912 160 0.00213091 0.0021151 0.00199394 160 0.00213018 160
0.00231194 160.5 0.00183813 160.5 0.0013437 0.00160938 160.5 0.0021314 0.00211539 0.00199422 160.5 0.0021306 160.5
0.00231167 161 0.00183784 161 0.00136727 0.00160914 161 0.00213131 0.00211538 0.00199398 161 0.00213031 161
0.00231205 161.5 0.00183799 161.5 0.00135429 0.00160956 161.5 0.00213163 0.00211562 0.00199412 161.5 0.00213052 161.5
0.00231173 162 0.00183773 162 0.00137379 0.00160949 162 0.00213113 0.00211548 0.00199406 162 0.00213023 162
0.00231211 162.5 0.001838 162.5 0.00135344 0.00160979 162.5 0.00213165 0.00211579 0.00199417 162.5 0.00213046 162.5
0.00231209 163 0.00183793 163 0.0013613 0.00160966 163 0.00213179 0.00211538 0.00199414 163 0.00213049 163
0.00231234 163.5 0.001838 163.5 0.00137029 0.00160998 163.5 0.00213204 0.00211585 0.00199391 163.5 0.00213052 163.5
0.00231185 164 0.00183797 164 0.00137418 0.00160997 164 0.00213184 0.00211563 0.00199343 164 0.00213017 164
0.002312 164.5 0.00183837 164.5 0.00135476 0.00161022 164.5 0.00213225 0.00211577 0.00199388 164.5 0.00213053 164.5
0.00231188 165 0.00183819 165 0.00136277 0.00161003 165 0.00213201 0.00211551 0.00199383 165 0.00213029 165
0.00231216 165.5 0.00183823 165.5 0.00136567 0.00161031 165.5 0.00213234 0.00211612 0.00199409 165.5 0.00213042 165.5
0.00231194 166 0.00183805 166 0.00137273 0.00161022 166 0.00213214 0.00211594 0.00199362 166 0.00213027 166
0.00231209 166.5 0.00183819 166.5 0.00136756 0.00161054 166.5 0.00213249 0.00211624 0.00199424 166.5 0.00213077 166.5
0.00231188 167 0.00183817 167 0.00137919 0.00161027 167 0.0021325 0.00211604 0.0019941 167 0.00213048 167
0.00231235 167.5 0.00183828 167.5 0.00136709 0.00161045 167.5 0.00213283 0.00211644 0.00199392 167.5 0.00213065 167.5
0.00231181 168 0.0018382 168 0.00137848 0.00161043 168 0.00213252 0.00211626 0.00199411 168 0.0021304 168
0.0023123 168.5 0.00183842 168.5 0.00137347 0.00161072 168.5 0.0021329 0.00211634 0.00199416 168.5 0.00213055 168.5
0.0023122 169 0.00183823 169 0.00139401 0.00161055 169 0.0021328 0.00211638 0.00199415 169 0.00213025 169
0.00227933 169.5 0.0017969 169.5 0.101295 0.00156437 169.5 0.00207661 0.00207135 0.00195645 169.5 0.00209906 169.5
0.00225358 170 0.00177003 170 0.101319 0.00153485 170 0.00204757 0.00204605 0.00193031 170 0.00207441 170
0.00225054 170.5 0.00176665 170.5 0.101312 0.00153078 170.5 0.00204299 0.00204118 0.00192723 170.5 0.00207193 170.5
0.0022481 171 0.00176383 171 0.101319 0.0015275 171 0.00203912 0.00203685 0.00192472 171 0.00206965 171
0.00224664 171.5 0.00176193 171.5 0.101297 0.0015252 171.5 0.00203645 0.00203416 0.00192322 171.5 0.00206819 171.5
0.00224504 172 0.00176025 172 0.101308 0.00152296 172 0.00203397 0.00203112 0.00192133 172 0.00206671 172
0.00227684 172.5 0.00179999 172.5 0.00139083 0.0015673 172.5 0.00208797 0.00207373 0.00195802 172.5 0.00209695 172.5
0.00230115 173 0.00182571 173 0.00138219 0.00159488 173 0.00211493 0.00209668 0.00198271 173 0.00212027 173
0.00223347 173.5 0.00174079 173.5 0.201114 0.00150033 173.5 0.00199958 0.0020047 0.00190437 173.5 0.00205503 173.5
0.00218291 174 0.0016879 174 0.201149 0.00144261 174 0.00194179 0.00195519 0.00185284 174 0.00200683 174
0.00217719 174.5 0.00168227 174.5 0.201145 0.00143546 174.5 0.00193323 0.0019465 0.00184753 174.5 0.00200203 174.5
0.00217275 175 0.00167796 175 0.201151 0.00143001 175 0.00192668 0.00193969 0.00184308 175 0.0019985 175
0.00216998 175.5 0.00167468 175.5 0.20114 0.00142586 175.5 0.00192195 0.00193457 0.00183996 175.5 0.00199597 175.5
0.00216723 176 0.00167179 176 0.201141 0.00142227 176 0.00191743 0.00192967 0.00183701 176 0.00199338 176
0.00223539 176.5 0.00175516 176.5 0.00139075 0.0015148 176.5 0.00203195 0.00202017 0.00191474 176.5 0.00205839 176.5
0.00228474 177 0.00180745 177 0.00137673 0.00157113 177 0.00208784 0.00206763 0.00196516 177 0.00210583 177
0.00217815 177.5 0.00167563 177.5 0.300606 0.00142481 177.5 0.00190696 0.00192443 0.0018421 177.5 0.00200322 177.5
0.00210307 178 0.00159568 178 0.300652 0.00133939 178 0.00182052 0.00185102 0.00176493 178 0.00193069 178
0.00209486 178.5 0.00158718 178.5 0.300644 0.00133017 178.5 0.00180855 0.00183861 0.00175706 178.5 0.00192382 178.5
0.00208904 179 0.00158081 179 0.300659 0.00132352 179 0.00179973 0.00182908 0.00175128 179 0.00191846 179
0.00208498 179.5 0.00157609 179.5 0.300656 0.00131844 179.5 0.00179324 0.00182185 0.0017471 179.5 0.00191416 179.5
0.00208139 180 0.00157183 180 0.300655 0.00131411 180 0.00178729 0.00181555 0.00174329 180 0.00191111 180
0.00219002 180.5 0.00170265 180.5 0.001411 0.00145715 180.5 0.00196783 0.00195843 0.00186597 180.5 0.0020149 180.5
0.00226544 181 0.00178271 181 0.00138149 0.00154313 181 0.00205347 0.00203209 0.00194376 181 0.00208807 181
0.0021159 181.5 0.00159878 181.5 0.400398 0.00134175 181.5 0.00180092 0.00183379 0.00177258 181.5 0.00194342 181.5
0.00201599 182 0.00149157 182 0.40044 0.00122582 182 0.00168074 0.00173487 0.00166955 182 0.00184599 182
0.00200541 182.5 0.00148068 182.5 0.400428 0.00121237 182.5 0.00166227 0.00171804 0.00165961 182.5 0.00183668 182.5
0.00199815 183 0.00147278 183 0.400444 0.00120244 183 0.00164862 0.00170534 0.00165233 183 0.00182994 183
0.00199308 183.5 0.00146679 183.5 0.400436 0.00119483 183.5 0.00163849 0.0016952 0.00164696 183.5 0.00182467 183.5
0.00198863 184 0.00146165 184 0.400448 0.00118812 184 0.00162982 0.00168633 0.00164223 184 0.0018207 184
0.00214134 184.5 0.00164377 184.5 0.00144373 0.00138493 184.5 0.00188386 0.00188438 0.00181346 184.5 0.00196714 184.5
0.00224362 185 0.00175336 185 0.0013873 0.00150247 185 0.00200251 0.00198592 0.00191922 185 0.00206694 185
0.00204739 185.5 0.00151473 185.5 0.500301 0.00123752 185.5 0.00166314 0.00172733 0.00169587 185.5 0.00187583 185.5
0.00192146 186 0.0013804 186 0.500378 0.00108218 186 0.00149868 0.00159588 0.00156587 186 0.00175261 186
0.00190828 186.5 0.0013676 186.5 0.500356 0.00106326 186.5 0.0014728 0.00157127 0.00155345 186.5 0.00174091 186.5
0.00189926 187 0.00135852 187 0.500361 0.00105012 187 0.00145488 0.00155303 0.00154446 187 0.00173246 187
0.00189292 187.5 0.00135161 187.5 0.500352 0.00104034 187.5 0.00144168 0.00153863 0.00153772 187.5 0.00172632 187.5
0.00188752 188 0.00134568 188 0.500365 0.00103218 188 0.00143067 0.00152631 0.00153189 188 0.00172073 188
0.00208875 188.5 0.00158089 188.5 0.00143808 0.00128635 188.5 0.00176804 0.00178429 0.00175529 188.5 0.00191441 188.5
0.00221876 189 0.00172075 189 0.00137632 0.0014389 189 0.00192507 0.00191735 0.00189049 189 0.00204228 189
0.00197062 189.5 0.00142588 189.5 0.600148 0.00111674 189.5 0.00149972 0.0015943 0.00161082 189.5 0.00180015 189.5
0.00181814 190 0.00126438 190 0.600244 0.000937475 190 0.00130682 0.00143279 0.00145312 190 0.00164975 190
0.0018021 190.5 0.00124957 190.5 0.60024 0.000920816 190.5 0.00128255 0.00140499 0.00143807 190.5 0.00163563 190.5
0.00179134 191 0.00123919 191 0.600249 0.00090974 191 0.00126685 0.00138531 0.0014277 191 0.00162564 191
0.00178362 191.5 0.00123133 191.5 0.60023 0.000901857 191.5 0.00125548 0.00136992 0.00141954 191.5 0.00161783 191.5
0.00177729 192 0.00122457 192 0.600242 0.000895393 192 0.00124614 0.00135724 0.00141282 192 0.00161142 192
0.00203135 192.5 0.00151263 192.5 0.0014265 0.00119463 192.5 0.00165576 0.00167092 0.00169072 192.5 0.00185609 192.5
0.00219041 193 0.00168382 193 0.00136455 0.00138202 193 0.00185155 0.00183787 0.00185645 193 0.00201334 193
0.00188589 193.5 0.00133298 193.5 0.699715 0.00101846 193.5 0.00135844 0.00146368 0.00151771 193.5 0.00171586 193.5
0.00170638 194 0.00114521 194 0.699814 0.000819253 194 0.00114459 0.00128428 0.00133185 194 0.00153744 194
0.00168731 194.5 0.00112874 194.5 0.699797 0.000805097 194.5 0.00112331 0.00125913 0.00131435 194.5 0.0015204 194.5
0.00167493 195 0.00111736 195 0.699811 0.000796461 195 0.00111052 0.00124219 0.00130227 195 0.00150848 195
0.0016656 195.5 0.00110878 195.5 0.699815 0.00079059 195.5 0.00110183 0.00122906 0.00129302 195.5 0.00149939 195.5
0.0016582 196 0.00110152 196 0.69983 0.000786041 196 0.00109528 0.00121856 0.0012853 196 0.00149171 196
0.00196841 196.5 0.00143892 196.5 0.00146173 0.001116 196.5 0.00155909 0.0015742 0.00161919 196.5 0.00179069 196.5
0.00215767 197 0.00164269 197 0.00137996 0.00133584 197 0.00179084 0.00177338 0.00181771 197 0.00197936 197
0.00179191 197.5 0.0012381 197.5 0.799244 0.000942994 197.5 0.00124597 0.00136111 0.00141682 197.5 0.00162072 197.5
0.00158375 198 0.0010232 198 0.799369 0.000725642 198 0.00101445 0.00116619 0.00120194 198 0.00141195 198
0.00156153 198.5 0.00100553 198.5 0.799357 0.000713667 198.5 0.000997202 0.00114372 0.00118216 198.5 0.00139167 198.5
0.00154684 199 0.000993499 199 0.799367 0.000707037 199 0.000988064 0.00112941 0.00116895 199 0.00137744 199
0.00153591 199.5 0.000984371 199.5 0.799372 0.000702982 199.5 0.000982633 0.00111863 0.00115862 199.5 0.00136614 199.5
0.00152695 200 0.000976991 200 0.799366 0.000700046 200 0.000978955 0.00111058 0.00115018 200 0.00135668 200
0.00189735 200.5 0.00135913 200.5 0.00148469 0.00105063 200.5 0.00148245 0.00149632 0.00153842 200.5 0.00171464 200.5
0.00211901 201 0.00159672 201 0.0013941 0.00130116 201 0.00174769 0.00172571 0.00177142 201 0.00193712 201
0.00215114 201.5 0.00163348 201.5 0.00138659 0.00134241 201.5 0.00179955 0.00177639 0.00180644 201.5 0.00196967 201.5
0.00217176 202 0.00165868 202 0.00139401 0.00137117 202 0.00183435 0.00181124 0.00183068 202 0.00199164 202
0.00218634 202.5 0.00167792 202.5 0.00139598 0.00139368 202.5 0.00186028 0.00183708 0.00184881 202.5 0.00200839 202.5
0.00219764 203 0.00169349 203 0.00138818 0.00141153 203 0.00188123 0.00185814 0.00186351 203 0.00202144 203
0.00220691 203.5 0.00170634 203.5 0.0013873 0.00142673 203.5 0.00189849 0.00187501 0.00187502 203.5 0.00203235 203.5
0.00221466 204 0.00171732 204 0.00138146 0.00143923 204 0.00191261 0.0018896 0.0018854 204 0.00204131 204
0.00222082 204.5 0.00172676 204.5 0.00136632 0.00145047 204.5 0.00192491 0.0019017 0.0018938 204.5 0.00204903 204.5
0.00222634 205 0.00173485 205 0.00136836 0.00145993 205 0.0019354 0.00191263 0.00190136 205 0.00205573 205
0.00223098 205.5 0.00174185 205.5 0.00135969 0.00146839 205.5 0.00194473 0.00192163 0.00190772 205.5 0.0020611 205.5
0.00223518 206 0.00174801 206 0.00137684 0.0014757 206 0.00195288 0.00193037 0.00191346 206 0.00206628 206
0.00223873 206.5 0.00175344 206.5 0.00138037 0.00148238 206.5 0.00196018 0.00193744 0.00191805 206.5 0.0020704 206.5
0.00224216 207 0.00175811 207 0.0013722 0.00148821 207 0.00196665 0.00194453 0.0019225 207 0.00207436 207
0.00224486 207.5 0.00176262 207.5 0.00136592 0.00149345 207.5 0.00197284 0.00195034 0.00192623 207.5 0.00207767 207.5
0.00224788 208 0.00176641 208 0.00136411 0.00149818 208 0.00197782 0.00195634 0.00192998 208 0.00208088 208
0.00224999 208.5 0.00177005 208.5 0.00136221 0.0015026 208.5 0.00198276 0.00196099 0.00193295 208.5 0.00208348 208.5
0.00225232 209 0.00177334 209 0.00136451 0.00150657 209 0.00198714 0.00196594 0.00193596 209 0.00208592 209
0.00225421 209.5 0.00177617 209.5 0.00135353 0.00151012 209.5 0.00199143 0.00196996 0.00193831 209.5 0.00208812 209.5
0.00225639 210 0.00177882 210 0.00135757 0.00151331 210 0.00199515 0.00197426 0.00194093 210 0.00209021 210
0.00225798 210.5 0.00178113 210.5 0.00135048 0.00151667 210.5 0.00199821 0.00197792 0.00194279 210.5 0.00209207 210.5
0.00225948 211 0.00178359 211 0.00133909 0.00151932 211 0.0020014 0.00198165 0.00194488 211 0.00209365 211
0.00226079 211.5 0.00178547 211.5 0.00136229 0.00152214 211.5 0.00200489 0.00198456 0.00194653 211.5 0.00209509 211.5
0.00226225 212 0.00178733 212 0.00136857 0.00152442 212 0.00200789 0.00198816 0.00194819 212 0.00209636 212
0.00226346 212.5 0.00178905 212.5 0.00137074 0.00152684 212.5 0.0020105 0.00199076 0.0019496 212.5 0.00209775 212.5
0.0022649 213 0.0017908 213 0.00136708 0.00152871 213 0.00201288 0.00199348 0.00195116 213 0.00209894 213
0.00226583 213.5 0.00179217 213.5 0.0013663 0.00153084 213.5 0.00201531 0.00199579 0.00195194 213.5 0.00209981 213.5
0.00226705 214 0.00179361 214 0.00135702 0.0015326 214 0.00201749 0.00199861 0.00195368 214 0.00210082 214
0.00226783 214.5 0.00179497 214.5 0.00135652 0.00153448 214.5 0.00201939 0.00200058 0.00195466 214.5 0.00210173 214.5
0.002269 215 0.00179621 215 0.00134212 0.00153588 215 0.00202133 0.00200314 0.0019558 215 0.00210286 215
0.00226988 215.5 0.00179712 215.5 0.00135835 0.00153738 215.5 0.00202311 0.002005 0.00195655 215.5 0.00210345 215.5
0.00227084 216 0.00179837 216 0.00135715 0.00153868 216 0.00202495 0.00200728 0.00195768 216 0.00210444 216
0.00227129 216.5 0.00179955 216.5 0.00135814 0.00154023 216.5 0.00202648 0.0020088 0.00195831 216.5 0.00210504 216.5
0.00227216 217 0.00180043 217 0.0013597 0.0015413 217 0.00202809 0.00201089 0.00195918 217 0.0021058 217
0.00227266 217.5 0.00180113 217.5 0.00135945 0.00154262 217.5 0.00202968 0.00201259 0.00195964 217.5 0.00210628 217.5
0.00227363 218 0.00180202 218 0.00134363 0.0015437 218 0.00203125 0.00201451 0.00196051 218 0.00210702 218
0.0022742 218.5 0.00180246 218.5 0.00136103 0.00154489 218.5 0.00203254 0.00201592 0.00196092 218.5 0.00210756 218.5
0.00227504 219 0.00180333 219 0.00136617 0.0015458 219 0.00203381 0.00201767 0.00196181 219 0.00210829 219
0.0022754 219.5 0.0018039 219.5 0.00136934 0.00154697 219.5 0.00203494 0.00201882 0.00196209 219.5 0.00210851 219.5
0.0022762 220 0.00180448 220 0.00136963 0.00154765 220 0.00203624 0.00202048 0.00196289 220 0.00210902 220
0.00227632 220.5 0.00180526 220.5 0.00137549 0.00154868 220.5 0.0020373 0.00202157 0.00196316 220.5 0.00210915 220.5
0.00227712 221 0.00180607 221 0.00135531 0.00154943 221 0.00203842 0.00202325 0.00196386 221 0.00210968 221
0.00227723 221.5 0.00180639 221.5 0.00137263 0.00155033 221.5 0.00203934 0.00202431 0.00196413 221.5 0.00210996 221.5
0.00227776 222 0.00180689 222 0.00136998 0.00155097 222 0.00204041 0.00202581 0.00196489 222 0.0021104 222
0.00227803 222.5 0.001807 222.5 0.00139506 0.00155185 222.5 0.00204131 0.00202688 0.00196496 222.5 0.00211046 222.5
0.00227883 223 0.00180787 223 0.00137695 0.00155254 223 0.00204248 0.00202814 0.00196547 223 0.0021109 223
0.00227911 223.5 0.00180813 223.5 0.00138564 0.00155328 223.5 0.00204317 0.00202898 0.00196568 223.5 0.00211112 223.5
0.00227968 224 0.00180871 224 0.00137579 0.0015538 224 0.00204405 0.00203035 0.00196641 224 0.00211157 224
0.00227984 224.5 0.00180899 224.5 0.00137247 0.00155443 224.5 0.00204486 0.00203118 0.00196655 224.5 0.00211151 224.5
0.00228038 225 0.00180961 225 0.00136952 0.00155483 225 0.002046 0.00203256 0.00196702 225 0.00211187 225
0.00228049 225.5 0.00180964 225.5 0.0013812 0.00155558 225.5 0.00204645 0.00203335 0.00196722 225.5 0.002112 225.5
0.00228116 226 0.00181037 226 0.0013633 0.0015562 226 0.00204729 0.00203444 0.00196774 226 0.00211232 226
0.00228124 226.5 0.00181042 226.5 0.0013714 0.00155674 226.5 0.00204796 0.00203503 0.00196783 226.5 0.00211248 226.5
0.00228186 227 0.00181097 227 0.00136027 0.00155736 227 0.00204867 0.00203621 0.00196836 227 0.00211286 227
0.00228212 227.5 0.00181122 227.5 0.00137269 0.00155776 227.5 0.00204932 0.00203696 0.00196824 227.5 0.00211269 227.5
0.00228266 228 0.00181162 228 0.00137106 0.00155818 228 0.00205013 0.00203807 0.00196871 228 0.00211312 228
0.00228276 228.5 0.00181186 228.5 0.00136807 0.00155869 228.5 0.00205051 0.0020389 0.0019687 228.5 0.00211305 228.5
0.00228316 229 0.00181231 229 0.00136105 0.00155925 229 0.00205132 0.00203982 0.0019689 229 0.0021136 229
0.00228328 229.5 0.00181252 229.5 0.001371 0.00155973 229.5 0.00205183 0.00204026 0.00196909 229.5 0.0021133 229.5
0.00228375 230 0.00181279 230 0.00136094 0.00156024 230 0.00205265 0.00204102 0.00196962 230 0.00211376 230
0.00228382 230.5 0.00181295 230.5 0.00137012 0.0015606 230.5 0.00205315 0.00204184 0.00196957 230.5 0.00211383 230.5
0.00228436 231 0.00181359 231 0.00135589 0.00156107 231 0.00205388 0.00204274 0.00197005 231 0.00211418 231
0.00228437 231.5 0.00181345 231.5 0.00136722 0.00156133 231.5 0.00205429 0.0020433 0.00197002 231.5 0.00211407 231.5
0.00228477 232 0.00181396 232 0.00135654 0.00156172 232 0.00205498 0.00204421 0.00197039 232 0.0021145 232
0.00228474 232.5 0.00181415 232.5 0.00137241 0.00156216 232.5 0.00205535 0.00204466 0.00197041 232.5 0.0021145 232.5
0.00228508 233 0.00181442 233 0.00137111 0.00156261 233 0.00205604 0.00204534 0.00197081 233 0.00211481 233
0.00228538 233.5 0.00181448 233.5 0.00138155 0.00156293 233.5 0.0020562 0.0020459 0.00197083 233.5 0.00211466 233.5
0.00228572 234 0.00181497 234 0.00137095 0.00156322 234 0.00205689 0.00204661 0.0019711 234 0.00211508 234
0.00228563 234.5 0.00181492 234.5 0.00136657 0.00156349 234.5 0.00205724 0.00204705 0.00197117 234.5 0.00211485 234.5
0.00228605 235 0.00181532 235 0.00135898 0.00156393 235 0.00205799 0.00204776 0.00197163 235 0.00211515 235
0.00228621 235.5 0.00181524 235.5 0.00138111 0.00156413 235.5 0.00205836 0.00204817 0.0019716 235.5 0.00211504 235.5
0.00228668 236 0.00181568 236 0.00137469 0.00156405 236 0.00205899 0.00204926 0.00197183 236 0.00211541 236
0.00228674 236.5 0.00181558 236.5 0.00139059 0.00156454 236.5 0.00205925 0.00204952 0.0019719 236.5 0.00211526 236.5
0.00228724 237 0.00181605 237 0.00137926 0.00156502 237 0.00205992 0.00205015 0.00197223 237 0.00211545 237
0.0022871 237.5 0.00181602 237.5 0.00138991 0.00156533 237.5 0.00206005 0.00205058 0.00197215 237.5 0.00211571 237.5
0.00228753 238 0.0018164 238 0.00136509 0.0015658 238 0.00206078 0.00205115 0.0019725 238 0.00211596 238
0.00228766 238.5 0.00181622 238.5 0.00137648 0.00156594 238.5 0.00206103 0.00205165 0.00197258 238.5 0.00211568 238.5
0.0022878 239 0.00181648 239 0.00137082 0.00156632 239 0.00206171 0.00205227 0.0019729 239 0.00211596 239
0.0022877 239.5 0.00181653 239.5 0.0013614 0.00156639 239.5 0.00206184 0.00205221 0.00197295 239.5 0.0021157 239.5
0.00228806 240 0.00181687 240 0.00135688 0.00156677 240 0.00206255 0.00205299 0.0019731 240 0.00211603 240
0.00228813 240.5 0.00181681 240.5 0.00137524 0.001567 240.5 0.00206254 0.0020534 0.00197303 240.5 0.00211551 240.5
0.00228847 241 0.00181725 241 0.00136477 0.00156738 241 0.00206322 0.00205394 0.0019733 241 0.00211574 241
0.0022882 241.5 0.00181731 241.5 0.00137768 0.0015674 241.5 0.00206328 0.00205426 0.00197323 241.5 0.00211598 241.5
0.00228865 242 0.00181758 242 0.00136331 0.00156768 242 0.00206384 0.00205503 0.00197347 242 0.00211615 242
0.00228867 242.5 0.00181761 242.5 0.00137229 0.00156786 242.5 0.00206379 0.00205499 0.00197338 242.5 0.00211606 242.5
0.00228899 243 0.00181795 243 0.00135729 0.00156812 243 0.00206453 0.00205596 0.0019737 243 0.00211617 243
0.00228899 243.5 0.00181796 243.5 0.00137059 0.00156815 243.5 0.00206438 0.00205615 0.00197357 243.5 0.00211547 243.5
0.00228908 244 0.00181825 244 0.00135898 0.00156849 244 0.00206491 0.00205673 0.00197371 244 0.00211604 244
0.0022891 244.5 0.00181812 244.5 0.00136423 0.00156863 244.5 0.0020652 0.00205684 0.00197376 244.5 0.00211593 244.5
0.00228954 245 0.00181831 245 0.00135671 0.0015692 245 0.00206557 0.0020576 0.00197396 245 0.00211632 245
0.00228925 245.5 0.00181838 245.5 0.00136268 0.00156918 245.5 0.00206625 0.00205762 0.00197375 245.5 0.00211626 245.5
0.00228962 246 0.00181859 246 0.00137174 0.00156956 246 0.00206675 0.00205814 0.00197407 246 0.00211675 246
0.00228958 246.5 0.00181852 246.5 0.00136825 0.00156942 246.5 0.00206656 0.00205838 0.001974 246.5 0.00211646 246.5
0.00228995 247 0.00181878 247 0.00136222 0.00156983 247 0.00206721 0.00205899 0.00197417 247 0.00211655 247
0.00229001 247.5 0.00181867 247.5 0.00137492 0.00156988 247.5 0.00206715 0.00205901 0.00197409 247.5 0.0021165 247.5
0.00229027 248 0.00181911 248 0.00135903 0.00157018 248 0.00206778 0.00205962 0.0019747 248 0.00211667 248
0.00228997 248.5 0.00181908 248.5 0.00137667 0.00157022 248.5 0.00206782 0.00205952 0.00197467 248.5 0.00211672 248.5
0.00229048 249 0.00181932 249 0.00136667 0.00157077 249 0.00206841 0.00206019 0.00197468 249 0.0021169 249
0.00229028 249.5 0.00181944 249.5 0.00136219 0.00157074 249.5 0.00206841 0.00206038 0.00197448 249.5 0.00211659 249.5
0.00229057 250 0.00181935 250 0.0013611 0.00157107 250 0.0020688 0.00206069 0.0019749 250 0.00211675 250
0.00229048 250.5 0.0018194 250.5 0.00136011 0.00157105 250.5 0.00206894 0.00206091 0.0019748 250.5 0.00211655 250.5
0.00229084 251 0.0018197 251 0.00135886 0.00157146 251 0.0020696 0.00206136 0.0019749 251 0.00211688 251
0.00229087 251.5 0.0018196 251.5 0.00136827 0.00157134 251.5 0.0020695 0.00206139 0.00197509 251.5 0.00211666 251.5
0.00229102 252 0.00181991 252 0.00135407 0.00157171 252 0.00206993 0.00206223 0.00197539 252 0.00211689 252
0.00229093 252.5 0.00181985 252.5 0.00135958 0.00157178 252.5 0.0020699 0.00206206 0.00197505 252.5 0.00211667 252.5
0.00229133 253 0.00182021 253 0.00135964 0.0015722 253 0.00207053 0.00206278 0.00197518 253 0.00211692 253
0.00229108 253.5 0.00181989 253.5 0.00136274 0.00157198 253.5 0.00207046 0.00206266 0.00197525 253.5 0.00211685 253.5
0.00229141 254 0.00182008 254 0.00135788 0.00157238 254 0.00207098 0.00206267 0.00197542 254 0.0021172 254
0.00229129 254.5 0.00181992 254.5 0.00138413 0.00157215 254.5 0.00207096 0.00206306 0.00197534 254.5 0.00211707 254.5
0.00229155 255 0.00182022 255 0.00135706 0.00157264 255 0.0020715 0.00206374 0.00197558 255 0.00211733 255
0.00229129 255.5 0.00182018 255.5 0.00135206 0.0015727 255.5 0.0020714 0.00206386 0.00197554 255.5 0.0021171 255.5
0.00229157 256 0.00182039 256 0.00136395 0.00157298 256 0.00207185 0.00206445 0.00197589 256 0.00211735 256
0.00229153 256.5 0.00182051 256.5 0.00137295 0.00157291 256.5 0.00207194 0.00206427 0.00197572 256.5 0.00211726 256.5
0.00229184 257 0.00182092 257 0.00136254 0.00157344 257 0.00207224 0.00206481 0.0019758 257 0.00211737 257
0.00229172 257.5 0.00182069 257.5 0.00135975 0.00157344 257.5 0.00207223 0.00206457 0.00197575 257.5 0.00211712 257.5
0.00229207 258 0.00182092 258 0.00135372 0.0015737 258 0.00207272 0.00206517 0.00197583 258 0.00211747 258
0.00229193 258.5 0.00182096 258.5 0.00135586 0.00157356 258.5 0.00207262 0.00206515 0.00197569 258.5 0.00211734 258.5
0.00229217 259 0.00182115 259 0.00135052 0.00157405 259 0.00207314 0.00206549 0.00197583 259 0.00211767 259
0.0022919 259.5 0.00182108 259.5 0.00136781 0.00157388 259.5 0.00207311 0.00206543 0.00197578 259.5 0.00211747 259.5
0.00229182 260 0.00182126 260 0.00135478 0.0015743 260 0.00207352 0.00206585 0.00197602 260 0.0021177 260
0.00229198 260.5 0.00182114 260.5 0.00136231 0.00157407 260.5 0.00207368 0.0020656 0.0019759 260.5 0.00211758 260.5
0.00229239 261 0.0018213 261 0.00134863 0.00157449 261 0.00207419 0.00206635 0.00197628 261 0.0021179 261
0.00229237 261.5 0.00182139 261.5 0.00134989 0.00157442 261.5 0.0020742 0.00206641 0.00197616 261.5 0.00211745 261.5
0.0022927 262 0.00182161 262 0.00133797 0.00157481 262 0.00207459 0.0020669 0.00197625 262 0.00211767 262
0.00229235 262.5 0.00182138 262.5 0.00136428 0.00157478 262.5 0.00207414 0.00206676 0.00197614 262.5 0.00211745 262.5
0.00229221 263 0.00182169 263 0.00135134 0.0015752 263 0.00207487 0.00206719 0.00197643 263 0.0021177 263
0.00229252 263.5 0.00182149 263.5 0.00137348 0.00157517 263.5 0.00207504 0.00206733 0.00197607 263.5 0.00211741 263.5
0.00229289 264 0.00182157 264 0.00137049 0.00157516 264 0.00207528 0.00206765 0.00197635 264 0.00211772 264
0.00229274 264.5 0.00182149 264.5 0.00136294 0.00157524 264.5 0.00207533 0.00206767 0.00197636 264.5 0.00211744 264.5
0.00229309 265 0.00182169 265 0.00136807 0.0015754 265 0.00207586 0.00206789 0.00197663 265 0.00211765 265
0.00229294 265.5 0.00182146 265.5 0.00138115 0.00157549 265.5 0.00207571 0.0020679 0.00197654 265.5 0.00211756 265.5
0.00229341 266 0.00182201 266 0.00136134 0.00157581 266 0.00207617 0.00206858 0.0019765 266 0.00211785 266
0.00229309 266.5 0.0018219 266.5 0.00136866 0.00157589 266.5 0.00207627 0.00206844 0.00197643 266.5 0.0021178 266.5
0.00229343 267 0.00182219 267 0.00135519 0.00157615 267 0.0020765 0.00206889 0.00197653 267 0.00211811 267
0.00229333 267.5 0.00182212 267.5 0.00136512 0.00157601 267.5 0.00207639 0.00206887 0.00197665 267.5 0.00211782 267.5
0.0022938 268 0.0018223 268 0.00135715 0.00157631 268 0.00207691 0.00206929 0.00197682 268 0.00211801 268
0.00229362 268.5 0.00182217 268.5 0.00136777 0.00157594 268.5 0.00207675 0.00206942 0.00197664 268.5 0.0021177 268.5
0.00229389 269 0.00182262 269 0.00134785 0.00157663 269 0.00207727 0.00206989 0.00197706 269 0.00211803 269
0.00229378 269.5 0.00182246 269.5 0.00137562 0.00157644 269.5 0.00207716 0.0020697 0.00197693 269.5 0.0021179 269.5
0.00229386 270 0.00182266 270 0.00137063 0.00157675 270 0.00207769 0.00207024 0.00197722 270 0.00211809 270
0.00229357 270.5 0.00182264 270.5 0.00137974 0.00157663 270.5 0.00207743 0.00207018 0.00197687 270.5 0.00211773 270.5
0.00229391 271 0.00182288 271 0.00136427 0.00157694 271 0.00207806 0.00207074 0.00197724 271 0.00211817 271
0.00229386 271.5 0.00182271 271.5 0.0013616 0.0015768 271.5 0.00207798 0.00207056 0.00197719 271.5 0.00211797 271.5
0.00229424 272 0.00182304 272 0.00136439 0.00157719 272 0.00207835 0.00207106 0.00197725 272 0.00211826 272
0.00229408 272.5 0.00182275 272.5 0.00138283 0.00157709 272.5 0.00207817 0.002071 0.00197708 272.5 0.00211802 272.5
0.00229438 273 0.00182299 273 0.00137211 0.00157742 273 0.00207859 0.00207153 0.00197739 273 0.00211833 273
0.00229438 273.5 0.00182288 273.5 0.00138251 0.00157726 273.5 0.00207861 0.00207144 0.00197727 273.5 0.00211802 273.5
0.00229441 274 0.00182323 274 0.0013556 0.00157758 274 0.00207907 0.00207167 0.00197737 274 0.00211819 274
0.00229404 274.5 0.00182305 274.5 0.00137631 0.00157757 274.5 0.0020793 0.00207156 0.00197722 274.5 0.00211801 274.5
0.00229436 275 0.00182324 275 0.001381 0.00157798 275 0.00207947 0.00207186 0.0019775 275 0.0021182 275
0.0022943 275.5 0.00182316 275.5 0.00138252 0.0015778 275.5 0.00207937 0.00207196 0.00197744 275.5 0.00211806 275.5
0.00229465 276 0.00182334 276 0.00137691 0.0015781 276 0.00207975 0.00207238 0.0019777 276 0.00211849 276
0.00229454 276.5 0.00182319 276.5 0.00138222 0.00157809 276.5 0.00207958 0.00207238 0.00197743 276.5 0.00211819 276.5
0.00229473 277 0.00182337 277 0.00138353 0.00157843 277 0.00207992 0.00207264 0.00197765 277 0.00211835 277
0.00229456 277.5 0.00182331 277.5 0.00138676 0.0015783 277.5 0.00207999 0.00207263 0.00197744 277.5 0.00211806 277.5
0.00229498 278 0.0018234 278 0.00137974 0.00157868 278 0.00208043 0.00207293 0.00197786 278 0.00211815 278
0.00229483 278.5 0.00182336 278.5 0.00138761 0.00157854 278.5 0.0020804 0.00207278 0.00197757 278.5 0.00211789 278.5
0.00229487 279 0.00182371 279 0.00137556 0.00157877 279 0.00208065 0.00207312 0.0019777 279 0.00211829 279
0.00229467 279.5 0.00182355 279.5 0.00137829 0.00157857 279.5 0.00208048 0.00207316 0.00197752 279.5 0.00211809 279.5
0.00229492 280 0.00182372 280 0.00137174 0.00157897 280 0.00208077 0.00207353 0.00197775 280 0.00211845 280
0.00229474 280.5 0.00182357 280.5 0.00138192 0.00157895 280.5 0.00208089 0.00207333 0.00197756 280.5 0.00211818 280.5
0.00229507 281 0.00182377 281 0.00137152 0.00157924 281 0.00208108 0.00207371 0.00197778 281 0.00211836 281
0.00229484 281.5 0.0018235 281.5 0.00138308 0.00157904 281.5 0.00208089 0.00207364 0.00197775 281.5 0.00211801 281.5
0.00229514 282 0.00182357 282 0.00138007 0.00157955 282 0.0020811 0.0020741 0.00197804 282 0.00211839 282
0.00229506 282.5 0.00182317 282.5 0.00140468 0.00157927 282.5 0.00208112 0.00207396 0.00197793 282.5 0.00211828 282.5
0.00229538 283 0.00182387 283 0.00136994 0.00157982 283 0.00208144 0.00207431 0.00197828 283 0.00211855 283
0.00229515 283.5 0.00182377 283.5 0.00137676 0.0015797 283.5 0.00208158 0.00207407 0.001978 283.5 0.00211846 283.5
0.00229544 284 0.00182402 284 0.00136208 0.00157998 284 0.00208198 0.00207444 0.00197807 284 0.00211867 284
0.00229555 284.5 0.00182396 284.5 0.00137675 0.00157986 284.5 0.00208191 0.00207431 0.00197745 284.5 0.00211843 284.5
0.00229582 285 0.00182411 285 0.00135773 0.00158026 285 0.0020823 0.00207461 0.00197824 285 0.00211855 285
0.00229546 285.5 0.0018241 285.5 0.00137091 0.00158006 285.5 0.00208221 0.00207456 0.00197797 285.5 0.00211846 285.5
0.00229585 286 0.00182417 286 0.00137037 0.00158032 286 0.00208257 0.00207482 0.00197786 286 0.00211859 286
0.00229569 286.5 0.00182392 286.5 0.00136537 0.00158025 286.5 0.00208262 0.00207492 0.00197772 286.5 0.00211832 286.5
0.00229577 287 0.00182435 287 0.00135784 0.00158067 287 0.00208283 0.00207521 0.00197809 287 0.00211792 287
0.00229566 287.5 0.00182406 287.5 0.00137922 0.00158052 287.5 0.00208293 0.00207508 0.00197799 287.5 0.00211814 287.5
0.002296 288 0.00182432 288 0.00136722 0.00158088 288 0.00208346 0.00207537 0.00197828 288 0.00211881 288
0.00229567 288.5 0.00182421 288.5 0.00137222 0.00158077 288.5 0.00208304 0.00207545 0.00197803 288.5 0.00211853 288.5
0.00229605 289 0.00182434 289 0.00136655 0.00158096 289 0.00208336 0.00207558 0.00197826 289 0.0021189 289
0.00229584 289.5 0.00182416 289.5 0.00136733 0.00158097 289.5 0.00208348 0.00207553 0.00197832 289.5 0.00211851 289.5
0.00229583 290 0.00182422 290 0.00135914 0.00158115 290 0.00208396 0.00207578 0.00197839 290 0.0021188 290
0.00229593 290.5 0.00182398 290.5 0.00137433 0.00158112 290.5 0.00208389 0.00207563 0.00197832 290.5 0.00211862 290.5
0.00229623 291 0.00182439 291 0.00136902 0.00158136 291 0.00208418 0.0020761 0.00197841 291 0.00211876 291
0.00229589 291.5 0.00182423 291.5 0.00137438 0.0015812 291.5 0.00208423 0.00207609 0.00197837 291.5 0.00211847 291.5
0.00229624 292 0.00182443 292 0.00137238 0.00158157 292 0.00208435 0.00207624 0.00197844 292 0.00211867 292
0.00229594 292.5 0.00182431 292.5 0.00138844 0.00158159 292.5 0.00208402 0.00207629 0.00197838 292.5 0.0021184 292.5
0.00229637 293 0.00182452 293 0.00136238 0.00158186 293 0.00208468 0.00207651 0.00197843 293 0.0021187 293
0.00229612 293.5 0.0018245 293.5 0.00137984 0.00158169 293.5 0.00208436 0.0020764 0.00197853 293.5 0.00211849 293.5
0.00229651 294 0.00182466 294 0.0013759 0.00158186 294 0.00208478 0.00207673 0.00197878 294 0.00211865 294
0.00229615 294.5 0.00182455 294.5 0.00138444 0.00158196 294.5 0.00208481 0.00207682 0.00197858 294.5 0.0021185 294.5
0.00229646 295 0.00182474 295 0.00137133 0.00158233 295 0.002085 0.00207708 0.00197879 295 0.00211876 295
0.00229645 295.5 0.00182439 295.5 0.0013912 0.00158214 295.5 0.00208504 0.00207703 0.00197859 295.5 0.00211847 295.5
0.0022965 296 0.0018247 296 0.00138128 0.00158222 296 0.00208524 0.00207721 0.0019789 296 0.00211879 296
0.00229637 296.5 0.0018246 296.5 0.00139081 0.00158198 296.5 0.00208514 0.00207706 0.00197874 296.5 0.00211853 296.5
0.00229656 297 0.00182482 297 0.00137257 0.00158251 297 0.00208538 0.00207732 0.001979 297 0.00211866 297
0.00229626 297.5 0.00182481 297.5 0.00138132 0.00158229 297.5 0.00208526 0.00207727 0.00197895 297.5 0.00211877 297.5
0.00229669 298 0.00182496 298 0.00136757 0.00158271 298 0.00208563 0.00207759 0.00197912 298 0.00211865 298
0.00229647 298.5 0.00182466 298.5 0.00138758 0.00158272 298.5 0.00208558 0.00207774 0.00197892 298.5 0.00211844 298.5
0.00229665 299 0.00182504 299 0.00137018 0.00158304 299 0.00208586 0.00207777 0.00197912 299 0.00211874 299
0.00229641 299.5 0.00182487 299.5 0.00138109 0.00158285 299.5 0.00208562 0.00207792 0.00197882 299.5 0.00211854 299.5
0.00229617 300 0.00182519 300 0.00137305 0.00158315 300 0.0020861 0.002078 0.0019791 300 0.00211871 300
0.00229684 300.5 0.00182507 300.5 0.00138711 0.00158293 300.5 0.00208601 0.00207803 0.00197923 300.5 0.00211846 300.5
0.00229689 301 0.00182527 301 0.0013771 0.00158331 301 0.00208637 0.00207814 0.00197933 301 0.00211861 301
0.00229679 301.5 0.00182524 301.5 0.00137961 0.00158313 301.5 0.00208616 0.00207807 0.00197937 301.5 0.00211841 301.5
0.00229709 302 0.00182527 302 0.001378 0.00158351 302 0.00208641 0.00207825 0.0019792 302 0.00211857 302
0.00229687 302.5 0.00182525 302.5 0.00138418 0.00158328 302.5 0.00208626 0.00207836 0.00197912 302.5 0.00211841 302.5
0.00229706 303 0.00182553 303 0.0013824 0.0015836 303 0.00208664 0.00207843 0.00197918 303 0.00211868 303
0.00229678 303.5 0.00182545 303.5 0.00138507 0.00158351 303.5 0.00208662 0.00207839 0.00197919 303.5 0.00211862 303.5
0.0022969 304 0.00182568 304 0.00138029 0.00158377 304 0.00208696 0.00207861 0.0019792 304 0.00211835 304
0.00229672 304.5 0.00182544 304.5 0.00139185 0.00158356 304.5 0.00208691 0.0020785 0.00197891 304.5 0.00211876 304.5
0.00229701 305 0.00182573 305 0.00137334 0.001584 305 0.00208745 0.0020786 0.00197918 305 0.00211888 305
0.00229682 305.5 0.00182569 305.5 0.00137958 0.00158391 305.5 0.00208722 0.00207897 0.00197935 305.5 0.00211861 305.5
0.00229691 306 0.00182581 306 0.00137607 0.00158418 306 0.00208768 0.00207907 0.00197944 306 0.00211865 306
0.00229695 306.5 0.00182552 306.5 0.00139502 0.001584 306.5 0.0020874 0.00207915 0.00197939 306.5 0.00211866 306.5
0.00229717 307 0.00182581 307 0.0013709 0.00158438 307 0.00208758 0.0020792 0.0019795 307 0.00211881 307
0.00229726 307.5 0.00182553 307.5 0.00138586 0.00158424 307.5 0.00208757 0.00207923 0.00197937 307.5 0.00211861 307.5
0.00229749 308 0.00182586 308 0.00137281 0.00158443 308 0.00208812 0.00207906 0.00197938 308 0.0021188 308
0.00229737 308.5 0.00182566 308.5 0.00138659 0.00158428 308.5 0.00208788 0.00207959 0.00197947 308.5 0.00211884 308.5
0.00229744 309 0.0018258 309 0.0013859 0.00158466 309 0.00208834 0.0020794 0.00197941 309 0.00211874 309
0.00229739 309.5 0.00182592 309.5 0.00137707 0.0015845 309.5 0.00208826 0.0020799 0.00197947 309.5 0.00211898 309.5
0.00229719 310 0.00182605 310 0.00137999 0.00158482 310 0.00208844 0.00207984 0.00197971 310 0.00211879 310
0.00229731 310.5 0.00182581 310.5 0.00139285 0.00158454 310.5 0.00208824 0.00208014 0.0019796 310.5 0.00211882 310.5
0.00229745 311 0.00182608 311 0.00138003 0.00158492 311 0.00208879 0.00208003 0.00197964 311 0.0021189 311
0.00229739 311.5 0.00182596 311.5 0.00139205 0.00158476 311.5 0.00208845 0.00208014 0.00197963 311.5 0.00211888 311.5
0.00229739 312 0.0018259 312 0.00140046 0.00158523 312 0.00208893 0.00208022 0.00197978 312 0.00211886 312
0.00229759 312.5 0.00182564 312.5 0.00141169 0.00158496 312.5 0.00208905 0.00208049 0.00197983 312.5 0.00211884 312.5
0.00229755 313 0.00182622 313 0.00138386 0.00158537 313 0.00208921 0.00208033 0.00197948 313 0.00211888 313
0.00229785 313.5 0.00182606 313.5 0.00139337 0.00158509 313.5 0.00208911 0.00208046 0.0019797 313.5 0.00211897 313.5
0.00229782 314 0.00182634 314 0.00137758 0.00158538 314 0.00208936 0.00208035 0.00197973 314 0.00211893 314
0.00229776 314.5 0.00182629 314.5 0.00137569 0.00158525 314.5 0.00208908 0.00208019 0.00198008 314.5 0.00211912 314.5
0.00229767 315 0.0018263 315 0.00137336 0.0015856 315 0.00208944 0.00208051 0.00198001 315 0.00211899 315
0.00229774 315.5 0.00182622 315.5 0.00139088 0.00158544 315.5 0.00208938 0.00208062 0.00198014 315.5 0.0021189 315.5
0.00229783 316 0.00182638 316 0.00138712 0.00158568 316 0.00208996 0.00208049 0.00198018 316 0.00211896 316
0.00229784 316.5 0.0018264 316.5 0.00139326 0.00158519 316.5 0.0020896 0.00208093 0.00198026 316.5 0.00211922 316.5
0.00229797 317 0.00182655 317 0.00138856 0.00158565 317 0.00208985 0.00208075 0.00197994 317 0.00211877 317
0.00229752 317.5 0.00182662 317.5 0.00138438 0.00158556 317.5 0.00208996 0.00208087 0.00198007 317.5 0.00211912 317.5
0.00229803 318 0.00182656 318 0.00137647 0.00158601 318 0.00209008 0.00208078 0.00197987 318 0.00211883 318
0.00229806 318.5 0.0018264 318.5 0.00138273 0.00158581 318.5 0.00209021 0.00208104 0.00198021 318.5 0.00211907 318.5
0.00229835 319 0.00182622 319 0.00140294 0.00158607 319 0.00209034 0.00208067 0.00197989 319 0.0021187 319
0.00229833 319.5 0.00182643 319.5 0.00139746 0.00158587 319.5 0.00209015 0.00208098 0.00198016 319.5 0.00211898 319.5
0.00229809 320 0.00182675 320 0.0013762 0.00158622 320 0.00209048 0.00208099 0.00198009 320 0.0021189 320
0.00226442 320.5 0.00178483 320.5 0.101305 0.00153884 320.5 0.00203316 0.0020359 0.00194166 320.5 0.00208721 320.5
0.00223898 321 0.00175804 321 0.101305 0.00150949 321 0.00200393 0.00201037 0.00191549 321 0.00206258 321
0.00223595 321.5 0.00175452 321.5 0.101305 0.00150519 321.5 0.00199848 0.0020053 0.00191251 321.5 0.00205981 321.5
0.0022336 322 0.00175213 322 0.101304 0.00150249 322 0.00199504 0.00200139 0.00190991 322 0.00205778 322
0.00223218 322.5 0.0017502 322.5 0.101304 0.00149985 322.5 0.00199197 0.00199839 0.00190816 322.5 0.00205631 322.5
0.00223061 323 0.00174847 323 0.101304 0.001498 323 0.00198938 0.00199557 0.00190673 323 0.00205446 323
0.00226292 323.5 0.0017881 323.5 0.00139465 0.00154237 323.5 0.00204457 0.00203863 0.00194387 323.5 0.00208554 323.5
0.00228746 324 0.00181407 324 0.00138186 0.00157039 324 0.00207186 0.0020616 0.00196812 324 0.00210892 324
0.00221887 324.5 0.00172825 324.5 0.201119 0.00147439 324.5 0.00195373 0.00196912 0.00188902 324.5 0.00204295 324.5
0.00216881 325 0.00167552 325 0.201158 0.00141716 325 0.00189646 0.00191998 0.00183779 325 0.00199426 325
0.00216311 325.5 0.00166976 325.5 0.201165 0.00141005 325.5 0.00188784 0.00191109 0.00183242 325.5 0.00198941 325.5
0.00215921 326 0.00166554 326 0.201155 0.00140528 326 0.0018819 0.00190431 0.0018282 326 0.00198573 326
0.00215645 326.5 0.00166197 326.5 0.201158 0.00140112 326.5 0.00187714 0.00189946 0.0018252 326.5 0.00198305 326.5
0.00215381 327 0.00165932 327 0.201153 0.00139783 327 0.00187291 0.00189474 0.00182243 327 0.00198056 327
0.00222251 327.5 0.0017433 327.5 0.00140984 0.00149089 327.5 0.00198905 0.00198593 0.00190116 327.5 0.00204604 327.5
0.00227209 328 0.00179581 328 0.00139274 0.00154777 328 0.00204573 0.00203359 0.00195182 328 0.00209401 328
0.00216476 328.5 0.00166297 328.5 0.300637 0.00140024 328.5 0.00186221 0.00188972 0.00182777 328.5 0.00199021 328.5
0.00209019 329 0.00158426 329 0.300675 0.00131534 329 0.00177611 0.00181612 0.00175117 329 0.00191735 329
0.00208216 329.5 0.00157597 329.5 0.300683 0.0013061 329.5 0.00176412 0.00180393 0.00174357 329.5 0.0019104 329.5
0.00207677 330 0.00157022 330 0.300671 0.00129991 330 0.00175581 0.0017948 0.00173791 330 0.00190512 330
0.00207281 330.5 0.00156575 330.5 0.300664 0.0012947 330.5 0.00174942 0.00178807 0.00173361 330.5 0.00190145 330.5
0.0020694 331 0.0015618 331 0.300678 0.00129067 331 0.00174422 0.00178162 0.00172979 331 0.00189781 331
0.0021783 331.5 0.00169292 331.5 0.00143451 0.001434 331.5 0.00192636 0.00192499 0.00185369 331.5 0.00200238 331.5
0.00225405 332 0.00177322 332 0.00139772 0.00152049 332 0.00201308 0.00199854 0.00193109 332 0.00207596 332
0.00210391 332.5 0.00158976 332.5 0.400404 0.00131982 332.5 0.00176002 0.0018006 0.00175906 332.5 0.00192996 332.5
0.00200412 333 0.00148425 333 0.400449 0.00120794 333 0.00164499 0.00170301 0.00165636 333 0.00183209 333
0.00199361 333.5 0.0014739 333.5 0.400441 0.00119693 333.5 0.0016306 0.00168771 0.00164657 333.5 0.00182265 333.5
0.00198649 334 0.00146651 334 0.400446 0.00118947 334 0.00162055 0.00167643 0.00163948 334 0.00181561 334
0.00198135 334.5 0.00146091 334.5 0.400437 0.00118346 334.5 0.00161262 0.00166775 0.00163421 334.5 0.00181063 334.5
0.00197693 335 0.00145604 335 0.400441 0.00117861 335 0.00160626 0.00166 0.0016295 335 0.00180619 335
0.00213044 335.5 0.00163744 335.5 0.0014335 0.00137287 335.5 0.00185717 0.00185694 0.00180169 335.5 0.00195415 335.5
0.00223273 336 0.00174668 336 0.00139192 0.00148994 336 0.00197533 0.00195798 0.00190741 336 0.00205421 336
0.00203576 336.5 0.00150967 336.5 0.500302 0.0012362 336.5 0.00165017 0.00170523 0.00168316 336.5 0.00186141 336.5
0.00191009 337 0.00137683 337 0.500377 0.00109699 337 0.00150559 0.00158294 0.00155353 337 0.00173786 337
0.00189711 337.5 0.00136448 337.5 0.500361 0.00108425 337.5 0.00148845 0.00156394 0.0015416 337.5 0.0017263 337.5
0.00188839 338 0.00135577 338 0.500365 0.00107561 338 0.00147665 0.0015503 0.00153294 338 0.00171798 338
0.00188228 338.5 0.00134916 338.5 0.500369 0.00106893 338.5 0.00146781 0.00153973 0.0015263 338.5 0.00171164 338.5
0.00187692 339 0.00134345 339 0.500376 0.00106342 339 0.00146039 0.00153056 0.00152057 339 0.00170623 339
0.0020788 339.5 0.0015771 339.5 0.00145071 0.00130605 339.5 0.00178047 0.00178064 0.00174459 339.5 0.00190152 339.5
0.00220874 340 0.00171645 340 0.00139447 0.00145456 340 0.00193173 0.00191059 0.00187996 340 0.00202969 340
0.00196027 340.5 0.00142373 340.5 0.600187 0.00115029 340.5 0.00153471 0.00160414 0.00159971 340.5 0.00178575 340.5
0.00180842 341 0.001264 341 0.600264 0.00098394 341 0.00136093 0.00145711 0.00144289 341 0.00163542 341
0.00179301 341.5 0.00124979 341.5 0.600255 0.000970272 341.5 0.00134179 0.00143544 0.00142854 341.5 0.0016213 341.5
0.00178262 342 0.00123991 342 0.600264 0.000961049 342 0.00132891 0.00142023 0.00141846 342 0.00161121 342
0.00177531 342.5 0.00123247 342.5 0.600242 0.000953952 342.5 0.00131959 0.00140837 0.00141088 342.5 0.00160368 342.5
0.00176907 343 0.00122583 343 0.600278 0.000948397 343 0.00131158 0.00139821 0.0014043 343 0.00159716 343
0.00202311 343.5 0.00151157 343.5 0.00145596 0.001235 343.5 0.00169772 0.00169798 0.00168214 343.5 0.00184324 343.5
0.00218199 344 0.00168228 344 0.00138117 0.00141612 344 0.00188405 0.00185859 0.0018482 344 0.00200077 344
0.00187793 344.5 0.00133444 344.5 0.699734 0.00106774 344.5 0.00142036 0.00150349 0.00150961 344.5 0.00170165 344.5
0.00169929 345 0.00114828 345 0.699844 0.000876925 345 0.00121919 0.00133384 0.00132493 345 0.00152332 345
0.00168141 345.5 0.00113276 345.5 0.699809 0.000862801 345.5 0.00119911 0.00131086 0.00130857 345.5 0.00150643 345.5
0.00166926 346 0.00112181 346 0.699834 0.000853828 346 0.00118638 0.00129489 0.00129724 346 0.00149468 346
0.00166069 346.5 0.0011137 346.5 0.699833 0.00084717 346.5 0.00117714 0.00128289 0.00128854 346.5 0.0014859 346.5
0.00165335 347 0.00110677 347 0.699847 0.000841896 347 0.00116981 0.00127255 0.00128132 347 0.00147839 347
0.0019624 347.5 0.0014412 347.5 0.00146786 0.00116366 347.5 0.00161402 0.00161548 0.00161378 347.5 0.00177821 347.5
0.00215139 348 0.00164401 348 0.0013798 0.00137711 348 0.00183543 0.00180703 0.00181197 348 0.0019671 348
0.00178775 348.5 0.00124337 348.5 0.799253 0.000992229 348.5 0.00131311 0.00141057 0.00141356 348.5 0.00160768 348.5
0.00158111 349 0.00103039 349 0.799364 0.000778362 349 0.00108783 0.00122052 0.00120055 349 0.00139953 349
0.00155996 349.5 0.00101329 349.5 0.799357 0.000764871 349.5 0.00106847 0.00119778 0.00118192 349.5 0.00137952 349.5
0.00154561 350 0.00100175 350 0.799364 0.000756599 350 0.00105676 0.00118233 0.00116921 350 0.00136557 350
0.00153539 350.5 0.000993055 350.5 0.799355 0.000750836 350.5 0.00104877 0.00117124 0.00115972 350.5 0.00135461 350.5
0.00152697 351 0.000985742 351 0.799364 0.000746357 351 0.00104262 0.00116198 0.00115147 351 0.00134536 351
0.0018945 351.5 0.0013646 351.5 0.00147787 0.00109443 351.5 0.00153356 0.00153905 0.00153714 351.5 0.00170317 351.5
0.0021152 352 0.00160095 352 0.00137384 0.00134008 352 0.00178985 0.00176143 0.00176914 352 0.00192574 352
0.00214752 352.5 0.00163758 352.5 0.00137206 0.00137991 352.5 0.00183904 0.00181004 0.0018042 352.5 0.00195854 352.5
0.00216779 353 0.00166243 353 0.00138566 0.00140758 353 0.00187172 0.0018428 0.00182803 353 0.00198061 353
0.00218302 353.5 0.00168171 353.5 0.00138338 0.00142917 353.5 0.00189678 0.00186781 0.00184653 353.5 0.0019975 353.5
0.00219398 354 0.00169702 354 0.00139866 0.00144651 354 0.00191632 0.00188711 0.0018609 354 0.00201088 354
0.0022031 354.5 0.00171013 354.5 0.00138909 0.00146109 354.5 0.00193243 0.00190371 0.00187301 354.5 0.00202212 354.5
0.00221044 355 0.00172094 355 0.00139859 0.00147327 355 0.00194566 0.00191741 0.00188305 355 0.00203111 355
0.00221704 355.5 0.0017304 355.5 0.00138196 0.00148411 355.5 0.00195763 0.00192918 0.00189169 355.5 0.0020389 355.5
0.0022223 356 0.00173811 356 0.00139911 0.00149313 356 0.00196736 0.00193928 0.00189892 356 0.00204533 356
0.00222733 356.5 0.00174542 356.5 0.00139023 0.00150093 356.5 0.00197645 0.00194869 0.00190544 356.5 0.00205128 356.5
0.0022311 357 0.00175142 357 0.00138203 0.00150825 357 0.00198391 0.00195639 0.00191088 357 0.00205605 357
0.00223508 357.5 0.00175696 357.5 0.0013727 0.00151465 357.5 0.00199103 0.00196388 0.00191606 357.5 0.00206055 357.5
0.00223799 358 0.00176162 358 0.00138802 0.00152021 358 0.00199687 0.00197035 0.00192002 358 0.00206415 358
0.00224104 358.5 0.00176615 358.5 0.00137649 0.00152539 358.5 0.00200284 0.00197644 0.00192411 358.5 0.002068 358.5
0.0022436 359 0.00176991 359 0.00138527 0.00152982 359 0.00200755 0.00198164 0.00192738 359 0.00207091 359
0.00224632 359.5 0.00177349 359.5 0.00136716 0.00153427 359.5 0.00201244 0.00198668 0.00193077 359.5 0.00207395 359.5
0.00224797 360 0.00177644 360 0.00137377 0.00153793 360 0.00201648 0.00199099 0.00193342 360 0.00207614 360
0.00225031 360.5 0.00177933 360.5 0.00136508 0.00154155 360.5 0.00202041 0.00199541 0.00193609 360.5 0.00207834 360.5
0.00225176 361 0.00178172 361 0.00138393 0.0015445 361 0.00202375 0.00199904 0.00193823 361 0.00208023 361
0.00225372 361.5 0.00178443 361.5 0.00137166 0.00154758 361.5 0.00202733 0.00200301 0.00194059 361.5 0.00208229 361.5
0.00225501 362 0.00178647 362 0.00137024 0.00154984 362 0.00203013 0.00200615 0.00194225 362 0.00208376 362
0.00225695 362.5 0.00178856 362.5 0.00136726 0.00155261 362.5 0.00203329 0.00200949 0.00194422 362.5 0.00208553 362.5
0.00225827 363 0.00179005 363 0.00135968 0.00155474 363 0.00203592 0.00201232 0.00194565 363 0.00208677 363
0.00225958 363.5 0.00179212 363.5 0.00134151 0.00155705 363.5 0.00203864 0.0020153 0.00194724 363.5 0.00208805 363.5
0.0022606 364 0.00179345 364 0.00135625 0.00155889 364 0.00204075 0.00201779 0.00194859 364 0.00208883 364
0.00226197 364.5 0.00179516 364.5 0.00135546 0.00156099 364.5 0.00204323 0.00202041 0.00195002 364.5 0.00209051 364.5
0.00226276 365 0.00179653 365 0.00136508 0.00156243 365 0.00204508 0.00202248 0.00195118 365 0.00209139 365
0.00226421 365.5 0.00179799 365.5 0.00135915 0.00156434 365.5 0.00204731 0.00202507 0.00195239 365.5 0.00209238 365.5
0.00226496 366 0.00179888 366 0.00137449 0.00156565 366 0.00204897 0.00202709 0.00195307 366 0.00209292 366
0.00226594 366.5 0.00180022 366.5 0.0013553 0.00156718 366.5 0.00205104 0.00202944 0.00195435 366.5 0.00209404 366.5
0.00226641 367 0.00180092 367 0.00135806 0.00156818 367 0.00205235 0.0020313 0.00195509 367 0.00209472 367
0.00226749 367.5 0.00180211 367.5 0.00135636 0.00156972 367.5 0.00205439 0.00203324 0.00195603 367.5 0.00209561 367.5
0.00226814 368 0.00180277 368 0.00136865 0.00157066 368 0.00205549 0.0020349 0.00195651 368 0.00209608 368
0.00226898 368.5 0.0018037 368.5 0.00137024 0.00157201 368.5 0.00205719 0.00203691 0.0019574 368.5 0.00209676 368.5
0.00226939 369 0.00180433 369 0.00137057 0.00157283 369 0.00205827 0.00203809 0.00195773 369 0.002097 369
0.00227045 369.5 0.00180526 369.5 0.00134949 0.00157402 369.5 0.00205986 0.00203994 0.00195857 369.5 0.00209771 369.5
0.00227069 370 0.00180561 370 0.0013717 0.0015748 370 0.00206056 0.00204144 0.0019592 370 0.00209818 370
0.00227134 370.5 0.00180644 370.5 0.00137467 0.00157582 370.5 0.00206184 0.00204283 0.00195995 370.5 0.00209887 370.5
0.00227174 371 0.00180708 371 0.00136876 0.00157652 371 0.00206288 0.00204398 0.00196031 371 0.00209907 371
0.00227255 371.5 0.00180809 371.5 0.00136009 0.00157745 371.5 0.00206436 0.00204562 0.00196099 371.5 0.00209969 371.5
0.00227285 372 0.00180836 372 0.00137196 0.00157802 372 0.00206496 0.0020466 0.00196119 372 0.00209987 372
0.0022737 372.5 0.00180899 372.5 0.00135282 0.0015789 372.5 0.00206646 0.0020482 0.00196175 372.5 0.00210049 372.5
0.00227394 373 0.00180931 373 0.00135428 0.00157944 373 0.00206698 0.00204931 0.00196181 373 0.0021006 373
0.00227483 373.5 0.00180994 373.5 0.00135503 0.00158035 373.5 0.00206842 0.00205058 0.00196273 373.5 0.00210107 373.5
0.00227503 374 0.00181032 374 0.00136547 0.00158071 374 0.00206876 0.00205149 0.00196287 374 0.0021012 374
0.00227581 374.5 0.00181111 374.5 0.0013546 0.00158154 374.5 0.0020699 0.00205263 0.00196344 374.5 0.0021016 374.5
0.00227595 375 0.00181122 375 0.00135744 0.0015817 375 0.00207048 0.00205353 0.00196354 375 0.00210168 375
0.00227648 375.5 0.00181166 375.5 0.00135452 0.0015825 375.5 0.00207157 0.00205496 0.00196401 375.5 0.00210215 375.5
0.00227686 376 0.00181168 376 0.00137179 0.00158289 376 0.00207214 0.00205563 0.00196408 376 0.00210191 376
0.00227734 376.5 0.00181234 376.5 0.00135276 0.00158366 376.5 0.00207323 0.0020562 0.00196455 376.5 0.00210249 376.5
0.00227737 377 0.00181252 377 0.00137404 0.00158386 377 0.00207364 0.00205719 0.00196482 377 0.00210241 377
0.00227805 377.5 0.00181305 377.5 0.0013573 0.00158467 377.5 0.00207449 0.00205881 0.00196523 377.5 0.00210293 377.5
0.00227806 378 0.00181329 378 0.00136545 0.00158485 378 0.00207503 0.00205955 0.00196534 378 0.00210296 378
0.00227869 378.5 0.00181383 378.5 0.00136645 0.00158551 378.5 0.00207578 0.00206071 0.00196581 378.5 0.00210339 378.5
0.00227889 379 0.00181411 379 0.00137422 0.00158577 379 0.00207619 0.00206124 0.00196594 379 0.00210349 379
0.00227935 379.5 0.00181449 379.5 0.00135643 0.00158636 379.5 0.00207713 0.00206242 0.00196627 379.5 0.00210378 379.5
0.0022792 380 0.00181444 380 0.0013626 0.00158637 380 0.00207753 0.00206302 0.00196627 380 0.00210397 380
0.00227936 380.5 0.00181502 380.5 0.001354 0.00158696 380.5 0.00207828 0.00206387 0.00196688 380.5 0.00210421 380.5
0.00227986 381 0.00181516 381 0.00137163 0.00158716 381 0.00207873 0.00206443 0.00196669 381 0.00210424 381
0.00228037 381.5 0.00181559 381.5 0.00136158 0.0015876 381.5 0.00207964 0.00206555 0.00196722 381.5 0.00210466 381.5
0.0022804 382 0.00181553 382 0.00138103 0.00158767 382 0.00207969 0.00206595 0.00196728 382 0.00210463 382
0.00228092 382.5 0.00181601 382.5 0.00138095 0.00158822 382.5 0.0020805 0.00206692 0.00196754 382.5 0.0021049 382.5
0.00228088 383 0.00181604 383 0.00138032 0.00158838 383 0.00208047 0.00206735 0.00196751 383 0.00210486 383
0.00228142 383.5 0.00181654 383.5 0.00137495 0.00158902 383.5 0.00208147 0.00206804 0.00196796 383.5 0.00210515 383.5
0.00228145 384 0.00181647 384 0.00139158 0.00158874 384 0.00208162 0.00206865 0.00196781 384 0.00210514 384
0.00228196 384.5 0.001817 384.5 0.00137969 0.00158958 384.5 0.0020826 0.00206949 0.00196819 384.5 0.00210538 384.5
0.00228196 385 0.00181679 385 0.00139857 0.00158947 385 0.00208274 0.00206989 0.00196822 385 0.00210522 385
0.00228251 385.5 0.00181716 385.5 0.00137821 0.00158984 385.5 0.00208354 0.00207071 0.00196857 385.5 0.0021056 385.5
0.00228228 386 0.00181729 386 0.0013801 0.00159016 386 0.00208385 0.00207108 0.00196818 386 0.00210559 386
0.00228281 386.5 0.00181766 386.5 0.00138304 0.00159064 386.5 0.00208449 0.00207189 0.00196878 386.5 0.00210585 386.5
0.00228278 387 0.00181751 387 0.00139157 0.00159074 387 0.00208462 0.00207206 0.0019689 387 0.00210575 387
0.00228301 387.5 0.00181799 387.5 0.00137872 0.00159128 387.5 0.00208514 0.00207299 0.00196922 387.5 0.0021061 387.5
0.00228304 388 0.00181825 388 0.00139322 0.00159141 388 0.00208516 0.00207323 0.00196903 388 0.002106 388
0.00228359 388.5 0.00181861 388.5 0.00137804 0.00159176 388.5 0.00208595 0.00207395 0.00196923 388.5 0.00210617 388.5
0.00228352 389 0.00181857 389 0.00137928 0.00159178 389 0.00208613 0.0020743 0.00196928 389 0.00210602 389
0.00228393 389.5 0.00181901 389.5 0.00135294 0.00159218 389.5 0.00208664 0.00207474 0.00196977 389.5 0.00210664 389.5
0.00228382 390 0.00181888 390 0.00136847 0.00159226 390 0.00208688 0.00207504 0.00196955 390 0.00210636 390
0.00228439 390.5 0.00181901 390.5 0.00136413 0.00159252 390.5 0.00208757 0.00207602 0.00197002 390.5 0.00210684 390.5
0.00228431 391 0.00181917 391 0.00137072 0.0015926 391 0.00208745 0.00207619 0.00196987 391 0.00210647 391
0.00228461 391.5 0.00181928 391.5 0.00136621 0.00159317 391.5 0.0020881 0.00207699 0.00197005 391.5 0.00210689 391.5
0.00228451 392 0.00181928 392 0.00138765 0.0015931 392 0.00208806 0.00207714 0.00196991 392 0.00210678 392
0.00228468 392.5 0.00181958 392.5 0.00135878 0.00159364 392.5 0.00208887 0.00207792 0.00197022 392.5 0.00210698 392.5
0.00228453 393 0.00181949 393 0.0013872 0.0015936 393 0.00208883 0.00207819 0.00197017 393 0.00210674 393
0.00228512 393.5 0.00181986 393.5 0.00137007 0.00159406 393.5 0.00208934 0.00207871 0.00197047 393.5 0.00210698 393.5
0.00228492 394 0.00181979 394 0.00136682 0.00159403 394 0.00208924 0.00207886 0.00197022 394 0.00210695 394
0.0022856 394.5 0.00182011 394.5 0.00137184 0.00159446 394.5 0.00208997 0.00207942 0.00197065 394.5 0.00210724 394.5
0.00228539 395 0.00182002 395 0.00138138 0.0015942 395 0.00208981 0.00207949 0.00197057 395 0.00210688 395
0.0022859 395.5 0.00182027 395.5 0.00134936 0.00159468 395.5 0.00209062 0.00208005 0.00197105 395.5 0.00210723 395.5
0.00228574 396 0.00182035 396 0.00136475 0.00159467 396 0.0020906 0.00208034 0.00197081 396 0.00210717 396
0.00228597 396.5 0.0018206 396.5 0.00136388 0.001595 396.5 0.00209111 0.00208105 0.00197103 396.5 0.00210753 396.5
0.00228588 397 0.00182062 397 0.00136557 0.00159491 397 0.00209114 0.00208113 0.00197096 397 0.00210721 397
0.00228621 397.5 0.00182089 397.5 0.00136618 0.00159528 397.5 0.00209188 0.00208168 0.00197114 397.5 0.0021074 397.5
0.00228614 398 0.00182083 398 0.00138041 0.00159509 398 0.00209169 0.00208197 0.00197122 398 0.00210725 398
0.00228649 398.5 0.00182108 398.5 0.00138346 0.00159548 398.5 0.00209222 0.00208245 0.00197123 398.5 0.00210741 398.5
0.00228648 399 0.00182112 399 0.00138365 0.00159532 399 0.00209221 0.00208236 0.00197119 399 0.00210723 399
0.00228673 399.5 0.00182134 399.5 0.00136395 0.00159575 399.5 0.00209249 0.00208286 0.00197142 399.5 0.00210765 399.5
0.00228668 400 0.00182127 400 0.00137177 0.00159573 400 0.00209249 0.00208319 0.00197137 400 0.00210757 400
0.00228712 400.5 0.0018217 400.5 0.00135081 0.00159562 400.5 0.00209307 0.00208363 0.00197161 400.5 0.0021077 400.5
0.00228693 401 0.00182161 401 0.00136662 0.0015959 401 0.00209298 0.00208355 0.00197124 401 0.00210749 401
0.00228753 401.5 0.00182175 401.5 0.00137525 0.00159645 401.5 0.00209362 0.00208441 0.00197157 401.5 0.00210778 401.5
0.00228723 402 0.0018216 402 0.00137404 0.00159643 402 0.0020934 0.0020844 0.00197159 402 0.00210747 402
0.00228778 402.5 0.00182204 402.5 0.00135515 0.00159681 402.5 0.00209403 0.00208476 0.00197164 402.5 0.00210776 402.5
0.00228763 403 0.00182159 403 0.00137382 0.00159655 403 0.00209404 0.00208499 0.00197161 403 0.00210742 403
0.00228778 403.5 0.00182198 403.5 0.00135617 0.00159693 403.5 0.00209471 0.00208537 0.00197191 403.5 0.00210763 403.5
0.00228758 404 0.00182189 404 0.00136927 0.00159662 404 0.0020947 0.00208555 0.0019718 404 0.00210737 404
0.00228786 404.5 0.00182191 404.5 0.00136763 0.00159716 404.5 0.00209533 0.00208573 0.00197229 404.5 0.00210771 404.5
0.00228758 405 0.00182208 405 0.00138358 0.00159711 405 0.00209522 0.0020859 0.00197186 405 0.00210758 405
0.00228791 405.5 0.00182237 405.5 0.00136748 0.00159727 405.5 0.00209557 0.00208664 0.00197204 405.5 0.00210793 405.5
0.00228789 406 0.00182213 406 0.00139131 0.0015972 406 0.00209555 0.00208663 0.00197212 406 0.00210792 406
0.00228806 406.5 0.00182241 406.5 0.00138192 0.0015975 406.5 0.0020959 0.00208695 0.00197239 406.5 0.00210789 406.5
0.00228802 407 0.00182248 407 0.00138414 0.00159744 407 0.00209583 0.00208722 0.00197225 407 0.00210786 407
0.00228821 407.5 0.00182243 407.5 0.00137285 0.00159791 407.5 0.00209646 0.00208765 0.00197268 407.5 0.00210826 407.5
0.00228828 408 0.00182244 408 0.00137924 0.00159785 408 0.00209628 0.00208757 0.0019725 408 0.00210804 408
0.00228844 408.5 0.00182282 408.5 0.001366 0.00159829 408.5 0.00209671 0.00208791 0.00197269 408.5 0.00210837 408.5
0.00228847 409 0.00182257 409 0.0013741 0.00159804 409 0.00209682 0.00208774 0.00197261 409 0.0021081 409
0.00228872 409.5 0.00182268 409.5 0.00137635 0.00159852 409.5 0.00209736 0.00208814 0.00197264 409.5 0.00210828 409.5
0.00228852 410 0.00182265 410 0.0013889 0.0015983 410 0.00209724 0.00208865 0.00197261 410 0.00210807 410
0.0022888 410.5 0.00182292 410.5 0.00137401 0.00159875 410.5 0.00209765 0.00208887 0.00197303 410.5 0.00210818 410.5
0.00228886 411 0.00182263 411 0.00138662 0.0015986 411 0.00209774 0.00208909 0.00197299 411 0.00210816 411
0.00228888 411.5 0.00182297 411.5 0.00136986 0.00159889 411.5 0.00209814 0.0020893 0.00197316 411.5 0.00210833 411.5
0.00228883 412 0.00182272 412 0.00138213 0.00159898 412 0.00209809 0.00208934 0.00197299 412 0.0021083 412
0.00228893 412.5 0.00182303 412.5 0.00138101 0.00159923 412.5 0.00209858 0.00208952 0.00197328 412.5 0.00210835 412.5
0.00228879 413 0.001823 413 0.00137995 0.00159895 413 0.00209868 0.00208993 0.00197318 413 0.00210818 413
0.00228899 413.5 0.00182324 413.5 0.00137747 0.00159926 413.5 0.00209919 0.00208998 0.00197325 413.5 0.00210834 413.5
0.00228891 414 0.00182313 414 0.0013763 0.00159895 414 0.00209882 0.0020901 0.00197308 414 0.00210841 414
0.00228925 414.5 0.00182333 414.5 0.001368 0.00159938 414.5 0.00209926 0.00209055 0.00197347 414.5 0.00210835 414.5
0.00228933 415 0.00182314 415 0.0013901 0.00159932 415 0.00209925 0.00209082 0.00197334 415 0.00210833 415
0.00228929 415.5 0.00182344 415.5 0.00137424 0.00159957 415.5 0.00209957 0.00209077 0.00197349 415.5 0.00210867 415.5
0.00228949 416 0.00182331 416 0.00138868 0.00159945 416 0.00209956 0.00209109 0.00197334 416 0.00210866 416
0.0022894 416.5 0.00182361 416.5 0.00137569 0.00159956 416.5 0.00209994 0.0020912 0.00197357 416.5 0.0021088 416.5
0.00228965 417 0.00182345 417 0.0013808 0.00159967 417 0.00209992 0.00209165 0.0019731 417 0.0021087 417
0.00228956 417.5 0.00182371 417.5 0.00137183 0.00160007 417.5 0.00210036 0.00209159 0.00197355 417.5 0.0021089 417.5
0.0022897 418 0.00182356 418 0.00137476 0.00159984 418 0.0021004 0.00209189 0.00197356 418 0.00210896 418
0.00228977 418.5 0.00182383 418.5 0.00136343 0.00160015 418.5 0.00210072 0.00209172 0.00197362 418.5 0.00210894 418.5
0.00228985 419 0.00182361 419 0.00136853 0.00160007 419 0.00210078 0.00209206 0.00197355 419 0.00210909 419
0.00228952 419.5 0.00182388 419.5 0.00136293 0.00160033 419.5 0.00210118 0.00209185 0.00197357 419.5 0.00210895 419.5
0.00228946 420 0.00182372 420 0.00137367 0.00160014 420 0.00210108 0.00209224 0.00197361 420 0.00210911 420
0.00228991 420.5 0.00182407 420.5 0.00136887 0.00160058 420.5 0.00210129 0.0020924 0.0019736 420.5 0.00210905 420.5
0.00229029 421 0.00182392 421 0.00137904 0.00160027 421 0.00210138 0.00209262 0.00197368 421 0.00210896 421
0.00229013 421.5 0.00182424 421.5 0.0013611 0.00160065 421.5 0.00210169 0.00209273 0.00197352 421.5 0.00210895 421.5
0.00229038 422 0.00182413 422 0.00135814 0.00160045 422 0.00210172 0.00209325 0.00197366 422 0.00210902 422
0.0022903 422.5 0.00182421 422.5 0.00136294 0.00160084 422.5 0.00210201 0.00209308 0.00197363 422.5 0.00210897 422.5
0.00229048 423 0.00182407 423 0.00137163 0.00160092 423 0.00210192 0.00209346 0.00197379 423 0.00210911 423
0.00229039 423.5 0.00182437 423.5 0.00135245 0.00160117 423.5 0.00210227 0.00209339 0.00197365 423.5 0.00210893 423.5
0.0022908 424 0.00182422 424 0.0013642 0.00160108 424 0.00210235 0.00209392 0.00197389 424 0.0021092 424
0.00229071 424.5 0.00182447 424.5 0.00136415 0.00160144 424.5 0.00210244 0.00209393 0.00197395 424.5 0.0021088 424.5
0.00229089 425 0.00182426 425 0.00136319 0.00160115 425 0.0021024 0.00209434 0.00197387 425 0.00210913 425
0.00229065 425.5 0.00182428 425.5 0.00136061 0.00160136 425.5 0.00210287 0.00209411 0.00197383 425.5 0.00210918 425.5
0.0022909 426 0.00182428 426 0.00137101 0.00160129 426 0.00210262 0.00209438 0.00197411 426 0.00210955 426
0.00229071 426.5 0.0018245 426.5 0.00136806 0.00160157 426.5 0.00210314 0.0020942 0.00197394 426.5 0.00210933 426.5
0.00229089 427 0.00182433 427 0.00137793 0.00160135 427 0.00210313 0.00209463 0.00197412 427 0.00210933 427
0.00229088 427.5 0.00182461 427.5 0.00137229 0.00160166 427.5 0.00210311 0.00209455 0.00197388 427.5 0.00210904 427.5
0.00229106 428 0.00182466 428 0.00137112 0.00160155 428 0.00210331 0.00209505 0.00197408 428 0.00210907 428
0.00229091 428.5 0.00182494 428.5 0.00136579 0.00160198 428.5 0.00210354 0.00209505 0.00197399 428.5 0.00210922 428.5
0.00229117 429 0.00182472 429 0.0013704 0.00160183 429 0.0021035 0.00209544 0.0019741 429 0.0021092 429
0.00229104 429.5 0.00182486 429.5 0.00135743 0.00160209 429.5 0.00210367 0.00209529 0.0019738 429.5 0.00210908 429.5
0.0022911 430 0.00182481 430 0.00137933 0.00160185 430 0.00210378 0.0020957 0.0019743 430 0.00210925 430
0.0022909 430.5 0.00182486 430.5 0.00137029 0.00160204 430.5 0.00210406 0.00209565 0.00197412 430.5 0.00210928 430.5
0.00229102 431 0.00182474 431 0.00137551 0.00160204 431 0.00210433 0.00209586 0.00197431 431 0.00210918 431
0.00229107 431.5 0.001825 431.5 0.00135983 0.00160236 431.5 0.00210435 0.00209581 0.0019743 431.5 0.00210908 431.5
0.00229141 432 0.00182474 432 0.00135251 0.00160209 432 0.00210438 0.00209613 0.00197442 432 0.00210919 432
0.00229108 432.5 0.00182504 432.5 0.00134967 0.00160247 432.5 0.00210447 0.0020961 0.00197435 432.5 0.00210902 432.5
0.00229147 433 0.001825 433 0.00136422 0.00160233 433 0.00210448 0.00209642 0.00197423 433 0.0021092 433
0.00229119 433.5 0.00182503 433.5 0.00136728 0.00160257 433.5 0.00210466 0.00209622 0.00197427 433.5 0.00210912 433.5
0.00229154 434 0.00182493 434 0.00136657 0.00160252 434 0.00210472 0.00209661 0.00197445 434 0.00210935 434
0.00229147 434.5 0.00182503 434.5 0.00137185 0.00160268 434.5 0.00210487 0.0020965 0.00197444 434.5 0.00210936 434.5
0.00229169 435 0.00182525 435 0.00136589 0.00160256 435 0.00210494 0.00209641 0.00197479 435 0.0021094 435
0.00229142 435.5 0.00182516 435.5 0.0013768 0.00160277 435.5 0.00210533 0.00209671 0.00197459 435.5 0.00210915 435.5
0.00229161 436 0.00182526 436 0.00137464 0.00160267 436 0.00210521 0.00209714 0.00197476 436 0.0021094 436
0.00229156 436.5 0.00182525 436.5 0.00137982 0.00160297 436.5 0.00210533 0.00209692 0.00197481 436.5 0.00210922 436.5
0.00229164 437 0.00182518 437 0.00138882 0.00160291 437 0.00210556 0.00209757 0.00197485 437 0.00210949 437
0.0022917 437.5 0.00182525 437.5 0.00138797 0.00160314 437.5 0.00210561 0.00209754 0.00197459 437.5 0.00210934 437.5
0.00229186 438 0.00182534 438 0.00138365 0.00160293 438 0.00210572 0.00209785 0.00197479 438 0.00210951 438
0.00229142 438.5 0.00182547 438.5 0.00136741 0.00160326 438.5 0.00210586 0.00209766 0.00197475 438.5 0.00210934 438.5
0.00229188 439 0.00182558 439 0.00137077 0.00160323 439 0.00210608 0.00209798 0.00197498 439 0.00210974 439
0.00229166 439.5 0.00182542 439.5 0.00137093 0.00160348 439.5 0.002106 0.00209792 0.00197477 439.5 0.00210943 439.5
0.00229201 440 0.00182558 440 0.0013787 0.00160336 440 0.00210635 0.00209808 0.00197506 440 0.00210987 440
0.00229165 440.5 0.00182557 440.5 0.00137524 0.00160355 440.5 0.00210641 0.00209789 0.0019749 440.5 0.0021096 440.5
0.00229204 441 0.00182567 441 0.00137782 0.00160342 441 0.00210652 0.00209827 0.00197509 441 0.00210967 441
0.00229212 441.5 0.00182561 441.5 0.00138713 0.00160361 441.5 0.00210652 0.00209843 0.00197481 441.5 0.00210941 441.5
0.00229236 442 0.00182575 442 0.00138388 0.00160352 442 0.00210659 0.00209881 0.00197495 442 0.00210945 442
0.00229211 442.5 0.0018258 442.5 0.00138533 0.00160367 442.5 0.00210661 0.00209877 0.0019748 442.5 0.00210922 442.5
0.00229202 443 0.00182589 443 0.00137439 0.00160352 443 0.00210675 0.0020991 0.001975 443 0.00210952 443
0.00229207 443.5 0.00182578 443.5 0.00138928 0.00160374 443.5 0.00210658 0.00209877 0.00197463 443.5 0.00210936 443.5
0.00229232 444 0.00182607 444 0.00137615 0.00160377 444 0.0021071 0.0020993 0.00197472 444 0.00210947 444
0.00229206 444.5 0.00182588 444.5 0.00138902 0.00160394 444.5 0.00210713 0.0020991 0.00197427 444.5 0.00210931 444.5
0.0022924 445 0.00182615 445 0.00138946 0.00160382 445 0.00210746 0.00209955 0.00197518 445 0.00210961 445
0.00229221 445.5 0.0018262 445.5 0.00138103 0.00160407 445.5 0.00210749 0.00209906 0.00197504 445.5 0.00210943 445.5
0.00229247 446 0.0018262 446 0.00138067 0.00160406 446 0.00210757 0.00209951 0.00197526 446 0.00210976 446
0.00229225 446.5 0.00182612 446.5 0.00139185 0.00160421 446.5 0.00210745 0.00209955 0.00197493 446.5 0.00210948 446.5
0.00229244 447 0.00182629 447 0.00137929 0.00160411 447 0.00210764 0.00209986 0.00197527 447 0.00210961 447
0.00229216 447.5 0.00182613 447.5 0.00139442 0.00160425 447.5 0.00210771 0.00209966 0.00197511 447.5 0.00210929 447.5
0.00229254 448 0.00182628 448 0.00138371 0.00160425 448 0.00210783 0.00210017 0.00197536 448 0.0021096 448
0.00229241 448.5 0.00182626 448.5 0.00138438 0.00160452 448.5 0.00210759 0.0021001 0.00197528 448.5 0.00210939 448.5
0.00229265 449 0.00182639 449 0.00138105 0.00160441 449 0.00210784 0.00210059 0.00197539 449 0.00210951 449
0.00229278 449.5 0.00182624 449.5 0.00140164 0.00160473 449.5 0.00210761 0.00210025 0.00197525 449.5 0.00210918 449.5
0.00229316 450 0.0018264 450 0.00139758 0.00160469 450 0.0021081 0.00210029 0.00197551 450 0.00210954 450
0.00229276 450.5 0.00182644 450.5 0.00139527 0.00160483 450.5 0.00210812 0.0021006 0.00197532 450.5 0.00210935 450.5
0.00229314 451 0.00182647 451 0.00139081 0.00160467 451 0.00210863 0.00210053 0.00197555 451 0.00210965 451
0.0022931 451.5 0.00182651 451.5 0.00138972 0.00160476 451.5 0.00210839 0.00210072 0.00197549 451.5 0.00210945 451.5
0.0022934 452 0.00182657 452 0.00138081 0.00160482 452 0.00210857 0.00210084 0.00197558 452 0.00210958 452
0.00229324 452.5 0.00182648 452.5 0.00139052 0.00160486 452.5 0.00210851 0.00210062 0.00197542 452.5 0.00210954 452.5
0.00229349 453 0.00182671 453 0.00138076 0.00160489 453 0.00210905 0.00210091 0.00197569 453 0.00210974 453
0.00229317 453.5 0.00182666 453.5 0.00138145 0.00160502 453.5 0.00210891 0.00210076 0.00197554 453.5 0.0021095 453.5
0.0022934 454 0.00182666 454 0.0013812 0.00160501 454 0.00210918 0.00210111 0.00197571 454 0.00210961 454
0.0022931 454.5 0.00182639 454.5 0.00139833 0.00160514 454.5 0.00210899 0.00210099 0.00197553 454.5 0.00210961 454.5
0.00229359 455 0.00182681 455 0.00137192 0.00160516 455 0.00210932 0.00210139 0.00197584 455 0.0021097 455
0.0022933 455.5 0.00182649 455.5 0.00137809 0.00160515 455.5 0.0021093 0.00210127 0.00197584 455.5 0.00210947 455.5
0.00229366 456 0.00182692 456 0.00136452 0.00160517 456 0.00210981 0.00210156 0.00197591 456 0.00210961 456
0.00229363 456.5 0.00182659 456.5 0.0013762 0.00160511 456.5 0.00210973 0.00210145 0.00197556 456.5 0.00210957 456.5
0.00229401 457 0.0018268 457 0.00136788 0.00160524 457 0.00210997 0.00210181 0.00197584 457 0.00210969 457
0.0022938 457.5 0.00182675 457.5 0.00136585 0.00160527 457.5 0.00210947 0.0021015 0.00197572 457.5 0.00210937 457.5
0.00229407 458 0.00182696 458 0.00135968 0.00160519 458 0.00210998 0.00210186 0.00197611 458 0.00210972 458
0.00229375 458.5 0.00182686 458.5 0.0013707 0.00160532 458.5 0.00210961 0.0021017 0.00197586 458.5 0.00210974 458.5
0.00229382 459 0.0018272 459 0.00136505 0.00160556 459 0.00210982 0.00210195 0.00197602 459 0.0021098 459
0.00229372 459.5 0.00182696 459.5 0.00138717 0.00160545 459.5 0.00210993 0.0021019 0.00197577 459.5 0.00210957 459.5
0.00229395 460 0.00182712 460 0.00137412 0.00160547 460 0.00211032 0.0021021 0.00197598 460 0.00210984 460
0.00229363 460.5 0.00182705 460.5 0.00137203 0.0016055 460.5 0.00211005 0.00210208 0.00197583 460.5 0.00210954 460.5
0.00229379 461 0.00182712 461 0.00137018 0.00160568 461 0.00211047 0.00210238 0.00197615 461 0.00210985 461
0.00229367 461.5 0.00182707 461.5 0.00138011 0.00160577 461.5 0.00211027 0.00210212 0.00197592 461.5 0.00210968 461.5
0.00229401 462 0.00182739 462 0.00137072 0.00160585 462 0.0021105 0.00210247 0.0019762 462 0.00210982 462
0.00229374 462.5 0.00182725 462.5 0.00139372 0.00160579 462.5 0.00211046 0.00210238 0.0019761 462.5 0.00210959 462.5
0.00229401 463 0.00182732 463 0.00138165 0.00160598 463 0.00211084 0.00210253 0.00197611 463 0.00210984 463
0.002294 463.5 0.00182686 463.5 0.0014119 0.00160599 463.5 0.0021108 0.00210246 0.00197593 463.5 0.0021097 463.5
0.00229419 464 0.0018274 464 0.00138813 0.00160621 464 0.00211108 0.00210261 0.00197625 464 0.00210978 464
0.00229389 464.5 0.00182725 464.5 0.00138268 0.00160623 464.5 0.00211094 0.00210248 0.00197616 464.5 0.00210938 464.5
0.0022941 465 0.0018274 465 0.0013757 0.00160616 465 0.00211137 0.00210305 0.00197634 465 0.00210963 465
0.0022937 465.5 0.00182731 465.5 0.00139216 0.0016061 465.5 0.00211123 0.00210285 0.0019761 465.5 0.00210947 465.5
0.00229401 466 0.0018275 466 0.00137649 0.0016063 466 0.00211153 0.00210295 0.00197609 466 0.00210966 466
0.00229389 466.5 0.00182745 466.5 0.0013917 0.00160627 466.5 0.00211136 0.00210286 0.00197599 466.5 0.00210956 466.5
0.00229427 467 0.00182755 467 0.00137644 0.00160659 467 0.00211143 0.00210332 0.00197631 467 0.00210979 467
0.00229411 467.5 0.00182729 467.5 0.00139771 0.00160655 467.5 0.00211122 0.00210294 0.00197625 467.5 0.00210964 467.5
0.00229444 468 0.00182754 468 0.00138449 0.00160675 468 0.00211162 0.00210317 0.00197628 468 0.00210978 468
0.00229425 468.5 0.0018274 468.5 0.00139124 0.00160661 468.5 0.00211145 0.00210315 0.00197615 468.5 0.00210971 468.5
0.0022943 469 0.00182747 469 0.00139127 0.00160674 469 0.00211189 0.00210327 0.00197642 469 0.00210993 469
0.00229409 469.5 0.00182717 469.5 0.00139023 0.00160671 469.5 0.00211178 0.00210308 0.00197625 469.5 0.00210977 469.5
0.00229438 470 0.00182736 470 0.00138223 0.00160691 470 0.00211188 0.00210353 0.00197641 470 0.00210993 470
0.00229402 470.5 0.00182734 470.5 0.00138802 0.00160698 470.5 0.00211174 0.00210326 0.00197615 470.5 0.00210969 470.5
0.00229414 471 0.00182744 471 0.00138165 0.00160725 471 0.00211207 0.00210377 0.00197652 471 0.00210997 471
0.0022604 471.5 0.00178559 471.5 0.101302 0.00156109 471.5 0.00205613 0.00205952 0.00193765 471.5 0.00207768 471.5
0.00223504 472 0.00175898 472 0.101306 0.00153223 472 0.00202786 0.00203508 0.00191193 472 0.00205319 472
0.00223188 472.5 0.00175536 472.5 0.101313 0.00152801 472.5 0.00202276 0.00202997 0.00190861 472.5 0.00204985 472.5
0.00222981 473 0.00175283 473 0.101302 0.00152534 473 0.00201958 0.00202628 0.0019063 473 0.00204814 473
0.0022278 473.5 0.00175078 473.5 0.101305 0.00152267 473.5 0.00201655 0.00202321 0.00190437 473.5 0.00204633 473.5
0.00222659 474 0.00174926 474 0.101301 0.00152095 474 0.00201454 0.0020207 0.00190306 474 0.00204524 474
0.00225848 474.5 0.00178871 474.5 0.00139506 0.00156423 474.5 0.00206763 0.00206214 0.00193982 474.5 0.00207585 474.5
0.00228359 475 0.00181463 475 0.00137011 0.00159198 475 0.00209462 0.00208541 0.00196499 475 0.00209977 475
0.00221443 475.5 0.00172913 475.5 0.201112 0.00149812 475.5 0.00198017 0.00199517 0.00188508 475.5 0.00203292 475.5
0.00216494 476 0.00167672 476 0.20113 0.00144177 476 0.00192391 0.00194754 0.00183425 476 0.00198457 476
0.00215885 476.5 0.00167073 476.5 0.201138 0.00143476 476.5 0.00191522 0.00193842 0.00182852 476.5 0.00197913 476.5
0.00215521 477 0.00166658 477 0.20113 0.00142978 477 0.00190946 0.00193237 0.00182467 477 0.00197581 477
0.00215206 477.5 0.00166303 477.5 0.201146 0.00142614 477.5 0.00190442 0.00192722 0.00182135 477.5 0.00197297 477.5
0.00214994 478 0.00166063 478 0.201132 0.00142312 478 0.00190074 0.00192301 0.0018188 478 0.00197062 478
0.00221847 478.5 0.00174405 478.5 0.00139947 0.00151397 478.5 0.00201351 0.00201078 0.00189749 478.5 0.00203622 478.5
0.00226846 479 0.00179668 479 0.00136541 0.00157017 479 0.00206929 0.00205807 0.00194855 479 0.00208477 479
0.00216049 479.5 0.00166432 479.5 0.300605 0.00142563 479.5 0.00189052 0.00191825 0.00182385 479.5 0.00197977 479.5
0.0020863 480 0.00158583 480 0.300647 0.00134209 480 0.00180614 0.00184675 0.00174736 480 0.00190735 480
0.00207799 480.5 0.00157751 480.5 0.300652 0.00133318 480.5 0.00179431 0.00183454 0.0017396 480.5 0.00189991 480.5
0.00207297 481 0.00157205 481 0.300624 0.001327 481 0.00178656 0.0018262 0.00173431 481 0.00189504 481
0.00206878 481.5 0.00156728 481.5 0.300642 0.00132204 481.5 0.00178003 0.00181885 0.00172991 481.5 0.00189072 481.5
0.00206582 482 0.00156358 482 0.300644 0.00131816 482 0.00177477 0.00181314 0.00172635 482 0.00188763 482
0.00217445 482.5 0.00169414 482.5 0.00140803 0.00145871 482.5 0.00195234 0.00195176 0.00184977 482.5 0.00199259 482.5
0.00225035 483 0.00177448 483 0.00137071 0.00154409 483 0.00203772 0.00202465 0.00192796 483 0.00206661 483
0.00209957 483.5 0.00159119 483.5 0.400407 0.00134715 483.5 0.00179039 0.00183173 0.00175522 483.5 0.00191925 483.5
0.00200033 484 0.00148658 484 0.400414 0.00123665 484 0.00167789 0.00173617 0.00165284 484 0.00182159 484
0.00198952 484.5 0.00147607 484.5 0.400427 0.00122581 484.5 0.00166337 0.00172091 0.00164267 484.5 0.00181149 484.5
0.0019829 485 0.00146906 485 0.400414 0.00121865 485 0.00165396 0.00171027 0.00163568 485 0.00180535 485
0.00197751 485.5 0.0014633 485.5 0.400429 0.00121258 485.5 0.00164619 0.00170146 0.00163019 485.5 0.00180001 485.5
0.00197356 486 0.00145864 486 0.400433 0.00120785 486 0.00164001 0.00169421 0.00162574 486 0.00179596 486
0.00212674 486.5 0.00163911 486.5 0.00143497 0.00139886 486.5 0.00188511 0.00188566 0.00179781 486.5 0.00194423 486.5
0.00222947 487 0.00174827 487 0.00137288 0.00151419 487 0.00200159 0.00198568 0.00190425 487 0.00204509 487
0.0020319 487.5 0.00151197 487.5 0.500299 0.00126451 487.5 0.00168336 0.00173867 0.00167941 487.5 0.00185096 487.5
0.00190698 488 0.00137981 488 0.500366 0.00112712 488 0.00154158 0.00161857 0.00155032 488 0.00172737 488
0.00189378 488.5 0.00136725 488.5 0.500374 0.00111452 488.5 0.00152462 0.00160024 0.00153778 488.5 0.00171534 488.5
0.00188546 489 0.0013589 489 0.50036 0.00110627 489 0.00151332 0.00158751 0.00152958 489 0.00170725 489
0.00187881 489.5 0.00135202 489.5 0.500364 0.00109957 489.5 0.00150453 0.00157685 0.00152282 489.5 0.00170059 489.5
0.00187389 490 0.00134674 490 0.500342 0.00109426 490 0.00149744 0.00156838 0.0015174 490 0.00169519 490
0.00207544 490.5 0.001579 490.5 0.00143374 0.00133363 490.5 0.00181091 0.00181245 0.00174143 490.5 0.00189105 490.5
0.00220565 491 0.00171835 491 0.00137012 0.00148051 491 0.0019603 0.00194084 0.00187699 491 0.00201994 491
0.00195687 491.5 0.00142662 491.5 0.600177 0.00117993 491.5 0.00157049 0.0016405 0.0015962 491.5 0.00177466 491.5
0.00180546 492 0.00126748 492 0.600245 0.00101583 492 0.00139971 0.00149609 0.00143967 492 0.00162447 492
0.00178981 492.5 0.00125338 492.5 0.600244 0.00100205 492.5 0.00138071 0.00147505 0.00142521 492.5 0.00161004 492.5
0.00177966 493 0.00124366 493 0.600249 0.000993051 493 0.00136823 0.00146051 0.00141539 493 0.00160038 493
0.00177181 493.5 0.00123597 493.5 0.600269 0.00098593 493.5 0.00135846 0.00144862 0.00140762 493.5 0.00159258 493.5
0.00176611 494 0.00122995 494 0.600246 0.000980408 494 0.00135088 0.0014392 0.00140141 494 0.00158635 494
0.00201952 494.5 0.00151406 494.5 0.00145243 0.00126451 494.5 0.0017308 0.00173323 0.00167886 494.5 0.00183296 494.5
0.00217872 495 0.0016845 495 0.00135993 0.00144341 495 0.0019145 0.00189113 0.00184516 495 0.00199133 495
0.00187465 495.5 0.00133781 495.5 0.699737 0.00109737 495.5 0.00145746 0.00154214 0.00150654 495.5 0.00169077 495.5
0.00169656 496 0.00115263 496 0.699815 0.000908165 496 0.00125925 0.00137463 0.00132254 496 0.0015125 496
0.00167827 496.5 0.00113685 496.5 0.699825 0.000893751 496.5 0.00123878 0.00135163 0.00130594 496.5 0.00149561 496.5
0.00166681 497 0.00112633 497 0.699823 0.000884635 497 0.00122599 0.00133589 0.00129505 497 0.00148442 497
0.00165795 497.5 0.00111801 497.5 0.699833 0.000877549 497.5 0.00121612 0.00132338 0.00128618 497.5 0.00147523 497.5
0.00165108 498 0.00111152 498 0.699812 0.000872146 498 0.00120847 0.00131338 0.0012792 498 0.00146782 498
0.00195949 498.5 0.00144414 498.5 0.00147284 0.00119332 498.5 0.00164794 0.00165189 0.00161086 498.5 0.00176801 498.5
0.00214872 499 0.00164666 499 0.00137647 0.00140448 499 0.00186655 0.00184069 0.00180919 499 0.00195754 499
0.00178538 499.5 0.00124754 499.5 0.799253 0.00101977 499.5 0.00134887 0.00144845 0.0014112 499.5 0.00159719 499.5
0.00157952 500 0.00103553 500 0.799347 0.000806931 500 0.00112563 0.00126006 0.00119919 500 0.00138944 500
0.00155856 500.5 0.00101845 500.5 0.799364 0.000792502 500.5 0.00110521 0.00123659 0.00118067 500.5 0.00136947 500.5
0.00154467 501 0.00100728 501 0.799352 0.000783752 501 0.00109281 0.00122099 0.00116846 501 0.0013559 501
0.00153457 501.5 0.00099852 501.5 0.799359 0.000777055 501.5 0.0010839 0.0012086 0.00115887 501.5 0.00134489 501.5
0.00152659 502 0.000991426 502 0.799344 0.000772093 502 0.00107706 0.00119926 0.00115095 502 0.00133614 502
0.00189286 502.5 0.00136869 502.5 0.00147711 0.00112183 502.5 0.00156564 0.00157439 0.00153529 502.5 0.00169356 502.5
0.00211364 503 0.00160474 503 0.00137938 0.00136558 503 0.00181936 0.00179373 0.00176737 503 0.00191659 503
0.0021456 503.5 0.00164081 503.5 0.0013859 0.0014044 503.5 0.00186674 0.00184067 0.00180215 503.5 0.00194918 503.5
0.00216617 504 0.00166597 504 0.00137484 0.00143153 504 0.00189916 0.00187292 0.00182634 504 0.00197177 504
0.00218073 504.5 0.00168504 504.5 0.00138422 0.00145245 504.5 0.00192318 0.00189667 0.00184417 504.5 0.00198855 504.5
0.00219229 505 0.00170065 505 0.00138137 0.00146967 505 0.00194258 0.00191604 0.00185894 505 0.00200211 505
0.00220113 505.5 0.00171331 505.5 0.00138197 0.00148352 505.5 0.0019583 0.00193166 0.00187085 505.5 0.00201271 505.5
0.00220885 506 0.00172412 506 0.0013886 0.00149581 506 0.00197158 0.00194531 0.00188115 506 0.00202224 506
0.00221478 506.5 0.00173301 506.5 0.00139442 0.00150582 506.5 0.00198277 0.0019566 0.0018897 506.5 0.00203001 506.5
0.00222064 507 0.00174123 507 0.00137316 0.0015151 507 0.00199261 0.00196686 0.00189713 507 0.00203675 507
0.00222495 507.5 0.00174806 507.5 0.00138128 0.001523 507.5 0.00200121 0.0019753 0.0019034 507.5 0.00204221 507.5
0.00222942 508 0.0017543 508 0.00136705 0.00153025 508 0.00200884 0.00198326 0.001909 508 0.00204741 508
0.00223278 508.5 0.00175938 508.5 0.00139874 0.00153621 508.5 0.00201527 0.00199016 0.00191382 508.5 0.0020517 508.5
0.00223628 509 0.00176444 509 0.00137565 0.00154193 509 0.00202147 0.00199667 0.00191827 509 0.00205601 509
0.00223893 509.5 0.00176848 509.5 0.00139135 0.00154664 509.5 0.00202657 0.00200208 0.00192188 509.5 0.00205915 509.5
0.00224194 510 0.00177236 510 0.0013799 0.00155141 510 0.00203195 0.00200751 0.00192565 510 0.00206241 510
0.00224409 510.5 0.0017757 510.5 0.00138338 0.00155537 510.5 0.00203609 0.00201215 0.0019285 510.5 0.00206504 510.5
0.0022466 511 0.00177885 511 0.00137519 0.00155936 511 0.00204055 0.00201672 0.00193134 511 0.00206782 511
0.00224826 511.5 0.00178146 511.5 0.00138926 0.00156257 511.5 0.00204395 0.00202058 0.00193388 511.5 0.00206988 511.5
0.00225025 512 0.00178447 512 0.00137379 0.00156597 512 0.00204755 0.00202438 0.0019364 512 0.00207222 512
0.00225194 512.5 0.00178668 512.5 0.00138069 0.00156847 512.5 0.00205075 0.00202789 0.00193813 512.5 0.00207379 512.5
0.00225376 513 0.00178913 513 0.00137201 0.00157127 513 0.00205395 0.00203135 0.00194034 513 0.00207566 513
0.00225505 513.5 0.00179093 513.5 0.00138345 0.00157347 513.5 0.00205657 0.0020342 0.00194203 513.5 0.00207707 513.5
0.00225672 514 0.00179291 514 0.00138105 0.00157588 514 0.0020594 0.00203732 0.00194372 514 0.00207856 514
0.00225758 514.5 0.00179438 514.5 0.00139014 0.00157772 514.5 0.00206155 0.00203993 0.00194502 514.5 0.00207977 514.5
0.00225905 515 0.00179609 515 0.0013781 0.00157987 515 0.00206409 0.00204276 0.00194657 515 0.00208118 515
0.00226 515.5 0.00179735 515.5 0.00137908 0.00158142 515.5 0.0020661 0.00204507 0.00194785 515.5 0.00208227 515.5
0.00226121 516 0.00179884 516 0.00136725 0.00158325 516 0.00206822 0.00204758 0.00194906 516 0.00208328 516
0.00226196 516.5 0.00179992 516.5 0.00137217 0.00158456 516.5 0.00206972 0.0020496 0.00194988 516.5 0.00208399 516.5
0.00226306 517 0.00180109 517 0.00137411 0.00158644 517 0.00207175 0.00205172 0.00195099 517 0.00208517 517
0.00226376 517.5 0.001802 517.5 0.0013757 0.00158739 517.5 0.00207322 0.00205376 0.00195179 517.5 0.00208578 517.5
0.00226473 518 0.00180338 518 0.00136677 0.00158897 518 0.00207517 0.00205567 0.00195291 518 0.00208681 518
0.00226534 518.5 0.00180415 518.5 0.0013805 0.00158999 518.5 0.00207664 0.00205738 0.00195374 518.5 0.0020871 518.5
0.00226624 519 0.00180523 519 0.00136645 0.00159128 519 0.00207809 0.00205933 0.00195452 519 0.00208788 519
0.00226688 519.5 0.00180589 519.5 0.00137615 0.00159206 519.5 0.0020791 0.00206095 0.00195516 519.5 0.00208842 519.5
0.00226756 520 0.00180677 520 0.00137576 0.00159337 520 0.00208089 0.0020628 0.00195579 520 0.00208914 520
0.00226815 520.5 0.00180753 520.5 0.00138617 0.00159414 520.5 0.00208195 0.00206412 0.00195652 520.5 0.00208928 520.5
0.0022688 521 0.00180838 521 0.00137478 0.00159504 521 0.00208324 0.00206565 0.00195678 521 0.00209006 521
0.00226917 521.5 0.00180886 521.5 0.00139409 0.00159568 521.5 0.0020842 0.00206711 0.00195731 521.5 0.00209043 521.5
0.00227015 522 0.00180969 522 0.00138775 0.00159684 522 0.00208528 0.0020682 0.001958 522 0.00209095 522
0.00227046 522.5 0.00181018 522.5 0.00139178 0.00159736 522.5 0.00208632 0.00206971 0.00195846 522.5 0.00209133 522.5
0.00227127 523 0.00181082 523 0.00137773 0.00159824 523 0.0020877 0.002071 0.00195917 523 0.00209182 523
0.00227153 523.5 0.00181089 523.5 0.00140253 0.00159876 523.5 0.00208829 0.00207213 0.00195919 523.5 0.00209223 523.5
0.00227213 524 0.00181186 524 0.00137229 0.00159966 524 0.00208954 0.00207322 0.00195974 524 0.00209286 524
0.0022724 524.5 0.0018121 524.5 0.00138072 0.00160003 524.5 0.00209009 0.00207449 0.00196019 524.5 0.00209303 524.5
0.00227292 525 0.00181257 525 0.0013908 0.00160082 525 0.00209121 0.00207552 0.00196053 525 0.00209351 525
0.00227332 525.5 0.00181288 525.5 0.00139653 0.00160102 525.5 0.002092 0.00207659 0.00196105 525.5 0.00209379 525.5
0.00227398 526 0.00181347 526 0.00136928 0.00160185 526 0.00209287 0.00207776 0.00196138 526 0.00209411 526
0.00227421 526.5 0.00181359 526.5 0.00139272 0.00160208 526.5 0.00209342 0.00207867 0.0019617 526.5 0.00209446 526.5
0.00227467 527 0.0018142 527 0.00136531 0.00160299 527 0.00209453 0.00207958 0.00196202 527 0.00209449 527
0.00227484 527.5 0.00181427 527.5 0.00137252 0.00160306 527.5 0.00209509 0.00208055 0.00196217 527.5 0.00209459 527.5
0.00227545 528 0.00181476 528 0.00137786 0.0016038 528 0.00209563 0.00208154 0.00196259 528 0.00209489 528
0.00227575 528.5 0.00181518 528.5 0.00138166 0.0016039 528.5 0.0020962 0.00208238 0.00196299 528.5 0.00209493 528.5
0.00227621 529 0.00181556 529 0.00136698 0.00160465 529 0.00209691 0.00208338 0.0019633 529 0.00209528 529
0.00227646 529.5 0.00181581 529.5 0.00137143 0.00160475 529.5 0.00209734 0.00208415 0.00196376 529.5 0.0020954 529.5
0.00227691 530 0.00181638 530 0.00136418 0.00160543 530 0.00209817 0.00208486 0.00196396 530 0.00209565 530
0.0022769 530.5 0.00181632 530.5 0.00138166 0.00160533 530.5 0.00209868 0.00208581 0.00196411 530.5 0.00209577 530.5
0.00227752 531 0.00181673 531 0.00136639 0.00160611 531 0.00209929 0.00208664 0.00196427 531 0.00209617 531
0.00227769 531.5 0.00181705 531.5 0.00136602 0.0016063 531.5 0.00209983 0.00208758 0.0019647 531.5 0.00209631 531.5
0.00227816 532 0.0018174 532 0.0013736 0.00160689 532 0.00210031 0.00208797 0.00196469 532 0.00209655 532
0.00227858 532.5 0.00181759 532.5 0.00137919 0.00160715 532.5 0.00210084 0.00208871 0.00196477 532.5 0.00209667 532.5
0.00227869 533 0.00181796 533 0.00137609 0.00160771 533 0.0021014 0.00208933 0.00196495 533 0.00209688 533
0.00227889 533.5 0.00181803 533.5 0.00137795 0.00160778 533.5 0.00210176 0.00208992 0.00196537 533.5 0.00209701 533.5
0.00227908 534 0.00181821 534 0.00137263 0.00160828 534 0.0021023 0.00209032 0.00196534 534 0.00209714 534
0.00227945 534.5 0.00181855 534.5 0.00138277 0.0016083 534.5 0.00210278 0.00209142 0.00196562 534.5 0.00209742 534.5
0.00227966 535 0.00181879 535 0.0013591 0.00160881 535 0.00210343 0.00209193 0.00196563 535 0.00209742 535
0.00227997 535.5 0.00181879 535.5 0.00135819 0.00160877 535.5 0.00210362 0.00209261 0.0019659 535.5 0.00209741 535.5
0.00228018 536 0.0018192 536 0.00135862 0.00160936 536 0.00210422 0.00209319 0.00196577 536 0.00209757 536
0.00228026 536.5 0.00181913 536.5 0.00137729 0.00160929 536.5 0.00210458 0.00209383 0.00196615 536.5 0.00209766 536.5
0.00228029 537 0.00181948 537 0.00136834 0.00160951 537 0.00210524 0.00209422 0.00196608 537 0.00209764 537
0.00228068 537.5 0.00181967 537.5 0.00137168 0.00160979 537.5 0.00210564 0.0020952 0.00196661 537.5 0.00209797 537.5
0.0022806 538 0.0018199 538 0.00136194 0.00161027 538 0.00210596 0.00209549 0.00196642 538 0.00209799 538
0.00228112 538.5 0.00182005 538.5 0.00136384 0.00161029 538.5 0.00210623 0.00209635 0.00196684 538.5 0.00209817 538.5
0.00228128 539 0.00182042 539 0.00135102 0.00161059 539 0.00210675 0.00209659 0.00196671 539 0.00209824 539
0.00228143 539.5 0.00182051 539.5 0.00136174 0.00161071 539.5 0.00210702 0.00209724 0.00196708 539.5 0.00209851 539.5
0.00228154 540 0.00182074 540 0.00136202 0.00161114 540 0.00210747 0.00209755 0.00196688 540 0.00209836 540
0.00228173 540.5 0.00182105 540.5 0.00136379 0.00161113 540.5 0.00210775 0.0020981 0.00196722 540.5 0.00209852 540.5
0.00228187 541 0.00182095 541 0.00137038 0.00161145 541 0.00210808 0.00209846 0.00196725 541 0.00209866 541
0.00228211 541.5 0.00182119 541.5 0.00135952 0.00161152 541.5 0.00210856 0.00209897 0.00196751 541.5 0.0020988 541.5
0.00228229 542 0.00182123 542 0.00135307 0.00161192 542 0.00210856 0.00209915 0.00196753 542 0.00209864 542
0.00228245 542.5 0.00182135 542.5 0.00136116 0.00161198 542.5 0.00210883 0.00209993 0.00196783 542.5 0.0020988 542.5
0.00228257 543 0.00182165 543 0.00135664 0.00161231 543 0.00210918 0.00210014 0.00196777 543 0.00209884 543
0.00228308 543.5 0.0018218 543.5 0.0013571 0.00161227 543.5 0.00210959 0.00210081 0.00196808 543.5 0.00209904 543.5
0.00228308 544 0.00182175 544 0.00135288 0.00161281 544 0.00210953 0.00210099 0.00196791 544 0.00209877 544
0.00228335 544.5 0.00182192 544.5 0.0013573 0.00161267 544.5 0.00211016 0.00210152 0.00196809 544.5 0.00209888 544.5
0.00228338 545 0.00182204 545 0.00135082 0.00161292 545 0.00211034 0.00210183 0.00196802 545 0.00209869 545
0.00228358 545.5 0.00182204 545.5 0.00136137 0.00161285 545.5 0.0021107 0.00210253 0.00196842 545.5 0.00209932 545.5
0.00228326 546 0.00182213 546 0.00136295 0.00161315 546 0.00211097 0.00210248 0.0019682 546 0.00209916 546
0.00228347 546.5 0.00182234 546.5 0.0013487 0.00161313 546.5 0.00211135 0.0021034 0.00196851 546.5 0.00209942 546.5
0.00228359 547 0.00182236 547 0.00135972 0.00161353 547 0.0021115 0.00210329 0.00196837 547 0.00209932 547
0.00228396 547.5 0.0018225 547.5 0.00135772 0.00161341 547.5 0.00211174 0.00210373 0.00196862 547.5 0.00209958 547.5
0.00228373 548 0.00182264 548 0.00135153 0.00161386 548 0.002112 0.00210404 0.00196837 548 0.00209932 548
0.00228408 548.5 0.00182266 548.5 0.00135928 0.00161383 548.5 0.00211238 0.00210442 0.00196883 548.5 0.00209953 548.5
0.00228425 549 0.00182258 549 0.00136363 0.0016142 549 0.00211237 0.00210466 0.00196864 549 0.0020995 549
0.00228451 549.5 0.00182269 549.5 0.00134886 0.0016141 549.5 0.00211287 0.0021053 0.00196888 549.5 0.0020999 549.5
0.0022844 550 0.0018228 550 0.00134989 0.00161432 550 0.00211297 0.00210525 0.00196866 550 0.00209973 550
0.00228471 550.5 0.00182272 550.5 0.00136921 0.00161421 550.5 0.00211352 0.00210589 0.00196893 550.5 0.00209992 550.5
0.00228449 551 0.00182292 551 0.00135407 0.00161459 551 0.00211358 0.00210596 0.00196869 551 0.00209962 551
0.00228479 551.5 0.00182326 551.5 0.00134238 0.0016146 551.5 0.0021138 0.0021065 0.00196891 551.5 0.00209995 551.5
0.00228473 552 0.0018231 552 0.0013511 0.00161471 552 0.00211364 0.0021065 0.00196869 552 0.0020999 552
0.00228519 552.5 0.00182325 552.5 0.0013639 0.00161472 552.5 0.00211412 0.00210704 0.00196941 552.5 0.00210015 552.5
0.00228506 553 0.00182338 553 0.00136304 0.001615 553 0.00211413 0.00210699 0.00196892 553 0.00210012 553
0.00228539 553.5 0.0018234 553.5 0.00135931 0.00161481 553.5 0.00211455 0.00210768 0.00196944 553.5 0.00210024 553.5
0.00228506 554 0.00182334 554 0.00136598 0.00161523 554 0.00211453 0.00210771 0.00196929 554 0.00210009 554
0.00228542 554.5 0.00182375 554.5 0.00135701 0.00161518 554.5 0.00211512 0.00210825 0.0019696 554.5 0.00210013 554.5
0.00228519 555 0.00182356 555 0.00136895 0.00161538 555 0.00211474 0.00210818 0.00196924 555 0.00209984 555
0.00228562 555.5 0.00182365 555.5 0.00135907 0.00161532 555.5 0.00211525 0.00210847 0.00196952 555.5 0.00209999 555.5
0.00228551 556 0.00182371 556 0.00136324 0.00161569 556 0.00211559 0.00210897 0.00196938 556 0.00209987 556
0.00228569 556.5 0.0018241 556.5 0.00134854 0.00161572 556.5 0.00211599 0.00210905 0.00196985 556.5 0.00210016 556.5
0.00228554 557 0.00182382 557 0.00136676 0.00161593 557 0.00211594 0.00210939 0.00196959 557 0.00210006 557
0.00228579 557.5 0.0018241 557.5 0.00136708 0.00161587 557.5 0.0021163 0.00211001 0.00196979 557.5 0.00210054 557.5
0.00228572 558 0.00182414 558 0.00136783 0.00161626 558 0.00211613 0.00210992 0.00196968 558 0.00210023 558
0.00228619 558.5 0.00182424 558.5 0.00135025 0.00161625 558.5 0.0021167 0.00211021 0.00196996 558.5 0.00210045 558.5
0.00228601 559 0.00182394 559 0.00136182 0.00161651 559 0.00211668 0.00211023 0.00196967 559 0.00210017 559
0.0022863 559.5 0.00182433 559.5 0.00135428 0.00161639 559.5 0.00211709 0.00211074 0.00196997 559.5 0.00210054 559.5
0.00228617 560 0.00182425 560 0.00135815 0.00161663 560 0.00211711 0.00211099 0.00196986 560 0.00210049 560
0.00228651 560.5 0.00182437 560.5 0.00133995 0.00161668 560.5 0.00211757 0.00211136 0.00197038 560.5 0.00210085 560.5
0.00228595 561 0.00182427 561 0.00135753 0.00161701 561 0.00211743 0.00211117 0.00196995 561 0.00210061 561
0.00228635 561.5 0.00182471 561.5 0.00134465 0.0016168 561.5 0.00211812 0.00211171 0.00197018 561.5 0.00210089 561.5
0.00228635 562 0.00182441 562 0.00135933 0.0016171 562 0.00211784 0.00211161 0.00197022 562 0.00210066 562
0.00228662 562.5 0.00182473 562.5 0.00134905 0.00161716 562.5 0.00211814 0.00211218 0.00197035 562.5 0.002101 562.5
0.00228621 563 0.00182448 563 0.0013592 0.00161716 563 0.00211815 0.002112 0.00197028 563 0.00210065 563
0.00228664 563.5 0.00182488 563.5 0.0013581 0.00161716 563.5 0.00211872 0.0021125 0.00197037 563.5 0.00210107 563.5
0.00228652 564 0.00182474 564 0.00135953 0.00161711 564 0.00211814 0.0021126 0.00197009 564 0.00210064 564
0.00228677 564.5 0.0018249 564.5 0.0013499 0.00161732 564.5 0.00211883 0.00211274 0.00197043 564.5 0.00210092 564.5
0.0022867 565 0.00182473 565 0.00136359 0.00161736 565 0.00211882 0.00211286 0.00197 565 0.00210087 565
0.00228706 565.5 0.00182498 565.5 0.00134716 0.00161746 565.5 0.00211942 0.00211345 0.00197026 565.5 0.00210104 565.5
0.00228686 566 0.00182496 566 0.00135251 0.00161763 566 0.00211914 0.0021135 0.00197002 566 0.00210087 566
0.00228723 566.5 0.0018252 566.5 0.00134512 0.00161755 566.5 0.00211963 0.00211393 0.00197029 566.5 0.00210122 566.5
0.00228701 567 0.00182514 567 0.00136244 0.00161777 567 0.00211932 0.0021138 0.00197017 567 0.00210084 567
0.00228739 567.5 0.00182514 567.5 0.00135935 0.00161773 567.5 0.00211974 0.00211415 0.00197057 567.5 0.00210114 567.5
0.00228718 568 0.00182512 568 0.00136593 0.00161771 568 0.00211972 0.00211409 0.00197048 568 0.00210096 568
0.00228745 568.5 0.00182537 568.5 0.00135667 0.00161796 568.5 0.00212003 0.00211453 0.00197063 568.5 0.00210146 568.5
0.00228739 569 0.00182511 569 0.00137409 0.00161799 569 0.00211991 0.00211444 0.00197062 569 0.00210131 569
0.00228753 569.5 0.00182526 569.5 0.0013578 0.00161799 569.5 0.0021206 0.00211512 0.00197083 569.5 0.00210142 569.5
0.0022874 570 0.00182522 570 0.00136922 0.00161811 570 0.00212028 0.00211486 0.0019705 570 0.00210125 570
0.00228794 570.5 0.00182568 570.5 0.00136037 0.00161822 570.5 0.00212067 0.00211543 0.00197088 570.5 0.00210125 570.5
0.00228758 571 0.00182544 571 0.00137659 0.00161826 571 0.00212068 0.00211551 0.0019707 571 0.00210117 571
0.00228792 571.5 0.00182539 571.5 0.0013644 0.00161826 571.5 0.00212089 0.00211576 0.00197098 571.5 0.00210141 571.5
0.00228788 572 0.00182537 572 0.00136614 0.00161833 572 0.00212071 0.00211565 0.00197068 572 0.00210124 572
0.00228799 572.5 0.00182552 572.5 0.00136038 0.00161847 572.5 0.0021213 0.00211596 0.00197078 572.5 0.00210133 572.5
0.00228792 573 0.00182534 573 0.00137604 0.00161844 573 0.00212132 0.00211602 0.00197071 573 0.00210092 573
0.00228803 573.5 0.00182573 573.5 0.00136024 0.00161866 573.5 0.00212179 0.00211651 0.0019711 573.5 0.00210128 573.5
0.00228786 574 0.00182549 574 0.00137232 0.00161846 574 0.00212161 0.00211627 0.00197099 574 0.00210133 574
0.00228817 574.5 0.00182586 574.5 0.00136993 0.00161854 574.5 0.0021222 0.00211674 0.00197117 574.5 0.00210145 574.5
0.00228798 575 0.00182585 575 0.0013636 0.00161866 575 0.00212185 0.00211663 0.00197109 575 0.0021012 575
0.00228839 575.5 0.00182595 575.5 0.00134561 0.00161858 575.5 0.00212245 0.00211689 0.00197135 575.5 0.00210147 575.5
0.00228828 576 0.00182572 576 0.00136295 0.00161869 576 0.00212213 0.00211702 0.00197107 576 0.00210135 576
0.00228882 576.5 0.00182591 576.5 0.00135974 0.00161882 576.5 0.00212192 0.00211726 0.0019713 576.5 0.00210166 576.5
0.00228875 577 0.00182582 577 0.00137046 0.00161886 577 0.00212191 0.00211725 0.00197106 577 0.00210132 577
0.00228864 577.5 0.001826 577.5 0.00134902 0.0016189 577.5 0.00212253 0.00211755 0.00197131 577.5 0.00210163 577.5
0.00228858 578 0.00182588 578 0.00135979 0.00161893 578 0.0021225 0.00211743 0.00197113 578 0.00210148 578
0.00228899 578.5 0.00182595 578.5 0.00136427 0.00161914 578.5 0.00212268 0.00211782 0.00197139 578.5 0.00210182 578.5
0.0022889 579 0.00182585 579 0.00137248 0.00161906 579 0.0021228 0.00211776 0.00197122 579 0.00210164 579
0.00228914 579.5 0.00182612 579.5 0.00135681 0.00161918 579.5 0.00212346 0.00211814 0.00197163 579.5 0.00210185 579.5
0.00228902 580 0.00182594 580 0.00136898 0.0016192 580 0.00212327 0.00211806 0.00197142 580 0.00210156 580
0.00228924 580.5 0.00182619 580.5 0.00137103 0.00161939 580.5 0.00212357 0.00211829 0.00197157 580.5 0.00210176 580.5
0.00228897 581 0.0018261 581 0.00137407 0.00161918 581 0.00212349 0.00211816 0.0019715 581 0.00210177 581
0.00228927 581.5 0.00182617 581.5 0.00136807 0.00161939 581.5 0.00212392 0.00211859 0.00197183 581.5 0.00210188 581.5
0.0022891 582 0.00182606 582 0.00138451 0.0016193 582 0.00212303 0.00211827 0.00197186 582 0.0021016 582
0.00228937 582.5 0.00182631 582.5 0.001373 0.00161944 582.5 0.00212386 0.0021186 0.00197194 582.5 0.00210176 582.5
0.00228916 583 0.00182608 583 0.00138347 0.00161949 583 0.00212385 0.00211871 0.00197179 583 0.0021016 583
0.00228947 583.5 0.00182638 583.5 0.00137441 0.00161975 583.5 0.00212409 0.00211891 0.00197187 583.5 0.00210188 583.5
0.00228927 584 0.00182599 584 0.00139775 0.00161964 584 0.00212406 0.00211889 0.00197185 584 0.00210159 584
0.00228949 584.5 0.00182653 584.5 0.00136768 0.00162001 584.5 0.00212451 0.00211927 0.00197189 584.5 0.00210183 584.5
0.00228926 585 0.0018263 585 0.00137218 0.00161992 585 0.00212429 0.00211926 0.0019718 585 0.00210176 585
0.0022898 585.5 0.00182657 585.5 0.00136224 0.00162025 585.5 0.0021247 0.00211939 0.00197209 585.5 0.00210183 585.5
0.00228939 586 0.00182634 586 0.00137123 0.00162007 586 0.00212467 0.00211929 0.00197184 586 0.00210157 586
0.00228959 586.5 0.00182658 586.5 0.00136807 0.00162016 586.5 0.00212479 0.00211979 0.00197202 586.5 0.00210176 586.5
0.00228936 587 0.00182621 587 0.00136846 0.00162002 587 0.00212478 0.00211947 0.00197186 587 0.00210185 587
0.00228979 587.5 0.00182649 587.5 0.00135702 0.00162039 587.5 0.00212513 0.00211989 0.001972 587.5 0.00210183 587.5
0.00228952 588 0.00182627 588 0.00136274 0.0016202 588 0.00212492 0.00212001 0.00197186 588 0.00210155 588
0.00228988 588.5 0.00182663 588.5 0.0013514 0.0016205 588.5 0.00212536 0.00212023 0.00197214 588.5 0.00210194 588.5
0.00228967 589 0.00182652 589 0.00136719 0.0016202 589 0.00212546 0.00212024 0.00197198 589 0.00210174 589
0.00228972 589.5 0.00182669 589.5 0.00134873 0.00162059 589.5 0.00212578 0.0021206 0.00197219 589.5 0.00210211 589.5
0.00228957 590 0.00182642 590 0.00136572 0.00162053 590 0.00212567 0.00212006 0.00197201 590 0.00210188 590
0.00228983 590.5 0.00182663 590.5 0.00134698 0.0016208 590.5 0.00212602 0.0021207 0.00197229 590.5 0.00210208 590.5
0.00228963 591 0.0018263 591 0.00135539 0.00162073 591 0.00212585 0.00212054 0.0019721 591 0.00210178 591
0.00229011 591.5 0.00182667 591.5 0.00135537 0.00162108 591.5 0.00212598 0.0021209 0.00197241 591.5 0.00210212 591.5
0.00228989 592 0.00182671 592 0.00135907 0.00162084 592 0.0021258 0.00212086 0.00197224 592 0.00210172 592
0.00229009 592.5 0.00182675 592.5 0.00134844 0.00162101 592.5 0.0021262 0.00212092 0.00197242 592.5 0.00210181 592.5
0.0022898 593 0.00182652 593 0.00136125 0.00162088 593 0.00212578 0.00212075 0.00197217 593 0.00210169 593
0.00229015 593.5 0.00182677 593.5 0.00135061 0.00162103 593.5 0.00212622 0.00212119 0.0019725 593.5 0.00210192 593.5
0.00228993 594 0.00182682 594 0.0013571 0.00162082 594 0.00212612 0.00212105 0.00197235 594 0.00210162 594
0.00229017 594.5 0.00182694 594.5 0.00136054 0.00162116 594.5 0.00212648 0.00212139 0.00197236 594.5 0.00210189 594.5
0.00228989 595 0.00182685 595 0.00135414 0.00162093 595 0.0021264 0.00212116 0.00197209 595 0.00210167 595
0.00229007 595.5 0.0018271 595.5 0.00134175 0.00162131 595.5 0.0021267 0.00212195 0.00197261 595.5 0.00210192 595.5
0.00228993 596 0.00182691 596 0.00136656 0.00162107 596 0.00212656 0.0021216 0.00197231 596 0.00210179 596
0.00229031 596.5 0.00182701 596.5 0.00134955 0.00162147 596.5 0.00212698 0.00212214 0.0019726 596.5 0.00210206 596.5
0.00229002 597 0.00182688 597 0.00136333 0.0016212 597 0.00212686 0.002122 0.00197244 597 0.00210125 597
0.00229034 597.5 0.00182716 597.5 0.00135044 0.00162121 597.5 0.00212715 0.00212203 0.00197266 597.5 0.00210186 597.5
0.00229 598 0.00182706 598 0.00135813 0.00162139 598 0.00212699 0.00212226 0.0019725 598 0.00210183 598
0.00229023 598.5 0.00182706 598.5 0.00135153 0.00162161 598.5 0.00212734 0.00212239 0.00197272 598.5 0.00210211 598.5
0.00229001 599 0.00182696 599 0.00136783 0.00162139 599 0.00212683 0.00212211 0.00197247 599 0.00210178 599
0.00229016 599.5 0.00182725 599.5 0.00134708 0.00162163 599.5 0.00212724 0.0021225 0.00197284 599.5 0.00210198 599.5
0.00228996 600 0.00182707 600 0.00135677 0.00162143 600 0.00212724 0.00212227 0.00197261 600 0.00210184 600
0.0022904 600.5 0.00182719 600.5 0.00136457 0.00162186 600.5 0.00212757 0.00212246 0.00197291 600.5 0.00210178 600.5
0.00229 601 0.00182705 601 0.00136513 0.00162159 601 0.00212739 0.00212242 0.00197269 601 0.00210186 601
0.00229044 601.5 0.00182743 601.5 0.00135442 0.00162199 601.5 0.0021278 0.00212269 0.00197263 601.5 0.00210207 601.5
0.00229031 602 0.00182717 602 0.00136101 0.00162183 602 0.00212755 0.00212271 0.00197256 602 0.00210171 602
0.00229074 602.5 0.00182752 602.5 0.00133752 0.00162192 602.5 0.00212794 0.00212308 0.00197287 602.5 0.00210196 602.5
0.00229052 603 0.00182735 603 0.00135133 0.00162178 603 0.00212769 0.00212283 0.00197265 603 0.00210187 603
0.00229071 603.5 0.00182744 603.5 0.00135294 0.00162203 603.5 0.00212818 0.00212307 0.00197282 603.5 0.00210223 603.5
0.00229058 604 0.00182733 604 0.00136048 0.00162196 604 0.00212787 0.0021229 0.00197248 604 0.0021021 604
0.00229072 604.5 0.00182752 604.5 0.00136057 0.00162221 604.5 0.00212818 0.0021233 0.00197271 604.5 0.00210235 604.5
0.00229053 605 0.00182729 605 0.00136861 0.00162196 605 0.00212808 0.00212321 0.00197239 605 0.00210164 605
0.00229063 605.5 0.00182755 605.5 0.0013634 0.00162223 605.5 0.00212859 0.00212353 0.00197267 605.5 0.00210223 605.5
0.00229054 606 0.00182753 606 0.00136433 0.00162201 606 0.00212819 0.00212358 0.00197245 606 0.00210187 606
0.00229092 606.5 0.00182753 606.5 0.00135827 0.00162234 606.5 0.00212858 0.00212378 0.00197273 606.5 0.00210246 606.5
0.00229076 607 0.00182734 607 0.0013727 0.00162212 607 0.00212842 0.00212368 0.00197246 607 0.00210217 607
0.00229098 607.5 0.00182763 607.5 0.00134715 0.00162255 607.5 0.00212881 0.00212422 0.0019728 607.5 0.00210227 607.5
0.00229061 608 0.0018275 608 0.00136369 0.00162224 608 0.00212871 0.00212387 0.00197252 608 0.00210209 608
0.00229095 608.5 0.0018279 608.5 0.00134745 0.00162263 608.5 0.00212909 0.00212374 0.00197289 608.5 0.00210232 608.5
0.00229097 609 0.00182772 609 0.00134944 0.00162237 609 0.00212878 0.00212374 0.00197276 609 0.00210191 609
0.0022912 609.5 0.00182804 609.5 0.00133153 0.00162252 609.5 0.00212924 0.00212417 0.00197302 609.5 0.00210231 609.5
0.00229093 610 0.00182805 610 0.00134086 0.00162247 610 0.00212879 0.00212397 0.00197292 610 0.00210208 610
0.00229112 610.5 0.00182813 610.5 0.00133099 0.00162275 610.5 0.00212928 0.00212455 0.00197311 610.5 0.00210242 610.5
0.00229093 611 0.00182786 611 0.00134983 0.00162243 611 0.0021291 0.00212453 0.0019728 611 0.00210211 611
0.00229126 611.5 0.00182818 611.5 0.00134823 0.00162267 611.5 0.00212943 0.00212467 0.00197309 611.5 0.00210261 611.5
0.00229088 612 0.00182806 612 0.0013528 0.0016225 612 0.00212911 0.00212447 0.0019729 612 0.00210222 612
0.002291 612.5 0.00182823 612.5 0.00133884 0.00162275 612.5 0.00212953 0.00212483 0.00197313 612.5 0.0021024 612.5
0.0022909 613 0.00182798 613 0.00135355 0.00162258 613 0.00212944 0.00212479 0.0019727 613 0.00210254 613
0.00229107 613.5 0.00182814 613.5 0.00133999 0.0016228 613.5 0.00212945 0.00212524 0.0019732 613.5 0.00210247 613.5
0.0022911 614 0.00182809 614 0.00135943 0.00162264 614 0.00212915 0.00212513 0.00197306 614 0.00210211 614
0.00229138 614.5 0.00182824 614.5 0.00135249 0.00162292 614.5 0.00212979 0.00212545 0.00197315 614.5 0.00210262 614.5
0.0022911 615 0.00182809 615 0.00136744 0.00162278 615 0.00212959 0.00212506 0.0019729 615 0.00210232 615
0.00229136 615.5 0.00182839 615.5 0.00134679 0.00162301 615.5 0.00212993 0.00212502 0.00197324 615.5 0.00210249 615.5
0.00229121 616 0.00182812 616 0.00136441 0.00162284 616 0.00212972 0.00212511 0.00197308 616 0.00210218 616
0.00229151 616.5 0.00182841 616.5 0.00135542 0.00162295 616.5 0.0021302 0.00212531 0.00197342 616.5 0.00210218 616.5
0.00229139 617 0.00182819 617 0.0013597 0.00162252 617 0.00212987 0.00212513 0.00197317 617 0.002102 617
0.00229158 617.5 0.0018283 617.5 0.00136118 0.00162324 617.5 0.00213002 0.00212533 0.00197325 617.5 0.00210217 617.5
0.00229153 618 0.0018282 618 0.00137252 0.0016231 618 0.00212996 0.00212522 0.00197313 618 0.00210196 618
0.00229189 618.5 0.00182866 618.5 0.00135494 0.0016233 618.5 0.00213041 0.00212562 0.00197323 618.5 0.00210221 618.5
0.00229167 619 0.00182845 619 0.00137052 0.00162331 619 0.00213032 0.00212533 0.00197322 619 0.00210194 619
0.00229184 619.5 0.00182883 619.5 0.0013614 0.00162347 619.5 0.00213048 0.00212567 0.00197345 619.5 0.0021023 619.5
0.00229159 620 0.00182882 620 0.00136736 0.00162338 620 0.00213023 0.00212561 0.00197328 620 0.00210202 620
0.00229174 620.5 0.00182884 620.5 0.00138093 0.00162362 620.5 0.00213064 0.0021259 0.00197352 620.5 0.00210237 620.5
0.00229157 621 0.00182851 621 0.00137916 0.00162361 621 0.00213048 0.00212577 0.0019734 621 0.002102 621
0.00229135 621.5 0.0018289 621.5 0.0013557 0.00162379 621.5 0.00213083 0.00212606 0.00197357 621.5 0.00210217 621.5
0.00229149 622 0.00182856 622 0.00137441 0.00162361 622 0.00213072 0.00212587 0.00197332 622 0.00210215 622
0.002292 622.5 0.00182866 622.5 0.00137712 0.0016238 622.5 0.00213096 0.00212633 0.00197351 622.5 0.00210243 622.5
0.00229157 623 0.00182844 623 0.00139013 0.00162354 623 0.00213065 0.00212613 0.00197345 623 0.00210217 623
0.00229188 623.5 0.00182887 623.5 0.00136504 0.00162378 623.5 0.00213124 0.00212638 0.00197359 623.5 0.00210255 623.5
0.00229173 624 0.00182874 624 0.00137019 0.00162348 624 0.00213102 0.00212619 0.00197342 624 0.00210231 624
0.00229198 624.5 0.0018291 624.5 0.00135492 0.00162385 624.5 0.00213141 0.00212638 0.00197371 624.5 0.00210244 624.5
0.00229196 625 0.00182883 625 0.00137791 0.00162364 625 0.00213131 0.00212628 0.00197344 625 0.00210239 625
0.00229215 625.5 0.00182903 625.5 0.00135959 0.00162391 625.5 0.00213188 0.00212644 0.0019733 625.5 0.00210254 625.5
0.00229189 626 0.00182875 626 0.00136277 0.00162373 626 0.00213154 0.00212634 0.00197376 626 0.00210236 626
0.00229227 626.5 0.00182903 626.5 0.00134547 0.00162389 626.5 0.00213182 0.00212671 0.00197388 626.5 0.0021026 626.5
0.00229201 627 0.00182881 627 0.0013563 0.00162357 627 0.00213164 0.00212671 0.00197373 627 0.00210243 627
0.00229217 627.5 0.00182899 627.5 0.0013593 0.00162402 627.5 0.00213184 0.00212678 0.00197388 627.5 0.00210266 627.5
0.00229205 628 0.00182903 628 0.00136524 0.00162383 628 0.0021315 0.00212672 0.0019737 628 0.00210248 628
0.00229231 628.5 0.00182902 628.5 0.00135897 0.00162401 628.5 0.00213199 0.00212682 0.00197383 628.5 0.00210262 628.5
0.00229213 629 0.00182877 629 0.0013793 0.00162382 629 0.00213163 0.00212691 0.00197367 629 0.00210243 629
0.00229244 629.5 0.00182919 629.5 0.00135817 0.0016241 629.5 0.00213204 0.00212695 0.00197382 629.5 0.0021025 629.5
0.00229242 630 0.00182907 630 0.00137577 0.00162404 630 0.0021319 0.00212697 0.00197366 630 0.0021024 630
0.00229262 630.5 0.00182917 630.5 0.00136845 0.00162423 630.5 0.00213222 0.00212726 0.00197377 630.5 0.0021026 630.5
0.0022924 631 0.00182909 631 0.00136955 0.0016239 631 0.00213215 0.00212721 0.00197381 631 0.0021025 631
0.00229231 631.5 0.00182926 631.5 0.0013613 0.00162419 631.5 0.00213247 0.00212748 0.00197388 631.5 0.00210238 631.5
0.00229225 632 0.00182897 632 0.0013698 0.00162401 632 0.00213234 0.00212738 0.00197404 632 0.00210267 632
0.00229244 632.5 0.00182937 632.5 0.00136327 0.00162425 632.5 0.0021327 0.00212758 0.00197402 632.5 0.00210259 632.5
0.00229227 633 0.00182921 633 0.00137803 0.00162411 633 0.00213235 0.00212743 0.0019738 633 0.00210258 633
0.00229241 633.5 0.00182942 633.5 0.00136906 0.00162453 633.5 0.00213255 0.0021278 0.00197387 633.5 0.00210252 633.5
0.00229222 634 0.00182933 634 0.0013689 0.00162424 634 0.00213218 0.00212778 0.00197381 634 0.00210249 634
0.00229219 634.5 0.00182953 634.5 0.00137329 0.00162433 634.5 0.0021325 0.00212795 0.00197399 634.5 0.0021027 634.5
0.00229228 635 0.00182915 635 0.00139501 0.00162427 635 0.00213247 0.0021277 0.00197394 635 0.00210254 635
0.00229226 635.5 0.00182912 635.5 0.00139441 0.00162429 635.5 0.00213262 0.00212787 0.0019736 635.5 0.0021026 635.5
0.00229244 636 0.00182895 636 0.0013901 0.00162438 636 0.00213265 0.0021281 0.00197381 636 0.0021027 636
0.00229233 636.5 0.00182901 636.5 0.00139648 0.0016245 636.5 0.00213301 0.00212832 0.00197378 636.5 0.00210269 636.5
0.00229246 637 0.00182911 637 0.00139405 0.00162442 637 0.00213301 0.00212812 0.00197381 637 0.00210256 637
0.00229244 637.5 0.00182951 637.5 0.00136722 0.00162462 637.5 0.00213324 0.00212816 0.00197387 637.5 0.00210273 637.5
0.00229241 638 0.00182894 638 0.00139444 0.00162456 638 0.00213321 0.00212817 0.0019739 638 0.00210278 638
0.00229249 638.5 0.00182927 638.5 0.00137795 0.00162488 638.5 0.0021333 0.00212828 0.00197403 638.5 0.00210296 638.5
0.00229247 639 0.00182929 639 0.00138914 0.00162466 639 0.00213324 0.00212809 0.00197401 639 0.00210295 639
0.00229261 639.5 0.00182929 639.5 0.00138414 0.001625 639.5 0.0021335 0.00212823 0.00197386 639.5 0.00210299 639.5
0.00229266 640 0.00182937 640 0.00138252 0.00162489 640 0.00213342 0.00212834 0.00197394 640 0.00210282 640
0.0022929 640.5 0.00182948 640.5 0.00138469 0.00162522 640.5 0.00213366 0.00212836 0.00197388 640.5 0.00210294 640.5
0.00229289 641 0.00182905 641 0.00140425 0.00162508 641 0.00213361 0.00212841 0.00197408 641 0.00210292 641
0.0022927 641.5 0.00182924 641.5 0.00139178 0.00162537 641.5 0.00213367 0.00212868 0.00197395 641.5 0.00210279 641.5
0.00229293 642 0.00182911 642 0.00139887 0.00162519 642 0.00213331 0.00212863 0.00197416 642 0.00210276 642
0.00229287 642.5 0.00182923 642.5 0.00139129 0.00162539 642.5 0.0021339 0.00212873 0.00197395 642.5 0.00210293 642.5
0.00229302 643 0.00182936 643 0.0013735 0.00162531 643 0.00213387 0.00212896 0.00197418 643 0.00210274 643
0.00229307 643.5 0.00182975 643.5 0.00136076 0.00162548 643.5 0.00213404 0.00212886 0.00197404 643.5 0.00210277 643.5
0.0022931 644 0.0018294 644 0.00138595 0.00162532 644 0.00213415 0.00212896 0.00197437 644 0.00210275 644
0.00229274 644.5 0.00182985 644.5 0.00136353 0.00162525 644.5 0.0021345 0.00212905 0.00197411 644.5 0.00210261 644.5
0.00229302 645 0.0018298 645 0.00138157 0.00162516 645 0.00213421 0.00212898 0.00197417 645 0.00210246 645
0.00229303 645.5 0.00183008 645.5 0.00136204 0.00162537 645.5 0.00213447 0.00212889 0.00197426 645.5 0.00210268 645.5
0.00229308 646 0.00182983 646 0.00138367 0.00162534 646 0.00213443 0.00212901 0.00197426 646 0.00210265 646
0.00229302 646.5 0.00183005 646.5 0.0013795 0.00162554 646.5 0.00213447 0.00212905 0.00197406 646.5 0.00210268 646.5
0.00229299 647 0.00183 647 0.00138329 0.00162543 647 0.00213452 0.00212922 0.00197448 647 0.00210274 647
0.00229317 647.5 0.00182989 647.5 0.00136664 0.00162568 647.5 0.00213492 0.00212917 0.00197419 647.5 0.00210265 647.5
0.00229328 648 0.00182984 648 0.00138982 0.00162546 648 0.00213494 0.00212913 0.00197425 648 0.00210284 648
0.00229314 648.5 0.00183013 648.5 0.00136536 0.00162566 648.5 0.00213494 0.00212918 0.0019741 648.5 0.00210284 648.5
0.00229318 649 0.0018299 649 0.00136916 0.00162555 649 0.00213483 0.00212953 0.00197438 649 0.00210288 649
0.0022931 649.5 0.00183009 649.5 0.00136239 0.00162574 649.5 0.00213506 0.00212938 0.00197405 649.5 0.00210279 649.5
0.00229308 650 0.00182993 650 0.00137086 0.00162554 650 0.00213503 0.00212951 0.0019744 650 0.00210274 650
0.00229316 650.5 0.00183005 650.5 0.00136373 0.00162579 650.5 0.00213514 0.00212947 0.001974 650.5 0.00210289 650.5
0.00229346 651 0.00182957 651 0.00138969 0.00162554 651 0.00213489 0.00212953 0.00197413 651 0.00210293 651
0.00229307 651.5 0.00182991 651.5 0.00135979 0.00162576 651.5 0.00213476 0.00212947 0.00197402 651.5 0.0021028 651.5
0.00229335 652 0.00182991 652 0.0013791 0.00162554 652 0.00213495 0.00212972 0.0019738 652 0.00210299 652
0.0022931 652.5 0.00183011 652.5 0.00136488 0.00162569 652.5 0.00213498 0.00212932 0.00197381 652.5 0.00210281 652.5
0.00229333 653 0.00182987 653 0.00137244 0.00162554 653 0.00213515 0.00212973 0.00197402 653 0.00210288 653
0.00229314 653.5 0.00183027 653.5 0.0013554 0.00162587 653.5 0.00213531 0.0021297 0.00197415 653.5 0.00210264 653.5
0.00229332 654 0.00182992 654 0.00136138 0.00162569 654 0.00213517 0.00212949 0.0019744 654 0.00210281 654
0.00229312 654.5 0.00183012 654.5 0.00135681 0.00162589 654.5 0.00213542 0.00212951 0.00197441 654.5 0.00210291 654.5
0.00229362 655 0.00183013 655 0.00135154 0.00162562 655 0.00213541 0.00212999 0.00197462 655 0.00210328 655
0.00229348 655.5 0.00183036 655.5 0.00135204 0.00162607 655.5 0.00213561 0.00212968 0.00197446 655.5 0.00210287 655.5
0.00229363 656 0.00183025 656 0.00137314 0.00162576 656 0.00213559 0.00212992 0.00197477 656 0.00210301 656
0.00229318 656.5 0.00183044 656.5 0.00135354 0.00162619 656.5 0.00213553 0.00212975 0.00197457 656.5 0.00210299 656.5
0.00229354 657 0.00183014 657 0.00137259 0.00162591 657 0.00213566 0.00212993 0.00197469 657 0.00210292 657
0.00229325 657.5 0.00183016 657.5 0.00137004 0.00162579 657.5 0.00213568 0.00212985 0.00197444 657.5 0.002103 657.5
0.00229348 658 0.00183009 658 0.0013725 0.00162598 658 0.00213559 0.00213015 0.00197471 658 0.00210313 658
0.00229332 658.5 0.00183019 658.5 0.00136671 0.00162607 658.5 0.00213576 0.00212978 0.00197469 658.5 0.002103 658.5
0.00229348 659 0.00183012 659 0.00136797 0.0016259 659 0.00213583 0.00213019 0.00197484 659 0.00210309 659
0.00229341 659.5 0.00183019 659.5 0.0013582 0.00162639 659.5 0.00213579 0.00212996 0.00197468 659.5 0.00210285 659.5
0.0022937 660 0.00183006 660 0.00137243 0.00162622 660 0.00213608 0.00213031 0.00197486 660 0.00210305 660
0.00229347 660.5 0.00183027 660.5 0.00136518 0.00162641 660.5 0.00213593 0.00212991 0.0019747 660.5 0.00210298 660.5
0.00229362 661 0.00183023 661 0.00135525 0.00162631 661 0.00213604 0.00213031 0.00197514 661 0.00210303 661
0.00229337 661.5 0.00183038 661.5 0.00134976 0.00162648 661.5 0.00213605 0.00213027 0.00197487 661.5 0.00210289 661.5
0.00229358 662 0.00183016 662 0.00137008 0.00162636 662 0.00213621 0.00213068 0.0019751 662 0.00210297 662
0.00229346 662.5 0.00183044 662.5 0.0013576 0.00162648 662.5 0.0021361 0.00213027 0.00197501 662.5 0.00210291 662.5
0.0022936 663 0.00183038 663 0.00135637 0.00162642 663 0.00213631 0.00213038 0.00197525 663 0.00210344 663
0.00229354 663.5 0.0018305 663.5 0.00135883 0.00162666 663.5 0.0021361 0.00213023 0.00197502 663.5 0.00210298 663.5
0.0022939 664 0.00183052 664 0.00136043 0.00162646 664 0.0021362 0.00213051 0.0019752 664 0.00210319 664
0.00229356 664.5 0.00183063 664.5 0.00135335 0.00162658 664.5 0.00213621 0.00213044 0.00197504 664.5 0.00210301 664.5
0.00229391 665 0.00183059 665 0.00135144 0.00162647 665 0.00213655 0.00213086 0.00197545 665 0.00210313 665
0.0022936 665.5 0.00183066 665.5 0.00136286 0.00162667 665.5 0.00213635 0.00213042 0.00197525 665.5 0.00210253 665.5
0.00229383 666 0.00183072 666 0.0013512 0.00162648 666 0.00213668 0.00213077 0.00197538 666 0.00210296 666
0.00229377 666.5 0.00183059 666.5 0.00134873 0.00162679 666.5 0.00213652 0.00213061 0.00197521 666.5 0.00210269 666.5
0.00229379 667 0.00183059 667 0.00135767 0.00162676 667 0.00213688 0.00213087 0.00197543 667 0.0021031 667
0.00229354 667.5 0.00183073 667.5 0.00135024 0.00162695 667.5 0.00213691 0.00213053 0.00197499 667.5 0.00210301 667.5
0.00229397 668 0.00183066 668 0.00134479 0.00162681 668 0.00213709 0.00213066 0.00197483 668 0.0021031 668
0.00229395 668.5 0.00183065 668.5 0.0013598 0.00162695 668.5 0.00213691 0.00213058 0.00197479 668.5 0.00210296 668.5
0.00229368 669 0.00183088 669 0.00134787 0.00162678 669 0.00213703 0.00213102 0.00197546 669 0.00210329 669
0.00229329 669.5 0.0018307 669.5 0.00135952 0.00162683 669.5 0.00213686 0.00213072 0.00197495 669.5 0.00210315 669.5
0.00229401 670 0.00183073 670 0.00136182 0.00162678 670 0.00213709 0.00213091 0.0019749 670 0.00210329 670
0.00229393 670.5 0.0018307 670.5 0.00136383 0.00162702 670.5 0.00213686 0.0021307 0.00197521 670.5 0.00210294 670.5
0.0022942 671 0.0018308 671 0.00136378 0.00162681 671 0.00213715 0.0021311 0.00197547 671 0.00210337 671
0.00229372 671.5 0.00183061 671.5 0.00137369 0.00162708 671.5 0.00213697 0.00213102 0.00197521 671.5 0.0021029 671.5
0.00229421 672 0.00183077 672 0.00135177 0.00162672 672 0.00213713 0.00213132 0.00197535 672 0.00210315 672
0.00229398 672.5 0.00183082 672.5 0.00136609 0.00162691 672.5 0.00213702 0.00213112 0.00197489 672.5 0.00210299 672.5
0.0022942 673 0.0018308 673 0.00136399 0.00162683 673 0.00213728 0.00213137 0.00197513 673 0.00210314 673
0.00229395 673.5 0.00183065 673.5 0.00137652 0.00162714 673.5 0.00213693 0.00213116 0.00197521 673.5 0.00210283 673.5
0.00229431 674 0.00183073 674 0.00136487 0.00162698 674 0.00213729 0.00213147 0.00197541 674 0.00210317 674
0.00229404 674.5 0.00183071 674.5 0.00137104 0.00162725 674.5 0.00213733 0.00213135 0.00197508 674.5 0.00210285 674.5
0.00229439 675 0.00183082 675 0.00137026 0.00162718 675 0.00213749 0.00213171 0.00197527 675 0.00210302 675
0.00229411 675.5 0.00183099 675.5 0.00136598 0.00162725 675.5 0.00213738 0.00213129 0.00197535 675.5 0.00210281 675.5
0.0022944 676 0.00183104 676 0.00135918 0.00162723 676 0.00213764 0.00213139 0.00197562 676 0.00210301 676
0.00229392 676.5 0.00183087 676.5 0.00137017 0.00162751 676.5 0.00213737 0.00213137 0.00197536 676.5 0.00210271 676.5
0.00229423 677 0.0018309 677 0.00135893 0.00162731 677 0.00213776 0.00213202 0.00197547 677 0.00210298 677
0.00229397 677.5 0.00183071 677.5 0.00137984 0.00162743 677.5 0.00213758 0.00213159 0.00197516 677.5 0.00210286 677.5
0.0022943 678 0.00183103 678 0.00137781 0.00162741 678 0.00213782 0.00213202 0.00197544 678 0.00210307 678
0.002294 678.5 0.00183108 678.5 0.00136734 0.00162757 678.5 0.00213751 0.00213196 0.00197542 678.5 0.00210279 678.5
0.00229427 679 0.0018312 679 0.00137201 0.00162747 679 0.00213803 0.00213206 0.00197558 679 0.00210307 679
0.00229419 679.5 0.00183108 679.5 0.00137281 0.00162755 679.5 0.00213795 0.00213186 0.00197533 679.5 0.00210296 679.5
0.00229445 680 0.00183124 680 0.00136154 0.0016275 680 0.00213825 0.00213204 0.00197551 680 0.00210311 680
0.00229418 680.5 0.00183102 680.5 0.00136506 0.0016277 680.5 0.00213786 0.00213177 0.00197546 680.5 0.00210294 680.5
0.00229445 681 0.00183103 681 0.00135868 0.00162765 681 0.00213809 0.00213236 0.00197543 681 0.00210341 681
0.00229396 681.5 0.00183112 681.5 0.001364 0.00162768 681.5 0.00213787 0.00213194 0.00197515 681.5 0.00210308 681.5
0.00229435 682 0.00183123 682 0.00135574 0.0016276 682 0.00213825 0.00213241 0.00197549 682 0.0021034 682
0.00229432 682.5 0.00183102 682.5 0.00137288 0.00162784 682.5 0.00213799 0.00213219 0.00197522 682.5 0.00210326 682.5
0.00229418 683 0.00183125 683 0.00137726 0.00162753 683 0.00213818 0.00213226 0.00197541 683 0.00210339 683
0.0022941 683.5 0.00183115 683.5 0.00138267 0.0016277 683.5 0.00213806 0.00213208 0.00197528 683.5 0.00210309 683.5
0.0022944 684 0.00183126 684 0.00137085 0.00162763 684 0.00213828 0.00213248 0.00197546 684 0.00210341 684
0.00229416 684.5 0.00183105 684.5 0.00138841 0.00162781 684.5 0.00213763 0.00213215 0.00197539 684.5 0.0021033 684.5
0.00229458 685 0.00183128 685 0.00136709 0.0016277 685 0.00213848 0.00213246 0.00197532 685 0.00210337 685
0.00229414 685.5 0.00183106 685.5 0.00138796 0.00162764 685.5 0.00213805 0.00213228 0.00197501 685.5 0.00210327 685.5
0.0022945 686 0.00183111 686 0.00137602 0.00162766 686 0.00213835 0.0021326 0.00197559 686 0.00210346 686
0.00229434 686.5 0.00183112 686.5 0.0013858 0.00162792 686.5 0.0021384 0.00213242 0.00197543 686.5 0.00210313 686.5
0.00229447 687 0.00183138 687 0.00135836 0.00162787 687 0.00213861 0.00213282 0.00197566 687 0.00210331 687
0.00229422 687.5 0.00183112 687.5 0.00137283 0.00162796 687.5 0.00213843 0.0021324 0.00197551 687.5 0.00210322 687.5
0.0022947 688 0.00183135 688 0.00135658 0.00162801 688 0.00213881 0.00213256 0.0019759 688 0.00210334 688
0.00229437 688.5 0.0018312 688.5 0.00136672 0.00162789 688.5 0.00213863 0.0021323 0.00197565 688.5 0.00210315 688.5
0.00229456 689 0.00183134 689 0.00135481 0.00162807 689 0.00213901 0.00213257 0.00197577 689 0.00210332 689
0.00229449 689.5 0.00183105 689.5 0.00137522 0.00162798 689.5 0.00213881 0.0021324 0.0019756 689.5 0.00210331 689.5
0.00229469 690 0.00183128 690 0.00135902 0.001628 690 0.00213914 0.0021326 0.00197582 690 0.00210348 690
0.00229473 690.5 0.00183122 690.5 0.001368 0.00162803 690.5 0.00213892 0.00213259 0.00197565 690.5 0.00210329 690.5
0.00229491 691 0.00183134 691 0.00136159 0.00162817 691 0.00213929 0.00213284 0.00197572 691 0.00210347 691
0.00229447 691.5 0.00183126 691.5 0.00136999 0.00162819 691.5 0.002139 0.00213273 0.00197543 691.5 0.00210339 691.5
0.00229478 692 0.00183144 692 0.00135566 0.00162839 692 0.00213944 0.00213293 0.00197566 692 0.00210363 692
0.00229473 692.5 0.00183142 692.5 0.0013744 0.00162836 692.5 0.00213902 0.00213302 0.00197551 692.5 0.00210324 692.5
0.00229478 693 0.00183166 693 0.00135158 0.00162852 693 0.00213932 0.00213326 0.00197567 693 0.00210355 693
0.00229447 693.5 0.00183147 693.5 0.00137017 0.00162829 693.5 0.00213892 0.00213304 0.0019755 693.5 0.00210342 693.5
0.00229494 694 0.00183154 694 0.00135962 0.00162823 694 0.0021395 0.00213322 0.00197569 694 0.00210364 694
0.00229462 694.5 0.00183149 694.5 0.00136944 0.00162829 694.5 0.00213934 0.002133 0.00197559 694.5 0.00210333 694.5
0.0022949 695 0.00183109 695 0.00138513 0.00162837 695 0.00213975 0.00213334 0.00197581 695 0.00210352 695
0.00229465 695.5 0.00183111 695.5 0.0013989 0.00162828 695.5 0.00213967 0.00213335 0.00197549 695.5 0.00210336 695.5
0.00229503 696 0.0018311 696 0.0013918 0.00162846 696 0.00213981 0.00213342 0.00197578 696 0.00210346 696
0.00229477 696.5 0.0018314 696.5 0.00137586 0.00162846 696.5 0.00213947 0.00213316 0.00197562 696.5 0.00210344 696.5
0.00229496 697 0.00183124 697 0.00138585 0.00162852 697 0.00213973 0.00213353 0.00197573 697 0.00210371 697
0.00229476 697.5 0.00183154 697.5 0.00137893 0.00162865 697.5 0.00213965 0.00213323 0.00197552 697.5 0.0021033 697.5
0.00229502 698 0.0018317 698 0.00136455 0.00162875 698 0.00213988 0.00213367 0.00197569 698 0.00210338 698
0.00229478 698.5 0.00183144 698.5 0.00138314 0.00162851 698.5 0.00213977 0.00213362 0.00197558 698.5 0.00210323 698.5
0.00229496 699 0.00183169 699 0.00136052 0.00162871 699 0.00214006 0.00213378 0.00197561 699 0.00210357 699
0.00229486 699.5 0.00183157 699.5 0.00136412 0.00162877 699.5 0.00213991 0.00213363 0.00197546 699.5 0.00210355 699.5
0.00229502 700 0.00183188 700 0.00134809 0.00162873 700 0.00214023 0.00213395 0.00197573 700 0.00210342 700
0.00229486 700.5 0.00183169 700.5 0.00136324 0.00162855 700.5 0.00214013 0.00213359 0.00197521 700.5 0.00210338 700.5
0.00229507 701 0.0018319 701 0.00134916 0.00162876 701 0.00214029 0.00213407 0.00197561 701 0.00210349 701
0.00229491 701.5 0.00183178 701.5 0.00135009 0.00162878 701.5 0.00214005 0.00213374 0.00197569 701.5 0.0021035 701.5
0.0022951 702 0.00183182 702 0.00134534 0.00162905 702 0.0021403 0.00213411 0.00197592 702 0.00210371 702
0.00229485 702.5 0.00183177 702.5 0.00135976 0.00162897 702.5 0.00214015 0.00213397 0.00197549 702.5 0.00210342 702.5
0.00229509 703 0.00183184 703 0.00134325 0.00162913 703 0.00214046 0.00213406 0.00197578 703 0.00210367 703
0.00229476 703.5 0.00183182 703.5 0.00136095 0.00162888 703.5 0.00214041 0.00213392 0.00197553 703.5 0.00210363 703.5
0.00229503 704 0.00183212 704 0.00134689 0.00162904 704 0.00214058 0.002134 0.00197594 704 0.00210384 704
0.00229472 704.5 0.00183167 704.5 0.00137415 0.00162885 704.5 0.00214019 0.0021338 0.00197576 704.5 0.00210353 704.5
0.00229498 705 0.00183227 705 0.00135021 0.00162917 705 0.00214059 0.00213428 0.00197593 705 0.00210357 705
0.0022948 705.5 0.001832 705.5 0.00135914 0.00162904 705.5 0.00214022 0.00213398 0.00197551 705.5 0.00210351 705.5
0.00229503 706 0.00183204 706 0.00135098 0.00162916 706 0.0021406 0.00213427 0.00197567 706 0.0021035 706
0.00229503 706.5 0.00183178 706.5 0.00135722 0.00162896 706.5 0.00214049 0.00213407 0.0019755 706.5 0.00210319 706.5
0.0022954 707 0.00183211 707 0.00134804 0.00162927 707 0.00214052 0.00213425 0.00197571 707 0.00210345 707
0.00229513 707.5 0.00183199 707.5 0.00135377 0.00162909 707.5 0.00214046 0.00213427 0.00197573 707.5 0.00210325 707.5
0.00229545 708 0.00183211 708 0.00135659 0.00162926 708 0.00214064 0.00213442 0.00197601 708 0.00210346 708
0.00229506 708.5 0.00183189 708.5 0.0013656 0.00162895 708.5 0.00214048 0.00213432 0.00197579 708.5 0.00210321 708.5
0.00229528 709 0.0018322 709 0.00135439 0.00162931 709 0.00214088 0.00213468 0.00197609 709 0.00210358 709
0.00229509 709.5 0.00183184 709.5 0.00137667 0.00162905 709.5 0.0021408 0.00213436 0.00197599 709.5 0.00210331 709.5
0.00229519 710 0.00183219 710 0.00135976 0.00162945 710 0.00214105 0.00213464 0.00197612 710 0.00210363 710
0.00229495 710.5 0.00183213 710.5 0.00137785 0.0016293 710.5 0.00214044 0.0021344 0.00197591 710.5 0.00210344 710.5
0.00229538 711 0.00183228 711 0.00136928 0.0016296 711 0.00214106 0.00213468 0.00197614 711 0.00210353 711
0.00229497 711.5 0.00183211 711.5 0.00138279 0.0016293 711.5 0.00214111 0.00213447 0.00197567 711.5 0.00210333 711.5
0.00229512 712 0.00183238 712 0.00137297 0.00162962 712 0.00214137 0.00213473 0.00197597 712 0.0021034 712
0.00229487 712.5 0.00183212 712.5 0.00137579 0.00162948 712.5 0.00214108 0.00213449 0.00197576 712.5 0.0021034 712.5
0.00229503 713 0.00183233 713 0.00136123 0.00162973 713 0.00214144 0.00213486 0.00197604 713 0.0021037 713
0.00229505 713.5 0.00183215 713.5 0.00137258 0.00162943 713.5 0.00214125 0.00213444 0.00197584 713.5 0.00210356 713.5
0.00229531 714 0.00183225 714 0.00136338 0.00162972 714 0.00214152 0.00213488 0.00197597 714 0.00210363 714
0.00229506 714.5 0.00183218 714.5 0.00137818 0.00162946 714.5 0.00214133 0.00213475 0.00197586 714.5 0.00210342 714.5
0.00229518 715 0.00183237 715 0.00136005 0.00162954 715 0.00214152 0.00213513 0.00197613 715 0.00210372 715
0.00229495 715.5 0.00183216 715.5 0.00137577 0.00162936 715.5 0.00214141 0.00213483 0.00197598 715.5 0.00210349 715.5
0.0022952 716 0.00183226 716 0.00137121 0.00162954 716 0.00214173 0.00213496 0.00197635 716 0.00210371 716
0.00229504 716.5 0.00183218 716.5 0.0013684 0.00162924 716.5 0.00214158 0.00213476 0.00197616 716.5 0.00210353 716.5
0.00229529 717 0.00183226 717 0.0013623 0.00162955 717 0.00214184 0.00213478 0.00197609 717 0.00210353 717
0.002295 717.5 0.0018321 717.5 0.00137736 0.00162948 717.5 0.00214156 0.0021346 0.00197618 717.5 0.00210363 717.5
0.0022953 718 0.00183233 718 0.00135862 0.0016292 718 0.00214177 0.00213497 0.00197614 718 0.00210389 718
0.00229494 718.5 0.00183203 718.5 0.00137986 0.0016295 718.5 0.00214163 0.00213479 0.00197601 718.5 0.00210359 718.5
0.00229528 719 0.00183222 719 0.00136695 0.00162966 719 0.00214185 0.0021351 0.00197623 719 0.00210367 719
0.00229494 719.5 0.00183208 719.5 0.00136423 0.00162962 719.5 0.00214153 0.00213498 0.00197614 719.5 0.0021035 719.5
0.00229506 720 0.00183222 720 0.00136605 0.0016299 720 0.00214202 0.00213516 0.00197632 720 0.00210387 720
0.00229473 720.5 0.00183201 720.5 0.00137174 0.00162965 720.5 0.00214155 0.00213505 0.00197616 720.5 0.00210365 720.5
0.00229509 721 0.00183226 721 0.0013671 0.00162994 721 0.00214184 0.00213524 0.0019764 721 0.00210391 721
0.00229475 721.5 0.00183205 721.5 0.00138579 0.00162969 721.5 0.00214186 0.00213497 0.00197639 721.5 0.00210372 721.5
0.00229493 722 0.00183218 722 0.00137601 0.00162989 722 0.00214201 0.00213529 0.00197642 722 0.00210386 722
0.00229468 722.5 0.00183202 722.5 0.00138266 0.00162963 722.5 0.00214182 0.00213503 0.00197642 722.5 0.00210377 722.5
0.00229499 723 0.00183225 723 0.0013657 0.00163002 723 0.002142 0.00213513 0.00197633 723 0.00210386 723
0.00229478 723.5 0.00183196 723.5 0.00137437 0.00162967 723.5 0.00214165 0.00213518 0.00197636 723.5 0.00210381 723.5
0.00229507 724 0.00183232 724 0.00136755 0.00162996 724 0.0021418 0.00213524 0.00197646 724 0.00210408 724
0.00229488 724.5 0.00183213 724.5 0.00138379 0.00162963 724.5 0.00214177 0.00213509 0.00197637 724.5 0.00210374 724.5
0.00229497 725 0.00183228 725 0.00136388 0.00162982 725 0.00214211 0.00213544 0.00197657 725 0.00210385 725
0.00229505 725.5 0.00183205 725.5 0.00138139 0.00162972 725.5 0.00214198 0.00213525 0.00197632 725.5 0.00210333 725.5
0.00229525 726 0.00183228 726 0.00136566 0.00163 726 0.00214234 0.00213562 0.00197634 726 0.00210392 726
0.00229499 726.5 0.00183196 726.5 0.0013642 0.00162991 726.5 0.00214194 0.00213537 0.00197629 726.5 0.00210376 726.5
0.00229526 727 0.00183221 727 0.00136719 0.00163014 727 0.00214233 0.00213554 0.00197631 727 0.00210374 727
0.00229496 727.5 0.00183191 727.5 0.00137772 0.00162991 727.5 0.00214238 0.00213543 0.00197627 727.5 0.00210357 727.5
0.00229519 728 0.00183203 728 0.0013601 0.00163017 728 0.00214237 0.00213569 0.00197619 728 0.00210364 728
0.00229506 728.5 0.00183206 728.5 0.00137307 0.00163004 728.5 0.00214202 0.00213543 0.00197619 728.5 0.00210363 728.5
0.00229525 729 0.00183229 729 0.00135215 0.00163025 729 0.00214256 0.00213575 0.0019761 729 0.00210379 729
0.00229533 729.5 0.00183202 729.5 0.00137957 0.00163008 729.5 0.00214198 0.00213555 0.00197631 729.5 0.00210349 729.5
0.00229555 730 0.0018324 730 0.00135747 0.00163031 730 0.00214253 0.00213578 0.00197615 730 0.00210376 730
0.00229529 730.5 0.00183225 730.5 0.00136972 0.00163017 730.5 0.00214224 0.00213569 0.0019762 730.5 0.00210353 730.5
0.00229561 731 0.00183222 731 0.00135339 0.00163047 731 0.00214271 0.00213593 0.00197613 731 0.00210378 731
0.0022952 731.5 0.00183222 731.5 0.00135958 0.0016301 731.5 0.00214252 0.00213576 0.00197648 731.5 0.00210366 731.5
0.00229553 732 0.00183246 732 0.00136732 0.00163047 732 0.00214226 0.00213601 0.00197632 732 0.00210392 732
0.00229513 732.5 0.00183226 732.5 0.00138152 0.00163024 732.5 0.00214259 0.00213593 0.00197633 732.5 0.00210366 732.5
0.00229544 733 0.00183264 733 0.00136355 0.0016305 733 0.00214287 0.00213629 0.0019761 733 0.00210388 733
0.0022953 733.5 0.00183227 733.5 0.00137773 0.00163047 733.5 0.00214263 0.00213607 0.00197648 733.5 0.0021037 733.5
0.00229544 734 0.00183257 734 0.00134755 0.00163065 734 0.00214292 0.00213638 0.00197619 734 0.00210386 734
0.00229535 734.5 0.00183252 734.5 0.00135166 0.00163035 734.5 0.00214271 0.00213611 0.00197642 734.5 0.00210376 734.5
0.00229568 735 0.00183257 735 0.0013597 0.00163052 735 0.00214305 0.0021365 0.00197633 735 0.0021038 735
0.00229536 735.5 0.00183249 735.5 0.00137056 0.0016303 735.5 0.00214286 0.00213627 0.00197631 735.5 0.0021037 735.5
0.00229557 736 0.00183285 736 0.001345 0.00163052 736 0.00214323 0.00213594 0.00197625 736 0.00210378 736
0.00229537 736.5 0.0018326 736.5 0.00137391 0.00163037 736.5 0.00214304 0.00213616 0.00197646 736.5 0.00210352 736.5
0.00229568 737 0.00183279 737 0.00134708 0.00163077 737 0.00214343 0.0021363 0.00197636 737 0.00210369 737
0.00229542 737.5 0.00183277 737.5 0.00136454 0.00163051 737.5 0.00214313 0.00213616 0.00197648 737.5 0.00210358 737.5
0.00229582 738 0.00183288 738 0.00136392 0.00163071 738 0.0021436 0.00213634 0.00197636 738 0.00210391 738
0.00229569 738.5 0.00183267 738.5 0.00137253 0.00163052 738.5 0.00214329 0.00213593 0.0019765 738.5 0.00210348 738.5
0.00229592 739 0.00183284 739 0.00136465 0.00163085 739 0.00214375 0.00213639 0.00197633 739 0.00210369 739
0.00229577 739.5 0.00183275 739.5 0.00137384 0.00163053 739.5 0.00214347 0.00213606 0.00197647 739.5 0.00210357 739.5
0.00229628 740 0.0018328 740 0.00136857 0.0016307 740 0.00214361 0.00213646 0.00197636 740 0.00210375 740
0.00229588 740.5 0.00183283 740.5 0.00137866 0.00163048 740.5 0.00214344 0.00213642 0.00197654 740.5 0.00210339 740.5
0.00229606 741 0.00183306 741 0.00135774 0.00163084 741 0.0021435 0.00213648 0.00197649 741 0.0021037 741
0.00229579 741.5 0.00183291 741.5 0.00136944 0.00163063 741.5 0.0021433 0.00213655 0.00197663 741.5 0.00210373 741.5
0.00229545 742 0.00183304 742 0.0013709 0.00163085 742 0.00214373 0.00213672 0.00197651 742 0.00210373 742
0.00229581 742.5 0.00183299 742.5 0.00137424 0.00163049 742.5 0.00214348 0.0021366 0.00197671 742.5 0.00210358 742.5
0.00229592 743 0.00183309 743 0.00136528 0.00163077 743 0.00214376 0.00213695 0.00197647 743 0.00210379 743
0.00229598 743.5 0.00183288 743.5 0.00136966 0.00163062 743.5 0.0021435 0.00213672 0.00197676 743.5 0.00210362 743.5
0.00229607 744 0.00183312 744 0.00135841 0.0016308 744 0.00214361 0.00213695 0.00197659 744 0.00210343 744
0.00229576 744.5 0.00183312 744.5 0.00136537 0.00163076 744.5 0.00214336 0.0021365 0.00197687 744.5 0.00210345 744.5
0.00229596 745 0.00183315 745 0.00135348 0.00163101 745 0.00214373 0.00213714 0.00197655 745 0.00210339 745
0.00229574 745.5 0.00183296 745.5 0.00134904 0.00163087 745.5 0.00214351 0.00213703 0.00197646 745.5 0.00210351 745.5
0.0022961 746 0.00183302 746 0.00134388 0.00163086 746 0.00214394 0.00213708 0.0019765 746 0.00210347 746
0.00229611 746.5 0.00183271 746.5 0.00135773 0.0016307 746.5 0.00214365 0.00213701 0.00197696 746.5 0.00210364 746.5
0.00229619 747 0.00183297 747 0.00134018 0.00163096 747 0.002144 0.00213733 0.00197667 747 0.00210368 747
0.00229595 747.5 0.00183291 747.5 0.00135392 0.00163067 747.5 0.00214382 0.00213744 0.00197679 747.5 0.00210349 747.5
0.00229602 748 0.00183311 748 0.00134366 0.00163095 748 0.00214395 0.00213734 0.00197666 748 0.00210359 748
0.00229583 748.5 0.0018329 748.5 0.00134623 0.00163075 748.5 0.00214394 0.00213708 0.0019769 748.5 0.00210348 748.5
0.00229594 749 0.00183314 749 0.00134286 0.00163108 749 0.00214426 0.00213732 0.00197676 749 0.00210338 749
0.00229603 749.5 0.0018329 749.5 0.00137158 0.0016308 749.5 0.00214379 0.00213733 0.00197704 749.5 0.00210337 749.5
0.00229628 750 0.00183325 750 0.00136359 0.0016311 750 0.00214428 0.00213754 0.0019769 750 0.00210366 750
0.00229608 750.5 0.00183314 750.5 0.00136825 0.00163079 750.5 0.00214407 0.00213732 0.00197709 750.5 0.00210353 750.5
0.00229628 751 0.0018332 751 0.00136156 0.00163095 751 0.0021443 0.00213722 0.00197674 751 0.00210344 751
0.00229608 751.5 0.00183301 751.5 0.00136999 0.00163084 751.5 0.00214428 0.00213737 0.00197695 751.5 0.00210341 751.5
0.0022962 752 0.00183333 752 0.00135256 0.00163101 752 0.00214468 0.00213728 0.00197665 752 0.00210342 752
0.00229631 752.5 0.00183291 752.5 0.00137754 0.0016308 752.5 0.00214436 0.00213749 0.00197696 752.5 0.00210372 752.5
0.00229633 753 0.00183323 753 0.00136839 0.00163118 753 0.00214466 0.00213747 0.00197677 753 0.00210361 753
0.00229612 753.5 0.00183301 753.5 0.00137065 0.00163101 753.5 0.00214446 0.0021375 0.00197691 753.5 0.00210368 753.5
0.00229613 754 0.00183328 754 0.00136294 0.00163141 754 0.00214482 0.00213775 0.00197677 754 0.00210358 754
0.00229617 754.5 0.00183315 754.5 0.00137432 0.00163113 754.5 0.0021445 0.00213763 0.00197686 754.5 0.00210365 754.5
0.00229625 755 0.00183339 755 0.00135112 0.00163145 755 0.00214469 0.00213765 0.00197682 755 0.00210371 755
0.00229616 755.5 0.0018331 755.5 0.0013705 0.00163114 755.5 0.00214456 0.0021375 0.00197706 755.5 0.00210375 755.5
0.00229628 756 0.00183328 756 0.00136235 0.00163157 756 0.002145 0.00213779 0.00197684 756 0.00210358 756
0.0022962 756.5 0.00183306 756.5 0.00137315 0.0016314 756.5 0.00214461 0.0021377 0.00197718 756.5 0.00210385 756.5
0.00229626 757 0.00183328 757 0.00136611 0.00163165 757 0.00214486 0.00213772 0.00197677 757 0.00210364 757
0.00229622 757.5 0.00183321 757.5 0.00136415 0.00163133 757.5 0.00214495 0.00213774 0.00197713 757.5 0.00210368 757.5
0.00229645 758 0.00183359 758 0.00135657 0.00163154 758 0.00214498 0.00213768 0.00197712 758 0.00210367 758
0.00229643 758.5 0.00183331 758.5 0.0013827 0.00163145 758.5 0.00214478 0.0021379 0.00197725 758.5 0.00210376 758.5
0.00229649 759 0.00183336 759 0.00136597 0.00163159 759 0.00214494 0.00213791 0.00197699 759 0.00210359 759
0.00229634 759.5 0.00183309 759.5 0.00137919 0.00163134 759.5 0.00214489 0.00213794 0.00197709 759.5 0.00210374 759.5
0.00229644 760 0.00183322 760 0.00137128 0.00163153 760 0.00214518 0.00213795 0.0019768 760 0.00210356 760
0.00229662 760.5 0.00183304 760.5 0.00138458 0.00163137 760.5 0.00214505 0.00213787 0.00197715 760.5 0.00210372 760.5
0.00229641 761 0.00183342 761 0.0013712 0.00163177 761 0.00214512 0.00213787 0.00197698 761 0.00210363 761
0.00229639 761.5 0.00183326 761.5 0.00137054 0.00163158 761.5 0.00214502 0.00213789 0.00197716 761.5 0.00210368 761.5
0.00229632 762 0.00183342 762 0.0013584 0.00163188 762 0.00214515 0.00213804 0.00197701 762 0.00210349 762
0.0022967 762.5 0.00183328 762.5 0.00137574 0.00163165 762.5 0.00214509 0.00213792 0.00197712 762.5 0.00210379 762.5
0.00229646 763 0.00183326 763 0.00137012 0.00163179 763 0.00214532 0.00213805 0.00197681 763 0.00210369 763
0.0022965 763.5 0.00183307 763.5 0.00137501 0.00163165 763.5 0.00214538 0.00213821 0.00197696 763.5 0.00210382 763.5
0.00229642 764 0.00183326 764 0.00136183 0.00163206 764 0.00214554 0.00213823 0.00197689 764 0.0021037 764
0.0022968 764.5 0.00183288 764.5 0.00137907 0.00163189 764.5 0.00214536 0.00213838 0.00197708 764.5 0.002104 764.5
0.00229641 765 0.00183321 765 0.00136759 0.00163202 765 0.00214552 0.00213819 0.001977 765 0.00210379 765
0.00229649 765.5 0.00183313 765.5 0.00136929 0.0016319 765.5 0.00214543 0.00213836 0.00197712 765.5 0.0021039 765.5
0.00229642 766 0.00183318 766 0.00136538 0.00163219 766 0.00214552 0.00213822 0.00197724 766 0.00210376 766
0.00229663 766.5 0.00183301 766.5 0.00139043 0.00163193 766.5 0.00214563 0.00213838 0.00197726 766.5 0.00210378 766.5
0.00229659 767 0.00183335 767 0.00137024 0.00163217 767 0.00214549 0.00213828 0.00197714 767 0.00210377 767
0.00229696 767.5 0.00183308 767.5 0.0013832 0.001632 767.5 0.00214587 0.00213836 0.00197734 767.5 0.00210395 767.5
0.0022967 768 0.00183334 768 0.00137796 0.00163224 768 0.00214582 0.00213843 0.00197681 768 0.00210387 768
0.00229696 768.5 0.00183324 768.5 0.00138375 0.00163203 768.5 0.00214581 0.00213838 0.00197714 768.5 0.00210399 768.5
0.00229675 769 0.00183349 769 0.00136169 0.00163227 769 0.00214579 0.00213832 0.00197685 769 0.00210382 769
0.00229692 769.5 0.00183337 769.5 0.00137083 0.00163197 769.5 0.00214586 0.00213874 0.00197704 769.5 0.00210399 769.5
0.00229664 770 0.00183366 770 0.00135216 0.00163227 770 0.00214585 0.00213832 0.00197691 770 0.00210361 770
0.00229687 770.5 0.00183317 770.5 0.00137393 0.00163199 770.5 0.00214593 0.00213849 0.00197723 770.5 0.00210403 770.5
0.0022967 771 0.00183333 771 0.00135897 0.00163232 771 0.00214591 0.00213846 0.00197712 771 0.00210367 771
0.00229693 771.5 0.00183328 771.5 0.00137167 0.0016322 771.5 0.00214607 0.0021386 0.00197709 771.5 0.00210404 771.5
0.0022966 772 0.0018334 772 0.00136624 0.00163242 772 0.00214603 0.00213844 0.00197705 772 0.00210366 772
0.00229681 772.5 0.00183323 772.5 0.00137676 0.00163218 772.5 0.00214618 0.00213862 0.0019774 772.5 0.00210394 772.5
0.0022965 773 0.00183346 773 0.00136722 0.00163233 773 0.00214604 0.00213869 0.001977 773 0.00210363 773
0.00229673 773.5 0.00183323 773.5 0.00137548 0.00163197 773.5 0.0021463 0.00213902 0.00197718 773.5 0.00210388 773.5
0.00229658 774 0.00183335 774 0.00137151 0.00163232 774 0.00214623 0.00213835 0.00197683 774 0.0021037 774
0.00229694 774.5 0.00183342 774.5 0.00138292 0.00163216 774.5 0.00214635 0.00213892 0.00197711 774.5 0.00210418 774.5
0.00229673 775 0.00183359 775 0.00137167 0.00163236 775 0.00214615 0.0021387 0.00197696 775 0.00210386 775
0.00229707 775.5 0.00183341 775.5 0.00135878 0.00163224 775.5 0.00214637 0.00213889 0.00197697 775.5 0.00210399 775.5
0.00229682 776 0.00183356 776 0.00135358 0.00163245 776 0.00214618 0.00213885 0.00197682 776 0.00210387 776
0.00229711 776.5 0.00183353 776.5 0.00136062 0.00163237 776.5 0.00214633 0.00213906 0.00197717 776.5 0.00210411 776.5
0.00229682 777 0.00183348 777 0.00136471 0.00163257 777 0.00214608 0.00213903 0.00197708 777 0.0021037 777
0.00229711 777.5 0.00183347 777.5 0.00137658 0.00163218 777.5 0.00214648 0.00213917 0.00197734 777.5 0.00210398 777.5
0.00229674 778 0.00183355 778 0.00136323 0.00163218 778 0.00214638 0.00213886 0.00197711 778 0.00210353 778
0.00229682 778.5 0.00183334 778.5 0.00137432 0.00163225 778.5 0.00214679 0.00213902 0.00197725 778.5 0.00210376 778.5
0.00229658 779 0.00183338 779 0.00137789 0.00163252 779 0.00214629 0.00213891 0.00197707 779 0.00210348 779
0.00229693 779.5 0.00183354 779.5 0.00137528 0.00163233 779.5 0.00214648 0.00213929 0.00197733 779.5 0.0021037 779.5
0.00229663 780 0.00183354 780 0.00137154 0.00163261 780 0.00214633 0.00213913 0.00197696 780 0.00210373 780
0.00229699 780.5 0.00183358 780.5 0.00137139 0.00163242 780.5 0.00214649 0.0021392 0.00197708 780.5 0.00210389 780.5
0.00229688 781 0.00183363 781 0.00138318 0.00163271 781 0.0021465 0.00213917 0.00197707 781 0.00210369 781
0.00229716 781.5 0.00183346 781.5 0.00138842 0.00163254 781.5 0.00214679 0.00213933 0.00197714 781.5 0.00210384 781.5
0.00229684 782 0.00183347 782 0.00137488 0.00163273 782 0.00214658 0.00213913 0.0019769 782 0.00210378 782
0.00229713 782.5 0.0018336 782.5 0.001365 0.00163264 782.5 0.00214706 0.00213947 0.00197722 782.5 0.00210418 782.5
0.00229708 783 0.00183383 783 0.00137966 0.001633 783 0.00214683 0.0021391 0.00197703 783 0.00210377 783
0.00229746 783.5 0.00183369 783.5 0.00137838 0.00163273 783.5 0.002147 0.0021393 0.00197728 783.5 0.00210382 783.5
0.00229721 784 0.00183376 784 0.00137744 0.00163303 784 0.00214663 0.00213905 0.00197716 784 0.0021037 784
0.00229742 784.5 0.00183377 784.5 0.00137838 0.00163274 784.5 0.00214698 0.00213946 0.00197736 784.5 0.00210391 784.5
0.00229706 785 0.0018338 785 0.0013724 0.00163302 785 0.00214693 0.00213919 0.00197728 785 0.00210372 785
0.00229722 785.5 0.00183384 785.5 0.00136642 0.00163272 785.5 0.0021472 0.00213959 0.00197737 785.5 0.00210375 785.5
0.00229669 786 0.00183391 786 0.00137422 0.00163299 786 0.00214693 0.00213927 0.00197718 786 0.00210343 786
0.00229707 786.5 0.00183391 786.5 0.00137848 0.0016329 786.5 0.00214718 0.00213956 0.00197746 786.5 0.00210389 786.5
0.00229699 787 0.00183396 787 0.00138232 0.00163308 787 0.00214694 0.00213955 0.00197727 787 0.00210372 787
0.0022972 787.5 0.00183385 787.5 0.0013817 0.00163287 787.5 0.00214744 0.00213964 0.00197744 787.5 0.00210391 787.5
0.00229706 788 0.00183385 788 0.00138257 0.00163305 788 0.00214723 0.00213934 0.00197727 788 0.0021036 788
0.00229731 788.5 0.00183394 788.5 0.00138142 0.001633 788.5 0.00214734 0.00213972 0.00197754 788.5 0.00210394 788.5
0.002297 789 0.00183371 789 0.0013823 0.00163302 789 0.00214704 0.00213968 0.00197734 789 0.00210371 789
0.00229727 789.5 0.00183391 789.5 0.00137086 0.0016329 789.5 0.0021472 0.0021401 0.00197743 789.5 0.00210385 789.5
0.00229695 790 0.00183388 790 0.00138095 0.00163304 790 0.00214702 0.00213986 0.00197755 790 0.0021036 790
0.0022971 790.5 0.00183377 790.5 0.00137444 0.00163293 790.5 0.00214724 0.00214025 0.00197762 790.5 0.00210407 790.5
0.00229682 791 0.00183363 791 0.00138052 0.00163314 791 0.00214714 0.00213996 0.00197727 791 0.00210379 791
0.00229714 791.5 0.00183391 791.5 0.00137497 0.001633 791.5 0.00214749 0.00214033 0.00197752 791.5 0.00210407 791.5
0.00229692 792 0.00183377 792 0.0013891 0.00163328 792 0.0021472 0.00213984 0.00197722 792 0.00210389 792
0.00229703 792.5 0.00183392 792.5 0.00138396 0.00163299 792.5 0.00214765 0.00214002 0.00197735 792.5 0.00210413 792.5
0.00229692 793 0.00183382 793 0.00138384 0.00163319 793 0.00214726 0.00213984 0.00197704 793 0.00210381 793
0.0022973 793.5 0.00183394 793.5 0.00138079 0.00163316 793.5 0.00214762 0.0021403 0.0019777 793.5 0.00210404 793.5
0.00229698 794 0.00183363 794 0.00139456 0.00163323 794 0.00214731 0.00214021 0.00197754 794 0.00210388 794
0.00229724 794.5 0.00183392 794.5 0.00138179 0.00163314 794.5 0.00214759 0.00214034 0.00197766 794.5 0.0021042 794.5
0.00229681 795 0.00183385 795 0.00139305 0.00163337 795 0.0021474 0.00214005 0.00197761 795 0.00210402 795
0.00229733 795.5 0.00183416 795.5 0.00138515 0.00163342 795.5 0.0021477 0.00214025 0.00197756 795.5 0.00210424 795.5
0.0022969 796 0.00183409 796 0.00137594 0.00163356 796 0.00214748 0.00213984 0.00197736 796 0.00210396 796
0.00229713 796.5 0.00183434 796.5 0.00137108 0.00163348 796.5 0.00214768 0.00213997 0.0019777 796.5 0.00210418 796.5
0.00229701 797 0.00183403 797 0.00138409 0.0016335 797 0.00214744 0.00214011 0.00197738 797 0.00210381 797
0.00229727 797.5 0.00183419 797.5 0.00138205 0.00163342 797.5 0.00214785 0.00214029 0.00197751 797.5 0.00210397 797.5
0.00229706 798 0.00183413 798 0.00138886 0.00163351 798 0.0021477 0.00213986 0.00197741 798 0.00210364 798
0.00229724 798.5 0.0018343 798.5 0.00138028 0.00163361 798.5 0.00214781 0.00214035 0.00197755 798.5 0.00210394 798.5
0.00229707 799 0.00183408 799 0.00139436 0.00163345 799 0.00214778 0.00214013 0.00197754 799 0.00210372 799
0.00229748 799.5 0.00183419 799.5 0.00137593 0.00163367 799.5 0.00214819 0.00214026 0.00197759 799.5 0.00210404 799.5
0.00229708 800 0.00183395 800 0.00138177 0.00163353 800 0.00214774 0.00214028 0.00197753 800 0.00210372 800
0.00229731 800.5 0.00183411 800.5 0.00137603 0.00163369 800.5 0.00214811 0.00214044 0.00197777 800.5 0.00210407 800.5
0.00229711 801 0.00183389 801 0.0013825 0.00163372 801 0.00214808 0.00214017 0.00197747 801 0.00210382 801
0.00229733 801.5 0.00183422 801.5 0.0013685 0.00163382 801.5 0.00214841 0.00214049 0.00197768 801.5 0.00210391 801.5
0.00229664 802 0.0018341 802 0.00138229 0.00163373 802 0.00214805 0.00214018 0.00197752 802 0.0021037 802
0.00229724 802.5 0.00183436 802.5 0.0013771 0.0016337 802.5 0.00214859 0.00214057 0.0019777 802.5 0.00210403 802.5
0.00229693 803 0.00183411 803 0.00136895 0.00163367 803 0.00214825 0.00214034 0.00197756 803 0.0021037 803
0.00229734 803.5 0.00183424 803.5 0.0013788 0.00163372 803.5 0.00214846 0.00214044 0.00197766 803.5 0.00210405 803.5
0.00229693 804 0.00183416 804 0.00137875 0.00163346 804 0.00214835 0.00214039 0.00197747 804 0.00210381 804
0.00229718 804.5 0.0018343 804.5 0.00137403 0.00163366 804.5 0.00214865 0.0021407 0.00197782 804.5 0.00210394 804.5
0.00229713 805 0.00183398 805 0.00138245 0.00163374 805 0.00214822 0.00214043 0.00197785 805 0.00210397 805
0.00229742 805.5 0.00183435 805.5 0.00135567 0.00163384 805.5 0.00214872 0.00214067 0.00197791 805.5 0.00210414 805.5
0.00229698 806 0.00183414 806 0.00136891 0.00163383 806 0.00214844 0.00214059 0.00197742 806 0.00210357 806
0.00229723 806.5 0.00183418 806.5 0.00137544 0.00163374 806.5 0.00214879 0.00214071 0.00197793 806.5 0.00210398 806.5
0.00229701 807 0.00183411 807 0.00137896 0.00163383 807 0.00214838 0.00214058 0.00197784 807 0.00210375 807
0.00229748 807.5 0.00183459 807.5 0.00137141 0.00163403 807.5 0.00214875 0.00214094 0.00197793 807.5 0.002104 807.5
0.00229725 808 0.00183419 808 0.00138445 0.00163391 808 0.00214865 0.00214079 0.00197781 808 0.00210358 808
0.0022975 808.5 0.00183456 808.5 0.00136805 0.00163401 808.5 0.00214885 0.00214116 0.00197802 808.5 0.00210378 808.5
0.00229735 809 0.00183438 809 0.0013764 0.00163389 809 0.0021486 0.00214088 0.00197777 809 0.00210379 809
0.00229755 809.5 0.00183452 809.5 0.00136051 0.001634 809.5 0.0021491 0.00214111 0.00197795 809.5 0.00210396 809.5
0.00229721 810 0.00183435 810 0.00137895 0.001634 810 0.00214869 0.00214091 0.00197785 810 0.00210383 810
0.00229746 810.5 0.00183438 810.5 0.0013628 0.00163394 810.5 0.00214897 0.00214119 0.00197791 810.5 0.00210383 810.5
0.00229724 811 0.00183426 811 0.00137424 0.00163379 811 0.00214866 0.00214091 0.00197785 811 0.0021037 811
0.00229759 811.5 0.00183455 811.5 0.00136949 0.001634 811.5 0.00214883 0.00214104 0.00197798 811.5 0.00210392 811.5
0.00229739 812 0.00183428 812 0.00138442 0.00163371 812 0.0021487 0.00214087 0.00197793 812 0.00210342 812
0.00229771 812.5 0.00183446 812.5 0.00137331 0.00163398 812.5 0.00214898 0.00214119 0.00197797 812.5 0.00210361 812.5
0.00229731 813 0.00183423 813 0.00137301 0.00163379 813 0.00214873 0.00214112 0.00197804 813 0.00210381 813
0.00229739 813.5 0.00183436 813.5 0.00137713 0.00163419 813.5 0.00214916 0.00214109 0.00197803 813.5 0.0021039 813.5
0.0022972 814 0.00183429 814 0.00137122 0.001634 814 0.00214874 0.00214097 0.00197802 814 0.00210368 814
0.00229743 814.5 0.00183447 814.5 0.00137382 0.00163415 814.5 0.0021492 0.00214122 0.00197801 814.5 0.00210382 814.5
0.00229728 815 0.0018341 815 0.00139835 0.0016339 815 0.00214898 0.00214087 0.0019778 815 0.00210359 815
0.00229753 815.5 0.00183445 815.5 0.00137645 0.00163409 815.5 0.00214928 0.00214133 0.00197812 815.5 0.00210402 815.5
0.00229717 816 0.00183428 816 0.00138832 0.00163403 816 0.00214906 0.00214096 0.00197835 816 0.0021039 816
0.00229734 816.5 0.00183436 816.5 0.0013681 0.00163416 816.5 0.00214923 0.00214132 0.00197808 816.5 0.00210409 816.5
0.00229727 817 0.00183431 817 0.00138623 0.001634 817 0.00214888 0.00214108 0.00197814 817 0.00210381 817
0.00229752 817.5 0.00183467 817.5 0.00136201 0.00163423 817.5 0.00214931 0.00214136 0.00197815 817.5 0.00210415 817.5
0.00229737 818 0.00183448 818 0.00137407 0.00163397 818 0.00214912 0.00214118 0.00197831 818 0.00210376 818
0.00229785 818.5 0.00183457 818.5 0.00136692 0.00163411 818.5 0.00214948 0.00214124 0.0019783 818.5 0.00210396 818.5
0.00229757 819 0.00183451 819 0.00137371 0.00163403 819 0.00214935 0.00214109 0.00197815 819 0.00210326 819
0.00229772 819.5 0.00183473 819.5 0.00136717 0.00163433 819.5 0.00214953 0.00214146 0.00197803 819.5 0.00210332 819.5
0.0022976 820 0.00183446 820 0.00137242 0.0016342 820 0.00214945 0.00214138 0.00197811 820 0.00210358 820
0.00229781 820.5 0.00183482 820.5 0.00135823 0.00163441 820.5 0.00214965 0.00214149 0.00197812 820.5 0.00210415 820.5
0.00229765 821 0.00183447 821 0.00137635 0.00163414 821 0.00214941 0.00214135 0.00197826 821 0.00210377 821
0.00229807 821.5 0.00183446 821.5 0.00138073 0.00163444 821.5 0.00214971 0.00214132 0.0019782 821.5 0.00210407 821.5
0.00229761 822 0.0018345 822 0.00138547 0.0016343 822 0.00214918 0.00214103 0.00197836 822 0.0021038 822
0.002298 822.5 0.00183475 822.5 0.00136759 0.00163447 822.5 0.00214984 0.00214156 0.00197835 822.5 0.00210405 822.5
0.00229769 823 0.00183473 823 0.00137765 0.00163429 823 0.00214958 0.00214144 0.00197849 823 0.00210377 823
0.00229791 823.5 0.00183491 823.5 0.00136406 0.00163448 823.5 0.0021499 0.0021417 0.00197837 823.5 0.00210394 823.5
0.00229779 824 0.00183446 824 0.00138492 0.00163433 824 0.00214964 0.00214161 0.00197844 824 0.00210366 824
0.00229835 824.5 0.00183477 824.5 0.00136961 0.0016346 824.5 0.00214987 0.00214182 0.00197833 824.5 0.00210392 824.5
0.00229819 825 0.00183439 825 0.00138165 0.00163444 825 0.00214955 0.00214173 0.00197852 825 0.00210377 825
0.00229849 825.5 0.00183486 825.5 0.00135545 0.00163474 825.5 0.00214987 0.00214198 0.00197843 825.5 0.00210388 825.5
0.00229825 826 0.00183465 826 0.00138254 0.00163434 826 0.00214966 0.00214175 0.00197857 826 0.00210374 826
0.00229838 826.5 0.00183488 826.5 0.00138297 0.00163473 826.5 0.00214997 0.00214194 0.0019785 826.5 0.00210392 826.5
0.002298 827 0.00183479 827 0.00138616 0.00163447 827 0.00214972 0.00214173 0.00197867 827 0.00210388 827
0.00229826 827.5 0.00183492 827.5 0.00136944 0.00163472 827.5 0.00215018 0.00214206 0.00197847 827.5 0.00210396 827.5
0.00229799 828 0.00183472 828 0.00137965 0.00163441 828 0.00215003 0.00214183 0.00197859 828 0.0021038 828
0.00229829 828.5 0.00183506 828.5 0.00136651 0.00163485 828.5 0.00215024 0.00214201 0.00197835 828.5 0.00210412 828.5
0.00229804 829 0.00183483 829 0.00137305 0.00163471 829 0.00214984 0.00214168 0.00197838 829 0.00210381 829
0.00229816 829.5 0.00183488 829.5 0.00137011 0.00163494 829.5 0.0021505 0.00214206 0.00197842 829.5 0.0021041 829.5
0.00229803 830 0.00183476 830 0.00138058 0.00163449 830 0.00215015 0.0021418 0.00197855 830 0.0021038 830
0.00229815 830.5 0.00183503 830.5 0.00136205 0.00163485 830.5 0.00215034 0.0021421 0.00197825 830.5 0.00210387 830.5
0.00229787 831 0.00183484 831 0.00136673 0.00163461 831 0.00215009 0.0021419 0.00197851 831 0.00210367 831
0.00229829 831.5 0.0018351 831.5 0.00136244 0.0016349 831.5 0.00215044 0.00214236 0.00197817 831.5 0.00210383 831.5
0.00229816 832 0.00183493 832 0.00136992 0.00163487 832 0.00215026 0.00214203 0.00197845 832 0.00210354 832
0.00229837 832.5 0.00183527 832.5 0.0013577 0.00163507 832.5 0.00215034 0.00214231 0.0019783 832.5 0.00210377 832.5
0.00229805 833 0.00183492 833 0.001378 0.00163498 833 0.00215007 0.00214207 0.00197845 833 0.0021035 833
0.0022983 833.5 0.00183519 833.5 0.00135759 0.00163517 833.5 0.00215047 0.00214216 0.00197822 833.5 0.0021037 833.5
0.00229792 834 0.00183494 834 0.00137472 0.00163496 834 0.00215046 0.00214185 0.00197845 834 0.00210359 834
0.00229817 834.5 0.00183522 834.5 0.00136123 0.00163521 834.5 0.0021507 0.00214184 0.00197838 834.5 0.00210375 834.5
0.00229788 835 0.00183505 835 0.00137741 0.00163517 835 0.00215024 0.00214166 0.00197853 835 0.00210347 835
0.00229829 835.5 0.00183535 835.5 0.00137169 0.00163528 835.5 0.00215057 0.00214258 0.00197856 835.5 0.00210375 835.5
0.00229791 836 0.00183507 836 0.00137114 0.00163511 836 0.00215042 0.00214193 0.00197873 836 0.00210368 836
0.00229817 836.5 0.00183513 836.5 0.00135935 0.0016354 836.5 0.00215074 0.002142 0.00197852 836.5 0.00210379 836.5
0.00229817 837 0.00183519 837 0.00138181 0.00163524 837 0.00215046 0.00214196 0.00197869 837 0.00210341 837
0.00229844 837.5 0.00183515 837.5 0.00137365 0.00163547 837.5 0.00215043 0.00214198 0.00197847 837.5 0.00210384 837.5
0.00229818 838 0.00183515 838 0.00137749 0.00163526 838 0.00215039 0.0021423 0.00197889 838 0.00210344 838
0.00229829 838.5 0.00183534 838.5 0.00135812 0.00163521 838.5 0.00215069 0.00214167 0.00197864 838.5 0.00210367 838.5
0.00229817 839 0.00183514 839 0.00137102 0.00163545 839 0.00215051 0.00214167 0.00197885 839 0.00210346 839
0.00229849 839.5 0.00183544 839.5 0.00135277 0.00163551 839.5 0.00215068 0.0021419 0.0019786 839.5 0.00210379 839.5
0.0022983 840 0.00183538 840 0.00133699 0.00163713 840 0.00215073 0.00214184 0.0019788 840 0.00210377 840
0.00229849 840.5 0.00183554 840.5 0.00134254 0.00163862 840.5 0.00215078 0.00214272 0.00197866 840.5 0.0021039 840.5
0.00229822 841 0.00183528 841 0.00137329 0.0016385 841 0.00215054 0.00214215 0.00197881 841 0.00210369 841
0.00229842 841.5 0.00183551 841.5 0.00136332 0.00163866 841.5 0.00215094 0.00214238 0.00197851 841.5 0.00210408 841.5
0.00229822 842 0.00183533 842 0.00136827 0.00163852 842 0.00215062 0.00214256 0.00197882 842 0.00210357 842
0.00229845 842.5 0.00183545 842.5 0.00136112 0.00163879 842.5 0.00215113 0.00214234 0.00197847 842.5 0.00210395 842.5
0.00229819 843 0.00183549 843 0.00137283 0.00163861 843 0.0021509 0.00214201 0.00197833 843 0.00210387 843
0.00229848 843.5 0.00183559 843.5 0.00136965 0.00163888 843.5 0.00215106 0.00214202 0.0019788 843.5 0.00210411 843.5
0.00229835 844 0.00183535 844 0.00137734 0.00163862 844 0.00215092 0.00214192 0.00197866 844 0.00210393 844
0.00229843 844.5 0.00183564 844.5 0.00136056 0.00163886 844.5 0.00215119 0.0021421 0.00197835 844.5 0.00210402 844.5
0.00229823 845 0.00183546 845 0.00137499 0.00163875 845 0.00215108 0.00214204 0.00197867 845 0.00210377 845
0.00229842 845.5 0.00183562 845.5 0.00136349 0.00163901 845.5 0.00215138 0.00214238 0.00197879 845.5 0.00210402 845.5
0.00229819 846 0.00183547 846 0.00136616 0.00163876 846 0.00215124 0.00214196 0.00197886 846 0.00210351 846
0.00229834 846.5 0.00183563 846.5 0.00136181 0.00163884 846.5 0.00215148 0.00214222 0.00197867 846.5 0.00210391 846.5
0.00229796 847 0.00183546 847 0.00136833 0.00163867 847 0.00215123 0.00214202 0.00197891 847 0.00210373 847
0.00229836 847.5 0.00183562 847.5 0.00136546 0.00163885 847.5 0.00215153 0.00214241 0.00197874 847.5 0.00210373 847.5
0.00229814 848 0.00183541 848 0.00136708 0.00163866 848 0.00215135 0.00214254 0.00197902 848 0.00210355 848
0.00229833 848.5 0.00183549 848.5 0.00136107 0.00163897 848.5 0.00215137 0.00214262 0.0019789 848.5 0.0021039 848.5
0.0022982 849 0.00183545 849 0.00136953 0.00163876 849 0.00215133 0.00214216 0.00197922 849 0.00210361 849
0.00229826 849.5 0.00183571 849.5 0.00135809 0.00163897 849.5 0.00215162 0.00214245 0.00197898 849.5 0.00210381 849.5
0.00229803 850 0.00183558 850 0.00137331 0.00163883 850 0.00215142 0.00214266 0.00197918 850 0.00210378 850
0.00229825 850.5 0.0018359 850.5 0.00136388 0.00163906 850.5 0.00215183 0.00214275 0.00197888 850.5 0.00210402 850.5
0.00229828 851 0.00183583 851 0.00136604 0.00163878 851 0.00215153 0.0021426 0.00197915 851 0.00210381 851
0.00229835 851.5 0.001836 851.5 0.00135064 0.00163895 851.5 0.002152 0.00214329 0.00197897 851.5 0.00210401 851.5
0.0022982 852 0.00183587 852 0.00136481 0.00163883 852 0.00215172 0.00214341 0.00197906 852 0.00210367 852
0.00229831 852.5 0.0018359 852.5 0.00134494 0.00163907 852.5 0.00215204 0.0021425 0.00197893 852.5 0.00210403 852.5
0.00229831 853 0.00183573 853 0.00135936 0.00163904 853 0.00215175 0.00214297 0.00197887 853 0.00210378 853
0.00229855 853.5 0.00183605 853.5 0.00135969 0.00163927 853.5 0.00215197 0.00214247 0.00197883 853.5 0.00210405 853.5
0.00229856 854 0.00183593 854 0.00136678 0.00163911 854 0.00215158 0.00214276 0.00197909 854 0.00210406 854
0.00229878 854.5 0.00183613 854.5 0.00137044 0.00163937 854.5 0.00215201 0.00214318 0.00197857 854.5 0.00210397 854.5
0.00229862 855 0.00183592 855 0.00137191 0.00163903 855 0.00215151 0.00214283 0.00197914 855 0.00210385 855
0.00229876 855.5 0.00183618 855.5 0.00136362 0.00163932 855.5 0.00215189 0.00214237 0.00197879 855.5 0.00210381 855.5
0.0022987 856 0.00183597 856 0.00138187 0.00163898 856 0.00215181 0.00214232 0.0019793 856 0.00210374 856
0.00229871 856.5 0.00183626 856.5 0.00136167 0.00163935 856.5 0.00215204 0.00214238 0.00197904 856.5 0.00210377 856.5
0.00229875 857 0.0018361 857 0.00137734 0.00163924 857 0.00215187 0.00214264 0.00197915 857 0.00210357 857
0.00229896 857.5 0.00183628 857.5 0.00136403 0.00163923 857.5 0.00215229 0.00214306 0.00197908 857.5 0.0021039 857.5
0.00229903 858 0.00183604 858 0.00136941 0.0016391 858 0.00215203 0.00214258 0.0019793 858 0.00210382 858
0.00229897 858.5 0.00183616 858.5 0.00135611 0.00163942 858.5 0.00215224 0.00214278 0.00197904 858.5 0.0021037 858.5
0.00229895 859 0.00183608 859 0.00136259 0.00163922 859 0.00215206 0.00214269 0.00197929 859 0.00210363 859
0.00229894 859.5 0.00183611 859.5 0.00136488 0.00163948 859.5 0.00215233 0.00214259 0.00197911 859.5 0.00210369 859.5
0.00229881 860 0.00183599 860 0.00137129 0.00163922 860 0.00215226 0.00214261 0.00197922 860 0.00210346 860
0.00229876 860.5 0.00183625 860.5 0.00135992 0.00163949 860.5 0.0021525 0.00214286 0.00197906 860.5 0.00210362 860.5
0.00229876 861 0.00183592 861 0.00137319 0.00163927 861 0.00215212 0.00214335 0.00197931 861 0.00210347 861
0.0022988 861.5 0.00183633 861.5 0.00136226 0.00163953 861.5 0.00215245 0.00214288 0.0019789 861.5 0.0021037 861.5
0.00229899 862 0.00183607 862 0.00137971 0.00163914 862 0.00215215 0.00214263 0.00197945 862 0.00210368 862
