# Supplementary material for: A modular organic neuromorphic spiking circuit for retina-inspired sensory coding and neurotransmitter-mediated neural pathways
Source: Nat Commun. 2024 Apr 3;15:2868. doi: 10.1038/s41467-024-47226-3 (PMC10991258; doi:10.1038/s41467-024-47226-3)
Supplement: Supplementary file 3 — Source Data [file 41467_2024_47226_MOESM3_ESM.zip › DATA_Feb/SI/SI_19.txt]

Voltage_ch_6D__300mV Time__s_300mV Voltage_ch_6D__V_ Voltage_ch_6A__V_ Time__s_0_6D Time__s_ Voltage_ch_6D__V_ Voltage_ch_6A__V_ Time__s_6D Time__s_ Voltage_ch_6D__V_ Voltage_ch_6A__V_ Time__s_0 Time__s_
0.103297 -21.2404 0.113739 0.322487 -16.8293 -21.5931 0.173546 0.326044 -21.2404 -21.2404 0.0543716 0.321604 0.085184 -21.2404
0.0226689 -21.1404 0.0305039 0.320762 -16.7293 -21.4931 0.0406944 0.323389 -21.1404 -21.1404 0.0237527 0.319559 0.170368 -21.1404
0.0226806 -21.0404 0.026245 0.32197 -16.6293 -21.3931 0.0307758 0.323998 -21.0404 -21.0404 0.0226725 0.320494 0.255552 -21.0404
0.023332 -20.9404 0.0258546 0.321985 -16.5293 -21.2931 0.029098 0.323984 -20.9404 -20.9404 0.0224809 0.320472 0.340736 -20.9404
0.0238609 -20.8404 0.0262556 0.321659 -16.4293 -21.1931 0.0287853 0.323692 -20.8404 -20.8404 0.0225027 0.320189 0.42592 -20.8404
0.0242151 -20.7404 0.0271343 0.321337 -16.3293 -21.0931 0.0288522 0.323332 -20.7404 -20.7404 0.0225845 0.320165 0.511104 -20.7404
0.0244232 -20.6404 0.0283651 0.321373 -16.2293 -20.9931 0.0291166 0.323373 -20.6404 -20.6404 0.0227253 0.320172 0.596288 -20.6404
0.0245538 -20.5404 0.0298726 0.32106 -16.1293 -20.8931 0.0294941 0.323083 -20.5404 -20.5404 0.0228777 0.320207 0.681472 -20.5404
0.0246142 -20.4404 0.0316512 0.320729 -16.0293 -20.7931 0.0298938 0.323034 -20.4404 -20.4404 0.0230316 0.31986 0.766656 -20.4404
0.0246242 -20.3404 0.0337153 0.320771 -15.9293 -20.6931 0.0303614 0.322763 -20.3404 -20.3404 0.0232117 0.319866 0.85184 -20.3404
0.0246275 -20.2404 0.0359594 0.320728 -15.8293 -20.5931 0.0308461 0.322759 -20.2404 -20.2404 0.0234077 0.319896 0.937024 -20.2404
0.0246141 -20.1404 0.0384595 0.320428 -15.7293 -20.4931 0.0313932 0.322723 -20.1404 -20.1404 0.0235868 0.319868 1.02221 -20.1404
0.0245562 -20.0404 0.0412284 0.320449 -15.6293 -20.3931 0.0319861 0.322443 -20.0404 -20.0404 0.0237783 0.319888 1.10739 -20.0404
0.0245219 -19.9404 0.044327 0.320416 -15.5293 -20.2931 0.032619 0.322425 -19.9404 -19.9404 0.0239881 0.319588 1.19258 -19.9404
0.0244774 -19.8404 0.0478565 0.320447 -15.4293 -20.1931 0.0333098 0.322094 -19.8404 -19.8404 0.0241915 0.319541 1.27776 -19.8404
0.0244167 -19.7404 0.0519921 0.32047 -15.3293 -20.0931 0.0340694 0.322124 -19.7404 -19.7404 0.0244265 0.31957 1.36294 -19.7404
0.0243908 -19.6404 0.0570799 0.320417 -15.2293 -19.9931 0.0348728 0.322101 -19.6404 -19.6404 0.024631 0.319568 1.44813 -19.6404
0.0243482 -19.5404 0.0636469 0.320458 -15.1293 -19.8931 0.0357213 0.322106 -19.5404 -19.5404 0.0248735 0.319527 1.53331 -19.5404
0.0242901 -19.4404 0.0728281 0.32046 -15.0293 -19.7931 0.0366363 0.321823 -19.4404 -19.4404 0.0251397 0.319578 1.6185 -19.4404
0.0242502 -19.3404 0.0871561 0.320435 -14.9293 -19.6931 0.0376415 0.321794 -19.3404 -19.3404 0.0253879 0.319565 1.70368 -19.3404
0.0242013 -19.2404 0.111956 0.320137 -14.8293 -19.5931 0.0387383 0.321823 -19.2404 -19.2404 0.0256647 0.319237 1.78886 -19.2404
0.0241623 -19.1404 0.155231 0.320119 -14.7293 -19.4931 0.0399357 0.321823 -19.1404 -19.1404 0.0260044 0.31928 1.87405 -19.1404
0.0241368 -19.0404 0.218317 0.320122 -14.6293 -19.3931 0.0412415 0.321785 -19.0404 -19.0404 0.0263149 0.319251 1.95923 -19.0404
0.0240794 -18.9404 0.28638 0.319834 -14.5293 -19.2931 0.04273 0.321506 -18.9404 -18.9404 0.0266777 0.319263 2.04442 -18.9404
0.024052 -18.8404 0.302424 0.319809 -14.4293 -19.1931 0.0443788 0.321505 -18.8404 -18.8404 0.0270583 0.319277 2.1296 -18.8404
0.0240307 -18.7404 0.34772 0.319813 -14.3293 -19.0931 0.0462648 0.321481 -18.7404 -18.7404 0.0274661 0.319246 2.21478 -18.7404
0.0239695 -18.6404 0.428286 0.319837 -14.2293 -18.9931 0.0484251 0.32151 -18.6404 -18.6404 0.0279122 0.319258 2.29997 -18.6404
0.0239453 -18.5404 0.482107 0.319821 -14.1293 -18.8931 0.05095 0.321484 -18.5404 -18.5404 0.0283964 0.319265 2.38515 -18.5404
0.0239182 -18.4404 0.506689 0.319823 -14.0293 -18.7931 0.0540156 0.321189 -18.4404 -18.4404 0.0289191 0.319246 2.47034 -18.4404
0.0238819 -18.3404 0.515909 0.319836 -13.9293 -18.6931 0.0577562 0.321203 -18.3404 -18.3404 0.0295075 0.318973 2.55552 -18.3404
0.0238697 -18.2404 0.515474 0.319498 -13.8293 -18.5931 0.0625092 0.321176 -18.2404 -18.2404 0.0301242 0.318967 2.6407 -18.2404
0.0238529 -18.1404 0.485637 0.319531 -13.7293 -18.4931 0.068916 0.321203 -18.1404 -18.1404 0.0307777 0.31893 2.72589 -18.1404
0.023812 -18.0404 0.389958 0.319506 -13.6293 -18.3931 0.078059 0.321207 -18.0404 -18.0404 0.031504 0.318969 2.81107 -18.0404
0.0237943 -17.9404 0.242686 0.319804 -13.5293 -18.2931 0.0922385 0.321174 -17.9404 -17.9404 0.0322302 0.318929 2.89626 -17.9404
0.0237786 -17.8404 0.0864904 0.31954 -13.4293 -18.1931 0.115544 0.3209 -17.8404 -17.8404 0.0330158 0.318933 2.98144 -17.8404
0.0237397 -17.7404 0.0453758 0.319489 -13.3293 -18.0931 0.153325 0.32089 -17.7404 -17.7404 0.0338619 0.318965 3.06662 -17.7404
0.0237373 -17.6404 0.0404588 0.319514 -13.2293 -17.9931 0.204697 0.320864 -17.6404 -17.6404 0.0347142 0.318908 3.15181 -17.6404
0.0237147 -17.5404 0.0358609 0.319545 -13.1293 -17.8931 0.260218 0.320917 -17.5404 -17.5404 0.0356504 0.318954 3.23699 -17.5404
0.0237141 -17.4404 0.0318942 0.31919 -13.0293 -17.7931 0.314828 0.320872 -17.4404 -17.4404 0.0365908 0.318976 3.32218 -17.4404
0.0236994 -17.3404 0.0290324 0.319214 -12.9293 -17.6931 0.379712 0.32091 -17.3404 -17.3404 0.0376232 0.318922 3.40736 -17.3404
0.0236842 -17.2404 0.0270554 0.319227 -12.8293 -17.5931 0.44364 0.32091 -17.2404 -17.2404 0.0387369 0.318965 3.49254 -17.2404
0.0236779 -17.1404 0.0258025 0.319178 -12.7293 -17.4931 0.474664 0.320886 -17.1404 -17.1404 0.0399218 0.318966 3.57773 -17.1404
0.0236677 -17.0404 0.0250303 0.319224 -12.6293 -17.3931 0.486575 0.32091 -17.0404 -17.0404 0.0411662 0.318908 3.66291 -17.0404
0.0236535 -16.9404 0.0244681 0.319217 -12.5293 -17.2931 0.489413 0.32092 -16.9404 -16.9404 0.0425452 0.318952 3.7481 -16.9404
0.0236517 -16.8404 0.0240353 0.319187 -12.4293 -17.1931 0.470142 0.320867 -16.8404 -16.8404 0.0440424 0.318941 3.83328 -16.8404
0.0236655 -16.7404 0.0236983 0.318917 -12.3293 -17.0931 0.391636 0.320601 -16.7404 -16.7404 0.0456634 0.318932 3.91846 -16.7404
0.0236558 -16.6404 0.0234065 0.31889 -12.2293 -16.9931 0.204897 0.320579 -16.6404 -16.6404 0.0474287 0.318669 4.00365 -16.6404
0.0236449 -16.5404 0.0231502 0.318897 -12.1293 -16.8931 0.0659113 0.320569 -16.5404 -16.5404 0.04939 0.318633 4.08883 -16.5404
0.0236544 -16.4404 0.0229349 0.31892 -12.0293 -16.7931 0.0426409 0.320596 -16.4404 -16.4404 0.0516207 0.318637 4.17402 -16.4404
0.0236472 -16.3404 0.0227043 0.318871 -11.9293 -16.6931 0.0376916 0.320554 -16.3404 -16.3404 0.0541679 0.318658 4.2592 -16.3404
0.0236614 -16.2404 0.0225297 0.318894 -11.8293 -16.5931 0.0328631 0.320575 -16.2404 -16.2404 0.0571099 0.318614 4.34438 -16.2404
0.0236788 -16.1404 0.022354 0.318908 -11.7293 -16.4931 0.0292714 0.320591 -16.1404 -16.1404 0.0606156 0.318639 4.42957 -16.1404
0.0236587 -16.0404 0.0221647 0.318856 -11.6293 -16.3931 0.0270536 0.320555 -16.0404 -16.0404 0.0648942 0.318653 4.51475 -16.0404
0.0236902 -15.9404 0.0220212 0.318603 -11.5293 -16.2931 0.0257894 0.320583 -15.9404 -15.9404 0.0703431 0.318619 4.59994 -15.9404
0.0237037 -15.8404 0.0218732 0.3186 -11.4293 -16.1931 0.0250061 0.32057 -15.8404 -15.8404 0.0776668 0.318641 4.68512 -15.8404
0.02369 -15.7404 0.0217264 0.318574 -11.3293 -16.0931 0.0244503 0.320242 -15.7404 -15.7404 0.0881197 0.318625 4.7703 -15.7404
0.0237133 -15.6404 0.0216074 0.318625 -11.2293 -15.9931 0.0240545 0.320264 -15.6404 -15.6404 0.104172 0.318613 4.85549 -15.6404
0.023736 -15.5404 0.0214824 0.318906 -11.1293 -15.8931 0.0237185 0.320267 -15.5404 -15.5404 0.13009 0.318662 4.94067 -15.5404
0.0237501 -15.4404 0.0213572 0.318565 -11.0293 -15.7931 0.0234528 0.320251 -15.4404 -15.4404 0.170736 0.318609 5.02586 -15.4404
0.0237848 -15.3404 0.0212611 0.318604 -10.9293 -15.6931 0.0232192 0.320279 -15.3404 -15.3404 0.224648 0.318598 5.11104 -15.3404
0.0237976 -15.2404 0.0211512 0.318573 -10.8293 -15.5931 0.022989 0.32026 -15.2404 -15.2404 0.283295 0.318653 5.19622 -15.2404
0.0238226 -15.1404 0.0210708 0.318882 -10.7293 -15.4931 0.0227848 0.320253 -15.1404 -15.1404 0.307007 0.318612 5.28141 -15.1404
0.0238468 -15.0404 0.021021 0.318918 -10.6293 -15.3931 0.0226119 0.320345 -15.0404 -15.0404 0.326123 0.318636 5.36659 -15.0404
0.0238772 -14.9404 0.0209462 0.318848 -10.5293 -15.2931 0.0224158 0.320298 -14.9404 -14.9404 0.386052 0.318643 5.45178 -14.9404
0.0239152 -14.8404 0.0209029 0.318878 -10.4293 -15.1931 0.0222584 0.320303 -14.8404 -14.8404 0.436997 0.318626 5.53696 -14.8404
0.023939 -14.7404 0.0208886 0.318895 -10.3293 -15.0931 0.0221126 0.320268 -14.7404 -14.7404 0.474063 0.318677 5.62214 -14.7404
0.0239685 -14.6404 0.0208618 0.318857 -10.2293 -14.9931 0.0219437 0.320215 -14.6404 -14.6404 0.493636 0.318678 5.70733 -14.6404
0.0240061 -14.5404 0.0209042 0.31892 -10.1293 -14.8931 0.0218154 0.320252 -14.5404 -14.5404 0.504613 0.318642 5.79251 -14.5404
0.0240607 -14.4404 0.020903 0.318577 -10.0293 -14.7931 0.0216848 0.320267 -14.4404 -14.4404 0.507472 0.318658 5.8777 -14.4404
0.0240904 -14.3404 0.0209331 0.318252 -9.9293 -14.6931 0.0215472 0.320226 -14.3404 -14.3404 0.486319 0.318634 5.96288 -14.3404
0.0241383 -14.2404 0.0209931 0.318599 -9.8293 -14.5931 0.0214471 0.320273 -14.2404 -14.2404 0.405117 0.318607 6.04806 -14.2404
0.0241977 -14.1404 0.0210294 0.318576 -9.7293 -14.4931 0.0213327 0.320251 -14.1404 -14.1404 0.255786 0.318662 6.13325 -14.1404
0.024234 -14.0404 0.0211207 0.31859 -9.6293 -14.3931 0.0212161 0.32024 -14.0404 -14.0404 0.0971243 0.318622 6.21843 -14.0404
0.0242973 -13.9404 0.0212163 0.318629 -9.5293 -14.2931 0.021152 0.320282 -13.9404 -13.9404 0.0466315 0.318619 6.30362 -13.9404
0.0243391 -13.8404 0.0212917 0.318569 -9.4293 -14.1931 0.0210593 0.320252 -13.8404 -13.8404 0.0409904 0.318632 6.3888 -13.8404
0.0244088 -13.7404 0.0213999 0.318587 -9.3293 -14.0931 0.0210132 0.319944 -13.7404 -13.7404 0.0374804 0.318619 6.47398 -13.7404
0.0244728 -13.6404 0.0215307 0.318595 -9.2293 -13.9931 0.0209688 0.319976 -13.6404 -13.6404 0.0340438 0.318633 6.55917 -13.6404
0.0245137 -13.5404 0.0216291 0.318551 -9.1293 -13.8931 0.0209205 0.319932 -13.5404 -13.5404 0.0312737 0.318642 6.64435 -13.5404
0.0245917 -13.4404 0.0217616 0.318573 -9.0293 -13.7931 0.0209114 0.319961 -13.4404 -13.4404 0.0290801 0.31862 6.72954 -13.4404
0.0246707 -13.3404 0.0219086 0.318274 -8.9293 -13.6931 0.0209026 0.319966 -13.3404 -13.3404 0.0273603 0.318632 6.81472 -13.3404
0.0247259 -13.2404 0.0220693 0.318561 -8.8293 -13.5931 0.0209158 0.319931 -13.2404 -13.2404 0.0260216 0.318643 6.8999 -13.2404
0.0248048 -13.1404 0.02224 0.318591 -8.7293 -13.4931 0.0209473 0.319974 -13.1404 -13.1404 0.0250563 0.318622 6.98509 -13.1404
0.0249102 -13.0404 0.0224161 0.318573 -8.6293 -13.3931 0.0209826 0.319947 -13.0404 -13.0404 0.0243845 0.318658 7.07027 -13.0404
0.0249626 -12.9404 0.0226422 0.318567 -8.5293 -13.2931 0.0210347 0.319946 -12.9404 -12.9404 0.0238825 0.318644 7.15546 -12.9404
0.0250472 -12.8404 0.0228822 0.318601 -8.4293 -13.1931 0.021126 0.319968 -12.8404 -12.8404 0.023489 0.318604 7.24064 -12.8404
0.0251477 -12.7404 0.0231459 0.318562 -8.3293 -13.0931 0.0211962 0.319941 -12.7404 -12.7404 0.0231872 0.318644 7.32582 -12.7404
0.0252112 -12.6404 0.0234658 0.318571 -8.2293 -12.9931 0.0212952 0.319942 -12.6404 -12.6404 0.022925 0.318607 7.41101 -12.6404
0.0253166 -12.5404 0.0238209 0.318604 -8.1293 -12.8931 0.0214049 0.319978 -12.5404 -12.5404 0.0226995 0.318629 7.49619 -12.5404
0.0254052 -12.4404 0.0242425 0.318555 -8.0293 -12.7931 0.0215148 0.319931 -12.4404 -12.4404 0.0224912 0.318644 7.58138 -12.4404
0.0254962 -12.3404 0.0247561 0.31859 -7.9293 -12.6931 0.0216669 0.319965 -12.3404 -12.3404 0.022303 0.318614 7.66656 -12.3404
0.0256272 -12.2404 0.0253315 0.318577 -7.8293 -12.5931 0.0218018 0.320015 -12.2404 -12.2404 0.022146 0.318634 7.75174 -12.2404
0.0257322 -12.1404 0.0260272 0.318564 -7.7293 -12.4931 0.0219468 0.32001 -12.1404 -12.1404 0.0219965 0.318641 7.83693 -12.1404
0.0258478 -12.0404 0.0268348 0.318603 -7.6293 -12.3931 0.0221117 0.320008 -12.0404 -12.0404 0.0218516 0.318606 7.92211 -12.0404
0.0259717 -11.9404 0.0277814 0.318581 -7.5293 -12.2931 0.0222858 0.319967 -11.9404 -11.9404 0.0217332 0.318645 8.0073 -11.9404
0.0260706 -11.8404 0.0288774 0.318556 -7.4293 -12.1931 0.0224883 0.319978 -11.8404 -11.8404 0.021615 0.318637 8.09248 -11.8404
0.0262027 -11.7404 0.0301741 0.318593 -7.3293 -12.0931 0.0226897 0.319977 -11.7404 -11.7404 0.0215092 0.318603 8.17766 -11.7404
0.0263272 -11.6404 0.0315992 0.318575 -7.2293 -11.9931 0.0229408 0.31994 -11.6404 -11.6404 0.021422 0.318646 8.26285 -11.6404
0.0264702 -11.5404 0.0332069 0.318585 -7.1293 -11.8931 0.0232163 0.319942 -11.5404 -11.5404 0.0213294 0.318625 8.34803 -11.5404
0.026609 -11.4404 0.0349713 0.318595 -7.0293 -11.7931 0.0234903 0.319952 -11.4404 -11.4404 0.021259 0.318615 8.43322 -11.4404
0.0267467 -11.3404 0.0368628 0.318577 -6.9293 -11.6931 0.0238234 0.319931 -11.3404 -11.3404 0.0211888 0.318649 8.5184 -11.3404
0.0268878 -11.2404 0.0389608 0.318586 -6.8293 -11.5931 0.0242246 0.319969 -11.2404 -11.2404 0.0211169 0.31829 8.60358 -11.2404
0.0269466 -11.1404 0.0412694 0.318604 -6.7293 -11.4931 0.0246704 0.319944 -11.1404 -11.1404 0.0210809 0.318624 8.68877 -11.1404
0.0269859 -11.0404 0.0438288 0.318562 -6.6293 -11.3931 0.0251694 0.319922 -11.0404 -11.0404 0.0210336 0.318656 8.77395 -11.0404
0.0269448 -10.9404 0.0467568 0.318604 -6.5293 -11.2931 0.0257965 0.319974 -10.9404 -10.9404 0.0210205 0.318617 8.85914 -10.9404
0.0269087 -10.8404 0.0501204 0.318589 -6.4293 -11.1931 0.0265058 0.319971 -10.8404 -10.8404 0.021008 0.318642 8.94432 -10.8404
0.0268592 -10.7404 0.0541756 0.318264 -6.3293 -11.0931 0.0273754 0.319969 -10.7404 -10.7404 0.0210144 0.31865 9.0295 -10.7404
0.0267697 -10.6404 0.0592459 0.318286 -6.2293 -10.9931 0.0284227 0.319992 -10.6404 -10.6404 0.0210276 0.318605 9.11469 -10.6404
0.0266994 -10.5404 0.0659076 0.318259 -6.1293 -10.8931 0.0296404 0.319941 -10.5404 -10.5404 0.0210723 0.318631 9.19987 -10.5404
0.0265867 -10.4404 0.0755099 0.318273 -6.0293 -10.7931 0.0311033 0.319972 -10.4404 -10.4404 0.0210844 0.318624 9.28506 -10.4404
0.0264578 -10.3404 0.0907839 0.318288 -5.9293 -10.6931 0.0327686 0.319976 -10.3404 -10.3404 0.0211405 0.3183 9.37024 -10.3404
0.0263519 -10.2404 0.117485 0.318261 -5.8293 -10.5931 0.0346169 0.319619 -10.2404 -10.2404 0.0212007 0.318642 9.45542 -10.2404
0.0261948 -10.1404 0.163415 0.317971 -5.7293 -10.4931 0.0365965 0.319652 -10.1404 -10.1404 0.0212563 0.31861 9.54061 -10.1404
0.0260402 -10.0404 0.22592 0.317962 -5.6293 -10.3931 0.0387008 0.319651 -10.0404 -10.0404 0.021347 0.318625 9.62579 -10.0404
0.0258817 -9.9404 0.2842 0.317957 -5.5293 -10.2931 0.0409525 0.319641 -9.9404 -9.9404 0.0214398 0.318651 9.71098 -9.9404
0.0257056 -9.8404 0.295996 0.318286 -5.4293 -10.1931 0.043389 0.319649 -9.8404 -9.8404 0.0215281 0.318292 9.79616 -9.8404
0.0255349 -9.7404 0.32639 0.318288 -5.3293 -10.0931 0.0461108 0.319643 -9.7404 -9.7404 0.0216229 0.318311 9.88134 -9.7404
0.0253673 -9.6404 0.406594 0.31826 -5.2293 -9.9931 0.0492613 0.319612 -9.6404 -9.6404 0.0217438 0.318318 9.96653 -9.6404
0.0251747 -9.5404 0.468793 0.318296 -5.1293 -9.8931 0.0530225 0.319672 -9.5404 -9.5404 0.0218326 0.318288 10.0517 -9.5404
0.024993 -9.4404 0.502901 0.31828 -5.0293 -9.7931 0.0577171 0.319625 -9.4404 -9.4404 0.0219751 0.318331 10.1369 -9.4404
0.024813 -9.3404 0.516483 0.318276 -4.9293 -9.6931 0.0638428 0.319629 -9.3404 -9.3404 0.0220831 0.3183 10.2221 -9.3404
0.0246255 -9.2404 0.519023 0.318322 -4.8293 -9.5931 0.0724903 0.319637 -9.2404 -9.2404 0.0222218 0.318304 10.3073 -9.2404
0.0244672 -9.1404 0.495533 0.318276 -4.7293 -9.4931 0.0858154 0.319626 -9.1404 -9.1404 0.0223707 0.318315 10.3924 -9.1404
0.0242838 -9.0404 0.408943 0.31828 -4.6293 -9.3931 0.108274 0.319639 -9.0404 -9.0404 0.0225058 0.318304 10.4776 -9.0404
0.0241074 -8.9404 0.257505 0.318295 -4.5293 -9.2931 0.1467 0.319648 -8.9404 -8.9404 0.0226527 0.318282 10.5628 -8.9404
0.0239522 -8.8404 0.0970704 0.318236 -4.4293 -9.1931 0.202641 0.319296 -8.8404 -8.8404 0.0228306 0.318322 10.648 -8.8404
0.0237838 -8.7404 0.0457485 0.318278 -4.3293 -9.0931 0.264724 0.319665 -8.7404 -8.7404 0.0229844 0.318281 10.7332 -8.7404
0.0236094 -8.6404 0.0401674 0.318279 -4.2293 -8.9931 0.321019 0.319645 -8.6404 -8.6404 0.0231723 0.318301 10.8184 -8.6404
0.0234676 -8.5404 0.0352066 0.318268 -4.1293 -8.8931 0.3805 0.319322 -8.5404 -8.5404 0.0233675 0.31833 10.9036 -8.5404
0.0232993 -8.4404 0.0310922 0.318283 -4.0293 -8.7931 0.442155 0.319357 -8.4404 -8.4404 0.0235492 0.318297 10.9887 -8.4404
0.0231537 -8.3404 0.0282259 0.318265 -3.9293 -8.6931 0.480127 0.319317 -8.3404 -8.3404 0.023782 0.318314 11.0739 -8.3404
0.0230208 -8.2404 0.0264153 0.318245 -3.8293 -8.5931 0.495257 0.319333 -8.2404 -8.2404 0.0240222 0.318316 11.1591 -8.2404
0.0228761 -8.1404 0.0253282 0.318289 -3.7293 -8.4931 0.499259 0.319346 -8.1404 -8.1404 0.0242516 0.318299 11.2443 -8.1404
0.0227432 -8.0404 0.0246613 0.318258 -3.6293 -8.3931 0.479503 0.31929 -8.0404 -8.0404 0.0245393 0.31831 11.3295 -8.0404
0.0226243 -7.9404 0.0242094 0.317953 -3.5293 -8.2931 0.398014 0.319327 -7.9404 -7.9404 0.0248127 0.318291 11.4147 -7.9404
0.0225037 -7.8404 0.0238736 0.318292 -3.4293 -8.1931 0.20364 0.319328 -7.8404 -7.8404 0.0251287 0.318292 11.4998 -7.8404
0.0223889 -7.7404 0.0235751 0.318236 -3.3293 -8.0931 0.0628154 0.319295 -7.7404 -7.7404 0.025484 0.318321 11.585 -7.7404
0.0223002 -7.6404 0.023366 0.318275 -3.2293 -7.9931 0.041782 0.319373 -7.6404 -7.6404 0.0258313 0.318313 11.6702 -7.6404
0.0221678 -7.5404 0.023176 0.31829 -3.1293 -7.8931 0.0363141 0.319342 -7.5404 -7.5404 0.0262498 0.318303 11.7554 -7.5404
0.0221096 -7.4404 0.0229919 0.318241 -3.0293 -7.7931 0.0312609 0.319298 -7.4404 -7.4404 0.0266978 0.31832 11.8406 -7.4404
0.0220164 -7.3404 0.0228382 0.31827 -2.9293 -7.6931 0.0280207 0.319025 -7.3404 -7.3404 0.0271865 0.318296 11.9258 -7.3404
0.0219124 -7.2404 0.0226781 0.318292 -2.8293 -7.5931 0.0262419 0.318996 -7.2404 -7.2404 0.027726 0.318314 12.0109 -7.2404
0.0218548 -7.1404 0.0225159 0.318239 -2.7293 -7.4931 0.0252818 0.31899 -7.1404 -7.1404 0.0283159 0.318313 12.0961 -7.1404
0.0217835 -7.0404 0.0223738 0.318294 -2.6293 -7.3931 0.0247025 0.319041 -7.0404 -7.0404 0.0289416 0.318276 12.1813 -7.0404
0.0217281 -6.9404 0.0222136 0.318254 -2.5293 -7.2931 0.0242628 0.318983 -6.9404 -6.9404 0.0296436 0.318295 12.2665 -6.9404
0.0216717 -6.8404 0.0220666 0.318248 -2.4293 -7.1931 0.0240015 0.319014 -6.8404 -6.8404 0.0303855 0.318317 12.3517 -6.8404
0.0216207 -6.7404 0.0219399 0.318291 -2.3293 -7.0931 0.0237495 0.319019 -6.7404 -6.7404 0.0311789 0.318282 12.4369 -6.7404
0.0215852 -6.6404 0.021789 0.318246 -2.2293 -6.9931 0.0235491 0.319004 -6.6404 -6.6404 0.0320494 0.318342 12.522 -6.6404
0.0215603 -6.5404 0.0216613 0.318253 -2.1293 -6.8931 0.0234003 0.319035 -6.5404 -6.5404 0.0329283 0.318318 12.6072 -6.5404
0.0214998 -6.4404 0.0215352 0.317981 -2.0293 -6.7931 0.0232167 0.319011 -6.4404 -6.4404 0.0338774 0.318286 12.6924 -6.4404
0.0215032 -6.3404 0.0214092 0.317934 -1.9293 -6.6931 0.0230744 0.319007 -6.3404 -6.3404 0.0348988 0.318321 12.7776 -6.3404
0.0214887 -6.2404 0.0213063 0.317959 -1.8293 -6.5931 0.0229356 0.319029 -6.2404 -6.2404 0.0359162 0.318274 12.8628 -6.2404
0.0214528 -6.1404 0.0212035 0.317969 -1.7293 -6.4931 0.0227726 0.31931 -6.1404 -6.1404 0.0370328 0.318296 12.948 -6.1404
0.0214416 -6.0404 0.0210753 0.31793 -1.6293 -6.3931 0.0226371 0.319015 -6.0404 -6.0404 0.0382368 0.31831 13.0332 -6.0404
0.0214417 -5.9404 0.0209958 0.317961 -1.5293 -6.2931 0.0225152 0.319035 -5.9404 -5.9404 0.0395113 0.318297 13.1183 -5.9404
0.0214496 -5.8404 0.0209045 0.318247 -1.4293 -6.1931 0.0223697 0.319004 -5.8404 -5.8404 0.0408909 0.318315 13.2035 -5.8404
0.0214534 -5.7404 0.0208471 0.318258 -1.3293 -6.0931 0.0222479 0.31902 -5.7404 -5.7404 0.042369 0.31832 13.2887 -5.7404
0.0214665 -5.6404 0.0207944 0.318294 -1.2293 -5.9931 0.022106 0.319028 -5.6404 -5.6404 0.0439805 0.31829 13.3739 -5.6404
0.0214946 -5.5404 0.0207287 0.318259 -1.1293 -5.8931 0.0219576 0.319007 -5.5404 -5.5404 0.0457341 0.318307 13.4591 -5.5404
0.0215156 -5.4404 0.0206971 0.318266 -1.0293 -5.7931 0.0218377 0.319039 -5.4404 -5.4404 0.0476678 0.318313 13.5443 -5.4404
0.0215326 -5.3404 0.0206592 0.31798 -0.9293 -5.6931 0.0216848 0.319026 -5.3404 -5.3404 0.049826 0.318279 13.6294 -5.3404
0.0215607 -5.2404 0.0206336 0.317946 -0.8293 -5.5931 0.0215667 0.319017 -5.2404 -5.2404 0.052283 0.318333 13.7146 -5.2404
0.0216008 -5.1404 0.0206371 0.317979 -0.7293 -5.4931 0.0214494 0.319046 -5.1404 -5.1404 0.055119 0.318302 13.7998 -5.1404
0.0216415 -5.0404 0.0206191 0.317972 -0.6293 -5.3931 0.0213139 0.31901 -5.0404 -5.0404 0.0584755 0.318295 13.885 -5.0404
0.0216905 -4.9404 0.0206061 0.317936 -0.5293 -5.2931 0.0212084 0.319007 -4.9404 -4.9404 0.0625265 0.318312 13.9702 -4.9404
0.021742 -4.8404 0.0206319 0.317987 -0.4293 -5.1931 0.0211197 0.319076 -4.8404 -4.8404 0.0676621 0.318296 14.0554 -4.8404
0.0217774 -4.7404 0.0206329 0.317665 -0.3293 -5.0931 0.0209986 0.319051 -4.7404 -4.7404 0.0744397 0.318306 14.1405 -4.7404
0.0218405 -4.6404 0.0206492 0.317646 -0.2293 -4.9931 0.0209243 0.319076 -4.6404 -4.6404 0.0840783 0.318321 14.2257 -4.6404
0.0219038 -4.5404 0.0206806 0.317677 -0.1293 -4.8931 0.0208364 0.319025 -4.5404 -4.5404 0.0987167 0.318286 14.3109 -4.5404
0.0219488 -4.4404 0.0206969 0.317648 -0.0293 -4.7931 0.0207731 0.318999 -4.4404 -4.4404 0.122396 0.318328 14.3961 -4.4404
0.0220262 -4.3404 0.0207385 0.317644 0.0707 -4.6931 0.0207259 0.31904 -4.3404 -4.3404 0.160233 0.318311 14.4813 -4.3404
0.0220877 -4.2404 0.0207892 0.317691 0.1707 -4.5931 0.020662 0.31902 -4.2404 -4.2404 0.212357 0.318282 14.5665 -4.2404
0.0221558 -4.1404 0.0208363 0.317648 0.2707 -4.4931 0.0206318 0.319003 -4.1404 -4.1404 0.269919 0.318309 14.6516 -4.1404
0.0222232 -4.0404 0.0209194 0.317665 0.3707 -4.3931 0.0206023 0.319041 -4.0404 -4.0404 0.299609 0.318306 14.7368 -4.0404
0.0222856 -3.9404 0.0209811 0.317678 0.4707 -4.2931 0.020562 0.318995 -3.9404 -3.9404 0.308708 0.318292 14.822 -3.9404
0.0223468 -3.8404 0.021082 0.317636 0.5707 -4.1931 0.0205608 0.319009 -3.8404 -3.8404 0.366328 0.318326 14.9072 -3.8404
0.0224237 -3.7404 0.0212019 0.317651 0.6707 -4.0931 0.0205479 0.319031 -3.7404 -3.7404 0.428191 0.3183 14.9924 -3.7404
0.0224898 -3.6404 0.0213269 0.317641 0.7707 -3.9931 0.020529 0.319011 -3.6404 -3.6404 0.474939 0.318306 15.0776 -3.6404
0.0225527 -3.5404 0.0215079 0.317626 0.8707 -3.8931 0.020555 0.319018 -3.5404 -3.5404 0.498688 0.318342 15.1628 -3.5404
0.0226322 -3.4404 0.0217413 0.317679 0.9707 -3.7931 0.0205632 0.319035 -3.4404 -3.4404 0.510373 0.318293 15.2479 -3.4404
0.0226835 -3.3404 0.0220198 0.317651 1.0707 -3.6931 0.0205819 0.318996 -3.3404 -3.3404 0.513309 0.318319 15.3331 -3.3404
0.0227678 -3.2404 0.0223749 0.317654 1.1707 -3.5931 0.0206236 0.319046 -3.2404 -3.2404 0.490487 0.31832 15.4183 -3.2404
0.0228424 -3.1404 0.0228384 0.318003 1.2707 -3.4931 0.0206463 0.318714 -3.1404 -3.1404 0.402772 0.318287 15.5035 -3.1404
0.0229242 -3.0404 0.0233549 0.317952 1.3707 -3.3931 0.0206901 0.318684 -3.0404 -3.0404 0.245404 0.318305 15.5887 -3.0404
0.0230075 -2.9404 0.0240619 0.317963 1.4707 -3.2931 0.0207611 0.319038 -2.9404 -2.9404 0.0864921 0.318306 15.6739 -2.9404
0.0230645 -2.8404 0.0248934 0.317974 1.5707 -3.1931 0.0208181 0.319017 -2.8404 -2.8404 0.045315 0.31827 15.759 -2.8404
0.0231403 -2.7404 0.0258589 0.31794 1.6707 -3.0931 0.0209061 0.319018 -2.7404 -2.7404 0.0405462 0.318303 15.8442 -2.7404
0.023239 -2.6404 0.0270434 0.317975 1.7707 -2.9931 0.0209904 0.319036 -2.6404 -2.6404 0.0365689 0.3183 15.9294 -2.6404
0.023317 -2.5404 0.028439 0.317976 1.8707 -2.8931 0.0211061 0.319006 -2.5404 -2.5404 0.0329774 0.318269 16.0146 -2.5404
0.0233959 -2.4404 0.0300283 0.317956 1.9707 -2.7931 0.0212562 0.319028 -2.4404 -2.4404 0.0302313 0.318305 16.0998 -2.4404
0.0234851 -2.3404 0.0318193 0.318289 2.0707 -2.6931 0.021416 0.318734 -2.3404 -2.3404 0.0280594 0.318272 16.185 -2.3404
0.0235714 -2.2404 0.0338153 0.318269 2.1707 -2.5931 0.0216063 0.31868 -2.2404 -2.2404 0.0264372 0.318295 16.2701 -2.2404
0.0236525 -2.1404 0.0359724 0.318586 2.2707 -2.4931 0.0218801 0.318738 -2.1404 -2.1404 0.0253255 0.318318 16.3553 -2.1404
0.023767 -2.0404 0.0383339 0.318297 2.3707 -2.3931 0.0221715 0.318703 -2.0404 -2.0404 0.0245746 0.31829 16.4405 -2.0404
0.0238424 -1.9404 0.0408816 0.318263 2.4707 -2.2931 0.0225543 0.318989 -1.9404 -1.9404 0.0240715 0.318312 16.5257 -1.9404
0.0239367 -1.8404 0.0437592 0.318279 2.5707 -2.1931 0.0230382 0.318722 -1.8404 -1.8404 0.0236713 0.318318 16.6109 -1.8404
0.0240427 -1.7404 0.0469914 0.318641 2.6707 -2.0931 0.0236183 0.318708 -1.7404 -1.7404 0.0233723 0.318284 16.6961 -1.7404
0.0241421 -1.6404 0.0507 0.318626 2.7707 -1.9931 0.024346 0.318691 -1.6404 -1.6404 0.0231262 0.318315 16.7812 -1.6404
0.0242286 -1.5404 0.0552819 0.318657 2.8707 -1.8931 0.0252343 0.318718 -1.5404 -1.5404 0.0228995 0.318309 16.8664 -1.5404
0.0243521 -1.4404 0.0610353 0.318611 2.9707 -1.7931 0.0263195 0.319008 -1.4404 -1.4404 0.0226961 0.318278 16.9516 -1.4404
0.0244451 -1.3404 0.0689251 0.318573 3.0707 -1.6931 0.0276536 0.319038 -1.3404 -1.3404 0.0225332 0.318324 17.0368 -1.3404
0.0245611 -1.2404 0.0807816 0.318613 3.1707 -1.5931 0.0293012 0.318734 -1.2404 -1.2404 0.022364 0.318294 17.122 -1.2404
0.0246832 -1.1404 0.100688 0.318606 3.2707 -1.4931 0.031241 0.318706 -1.1404 -1.1404 0.02223 0.318282 17.2072 -1.1404
0.0247918 -1.0404 0.136416 0.31859 3.3707 -1.3931 0.0334947 0.318722 -1.0404 -1.0404 0.0220859 0.318311 17.2924 -1.0404
0.024902 -0.9404 0.193265 0.31861 3.4707 -1.2931 0.0359521 0.318712 -0.9404 -0.9404 0.0219529 0.318292 17.3775 -0.9404
0.0250273 -0.8404 0.260784 0.318584 3.5707 -1.1931 0.0385408 0.318688 -0.8404 -0.8404 0.0218229 0.318308 17.4627 -0.8404
0.0251352 -0.7404 0.291853 0.318581 3.6707 -1.0931 0.0413104 0.318739 -0.7404 -0.7404 0.0217074 0.318312 17.5479 -0.7404
0.0252657 -0.6404 0.300821 0.318602 3.7707 -0.9931 0.0442886 0.319028 -0.6404 -0.6404 0.0215889 0.318289 17.6331 -0.6404
0.02539 -0.5404 0.368068 0.318569 3.8707 -0.8931 0.0476337 0.318719 -0.5404 -0.5404 0.0214998 0.318301 17.7183 -0.5404
0.0255072 -0.4404 0.44322 0.318577 3.9707 -0.7931 0.0515541 0.319028 -0.4404 -0.4404 0.021381 0.318308 17.8035 -0.4404
0.025676 -0.3404 0.493024 0.318617 4.0707 -0.6931 0.0564288 0.319008 -0.3404 -0.3404 0.021277 0.318275 17.8886 -0.3404
0.0257987 -0.2404 0.514057 0.318572 4.1707 -0.5931 0.0627687 0.319012 -0.2404 -0.2404 0.0212067 0.318319 17.9738 -0.2404
0.0259421 -0.1404 0.521603 0.318606 4.2707 -0.4931 0.0717043 0.319031 -0.1404 -0.1404 0.0211111 0.318314 18.059 -0.1404
0.0261025 -0.0404 0.512123 0.318617 4.3707 -0.3931 0.0855921 0.318995 -0.0404 -0.0404 0.021034 0.318282 18.1442 -0.0404
0.02626 0.0596 0.456725 0.318567 4.4707 -0.2931 0.109239 0.319038 0.0596 0.0596 0.0209785 0.318322 18.2294 0.0596
0.026419 0.1596 0.31108 0.318605 4.5707 -0.1931 0.150061 0.319035 0.1596 0.1596 0.0208989 0.318283 18.3146 0.1596
0.0266108 0.2596 0.161488 0.31858 4.6707 -0.0931 0.209073 0.318982 0.2596 0.2596 0.0208521 0.318281 18.3997 0.2596
0.0267648 0.3596 0.052766 0.31889 4.7707 0.0069 0.273254 0.31903 0.3596 0.3596 0.0208043 0.318306 18.4849 0.3596
0.0269758 0.4596 0.0415052 0.318929 4.8707 0.1069 0.327943 0.319025 0.4596 0.4596 0.0207611 0.318611 18.5701 0.4596
0.0271757 0.5596 0.0365272 0.318879 4.9707 0.2069 0.390226 0.319036 0.5596 0.5596 0.0207658 0.31862 18.6553 0.5596
0.0273734 0.6596 0.0318858 0.318883 5.0707 0.3069 0.450374 0.319051 0.6596 0.6596 0.0207446 0.31863 18.7405 0.6596
0.0275884 0.7596 0.0286464 0.31859 5.1707 0.4069 0.485368 0.319005 0.7596 0.7596 0.0207265 0.318607 18.8257 0.7596
0.0278371 0.8596 0.0265783 0.318564 5.2707 0.5069 0.499344 0.319043 0.8596 0.8596 0.0207499 0.318621 18.9108 0.8596
0.0280683 0.9596 0.0254265 0.318582 5.3707 0.6069 0.50106 0.31905 0.9596 0.9596 0.0207517 0.318617 18.996 0.9596
0.0283419 1.0596 0.0247313 0.318905 5.4707 0.7069 0.473039 0.319008 1.0596 1.0596 0.0207656 0.318588 19.0812 1.0596
0.0285956 1.1596 0.0242871 0.31858 5.5707 0.8069 0.369502 0.319041 1.1596 1.1596 0.0208093 0.318633 19.1664 1.1596
0.0288639 1.2596 0.0239583 0.318903 5.6707 0.9069 0.160135 0.319035 1.2596 1.2596 0.0208319 0.318608 19.2516 1.2596
0.0291706 1.3596 0.0237186 0.318901 5.7707 1.0069 0.0532917 0.319005 1.3596 1.3596 0.0208855 0.318621 19.3368 1.3596
0.0294786 1.4596 0.0235164 0.318882 5.8707 1.1069 0.0401745 0.319037 1.4596 1.4596 0.020961 0.318657 19.422 1.4596
0.0298143 1.5596 0.0233632 0.318915 5.9707 1.2069 0.0344934 0.319013 1.5596 1.5596 0.0210069 0.318624 19.5071 1.5596
0.0301664 1.6596 0.0232066 0.318583 6.0707 1.3069 0.029839 0.319007 1.6596 1.6596 0.0210726 0.318633 19.5923 1.6596
0.0305321 1.7596 0.0230522 0.318572 6.1707 1.4069 0.0271218 0.319033 1.7596 1.7596 0.0211586 0.31866 19.6775 1.7596
0.0309091 1.8596 0.0229287 0.318586 6.2707 1.5069 0.0256961 0.319011 1.8596 1.8596 0.0212288 0.318634 19.7627 1.8596
0.031362 1.9596 0.0227885 0.318855 6.3707 1.6069 0.0249641 0.319014 1.9596 1.9596 0.0213169 0.31862 19.8479 1.9596
0.0317901 2.0596 0.0226739 0.318881 6.4707 1.7069 0.0244912 0.319033 2.0596 2.0596 0.0214075 0.318635 19.9331 2.0596
0.0322855 2.1596 0.0225296 0.318899 6.5707 1.8069 0.024168 0.319 2.1596 2.1596 0.0215118 0.3186 20.0182 2.1596
0.0328065 2.2596 0.0223965 0.318557 6.6707 1.9069 0.0239712 0.319337 2.2596 2.2596 0.0216425 0.318635 20.1034 2.2596
0.0333619 2.3596 0.0222806 0.318598 6.7707 2.0069 0.0237952 0.319022 2.3596 2.3596 0.0217413 0.318628 20.1886 2.3596
0.0339778 2.4596 0.0221419 0.318893 6.8707 2.1069 0.0236533 0.319313 2.4596 2.4596 0.0218575 0.318914 20.2738 2.4596
0.034653 2.5596 0.0220181 0.318882 6.9707 2.2069 0.0235337 0.319333 2.5596 2.5596 0.022021 0.318966 20.359 2.5596
0.0353319 2.6596 0.0218888 0.318915 7.0707 2.3069 0.0234172 0.319319 2.6596 2.6596 0.0221562 0.318929 20.4442 2.6596
0.0361081 2.7596 0.0217553 0.318895 7.1707 2.4069 0.0233209 0.319317 2.7596 2.7596 0.0223179 0.318943 20.5293 2.7596
0.0369302 2.8596 0.0216234 0.319204 7.2707 2.5069 0.0232155 0.319362 2.8596 2.8596 0.0224995 0.31897 20.6145 2.8596
0.037846 2.9596 0.0215164 0.31922 7.3707 2.6069 0.0230797 0.319294 2.9596 2.9596 0.0226887 0.318945 20.6997 2.9596
0.0388641 3.0596 0.0213845 0.319196 7.4707 2.7069 0.0229854 0.319326 3.0596 3.0596 0.0229038 0.318962 20.7849 3.0596
0.0399751 3.1596 0.0212858 0.31951 7.5707 2.8069 0.0228659 0.319662 3.1596 3.1596 0.0231354 0.318972 20.8701 3.1596
0.0412125 3.2596 0.0211879 0.319528 7.6707 2.9069 0.0227294 0.319611 3.2596 3.2596 0.0233964 0.318937 20.9553 3.2596
0.0426176 3.3596 0.0210985 0.319518 7.7707 3.0069 0.0226023 0.319635 3.3596 3.3596 0.0236879 0.319279 21.0404 3.3596
0.0442115 3.4596 0.0210227 0.319508 7.8707 3.1069 0.0224676 0.31994 3.4596 3.4596 0.0240037 0.319279 21.1256 3.4596
0.0460571 3.5596 0.020934 0.319836 7.9707 3.2069 0.0223382 0.319933 3.5596 3.5596 0.0243366 0.319249 21.2108 3.5596
0.0481841 3.6596 0.020858 0.319796 8.0707 3.3069 0.0222072 0.320277 3.6596 3.6596 0.0247319 0.319273 21.296 3.6596
0.0506855 3.7596 0.0207987 0.319847 8.1707 3.4069 0.02206 0.320243 3.7596 3.7596 0.0251283 0.319577 21.3812 3.7596
0.0536939 3.8596 0.0207332 0.319808 8.2707 3.5069 0.0219301 0.320233 3.8596 3.8596 0.0255849 0.319567 21.4664 3.8596
0.0573605 3.9596 0.0206802 0.32012 8.3707 3.6069 0.021815 0.320596 3.9596 3.9596 0.026106 0.3196 21.5516 3.9596
0.0618253 4.0596 0.0206584 0.320461 8.4707 3.7069 0.0216707 0.320865 4.0596 4.0596 0.0266561 0.319886 21.6367 4.0596
0.067555 4.1596 0.0205894 0.320439 8.5707 3.8069 0.0215637 0.321181 4.1596 4.1596 0.0272696 0.320182 21.7219 4.1596
0.0750498 4.2596 0.0205565 0.321062 8.6707 3.9069 0.02145 0.321507 4.2596 4.2596 0.0279539 0.320209 21.8071 4.2596
0.0853208 4.3596 0.0205393 0.3214 8.7707 4.0069 0.0213326 0.322108 4.3596 4.3596 0.0287001 0.32079 21.8923 4.3596
0.0998359 4.4596 0.020486 0.321991 8.8707 4.1069 0.0212276 0.323072 4.4596 4.4596 0.0295269 0.321143 21.9775 4.4596
0.120477 4.5596 0.0204786 0.322928 8.9707 4.2069 0.0211364 0.32432 4.5596 4.5596 0.0304094 0.322088 22.0627 4.5596
0.14957 4.6596 0.0204395 0.324205 9.0707 4.3069 0.0210327 0.326172 4.6596 4.6596 0.031337 0.322999 22.1478 4.6596
0.188566 4.7596 0.0204216 0.325719 9.1707 4.4069 0.0209633 0.328377 4.7596 4.7596 0.0323534 0.324587 22.233 4.7596
0.23637 4.8596 0.0204144 0.328261 9.2707 4.5069 0.0208783 0.331491 4.8596 4.8596 0.0333903 0.326419 22.3182 4.8596
0.283836 4.9596 0.0203874 0.330706 9.3707 4.6069 0.0208188 0.334605 4.9596 4.9596 0.0345347 0.328275 22.4034 4.9596
0.290279 5.0596 0.0203596 0.330995 9.4707 4.7069 0.0207671 0.335282 5.0596 5.0596 0.0357296 0.328329 22.4886 5.0596
0.30331 5.1596 0.0203685 0.332331 9.5707 4.8069 0.0206893 0.336509 5.1596 5.1596 0.0369834 0.329235 22.5738 5.1596
0.335027 5.2596 0.020347 0.334406 9.6707 4.9069 0.0206353 0.33898 5.2596 5.2596 0.0383709 0.330789 22.6589 5.2596
0.386344 5.3596 0.0203727 0.337532 9.7707 5.0069 0.0205896 0.342736 5.3596 5.3596 0.0398855 0.333304 22.7441 5.3596
0.425287 5.4596 0.0203897 0.340042 9.8707 5.1069 0.0205424 0.345505 5.4596 5.4596 0.0414847 0.335136 22.8293 5.4596
0.451504 5.5596 0.0204162 0.341863 9.9707 5.2069 0.0205112 0.348025 5.5596 5.5596 0.0432801 0.336402 22.9145 5.5596
0.472302 5.6596 0.0204935 0.343468 10.0707 5.3069 0.0204558 0.349893 5.6596 5.6596 0.0452675 0.337654 22.9997 5.6596
0.486052 5.7596 0.0206025 0.344419 10.1707 5.4069 0.0204139 0.351731 5.7596 5.7596 0.0474904 0.338568 23.0849 5.7596
0.479104 5.8596 0.0207551 0.344065 10.2707 5.5069 0.0203795 0.351772 5.8596 5.8596 0.0500541 0.338278 23.17 5.8596
0.431447 5.9596 0.021016 0.341289 10.3707 5.6069 0.0203177 0.348938 5.9596 5.9596 0.0530097 0.336099 23.2552 5.9596
0.286507 6.0596 0.0213855 0.332651 10.4707 5.7069 0.0202845 0.339601 6.0596 6.0596 0.0565745 0.328941 23.3404 6.0596
0.130349 6.1596 0.0219333 0.325106 10.5707 5.8069 0.0202543 0.330583 6.1596 6.1596 0.0608875 0.323387 23.4256 6.1596
0.0496698 6.2596 0.0226842 0.322645 10.6707 5.9069 0.0201993 0.326479 6.2596 6.2596 0.0662809 0.321153 23.5108 6.2596
0.0355469 6.3596 0.0236238 0.322931 10.7707 6.0069 0.0201958 0.325554 6.3596 6.3596 0.0734213 0.321422 23.596 6.3596
0.0309891 6.4596 0.0247884 0.32263 10.8707 6.1069 0.0201963 0.324636 6.4596 6.4596 0.0834879 0.32114 23.6812 6.4596
0.0285271 6.5596 0.0262119 0.322 10.9707 6.2069 0.0202148 0.323975 6.5596 6.5596 0.0988932 0.320814 23.7663 6.5596
0.0271614 6.6596 0.0278545 0.321669 11.0707 6.3069 0.0202466 0.323388 6.6596 6.6596 0.124052 0.320516 23.8515 6.6596
0.0263748 6.7596 0.0297957 0.32167 11.1707 6.4069 0.0203228 0.323074 6.7596 6.7596 0.164463 0.320513 23.9367 6.7596
0.0258608 6.8596 0.0319633 0.321704 11.2707 6.5069 0.0204194 0.322753 6.8596 6.8596 0.219318 0.320194 24.0219 6.8596
0.0255203 6.9596 0.03437 0.321349 11.3707 6.6069 0.0205602 0.322441 6.9596 6.9596 0.277881 0.320216 24.1071 6.9596
0.0252688 7.0596 0.0369663 0.321057 11.4707 6.7069 0.020748 0.322119 7.0596 7.0596 0.29859 0.320238 24.1923 7.0596
0.0250504 7.1596 0.0397789 0.32107 11.5707 6.8069 0.0210511 0.321804 7.1596 7.1596 0.311752 0.319891 24.2774 7.1596
0.0248968 7.2596 0.0428869 0.320713 11.6707 6.9069 0.0214315 0.321832 7.2596 7.2596 0.3776 0.319897 24.3626 7.2596
0.0247625 7.3596 0.0463969 0.320769 11.7707 7.0069 0.021916 0.321484 7.3596 7.3596 0.43987 0.319912 24.4478 7.3596
0.0246279 7.4596 0.0504209 0.321055 11.8707 7.1069 0.0226022 0.321207 7.4596 7.4596 0.48454 0.319889 24.533 7.4596
0.0245365 7.5596 0.0553309 0.320705 11.9707 7.2069 0.0234439 0.321231 7.5596 7.5596 0.505548 0.319595 24.6182 7.5596
0.0244408 7.6596 0.0616191 0.320757 12.0707 7.3069 0.024509 0.320877 7.6596 7.6596 0.51537 0.31958 24.7034 7.6596
0.0243516 7.7596 0.0702897 0.32072 12.1707 7.4069 0.0258545 0.320903 7.7596 7.7596 0.513821 0.319575 24.7885 7.7596
0.0242703 7.8596 0.0837329 0.320723 12.2707 7.5069 0.0275253 0.320594 7.8596 7.8596 0.478091 0.319621 24.8737 7.8596
0.0241753 7.9596 0.106998 0.320747 12.3707 7.6069 0.0296221 0.320561 7.9596 7.9596 0.361409 0.319569 24.9589 7.9596
0.0240789 8.0596 0.148916 0.320735 12.4707 7.7069 0.032118 0.320588 8.0596 8.0596 0.197582 0.319573 25.0441 8.0596
0.0239834 8.1596 0.211862 0.320749 12.5707 7.8069 0.0349538 0.320281 8.1596 8.1596 0.0642094 0.319297 25.1293 8.1596
0.0238752 8.2596 0.276859 0.320451 12.6707 7.9069 0.0379571 0.320254 8.2596 8.2596 0.0431134 0.319265 25.2145 8.2596
0.0237823 8.3596 0.292182 0.320419 12.7707 8.0069 0.0411549 0.320283 8.3596 8.3596 0.039203 0.31928 25.2996 8.3596
0.0236752 8.4596 0.311184 0.320442 12.8707 8.1069 0.0445913 0.320239 8.4596 8.4596 0.0350504 0.319272 25.3848 8.4596
0.0235578 8.5596 0.394308 0.320434 12.9707 8.2069 0.048478 0.319936 8.5596 8.5596 0.0316459 0.319247 25.47 8.5596
0.0234511 8.6596 0.464535 0.320442 13.0707 8.3069 0.0531083 0.319966 8.6596 8.6596 0.0290635 0.319271 25.5552 8.6596
0.0233414 8.7596 0.504236 0.32046 13.1707 8.4069 0.0589566 0.31993 8.7596 8.7596 0.0270961 0.319246 25.6404 8.7596
0.0232041 8.8596 0.519434 0.320138 13.2707 8.5069 0.0669614 0.319957 8.8596 8.8596 0.0257343 0.319248 25.7256 8.8596
0.023114 8.9596 0.522913 0.320126 13.3707 8.6069 0.0789135 0.319948 8.9596 8.9596 0.0248695 0.319286 25.8108 8.9596
0.0229977 9.0596 0.500911 0.320167 13.4707 8.7069 0.0988185 0.319915 9.0596 9.0596 0.0242689 0.318939 25.8959 9.0596
0.0228753 9.1596 0.41523 0.319808 13.5707 8.8069 0.134042 0.319648 9.1596 9.1596 0.0238692 0.318956 25.9811 9.1596
0.0227903 9.2596 0.258954 0.319836 13.6707 8.9069 0.189885 0.319638 9.2596 9.2596 0.0235506 0.318979 26.0663 9.2596
0.0226692 9.3596 0.0964651 0.319834 13.7707 9.0069 0.256261 0.319632 9.3596 9.3596 0.0232903 0.318948 26.1515 9.3596
0.0225623 9.4596 0.0451453 0.319808 13.8707 9.1069 0.311848 0.319662 9.4596 9.4596 0.0230792 0.318966 26.2367 9.4596
0.0224803 9.5596 0.0394212 0.320132 13.9707 9.2069 0.374192 0.319635 9.5596 9.5596 0.0228871 0.318966 26.3219 9.5596
0.0223928 9.6596 0.0341778 0.319829 14.0707 9.3069 0.438202 0.319648 9.6596 9.6596 0.0227096 0.318927 26.407 9.6596
0.0222858 9.7596 0.0300982 0.320134 14.1707 9.4069 0.481125 0.319342 9.7596 9.7596 0.0225813 0.318969 26.4922 9.7596
0.0222208 9.8596 0.0274205 0.320159 14.2707 9.5069 0.499133 0.319328 9.8596 9.8596 0.0224157 0.318948 26.5774 9.8596
0.022134 9.9596 0.0258522 0.319809 14.3707 9.6069 0.504126 0.319344 9.9596 9.9596 0.022285 0.318948 26.6626 9.9596
0.0220703 10.0596 0.0250022 0.31981 14.4707 9.7069 0.484618 0.319347 10.0596 10.0596 0.0221715 0.318988 26.7478 10.0596
0.0220008 10.1596 0.0244866 0.319848 14.5707 9.8069 0.400998 0.319321 10.1596 10.1596 0.0220433 0.318961 26.833 10.1596
0.0219295 10.2596 0.0241148 0.319809 14.6707 9.9069 0.202035 0.319351 10.2596 10.2596 0.0219148 0.318955 26.9181 10.2596
0.0218787 10.3596 0.0238808 0.319818 14.7707 10.0069 0.0611124 0.319329 10.3596 10.3596 0.0218132 0.318668 27.0033 10.3596
0.0218536 10.4596 0.023689 0.319831 14.8707 10.1069 0.041026 0.319316 10.4596 10.4596 0.0216692 0.318623 27.0885 10.4596
0.0217925 10.5596 0.0235399 0.320104 14.9707 10.2069 0.0352346 0.319356 10.5596 10.5596 0.0215845 0.318647 27.1737 10.5596
0.0217748 10.6596 0.0234299 0.320129 15.0707 10.3069 0.030208 0.318997 10.6596 10.6596 0.021456 0.318642 27.2589 10.6596
0.021756 10.7596 0.0233209 0.319832 15.1707 10.4069 0.0272329 0.319007 10.7596 10.7596 0.0213614 0.318613 27.3441 10.7596
0.021718 10.8596 0.0232061 0.319809 15.2707 10.5069 0.0257299 0.319018 10.8596 10.8596 0.0212799 0.318672 27.4292 10.8596
0.0217233 10.9596 0.0231038 0.319849 15.3707 10.6069 0.02495 0.318989 10.9596 10.9596 0.0211853 0.318662 27.5144 10.9596
0.0217062 11.0596 0.0229826 0.319814 15.4707 10.7069 0.0245141 0.319024 11.0596 11.0596 0.0210929 0.318627 27.5996 11.0596
0.0216971 11.1596 0.0228634 0.3198 15.5707 10.8069 0.0242141 0.319016 11.1596 11.1596 0.0210244 0.318663 27.6848 11.1596
0.0217175 11.2596 0.02275 0.319847 15.6707 10.9069 0.0240193 0.319003 11.2596 11.2596 0.0209388 0.318638 27.77 11.2596
0.021717 11.3596 0.0226255 0.319496 15.7707 11.0069 0.0239102 0.319047 11.3596 11.3596 0.0208849 0.318641 27.8552 11.3596
0.0217282 11.4596 0.0225004 0.319503 15.8707 11.1069 0.023786 0.319025 11.4596 11.4596 0.0208329 0.318667 27.9404 11.4596
0.0217727 11.5596 0.022388 0.319518 15.9707 11.2069 0.0237018 0.319015 11.5596 11.5596 0.0207662 0.318646 28.0255 11.5596
0.0217723 11.6596 0.0222455 0.319496 16.0707 11.3069 0.0236269 0.319047 11.6596 11.6596 0.0207419 0.318639 28.1107 11.6596
0.0217973 11.7596 0.0221241 0.319211 16.1707 11.4069 0.0235446 0.319011 11.7596 11.7596 0.0206882 0.318654 28.1959 11.7596
0.0218396 11.8596 0.0219956 0.319544 16.2707 11.5069 0.0234867 0.31904 11.8596 11.8596 0.0206595 0.318644 28.2811 11.8596
0.0218519 11.9596 0.0218709 0.319492 16.3707 11.6069 0.0233858 0.319046 11.9596 11.9596 0.0206639 0.318664 28.3663 11.9596
0.0219142 12.0596 0.0217537 0.319527 16.4707 11.7069 0.0232732 0.31901 12.0596 12.0596 0.0206425 0.318669 28.4515 12.0596
0.021955 12.1596 0.0216413 0.319529 16.5707 11.8069 0.0231884 0.319024 12.1596 12.1596 0.020622 0.31863 28.5366 12.1596
0.0219918 12.2596 0.0215179 0.319189 16.6707 11.9069 0.0230686 0.318708 12.2596 12.2596 0.0206434 0.318657 28.6218 12.2596
0.0220368 12.3596 0.0214119 0.319221 16.7707 12.0069 0.0229536 0.318699 12.3596 12.3596 0.0206357 0.318646 28.707 12.3596
0.0220978 12.4596 0.0212889 0.319206 16.8707 12.1069 0.0228476 0.318738 12.4596 12.4596 0.0206498 0.318626 28.7922 12.4596
0.0221362 12.5596 0.0211915 0.319194 16.9707 12.2069 0.0227094 0.318706 12.5596 12.5596 0.0206828 0.318651 28.8774 12.5596
0.0222025 12.6596 0.0211187 0.319535 17.0707 12.3069 0.0225822 0.318691 12.6596 12.6596 0.0206926 0.318642 28.9626 12.6596
0.0222444 12.7596 0.0210127 0.319193 17.1707 12.4069 0.0224781 0.318732 12.7596 12.7596 0.020746 0.318638 29.0477 12.7596
0.0222983 12.8596 0.0209468 0.319205 17.2707 12.5069 0.022341 0.318708 12.8596 12.8596 0.020779 0.31868 29.1329 12.8596
0.0223752 12.9596 0.0208869 0.319232 17.3707 12.6069 0.0221978 0.318698 12.9596 12.9596 0.020804 0.31862 29.2181 12.9596
0.0224229 13.0596 0.0208107 0.319207 17.4707 12.7069 0.0220657 0.318724 13.0596 13.0596 0.0208703 0.318644 29.3033 13.0596
0.0224774 13.1596 0.020738 0.319204 17.5707 12.8069 0.0219241 0.318688 13.1596 13.1596 0.0209343 0.318679 29.3885 13.1596
0.0225505 13.2596 0.0206768 0.319206 17.6707 12.9069 0.0218139 0.31872 13.2596 13.2596 0.0209762 0.31863 29.4737 13.2596
0.022595 13.3596 0.0206242 0.319195 17.7707 13.0069 0.0216918 0.318719 13.3596 13.3596 0.0210836 0.318654 29.5588 13.3596
0.0226693 13.4596 0.020583 0.319524 17.8707 13.1069 0.0215691 0.318701 13.4596 13.4596 0.0211659 0.318666 29.644 13.4596
0.0227402 13.5596 0.0205162 0.319205 17.9707 13.2069 0.021471 0.318724 13.5596 13.5596 0.0212431 0.318632 29.7292 13.5596
0.0227886 13.6596 0.0204671 0.319177 18.0707 13.3069 0.0213338 0.31868 13.6596 13.6596 0.0213581 0.318665 29.8144 13.6596
0.0228767 13.7596 0.0204312 0.319218 18.1707 13.4069 0.0212589 0.318705 13.7596 13.7596 0.0214523 0.31865 29.8996 13.7596
0.0229424 13.8596 0.0203702 0.319195 18.2707 13.5069 0.0211711 0.318733 13.8596 13.8596 0.0215722 0.318635 29.9848 13.8596
0.0229966 13.9596 0.0203233 0.319182 18.3707 13.6069 0.0210697 0.318687 13.9596 13.9596 0.021728 0.318665 30.07 13.9596
0.0230749 14.0596 0.0202797 0.319201 18.4707 13.7069 0.0209932 0.318717 14.0596 14.0596 0.0218769 0.318639 30.1551 14.0596
0.0231417 14.1596 0.0202237 0.319176 18.5707 13.8069 0.0209156 0.318734 14.1596 14.1596 0.0220335 0.318645 30.2403 14.1596
0.0232139 14.2596 0.0201943 0.319199 18.6707 13.9069 0.0208273 0.318699 14.2596 14.2596 0.0222479 0.318663 30.3255 14.2596
0.0232929 14.3596 0.0201344 0.319188 18.7707 14.0069 0.0207768 0.318743 14.3596 14.3596 0.022441 0.318627 30.4107 14.3596
0.0233752 14.4596 0.0201002 0.319172 18.8707 14.1069 0.0206818 0.318709 14.4596 14.4596 0.0226979 0.318644 30.4959 14.4596
0.0234428 14.5596 0.0200842 0.318907 18.9707 14.2069 0.0206201 0.318703 14.5596 14.5596 0.0229675 0.318662 30.5811 14.5596
0.0235359 14.6596 0.0200448 0.318875 19.0707 14.3069 0.0205659 0.318704 14.6596 14.6596 0.0232789 0.318615 30.6662 14.6596
0.0236275 14.7596 0.0200418 0.318855 19.1707 14.4069 0.0204847 0.318689 14.7596 14.7596 0.0236414 0.31867 30.7514 14.7596
0.023686 14.8596 0.0200838 0.318903 19.2707 14.5069 0.02044 0.318703 14.8596 14.8596 0.0240085 0.318645 30.8366 14.8596
0.0237809 14.9596 0.0201442 0.318885 19.3707 14.6069 0.0203895 0.318728 14.9596 14.9596 0.0244538 0.318628 30.9218 14.9596
0.0238596 15.0596 0.0202579 0.319201 19.4707 14.7069 0.0203183 0.318686 15.0596 15.0596 0.0249384 0.31868 31.007 15.0596
0.0239513 15.1596 0.0204358 0.319219 19.5707 14.8069 0.020277 0.318701 15.1596 15.1596 0.0254528 0.318665 31.0922 15.1596
0.0240307 15.2596 0.0206897 0.318874 19.6707 14.9069 0.0202372 0.318732 15.2596 15.2596 0.0260322 0.318653 31.1773 15.2596
0.0241063 15.3596 0.0210864 0.318908 19.7707 15.0069 0.0201737 0.318697 15.3596 15.3596 0.0266804 0.318659 31.2625 15.3596
0.0242053 15.4596 0.0215977 0.318898 19.8707 15.1069 0.0201408 0.318741 15.4596 15.4596 0.0273882 0.318628 31.3477 15.4596
0.0243194 15.5596 0.0222939 0.318874 19.9707 15.2069 0.0200892 0.318723 15.5596 15.5596 0.0281967 0.318651 31.4329 15.5596
0.0243971 15.6596 0.0232159 0.31891 20.0707 15.3069 0.0200474 0.318708 15.6596 15.6596 0.0290435 0.318692 31.5181 15.6596
0.0245026 15.7596 0.0243478 0.318887 20.1707 15.4069 0.0200092 0.318736 15.7596 15.7596 0.02997 0.318646 31.6033 15.7596
0.0246006 15.8596 0.0257271 0.318876 20.2707 15.5069 0.0199832 0.318701 15.8596 15.8596 0.0309864 0.318668 31.6884 15.8596
0.0247019 15.9596 0.0273862 0.318917 20.3707 15.6069 0.0199877 0.318707 15.9596 15.9596 0.03204 0.318675 31.7736 15.9596
0.024828 16.0596 0.029291 0.318876 20.4707 15.7069 0.0200172 0.31873 16.0596 16.0596 0.0331636 0.31863 31.8588 16.0596
0.0249278 16.1596 0.0315033 0.318904 20.5707 15.8069 0.0200355 0.318682 16.1596 16.1596 0.0343655 0.318657 31.944 16.1596
0.0250372 16.2596 0.0339551 0.318619 20.6707 15.9069 0.0201481 0.318717 16.2596 16.2596 0.035586 0.318643 32.0292 16.2596
0.0251608 16.3596 0.0365865 0.318556 20.7707 16.0069 0.0202913 0.318729 16.3596 16.3596 0.0368793 0.31864 32.1144 16.3596
0.0252796 16.4596 0.0394607 0.318583 20.8707 16.1069 0.0204956 0.318676 16.4596 16.4596 0.0382611 0.318665 32.1996 16.4596
0.0254112 16.5596 0.0425911 0.318576 20.9707 16.2069 0.0208128 0.318722 16.5596 16.5596 0.0397317 0.318647 32.2847 16.5596
0.0255593 16.6596 0.0461472 0.31856 21.0707 16.3069 0.0212369 0.318699 16.6596 16.6596 0.0413317 0.318667 32.3699 16.6596
0.0256803 16.7596 0.0502226 0.318917 21.1707 16.4069 0.0217985 0.318682 16.7596 16.7596 0.0430358 0.318675 32.4551 16.7596
0.0258159 16.8596 0.0551453 0.318563 21.2707 16.5069 0.0225468 0.318732 16.8596 16.8596 0.044893 0.318626 32.5403 16.8596
0.0259789 16.9596 0.0614681 0.318562 21.3707 16.6069 0.0234966 0.318701 16.9596 16.9596 0.0469351 0.318638 32.6255 16.9596
0.0261158 17.0596 0.0702334 0.318604 21.4707 16.7069 0.024715 0.318704 17.0596 17.0596 0.049211 0.318648 32.7107 17.0596
0.0262684 17.1596 0.0837298 0.318558 21.5707 16.8069 0.0262399 0.318707 17.1596 17.1596 0.0517699 0.318616 32.7958 17.1596
0.0264375 17.2596 0.107247 0.318563 21.6707 16.9069 0.0281741 0.318691 17.2596 17.2596 0.0547726 0.318656 32.881 17.2596
0.0265961 17.3596 0.149714 0.318597 21.7707 17.0069 0.0305853 0.318721 17.3596 17.3596 0.0582733 0.318642 32.9662 17.3596
0.0267721 17.4596 0.213547 0.318554 21.8707 17.1069 0.033358 0.318714 17.4596 17.4596 0.0625492 0.318601 33.0514 17.4596
0.0269649 17.5596 0.278154 0.318577 21.9707 17.2069 0.0364416 0.318669 17.5596 17.5596 0.067996 0.318673 33.1366 17.5596
0.0271451 17.6596 0.292057 0.318589 22.0707 17.3069 0.0397179 0.318725 17.6596 17.6596 0.0753049 0.318634 33.2218 17.6596
0.027374 17.7596 0.309854 0.318552 22.1707 17.4069 0.0431867 0.318699 17.7596 17.7596 0.0858918 0.318632 33.3069 17.7596
0.0275642 17.8596 0.393264 0.318594 22.2707 17.5069 0.0470395 0.318695 17.8596 17.8596 0.10227 0.318675 33.3921 17.8596
0.0277773 17.9596 0.464164 0.31858 22.3707 17.6069 0.0515449 0.318721 17.9596 17.9596 0.129118 0.318612 33.4773 17.9596
0.0280392 18.0596 0.504115 0.318563 22.4707 17.7069 0.0571498 0.318685 18.0596 18.0596 0.171675 0.318649 33.5625 18.0596
0.0282385 18.1596 0.519363 0.318608 22.5707 17.8069 0.0646282 0.318704 18.1596 18.1596 0.227596 0.318651 33.6477 18.1596
0.0285094 18.2596 0.522695 0.318562 22.6707 17.9069 0.0755602 0.318723 18.2596 18.2596 0.283759 0.318632 33.7329 18.2596
0.0287864 18.3596 0.499962 0.318571 22.7707 18.0069 0.0934112 0.318686 18.3596 18.3596 0.298968 0.318643 33.818 18.3596
0.0290464 18.4596 0.411663 0.318301 22.8707 18.1069 0.125007 0.318722 18.4596 18.4596 0.312978 0.318656 33.9032 18.4596
0.0293575 18.5596 0.25492 0.318257 22.9707 18.2069 0.177571 0.318717 18.5596 18.5596 0.37956 0.318622 33.9884 18.5596
0.0296737 18.6596 0.0923501 0.318253 23.0707 18.3069 0.244376 0.31869 18.6596 18.6596 0.441205 0.318971 34.0736 18.6596
0.0299813 18.7596 0.0447177 0.318587 23.1707 18.4069 0.301316 0.31876 18.7596 18.7596 0.485102 0.318933 34.1588 18.7596
0.0303551 18.8596 0.0390813 0.318567 23.2707 18.5069 0.361825 0.318717 18.8596 18.8596 0.50576 0.31894 34.244 18.8596
0.0307209 18.9596 0.0338029 0.318589 23.3707 18.6069 0.427298 0.318716 18.9596 18.9596 0.515353 0.31896 34.3292 18.9596
0.0311118 19.0596 0.0297659 0.318586 23.4707 18.7069 0.475816 0.319054 19.0596 19.0596 0.51292 0.318948 34.4143 19.0596
0.031545 19.1596 0.0271549 0.318558 23.5707 18.8069 0.49746 0.319025 19.1596 19.1596 0.474563 0.318943 34.4995 19.1596
0.0319938 19.2596 0.0257038 0.318598 23.6707 18.9069 0.504803 0.319027 19.2596 19.2596 0.351595 0.31898 34.5847 19.2596
0.0324801 19.3596 0.0248991 0.31889 23.7707 19.0069 0.491177 0.31905 19.3596 19.3596 0.189774 0.318916 34.6699 19.3596
0.0330405 19.4596 0.0244201 0.318889 23.8707 19.1069 0.421353 0.318997 19.4596 19.4596 0.0615682 0.318961 34.7551 19.4596
0.0336178 19.5596 0.0241057 0.318917 23.9707 19.2069 0.236757 0.319033 19.5596 19.5596 0.0427826 0.318958 34.8403 19.5596
0.0342244 19.6596 0.0238782 0.318897 24.0707 19.3069 0.0702586 0.319045 19.6596 19.6596 0.0388572 0.318928 34.9254 19.6596
0.0349138 19.7596 0.0237311 0.318916 24.1707 19.4069 0.041935 0.319013 19.7596 19.7596 0.0346873 0.318967 35.0106 19.7596
0.0356329 19.8596 0.0235961 0.318913 24.2707 19.5069 0.0359074 0.319049 19.8596 19.8596 0.031298 0.318965 35.0958 19.8596
0.0364308 19.9596 0.0234832 0.318867 24.3707 19.6069 0.0306054 0.319333 19.9596 19.9596 0.0287464 0.31895 35.181 19.9596
0.0373071 20.0596 0.0234032 0.318911 24.4707 19.7069 0.0273916 0.31935 20.0596 20.0596 0.0268429 0.318961 35.2662 20.0596
0.0382437 20.1596 0.0232949 0.318914 24.5707 19.8069 0.0258144 0.319345 20.1596 20.1596 0.0255261 0.318935 35.3514 20.1596
0.039301 20.2596 0.02318 0.319183 24.6707 19.9069 0.0249816 0.319324 20.2596 20.2596 0.02471 0.319258 35.4365 20.2596
0.040465 20.3596 0.0230997 0.319218 24.7707 20.0069 0.0245357 0.319319 20.3596 20.3596 0.0241597 0.319278 35.5217 20.3596
0.0417432 20.4596 0.0229796 0.319193 24.8707 20.1069 0.0242752 0.319677 20.4596 20.4596 0.0237564 0.319221 35.6069 20.4596
0.0432276 20.5596 0.0228654 0.319183 24.9707 20.2069 0.0240835 0.319632 20.5596 20.5596 0.0234774 0.319251 35.6921 20.5596
0.0449158 20.6596 0.0227609 0.319203 25.0707 20.3069 0.0239822 0.319665 20.6596 20.6596 0.0232432 0.319269 35.7773 20.6596
0.0468272 20.7596 0.0226319 0.319493 25.1707 20.4069 0.0238893 0.319665 20.7596 20.7596 0.0230363 0.319237 35.8625 20.7596
0.0490902 20.8596 0.022519 0.319501 25.2707 20.5069 0.0238017 0.319942 20.8596 20.8596 0.0228752 0.319599 35.9476 20.8596
0.0517238 20.9596 0.0223999 0.319522 25.3707 20.6069 0.023764 0.319986 20.9596 20.9596 0.0227164 0.319577 36.0328 20.9596
0.0549367 21.0596 0.0222689 0.319488 25.4707 20.7069 0.0236879 0.320256 21.0596 21.0596 0.0225788 0.319563 36.118 21.0596
0.0588532 21.1596 0.0221546 0.319828 25.5707 20.8069 0.0236295 0.32056 21.1596 21.1596 0.0224476 0.319912 36.2032 21.1596
0.0637114 21.2596 0.0220191 0.320117 25.6707 20.9069 0.0235752 0.320622 21.2596 21.2596 0.0223015 0.31989 36.2884 21.2596
0.0699981 21.3596 0.021892 0.320406 25.7707 21.0069 0.0234835 0.321188 21.3596 21.3596 0.0221919 0.3202 36.3736 21.3596
0.0784216 21.4596 0.0217832 0.321049 25.8707 21.1069 0.0233919 0.3215 21.4596 21.4596 0.0220789 0.320536 36.4588 21.4596
0.0901413 21.5596 0.0216557 0.321353 25.9707 21.2069 0.0233046 0.32214 21.5596 21.5596 0.0219419 0.320806 36.5439 21.5596
0.106931 21.6596 0.0215571 0.322296 26.0707 21.3069 0.0231902 0.323036 21.6596 21.6596 0.021836 0.321429 36.6291 21.6596
0.130856 21.7596 0.0214572 0.323255 26.1707 21.4069 0.0231082 0.32464 21.7596 21.7596 0.0217225 0.322394 36.7143 21.7596
0.164016 21.8596 0.021328 0.324768 26.2707 21.5069 0.0229777 0.326504 21.8596 21.8596 0.0216106 0.323622 36.7995 21.8596
0.20682 21.9596 0.0212545 0.326959 26.3707 21.6069 0.0228436 0.32929 21.9596 21.9596 0.0215064 0.325491 36.8847 21.9596
0.256411 22.0596 0.0211566 0.329476 26.4707 21.7069 0.0227334 0.33242 22.0596 22.0596 0.021405 0.327366 36.9699 22.0596
0.292223 22.1596 0.021052 0.331303 26.5707 21.8069 0.0225866 0.334918 22.1596 22.1596 0.0213051 0.328898 37.055 22.1596
0.295657 22.2596 0.0209917 0.331662 26.6707 21.9069 0.0224533 0.335212 22.2596 22.2596 0.0212298 0.328946 37.1402 22.2596
0.313049 22.3596 0.0209227 0.333268 26.7707 22.0069 0.0223273 0.337123 22.3596 22.3596 0.0211086 0.329863 37.2254 22.3596
0.358297 22.4596 0.0208534 0.335964 26.8707 22.1069 0.0222016 0.340224 22.4596 22.4596 0.0210411 0.332035 37.3106 22.4596
0.406919 22.5596 0.0207939 0.33911 26.9707 22.2069 0.0220684 0.343957 22.5596 22.5596 0.0209771 0.334245 37.3958 22.5596
0.438645 22.6596 0.0207284 0.341286 27.0707 22.3069 0.0219454 0.346471 22.6596 22.6596 0.0208866 0.335753 37.481 22.6596
0.461692 22.7596 0.0206627 0.343132 27.1707 22.4069 0.0218223 0.348625 22.7596 22.7596 0.0208305 0.337002 37.5661 22.7596
0.480736 22.8596 0.0205938 0.344714 27.2707 22.5069 0.0217114 0.350521 22.8596 22.8596 0.0207575 0.338274 37.6513 22.8596
0.486851 22.9596 0.0205252 0.345313 27.3707 22.6069 0.0215867 0.351755 22.9596 22.9596 0.0207074 0.338873 37.7365 22.9596
0.461005 23.0596 0.0204504 0.343745 27.4707 22.7069 0.0214822 0.350483 23.0596 23.0596 0.0206792 0.337624 37.8217 23.0596
0.362696 23.1596 0.0203707 0.33754 27.5707 22.8069 0.0213963 0.344298 23.1596 23.1596 0.0206262 0.332977 37.9069 23.1596
0.184896 23.2596 0.0202967 0.327892 27.6707 22.9069 0.0212786 0.333651 23.2596 23.2596 0.0205954 0.325157 37.9921 23.2596
0.0652723 23.3596 0.020224 0.32294 27.7707 23.0069 0.021174 0.327097 23.3596 23.3596 0.0205798 0.321773 38.0772 23.3596
0.0391092 23.4596 0.0201537 0.32296 27.8707 23.1069 0.0210855 0.325894 23.4596 23.4596 0.0205598 0.321755 38.1624 23.4596
0.0328462 23.5596 0.0200847 0.322607 27.9707 23.2069 0.0209865 0.324934 23.5596 23.5596 0.0205644 0.321427 38.2476 23.5596
0.029642 23.6596 0.0200103 0.322329 28.0707 23.3069 0.0209276 0.324019 23.6596 23.6596 0.0205654 0.321135 38.3328 23.6596
0.0277888 23.7596 0.0199299 0.321994 28.1707 23.4069 0.0208341 0.323392 23.7596 23.7596 0.0205377 0.320798 38.418 23.7596
0.0267246 23.8596 0.0198753 0.322012 28.2707 23.5069 0.0207444 0.323029 23.8596 23.8596 0.0205608 0.32049 38.5032 23.8596
0.0261225 23.9596 0.019813 0.321707 28.3707 23.6069 0.0206663 0.322459 23.9596 23.9596 0.0205762 0.320505 38.5884 23.9596
0.0257116 24.0596 0.0197643 0.321384 28.4707 23.7069 0.0205757 0.322135 24.0596 24.0596 0.0205779 0.320183 38.6735 24.0596
0.0254407 24.1596 0.0197589 0.321371 28.5707 23.8069 0.020491 0.321781 24.1596 24.1596 0.0206118 0.320194 38.7587 24.1596
0.025244 24.2596 0.0197865 0.321086 28.6707 23.9069 0.0204317 0.32184 24.2596 24.2596 0.0206337 0.320198 38.8439 24.2596
0.025069 24.3596 0.0198582 0.321046 28.7707 24.0069 0.0203491 0.321516 24.3596 24.3596 0.0206461 0.320165 38.9291 24.3596
0.0249518 24.4596 0.0200395 0.321056 28.8707 24.1069 0.0202816 0.321198 24.4596 24.4596 0.0207118 0.320173 39.0143 24.4596
0.0248541 24.5596 0.0202886 0.321063 28.9707 24.2069 0.0202039 0.32123 24.5596 24.5596 0.0207531 0.319879 39.0995 24.5596
0.0247506 24.6596 0.0206675 0.320711 29.0707 24.3069 0.0201146 0.320879 24.6596 24.6596 0.0208057 0.319863 39.1846 24.6596
0.0246766 24.7596 0.0212516 0.321065 29.1707 24.4069 0.0200476 0.320898 24.7596 24.7596 0.0208861 0.319887 39.2698 24.7596
0.0246015 24.8596 0.0220312 0.320743 29.2707 24.5069 0.0199589 0.320928 24.8596 24.8596 0.020941 0.319865 39.355 24.8596
0.02449 24.9596 0.0230783 0.320736 29.3707 24.6069 0.0198776 0.320578 24.9596 24.9596 0.0210481 0.319543 39.4402 24.9596
0.0244239 25.0596 0.0243802 0.320761 29.4707 24.7069 0.0198173 0.320614 25.0596 25.0596 0.0211674 0.319587 39.5254 25.0596
0.0243417 25.1596 0.025945 0.320716 29.5707 24.8069 0.0197467 0.320282 25.1596 25.1596 0.0212678 0.319554 39.6106 25.1596
0.0242473 25.2596 0.0278601 0.32071 29.6707 24.9069 0.019703 0.320263 25.2596 25.2596 0.0214053 0.319558 39.6957 25.2596
0.0241679 25.3596 0.0300826 0.320734 29.7707 25.0069 0.0196891 0.320309 25.3596 25.3596 0.0215437 0.319577 39.7809 25.3596
0.0240694 25.4596 0.0325393 0.320702 29.8707 25.1069 0.0196921 0.320267 25.4596 25.4596 0.0217015 0.319523 39.8661 25.4596
0.0239665 25.5596 0.0353113 0.320416 29.9707 25.2069 0.019753 0.319962 25.5596 25.5596 0.0218931 0.319541 39.9513 25.5596
0.0238888 25.6596 0.0382672 0.320426 30.0707 25.3069 0.0198722 0.320005 25.6596 25.6596 0.0221264 0.319265 40.0365 25.6596
0.0237552 25.7596 0.0415019 0.320093 30.1707 25.4069 0.020042 0.319954 25.7596 25.7596 0.0223672 0.319221 40.1217 25.7596
0.0236307 25.8596 0.045146 0.320127 30.2707 25.5069 0.0203477 0.319971 25.8596 25.8596 0.022679 0.319264 40.2068 25.8596
0.0235297 25.9596 0.04927 0.320123 30.3707 25.6069 0.0207593 0.319988 25.9596 25.9596 0.0230006 0.31924 40.292 25.9596
0.0234089 26.0596 0.0542464 0.32009 30.4707 25.7069 0.0213445 0.319638 26.0596 26.0596 0.0233775 0.319235 40.3772 26.0596
0.0232935 26.1596 0.0605855 0.320128 30.5707 25.8069 0.0221595 0.319674 26.1596 26.1596 0.0238228 0.319257 40.4624 26.1596
0.023199 26.2596 0.0692995 0.319786 30.6707 25.9069 0.0232041 0.319661 26.2596 26.2596 0.0242672 0.319218 40.5476 26.2596
0.0230655 26.3596 0.082749 0.31978 30.7707 26.0069 0.0245432 0.319631 26.3596 26.3596 0.024821 0.319229 40.6328 26.3596
0.02295 26.4596 0.106174 0.32012 30.8707 26.1069 0.026284 0.319679 26.4596 26.4596 0.0254208 0.319266 40.718 26.4596
0.0228382 26.5596 0.148878 0.319778 30.9707 26.2069 0.0284635 0.319327 26.5596 26.5596 0.0260642 0.31923 40.8031 26.5596
0.0227317 26.6596 0.213835 0.319811 31.0707 26.3069 0.0311693 0.319338 26.6596 26.6596 0.0267942 0.319257 40.8883 26.6596
0.022645 26.7596 0.278637 0.319526 31.1707 26.4069 0.0343029 0.319363 26.7596 26.7596 0.02761 0.31927 40.9735 26.7596
0.0225381 26.8596 0.291627 0.319783 31.2707 26.5069 0.0377065 0.319336 26.8596 26.8596 0.0284843 0.319218 41.0587 26.8596
0.0224406 26.9596 0.30972 0.319835 31.3707 26.6069 0.0413078 0.319358 26.9596 26.9596 0.029466 0.318945 41.1439 26.9596
0.0223611 27.0596 0.394866 0.319807 31.4707 26.7069 0.0452357 0.31936 27.0596 27.0596 0.0305051 0.318938 41.2291 27.0596
0.0222573 27.1596 0.466792 0.319472 31.5707 26.8069 0.0496909 0.319318 27.1596 27.1596 0.0316194 0.318919 41.3142 27.1596
0.0221912 27.2596 0.506042 0.319812 31.6707 26.9069 0.0551456 0.319363 27.2596 27.2596 0.0327925 0.318945 41.3994 27.2596
0.0221166 27.3596 0.520657 0.319813 31.7707 27.0069 0.0622541 0.319044 27.3596 27.3596 0.0340424 0.318934 41.4846 27.3596
0.02202 27.4596 0.523157 0.31948 31.8707 27.1069 0.0724804 0.319022 27.4596 27.4596 0.0353299 0.318923 41.5698 27.4596
0.0219656 27.5596 0.497856 0.319526 31.9707 27.2069 0.0888794 0.319049 27.5596 27.5596 0.0366908 0.318952 41.655 27.5596
0.0219173 27.6596 0.402923 0.319491 32.0707 27.3069 0.117767 0.319014 27.6596 27.6596 0.0381044 0.31891 41.7402 27.6596
0.0218542 27.7596 0.245098 0.319482 32.1707 27.4069 0.16757 0.319018 27.7596 27.7596 0.0396511 0.318937 41.8253 27.7596
0.021823 27.8596 0.0839571 0.319492 32.2707 27.5069 0.234583 0.319051 27.8596 27.8596 0.0412936 0.318954 41.9105 27.8596
0.0217907 27.9596 0.0439493 0.319471 32.3707 27.6069 0.294046 0.319018 27.9596 27.9596 0.0430301 0.318914 41.9957 27.9596
0.0217431 28.0596 0.0385345 0.319807 32.4707 27.7069 0.352043 0.319029 28.0596 28.0596 0.044983 0.31893 42.0809 28.0596
0.0217396 28.1596 0.0332114 0.319809 32.5707 27.8069 0.419646 0.319055 28.1596 28.1596 0.0470894 0.318923 42.1661 28.1596
0.021709 28.2596 0.0292914 0.319776 32.6707 27.9069 0.472506 0.319024 28.2596 28.2596 0.0494513 0.318918 42.2513 28.2596
0.0216957 28.3596 0.0268564 0.319809 32.7707 28.0069 0.496638 0.319035 28.3596 28.3596 0.0521392 0.318954 42.3364 28.3596
0.0217029 28.4596 0.0255066 0.319774 32.8707 28.1069 0.505303 0.319022 28.4596 28.4596 0.055257 0.318922 42.4216 28.4596
0.021685 28.5596 0.0247903 0.319772 32.9707 28.2069 0.4947 0.318696 28.5596 28.5596 0.0589586 0.318906 42.5068 28.5596
0.0216901 28.6596 0.0243511 0.319806 33.0707 28.3069 0.432196 0.319047 28.6596 28.6596 0.0635052 0.318963 42.592 28.6596
0.0217057 28.7596 0.0240596 0.319474 33.1707 28.4069 0.257006 0.318711 28.7596 28.7596 0.0693635 0.318612 42.6772 28.7596
0.0217054 28.8596 0.0238864 0.319485 33.2707 28.5069 0.0766947 0.318722 28.8596 28.8596 0.0773391 0.318944 42.7624 28.8596
0.0217325 28.9596 0.0237671 0.319517 33.3707 28.6069 0.042479 0.31873 28.9596 28.9596 0.0891161 0.318638 42.8476 28.9596
0.0217557 29.0596 0.0236495 0.319471 33.4707 28.7069 0.0361965 0.3187 29.0596 29.0596 0.10774 0.318607 42.9327 29.0596
0.0217731 29.1596 0.0235588 0.319494 33.5707 28.8069 0.0307593 0.318712 29.1596 29.1596 0.138483 0.31861 43.0179 29.1596
0.0218128 29.2596 0.0234781 0.319802 33.6707 28.9069 0.0274313 0.318721 29.2596 29.2596 0.185564 0.31862 43.1031 29.2596
0.0218512 29.3596 0.0234049 0.319787 33.7707 29.0069 0.0257966 0.318682 29.3596 29.3596 0.243783 0.318916 43.1883 29.3596
0.0218741 29.4596 0.0233153 0.319826 33.8707 29.1069 0.0249854 0.318747 29.4596 29.4596 0.292089 0.318944 43.2735 29.4596
0.0219186 29.5596 0.0232177 0.319491 33.9707 29.2069 0.0245245 0.318709 29.5596 29.5596 0.300199 0.318618 43.3587 29.5596
0.0219566 29.6596 0.0231418 0.319479 34.0707 29.3069 0.0242717 0.31869 29.6596 29.6596 0.324455 0.318908 43.4438 29.6596
0.0219985 29.7596 0.0230357 0.319508 34.1707 29.4069 0.0241264 0.318795 29.7596 29.7596 0.395342 0.318639 43.529 29.7596
0.0220616 29.8596 0.0229226 0.319177 34.2707 29.5069 0.0240369 0.31873 29.8596 29.8596 0.454879 0.318622 43.6142 29.8596
0.0221076 29.9596 0.0228211 0.319185 34.3707 29.6069 0.0239757 0.318714 29.9596 29.9596 0.492581 0.318622 43.6994 29.9596
0.022153 30.0596 0.0226983 0.319203 34.4707 29.7069 0.0239489 0.318736 30.0596 30.0596 0.509667 0.318654 43.7846 30.0596
0.022207 30.1596 0.0225703 0.319182 34.5707 29.8069 0.0238681 0.318683 30.1596 30.1596 0.516933 0.318606 43.8698 30.1596
0.0222523 30.2596 0.0224647 0.319194 34.6707 29.9069 0.0238426 0.318713 30.2596 30.2596 0.507796 0.31864 43.9549 30.2596
0.0222998 30.3596 0.0223307 0.319197 34.7707 30.0069 0.0237984 0.318731 30.3596 30.3596 0.45133 0.318631 44.0401 30.3596
0.0223739 30.4596 0.0222019 0.319172 34.8707 30.1069 0.0237556 0.3187 30.4596 30.4596 0.301928 0.318596 44.1253 30.4596
0.0224023 30.5596 0.0220957 0.318882 34.9707 30.2069 0.0236918 0.318735 30.5596 30.5596 0.145041 0.318645 44.2105 30.5596
0.02248 30.6596 0.0219621 0.31887 35.0707 30.3069 0.0236119 0.31873 30.6596 30.6596 0.051229 0.318616 44.2957 30.6596
0.02254 30.7596 0.0218472 0.318866 35.1707 30.4069 0.0235269 0.318689 30.7596 30.7596 0.041558 0.318595 44.3809 30.7596
0.0225768 30.8596 0.0217417 0.318882 35.2707 30.5069 0.0234457 0.31874 30.8596 30.8596 0.0374927 0.318651 44.466 30.8596
0.0226542 30.9596 0.0216215 0.318889 35.3707 30.6069 0.0233256 0.318701 30.9596 30.9596 0.0334244 0.318616 44.5512 30.9596
0.0227131 31.0596 0.0215377 0.318879 35.4707 30.7069 0.023234 0.318707 31.0596 31.0596 0.0302928 0.318619 44.6364 31.0596
0.0227686 31.1596 0.0214246 0.318902 35.5707 30.8069 0.0231183 0.318739 31.1596 31.1596 0.0279253 0.318633 44.7216 31.1596
0.0228558 31.2596 0.0213241 0.318872 35.6707 30.9069 0.0229989 0.3187 31.2596 31.2596 0.0262134 0.318599 44.8068 31.2596
0.0229321 31.3596 0.0212381 0.318905 35.7707 31.0069 0.022894 0.318426 31.3596 31.3596 0.0251349 0.318639 44.892 31.3596
0.0229826 31.4596 0.0211563 0.318893 35.8707 31.1069 0.022766 0.318742 31.4596 31.4596 0.0244537 0.318624 44.9772 31.4596
0.0230802 31.5596 0.0210671 0.319173 35.9707 31.2069 0.0226263 0.318702 31.5596 31.5596 0.0239757 0.318597 45.0623 31.5596
0.023139 31.6596 0.0209861 0.319201 36.0707 31.3069 0.0225056 0.318722 31.6596 31.6596 0.0236586 0.318637 45.1475 31.6596
0.0232187 31.7596 0.0209096 0.319197 36.1707 31.4069 0.0223729 0.318411 31.7596 31.7596 0.0233762 0.318631 45.2327 31.7596
0.0233133 31.8596 0.0208368 0.319176 36.2707 31.5069 0.0222505 0.318374 31.8596 31.8596 0.0231744 0.318603 45.3179 31.8596
0.0234 31.9596 0.0207715 0.31921 36.3707 31.6069 0.0221423 0.318433 31.9596 31.9596 0.0229879 0.318628 45.4031 31.9596
0.0234757 32.0596 0.0206738 0.319171 36.4707 31.7069 0.0219966 0.318387 32.0596 32.0596 0.0228288 0.318613 45.4883 32.0596
0.0235688 32.1596 0.0206047 0.319182 36.5707 31.8069 0.0218933 0.318401 32.1596 32.1596 0.022683 0.31859 45.5734 32.1596
0.023661 32.2596 0.020544 0.318897 36.6707 31.9069 0.0217629 0.31841 32.2596 32.2596 0.0225732 0.318622 45.6586 32.2596
0.0237836 32.3596 0.020449 0.318852 36.7707 32.0069 0.0216535 0.318385 32.3596 32.3596 0.0224316 0.318604 45.7438 32.3596
0.0238793 32.4596 0.0203912 0.318873 36.8707 32.1069 0.0215493 0.318392 32.4596 32.4596 0.0223332 0.31861 45.829 32.4596
0.0239679 32.5596 0.0203151 0.318876 36.9707 32.2069 0.0214423 0.318414 32.5596 32.5596 0.0222018 0.31863 45.9142 32.5596
0.0240693 32.6596 0.0202401 0.31885 37.0707 32.3069 0.021342 0.318381 32.6596 32.6596 0.0220882 0.31861 45.9994 32.6596
0.0241639 32.7596 0.020176 0.318879 37.1707 32.4069 0.0212748 0.318422 32.7596 32.7596 0.0219952 0.318633 46.0845 32.7596
0.0242676 32.8596 0.0200772 0.318867 37.2707 32.5069 0.021162 0.318399 32.8596 32.8596 0.021883 0.318634 46.1697 32.8596
0.0243978 32.9596 0.0200009 0.319172 37.3707 32.6069 0.0210701 0.318381 32.9596 32.9596 0.0217499 0.318591 46.2549 32.9596
0.0244797 33.0596 0.0199304 0.319208 37.4707 32.7069 0.0209964 0.318423 33.0596 33.0596 0.0216669 0.318644 46.3401 33.0596
0.0246031 33.1596 0.0198275 0.319176 37.5707 32.8069 0.020886 0.318392 33.1596 33.1596 0.0215469 0.318614 46.4253 33.1596
0.0247224 33.2596 0.0197731 0.319176 37.6707 32.9069 0.0208213 0.318402 33.2596 33.2596 0.0214384 0.318583 46.5105 33.2596
0.0248407 33.3596 0.019702 0.319212 37.7707 33.0069 0.0207396 0.318432 33.3596 33.3596 0.0213294 0.318629 46.5956 33.3596
0.0249764 33.4596 0.0196316 0.319169 37.8707 33.1069 0.020644 0.318398 33.4596 33.4596 0.0212237 0.318593 46.6808 33.4596
0.025123 33.5596 0.0196434 0.31887 37.9707 33.2069 0.0205747 0.318414 33.5596 33.5596 0.0211506 0.318597 46.766 33.5596
0.0252318 33.6596 0.0196648 0.318899 38.0707 33.3069 0.0204705 0.318424 33.6596 33.6596 0.0210776 0.318618 46.8512 33.6596
0.0253853 33.7596 0.0197495 0.318858 38.1707 33.4069 0.0203867 0.318394 33.7596 33.7596 0.0209877 0.318595 46.9364 33.7596
0.0255238 33.8596 0.0199356 0.318906 38.2707 33.5069 0.0203146 0.318425 33.8596 33.8596 0.0209285 0.31863 47.0216 33.8596
0.0256646 33.9596 0.0202085 0.318905 38.3707 33.6069 0.0202157 0.318407 33.9596 33.9596 0.0208453 0.318607 47.1068 33.9596
0.025834 34.0596 0.0206292 0.318871 38.4707 33.7069 0.0201219 0.318393 34.0596 34.0596 0.0207685 0.318594 47.1919 34.0596
0.0259951 34.1596 0.0212592 0.318901 38.5707 33.8069 0.0200377 0.318432 34.1596 34.1596 0.020732 0.318619 47.2771 34.1596
0.0261444 34.2596 0.0220873 0.318865 38.6707 33.9069 0.0199427 0.318395 34.2596 34.2596 0.0206808 0.318618 47.3623 34.2596
0.0263371 34.3596 0.0231983 0.318859 38.7707 34.0069 0.0198535 0.318397 34.3596 34.3596 0.0206292 0.318589 47.4475 34.3596
0.0265095 34.4596 0.0246097 0.318905 38.8707 34.1069 0.0197614 0.318414 34.4596 34.4596 0.0205995 0.318621 47.5327 34.4596
0.0267101 34.5596 0.026284 0.319175 38.9707 34.2069 0.0196657 0.318375 34.5596 34.5596 0.0205649 0.31862 47.6179 34.5596
0.0269066 34.6596 0.0283257 0.319196 39.0707 34.3069 0.01961 0.318708 34.6596 34.6596 0.020552 0.318612 47.703 34.6596
0.0271009 34.7596 0.0306485 0.319218 39.1707 34.4069 0.0195524 0.318712 34.7596 34.7596 0.0205374 0.318636 47.7882 34.7596
0.0273276 34.8596 0.033275 0.319179 39.2707 34.5069 0.0195199 0.318684 34.8596 34.8596 0.0204969 0.318591 47.8734 34.8596
0.0275575 34.9596 0.0361301 0.319197 39.3707 34.6069 0.0195536 0.318708 34.9596 34.9596 0.0205049 0.318617 47.9586 34.9596
0.0277909 35.0596 0.0392311 0.319198 39.4707 34.7069 0.0196025 0.318702 35.0596 35.0596 0.0204864 0.318629 48.0438 35.0596
0.0280448 35.1596 0.0426187 0.319181 39.5707 34.8069 0.0197525 0.318706 35.1596 35.1596 0.0204878 0.318587 48.129 35.1596
0.0283106 35.2596 0.0464687 0.319204 39.6707 34.9069 0.0199776 0.318744 35.2596 35.2596 0.0205075 0.318605 48.2141 35.2596
0.0285829 35.3596 0.0508947 0.319194 39.7707 35.0069 0.0203002 0.318693 35.3596 35.3596 0.0205091 0.318617 48.2993 35.3596
0.0288864 35.4596 0.0563568 0.319186 39.8707 35.1069 0.0208128 0.318725 35.4596 35.4596 0.020512 0.318577 48.3845 35.4596
0.0292018 35.5596 0.063475 0.319219 39.9707 35.2069 0.0215052 0.31874 35.5596 35.5596 0.0205466 0.318944 48.4697 35.5596
0.0295192 35.6596 0.0736595 0.319157 40.0707 35.3069 0.0224174 0.318711 35.6596 35.6596 0.0205661 0.318929 48.5549 35.6596
0.0298953 35.7596 0.0902797 0.319194 40.1707 35.4069 0.0236404 0.318746 35.7596 35.7596 0.0206025 0.318913 48.6401 35.7596
0.0302527 35.8596 0.12027 0.31921 40.2707 35.5069 0.0251894 0.318734 35.8596 35.8596 0.0206452 0.318949 48.7252 35.8596
0.0306402 35.9596 0.173068 0.319174 40.3707 35.6069 0.027174 0.31869 35.9596 35.9596 0.0206818 0.318914 48.8104 35.9596
0.0310912 36.0596 0.24371 0.319187 40.4707 35.7069 0.0296863 0.318712 36.0596 36.0596 0.0207472 0.318916 48.8956 36.0596
0.0315375 36.1596 0.2887 0.319203 40.5707 35.8069 0.0327054 0.318703 36.1596 36.1596 0.0208197 0.318968 48.9808 36.1596
0.0320151 36.2596 0.294585 0.319172 40.6707 35.9069 0.0361089 0.318691 36.2596 36.2596 0.0208833 0.318916 49.066 36.2596
0.0325628 36.3596 0.337441 0.318891 40.7707 36.0069 0.039738 0.318715 36.3596 36.3596 0.0209839 0.318957 49.1512 36.3596
0.0331203 36.4596 0.425587 0.31919 40.8707 36.1069 0.0436337 0.318696 36.4596 36.4596 0.0210863 0.318958 49.2364 36.4596
0.0337473 36.5596 0.486873 0.319192 40.9707 36.2069 0.0479862 0.319007 36.5596 36.5596 0.0211864 0.31891 49.3215 36.5596
0.0344334 36.6596 0.513658 0.319219 41.0707 36.3069 0.05315 0.319029 36.6596 36.6596 0.0213266 0.318941 49.4067 36.6596
0.0351451 36.7596 0.523309 0.319486 41.1707 36.4069 0.059773 0.318996 36.7596 36.7596 0.0214667 0.318945 49.4919 36.7596
0.0359173 36.8596 0.517627 0.319504 41.2707 36.5069 0.0690487 0.319023 36.8596 36.8596 0.0216534 0.319232 49.5771 36.8596
0.0367703 36.9596 0.47065 0.319538 41.3707 36.6069 0.0834613 0.31903 36.9596 36.9596 0.0218735 0.319272 49.6623 36.9596
0.0376564 37.0596 0.329792 0.319489 41.4707 36.7069 0.108533 0.319008 37.0596 37.0596 0.0221027 0.319244 49.7475 37.0596
0.0386697 37.1596 0.17924 0.319816 41.5707 36.8069 0.153173 0.319037 37.1596 37.1596 0.0223898 0.31924 49.8326 37.1596
0.039806 37.2596 0.055518 0.319501 41.6707 36.9069 0.218439 0.319343 37.2596 37.2596 0.0227153 0.31927 49.9178 37.2596
0.0410268 37.3596 0.0413475 0.319469 41.7707 37.0069 0.283929 0.319316 37.3596 37.3596 0.0230825 0.319244 50.003 37.3596
0.0424224 37.4596 0.0361051 0.319821 41.8707 37.1069 0.335449 0.319359 37.4596 37.4596 0.0235202 0.319252 50.0882 37.4596
0.0440111 37.5596 0.0312293 0.31979 41.9707 37.2069 0.405101 0.319634 37.5596 37.5596 0.0240072 0.319282 50.1734 37.5596
0.0458106 37.6596 0.0279892 0.319788 42.0707 37.3069 0.464198 0.319636 37.6596 37.6596 0.0245265 0.31954 50.2586 37.6596
0.0479235 37.7596 0.0261036 0.319826 42.1707 37.4069 0.493506 0.319677 37.7596 37.7596 0.0251316 0.319576 50.3437 37.7596
0.0503471 37.8596 0.0251125 0.320104 42.2707 37.5069 0.504807 0.319931 37.8596 37.8596 0.0257917 0.319561 50.4289 37.8596
0.0532669 37.9596 0.0245458 0.320108 42.3707 37.6069 0.499902 0.319971 37.9596 37.9596 0.0265247 0.319847 50.5141 37.9596
0.0568384 38.0596 0.0242006 0.320434 42.4707 37.7069 0.451547 0.320278 38.0596 38.0596 0.027348 0.319873 50.5993 38.0596
0.0612337 38.1596 0.0239748 0.320397 42.5707 37.8069 0.300271 0.320551 38.1596 38.1596 0.0282609 0.320163 50.6845 38.1596
0.0668809 38.2596 0.0238431 0.320436 42.6707 37.9069 0.0966737 0.320894 38.2596 38.2596 0.0292573 0.320152 50.7697 38.2596
0.0744226 38.3596 0.0237162 0.320746 42.7707 38.0069 0.0444116 0.321189 38.3596 38.3596 0.0303368 0.320496 50.8548 38.3596
0.084939 38.4596 0.023634 0.321347 42.8707 38.1069 0.0371685 0.321807 38.4596 38.4596 0.0314636 0.320762 50.94 38.4596
0.100213 38.5596 0.0235632 0.321996 42.9707 38.2069 0.0314593 0.322772 38.5596 38.5596 0.0327004 0.32142 51.0252 38.5596
0.122552 38.6596 0.023484 0.323241 43.0707 38.3069 0.0277575 0.323976 38.6596 38.6596 0.0339925 0.322342 51.1104 38.6596
0.154471 38.7596 0.0234285 0.324788 43.1707 38.4069 0.0259345 0.325871 38.7596 38.7596 0.0353353 0.323583 51.1956 38.7596
0.196977 38.8596 0.0233442 0.326676 43.2707 38.5069 0.0250451 0.328381 38.8596 38.8596 0.0367598 0.325155 51.2808 38.8596
0.247562 38.9596 0.0232437 0.329442 43.3707 38.6069 0.0245476 0.331473 38.9596 38.9596 0.0382617 0.327008 51.366 38.9596
0.29064 39.0596 0.0231494 0.33197 43.4707 38.7069 0.0242964 0.334295 39.0596 39.0596 0.0398827 0.328861 51.4511 39.0596
0.29577 39.1596 0.0230547 0.331971 43.5707 38.8069 0.0241254 0.335246 39.1596 39.1596 0.0416414 0.328894 51.5363 39.1596
0.314895 39.2596 0.0229357 0.333458 43.6707 38.9069 0.0240191 0.336779 39.2596 39.2596 0.0435782 0.329823 51.6215 39.2596
0.360952 39.3596 0.0228276 0.336912 43.7707 39.0069 0.0239766 0.340225 39.3596 39.3596 0.0457214 0.332308 51.7067 39.3596
0.407669 39.4596 0.0226923 0.340016 43.8707 39.1069 0.0239246 0.343637 39.4596 39.4596 0.0481163 0.334504 51.7919 39.4596
0.438991 39.5596 0.0225745 0.342176 43.9707 39.2069 0.0238845 0.346118 39.5596 39.5596 0.0508439 0.335728 51.8771 39.5596
0.462523 39.6596 0.0224736 0.343793 44.0707 39.3069 0.0238434 0.348638 39.6596 39.6596 0.0540546 0.337272 51.9622 39.6596
0.482105 39.7596 0.0223254 0.34561 44.1707 39.4069 0.0237879 0.350483 39.7596 39.7596 0.0579536 0.338541 52.0474 39.7596
0.48804 39.8596 0.0222143 0.346242 44.2707 39.5069 0.02374 0.351732 39.8596 39.8596 0.0628263 0.338824 52.1326 39.8596
0.459724 39.9596 0.0220803 0.344725 44.3707 39.6069 0.0236752 0.350195 39.9596 39.9596 0.0692703 0.337605 52.2178 39.9596
0.351623 40.0596 0.0219514 0.337828 44.4707 39.7069 0.0235841 0.34362 40.0596 40.0596 0.0783714 0.332312 52.303 40.0596
0.167668 40.1596 0.0218476 0.327898 44.5707 39.8069 0.023502 0.332725 40.1596 40.1596 0.0923804 0.324801 52.3882 40.1596
0.0581203 40.2596 0.0217249 0.323562 44.6707 39.9069 0.0234006 0.326795 40.2596 40.2596 0.115508 0.321747 52.4733 40.2596
0.0380388 40.3596 0.0216099 0.323539 44.7707 40.0069 0.0232866 0.325523 40.3596 40.3596 0.153896 0.321735 52.5585 40.3596
0.0324613 40.4596 0.0215112 0.323247 44.8707 40.1069 0.0231838 0.324616 40.4596 40.4596 0.209112 0.321411 52.6437 40.4596
0.0293997 40.5596 0.0214134 0.322936 44.9707 40.2069 0.0230704 0.323978 40.5596 40.5596 0.270978 0.321138 52.7289 40.5596
0.0276506 40.6596 0.0213174 0.322606 45.0707 40.3069 0.0229468 0.323337 40.6596 40.6596 0.296463 0.320767 52.8141 40.6596
0.0266928 40.7596 0.0212395 0.322333 45.1707 40.4069 0.0228414 0.32275 40.7596 40.7596 0.30416 0.320791 52.8993 40.7596
0.0261507 40.8596 0.0211359 0.321982 45.2707 40.5069 0.0227075 0.322416 40.8596 40.8596 0.361494 0.320502 52.9844 40.8596
0.0258051 40.9596 0.0210641 0.321984 45.3707 40.6069 0.0225793 0.322105 40.9596 40.9596 0.430308 0.320485 53.0696 40.9596
0.0255841 41.0596 0.020976 0.321695 45.4707 40.7069 0.0224587 0.321808 41.0596 41.0596 0.481642 0.320196 53.1548 41.0596
0.0254458 41.1596 0.0208815 0.321657 45.5707 40.8069 0.0223306 0.321486 41.1596 41.1596 0.506234 0.320193 53.24 41.1596
0.0253103 41.2596 0.0208083 0.321686 45.6707 40.9069 0.0222163 0.321512 41.2596 41.2596 0.51708 0.320163 53.3252 41.2596
0.0252301 41.3596 0.0207362 0.321369 45.7707 41.0069 0.0220812 0.321189 41.3596 41.3596 0.516687 0.320189 53.4104 41.3596
0.0251547 41.4596 0.020653 0.321345 45.8707 41.1069 0.0219605 0.321171 41.4596 41.4596 0.483847 0.31988 53.4956 41.4596
0.0250862 41.5596 0.0205699 0.321367 45.9707 41.2069 0.0218641 0.320883 41.5596 41.5596 0.370125 0.319849 53.5807 41.5596
0.0250419 41.6596 0.0205027 0.321066 46.0707 41.3069 0.0217345 0.320868 41.6596 41.6596 0.206154 0.319884 53.6659 41.6596
0.0249861 41.7596 0.0204078 0.321035 46.1707 41.4069 0.0216474 0.320552 41.7596 41.7596 0.0664136 0.319861 53.7511 41.7596
0.0249124 41.8596 0.0203446 0.32109 46.2707 41.5069 0.0215416 0.320589 41.8596 41.8596 0.0431091 0.319877 53.8363 41.8596
0.0248717 41.9596 0.0202321 0.32109 46.3707 41.6069 0.0214226 0.320221 41.9596 41.9596 0.0389478 0.319883 53.9215 41.9596
0.0248135 42.0596 0.0201577 0.32109 46.4707 41.7069 0.0213374 0.320258 42.0596 42.0596 0.0345669 0.319531 54.0067 42.0596
0.0247329 42.1596 0.0200721 0.321123 46.5707 41.8069 0.0212433 0.320273 42.1596 42.1596 0.0310739 0.319558 54.0918 42.1596
0.0246639 42.2596 0.0199576 0.321067 46.6707 41.9069 0.0211515 0.320241 42.2596 42.2596 0.0284323 0.31958 54.177 42.2596
0.0245757 42.3596 0.019868 0.321095 46.7707 42.0069 0.0210736 0.319974 42.3596 42.3596 0.0265528 0.319532 54.2622 42.3596
0.024494 42.4596 0.0197724 0.320784 46.8707 42.1069 0.0209638 0.319945 42.4596 42.4596 0.0253347 0.319566 54.3474 42.4596
0.0244057 42.5596 0.019658 0.320729 46.9707 42.2069 0.0208864 0.319938 42.5596 42.5596 0.0245699 0.319551 54.4326 42.5596
0.0243029 42.6596 0.0195952 0.320739 47.0707 42.3069 0.0208091 0.319975 42.6596 42.6596 0.0240918 0.319546 54.5178 42.6596
0.0241961 42.7596 0.0195151 0.320732 47.1707 42.4069 0.0207044 0.31963 42.7596 42.7596 0.0237433 0.319561 54.6029 42.7596
0.024073 42.8596 0.0194824 0.320711 47.2707 42.5069 0.0206222 0.319621 42.8596 42.8596 0.023459 0.319534 54.6881 42.8596
0.0239535 42.9596 0.0194938 0.320748 47.3707 42.6069 0.0205225 0.319646 42.9596 42.9596 0.0232591 0.319532 54.7733 42.9596
0.0238396 43.0596 0.0195468 0.320719 47.4707 42.7069 0.0204272 0.319635 43.0596 43.0596 0.0230972 0.319254 54.8585 43.0596
0.0237198 43.1596 0.0197353 0.320727 47.5707 42.8069 0.0203378 0.319632 43.1596 43.1596 0.0229529 0.319224 54.9437 43.1596
0.0235851 43.2596 0.0200312 0.320439 47.6707 42.9069 0.0202412 0.319638 43.2596 43.2596 0.02283 0.319268 55.0289 43.2596
0.0234938 43.3596 0.0204535 0.32041 47.7707 43.0069 0.0201256 0.319613 43.3596 43.3596 0.0227111 0.319256 55.114 43.3596
0.0233659 43.4596 0.0211256 0.320425 47.8707 43.1069 0.0200422 0.319658 43.4596 43.4596 0.0225962 0.319234 55.1992 43.4596
0.0232331 43.5596 0.0220365 0.320439 47.9707 43.2069 0.0199329 0.319325 43.5596 43.5596 0.0224888 0.319278 55.2844 43.5596
0.0231233 43.6596 0.0232324 0.320398 48.0707 43.3069 0.0198447 0.319296 43.6596 43.6596 0.0223785 0.319269 55.3696 43.6596
0.0230044 43.7596 0.024767 0.320434 48.1707 43.4069 0.0197541 0.319356 43.7596 43.7596 0.0222696 0.319256 55.4548 43.7596
0.0228856 43.8596 0.0265998 0.320427 48.2707 43.5069 0.0196471 0.319326 43.8596 43.8596 0.0221574 0.319274 55.54 43.8596
0.0227832 43.9596 0.0287965 0.3204 48.3707 43.6069 0.0195682 0.319343 43.9596 43.9596 0.0220381 0.319238 55.6252 43.9596
0.0226562 44.0596 0.0313306 0.320437 48.4707 43.7069 0.0194991 0.319364 44.0596 44.0596 0.0219422 0.319247 55.7103 44.0596
0.0225586 44.1596 0.0341314 0.320407 48.5707 43.8069 0.0194307 0.319317 44.1596 44.1596 0.021847 0.319287 55.7955 44.1596
0.0224692 44.2596 0.037192 0.320387 48.6707 43.9069 0.0194366 0.31934 44.2596 44.2596 0.0217162 0.318935 55.8807 44.2596
0.0223646 44.3596 0.0405378 0.320429 48.7707 44.0069 0.019458 0.319334 44.3596 44.3596 0.0216253 0.318955 55.9659 44.3596
0.0222806 44.4596 0.0442356 0.320392 48.8707 44.1069 0.0195495 0.319323 44.4596 44.4596 0.0215067 0.318958 56.0511 44.4596
0.0222081 44.5596 0.048459 0.320409 48.9707 44.2069 0.0197496 0.319343 44.5596 44.5596 0.0214135 0.31893 56.1363 44.5596
0.0221161 44.6596 0.0534965 0.320117 49.0707 44.3069 0.0200346 0.319333 44.6596 44.6596 0.0213196 0.318959 56.2214 44.6596
0.0220591 44.7596 0.0599103 0.320106 49.1707 44.4069 0.0204832 0.319304 44.7596 44.7596 0.0212165 0.318952 56.3066 44.7596
0.0219937 44.8596 0.0687069 0.320114 49.2707 44.5069 0.0211209 0.319339 44.8596 44.8596 0.0211319 0.318929 56.3918 44.8596
0.0219172 44.9596 0.0822746 0.320116 49.3707 44.6069 0.0219856 0.319306 44.9596 44.9596 0.0210607 0.318987 56.477 44.9596
0.0218797 45.0596 0.106037 0.320102 49.4707 44.7069 0.0231812 0.319017 45.0596 45.0596 0.0209574 0.318933 56.5622 45.0596
0.0218186 45.1596 0.149828 0.320133 49.5707 44.8069 0.0246886 0.319035 45.1596 45.1596 0.0208934 0.318939 56.6474 45.1596
0.0217674 45.2596 0.216696 0.320105 49.6707 44.9069 0.0266481 0.319034 45.2596 45.2596 0.0208337 0.318964 56.7325 45.2596
0.0217338 45.3596 0.280455 0.319798 49.7707 45.0069 0.0291602 0.319079 45.3596 45.3596 0.0207631 0.318919 56.8177 45.3596
0.0217121 45.4596 0.291432 0.319843 49.8707 45.1069 0.032178 0.319103 45.4596 45.4596 0.0207243 0.318959 56.9029 45.4596
0.0216876 45.5596 0.309815 0.319794 49.9707 45.2069 0.0356465 0.319014 45.5596 45.5596 0.0206619 0.319016 56.9881 45.5596
0.0216674 45.6596 0.397048 0.319811 50.0707 45.3069 0.0393939 0.319041 45.6596 45.6596 0.0206071 0.318984 57.0733 45.6596
0.0216554 45.7596 0.46962 0.319524 50.1707 45.4069 0.0433991 0.319047 45.7596 45.7596 0.0205892 0.31903 57.1585 45.7596
0.0216503 45.8596 0.507655 0.319492 50.2707 45.5069 0.047862 0.31902 45.8596 45.8596 0.0205412 0.318974 57.2436 45.8596
0.0216531 45.9596 0.521535 0.319497 50.3707 45.6069 0.0531998 0.319078 45.9596 45.9596 0.0205212 0.318935 57.3288 45.9596
0.0216404 46.0596 0.522784 0.319517 50.4707 45.7069 0.0600323 0.318998 46.0596 46.0596 0.0205015 0.31899 57.414 46.0596
0.0216479 46.1596 0.493696 0.319468 50.5707 45.8069 0.0697177 0.31901 46.1596 46.1596 0.0204637 0.318932 57.4992 46.1596
0.0216603 46.2596 0.388513 0.319506 50.6707 45.9069 0.084937 0.319043 46.2596 46.2596 0.0204589 0.31895 57.5844 46.2596
0.0216677 46.3596 0.23027 0.319486 50.7707 46.0069 0.111661 0.319005 46.3596 46.3596 0.0204555 0.318972 57.6696 46.3596
0.0216962 46.4596 0.0747271 0.319483 50.8707 46.1069 0.159099 0.319051 46.4596 46.4596 0.0204378 0.318938 57.7548 46.4596
0.0217147 46.5596 0.0430837 0.319498 50.9707 46.2069 0.22649 0.319034 46.5596 46.5596 0.0204311 0.318943 57.8399 46.5596
0.021725 46.6596 0.0377544 0.319484 51.0707 46.3069 0.288975 0.319012 46.6596 46.6596 0.0204401 0.318946 57.9251 46.6596
0.0217815 46.7596 0.0324744 0.319496 51.1707 46.4069 0.342712 0.31904 46.7596 46.7596 0.0204316 0.318921 58.0103 46.7596
0.0217944 46.8596 0.0287365 0.319193 51.2707 46.5069 0.413067 0.319028 46.8596 46.8596 0.0204565 0.318939 58.0955 46.8596
0.0218301 46.9596 0.0264863 0.319172 51.3707 46.6069 0.469586 0.319034 46.9596 46.9596 0.0204813 0.318948 58.1807 46.9596
0.0218855 47.0596 0.025313 0.319492 51.4707 46.7069 0.495832 0.319055 47.0596 47.0596 0.0204837 0.318928 58.2659 47.0596
0.0219057 47.1596 0.0246676 0.319477 51.5707 46.8069 0.50544 0.318708 47.1596 47.1596 0.0205228 0.318956 58.351 47.1596
0.0219686 47.2596 0.0242912 0.319771 51.6707 46.9069 0.496611 0.319028 47.2596 47.2596 0.0205475 0.31894 58.4362 47.2596
0.0220135 47.3596 0.0240605 0.319506 51.7707 47.0069 0.437556 0.318715 47.3596 47.3596 0.0206098 0.318931 58.5214 47.3596
0.022061 47.4596 0.0238946 0.319474 51.8707 47.1069 0.26657 0.318673 47.4596 47.4596 0.020667 0.318953 58.6066 47.4596
0.0221155 47.5596 0.0238101 0.31948 51.9707 47.2069 0.0799823 0.319011 47.5596 47.5596 0.0207203 0.318914 58.6918 47.5596
0.0221623 47.6596 0.0237341 0.319499 52.0707 47.3069 0.0426334 0.318694 47.6596 47.6596 0.0208158 0.318943 58.777 47.6596
0.0222057 47.7596 0.0236586 0.319468 52.1707 47.4069 0.0361181 0.318698 47.7596 47.7596 0.0209075 0.318963 58.8621 47.7596
0.022277 47.8596 0.0236159 0.319506 52.2707 47.5069 0.0305979 0.318714 47.8596 47.8596 0.0210191 0.318926 58.9473 47.8596
0.0223515 47.9596 0.0235488 0.319503 52.3707 47.6069 0.0272856 0.318681 47.9596 47.9596 0.0211601 0.318946 59.0325 47.9596
0.0223973 48.0596 0.023482 0.319481 52.4707 47.7069 0.025713 0.318696 48.0596 48.0596 0.0213144 0.318928 59.1177 48.0596
0.0224797 48.1596 0.0234184 0.319527 52.5707 47.8069 0.0249447 0.31872 48.1596 48.1596 0.0215021 0.318919 59.2029 48.1596
0.0225154 48.2596 0.0233275 0.319496 52.6707 47.9069 0.0245197 0.318693 48.2596 48.2596 0.021746 0.318953 59.2881 48.2596
0.0225779 48.3596 0.023232 0.319469 52.7707 48.0069 0.0242941 0.318708 48.3596 48.3596 0.0220036 0.318921 59.3732 48.3596
0.0226642 48.4596 0.0231345 0.3195 52.8707 48.1069 0.0241757 0.318733 48.4596 48.4596 0.0223214 0.3189 59.4584 48.4596
0.0227264 48.5596 0.0230313 0.319486 52.9707 48.2069 0.0241124 0.318701 48.5596 48.5596 0.0226905 0.318938 59.5436 48.5596
0.0228026 48.6596 0.0229232 0.319172 53.0707 48.3069 0.0240941 0.31874 48.6596 48.6596 0.0231044 0.318902 59.6288 48.6596
0.0228856 48.7596 0.0228103 0.319522 53.1707 48.4069 0.0240688 0.318729 48.7596 48.7596 0.0236098 0.318929 59.714 48.7596
0.0229497 48.8596 0.0226769 0.319482 53.2707 48.5069 0.0240626 0.318716 48.8596 48.8596 0.0241616 0.318958 59.7992 48.8596
0.0230505 48.9596 0.0225729 0.319494 53.3707 48.6069 0.0240416 0.318721 48.9596 48.9596 0.0247657 0.31892 59.8844 48.9596
0.023143 49.0596 0.0224483 0.319225 53.4707 48.7069 0.0240034 0.318692 49.0596 49.0596 0.0254438 0.31894 59.9695 49.0596
0.0232191 49.1596 0.022337 0.319195 53.5707 48.8069 0.0239892 0.318711 49.1596 49.1596 0.0262088 0.318947 60.0547 49.1596
0.0233146 49.2596 0.0222307 0.319198 53.6707 48.9069 0.0239451 0.318733 49.2596 49.2596 0.0270477 0.318891 60.1399 49.2596
0.0234156 49.3596 0.022101 0.319225 53.7707 49.0069 0.0238725 0.318683 49.3596 49.3596 0.0280014 0.318945 60.2251 49.3596
0.0235089 49.4596 0.02198 0.319485 53.8707 49.1069 0.023823 0.31872 49.4596 49.4596 0.0290195 0.318943 60.3103 49.4596
0.0236259 49.5596 0.0218687 0.319511 53.9707 49.2069 0.0237313 0.318711 49.5596 49.5596 0.0301353 0.318906 60.3955 49.5596
0.0237204 49.6596 0.0217519 0.319495 54.0707 49.3069 0.0236535 0.318698 49.6596 49.6596 0.0313308 0.318949 60.4806 49.6596
0.0238214 49.7596 0.0216481 0.319491 54.1707 49.4069 0.0235596 0.318723 49.7596 49.7596 0.0325788 0.318932 60.5658 49.7596
0.0239522 49.8596 0.0215558 0.319509 54.2707 49.5069 0.0234505 0.318703 49.8596 49.8596 0.0339244 0.318932 60.651 49.8596
0.0240507 49.9596 0.0214524 0.319484 54.3707 49.6069 0.0233477 0.318711 49.9596 49.9596 0.035309 0.318965 60.7362 49.9596
0.0241595 50.0596 0.0213566 0.319501 54.4707 49.7069 0.0232278 0.318725 50.0596 50.0596 0.0367389 0.318923 60.8214 50.0596
0.024299 50.1596 0.0212582 0.31952 54.5707 49.8069 0.023094 0.318676 50.1596 50.1596 0.038292 0.31894 60.9066 50.1596
0.0243978 50.2596 0.0211704 0.319487 54.6707 49.9069 0.0229881 0.318711 50.2596 50.2596 0.0399205 0.318964 60.9917 50.2596
0.0245316 50.3596 0.0211041 0.31951 54.7707 50.0069 0.0228693 0.318735 50.3596 50.3596 0.0416594 0.318931 61.0769 50.3596
0.0246917 50.4596 0.0210054 0.319519 54.8707 50.1069 0.0227256 0.318683 50.4596 50.4596 0.0435486 0.318958 61.1621 50.4596
0.0248094 50.5596 0.020937 0.319505 54.9707 50.2069 0.0226069 0.318724 50.5596 50.5596 0.0456061 0.318949 61.2473 50.5596
0.0249592 50.6596 0.0208565 0.319521 55.0707 50.3069 0.022478 0.318717 50.6596 50.6596 0.0478698 0.318931 61.3325 50.6596
0.0251117 50.7596 0.0207616 0.319516 55.1707 50.4069 0.0223465 0.318688 50.7596 50.7596 0.0504286 0.318954 61.4177 50.7596
0.0252465 50.8596 0.0206859 0.31951 55.2707 50.5069 0.0222406 0.319046 50.8596 50.8596 0.0533316 0.318955 61.5028 50.8596
0.025428 50.9596 0.0206 0.319523 55.3707 50.6069 0.0221208 0.319038 50.9596 50.9596 0.0567868 0.318935 61.588 50.9596
0.025583 51.0596 0.0204944 0.319499 55.4707 50.7069 0.0220143 0.319026 51.0596 51.0596 0.0609321 0.318984 61.6732 51.0596
0.0257392 51.1596 0.0204258 0.319501 55.5707 50.8069 0.0219162 0.319053 51.1596 51.1596 0.0661078 0.31893 61.7584 51.1596
0.0259301 51.2596 0.0203358 0.319537 55.6707 50.9069 0.0217828 0.319005 51.2596 51.2596 0.0730455 0.318946 61.8436 51.2596
0.026096 51.3596 0.0202141 0.319474 55.7707 51.0069 0.0216754 0.319016 51.3596 51.3596 0.0828793 0.318955 61.9288 51.3596
0.0262797 51.4596 0.0201438 0.31951 55.8707 51.1069 0.0215827 0.319023 51.4596 51.4596 0.098034 0.318928 62.014 51.4596
0.0264896 51.5596 0.0200227 0.319517 55.9707 51.2069 0.0214679 0.319004 51.5596 51.5596 0.122956 0.318969 62.0991 51.5596
0.0266972 51.6596 0.0199069 0.31948 56.0707 51.3069 0.0213727 0.319043 51.6596 51.6596 0.163359 0.318952 62.1843 51.6596
0.026918 51.7596 0.0198109 0.319508 56.1707 51.4069 0.0212625 0.319019 51.7596 51.7596 0.219073 0.318938 62.2695 51.7596
0.0271455 51.8596 0.019678 0.319497 56.2707 51.5069 0.021171 0.319016 51.8596 51.8596 0.278489 0.318983 62.3547 51.8596
0.0273859 51.9596 0.0195786 0.319479 56.3707 51.6069 0.0210866 0.319045 51.9596 51.9596 0.29717 0.318966 62.4399 51.9596
0.0276478 52.0596 0.0194764 0.319522 56.4707 51.7069 0.0209838 0.319021 52.0596 52.0596 0.305072 0.318961 62.5251 52.0596
0.0279176 52.1596 0.0193948 0.31949 56.5707 51.8069 0.0208954 0.319034 52.1596 52.1596 0.361982 0.318971 62.6102 52.1596
0.0281863 52.2596 0.0193557 0.319504 56.6707 51.9069 0.0208021 0.319034 52.2596 52.2596 0.429327 0.318939 62.6954 52.2596
0.0285122 52.3596 0.01936 0.319522 56.7707 52.0069 0.0206863 0.319002 52.3596 52.3596 0.47964 0.318958 62.7806 52.3596
0.0288204 52.4596 0.0194278 0.319502 56.8707 52.1069 0.020592 0.319022 52.4596 52.4596 0.504201 0.318966 62.8658 52.4596
0.0291571 52.5596 0.0195842 0.319519 56.9707 52.2069 0.0204688 0.319026 52.5596 52.5596 0.515268 0.318945 62.951 52.5596
0.0295225 52.6596 0.0198674 0.319524 57.0707 52.3069 0.0203648 0.318999 52.6596 52.6596 0.515195 0.318958 63.0362 52.6596
0.0298818 52.7596 0.0203119 0.319814 57.1707 52.4069 0.0202669 0.31903 52.7596 52.7596 0.482667 0.318963 63.1213 52.7596
0.0302951 52.8596 0.020983 0.319822 57.2707 52.5069 0.0201378 0.31902 52.8596 52.8596 0.368627 0.318927 63.2065 52.8596
0.0307387 52.9596 0.0219023 0.319804 57.3707 52.6069 0.0200281 0.319005 52.9596 52.9596 0.206693 0.318964 63.2917 52.9596
0.0311617 53.0596 0.0231466 0.319801 57.4707 52.7069 0.019927 0.31905 53.0596 53.0596 0.0667065 0.318952 63.3769 53.0596
0.031667 53.1596 0.0247192 0.319829 57.5707 52.8069 0.019788 0.319021 53.1596 53.1596 0.0430915 0.318949 63.4621 53.1596
0.0322201 53.2596 0.0266292 0.320111 57.6707 52.9069 0.0196855 0.319024 53.2596 53.2596 0.0389471 0.319293 63.5473 53.2596
0.0327698 53.3596 0.0289172 0.320111 57.7707 53.0069 0.0195715 0.31904 53.3596 53.3596 0.0345219 0.319248 63.6324 53.3596
0.033396 53.4596 0.0315425 0.320144 57.8707 53.1069 0.0194524 0.319006 53.4596 53.4596 0.0309875 0.319262 63.7176 53.4596
0.0340847 53.5596 0.0344365 0.320116 57.9707 53.2069 0.0193703 0.319025 53.5596 53.5596 0.0283635 0.319275 63.8028 53.5596
0.0347744 53.6596 0.0376339 0.32013 58.0707 53.3069 0.0192978 0.319341 53.6596 53.6596 0.0264644 0.319236 63.888 53.6596
0.0355748 53.7596 0.0410947 0.320448 58.1707 53.4069 0.0192525 0.319308 53.7596 53.7596 0.0252615 0.319262 63.9732 53.7596
0.036394 53.8596 0.044962 0.320413 58.2707 53.5069 0.0192614 0.319342 53.8596 53.8596 0.0245349 0.319284 64.0584 53.8596
0.0373074 53.9596 0.049399 0.320453 58.3707 53.6069 0.0193543 0.319339 53.9596 53.9596 0.0240367 0.319244 64.1436 53.9596
0.0383126 54.0596 0.0547598 0.320431 58.4707 53.7069 0.0195329 0.319336 54.0596 54.0596 0.0237068 0.31926 64.2287 54.0596
0.0394139 54.1596 0.0616921 0.320418 58.5707 53.8069 0.0198167 0.319661 54.1596 54.1596 0.023445 0.319273 64.3139 54.1596
0.0406275 54.2596 0.0715053 0.320763 58.6707 53.9069 0.020259 0.31964 54.2596 54.2596 0.0232416 0.31925 64.3991 54.2596
0.0419923 54.3596 0.0871844 0.320724 58.7707 54.0069 0.0209142 0.319659 54.3596 54.3596 0.0230955 0.319586 64.4843 54.3596
0.0435278 54.4596 0.115587 0.320761 58.8707 54.1069 0.0218242 0.319686 54.4596 54.4596 0.0229286 0.319553 64.5695 54.4596
0.0452852 54.5596 0.16693 0.320771 58.9707 54.2069 0.0230254 0.319946 54.5596 54.5596 0.0228109 0.319553 64.6547 54.5596
0.0472864 54.6596 0.238636 0.320747 59.0707 54.3069 0.0246413 0.319968 54.6596 54.6596 0.0227009 0.319595 64.7398 54.6596
0.0496257 54.7596 0.287567 0.321066 59.1707 54.4069 0.0266745 0.320273 54.7596 54.7596 0.0225821 0.319871 64.825 54.7596
0.0523854 54.8596 0.293468 0.321093 59.2707 54.5069 0.0293067 0.320263 54.8596 54.8596 0.0224936 0.319885 64.9102 54.8596
0.0557616 54.9596 0.330234 0.321063 59.3707 54.6069 0.0325304 0.320619 54.9596 54.9596 0.0223675 0.319895 64.9954 54.9596
0.0598715 55.0596 0.42122 0.321398 59.4707 54.7069 0.0361924 0.320583 55.0596 55.0596 0.0222607 0.320188 65.0806 55.0596
0.0651468 55.1596 0.485623 0.321681 59.5707 54.8069 0.0401302 0.320907 55.1596 55.1596 0.0221711 0.320205 65.1658 55.1596
0.0721625 55.2596 0.513979 0.321999 59.6707 54.9069 0.0444164 0.321541 55.2596 55.2596 0.0220419 0.320496 65.2509 55.2596
0.0819634 55.3596 0.523992 0.322342 59.7707 55.0069 0.0492756 0.32182 55.3596 55.3596 0.0219413 0.320793 65.3361 55.3596
0.0963284 55.4596 0.518564 0.323239 59.8707 55.1069 0.0552426 0.322766 55.4596 55.4596 0.0218401 0.321443 65.4213 55.4596
0.117781 55.5596 0.472087 0.324197 59.9707 55.2069 0.0632026 0.324043 55.5596 55.5596 0.0217396 0.322378 65.5065 55.5596
0.149185 55.6596 0.330397 0.325773 60.0707 55.3069 0.0749948 0.325558 55.6596 55.6596 0.0216348 0.32329 65.5917 55.6596
0.191938 55.7596 0.179886 0.327906 60.1707 55.4069 0.094857 0.328086 55.7596 55.7596 0.0215433 0.325193 65.6769 55.7596
0.243254 55.8596 0.0553768 0.331027 60.2707 55.5069 0.131202 0.331186 55.8596 55.8596 0.0214314 0.327041 65.762 55.8596
0.289337 55.9596 0.0411979 0.334132 60.3707 55.6069 0.191909 0.334277 55.9596 55.9596 0.0213317 0.328919 65.8472 55.9596
0.296441 56.0596 0.0357947 0.335349 60.4707 55.7069 0.265273 0.335287 56.0596 56.0596 0.0212317 0.328931 65.9324 56.0596
0.318216 56.1596 0.0309153 0.337848 60.5707 55.8069 0.314633 0.337118 56.1596 56.1596 0.0211276 0.330137 66.0176 56.1596
0.366091 56.2596 0.027714 0.342198 60.6707 55.9069 0.386902 0.340856 56.2596 56.2596 0.021066 0.332649 66.1028 56.2596
0.410931 56.3596 0.025934 0.346877 60.7707 56.0069 0.454757 0.344308 56.3596 56.3596 0.0209823 0.334527 66.188 56.3596
0.440774 56.4596 0.0250071 0.351247 60.8707 56.1069 0.492304 0.347074 56.4596 56.4596 0.0209044 0.336059 66.2732 56.4596
0.463821 56.5596 0.0244522 0.355301 60.9707 56.2069 0.506503 0.349909 56.5596 56.5596 0.0208497 0.337348 66.3583 56.5596
0.483085 56.6596 0.0241322 0.359041 61.0707 56.3069 0.505865 0.352089 56.6596 56.6596 0.020785 0.338583 66.4435 56.6596
0.487266 56.7596 0.0239188 0.361575 61.1707 56.4069 0.468993 0.353288 56.7596 56.7596 0.0207316 0.339194 66.5287 56.7596
0.454366 56.8596 0.0237646 0.360271 61.2707 56.5069 0.339706 0.352102 56.8596 56.8596 0.0206839 0.337651 66.6139 56.8596
0.335084 56.9596 0.0236635 0.350618 61.3707 56.6069 0.126193 0.344879 56.9596 56.9596 0.0206259 0.332025 66.6991 56.9596
0.151405 57.0596 0.0235806 0.335081 61.4707 56.7069 0.0473088 0.333329 57.0596 57.0596 0.020582 0.324552 66.7843 57.0596
0.0535734 57.1596 0.0235003 0.329159 61.5707 56.8069 0.0379991 0.327754 57.1596 57.1596 0.0205546 0.321798 66.8694 57.1596
0.0374125 57.2596 0.0234383 0.328866 61.6707 56.9069 0.0320713 0.3265 57.2596 57.2596 0.0205052 0.321739 66.9546 57.2596
0.0322538 57.3596 0.0233518 0.32855 61.7707 57.0069 0.0280547 0.325567 57.3596 57.3596 0.020479 0.321427 67.0398 57.3596
0.0293127 57.4596 0.0232628 0.327888 61.8707 57.1069 0.0260653 0.324654 57.4596 57.4596 0.02046 0.321451 67.125 57.4596
0.0276149 57.5596 0.0232013 0.327619 61.9707 57.2069 0.0251136 0.323993 57.5596 57.5596 0.0204278 0.321102 67.2102 57.5596
0.0266924 57.6596 0.0231037 0.327283 62.0707 57.3069 0.0246381 0.32368 57.6596 57.6596 0.0204255 0.320814 67.2954 57.6596
0.0262081 57.7596 0.0230181 0.32728 62.1707 57.4069 0.024382 0.32338 57.7596 57.7596 0.0204022 0.320817 67.3805 57.7596
0.0259167 57.8596 0.0229114 0.327316 62.2707 57.5069 0.0242435 0.323061 57.8596 57.8596 0.0203957 0.320786 67.4657 57.8596
0.0257245 57.9596 0.0228005 0.326952 62.3707 57.6069 0.0241866 0.322774 57.9596 57.9596 0.0203917 0.320516 67.5509 57.9596
0.0255902 58.0596 0.0226905 0.32699 62.4707 57.7069 0.0241602 0.322455 58.0596 58.0596 0.0203783 0.320486 67.6361 58.0596
0.0255 58.1596 0.0225676 0.326996 62.5707 57.8069 0.024156 0.322136 58.1596 58.1596 0.0203847 0.320486 67.7213 58.1596
0.0254564 58.2596 0.0224459 0.32696 62.6707 57.9069 0.024164 0.322164 58.2596 58.2596 0.0203943 0.320189 67.8065 58.2596
0.0254128 58.3596 0.0223323 0.326977 62.7707 58.0069 0.0241496 0.321825 58.3596 58.3596 0.0204082 0.320168 67.8916 58.3596
0.0253756 58.4596 0.0222061 0.326974 62.8707 58.1069 0.0241528 0.321839 58.4596 58.4596 0.02044 0.320169 67.9768 58.4596
0.025358 58.5596 0.0220834 0.326995 62.9707 58.2069 0.0241145 0.321519 58.5596 58.5596 0.0204677 0.320196 68.062 58.5596
0.0253122 58.6596 0.022 0.327055 63.0707 58.3069 0.0240926 0.321502 58.6596 58.6596 0.0205067 0.319867 68.1472 58.6596
0.0252823 58.7596 0.0218651 0.327035 63.1707 58.4069 0.0240527 0.321215 58.7596 58.7596 0.0205803 0.31989 68.2324 58.7596
0.0252529 58.8596 0.0217591 0.326986 63.2707 58.5069 0.0239882 0.321222 58.8596 58.8596 0.0206383 0.319903 68.3176 58.8596
0.0252058 58.9596 0.0216505 0.32697 63.3707 58.6069 0.0239178 0.321192 58.9596 58.9596 0.0207128 0.319865 68.4028 58.9596
0.0251554 59.0596 0.0215422 0.326944 63.4707 58.7069 0.0238391 0.321228 59.0596 59.0596 0.020826 0.319904 68.4879 59.0596
0.0251101 59.1596 0.0214624 0.326975 63.5707 58.8069 0.023737 0.320881 59.1596 59.1596 0.020929 0.319871 68.5731 59.1596
0.0250193 59.2596 0.0213593 0.326972 63.6707 58.9069 0.0236522 0.320883 59.2596 59.2596 0.0210955 0.319855 68.6583 59.2596
0.0249546 59.3596 0.0212671 0.326946 63.7707 59.0069 0.0235436 0.320891 59.3596 59.3596 0.0212671 0.31957 68.7435 59.3596
0.0248698 59.4596 0.0211987 0.326984 63.8707 59.1069 0.0234215 0.320868 59.4596 59.4596 0.0214918 0.319548 68.8287 59.4596
0.0247529 59.5596 0.0210959 0.326956 63.9707 59.2069 0.0233304 0.320594 59.5596 59.5596 0.0217479 0.319554 68.9139 59.5596
0.0246734 59.6596 0.0210134 0.327256 64.0707 59.3069 0.0231839 0.32058 59.6596 59.6596 0.0220715 0.31959 68.999 59.6596
0.024558 59.7596 0.0209536 0.326992 64.1707 59.4069 0.023067 0.320557 59.7596 59.7596 0.0224224 0.319556 69.0842 59.7596
0.0244224 59.8596 0.0208567 0.327265 64.2707 59.5069 0.0229476 0.320571 59.8596 59.8596 0.022863 0.31956 69.1694 59.8596
0.0243221 59.9596 0.0207831 0.326975 64.3707 59.6069 0.0228133 0.32056 59.9596 59.9596 0.0233618 0.319593 69.2546 59.9596
0.0241967 60.0596 0.0206855 0.327001 64.4707 59.7069 0.022699 0.320564 60.0596 60.0596 0.0239218 0.31955 69.3398 60.0596
0.0240607 60.1596 0.0206006 0.327271 64.5707 59.8069 0.0225791 0.320293 60.1596 60.1596 0.0245679 0.319591 69.425 60.1596
0.0239454 60.2596 0.020525 0.327286 64.6707 59.9069 0.0224414 0.320254 60.2596 60.2596 0.0252679 0.31956 69.5101 60.2596
0.0238002 60.3596 0.0204305 0.327298 64.7707 60.0069 0.0223271 0.320261 60.3596 60.3596 0.0260749 0.319556 69.5953 60.3596
0.0236755 60.4596 0.0203212 0.327276 64.8707 60.1069 0.0222154 0.320294 60.4596 60.4596 0.0269604 0.319282 69.6805 60.4596
0.0235522 60.5596 0.0202374 0.327621 64.9707 60.2069 0.0220892 0.320235 60.5596 60.5596 0.0279258 0.319263 69.7657 60.5596
0.0234151 60.6596 0.0201238 0.327597 65.0707 60.3069 0.0219913 0.320269 60.6596 60.6596 0.0290254 0.319263 69.8509 60.6596
0.0232962 60.7596 0.0200007 0.327582 65.1707 60.4069 0.0218803 0.320286 60.7596 60.7596 0.0301853 0.319283 69.9361 60.7596
0.0231804 60.8596 0.0198981 0.327618 65.2707 60.5069 0.0217684 0.32025 60.8596 60.8596 0.0314148 0.319232 70.0212 60.8596
0.0230406 60.9596 0.0197351 0.32789 65.3707 60.6069 0.0216728 0.319978 60.9596 60.9596 0.0327498 0.319263 70.1064 60.9596
0.0229483 61.0596 0.0196357 0.327588 65.4707 60.7069 0.0215645 0.319982 61.0596 61.0596 0.0341433 0.319276 70.1916 61.0596
0.0228343 61.1596 0.019509 0.327931 65.5707 60.8069 0.0214617 0.319954 61.1596 61.1596 0.0355763 0.319231 70.2768 61.1596
0.0227066 61.2596 0.0193869 0.327884 65.6707 60.9069 0.0213654 0.319992 61.2596 61.2596 0.0370938 0.319264 70.362 61.2596
0.0226088 61.3596 0.019299 0.327907 65.7707 61.0069 0.021263 0.319964 61.3596 61.3596 0.0386948 0.319256 70.4472 61.3596
0.0225112 61.4596 0.0192311 0.328224 65.8707 61.1069 0.0211585 0.319983 61.4596 61.4596 0.0404171 0.319241 70.5324 61.4596
0.0223914 61.5596 0.0192248 0.328189 65.9707 61.2069 0.0210673 0.319988 61.5596 61.5596 0.0422534 0.319275 70.6175 61.5596
0.0223234 61.6596 0.0193114 0.327928 66.0707 61.3069 0.0209526 0.319957 61.6596 61.6596 0.0442435 0.319256 70.7027 61.6596
0.022232 61.7596 0.0195024 0.328215 66.1707 61.4069 0.0208472 0.319959 61.7596 61.7596 0.0464245 0.319238 70.7879 61.7596
0.0221559 61.8596 0.0198474 0.328207 66.2707 61.5069 0.0207415 0.319972 61.8596 61.8596 0.048832 0.319276 70.8731 61.8596
0.0221024 61.9596 0.0204108 0.328246 66.3707 61.6069 0.0206206 0.319941 61.9596 61.9596 0.0515463 0.318933 70.9583 61.9596
0.0220052 62.0596 0.0212279 0.328512 66.4707 61.7069 0.0205247 0.319989 62.0596 62.0596 0.0547648 0.31894 71.0435 62.0596
0.0219446 62.1596 0.0223927 0.328537 66.5707 61.8069 0.0204034 0.319967 62.1596 62.1596 0.0585244 0.318949 71.1286 62.1596
0.0218886 62.2596 0.0239241 0.328557 66.6707 61.9069 0.0202763 0.319966 62.2596 62.2596 0.0631308 0.31892 71.2138 62.2596
0.0218122 62.3596 0.0258229 0.328525 66.7707 62.0069 0.0201551 0.319983 62.3596 62.3596 0.0691076 0.318962 71.299 62.3596
0.0217868 62.4596 0.0281518 0.328865 66.8707 62.1069 0.0200188 0.319943 62.4596 62.4596 0.0772882 0.318962 71.3842 62.4596
0.0217424 62.5596 0.030859 0.328869 66.9707 62.2069 0.0198944 0.31997 62.5596 62.5596 0.0894316 0.318944 71.4694 62.5596
0.0216858 62.6596 0.0339229 0.328832 67.0707 62.3069 0.019778 0.319986 62.6596 62.6596 0.108856 0.318971 71.5546 62.6596
0.0216825 62.7596 0.0373416 0.328865 67.1707 62.4069 0.0196457 0.31995 62.7596 62.7596 0.141127 0.318957 71.6397 62.7596
0.0216656 62.8596 0.0410499 0.328857 67.2707 62.5069 0.0195126 0.319966 62.8596 62.8596 0.190427 0.318954 71.7249 62.8596
0.0216257 62.9596 0.0452295 0.328832 67.3707 62.6069 0.019377 0.31996 62.9596 62.9596 0.250538 0.319031 71.8101 62.9596
0.0216065 63.0596 0.0501045 0.32887 67.4707 62.7069 0.0192778 0.319641 63.0596 63.0596 0.294046 0.318948 71.8953 63.0596
0.021594 63.1596 0.0561333 0.329152 67.5707 62.8069 0.0191948 0.319673 63.1596 63.1596 0.299945 0.318966 71.9805 63.1596
0.0215976 63.2596 0.0641619 0.329163 67.6707 62.9069 0.0191259 0.319633 63.2596 63.2596 0.3247 0.318989 72.0657 63.2596
0.0216002 63.3596 0.0761176 0.329504 67.7707 63.0069 0.0191401 0.319951 63.3596 63.3596 0.397722 0.318964 72.1508 63.3596
0.0215908 63.4596 0.0966268 0.329467 67.8707 63.1069 0.0192209 0.319985 63.4596 63.4596 0.458037 0.318968 72.236 63.4596
0.0216058 63.5596 0.135408 0.329488 67.9707 63.2069 0.0193945 0.319945 63.5596 63.5596 0.494945 0.318973 72.3212 63.5596
0.0216266 63.6596 0.200456 0.329806 68.0707 63.3069 0.0197248 0.31998 63.6596 63.6596 0.511305 0.318942 72.4064 63.6596
0.0216398 63.7596 0.272543 0.329753 68.1707 63.4069 0.0201743 0.319974 63.7596 63.7596 0.517575 0.318984 72.4916 63.7596
0.0216733 63.8596 0.289199 0.329801 68.2707 63.5069 0.0208797 0.319935 63.8596 63.8596 0.504525 0.318968 72.5768 63.8596
0.0216881 63.9596 0.301892 0.329796 68.3707 63.6069 0.0218596 0.319978 63.9596 63.9596 0.436364 0.318954 72.662 63.9596
0.0217146 64.0596 0.387383 0.330087 68.4707 63.7069 0.023163 0.319937 64.0596 64.0596 0.279045 0.318976 72.7471 64.0596
0.021775 64.1596 0.466669 0.330121 68.5707 63.8069 0.0248956 0.319937 64.1596 64.1596 0.120197 0.31893 72.8323 64.1596
0.0218062 64.2596 0.508969 0.330083 68.6707 63.9069 0.0271548 0.319959 64.2596 64.2596 0.0477624 0.318939 72.9175 64.2596
0.0218255 64.3596 0.523771 0.330404 68.7707 64.0069 0.0300016 0.319936 64.3596 64.3596 0.0407816 0.318972 73.0027 64.3596
0.0218865 64.4596 0.525413 0.330418 68.8707 64.1069 0.0334826 0.31994 64.4596 64.4596 0.0363991 0.31894 73.0879 64.4596
0.0219206 64.5596 0.497455 0.3304 68.9707 64.2069 0.0373554 0.319968 64.5596 64.5596 0.0323577 0.318966 73.1731 64.5596
0.0219691 64.6596 0.394691 0.330721 69.0707 64.3069 0.0415128 0.319943 64.6596 64.6596 0.0293262 0.318979 73.2582 64.6596
0.0220469 64.7596 0.23415 0.330726 69.1707 64.4069 0.0461116 0.319979 64.7596 64.7596 0.0271163 0.31894 73.3434 64.7596
0.0220688 64.8596 0.076093 0.3307 69.2707 64.5069 0.0514182 0.319964 64.8596 64.8596 0.025661 0.318981 73.4286 64.8596
0.0221231 64.9596 0.043073 0.330728 69.3707 64.6069 0.058199 0.319942 64.9596 64.9596 0.0247676 0.318929 73.5138 64.9596
0.0222017 65.0596 0.0375429 0.33071 69.4707 64.7069 0.0676141 0.319981 65.0596 65.0596 0.0242027 0.318932 73.599 65.0596
0.0222338 65.1596 0.0321483 0.330992 69.5707 64.8069 0.0822788 0.319948 65.1596 65.1596 0.023835 0.318952 73.6842 65.1596
0.0223168 65.2596 0.0284716 0.33136 69.6707 64.9069 0.108065 0.319932 65.2596 65.2596 0.0235435 0.318937 73.7693 65.2596
0.0223914 65.3596 0.0263144 0.331303 69.7707 65.0069 0.154592 0.319963 65.3596 65.3596 0.0233408 0.318939 73.8545 65.3596
0.0224371 65.4596 0.0252462 0.331641 69.8707 65.1069 0.222982 0.319947 65.4596 65.4596 0.0231716 0.318968 73.9397 65.4596
0.0225223 65.5596 0.0246626 0.33135 69.9707 65.2069 0.287274 0.319939 65.5596 65.5596 0.0230324 0.318956 74.0249 65.5596
0.0225843 65.6596 0.0243234 0.331651 70.0707 65.3069 0.339199 0.31998 65.6596 65.6596 0.0229243 0.318974 74.1101 65.6596
0.0226401 65.7596 0.0241178 0.33166 70.1707 65.4069 0.411585 0.31993 65.7596 65.7596 0.0227983 0.318958 74.1953 65.7596
0.0227424 65.8596 0.0239976 0.331689 70.2707 65.5069 0.469433 0.320277 65.8596 65.8596 0.0226836 0.318943 74.2804 65.8596
0.0228098 65.9596 0.02392 0.331994 70.3707 65.6069 0.496072 0.320272 65.9596 65.9596 0.0225979 0.31897 74.3656 65.9596
0.0228931 66.0596 0.0238731 0.332015 70.4707 65.7069 0.505663 0.319947 66.0596 66.0596 0.0224852 0.318953 74.4508 66.0596
0.0230007 66.1596 0.023814 0.331998 70.5707 65.8069 0.49637 0.320306 66.1596 66.1596 0.022371 0.318929 74.536 66.1596
0.0230761 66.2596 0.0237751 0.332308 70.6707 65.9069 0.435777 0.320285 66.2596 66.2596 0.0222832 0.318973 74.6212 66.2596
0.0231824 66.3596 0.0237254 0.332321 70.7707 66.0069 0.261594 0.32026 66.3596 66.3596 0.0221696 0.318949 74.7064 66.3596
0.0232963 66.4596 0.0236523 0.332605 70.8707 66.1069 0.0778661 0.320304 66.4596 66.4596 0.0220729 0.31896 74.7916 66.4596
0.0233817 66.5596 0.0236069 0.332631 70.9707 66.2069 0.0422667 0.320253 66.5596 66.5596 0.0219725 0.318966 74.8767 66.5596
0.023501 66.6596 0.0235254 0.332963 71.0707 66.3069 0.0357375 0.320285 66.6596 66.6596 0.0218592 0.318938 74.9619 66.6596
0.0236168 66.7596 0.0234323 0.332923 71.1707 66.4069 0.0302708 0.320294 66.7596 66.7596 0.0217631 0.318944 75.0471 66.7596
0.0237222 66.8596 0.0233377 0.332951 71.2707 66.5069 0.027089 0.320246 66.8596 66.8596 0.0216561 0.318962 75.1323 66.8596
0.0238609 66.9596 0.0232418 0.332965 71.3707 66.6069 0.0256039 0.320285 66.9596 66.9596 0.0215472 0.318932 75.2175 66.9596
0.0239717 67.0596 0.0231186 0.333248 71.4707 66.7069 0.024867 0.320271 67.0596 67.0596 0.0214586 0.318973 75.3027 67.0596
0.0240962 67.1596 0.0230322 0.333289 71.5707 66.8069 0.024481 0.320245 67.1596 67.1596 0.0213454 0.31896 75.3878 67.1596
0.0242376 67.2596 0.0229023 0.333493 71.6707 66.9069 0.0243068 0.320284 67.2596 67.2596 0.0212648 0.318927 75.473 67.2596
0.024353 67.3596 0.0227731 0.333473 71.7707 67.0069 0.0242077 0.320265 67.3596 67.3596 0.0211851 0.318977 75.5582 67.3596
0.024488 67.4596 0.0226566 0.333491 71.8707 67.1069 0.024172 0.320259 67.4596 67.4596 0.0210824 0.318926 75.6434 67.4596
0.0246617 67.5596 0.0225287 0.33349 71.9707 67.2069 0.02416 0.320271 67.5596 67.5596 0.0210003 0.318938 75.7286 67.5596
0.0247844 67.6596 0.0224156 0.333788 72.0707 67.3069 0.0241525 0.320249 67.6596 67.6596 0.0209328 0.318958 75.8138 67.6596
0.0249382 67.7596 0.0222962 0.33382 72.1707 67.4069 0.0241856 0.320581 67.7596 67.7596 0.0208451 0.318919 75.8989 67.7596
0.0251129 67.8596 0.0221631 0.333765 72.2707 67.5069 0.0241673 0.320591 67.8596 67.8596 0.0207998 0.318954 75.9841 67.8596
0.0252381 67.9596 0.0220654 0.334108 72.3707 67.6069 0.0241564 0.320565 67.9596 67.9596 0.0207397 0.318969 76.0693 67.9596
0.0254334 68.0596 0.0219438 0.333789 72.4707 67.7069 0.0241553 0.320615 68.0596 68.0596 0.0206786 0.318917 76.1545 68.0596
0.0256193 68.1596 0.0218264 0.334085 72.5707 67.8069 0.0241137 0.320585 68.1596 68.1596 0.0206381 0.318965 76.2397 68.1596
0.0257927 68.2596 0.0217433 0.33412 72.6707 67.9069 0.0240776 0.320573 68.2596 68.2596 0.0205855 0.318943 76.3249 68.2596
0.0259934 68.3596 0.0216387 0.334119 72.7707 68.0069 0.0240318 0.320594 68.3596 68.3596 0.0205572 0.318936 76.41 68.3596
0.0262045 68.4596 0.0215388 0.334413 72.8707 68.1069 0.0239634 0.320559 68.4596 68.4596 0.0205207 0.318945 76.4952 68.4596
0.026375 68.5596 0.02144 0.33444 72.9707 68.2069 0.0238826 0.320575 68.5596 68.5596 0.0204785 0.318941 76.5804 68.5596
0.0266058 68.6596 0.0213481 0.334733 73.0707 68.3069 0.0238013 0.320594 68.6596 68.6596 0.0204587 0.318939 76.6656 68.6596
0.0268566 68.7596 0.021257 0.334733 73.1707 68.4069 0.0236902 0.320557 68.7596 68.7596 0.0204371 0.318959 76.7508 68.7596
0.0270752 68.8596 0.0211627 0.334755 73.2707 68.5069 0.0235984 0.320584 68.8596 68.8596 0.0204248 0.318938 76.836 68.8596
0.0273496 68.9596 0.0210562 0.334729 73.3707 68.6069 0.0234676 0.320579 68.9596 68.9596 0.0203953 0.318931 76.9212 68.9596
0.0276072 69.0596 0.0209714 0.334748 73.4707 68.7069 0.023349 0.320549 69.0596 69.0596 0.0203979 0.318988 77.0063 69.0596
0.0278994 69.1596 0.0208738 0.33506 73.5707 68.8069 0.0232452 0.3209 69.1596 69.1596 0.020366 0.318942 77.0915 69.1596
0.0282141 69.2596 0.0207713 0.335012 73.6707 68.9069 0.0231224 0.320884 69.2596 69.2596 0.0203561 0.31894 77.1767 69.2596
0.0285297 69.3596 0.0206792 0.335075 73.7707 69.0069 0.0229958 0.320899 69.3596 69.3596 0.0203424 0.318964 77.2619 69.3596
0.0288739 69.4596 0.0205528 0.335064 73.8707 69.1069 0.0228922 0.320927 69.4596 69.4596 0.0203425 0.318923 77.3471 69.4596
0.0292516 69.5596 0.0204243 0.335349 73.9707 69.2069 0.0227513 0.320874 69.5596 69.5596 0.0203649 0.318959 77.4323 69.5596
0.0296057 69.6596 0.0203138 0.335391 74.0707 69.3069 0.0226411 0.320884 69.6596 69.6596 0.020365 0.318934 77.5174 69.6596
0.0300352 69.7596 0.0201752 0.335661 74.1707 69.4069 0.0225296 0.320916 69.7596 69.7596 0.0203878 0.31892 77.6026 69.7596
0.030474 69.8596 0.0200453 0.335654 74.2707 69.5069 0.0223899 0.321182 69.8596 69.8596 0.0204274 0.318952 77.6878 69.8596
0.0309276 69.9596 0.0198903 0.335699 74.3707 69.6069 0.0222819 0.321209 69.9596 69.9596 0.0204388 0.318923 77.773 69.9596
0.0314434 70.0596 0.0197318 0.335665 74.4707 69.7069 0.0221598 0.321203 70.0596 70.0596 0.0205226 0.318943 77.8582 70.0596
0.0319728 70.1596 0.0195854 0.33569 74.5707 69.8069 0.0220495 0.321189 70.1596 70.1596 0.0205814 0.318988 77.9434 70.1596
0.0325467 70.2596 0.0194093 0.335987 74.6707 69.9069 0.0219495 0.321216 70.2596 70.2596 0.0206497 0.318947 78.0285 70.2596
0.0331767 70.3596 0.0192467 0.335964 74.7707 70.0069 0.0218459 0.3212 70.3596 70.3596 0.0207404 0.318963 78.1137 70.3596
0.0338473 70.4596 0.0191177 0.336003 74.8707 70.1069 0.0217304 0.321505 70.4596 70.4596 0.0208528 0.319265 78.1989 70.4596
0.0345722 70.5596 0.018986 0.336287 74.9707 70.2069 0.0216347 0.321521 70.5596 70.5596 0.0210034 0.319236 78.2841 70.5596
0.0353472 70.6596 0.0189111 0.336269 75.0707 70.3069 0.0215069 0.321484 70.6596 70.6596 0.0212022 0.319271 78.3693 70.6596
0.0361498 70.7596 0.0189454 0.336627 75.1707 70.4069 0.0214186 0.321486 70.7596 70.7596 0.0214082 0.319244 78.4545 70.7596
0.0370838 70.8596 0.0190716 0.336592 75.2707 70.5069 0.0213112 0.321829 70.8596 70.8596 0.0216749 0.319231 78.5396 70.8596
0.0380986 70.9596 0.0193973 0.336908 75.3707 70.6069 0.0211857 0.321782 70.9596 70.9596 0.021993 0.319265 78.6248 70.9596
0.0391671 71.0596 0.0199599 0.33693 75.4707 70.7069 0.0211007 0.321818 71.0596 71.0596 0.0223607 0.319244 78.71 71.0596
0.0403917 71.1596 0.0207984 0.336896 75.5707 70.8069 0.0209838 0.321811 71.1596 71.1596 0.0228182 0.31924 78.7952 71.1596
0.0417128 71.2596 0.0220762 0.337226 75.6707 70.9069 0.0208622 0.321801 71.2596 71.2596 0.0233372 0.319259 78.8804 71.2596
0.0432054 71.3596 0.0237641 0.337214 75.7707 71.0069 0.020756 0.322125 71.3596 71.3596 0.0239105 0.31921 78.9656 71.3596
0.0449514 71.4596 0.0259247 0.337199 75.8707 71.1069 0.0206264 0.32211 71.4596 71.4596 0.0245881 0.319543 79.0508 71.4596
0.0468852 71.5596 0.0285883 0.337543 75.9707 71.2069 0.0204982 0.322109 71.5596 71.5596 0.0253244 0.319557 79.1359 71.5596
0.0491567 71.6596 0.0316825 0.337851 76.0707 71.3069 0.0203826 0.322465 71.6596 71.6596 0.026169 0.319533 79.2211 71.6596
0.0518284 71.7596 0.0351995 0.337823 76.1707 71.4069 0.0202437 0.322701 71.7596 71.7596 0.0271004 0.319568 79.3063 71.7596
0.0550447 71.8596 0.0390913 0.338192 76.2707 71.5069 0.0201236 0.323055 71.8596 71.8596 0.028114 0.319859 79.3915 71.8596
0.0589921 71.9596 0.0434334 0.338457 76.3707 71.6069 0.0199708 0.323049 71.9596 71.9596 0.0292362 0.319822 79.4767 71.9596
0.0639821 72.0596 0.0484793 0.338777 76.4707 71.7069 0.0198334 0.323335 72.0596 72.0596 0.0304809 0.320198 79.5619 72.0596
0.0705826 72.1596 0.0546771 0.339126 76.5707 71.8069 0.0197043 0.323697 72.1596 72.1596 0.0317602 0.32048 79.647 72.1596
0.0798155 72.2596 0.062887 0.339712 76.6707 71.9069 0.0195408 0.324293 72.2596 72.2596 0.0331591 0.320764 79.7322 72.2596
0.0933768 72.3596 0.0752349 0.340339 76.7707 72.0069 0.0194034 0.324923 72.3596 72.3596 0.0346237 0.321108 79.8174 72.3596
0.113892 72.4596 0.096811 0.341596 76.8707 72.1069 0.0192679 0.326197 72.4596 72.4596 0.0361163 0.321716 79.9026 72.4596
0.14462 72.5596 0.13848 0.343441 76.9707 72.2069 0.0191305 0.32804 72.5596 72.5596 0.0377369 0.322981 79.9878 72.5596
0.187216 72.6596 0.208239 0.345982 77.0707 72.3069 0.0190444 0.330571 72.6596 72.6596 0.0394287 0.32456 80.073 72.6596
0.238752 72.7596 0.277672 0.349079 77.1707 72.4069 0.0189678 0.333677 72.7596 72.7596 0.0412475 0.326707 80.1581 72.7596
0.287262 72.8596 0.289377 0.352481 77.2707 72.5069 0.0189379 0.336795 72.8596 72.8596 0.0432319 0.328622 80.2433 72.8596
0.296562 72.9596 0.314097 0.353124 77.3707 72.6069 0.0190358 0.338078 72.9596 72.9596 0.045402 0.328922 80.3285 72.9596
0.319917 73.0596 0.412012 0.354995 77.4707 72.7069 0.0192102 0.339926 73.0596 73.0596 0.0478335 0.330124 80.4137 73.0596
0.368709 73.1596 0.486789 0.359022 77.5707 72.8069 0.0195434 0.343633 73.1596 73.1596 0.0506097 0.332324 80.4989 73.1596
0.412844 73.2596 0.519513 0.36345 77.6707 72.9069 0.0201358 0.347417 73.2596 73.2596 0.0538448 0.334494 80.5841 73.2596
0.442058 73.3596 0.529972 0.367164 77.7707 73.0069 0.0209898 0.350183 73.3596 73.3596 0.057785 0.336041 80.6692 73.3596
0.464475 73.4596 0.524616 0.370935 77.8707 73.1069 0.0222687 0.35267 73.4596 73.4596 0.0626929 0.337322 80.7544 73.4596
0.483207 73.5596 0.480099 0.374659 77.9707 73.2069 0.0240789 0.355253 73.5596 73.5596 0.0691798 0.338232 80.8396 73.5596
0.486113 73.6596 0.340674 0.376824 78.0707 73.3069 0.026538 0.356384 73.6596 73.6596 0.0784049 0.338863 80.9248 73.6596
0.450028 73.7596 0.18534 0.374648 78.1707 73.4069 0.0298953 0.354906 73.7596 73.7596 0.0927678 0.337319 81.01 73.7596
0.324305 73.8596 0.0561869 0.3628 78.2707 73.5069 0.0341332 0.34741 73.8596 73.8596 0.117009 0.331368 81.0952 73.8596
0.142689 73.9596 0.0411646 0.348112 78.3707 73.6069 0.0390334 0.335862 73.9596 73.9596 0.158115 0.324269 81.1804 73.9596
0.0515426 74.0596 0.0355616 0.342523 78.4707 73.7069 0.044575 0.330262 74.0596 74.0596 0.216824 0.32174 81.2655 74.0596
0.0371657 74.1596 0.0306157 0.341579 78.5707 73.8069 0.0510149 0.328703 74.1596 74.1596 0.278885 0.32173 81.3507 74.1596
0.0322242 74.2596 0.0275124 0.341274 78.6707 73.9069 0.0592971 0.327738 74.2596 74.2596 0.296189 0.321443 81.4359 74.2596
0.0292902 74.3596 0.0258634 0.340959 78.7707 74.0069 0.0712736 0.327151 74.3596 74.3596 0.305482 0.321101 81.5211 74.3596
0.0276107 74.4596 0.0250187 0.340612 78.8707 74.1069 0.0912896 0.326487 74.4596 74.4596 0.369942 0.32079 81.6063 74.4596
0.0267062 74.5596 0.0245712 0.340643 78.9707 74.2069 0.128476 0.325885 74.5596 74.5596 0.438983 0.320531 81.6915 74.5596
0.0262049 74.6596 0.0243064 0.340336 79.0707 74.3069 0.191694 0.325591 74.6596 74.6596 0.487806 0.320521 81.7766 74.6596
0.0259145 74.7596 0.0241386 0.340322 79.1707 74.4069 0.267387 0.325243 74.7596 74.7596 0.509776 0.320514 81.8618 74.7596
0.0257395 74.8596 0.0240774 0.340352 79.2707 74.5069 0.316277 0.324959 74.8596 74.8596 0.518914 0.320214 81.947 74.8596
0.0256048 74.9596 0.0240078 0.340335 79.3707 74.6069 0.391318 0.324967 74.9596 74.9596 0.514231 0.320175 82.0322 74.9596
0.0255318 75.0596 0.0239767 0.34032 79.4707 74.7069 0.459144 0.324632 75.0596 75.0596 0.468491 0.320202 82.1174 75.0596
0.0254906 75.1596 0.0239581 0.340342 79.5707 74.8069 0.494489 0.324678 75.1596 75.1596 0.327956 0.320199 82.2026 75.1596
0.0254481 75.2596 0.0239179 0.340327 79.6707 74.9069 0.507405 0.324347 75.2596 75.2596 0.170857 0.319855 82.2877 75.2596
0.0254291 75.3596 0.0238821 0.340337 79.7707 75.0069 0.504442 0.324338 75.3596 75.3596 0.0552131 0.319876 82.3729 75.3596
0.0254183 75.4596 0.0238312 0.340044 79.8707 75.1069 0.461099 0.324047 75.4596 75.4596 0.0418445 0.31987 82.4581 75.4596
0.0253828 75.5596 0.0237572 0.340011 79.9707 75.2069 0.316665 0.324022 75.5596 75.5596 0.0375438 0.319851 82.5433 75.5596
0.0253586 75.6596 0.0236916 0.340027 80.0707 75.3069 0.106835 0.324006 75.6596 75.6596 0.0331933 0.319906 82.6285 75.6596
0.0253326 75.7596 0.023599 0.340023 80.1707 75.4069 0.0449786 0.324039 75.7596 75.7596 0.0298677 0.319871 82.7137 75.7596
0.0252853 75.8596 0.0235048 0.339992 80.2707 75.5069 0.0369577 0.323685 75.8596 75.8596 0.027456 0.319564 82.7988 75.8596
0.0252559 75.9596 0.0234154 0.340024 80.3707 75.6069 0.0311088 0.323719 75.9596 75.9596 0.0258571 0.319579 82.884 75.9596
0.0251815 76.0596 0.0232928 0.340023 80.4707 75.7069 0.0274769 0.323696 76.0596 76.0596 0.0248905 0.319541 82.9692 76.0596
0.0251253 76.1596 0.0231915 0.340006 80.5707 75.8069 0.0257989 0.323697 76.1596 76.1596 0.0243203 0.319578 83.0544 76.1596
0.0250633 76.2596 0.0230666 0.340341 80.6707 75.9069 0.0250076 0.323722 76.2596 76.2596 0.0239317 0.319576 83.1396 76.2596
0.0249726 76.3596 0.0229274 0.340319 80.7707 76.0069 0.0246024 0.323378 76.3596 76.3596 0.0236488 0.319548 83.2248 76.3596
0.024889 76.4596 0.0228226 0.340322 80.8707 76.1069 0.0244159 0.323383 76.4596 76.4596 0.0234593 0.319596 83.31 76.4596
0.0247935 76.5596 0.0227128 0.340351 80.9707 76.2069 0.0243341 0.323409 76.5596 76.5596 0.0232936 0.31927 83.3951 76.5596
0.024654 76.6596 0.0225716 0.340303 81.0707 76.3069 0.0243055 0.323349 76.6596 76.6596 0.0231619 0.319242 83.4803 76.6596
0.0245698 76.7596 0.0224587 0.340344 81.1707 76.4069 0.0243266 0.323383 76.7596 76.7596 0.0230497 0.319285 83.5655 76.7596
0.0244501 76.8596 0.0223277 0.340014 81.2707 76.5069 0.0243451 0.323387 76.8596 76.8596 0.0229271 0.319229 83.6507 76.8596
0.0243286 76.9596 0.0222209 0.339998 81.3707 76.6069 0.0243596 0.323343 76.9596 76.9596 0.0228554 0.319269 83.7359 76.9596
0.0242097 77.0596 0.0221079 0.340017 81.4707 76.7069 0.0244145 0.323412 77.0596 77.0596 0.0227536 0.319271 83.8211 77.0596
0.0240783 77.1596 0.0219863 0.340013 81.5707 76.8069 0.0244208 0.323401 77.1596 77.1596 0.0226427 0.319232 83.9062 77.1596
0.0239444 77.2596 0.0218846 0.339979 81.6707 76.9069 0.0244091 0.323357 77.2596 77.2596 0.0225557 0.319236 83.9914 77.2596
0.0238319 77.3596 0.0217975 0.340033 81.7707 77.0069 0.0244116 0.323091 77.3596 77.3596 0.0224514 0.319256 84.0766 77.3596
0.0236885 77.4596 0.0216697 0.340293 81.8707 77.1069 0.0243885 0.323046 77.4596 77.4596 0.022358 0.319241 84.1618 77.4596
0.0235639 77.5596 0.0215887 0.340322 81.9707 77.2069 0.0243459 0.323052 77.5596 77.5596 0.0222658 0.318962 84.247 77.5596
0.0234349 77.6596 0.0214931 0.340335 82.0707 77.3069 0.0242859 0.323069 77.6596 77.6596 0.0221602 0.318945 84.3322 77.6596
0.0232951 77.7596 0.0213811 0.340302 82.1707 77.4069 0.0242157 0.323029 77.7596 77.7596 0.0220462 0.318917 84.4173 77.7596
0.0231793 77.8596 0.0213014 0.340337 82.2707 77.5069 0.0241555 0.323081 77.8596 77.8596 0.0219473 0.31897 84.5025 77.8596
0.0230579 77.9596 0.0211886 0.340308 82.3707 77.6069 0.0240542 0.323063 77.9596 77.9596 0.0218255 0.318916 84.5877 77.9596
0.0229398 78.0596 0.021077 0.340303 82.4707 77.7069 0.02397 0.323061 78.0596 78.0596 0.0217312 0.318936 84.6729 78.0596
0.0228307 78.1596 0.0209685 0.340335 82.5707 77.8069 0.0238688 0.323089 78.1596 78.1596 0.0216302 0.318964 84.7581 78.1596
0.0227286 78.2596 0.0208467 0.340626 82.6707 77.9069 0.0237432 0.323049 78.2596 78.2596 0.0215243 0.318925 84.8433 78.2596
0.0226079 78.3596 0.0207322 0.340619 82.7707 78.0069 0.0236285 0.323049 78.3596 78.3596 0.0214516 0.318947 84.9284 78.3596
0.0225159 78.4596 0.0206079 0.340634 82.8707 78.1069 0.0235148 0.323066 78.4596 78.4596 0.0213441 0.318966 85.0136 78.4596
0.0224257 78.5596 0.0204527 0.340612 82.9707 78.2069 0.0233814 0.323043 78.5596 78.5596 0.0212472 0.31892 85.0988 78.5596
0.0223241 78.6596 0.0203196 0.340631 83.0707 78.3069 0.0232705 0.323076 78.6596 78.6596 0.0211655 0.318961 85.184 78.6596
0.0222663 78.7596 0.0201626 0.34064 83.1707 78.4069 0.0231459 0.323082 78.7596 78.7596 0.0210776 0.318941 85.2692 78.7596
0.022172 78.8596 0.019992 0.340904 83.2707 78.5069 0.0230048 0.323051 78.8596 78.8596 0.0210035 0.318924 85.3544 78.8596
0.0220869 78.9596 0.0198241 0.340917 83.3707 78.6069 0.0228925 0.323071 78.9596 78.9596 0.0209479 0.31864 85.4396 78.9596
0.0220256 79.0596 0.0196502 0.340926 83.4707 78.7069 0.0227684 0.323057 79.0596 79.0596 0.020855 0.318945 85.5247 79.0596
0.0219406 79.1596 0.0194474 0.340898 83.5707 78.8069 0.0226468 0.32304 79.1596 79.1596 0.0207998 0.318613 85.6099 79.1596
0.0219053 79.2596 0.0192618 0.340942 83.6707 78.9069 0.0225348 0.323075 79.2596 79.2596 0.0207421 0.318643 85.6951 79.2596
0.0218473 79.3596 0.0190681 0.340914 83.7707 79.0069 0.0224018 0.323039 79.3596 79.3596 0.0206691 0.318916 85.7803 79.3596
0.0217856 79.4596 0.0188996 0.340907 83.8707 79.1069 0.0223016 0.323067 79.4596 79.4596 0.0206331 0.318639 85.8655 79.4596
0.0217509 79.5596 0.0187588 0.340959 83.9707 79.2069 0.0221967 0.323091 79.5596 79.5596 0.0205917 0.31864 85.9507 79.5596
0.0217119 79.6596 0.0186654 0.34091 84.0707 79.3069 0.0220545 0.323036 79.6596 79.6596 0.0205473 0.318611 86.0358 79.6596
0.0216753 79.7596 0.0186976 0.340935 84.1707 79.4069 0.0219548 0.323058 79.7596 79.7596 0.0205164 0.318643 86.121 79.7596
0.0216494 79.8596 0.0188541 0.340937 84.2707 79.5069 0.0218363 0.323076 79.8596 79.8596 0.0204715 0.318653 86.2062 79.8596
0.0216343 79.9596 0.0192365 0.340909 84.3707 79.6069 0.0217225 0.32303 79.9596 79.9596 0.020436 0.318607 86.2914 79.9596
0.0216045 80.0596 0.0199457 0.340949 84.4707 79.7069 0.0216302 0.323085 80.0596 80.0596 0.0204178 0.318657 86.3766 80.0596
0.0216127 80.1596 0.0209715 0.340934 84.5707 79.8069 0.0215022 0.323067 80.1596 80.1596 0.0203731 0.318625 86.4618 80.1596
0.0215919 80.2596 0.0224896 0.340923 84.6707 79.9069 0.0213992 0.323041 80.2596 80.2596 0.0203489 0.318608 86.5469 80.2596
0.0216008 80.3596 0.024535 0.340964 84.7707 80.0069 0.021282 0.32307 80.3596 80.3596 0.0203274 0.318633 86.6321 80.3596
0.021603 80.4596 0.0270478 0.340932 84.8707 80.1069 0.021148 0.323048 80.4596 80.4596 0.0203021 0.318616 86.7173 80.4596
0.021579 80.5596 0.0301265 0.340918 84.9707 80.2069 0.0210258 0.32304 80.5596 80.5596 0.0203015 0.318634 86.8025 80.5596
0.0215954 80.6596 0.0336576 0.34128 85.0707 80.3069 0.0208819 0.32308 80.6596 80.6596 0.0202774 0.318647 86.8877 80.6596
0.0216143 80.7596 0.0376119 0.341238 85.1707 80.4069 0.0207593 0.323028 80.7596 80.7596 0.0202745 0.318605 86.9729 80.7596
0.0216272 80.8596 0.0420139 0.341254 85.2707 80.5069 0.020634 0.323082 80.8596 80.8596 0.0202847 0.318636 87.058 80.8596
0.0216618 80.9596 0.0470937 0.341256 85.3707 80.6069 0.0204873 0.323081 80.9596 80.9596 0.0202855 0.318626 87.1432 80.9596
0.0216853 81.0596 0.0532357 0.341225 85.4707 80.7069 0.0203445 0.323047 81.0596 81.0596 0.0202902 0.318601 87.2284 81.0596
0.0217093 81.1596 0.061333 0.341257 85.5707 80.8069 0.020197 0.323093 81.1596 81.1596 0.0203336 0.318655 87.3136 81.1596
0.0217641 81.2596 0.0732557 0.341257 85.6707 80.9069 0.0200307 0.323063 81.2596 81.2596 0.0203455 0.318621 87.3988 81.2596
0.0217923 81.3596 0.0938719 0.341553 85.7707 81.0069 0.0198878 0.32305 81.3596 81.3596 0.0203914 0.318594 87.484 81.3596
0.021824 81.4596 0.133917 0.341586 85.8707 81.1069 0.0197216 0.323392 81.4596 81.4596 0.0204661 0.318632 87.5692 81.4596
0.0218783 81.5596 0.202856 0.341563 85.9707 81.2069 0.0195571 0.323362 81.5596 81.5596 0.0205379 0.318607 87.6543 81.5596
0.0218941 81.6596 0.27523 0.341555 86.0707 81.3069 0.0193945 0.323367 81.6596 81.6596 0.020624 0.318614 87.7395 81.6596
0.0219654 81.7596 0.28859 0.341585 86.1707 81.4069 0.0192385 0.323397 81.7596 81.7596 0.0207668 0.318644 87.8247 81.7596
0.022022 81.8596 0.30812 0.341547 86.2707 81.5069 0.0191014 0.323374 81.8596 81.8596 0.0209331 0.318606 87.9099 81.8596
0.0220803 81.9596 0.404024 0.34157 86.3707 81.6069 0.0189739 0.323391 81.9596 81.9596 0.0211492 0.318621 87.9951 81.9596
0.0221531 82.0596 0.4811 0.34158 86.4707 81.7069 0.0188657 0.323378 82.0596 82.0596 0.0214084 0.318638 88.0803 82.0596
0.0222094 82.1596 0.516559 0.341545 86.5707 81.8069 0.0188518 0.323359 82.1596 82.1596 0.0217167 0.318611 88.1654 82.1596
0.0222587 82.2596 0.528143 0.341583 86.6707 81.9069 0.0188835 0.323403 82.2596 82.2596 0.022081 0.318636 88.2506 82.2596
0.0223391 82.3596 0.524798 0.341561 86.7707 82.0069 0.0190272 0.32337 82.3596 82.3596 0.022511 0.318633 88.3358 82.3596
0.0224223 82.4596 0.48487 0.341851 86.8707 82.1069 0.01934 0.323372 82.4596 82.4596 0.0230215 0.318618 88.421 82.4596
0.0224849 82.5596 0.353862 0.341906 86.9707 82.2069 0.0198473 0.323407 82.5596 82.5596 0.0236412 0.318644 88.5062 82.5596
0.0225547 82.6596 0.19689 0.341848 87.0707 82.3069 0.0205754 0.323342 82.6596 82.6596 0.0242967 0.318636 88.5914 82.6596
0.0226374 82.7596 0.0594642 0.341867 87.1707 82.4069 0.0216553 0.323371 82.7596 82.7596 0.0250708 0.318634 88.6765 82.7596
0.0227013 82.8596 0.0414914 0.341887 87.2707 82.5069 0.0231298 0.32337 82.8596 82.8596 0.0258984 0.318661 88.7617 82.8596
0.022802 82.9596 0.0358239 0.34184 87.3707 82.6069 0.0251069 0.323355 82.9596 82.9596 0.0268355 0.318622 88.8469 82.9596
0.0228795 83.0596 0.0307645 0.342179 87.4707 82.7069 0.0277035 0.323392 83.0596 83.0596 0.0279015 0.318648 88.9321 83.0596
0.0229741 83.1596 0.0275477 0.342186 87.5707 82.8069 0.0310025 0.323378 83.1596 83.1596 0.0290481 0.318655 89.0173 83.1596
0.0230858 83.2596 0.0258601 0.342169 87.6707 82.9069 0.0349585 0.323359 83.2596 83.2596 0.0302826 0.318636 89.1025 83.2596
0.0231681 83.3596 0.0250201 0.342198 87.7707 83.0069 0.0393292 0.323405 83.3596 83.3596 0.0316304 0.318656 89.1876 83.3596
0.0232744 83.4596 0.0245537 0.342195 87.8707 83.1069 0.0440828 0.323375 83.4596 83.4596 0.0330232 0.318637 89.2728 83.4596
0.0233971 83.5596 0.0243031 0.342188 87.9707 83.2069 0.0495547 0.323699 83.5596 83.5596 0.0345111 0.318633 89.358 83.5596
0.0235047 83.6596 0.0241647 0.342205 88.0707 83.3069 0.0563672 0.323709 83.6596 83.6596 0.0360482 0.318663 89.4432 83.6596
0.0236378 83.7596 0.0240882 0.342479 88.1707 83.4069 0.0657618 0.323679 83.7596 83.7596 0.0376455 0.318628 89.5284 83.7596
0.0237582 83.8596 0.0240382 0.342479 88.2707 83.5069 0.0804451 0.323698 83.8596 83.8596 0.0393715 0.318646 89.6136 83.8596
0.0238858 83.9596 0.0240011 0.342509 88.3707 83.6069 0.106408 0.323694 83.9596 83.9596 0.0412035 0.318659 89.6988 83.9596
0.0240201 84.0596 0.0239837 0.342474 88.4707 83.7069 0.154107 0.323679 84.0596 84.0596 0.043159 0.318623 89.7839 84.0596
0.0241412 84.1596 0.023971 0.342503 88.5707 83.8069 0.225131 0.323719 84.1596 84.1596 0.0453096 0.318643 89.8691 84.1596
0.0242766 84.2596 0.0239372 0.342507 88.6707 83.9069 0.289054 0.323684 84.2596 84.2596 0.0476539 0.318666 89.9543 84.2596
0.0244194 84.3596 0.0238854 0.34249 88.7707 84.0069 0.343931 0.3237 84.3596 84.3596 0.0502897 0.318634 90.0395 84.3596
0.0245705 84.4596 0.0238398 0.342821 88.8707 84.1069 0.418403 0.323709 84.4596 84.4596 0.0533221 0.318647 90.1247 84.4596
0.0247102 84.5596 0.023753 0.342805 88.9707 84.2069 0.474783 0.323669 84.5596 84.5596 0.0568927 0.318643 90.2099 84.5596
0.0248763 84.6596 0.0236917 0.342811 89.0707 84.3069 0.499163 0.323686 84.6596 84.6596 0.061195 0.318607 90.295 84.6596
0.0250322 84.7596 0.023614 0.342842 89.1707 84.4069 0.507101 0.323711 84.7596 84.7596 0.0666814 0.318647 90.3802 84.7596
0.0251986 84.8596 0.0234862 0.342777 89.2707 84.5069 0.493152 0.323651 84.8596 84.8596 0.0740022 0.318613 90.4654 84.8596
0.0253822 84.9596 0.0233922 0.343113 89.3707 84.6069 0.420295 0.324 84.9596 84.9596 0.0846399 0.318621 90.5506 84.9596
0.0255351 85.0596 0.0232765 0.343133 89.4707 84.7069 0.227725 0.324015 85.0596 85.0596 0.101281 0.318636 90.6358 85.0596
0.0257435 85.1596 0.0231489 0.343098 89.5707 84.8069 0.066248 0.323978 85.1596 85.1596 0.128942 0.318598 90.721 85.1596
0.0259424 85.2596 0.0230452 0.343118 89.6707 84.9069 0.0408527 0.32404 85.2596 85.2596 0.173336 0.318636 90.8061 85.2596
0.0261398 85.3596 0.0229201 0.343135 89.7707 85.0069 0.0344655 0.323987 85.3596 85.3596 0.232016 0.318638 90.8913 85.3596
0.0263582 85.4596 0.0227871 0.343113 89.8707 85.1069 0.0293414 0.323988 85.4596 85.4596 0.286952 0.318609 90.9765 85.4596
0.0265952 85.5596 0.0226737 0.343144 89.9707 85.2069 0.0266054 0.324008 85.5596 85.5596 0.297619 0.318632 91.0617 85.5596
0.026819 85.6596 0.0225616 0.343115 90.0707 85.3069 0.0253747 0.323985 85.6596 85.6596 0.307429 0.318941 91.1469 85.6596
0.0270904 85.7596 0.0224384 0.343423 90.1707 85.4069 0.0247773 0.324005 85.7596 85.7596 0.372219 0.318926 91.2321 85.7596
0.0273491 85.8596 0.0223268 0.343442 90.2707 85.5069 0.0244603 0.324005 85.8596 85.8596 0.438422 0.318975 91.3172 85.8596
0.0276413 85.9596 0.0222036 0.343433 90.3707 85.6069 0.0243285 0.323991 85.9596 85.9596 0.485426 0.318954 91.4024 85.9596
0.0279482 86.0596 0.022111 0.343425 90.4707 85.7069 0.0242644 0.324316 86.0596 86.0596 0.507131 0.318942 91.4876 86.0596
0.0282434 86.1596 0.0219919 0.343454 90.5707 85.8069 0.0242594 0.324321 86.1596 86.1596 0.516514 0.318972 91.5728 86.1596
0.0285873 86.2596 0.0218676 0.343724 90.6707 85.9069 0.0242812 0.324299 86.2596 86.2596 0.512276 0.318947 91.658 86.2596
0.0289611 86.3596 0.0217849 0.343757 90.7707 86.0069 0.0243135 0.324327 86.3596 86.3596 0.467321 0.318962 91.7432 86.3596
0.0293098 86.4596 0.0216805 0.343742 90.8707 86.1069 0.0243239 0.324307 86.4596 86.4596 0.328272 0.318972 91.8284 86.4596
0.0297277 86.5596 0.0215725 0.34373 90.9707 86.2069 0.0243653 0.324317 86.5596 86.5596 0.174347 0.318912 91.9135 86.5596
0.0301659 86.6596 0.0214682 0.343776 91.0707 86.3069 0.0243802 0.324333 86.6596 86.6596 0.0561493 0.318943 91.9987 86.6596
0.0306072 86.7596 0.0213669 0.343754 91.1707 86.4069 0.0243513 0.324596 86.7596 86.7596 0.0419498 0.318938 92.0839 86.7596
0.0311027 86.8596 0.0212626 0.343733 91.2707 86.5069 0.0243366 0.32462 86.8596 86.8596 0.0377047 0.318936 92.1691 86.8596
0.0316015 86.9596 0.0211686 0.344096 91.3707 86.6069 0.0243119 0.324641 86.9596 86.9596 0.0333108 0.31896 92.2543 86.9596
0.0321598 87.0596 0.0210349 0.344072 91.4707 86.7069 0.0242627 0.324602 87.0596 87.0596 0.0299384 0.318943 92.3395 87.0596
0.0327605 87.1596 0.0209166 0.344057 91.5707 86.8069 0.0242187 0.324648 87.1596 87.1596 0.0275095 0.318955 92.4246 87.1596
0.0334009 87.2596 0.0207819 0.344078 91.6707 86.9069 0.024118 0.324611 87.2596 87.2596 0.0258707 0.318967 92.5098 87.2596
0.0341034 87.3596 0.0206476 0.344372 91.7707 87.0069 0.0240537 0.324619 87.3596 87.3596 0.0248892 0.318954 92.595 87.3596
0.034883 87.4596 0.0205092 0.344393 91.8707 87.1069 0.0239723 0.324966 87.4596 87.4596 0.0242967 0.318935 92.6802 87.4596
0.0356607 87.5596 0.0203446 0.344378 91.9707 87.2069 0.0238549 0.324929 87.5596 87.5596 0.0238867 0.31897 92.7654 87.5596
0.0365321 87.6596 0.0201716 0.344671 92.0707 87.3069 0.023754 0.324928 87.6596 87.6596 0.023601 0.319245 92.8506 87.6596
0.037476 87.7596 0.020012 0.344729 92.1707 87.4069 0.0236453 0.32495 87.7596 87.7596 0.0233956 0.319259 92.9357 87.7596
0.0385049 87.8596 0.0198047 0.344695 92.2707 87.5069 0.023523 0.324909 87.8596 87.8596 0.0232371 0.319253 93.0209 87.8596
0.0396571 87.9596 0.0196235 0.344677 92.3707 87.6069 0.0234077 0.325257 87.9596 87.9596 0.0230998 0.319254 93.1061 87.9596
0.0409193 88.0596 0.0194212 0.345025 92.4707 87.7069 0.0232818 0.325276 88.0596 88.0596 0.0229908 0.319285 93.1913 88.0596
0.0423003 88.1596 0.019198 0.344982 92.5707 87.8069 0.023165 0.325234 88.1596 88.1596 0.0228859 0.319259 93.2765 88.1596
0.0439025 88.2596 0.0190041 0.345322 92.6707 87.9069 0.0230422 0.325578 88.2596 88.2596 0.0227719 0.31922 93.3617 88.2596
0.0456901 88.3596 0.0188043 0.345343 92.7707 88.0069 0.0229242 0.325562 88.3596 88.3596 0.0226895 0.319584 93.4468 88.3596
0.0477277 88.4596 0.0186261 0.345293 92.8707 88.1069 0.0228044 0.325866 88.4596 88.4596 0.0225766 0.319549 93.532 88.4596
0.0501372 88.5596 0.0185398 0.345634 92.9707 88.2069 0.0226781 0.325891 88.5596 88.5596 0.022493 0.31955 93.6172 88.5596
0.0529417 88.6596 0.018537 0.345935 93.0707 88.3069 0.0225386 0.326162 88.6596 88.6596 0.0223915 0.319874 93.7024 88.6596
0.0563624 88.7596 0.018696 0.345907 93.1707 88.4069 0.022439 0.326184 88.7596 88.7596 0.0222742 0.319841 93.7876 88.7596
0.060577 88.8596 0.0191042 0.346264 93.2707 88.5069 0.0223298 0.326503 88.8596 88.8596 0.0221779 0.320174 93.8728 88.8596
0.0659921 88.9596 0.0198168 0.346541 93.3707 88.6069 0.0222022 0.326786 88.9596 88.9596 0.0220868 0.320166 93.958 88.9596
0.073292 89.0596 0.0209479 0.346859 93.4707 88.7069 0.0221064 0.327134 89.0596 89.0596 0.0219744 0.320459 94.0431 89.0596
0.0836758 89.1596 0.0226136 0.347803 93.5707 88.8069 0.0219905 0.327742 89.1596 89.1596 0.021874 0.320804 94.1283 89.1596
0.0992199 89.2596 0.0248111 0.348705 93.6707 88.9069 0.0218902 0.328673 89.2596 89.2596 0.0217587 0.321416 94.2135 89.2596
0.123041 89.3596 0.0276149 0.350588 93.7707 89.0069 0.0217772 0.329945 89.3596 89.3596 0.021656 0.322325 94.2987 89.3596
0.158325 89.4596 0.0309795 0.353106 93.8707 89.1069 0.0216624 0.332105 89.4596 89.4596 0.0215652 0.323597 94.3839 89.4596
0.205124 89.5596 0.034843 0.356502 93.9707 89.2069 0.0215599 0.334925 89.5596 89.5596 0.0214436 0.325446 94.4691 89.5596
0.257901 89.6596 0.0392435 0.360582 94.0707 89.3069 0.0214401 0.338385 89.6596 89.6596 0.0213516 0.32731 94.5542 89.6596
0.293743 89.7596 0.0442696 0.363405 94.1707 89.4069 0.0213131 0.341142 89.7596 89.7596 0.0212673 0.328909 94.6394 89.7596
0.302888 89.8596 0.0503378 0.364615 94.2707 89.5069 0.0211882 0.342405 89.8596 89.8596 0.021175 0.329198 94.7246 89.8596
0.339777 89.9596 0.0583275 0.367804 94.3707 89.6069 0.0210537 0.345548 89.9596 89.9596 0.0211116 0.331073 94.8098 89.9596
0.38937 90.0596 0.0701206 0.372435 94.4707 89.7069 0.0209131 0.349238 90.0596 90.0596 0.0210308 0.333276 94.895 90.0596
0.426918 90.1596 0.0909456 0.37648 94.5707 89.8069 0.0207782 0.353008 90.1596 90.1596 0.0209211 0.335097 94.9802 90.1596
0.452022 90.2596 0.133432 0.379956 94.6707 89.9069 0.0206127 0.355856 90.2596 90.2596 0.0208705 0.336372 95.0653 90.2596
0.472528 90.3596 0.209199 0.383032 94.7707 90.0069 0.0204344 0.358239 90.3596 90.3596 0.0207898 0.337611 95.1505 90.3596
0.486643 90.4596 0.278903 0.385874 94.8707 90.1069 0.0202633 0.360453 90.4596 90.4596 0.0207502 0.338533 95.2357 90.4596
0.47629 90.5596 0.288382 0.386201 94.9707 90.2069 0.0200488 0.361037 90.5596 90.5596 0.020707 0.338582 95.3209 90.5596
0.411047 90.6596 0.336567 0.380584 95.0707 90.3069 0.0198632 0.357319 90.6596 90.6596 0.0206359 0.335428 95.4061 90.6596
0.245501 90.7596 0.44431 0.366235 95.1707 90.4069 0.0196392 0.346479 90.7596 90.7596 0.0205944 0.328279 95.4913 90.7596
0.0872448 90.8596 0.509974 0.354061 95.2707 90.5069 0.0194309 0.336157 90.8596 90.8596 0.0205705 0.322699 95.5764 90.8596
0.0429592 90.9596 0.531624 0.350878 95.3707 90.6069 0.0192453 0.332736 90.9596 90.9596 0.0204905 0.321707 95.6616 90.9596
0.0349968 91.0596 0.536468 0.350301 95.4707 90.7069 0.01905 0.331479 91.0596 91.0596 0.0204638 0.32141 95.7468 91.0596
0.0310117 91.1596 0.517899 0.349661 95.5707 90.8069 0.0188788 0.330537 91.1596 91.1596 0.0204328 0.32112 95.832 91.1596
0.0285886 91.2596 0.444226 0.349049 95.6707 90.9069 0.0187346 0.329917 91.2596 91.2596 0.0203861 0.321077 95.9172 91.2596
0.0272171 91.3596 0.277204 0.348737 95.7707 91.0069 0.0186149 0.329295 91.3596 91.3596 0.0203836 0.320811 96.0024 91.3596
0.0264556 91.4596 0.114869 0.348383 95.8707 91.1069 0.0186024 0.328979 91.4596 91.4596 0.0203385 0.320499 96.0876 91.4596
0.0260551 91.5596 0.0455904 0.348402 95.9707 91.2069 0.0186864 0.3287 91.5596 91.5596 0.0203177 0.32047 96.1727 91.5596
0.0258166 91.6596 0.0386771 0.348117 96.0707 91.3069 0.0189064 0.328356 91.6596 91.6596 0.0203112 0.320501 96.2579 91.6596
0.0256286 91.7596 0.032842 0.348071 96.1707 91.4069 0.019328 0.328064 91.7596 91.7596 0.0202791 0.320175 96.3431 91.7596
0.0255438 91.8596 0.0287765 0.347783 96.2707 91.5069 0.0200168 0.327773 91.8596 91.8596 0.0202638 0.32017 96.4283 91.8596
0.02548 91.9596 0.0265091 0.347757 96.3707 91.6069 0.0210097 0.327739 91.9596 91.9596 0.0202454 0.320185 96.5135 91.9596
0.0254189 92.0596 0.0254139 0.347751 96.4707 91.7069 0.0224569 0.327771 92.0596 92.0596 0.0202403 0.320168 96.5987 92.0596
0.0254062 92.1596 0.0248628 0.347484 96.5707 91.8069 0.024396 0.327438 92.1596 92.1596 0.0202597 0.319875 96.6838 92.1596
0.0253818 92.2596 0.0245668 0.34745 96.6707 91.9069 0.0270165 0.327413 92.2596 92.2596 0.0202684 0.319898 96.769 92.2596
0.0253478 92.3596 0.024421 0.347456 96.7707 92.0069 0.0304023 0.327142 92.3596 92.3596 0.0202785 0.319858 96.8542 92.3596
0.0253272 92.4596 0.0243704 0.347498 96.8707 92.1069 0.034499 0.327129 92.4596 92.4596 0.0203237 0.319881 96.9394 92.4596
0.025308 92.5596 0.0243299 0.347453 96.9707 92.2069 0.0391338 0.327116 92.5596 92.5596 0.0203622 0.31988 97.0246 92.5596
0.0252859 92.6596 0.0243492 0.347163 97.0707 92.3069 0.0442248 0.326818 92.6596 92.6596 0.0204138 0.319864 97.1098 92.6596
0.0252562 92.7596 0.0243579 0.347149 97.1707 92.4069 0.0501179 0.326791 92.7596 92.7596 0.0205003 0.319578 97.1949 92.7596
0.0251935 92.8596 0.0243612 0.347134 97.2707 92.5069 0.0576245 0.32682 92.8596 92.8596 0.0206001 0.319556 97.2801 92.8596
0.0251376 92.9596 0.0243649 0.347168 97.3707 92.6069 0.0682843 0.326833 92.9596 92.9596 0.020755 0.319546 97.3653 92.9596
0.0250847 93.0596 0.024335 0.347159 97.4707 92.7069 0.0856284 0.326482 93.0596 93.0596 0.0209387 0.319595 97.4505 93.0596
0.0249996 93.1596 0.0242972 0.347134 97.5707 92.8069 0.117475 0.326515 93.1596 93.1596 0.0211332 0.319544 97.5357 93.1596
0.0249209 93.2596 0.0242738 0.347187 97.6707 92.9069 0.174488 0.326522 93.2596 93.2596 0.0214336 0.319546 97.6209 93.2596
0.0248254 93.3596 0.0242105 0.347131 97.7707 93.0069 0.25088 0.326511 93.3596 93.3596 0.0217584 0.31957 97.706 93.3596
0.0247108 93.4596 0.024143 0.347141 97.8707 93.1069 0.302381 0.326535 93.4596 93.4596 0.0221486 0.319535 97.7912 93.4596
0.024621 93.5596 0.0240614 0.347187 97.9707 93.2069 0.37232 0.326479 93.5596 93.5596 0.0226425 0.319553 97.8764 93.5596
0.0245089 93.6596 0.0239566 0.34713 98.0707 93.3069 0.44423 0.32619 93.6596 93.6596 0.0231879 0.319561 97.9616 93.6596
0.0243895 93.7596 0.0238769 0.34718 98.1707 93.4069 0.488151 0.326517 93.7596 93.7596 0.0238368 0.319531 98.0468 93.7596
0.0242777 93.8596 0.0237502 0.347166 98.2707 93.5069 0.504679 0.326181 93.8596 93.8596 0.0245652 0.319254 98.132 93.8596
0.0241501 93.9596 0.0236245 0.347125 98.3707 93.6069 0.506541 0.326218 93.9596 93.9596 0.0253801 0.31923 98.2172 93.9596
0.0240138 94.0596 0.0235197 0.347167 98.4707 93.7069 0.475774 0.3262 94.0596 94.0596 0.0262925 0.319216 98.3023 94.0596
0.0239061 94.1596 0.0233753 0.346842 98.5707 93.8069 0.359152 0.326193 94.1596 94.1596 0.0273196 0.319246 98.3875 94.1596
0.0237561 94.2596 0.023251 0.347141 98.6707 93.9069 0.143883 0.326235 94.2596 94.2596 0.0284407 0.319212 98.4727 94.2596
0.0236211 94.3596 0.0231462 0.347172 98.7707 94.0069 0.0492808 0.326192 94.3596 94.3596 0.029691 0.319237 98.5579 94.3596
0.0235088 94.4596 0.0229946 0.347132 98.8707 94.1069 0.0381604 0.326186 94.4596 94.4596 0.0310427 0.319258 98.6431 94.4596
0.0233814 94.5596 0.0228792 0.347149 98.9707 94.2069 0.0320376 0.326198 94.5596 94.5596 0.0324443 0.31923 98.7283 94.5596
0.023247 94.6596 0.0227542 0.346863 99.0707 94.3069 0.0279215 0.326173 94.6596 94.6596 0.0339527 0.319256 98.8134 94.6596
0.0231312 94.7596 0.0226257 0.347141 99.1707 94.4069 0.0259812 0.32618 94.7596 94.7596 0.0354977 0.319225 98.8986 94.7596
0.0229937 94.8596 0.0225143 0.347174 99.2707 94.5069 0.0250807 0.326211 94.8596 94.8596 0.0371322 0.319233 98.9838 94.8596
0.0228863 94.9596 0.0223937 0.347166 99.3707 94.6069 0.0246202 0.325864 94.9596 94.9596 0.0388722 0.318945 99.069 94.9596
0.0227871 95.0596 0.0222834 0.347153 99.4707 94.7069 0.0244266 0.325887 95.0596 95.0596 0.040693 0.318925 99.1542 95.0596
0.0226592 95.1596 0.0221919 0.347189 99.5707 94.8069 0.0243213 0.325865 95.1596 95.1596 0.0426736 0.318934 99.2394 95.1596
0.0225657 95.2596 0.0220649 0.34717 99.6707 94.9069 0.024309 0.325851 95.2596 95.2596 0.0448106 0.318951 99.3245 95.2596
0.0224623 95.3596 0.0219625 0.34686 99.7707 95.0069 0.0243326 0.325868 95.3596 95.3596 0.0471392 0.31893 99.4097 95.3596
0.022367 95.4596 0.0218533 0.34688 99.8707 95.1069 0.0243695 0.325867 95.4596 95.4596 0.0497608 0.318929 99.4949 95.4596
0.0222871 95.5596 0.0217199 0.346848 99.9707 95.2069 0.0243933 0.325856 95.5596 95.5596 0.0527354 0.318947 99.5801 95.5596
0.0221872 95.6596 0.0216089 0.346854 100.071 95.3069 0.0244316 0.325894 95.6596 95.6596 0.0562461 0.318906 99.6653 95.6596
0.0221321 95.7596 0.0214856 0.34689 100.171 95.4069 0.0244427 0.325852 95.7596 95.7596 0.0604845 0.318931 99.7505 95.7596
0.0220673 95.8596 0.021352 0.346846 100.271 95.5069 0.0244623 0.325883 95.8596 95.8596 0.0657985 0.318949 99.8356 95.8596
0.0219647 95.9596 0.0212214 0.346875 100.371 95.6069 0.024459 0.325899 95.9596 95.9596 0.0728862 0.318915 99.9208 95.9596
0.0219252 96.0596 0.0210635 0.346857 100.471 95.7069 0.0244339 0.325842 96.0596 96.0596 0.083074 0.318947 100.006 96.0596
0.0218662 96.1596 0.0209262 0.347161 100.571 95.8069 0.0244186 0.325894 96.1596 96.1596 0.0989148 0.318926 100.091 96.1596
0.0217975 96.2596 0.0207678 0.346872 100.671 95.9069 0.0243506 0.325879 96.2596 96.2596 0.125227 0.318927 100.176 96.2596
0.0217552 96.3596 0.0205916 0.346853 100.771 96.0069 0.0243089 0.325877 96.3596 96.3596 0.16797 0.318965 100.262 96.3596
0.0217304 96.4596 0.0204085 0.346853 100.871 96.1069 0.0242338 0.325899 96.4596 96.4596 0.225911 0.318927 100.347 96.4596
0.0216751 96.5596 0.0202273 0.346874 100.971 96.2069 0.0241553 0.325879 96.5596 96.5596 0.283661 0.318953 100.432 96.5596
0.0216606 96.6596 0.0200091 0.346834 101.071 96.3069 0.0240631 0.325878 96.6596 96.6596 0.296764 0.318965 100.517 96.6596
0.0216356 96.7596 0.0198082 0.347171 101.171 96.4069 0.023967 0.325889 96.7596 96.7596 0.30465 0.318918 100.602 96.7596
0.0216036 96.8596 0.0195835 0.347181 101.271 96.5069 0.0238516 0.32587 96.8596 96.8596 0.36282 0.318942 100.687 96.8596
0.02159 96.9596 0.0193491 0.347157 101.371 96.6069 0.023764 0.325892 96.9596 96.9596 0.431971 0.318949 100.773 96.9596
0.0215696 97.0596 0.0191183 0.346897 101.471 96.7069 0.0236339 0.325893 97.0596 97.0596 0.482077 0.31892 100.858 97.0596
0.0215573 97.1596 0.0188541 0.346848 101.571 96.8069 0.0235142 0.325881 97.1596 97.1596 0.505812 0.318963 100.943 97.1596
0.0215727 97.2596 0.0186269 0.347149 101.671 96.9069 0.0234053 0.325916 97.2596 97.2596 0.516083 0.318951 101.028 97.2596
0.0215648 97.3596 0.0184309 0.347191 101.771 97.0069 0.0232747 0.325898 97.3596 97.3596 0.513884 0.318942 101.113 97.3596
0.0215772 97.4596 0.0182809 0.347154 101.871 97.1069 0.0231402 0.325879 97.4596 97.4596 0.474465 0.318962 101.199 97.4596
0.021606 97.5596 0.0182682 0.347165 101.971 97.2069 0.0230056 0.325903 97.5596 97.5596 0.34455 0.318932 101.284 97.5596
0.0215974 97.6596 0.018428 0.347195 102.071 97.3069 0.0228746 0.325875 97.6596 97.6596 0.188968 0.31894 101.369 97.6596
0.0216253 97.7596 0.0188223 0.347154 102.171 97.4069 0.0227704 0.325901 97.7596 97.7596 0.0601138 0.318964 101.454 97.7596
0.0216607 97.8596 0.0196051 0.347177 102.271 97.5069 0.0226504 0.325876 97.8596 97.8596 0.0423154 0.318915 101.539 97.8596
0.0216821 97.9596 0.0208124 0.347485 102.371 97.6069 0.0225332 0.325843 97.9596 97.9596 0.0380843 0.318965 101.625 97.9596
0.0217239 98.0596 0.0226267 0.34745 102.471 97.7069 0.0224248 0.3259 98.0596 98.0596 0.0335801 0.31894 101.71 98.0596
0.021762 98.1596 0.025057 0.347498 102.571 97.8069 0.0223145 0.325889 98.1596 98.1596 0.0301032 0.318924 101.795 98.1596
0.0217786 98.2596 0.02809 0.347468 102.671 97.9069 0.022191 0.325883 98.2596 98.2596 0.027582 0.318932 101.88 98.2596
0.021843 98.3596 0.0317069 0.347446 102.771 98.0069 0.0220737 0.325887 98.3596 98.3596 0.0259159 0.318919 101.965 98.3596
0.0218659 98.4596 0.0358738 0.347499 102.871 98.1069 0.0219762 0.32588 98.4596 98.4596 0.0248999 0.318903 102.05 98.4596
0.021921 98.5596 0.0405254 0.347464 102.971 98.2069 0.0218594 0.325868 98.5596 98.5596 0.0243017 0.318934 102.136 98.5596
0.0219825 98.6596 0.0459005 0.347488 103.071 98.3069 0.0217428 0.325893 98.6596 98.6596 0.023874 0.318896 102.221 98.6596
0.0220334 98.7596 0.052364 0.347491 103.171 98.4069 0.0216071 0.325853 98.7596 98.7596 0.0236112 0.318597 102.306 98.7596
0.0220863 98.8596 0.060886 0.347461 103.271 98.5069 0.0215059 0.325881 98.8596 98.8596 0.0234089 0.31864 102.391 98.8596
0.0221666 98.9596 0.0736919 0.347483 103.371 98.6069 0.0213827 0.325894 98.9596 98.9596 0.0232424 0.318896 102.476 98.9596
0.0222307 99.0596 0.0963603 0.347499 103.471 98.7069 0.0212496 0.325872 99.0596 99.0596 0.0231121 0.318597 102.562 99.0596
0.0222914 99.1596 0.141318 0.347463 103.571 98.8069 0.021133 0.325889 99.1596 99.1596 0.0229984 0.318934 102.647 99.1596
0.0223676 99.2596 0.216619 0.347805 103.671 98.9069 0.0209956 0.32588 99.2596 99.2596 0.0228815 0.318908 102.732 99.2596
0.0224178 99.3596 0.28121 0.34778 103.771 99.0069 0.0208515 0.325868 99.3596 99.3596 0.0228063 0.318623 102.817 99.3596
0.0225022 99.4596 0.289199 0.347769 103.871 99.1069 0.0207292 0.326228 99.4596 99.4596 0.0227048 0.318617 102.902 99.4596
0.0225751 99.5596 0.323375 0.347807 103.971 99.2069 0.0205529 0.326176 99.5596 99.5596 0.0225995 0.3186 102.987 99.5596
0.0226497 99.6596 0.425119 0.34778 104.071 99.3069 0.020405 0.325882 99.6596 99.6596 0.0225246 0.318633 103.073 99.6596
0.0227512 99.7596 0.494541 0.3478 104.171 99.4069 0.0202545 0.326226 99.7596 99.7596 0.0224124 0.318912 103.158 99.7596
0.0228256 99.8596 0.521587 0.347805 104.271 99.5069 0.0200739 0.326186 99.8596 99.8596 0.0223239 0.318593 103.243 99.8596
0.0229253 99.9596 0.529754 0.347792 104.371 99.6069 0.0199196 0.326209 99.9596 99.9596 0.022213 0.318631 103.328 99.9596
0.023017 100.06 0.519447 0.348121 104.471 99.7069 0.0197377 0.326222 100.06 100.06 0.022105 0.318906 103.413 100.06
0.0231099 100.16 0.462914 0.348115 104.571 99.8069 0.0195527 0.326185 100.16 100.16 0.0220054 0.318598 103.499 100.16
0.0232082 100.26 0.306033 0.348105 104.671 99.9069 0.0193815 0.32622 100.26 100.26 0.0219071 0.318631 103.584 100.26
0.0233402 100.36 0.154283 0.348128 104.771 100.007 0.0191984 0.326212 100.36 100.36 0.0218031 0.318909 103.669 100.36
0.0234292 100.46 0.0497896 0.347779 104.871 100.107 0.019025 0.3262 100.46 100.46 0.02169 0.318626 103.754 100.46
0.023568 100.56 0.0399769 0.34778 104.971 100.207 0.0188934 0.326237 100.56 100.56 0.0215904 0.318615 103.839 100.56
0.0236911 100.66 0.034109 0.348138 105.071 100.307 0.0187584 0.32619 100.66 100.66 0.0214968 0.318586 103.924 100.66
0.0237967 100.76 0.0295273 0.348071 105.171 100.407 0.0187181 0.32621 100.76 100.76 0.0213933 0.318621 104.01 100.76
0.0239376 100.86 0.026859 0.348115 105.271 100.507 0.0187102 0.3262 100.86 100.86 0.0212908 0.318592 104.095 100.86
0.0240738 100.96 0.0255082 0.348105 105.371 100.607 0.0188383 0.326165 100.96 100.96 0.0212073 0.318573 104.18 100.96
0.0241938 101.06 0.0248334 0.348077 105.471 100.707 0.0191515 0.32621 101.06 101.06 0.0211254 0.318628 104.265 101.06
0.0243722 101.16 0.0244802 0.348112 105.571 100.807 0.0196531 0.326195 101.16 101.16 0.0210389 0.318601 104.35 101.16
0.0245225 101.26 0.0242712 0.348108 105.671 100.907 0.0204387 0.326199 101.26 101.26 0.0209575 0.318621 104.436 101.26
0.0246671 101.36 0.0241765 0.348063 105.771 101.007 0.0215824 0.326241 101.36 101.36 0.0208788 0.318615 104.521 101.36
0.0248531 101.46 0.0241466 0.348443 105.871 101.107 0.0231637 0.326517 101.46 101.46 0.020815 0.318901 104.606 101.46
0.0249845 101.56 0.0241193 0.348419 105.971 101.207 0.0253095 0.326496 101.56 101.56 0.0207546 0.318939 104.691 101.56
0.025179 101.66 0.0240976 0.34841 106.071 101.307 0.0281412 0.326531 101.66 101.66 0.0206927 0.318934 104.776 101.66
0.0253596 101.76 0.024086 0.348436 106.171 101.407 0.0317327 0.326488 101.76 101.76 0.0206541 0.318909 104.862 101.76
0.0255355 101.86 0.0240707 0.348098 106.271 101.507 0.0360355 0.326518 101.86 101.86 0.0205947 0.318947 104.947 101.86
0.0257303 101.96 0.0240468 0.348113 106.371 101.607 0.0407608 0.326507 101.96 101.96 0.0205489 0.318923 105.032 101.96
0.025942 102.06 0.0240157 0.348127 106.471 101.707 0.0460757 0.326483 102.06 102.06 0.0205053 0.318922 105.117 102.06
0.0261348 102.16 0.0239314 0.348081 106.571 101.807 0.0523949 0.326515 102.16 102.16 0.0204771 0.318952 105.202 102.16
0.0263704 102.26 0.023896 0.34812 106.671 101.907 0.0607324 0.326488 102.26 102.26 0.0204262 0.318922 105.287 102.26
0.0265951 102.36 0.0238052 0.34842 106.771 102.007 0.0731764 0.326487 102.36 102.36 0.0204153 0.318931 105.373 102.36
0.0268338 102.46 0.0237418 0.348398 106.871 102.107 0.0944172 0.326526 102.46 102.46 0.0203822 0.31895 105.458 102.46
0.0271065 102.56 0.0236365 0.348457 106.971 102.207 0.134143 0.326488 102.56 102.56 0.0203538 0.318928 105.543 102.56
0.0273737 102.66 0.0235237 0.348412 107.071 102.307 0.200428 0.326508 102.66 102.66 0.0203283 0.318943 105.628 102.66
0.0276634 102.76 0.023423 0.34841 107.171 102.407 0.274774 0.326847 102.76 102.76 0.0203022 0.318959 105.713 102.76
0.0279684 102.86 0.0232982 0.348435 107.271 102.507 0.321609 0.326799 102.86 102.86 0.0202745 0.318922 105.799 102.86
0.0282835 102.96 0.0231738 0.348407 107.371 102.607 0.398419 0.326821 102.96 102.96 0.0202716 0.318944 105.884 102.96
0.0286384 103.06 0.0230634 0.348439 107.471 102.707 0.463901 0.326832 103.06 103.06 0.0202444 0.318926 105.969 103.06
0.0290088 103.16 0.022929 0.348755 107.571 102.807 0.495798 0.326805 103.16 103.16 0.020243 0.31892 106.054 103.16
0.0293687 103.26 0.0228017 0.348728 107.671 102.907 0.50706 0.326855 103.26 103.26 0.0202487 0.318945 106.139 103.26
0.0298009 103.36 0.0226948 0.348755 107.771 103.007 0.500764 0.326836 103.36 103.36 0.0202468 0.318914 106.224 103.36
0.0302381 103.46 0.0225786 0.348741 107.871 103.107 0.44837 0.326819 103.46 103.46 0.0202707 0.318936 106.31 103.46
0.0306828 103.56 0.0224467 0.348717 107.971 103.207 0.286277 0.32684 103.56 103.56 0.0202973 0.318954 106.395 103.56
0.0311993 103.66 0.0223497 0.348753 108.071 103.307 0.0876481 0.326798 103.66 103.66 0.0203069 0.318922 106.48 103.66
0.0317301 103.76 0.022236 0.34906 108.171 103.407 0.0429829 0.327133 103.76 103.76 0.020362 0.318945 106.565 103.76
0.032282 103.86 0.022125 0.349051 108.271 103.507 0.0358104 0.327159 103.86 103.86 0.0204206 0.318933 106.65 103.86
0.0329053 103.96 0.0220204 0.349068 108.371 103.607 0.0301818 0.32711 103.96 103.96 0.0204993 0.318921 106.736 103.96
0.0335656 104.06 0.021909 0.349349 108.471 103.707 0.0269988 0.327134 104.06 104.06 0.0206136 0.318957 106.821 104.06
0.0342638 104.16 0.0218183 0.349378 108.571 103.807 0.0255528 0.327119 104.16 104.16 0.0207455 0.318935 106.906 104.16
0.0350516 104.26 0.0216992 0.349382 108.671 103.907 0.0248812 0.327111 104.26 104.26 0.0209236 0.31892 106.991 104.26
0.0358445 104.36 0.0215875 0.349356 108.771 104.007 0.0245411 0.327114 104.36 104.36 0.0211447 0.318956 107.076 104.36
0.0367369 104.46 0.0214987 0.349386 108.871 104.107 0.0243762 0.327409 104.46 104.46 0.0214072 0.319236 107.161 104.46
0.0377154 104.56 0.0213645 0.349377 108.971 104.207 0.0243418 0.327413 104.56 104.56 0.021739 0.319246 107.247 104.56
0.0387538 104.66 0.0212444 0.349668 109.071 104.307 0.0243427 0.327461 104.66 104.66 0.022142 0.319264 107.332 104.66
0.0399317 104.76 0.0211245 0.349696 109.171 104.407 0.0243594 0.32773 104.76 104.76 0.0226019 0.319216 107.417 104.76
0.0412103 104.86 0.0209835 0.349982 109.271 104.507 0.0244071 0.327745 104.86 104.86 0.0231755 0.319255 107.502 104.86
0.0426093 104.96 0.020837 0.349982 109.371 104.607 0.0244421 0.327755 104.96 104.96 0.0238267 0.319257 107.587 104.96
0.044235 105.06 0.0206841 0.350313 109.471 104.707 0.024466 0.327717 105.06 105.06 0.024547 0.319529 107.673 105.06
0.0460475 105.16 0.0205211 0.350275 109.571 104.807 0.0244994 0.328071 105.16 105.16 0.0253716 0.319562 107.758 105.16
0.0481278 105.26 0.0203413 0.350302 109.671 104.907 0.0245057 0.328055 105.26 105.26 0.0262819 0.319556 107.843 105.26
0.0505508 105.36 0.0201512 0.350612 109.771 105.007 0.0244936 0.328338 105.36 105.36 0.0273212 0.319548 107.928 105.36
0.0533926 105.46 0.0199356 0.350587 109.871 105.107 0.0244867 0.328367 105.46 105.46 0.0284793 0.319892 108.013 105.46
0.0568688 105.56 0.0197299 0.350925 109.971 105.207 0.024431 0.328678 105.56 105.56 0.0297116 0.319848 108.098 105.56
0.0611589 105.66 0.0195003 0.351226 110.071 105.307 0.0243998 0.329039 105.66 105.66 0.0310901 0.319866 108.184 105.66
0.0666483 105.76 0.0192795 0.351521 110.171 105.407 0.0243338 0.329365 105.76 105.76 0.0325246 0.320194 108.269 105.76
0.074067 105.86 0.0190421 0.35217 110.271 105.507 0.0242521 0.32963 105.86 105.86 0.0340509 0.320482 108.354 105.86
0.0847523 105.96 0.0187692 0.352773 110.371 105.607 0.0241858 0.330243 105.96 105.96 0.0356303 0.320827 108.439 105.96
0.100791 106.06 0.0185468 0.353719 110.471 105.707 0.0240697 0.331158 106.06 106.06 0.037282 0.321472 108.524 106.06
0.125484 106.16 0.0183682 0.355621 110.571 105.807 0.0239657 0.332683 106.16 106.16 0.0390204 0.32235 108.61 106.16
0.161919 106.26 0.0182535 0.358072 110.671 105.907 0.0238805 0.334945 106.26 106.26 0.0409169 0.32359 108.695 106.26
0.209502 106.36 0.0182811 0.361844 110.771 106.007 0.0237564 0.337726 106.36 106.36 0.0429593 0.325426 108.78 106.36
0.261836 106.46 0.0185267 0.366208 110.871 106.107 0.0236407 0.341469 106.46 106.46 0.0451983 0.327286 108.865 106.46
0.294439 106.56 0.0190623 0.369318 110.971 106.207 0.0235056 0.343976 106.56 106.56 0.0476691 0.328578 108.95 106.56
0.305557 106.66 0.0200653 0.370903 111.071 106.307 0.0233797 0.345498 106.66 106.66 0.0504905 0.329178 109.036 106.66
0.346484 106.76 0.0216346 0.374615 111.171 106.407 0.0232767 0.348624 106.76 106.76 0.0537956 0.331058 109.121 106.76
0.394893 106.86 0.0239489 0.379312 111.271 106.507 0.023146 0.352694 106.86 106.86 0.0577938 0.333564 109.206 106.86
0.43046 106.96 0.0269933 0.383381 111.371 106.607 0.0230131 0.356373 106.96 106.96 0.0627362 0.33508 109.291 106.96
0.454579 107.06 0.0308228 0.386797 111.471 106.707 0.0229132 0.359193 107.06 107.06 0.0693242 0.336653 109.376 107.06
0.47428 107.16 0.0354128 0.389611 111.571 106.807 0.022789 0.361676 107.16 107.16 0.0787338 0.33791 109.461 107.16
0.486072 107.26 0.0407994 0.392118 111.671 106.907 0.0226724 0.363846 107.26 107.26 0.0934573 0.338523 109.547 107.26
0.470505 107.36 0.0473449 0.39176 111.771 107.007 0.0225463 0.363854 107.36 107.36 0.11853 0.33823 109.632 107.36
0.393453 107.46 0.0560094 0.384953 111.871 107.107 0.0224148 0.359472 107.46 107.46 0.16123 0.334796 109.717 107.46
0.21982 107.56 0.0689757 0.370278 111.971 107.207 0.0223159 0.348022 107.56 107.56 0.221946 0.32762 109.802 107.56
0.0747155 107.66 0.0924705 0.358695 112.071 107.307 0.0221906 0.338378 107.66 107.66 0.282641 0.322384 109.887 107.66
0.041441 107.76 0.140979 0.355939 112.171 107.407 0.0220603 0.335213 107.76 107.76 0.295863 0.321717 109.973 107.76
0.0345621 107.86 0.222917 0.354676 112.271 107.507 0.02194 0.333956 107.86 107.86 0.305953 0.321396 110.058 107.86
0.0307913 107.96 0.282339 0.354017 112.371 107.607 0.0218089 0.333018 107.96 107.96 0.374038 0.321117 110.143 107.96
0.0284744 108.06 0.289373 0.353438 112.471 107.707 0.0216913 0.332387 108.06 108.06 0.443626 0.320774 110.228 108.06
0.0271524 108.16 0.347499 0.353096 112.571 107.807 0.0215651 0.3318 108.16 108.16 0.491069 0.320808 110.313 108.16
0.0264225 108.26 0.451271 0.352794 112.671 107.907 0.021422 0.331136 108.26 108.26 0.511657 0.320501 110.398 108.26
0.0260035 108.36 0.510179 0.352502 112.771 108.007 0.021287 0.330828 108.36 108.36 0.519748 0.320463 110.484 108.36
0.0257758 108.46 0.52921 0.352461 112.871 108.107 0.021149 0.330568 108.46 108.46 0.512148 0.320492 110.569 108.46
0.0256022 108.56 0.532904 0.35217 112.971 108.207 0.0209781 0.330535 108.56 108.56 0.458285 0.320169 110.654 108.56
0.0254974 108.66 0.511343 0.35187 113.071 108.307 0.0208355 0.33022 108.66 108.66 0.30728 0.320152 110.739 108.66
0.0254386 108.76 0.428009 0.351851 113.171 108.407 0.020661 0.329936 108.76 108.76 0.154915 0.320198 110.824 108.76
0.0253771 108.86 0.262215 0.351551 113.271 108.507 0.0204927 0.329905 108.86 108.86 0.0518844 0.320157 110.91 108.86
0.0253609 108.96 0.0966468 0.351527 113.371 108.607 0.0203087 0.329615 108.96 108.96 0.0413626 0.31985 110.995 108.96
0.0253456 109.06 0.0442799 0.351225 113.471 108.707 0.0201437 0.329622 109.06 109.06 0.0368948 0.319883 111.08 109.06
0.0253158 109.16 0.0379472 0.351271 113.571 108.807 0.0199412 0.329578 109.16 109.16 0.0325051 0.319842 111.165 109.16
0.0253146 109.26 0.032174 0.351218 113.671 108.907 0.0197573 0.329316 109.26 109.26 0.0292939 0.319868 111.25 109.26
0.0252811 109.36 0.0283342 0.351242 113.771 109.007 0.0195513 0.329275 109.36 109.36 0.0270101 0.319881 111.335 109.36
0.0252277 109.46 0.0262632 0.351257 113.871 109.107 0.0193557 0.329284 109.46 109.46 0.0255554 0.319841 111.421 109.46
0.0252046 109.56 0.0252664 0.351202 113.971 109.207 0.0191609 0.328974 109.56 109.56 0.0247341 0.319568 111.506 109.56
0.0251601 109.66 0.0247599 0.350909 114.071 109.307 0.0189523 0.328954 109.66 109.66 0.024207 0.319563 111.591 109.66
0.0250876 109.76 0.0245052 0.350935 114.171 109.407 0.0187937 0.32898 109.76 109.76 0.0238601 0.319522 111.676 109.76
0.0250328 109.86 0.0243719 0.350898 114.271 109.507 0.0186563 0.328985 109.86 109.86 0.0236296 0.319579 111.761 109.86
0.0249412 109.96 0.0243351 0.350948 114.371 109.607 0.0185751 0.328973 109.96 109.96 0.0234151 0.319522 111.847 109.96
0.0248634 110.06 0.0243091 0.350903 114.471 109.707 0.0185719 0.328697 110.06 110.06 0.0232929 0.319529 111.932 110.06
0.0247717 110.16 0.0243094 0.350892 114.571 109.807 0.0186746 0.328669 110.16 110.16 0.0231778 0.319578 112.017 110.16
0.0246743 110.26 0.0243191 0.35093 114.671 109.907 0.0189399 0.328656 110.26 110.26 0.0230679 0.319548 112.102 110.26
0.0245789 110.36 0.0243291 0.350607 114.771 110.007 0.0194323 0.328679 110.36 110.36 0.0229949 0.319538 112.187 110.36
0.0244691 110.46 0.0243325 0.350618 114.871 110.107 0.0202204 0.328672 110.46 110.46 0.022909 0.319254 112.273 110.46
0.0243323 110.56 0.024316 0.350621 114.971 110.207 0.0213751 0.32835 110.56 110.56 0.0228026 0.3192 112.358 110.56
0.0242239 110.66 0.0242743 0.350572 115.071 110.307 0.0230129 0.328373 110.66 110.66 0.0227309 0.319244 112.443 110.66
0.0241002 110.76 0.0242464 0.350597 115.171 110.407 0.0252554 0.328357 110.76 110.76 0.022635 0.319248 112.528 110.76
0.0239643 110.86 0.0241734 0.350608 115.271 110.507 0.0282169 0.328371 110.86 110.86 0.0225379 0.319222 112.613 110.86
0.0238526 110.96 0.0241014 0.350277 115.371 110.607 0.0320033 0.328372 110.96 110.96 0.0224367 0.319243 112.698 110.96
0.0237139 111.06 0.024031 0.350313 115.471 110.707 0.0365204 0.328357 111.06 111.06 0.0223372 0.319222 112.784 111.06
0.0235638 111.16 0.0239207 0.350293 115.571 110.807 0.0415268 0.328385 111.16 111.16 0.0222426 0.319227 112.869 111.16
0.0234543 111.26 0.0238264 0.350296 115.671 110.907 0.0471856 0.328341 111.26 111.26 0.0221316 0.319268 112.954 111.26
0.0233209 111.36 0.0237229 0.350326 115.771 111.007 0.0541498 0.328363 111.36 111.36 0.0220099 0.319222 113.039 111.36
0.0231888 111.46 0.0235814 0.350263 115.871 111.107 0.0636434 0.328385 111.46 111.46 0.0219045 0.31924 113.124 111.46
0.0230833 111.56 0.0234794 0.350286 115.971 111.207 0.0784146 0.328021 111.56 111.56 0.0218048 0.319256 113.21 111.56
0.0229536 111.66 0.0233525 0.350296 116.071 111.307 0.104951 0.328062 111.66 111.66 0.0216999 0.319237 113.295 111.66
0.0228397 111.76 0.0232239 0.350275 116.171 111.407 0.154575 0.328057 111.76 111.76 0.0215992 0.319242 113.38 111.76
0.0227536 111.86 0.0231154 0.350312 116.271 111.507 0.228845 0.328022 111.86 111.86 0.0215046 0.31925 113.465 111.86
0.0226231 111.96 0.0229804 0.350313 116.371 111.607 0.291077 0.328073 111.96 111.96 0.0214095 0.318927 113.55 111.96
0.0225351 112.06 0.0228648 0.3503 116.471 111.707 0.350238 0.328053 112.06 112.06 0.0213176 0.318944 113.635 112.06
0.0224278 112.16 0.0227546 0.350323 116.571 111.807 0.426737 0.328037 112.16 112.16 0.0211999 0.318921 113.721 112.16
0.0223439 112.26 0.0226254 0.350303 116.671 111.907 0.48079 0.32807 112.26 112.26 0.021118 0.318903 113.806 112.26
0.0222513 112.36 0.0225097 0.350305 116.771 112.007 0.502318 0.328059 112.36 112.36 0.0210434 0.31896 113.891 112.36
0.0221762 112.46 0.0224185 0.350345 116.871 112.107 0.508078 0.32806 112.46 112.46 0.0209555 0.318912 113.976 112.46
0.0220848 112.56 0.0222894 0.350293 116.971 112.207 0.488055 0.328076 112.56 112.56 0.0208904 0.318917 114.061 112.56
0.0220283 112.66 0.022195 0.350315 117.071 112.307 0.399404 0.328035 112.66 112.66 0.020826 0.318955 114.147 112.66
0.0219473 112.76 0.0220605 0.350305 117.171 112.407 0.1916 0.328053 112.76 112.76 0.0207561 0.318911 114.232 112.76
0.0218908 112.86 0.021956 0.349968 117.271 112.507 0.0572705 0.327761 112.86 112.86 0.0206931 0.318941 114.317 112.86
0.0218515 112.96 0.0218405 0.350294 117.371 112.607 0.0394718 0.328044 112.96 112.96 0.0206387 0.318936 114.402 112.96
0.0217843 113.06 0.0217148 0.350282 117.471 112.707 0.0331406 0.327764 113.06 113.06 0.0205784 0.318901 114.487 113.06
0.0217254 113.16 0.0215904 0.350282 117.571 112.807 0.0284914 0.328051 113.16 113.16 0.0205539 0.318958 114.572 113.16
0.0216873 113.26 0.0214761 0.350314 117.671 112.907 0.0262212 0.32773 113.26 113.26 0.0205004 0.318926 114.658 113.26
0.0216388 113.36 0.0213275 0.350298 117.771 113.007 0.0252052 0.327773 113.36 113.36 0.0204543 0.318923 114.743 113.36
0.0216193 113.46 0.0211844 0.350272 117.871 113.107 0.0247088 0.327731 113.46 113.46 0.0204256 0.31896 114.828 113.46
0.021601 113.56 0.0210332 0.350308 117.971 113.207 0.0244939 0.327764 113.56 113.56 0.0203789 0.318922 114.913 113.56
0.0215845 113.66 0.0208697 0.350271 118.071 113.307 0.0243888 0.327759 113.66 113.66 0.0203487 0.318921 114.998 113.66
0.0215837 113.76 0.020697 0.350303 118.171 113.407 0.0243779 0.32773 113.76 113.76 0.0203119 0.318949 115.084 113.76
0.0215695 113.86 0.0205128 0.350307 118.271 113.507 0.0244046 0.327753 113.86 113.86 0.0202579 0.318899 115.169 113.86
0.021543 113.96 0.0202992 0.35027 118.371 113.607 0.0244448 0.327746 113.96 113.96 0.0202708 0.318936 115.254 113.96
0.0215532 114.06 0.0200872 0.3503 118.471 113.707 0.0244759 0.327705 114.06 114.06 0.0202387 0.318941 115.339 114.06
0.0215546 114.16 0.0198807 0.350298 118.571 113.807 0.0245429 0.327757 114.16 114.16 0.0202141 0.318924 115.424 114.16
0.0215657 114.26 0.0196417 0.350273 118.671 113.907 0.0245672 0.32773 114.26 114.26 0.0202128 0.318939 115.51 114.26
0.021589 114.36 0.0194045 0.350323 118.771 114.007 0.0245744 0.327711 114.36 114.36 0.0201911 0.318927 115.595 114.36
0.0215873 114.46 0.0191298 0.350281 118.871 114.107 0.0245934 0.327761 114.46 114.46 0.0201898 0.318907 115.68 114.46
0.0216027 114.56 0.0188881 0.35029 118.971 114.207 0.02458 0.327711 114.56 114.56 0.0201988 0.318937 115.765 114.56
0.0216502 114.66 0.0186352 0.350315 119.071 114.307 0.0245534 0.327721 114.66 114.66 0.0201967 0.318905 115.85 114.66
0.0216763 114.76 0.0183757 0.350268 119.171 114.407 0.0245263 0.327749 114.76 114.76 0.0202321 0.31894 115.935 114.76
0.0216988 114.86 0.0182181 0.350297 119.271 114.507 0.0244588 0.327712 114.86 114.86 0.0202674 0.318968 116.021 114.86
0.0217444 114.96 0.0181449 0.350319 119.371 114.607 0.0243946 0.327725 114.96 114.96 0.0203141 0.318951 116.106 114.96
0.0217767 115.06 0.0182336 0.350289 119.471 114.707 0.0243225 0.327738 115.06 115.06 0.0204067 0.318982 116.191 115.06
0.0218398 115.16 0.0185715 0.350313 119.571 114.807 0.0242403 0.328034 115.16 115.16 0.0204877 0.318985 116.276 115.16
0.0218715 115.26 0.0192376 0.3503 119.671 114.907 0.024146 0.328063 115.26 115.26 0.0205972 0.318935 116.361 115.26
0.0219163 115.36 0.0204121 0.350285 119.771 115.007 0.0240442 0.328034 115.36 115.36 0.0207716 0.318985 116.447 115.36
0.0219809 115.46 0.0221815 0.35032 119.871 115.107 0.023933 0.328051 115.46 115.46 0.0209655 0.318963 116.532 115.46
0.0220512 115.56 0.024614 0.350606 119.971 115.207 0.0238115 0.328062 115.56 115.56 0.021205 0.318958 116.617 115.56
0.0221019 115.66 0.027698 0.350601 120.071 115.307 0.0236754 0.328024 115.66 115.66 0.0215304 0.318995 116.702 115.66
0.0221709 115.76 0.0314384 0.350633 120.171 115.407 0.023569 0.328041 115.76 115.76 0.0218824 0.318935 116.787 115.76
0.0222264 115.86 0.0357765 0.350596 120.271 115.507 0.0234395 0.328062 115.86 115.86 0.0223295 0.318938 116.872 115.86
0.0222911 115.96 0.0406679 0.35062 120.371 115.607 0.0233106 0.328027 115.96 115.96 0.0228764 0.318959 116.958 115.96
0.0223708 116.06 0.0463378 0.350629 120.471 115.707 0.0232053 0.328066 116.06 116.06 0.0234916 0.31892 117.043 116.06
0.0224149 116.16 0.053247 0.350591 120.571 115.807 0.0230738 0.328064 116.16 116.16 0.0242231 0.318954 117.128 116.16
0.0225081 116.26 0.0626223 0.350609 120.671 115.907 0.0229574 0.328029 116.26 116.26 0.0250344 0.318958 117.213 116.26
0.0225866 116.36 0.0772325 0.350587 120.771 116.007 0.0228469 0.328067 116.36 116.36 0.0259239 0.318909 117.298 116.36
0.0226658 116.46 0.104451 0.350588 120.871 116.107 0.0227172 0.328048 116.46 116.46 0.0269693 0.318941 117.384 116.46
0.0227691 116.56 0.158771 0.350611 120.971 116.207 0.022615 0.328058 116.56 116.56 0.028091 0.318909 117.469 116.56
0.0228462 116.66 0.24133 0.350575 121.071 116.307 0.0224923 0.328082 116.66 116.66 0.0293495 0.318897 117.554 116.66
0.0229318 116.76 0.285088 0.350602 121.171 116.407 0.0223719 0.328031 116.76 116.76 0.0307114 0.318931 117.639 116.76
0.0230528 116.86 0.291435 0.350631 121.271 116.507 0.0222652 0.328068 116.86 116.86 0.0321404 0.318917 117.724 116.86
0.0231394 116.96 0.353751 0.350889 121.371 116.607 0.0221278 0.328042 116.96 116.96 0.0336876 0.318898 117.809 116.96
0.0232625 117.06 0.45286 0.350923 121.471 116.707 0.0220067 0.328026 117.06 117.06 0.0352848 0.31894 117.895 117.06
0.0233869 117.16 0.508115 0.350932 121.571 116.807 0.0219116 0.328075 117.16 117.16 0.0369261 0.318909 117.98 117.16
0.0234845 117.26 0.526335 0.350906 121.671 116.907 0.0217899 0.328059 117.26 117.26 0.0386966 0.31892 118.065 117.26
0.0236196 117.36 0.529853 0.350919 121.771 117.007 0.021671 0.328038 117.36 117.36 0.040563 0.318931 118.15 117.36
0.023753 117.46 0.507665 0.350912 121.871 117.107 0.0215447 0.328065 117.46 117.46 0.0425499 0.318896 118.235 117.46
0.0238845 117.56 0.421069 0.350912 121.971 117.207 0.0214033 0.328012 117.56 117.56 0.0447529 0.318935 118.321 117.56
0.0240275 117.66 0.257271 0.35094 122.071 117.307 0.021283 0.328057 117.66 117.66 0.0471209 0.318925 118.406 117.66
0.0241781 117.76 0.0923582 0.350893 122.171 117.407 0.0211348 0.328057 117.76 117.76 0.0497878 0.318906 118.491 117.76
0.0243219 117.86 0.044013 0.350907 122.271 117.507 0.0209825 0.328021 117.86 117.86 0.0528331 0.318948 118.576 117.86
0.0244714 117.96 0.037753 0.350914 122.371 117.607 0.020832 0.328064 117.96 117.96 0.0564371 0.31893 118.661 117.96
0.0246236 118.06 0.0320299 0.350886 122.471 117.707 0.0206707 0.328368 118.06 118.06 0.0607694 0.318916 118.746 118.06
0.0247888 118.16 0.0282371 0.350914 122.571 117.807 0.0205073 0.328349 118.16 118.16 0.0662738 0.318938 118.832 118.16
0.0249527 118.26 0.0261856 0.351234 122.671 117.907 0.020333 0.328383 118.26 118.26 0.0736633 0.318924 118.917 118.26
0.0251287 118.36 0.0252069 0.351208 122.771 118.007 0.0201571 0.328348 118.36 118.36 0.0843802 0.318946 119.002 118.36
0.0253208 118.46 0.0247119 0.351235 122.871 118.107 0.019979 0.328347 118.46 118.46 0.101242 0.318937 119.087 118.46
0.0255127 118.56 0.0244244 0.351206 122.971 118.207 0.0197881 0.32838 118.56 118.56 0.129438 0.318888 119.172 118.56
0.0256793 118.66 0.0243024 0.351201 123.071 118.307 0.0195796 0.32834 118.66 118.66 0.174819 0.318942 119.258 118.66
0.025895 118.76 0.0242515 0.351237 123.171 118.407 0.0193937 0.328351 118.76 118.76 0.234549 0.318915 119.343 118.76
0.0261144 118.86 0.0242325 0.351216 123.271 118.507 0.0192058 0.328389 118.86 118.86 0.288125 0.318901 119.428 118.86
0.0263348 118.96 0.0242373 0.351269 123.371 118.607 0.0190106 0.32835 118.96 118.96 0.297098 0.318928 119.513 118.96
0.0265892 119.06 0.0242441 0.351598 123.471 118.707 0.0188395 0.328392 119.06 119.06 0.306046 0.318898 119.598 119.06
0.0268228 119.16 0.0242306 0.351234 123.571 118.807 0.0186906 0.328374 119.16 119.16 0.369448 0.318908 119.684 119.16
0.0270685 119.26 0.0242339 0.351548 123.671 118.907 0.0185969 0.328365 119.26 119.26 0.437284 0.318938 119.769 119.26
0.0273746 119.36 0.0242038 0.35122 123.771 119.007 0.0185824 0.328386 119.36 119.36 0.485028 0.318897 119.854 119.36
0.0276524 119.46 0.0241518 0.35149 123.871 119.107 0.0186393 0.328663 119.46 119.46 0.507 0.318918 119.939 119.46
0.0279491 119.56 0.0241266 0.351221 123.971 119.207 0.0188846 0.328666 119.56 119.56 0.516263 0.318926 120.024 119.56
0.0282846 119.66 0.0240532 0.351202 124.071 119.307 0.01933 0.328692 119.66 119.66 0.511552 0.318897 120.109 119.66
0.0286073 119.76 0.0239865 0.351206 124.171 119.407 0.02004 0.32866 119.76 119.76 0.464843 0.318925 120.195 119.76
0.0289734 119.86 0.0239025 0.351243 124.271 119.507 0.0211181 0.328689 119.86 119.86 0.322631 0.318906 120.28 119.86
0.0293743 119.96 0.0237979 0.351204 124.371 119.607 0.0226541 0.328696 119.96 119.96 0.172807 0.318886 120.365 119.96
0.0297779 120.06 0.0237115 0.351227 124.471 119.707 0.0247533 0.328666 120.06 120.06 0.0555616 0.318919 120.45 120.06
0.0302224 120.16 0.0235971 0.351243 124.571 119.807 0.02757 0.328689 120.16 120.16 0.0418046 0.31891 120.535 120.16
0.0306861 120.26 0.0234643 0.351509 124.671 119.907 0.0312103 0.328685 120.26 120.26 0.0374471 0.318913 120.621 120.26
0.0311763 120.36 0.0233499 0.351538 124.771 120.007 0.0356381 0.328689 120.36 120.36 0.0329902 0.318935 120.706 120.36
0.0316982 120.46 0.0232276 0.351531 124.871 120.107 0.0405871 0.328704 120.46 120.46 0.0296005 0.318894 120.791 120.46
0.0322882 120.56 0.023114 0.351512 124.971 120.207 0.0461801 0.328986 120.56 120.56 0.0272142 0.319211 120.876 120.56
0.0328793 120.66 0.0230019 0.351556 125.071 120.307 0.0529404 0.328997 120.66 120.66 0.0256663 0.319231 120.961 120.66
0.0335412 120.76 0.0228744 0.351525 125.171 120.407 0.0620506 0.329013 120.76 120.76 0.0247522 0.319185 121.046 120.76
0.0342672 120.86 0.022754 0.351534 125.271 120.507 0.0759999 0.328966 120.86 120.86 0.0241989 0.319209 121.132 120.86
0.035011 120.96 0.0226512 0.351855 125.371 120.607 0.100774 0.329021 120.96 120.96 0.023831 0.319219 121.217 120.96
0.0358348 121.06 0.0225282 0.351827 125.471 120.707 0.147526 0.32932 121.06 121.06 0.0235577 0.319193 121.302 121.06
0.0367138 121.16 0.0224247 0.35186 125.571 120.807 0.220603 0.329352 121.16 121.16 0.0233839 0.319226 121.387 121.16
0.0376537 121.26 0.0223179 0.352178 125.671 120.907 0.287343 0.329355 121.26 121.26 0.0232174 0.319191 121.472 121.26
0.0387347 121.36 0.0221949 0.352141 125.771 121.007 0.342053 0.329315 121.36 121.36 0.0231103 0.319215 121.558 121.36
0.0398748 121.46 0.0220934 0.352165 125.871 121.107 0.420056 0.329621 121.46 121.46 0.0230063 0.319221 121.643 121.46
0.0411309 121.56 0.0219708 0.352141 125.971 121.207 0.47757 0.329645 121.56 121.56 0.0229029 0.319507 121.728 121.56
0.0425447 121.66 0.0218578 0.352437 126.071 121.307 0.501291 0.329608 121.66 121.66 0.022813 0.319528 121.813 121.66
0.0441135 121.76 0.0217346 0.352471 126.171 121.407 0.508286 0.32961 121.76 121.76 0.0227243 0.319522 121.898 121.76
0.0459 121.86 0.0216091 0.352755 126.271 121.507 0.491586 0.329933 121.86 121.86 0.0226339 0.319495 121.983 121.86
0.0479411 121.96 0.0214942 0.352749 126.371 121.607 0.411816 0.32992 121.96 121.96 0.022545 0.319537 122.069 121.96
0.0502784 122.06 0.0213614 0.353088 126.471 121.707 0.210846 0.330265 122.06 122.06 0.0224389 0.319518 122.154 122.06
0.0530564 122.16 0.0212288 0.353382 126.571 121.807 0.0615137 0.330229 122.16 122.16 0.0223266 0.319789 122.239 122.16
0.0563915 122.26 0.0210695 0.353382 126.671 121.907 0.0399936 0.33053 122.26 122.26 0.0222384 0.319846 122.324 122.26
0.0604754 122.36 0.0209124 0.353723 126.771 122.007 0.0335663 0.330878 122.36 122.36 0.0221253 0.320141 122.409 122.36
0.065688 122.46 0.0207375 0.353994 126.871 122.107 0.0287219 0.331163 122.46 122.46 0.0220318 0.320134 122.495 122.46
0.0726215 122.56 0.0205743 0.354673 126.971 122.207 0.0263414 0.331492 122.56 122.56 0.021927 0.320474 122.58 122.56
0.0824779 122.66 0.0203689 0.355278 127.071 122.307 0.0252409 0.332107 122.66 122.66 0.0218162 0.320755 122.665 122.66
0.0972194 122.76 0.0201618 0.356196 127.171 122.407 0.0247166 0.332999 122.76 122.76 0.0217166 0.321382 122.75 122.76
0.1199 122.86 0.0199278 0.357773 127.271 122.507 0.0244983 0.33427 122.86 122.86 0.0216081 0.322037 122.835 122.86
0.153942 122.96 0.0196599 0.360228 127.371 122.607 0.0243774 0.336494 122.96 122.96 0.0215082 0.323232 122.921 122.96
0.199556 123.06 0.0194126 0.363692 127.471 122.707 0.0243687 0.339273 123.06 123.06 0.021418 0.325137 123.006 123.06
0.250965 123.16 0.019144 0.368098 127.571 122.807 0.024399 0.34272 123.16 123.16 0.0213184 0.326988 123.091 123.16
0.291769 123.26 0.0188534 0.371801 127.671 122.907 0.024416 0.345827 123.26 123.26 0.0212237 0.328531 123.176 123.26
0.301603 123.36 0.0185496 0.373373 127.771 123.007 0.0244736 0.347388 123.36 123.36 0.021139 0.329192 123.261 123.36
0.337717 123.46 0.0182517 0.376823 127.871 123.107 0.0245056 0.350226 123.46 123.46 0.0210525 0.330725 123.346 123.46
0.386961 123.56 0.0179889 0.381476 127.971 123.207 0.0245188 0.35456 123.56 123.56 0.0209791 0.333215 123.432 123.56
0.425234 123.66 0.0178439 0.386199 128.071 123.307 0.0245489 0.358256 123.66 123.66 0.0208993 0.335102 123.517 123.66
0.450522 123.76 0.0178452 0.389613 128.171 123.407 0.0245352 0.361061 123.76 123.76 0.0208401 0.33632 123.602 123.76
0.470502 123.86 0.0181792 0.392697 128.271 123.507 0.0245129 0.363834 123.86 123.86 0.0207579 0.337559 123.687 123.86
0.484393 123.96 0.0189798 0.395239 128.371 123.607 0.0244813 0.36607 123.96 123.96 0.0207123 0.338538 123.772 123.96
0.474584 124.06 0.0204444 0.395213 128.471 123.707 0.0244164 0.366671 124.06 124.06 0.020642 0.338504 123.858 124.06
0.410836 124.16 0.0228275 0.389928 128.571 123.807 0.0243452 0.363216 124.16 124.16 0.020605 0.335734 123.943 124.16
0.24899 124.26 0.0261856 0.375907 128.671 123.907 0.024263 0.352721 124.26 124.26 0.0205294 0.328885 124.028 124.26
0.0896689 124.36 0.0305432 0.362816 128.771 124.007 0.0241593 0.341794 124.36 124.36 0.0204827 0.322945 124.113 124.36
0.0435274 124.46 0.0357724 0.358405 128.871 124.107 0.0240684 0.337441 124.46 124.46 0.0204506 0.32203 124.198 124.46
0.0354809 124.56 0.0417331 0.357164 128.971 124.207 0.0239484 0.33621 124.56 124.56 0.0203946 0.321691 124.283 124.56
0.0314202 124.66 0.048759 0.356198 129.071 124.307 0.0238128 0.334896 124.66 124.66 0.0203689 0.321365 124.369 124.66
0.0288709 124.76 0.0577728 0.355633 129.171 124.407 0.0237326 0.33429 124.76 124.76 0.0203364 0.321094 124.454 124.76
0.0273353 124.86 0.0709747 0.35498 129.271 124.507 0.0235998 0.333657 124.86 124.86 0.020295 0.320746 124.539 124.86
0.0265115 124.96 0.0945833 0.354654 129.371 124.607 0.0234655 0.3333 124.96 124.96 0.0202736 0.320768 124.624 124.96
0.0260437 125.06 0.14266 0.354372 129.471 124.707 0.0233481 0.333048 125.06 125.06 0.0202602 0.320483 124.709 125.06
0.0257643 125.16 0.223403 0.354337 129.571 124.807 0.0231998 0.332692 125.16 125.16 0.0202222 0.320471 124.795 125.16
0.0255868 125.26 0.28245 0.354037 129.671 124.907 0.0230989 0.332398 125.26 125.26 0.0202123 0.320162 124.88 125.26
0.0254627 125.36 0.289056 0.354068 129.771 125.007 0.0229856 0.332117 125.36 125.36 0.0201789 0.320158 124.965 125.36
0.0253857 125.46 0.339998 0.35372 129.871 125.107 0.0228612 0.331779 125.46 125.46 0.0201824 0.320135 125.05 125.46
0.0253481 125.56 0.444988 0.353423 129.971 125.207 0.0227559 0.331784 125.56 125.56 0.020174 0.320151 125.135 125.56
0.0252967 125.66 0.506578 0.353416 130.071 125.307 0.0226324 0.331493 125.66 125.66 0.0201574 0.31983 125.22 125.66
0.0252945 125.76 0.527091 0.353411 130.171 125.407 0.0225006 0.331452 125.76 125.76 0.0201751 0.319833 125.306 125.76
0.0252739 125.86 0.531752 0.353429 130.271 125.507 0.0224044 0.331486 125.86 125.86 0.0202083 0.319855 125.391 125.86
0.0252319 125.96 0.512509 0.35341 130.371 125.607 0.0222887 0.33118 125.96 125.96 0.0202209 0.319829 125.476 125.96
0.025222 126.06 0.434484 0.353088 130.471 125.707 0.0221759 0.331157 126.06 126.06 0.0202968 0.319842 125.561 126.06
0.0251766 126.16 0.268512 0.353119 130.571 125.807 0.0220736 0.331188 126.16 126.16 0.0203663 0.319861 125.646 126.16
0.0251361 126.26 0.106275 0.353093 130.671 125.907 0.0219365 0.330845 126.26 126.26 0.0204509 0.319825 125.732 126.26
0.025101 126.36 0.0448878 0.353084 130.771 126.007 0.0218198 0.330839 126.36 126.36 0.0205844 0.319842 125.817 126.36
0.0250432 126.46 0.0381586 0.353121 130.871 126.107 0.0217005 0.330858 126.46 126.46 0.0207572 0.31955 125.902 126.46
0.0249731 126.56 0.0323077 0.353081 130.971 126.207 0.0215559 0.33083 126.56 126.56 0.0209712 0.319515 125.987 126.56
0.0249304 126.66 0.02838 0.352808 131.071 126.307 0.0214481 0.330541 126.66 126.66 0.0212573 0.319556 126.072 126.66
0.02483 126.76 0.0262622 0.352783 131.171 126.407 0.021319 0.330546 126.76 126.76 0.021581 0.319544 126.158 126.76
0.0247435 126.86 0.0252717 0.352762 131.271 126.507 0.0211635 0.330516 126.86 126.86 0.0219871 0.319537 126.243 126.86
0.0246558 126.96 0.0247618 0.352803 131.371 126.607 0.0210272 0.330556 126.96 126.96 0.0224837 0.319554 126.328 126.96
0.0245375 127.06 0.024496 0.352772 131.471 126.707 0.020875 0.330547 127.06 127.06 0.0230427 0.319522 126.413 127.06
0.0244405 127.16 0.0243801 0.352462 131.571 126.807 0.0207073 0.330215 127.16 127.16 0.0237287 0.319526 126.498 127.16
0.0243201 127.26 0.0243356 0.352469 131.671 126.907 0.0205529 0.330254 127.26 127.26 0.0245128 0.319245 126.583 127.26
0.0241956 127.36 0.0243274 0.352447 131.771 127.007 0.020361 0.330215 127.36 127.36 0.025372 0.319215 126.669 127.36
0.0240723 127.46 0.0243494 0.352452 131.871 127.107 0.0201974 0.330223 127.46 127.46 0.026366 0.319228 126.754 127.46
0.0239432 127.56 0.0243583 0.352482 131.971 127.207 0.0200017 0.330221 127.56 127.56 0.0274633 0.319242 126.839 127.56
0.023809 127.66 0.0243583 0.352133 132.071 127.307 0.0197992 0.329879 127.66 127.66 0.0286694 0.31919 126.924 127.66
0.023709 127.76 0.0243761 0.352462 132.171 127.407 0.0196197 0.330224 127.76 127.76 0.0300217 0.319244 127.009 127.76
0.0235701 127.86 0.0243786 0.352489 132.271 127.507 0.0194207 0.329906 127.86 127.86 0.0314509 0.319224 127.095 127.86
0.0234288 127.96 0.0243346 0.35245 132.371 127.607 0.0192154 0.329872 127.96 127.96 0.0329774 0.319201 127.18 127.96
0.0233297 128.06 0.0243073 0.352479 132.471 127.707 0.0190256 0.329911 128.06 128.06 0.0346029 0.319234 127.265 128.06
0.023193 128.16 0.0242425 0.352154 132.571 127.807 0.0188481 0.32991 128.16 128.16 0.0362313 0.319212 127.35 128.16
0.0230709 128.26 0.0241874 0.352156 132.671 127.907 0.0186902 0.329904 128.26 128.26 0.0380181 0.319229 127.435 128.26
0.0229836 128.36 0.0240966 0.352176 132.771 128.007 0.0185888 0.32994 128.36 128.36 0.0398901 0.319264 127.52 128.36
0.0228375 128.46 0.0239912 0.352154 132.871 128.107 0.0185163 0.329899 128.46 128.46 0.0418557 0.319216 127.606 128.46
0.0227432 128.56 0.0239115 0.352149 132.971 128.207 0.0185884 0.32992 128.56 128.56 0.0440058 0.319238 127.691 128.56
0.0226472 128.66 0.0237854 0.352147 133.071 128.307 0.0187757 0.329924 128.66 128.66 0.0463527 0.319222 127.776 128.66
0.0225333 128.76 0.023668 0.352154 133.171 128.407 0.0191692 0.329897 128.76 128.76 0.0489476 0.319202 127.861 128.76
0.0224458 128.86 0.0235608 0.352179 133.271 128.507 0.0198637 0.329606 128.86 128.86 0.051919 0.31922 127.946 128.86
0.0223534 128.96 0.0234409 0.352174 133.371 128.607 0.0208751 0.329628 128.96 128.96 0.0553885 0.318904 128.032 128.96
0.0222447 129.06 0.0233007 0.352157 133.471 128.707 0.0223374 0.329587 129.06 129.06 0.0595502 0.318896 128.117 129.06
0.0221716 129.16 0.0231923 0.352173 133.571 128.807 0.0243659 0.329624 129.16 129.16 0.0647613 0.318924 128.202 129.16
0.0221073 129.26 0.023067 0.352151 133.671 128.907 0.0270602 0.329598 129.26 129.26 0.0716419 0.318893 128.287 129.26
0.0220146 129.36 0.0229399 0.351829 133.771 129.007 0.0306274 0.329596 129.36 129.36 0.0814572 0.318925 128.372 129.36
0.0219691 129.46 0.0228305 0.351874 133.871 129.107 0.0349934 0.329638 129.46 129.46 0.0966265 0.318918 128.457 129.46
0.0218951 129.56 0.0226998 0.351832 133.971 129.207 0.0399589 0.329592 129.56 129.56 0.121813 0.318885 128.543 129.56
0.0218411 129.66 0.0225952 0.351869 134.071 129.307 0.0455957 0.329616 129.66 129.66 0.163301 0.31892 128.628 129.66
0.021806 129.76 0.0224928 0.351881 134.171 129.407 0.0523428 0.32961 129.76 129.76 0.220893 0.318915 128.713 129.76
0.0217441 129.86 0.0223765 0.351846 134.271 129.507 0.0614081 0.329576 129.86 129.86 0.280661 0.318896 128.798 129.86
0.0217072 129.96 0.0222618 0.351883 134.371 129.607 0.0752935 0.329617 129.96 129.96 0.295632 0.318923 128.883 129.96
0.0216798 130.06 0.022144 0.351863 134.471 129.707 0.0998448 0.329588 130.06 130.06 0.302199 0.318893 128.969 130.06
0.0216197 130.16 0.0220341 0.351846 134.571 129.807 0.146405 0.329599 130.16 130.16 0.349795 0.318901 129.054 130.16
0.0215959 130.26 0.0219283 0.351893 134.671 129.907 0.219572 0.329623 130.26 130.26 0.422935 0.31892 129.139 130.26
0.0215753 130.36 0.0217884 0.351842 134.771 130.007 0.286689 0.329595 130.36 130.36 0.476857 0.318902 129.224 130.36
0.021554 130.46 0.0216678 0.35187 134.871 130.107 0.340569 0.32959 130.46 130.46 0.503534 0.318898 129.309 130.46
0.0215413 130.56 0.021537 0.35186 134.971 130.207 0.419234 0.329607 130.56 130.56 0.514993 0.318925 129.394 130.56
0.0215373 130.66 0.0213996 0.351827 135.071 130.307 0.47717 0.329581 130.66 130.66 0.514777 0.318881 129.48 130.66
0.0215351 130.76 0.0212472 0.351869 135.171 130.407 0.500971 0.329603 130.76 130.76 0.480925 0.318909 129.565 130.76
0.0215485 130.86 0.0210878 0.35187 135.271 130.507 0.507882 0.329602 130.86 130.86 0.361414 0.318913 129.65 130.86
0.0215315 130.96 0.0209164 0.351535 135.371 130.607 0.490968 0.329574 130.96 130.96 0.205928 0.318877 129.735 130.96
0.021548 131.06 0.0207464 0.35156 135.471 130.707 0.410543 0.329303 131.06 131.06 0.0659895 0.318911 129.82 131.06
0.021568 131.16 0.0205245 0.351576 135.571 130.807 0.208782 0.329262 131.16 131.16 0.0428022 0.31891 129.906 131.16
0.021578 131.26 0.0203121 0.35158 135.671 130.907 0.0609676 0.329572 131.26 131.26 0.0384164 0.3189 129.991 131.26
0.0216093 131.36 0.0201066 0.351596 135.771 131.007 0.039841 0.329614 131.36 131.36 0.0337692 0.318931 130.076 131.36
0.0216358 131.46 0.0198682 0.351543 135.871 131.107 0.0333861 0.329578 131.46 131.46 0.0301413 0.318899 130.161 131.46
0.0216553 131.56 0.0196227 0.351542 135.971 131.207 0.0285993 0.329607 131.56 131.56 0.0275694 0.318908 130.246 131.56
0.0216889 131.66 0.0193822 0.35157 136.071 131.307 0.0262512 0.329614 131.66 131.66 0.0258805 0.318923 130.332 131.66
0.0217505 131.76 0.0190931 0.351526 136.171 131.407 0.0252039 0.329557 131.76 131.76 0.0248907 0.318585 130.417 131.76
0.0217805 131.86 0.0188367 0.351577 136.271 131.507 0.0247135 0.329595 131.86 131.86 0.0243093 0.318928 130.502 131.86
0.0218331 131.96 0.0185659 0.351557 136.371 131.607 0.0244589 0.329578 131.96 131.96 0.0238958 0.318617 130.587 131.96
0.0218773 132.06 0.0183127 0.351848 136.471 131.707 0.0243683 0.329571 132.06 132.06 0.0236383 0.318575 130.672 132.06
0.0219255 132.16 0.0181346 0.351892 136.571 131.807 0.0243596 0.329596 132.16 132.16 0.0234499 0.318632 130.757 132.16
0.0220092 132.26 0.0180321 0.35185 136.671 131.907 0.0243763 0.329565 132.26 132.26 0.0232842 0.318591 130.843 132.26
0.0220572 132.36 0.0181323 0.35186 136.771 132.007 0.0244353 0.32958 132.36 132.36 0.0231717 0.318586 130.928 132.36
0.0221118 132.46 0.0185085 0.351887 136.871 132.107 0.024481 0.329596 132.46 132.46 0.0230718 0.318625 131.013 132.46
0.0221964 132.56 0.0192438 0.351849 136.971 132.207 0.0245223 0.329562 132.56 132.56 0.0229626 0.318593 131.098 132.56
0.022243 132.66 0.0204963 0.351865 137.071 132.307 0.0245755 0.329598 132.66 132.66 0.0228853 0.318583 131.183 132.66
0.0223234 132.76 0.0224022 0.351879 137.171 132.407 0.0245866 0.329594 132.76 132.76 0.0228085 0.31863 131.269 132.76
0.0224041 132.86 0.0250069 0.351845 137.271 132.507 0.0245941 0.329558 132.86 132.86 0.0227037 0.318597 131.354 132.86
0.02245 132.96 0.0283347 0.351868 137.371 132.607 0.0246043 0.329598 132.96 132.96 0.0226406 0.318609 131.439 132.96
0.0225348 133.06 0.0323248 0.351858 137.471 132.707 0.0245764 0.32956 133.06 133.06 0.0225425 0.318624 131.524 133.06
0.0226243 133.16 0.0369413 0.35183 137.571 132.807 0.0245395 0.329579 133.16 133.16 0.0224318 0.318594 131.609 133.16
0.0227043 133.26 0.0421922 0.351865 137.671 132.907 0.0244885 0.329614 133.26 133.26 0.0223457 0.318938 131.694 133.26
0.0228007 133.36 0.0483685 0.351855 137.771 133.007 0.0244009 0.329563 133.36 133.36 0.0222314 0.31861 131.78 133.36
0.0228978 133.46 0.0562275 0.351832 137.871 133.107 0.0243475 0.329605 133.46 133.46 0.0221273 0.3186 131.865 133.46
0.0229862 133.56 0.0674381 0.35186 137.971 133.207 0.0242624 0.329636 133.56 133.56 0.0220258 0.318624 131.95 133.56
0.0230908 133.66 0.0863537 0.351836 138.071 133.307 0.0241555 0.329579 133.66 133.66 0.0219073 0.318613 132.035 133.66
0.0232128 133.76 0.124 0.351839 138.171 133.407 0.024052 0.329616 133.76 133.76 0.0218061 0.318594 132.12 133.76
0.0233271 133.86 0.194221 0.351868 138.271 133.507 0.0239479 0.32961 133.86 133.86 0.0217133 0.318636 132.206 133.86
0.0234661 133.96 0.272342 0.352144 138.371 133.607 0.0238222 0.329605 133.96 133.96 0.0215969 0.318588 132.291 133.96
0.0235816 134.06 0.286439 0.351873 138.471 133.707 0.0237065 0.329628 134.06 134.06 0.0214921 0.318595 132.376 134.06
0.0237203 134.16 0.305153 0.352166 138.571 133.807 0.0235768 0.329588 134.16 134.16 0.0213979 0.318605 132.461 134.16
0.0238636 134.26 0.406451 0.352142 138.671 133.907 0.0234476 0.329568 134.26 134.26 0.0212985 0.31859 132.546 134.26
0.0239703 134.36 0.485924 0.352207 138.771 134.007 0.0233248 0.329911 134.36 134.36 0.021216 0.318622 132.631 134.36
0.0241228 134.46 0.519638 0.352161 138.871 134.107 0.0231937 0.329562 134.46 134.46 0.0211168 0.318614 132.717 134.46
0.0242897 134.56 0.52981 0.352154 138.971 134.207 0.0230824 0.329904 134.56 134.56 0.0210571 0.318595 132.802 134.56
0.0244285 134.66 0.523622 0.352181 139.071 134.307 0.0229594 0.32992 134.66 134.66 0.0209691 0.318624 132.887 134.66
0.0246016 134.76 0.477769 0.352159 139.171 134.407 0.0228361 0.329908 134.76 134.76 0.020884 0.318593 132.972 134.76
0.0247714 134.86 0.333667 0.352168 139.271 134.507 0.0227222 0.329931 134.86 134.86 0.0208084 0.318903 133.057 134.86
0.0249285 134.96 0.181238 0.352159 139.371 134.607 0.0225917 0.329918 134.96 134.96 0.0207497 0.318929 133.143 134.96
0.0251207 135.06 0.0546313 0.352132 139.471 134.707 0.022472 0.329924 135.06 135.06 0.0206678 0.318885 133.228 135.06
0.0252959 135.16 0.0406831 0.352174 139.571 134.807 0.02237 0.329936 135.16 135.16 0.0206255 0.3189 133.313 135.16
0.0254903 135.26 0.0346679 0.352147 139.671 134.907 0.0222505 0.329903 135.26 135.26 0.0205796 0.318927 133.398 135.26
0.0257067 135.36 0.0298227 0.352447 139.771 135.007 0.0221396 0.329919 135.36 135.36 0.0205226 0.318886 133.483 135.36
0.0259016 135.46 0.0269891 0.35249 139.871 135.107 0.0220211 0.329937 135.46 135.46 0.0204956 0.318904 133.569 135.46
0.0261176 135.56 0.0255864 0.35246 139.971 135.207 0.0218868 0.329885 135.56 135.56 0.0204456 0.31891 133.654 135.56
0.026366 135.66 0.0249227 0.352463 140.071 135.307 0.0217953 0.329921 135.66 135.66 0.0204082 0.318883 133.739 135.66
0.026587 135.76 0.0245688 0.352486 140.171 135.407 0.0216651 0.329939 135.76 135.76 0.0203919 0.318927 133.824 135.76
0.0268521 135.86 0.0243636 0.352448 140.271 135.507 0.021522 0.329896 135.86 135.86 0.0203412 0.318916 133.909 135.86
0.0271329 135.96 0.0242989 0.352477 140.371 135.607 0.0214013 0.329958 135.96 135.96 0.0203127 0.318897 133.994 135.96
0.0273903 136.06 0.0242711 0.352475 140.471 135.707 0.0212523 0.329939 136.06 136.06 0.0203001 0.31893 134.08 136.06
0.0277123 136.16 0.0242617 0.35274 140.571 135.807 0.0211075 0.329912 136.16 136.16 0.0202483 0.318905 134.165 136.16
0.0280111 136.26 0.0242782 0.352795 140.671 135.907 0.020954 0.330271 136.26 136.26 0.020241 0.3189 134.25 136.26
0.0283569 136.36 0.0242773 0.352756 140.771 136.007 0.0207855 0.330241 136.36 136.36 0.0202042 0.318926 134.335 136.36
0.0287117 136.46 0.0242888 0.352438 140.871 136.107 0.0206337 0.330224 136.46 136.46 0.0201949 0.318884 134.42 136.46
0.0290656 136.56 0.0242822 0.352486 140.971 136.207 0.0204699 0.330238 136.56 136.56 0.0201951 0.318923 134.506 136.56
0.0294714 136.66 0.0242361 0.352761 141.071 136.307 0.0202882 0.330261 136.66 136.66 0.0201627 0.318907 134.591 136.66
0.0299122 136.76 0.0242192 0.352772 141.171 136.407 0.0200995 0.330247 136.76 136.76 0.0201621 0.318884 134.676 136.76
0.0303375 136.86 0.0241496 0.352779 141.271 136.507 0.0199034 0.330213 136.86 136.86 0.0201816 0.318936 134.761 136.86
0.030812 136.96 0.0240675 0.352738 141.371 136.607 0.0197072 0.330221 136.96 136.96 0.020206 0.31892 134.846 136.96
0.0313241 137.06 0.0240055 0.352781 141.471 136.707 0.0195087 0.330232 137.06 137.06 0.0202364 0.318913 134.931 137.06
0.0318714 137.16 0.0239066 0.352765 141.571 136.807 0.0192886 0.330198 137.16 137.16 0.0202849 0.318919 135.017 137.16
0.0324629 137.26 0.0237965 0.352739 141.671 136.907 0.0190874 0.330506 137.26 137.26 0.0203288 0.318897 135.102 137.26
0.0331023 137.36 0.0237079 0.353095 141.771 137.007 0.0189098 0.330539 137.36 137.36 0.0204477 0.318927 135.187 137.36
0.0337526 137.46 0.023579 0.353092 141.871 137.107 0.0187283 0.330509 137.46 137.46 0.0205564 0.31924 135.272 137.46
0.0345049 137.56 0.0234723 0.353074 141.971 137.207 0.0186065 0.33054 137.56 137.56 0.0206988 0.318882 135.357 137.56
0.0352765 137.66 0.02335 0.3531 142.071 137.307 0.018499 0.330559 137.66 137.66 0.02091 0.319236 135.443 137.66
0.0360852 137.76 0.0232193 0.353388 142.171 137.407 0.0184905 0.330555 137.76 137.76 0.021165 0.319244 135.528 137.76
0.0370212 137.86 0.0231032 0.353388 142.271 137.507 0.0186023 0.330851 137.86 137.86 0.0214651 0.319219 135.613 137.86
0.0379956 137.96 0.0229784 0.353404 142.371 137.607 0.0188967 0.330832 137.96 137.96 0.0218607 0.319251 135.698 137.96
0.0390801 138.06 0.0228557 0.353369 142.471 137.707 0.0194457 0.330851 138.06 138.06 0.0223001 0.319222 135.783 138.06
0.0402677 138.16 0.022755 0.35341 142.571 137.807 0.0202995 0.330887 138.16 138.16 0.0228736 0.319224 135.868 138.16
0.0415358 138.26 0.0226191 0.353414 142.671 137.907 0.0215287 0.331167 138.26 138.26 0.0235179 0.319547 135.954 138.26
0.0429921 138.36 0.0225073 0.353705 142.771 138.007 0.0233148 0.331161 138.36 138.36 0.0242579 0.319523 136.039 138.36
0.0446283 138.46 0.0224023 0.354049 142.871 138.107 0.0257317 0.331196 138.46 138.46 0.02513 0.319529 136.124 138.46
0.0464296 138.56 0.0222689 0.354011 142.971 138.207 0.0289623 0.331443 138.56 138.56 0.0260687 0.319546 136.209 138.56
0.0485433 138.66 0.0221629 0.354333 143.071 138.307 0.0330905 0.331488 138.66 138.66 0.0271249 0.319511 136.294 138.66
0.0509731 138.76 0.0220612 0.354363 143.171 138.407 0.037926 0.331787 138.76 138.76 0.0283473 0.319844 136.38 138.76
0.0538282 138.86 0.0219414 0.354647 143.271 138.507 0.0433885 0.331779 138.86 138.86 0.029651 0.319837 136.465 138.86
0.0572749 138.96 0.021827 0.354982 143.371 138.607 0.0498278 0.332093 138.96 138.96 0.0310839 0.319794 136.55 138.96
0.0615169 139.06 0.0217081 0.354985 143.471 138.707 0.0581718 0.332375 139.06 139.06 0.0326152 0.320156 136.635 139.06
0.0669465 139.16 0.0215784 0.355566 143.571 138.807 0.0705374 0.332694 139.16 139.16 0.0342368 0.320145 136.72 139.16
0.0742649 139.26 0.0214776 0.355927 143.671 138.907 0.0917609 0.333056 139.26 139.26 0.0359126 0.320447 136.806 139.26
0.0847356 139.36 0.0213219 0.356857 143.771 139.007 0.132281 0.333651 139.36 139.36 0.0376796 0.320803 136.891 139.36
0.100476 139.46 0.021172 0.357775 143.871 139.107 0.201397 0.334618 139.46 139.46 0.0395317 0.321391 136.976 139.46
0.124753 139.56 0.0210293 0.359679 143.971 139.207 0.276967 0.336185 139.56 139.56 0.0415392 0.322326 137.061 139.56
0.160698 139.66 0.0208411 0.362175 144.071 139.307 0.325019 0.338334 139.66 139.66 0.0436882 0.323578 137.146 139.66
0.207423 139.76 0.0206444 0.36588 144.171 139.407 0.405519 0.341191 139.76 139.76 0.0460658 0.325108 137.231 139.76
0.258302 139.86 0.0204577 0.370004 144.271 139.507 0.47055 0.344887 139.86 139.86 0.0487039 0.327312 137.317 139.86
0.293643 139.96 0.0202125 0.373692 144.371 139.607 0.499657 0.347685 139.96 139.96 0.0517178 0.328563 137.402 139.96
0.305104 140.06 0.0199911 0.375587 144.471 139.707 0.509011 0.349583 140.06 140.06 0.0553285 0.329162 137.487 140.06
0.346374 140.16 0.019707 0.37965 144.571 139.807 0.498139 0.35266 140.16 140.16 0.0597204 0.331047 137.572 140.16
0.394232 140.26 0.0194093 0.384604 144.671 139.907 0.434579 0.356708 140.26 140.26 0.0653133 0.333224 137.657 140.26
0.429853 140.36 0.019093 0.389004 144.771 140.007 0.252699 0.360443 140.36 140.36 0.0729616 0.335068 137.743 140.36
0.453758 140.46 0.0187327 0.392422 144.871 140.107 0.0735031 0.363509 140.46 140.46 0.0843475 0.33667 137.828 140.46
0.472836 140.56 0.0183875 0.39522 144.971 140.207 0.0412544 0.366038 140.56 140.56 0.102879 0.337562 137.913 140.56
0.483885 140.66 0.0180343 0.397446 145.071 140.307 0.0344436 0.368205 140.66 140.66 0.135051 0.338519 137.998 140.66
0.467389 140.76 0.0177113 0.39712 145.171 140.407 0.0291726 0.368193 140.76 140.76 0.186977 0.338216 138.083 140.76
0.388659 140.86 0.0175275 0.390541 145.271 140.507 0.0264882 0.363858 140.86 140.86 0.252343 0.334764 138.168 140.86
0.216456 140.96 0.0175881 0.375586 145.371 140.607 0.0252703 0.35235 140.96 140.96 0.293098 0.327627 138.254 140.96
0.0735975 141.06 0.0181127 0.363402 145.471 140.707 0.0247149 0.342402 141.06 141.06 0.298069 0.322653 138.339 141.06
0.0415515 141.16 0.0192795 0.359955 145.571 140.807 0.024429 0.338674 141.16 141.16 0.325975 0.321672 138.424 141.16
0.0348102 141.26 0.0211666 0.358732 145.671 140.907 0.0243012 0.33741 141.26 141.26 0.405689 0.321413 138.509 141.26
0.0310078 141.36 0.0238785 0.357758 145.771 141.007 0.0242777 0.336472 141.36 141.36 0.468523 0.321051 138.594 141.36
0.0286274 141.46 0.027441 0.357157 145.871 141.107 0.0242874 0.335883 141.46 141.46 0.502655 0.321051 138.68 141.46
0.027221 141.56 0.0317665 0.356839 145.971 141.207 0.0243124 0.335211 141.56 141.56 0.516549 0.320788 138.765 141.56
0.0263961 141.66 0.0368245 0.356513 146.071 141.307 0.024362 0.334599 141.66 141.66 0.519289 0.320434 138.85 141.66
0.0259721 141.76 0.0425804 0.355923 146.171 141.407 0.0243946 0.33427 141.76 141.76 0.494796 0.320451 138.935 141.76
0.0257001 141.86 0.0494138 0.35589 146.271 141.507 0.0244103 0.333931 141.86 141.86 0.397047 0.320158 139.02 141.86
0.0255193 141.96 0.0583688 0.355581 146.371 141.607 0.0244375 0.333649 141.96 141.96 0.237143 0.320114 139.105 141.96
0.0254265 142.06 0.0717277 0.355617 146.471 141.707 0.0244381 0.333627 142.06 142.06 0.0805304 0.320137 139.191 142.06
0.0253315 142.16 0.0958504 0.355291 146.571 141.807 0.0244292 0.33332 142.16 142.16 0.0439844 0.320137 139.276 142.16
0.0252746 142.26 0.145236 0.355302 146.671 141.907 0.0244061 0.333034 142.26 142.26 0.0391218 0.319802 139.361 142.26
0.0252625 142.36 0.227202 0.354997 146.771 142.007 0.0243457 0.332987 142.36 142.36 0.0343213 0.319839 139.446 142.36
0.0252268 142.46 0.282922 0.35497 146.871 142.107 0.0243132 0.332725 142.46 142.46 0.0304681 0.319828 139.531 142.46
0.0252027 142.56 0.289116 0.355008 146.971 142.207 0.0242285 0.332709 142.56 142.56 0.0277506 0.319814 139.617 142.56
0.0252019 142.66 0.341509 0.35499 147.071 142.307 0.0241592 0.332708 142.66 142.66 0.0259949 0.319854 139.702 142.66
0.0251634 142.76 0.446544 0.354661 147.171 142.407 0.024069 0.332423 142.76 142.76 0.024971 0.319817 139.787 142.76
0.0251483 142.86 0.506864 0.354697 147.271 142.507 0.0239612 0.3324 142.86 142.86 0.0243742 0.31951 139.872 142.86
0.0251075 142.96 0.526604 0.354346 147.371 142.607 0.0238681 0.332404 142.96 142.96 0.02399 0.319526 139.957 142.96
0.0250457 143.06 0.530844 0.354375 147.471 142.707 0.0237571 0.332101 143.06 143.06 0.0237264 0.319496 140.042 143.06
0.0250064 143.16 0.510647 0.354386 147.571 142.807 0.02363 0.332057 143.16 143.16 0.0235552 0.31953 140.128 143.16
0.0249341 143.26 0.430015 0.354338 147.671 142.907 0.023511 0.332086 143.26 143.26 0.023398 0.319524 140.213 143.26
0.0248512 143.36 0.264583 0.354041 147.771 143.007 0.0233823 0.332089 143.36 143.36 0.0232861 0.319504 140.298 143.36
0.0247938 143.46 0.102139 0.354031 147.871 143.107 0.0232647 0.331743 143.46 143.46 0.0232068 0.319527 140.383 143.46
0.0246923 143.56 0.0445689 0.353993 147.971 143.207 0.0231457 0.331782 143.56 143.56 0.0231092 0.319487 140.468 143.56
0.024593 143.66 0.0379283 0.354043 148.071 143.307 0.0230378 0.331778 143.66 143.66 0.0230438 0.319499 140.554 143.66
0.0245027 143.76 0.0320779 0.354021 148.171 143.407 0.0229097 0.331749 143.76 143.76 0.0229634 0.319537 140.639 143.76
0.0243803 143.86 0.0282274 0.354032 148.271 143.507 0.0227992 0.331776 143.86 143.86 0.0228795 0.319497 140.724 143.86
0.0242631 143.96 0.0261967 0.354053 148.371 143.607 0.0226687 0.331446 143.96 143.96 0.0227861 0.319195 140.809 143.96
0.0241618 144.06 0.0252304 0.353708 148.471 143.707 0.0225713 0.33147 144.06 144.06 0.0226941 0.319211 140.894 144.06
0.0240246 144.16 0.0247451 0.354042 148.571 143.807 0.022444 0.331478 144.16 144.16 0.0226071 0.31918 140.98 144.16
0.0239005 144.26 0.0244911 0.353729 148.671 143.907 0.0223343 0.331448 144.26 144.26 0.0225211 0.319203 141.065 144.26
0.0237982 144.36 0.0243697 0.353689 148.771 144.007 0.0222319 0.331476 144.36 144.36 0.0224143 0.319205 141.15 144.36
0.0236547 144.46 0.0243371 0.353409 148.871 144.107 0.0220974 0.33148 144.46 144.46 0.0223127 0.319181 141.235 144.46
0.0235539 144.56 0.0243197 0.353398 148.971 144.207 0.0219893 0.331456 144.56 144.56 0.0222043 0.319207 141.32 144.56
0.023418 144.66 0.0243359 0.353382 149.071 144.307 0.0218859 0.331488 144.66 144.66 0.0220982 0.319193 141.405 144.66
0.0232954 144.76 0.0243622 0.353418 149.171 144.407 0.021753 0.33115 144.76 144.76 0.0219891 0.31919 141.491 144.76
0.0231916 144.86 0.0243602 0.353398 149.271 144.507 0.0216385 0.331141 144.86 144.86 0.0218905 0.319219 141.576 144.86
0.0230455 144.96 0.0243652 0.353391 149.371 144.607 0.0215257 0.331201 144.96 144.96 0.0217938 0.319208 141.661 144.96
0.0229366 145.06 0.0243605 0.353425 149.471 144.707 0.0213741 0.331148 145.06 145.06 0.0216939 0.319219 141.746 145.06
0.0228276 145.16 0.0243174 0.353387 149.571 144.807 0.0212486 0.331144 145.16 145.16 0.021576 0.319231 141.831 145.16
0.022707 145.26 0.0242971 0.353406 149.671 144.907 0.0211082 0.331174 145.26 145.26 0.0214777 0.319196 141.917 145.26
0.0226059 145.36 0.0242243 0.353415 149.771 145.007 0.0209436 0.331149 145.36 145.36 0.0213781 0.319223 142.002 145.36
0.0225316 145.46 0.0241396 0.353376 149.871 145.107 0.0208098 0.331185 145.46 145.46 0.0212789 0.319218 142.087 145.46
0.0224054 145.56 0.0240731 0.353398 149.971 145.207 0.0206477 0.33117 145.56 145.56 0.0212005 0.319191 142.172 145.56
0.0223254 145.66 0.0239767 0.353411 150.071 145.307 0.0204706 0.331152 145.66 145.66 0.0211078 0.318902 142.257 145.66
0.0222455 145.76 0.0238644 0.353388 150.171 145.407 0.0203187 0.331189 145.76 145.76 0.0210174 0.318897 142.342 145.76
0.0221482 145.86 0.0237674 0.353431 150.271 145.507 0.0201177 0.33084 145.86 145.86 0.0209449 0.318894 142.428 145.86
0.0220849 145.96 0.023639 0.35339 150.371 145.607 0.0199387 0.331156 145.96 145.96 0.0208815 0.318938 142.513 145.96
0.0220212 146.06 0.0235206 0.353096 150.471 145.707 0.019753 0.330883 146.06 146.06 0.0208001 0.318897 142.598 146.06
0.0219375 146.16 0.0234045 0.353089 150.571 145.807 0.019539 0.330851 146.16 146.16 0.0207387 0.318915 142.683 146.16
0.0218941 146.26 0.023263 0.353378 150.671 145.907 0.0193654 0.330879 146.26 146.26 0.0206845 0.318924 142.768 146.26
0.0218293 146.36 0.0231601 0.353092 150.771 146.007 0.0191552 0.330874 146.36 146.36 0.0206116 0.318867 142.854 146.36
0.021776 146.46 0.0230159 0.353077 150.871 146.107 0.0189638 0.330851 146.46 146.46 0.0205647 0.318902 142.939 146.46
0.0217449 146.56 0.0228916 0.353051 150.971 146.207 0.018793 0.330878 146.56 146.56 0.0204969 0.31888 143.024 146.56
0.02168 146.66 0.0227918 0.352774 151.071 146.307 0.0186305 0.330856 146.66 146.66 0.0204531 0.318874 143.109 146.66
0.0216586 146.76 0.0226546 0.352761 151.171 146.407 0.0185451 0.330848 146.76 146.76 0.0204228 0.318906 143.194 146.76
0.021626 146.86 0.022553 0.353069 151.271 146.507 0.0185347 0.330884 146.86 146.86 0.0203639 0.318864 143.279 146.86
0.0215748 146.96 0.0224284 0.353107 151.371 146.607 0.0186268 0.330838 146.96 146.96 0.0203231 0.318871 143.365 146.96
0.0215623 147.06 0.0223134 0.352754 151.471 146.707 0.0189123 0.330867 147.06 147.06 0.0202981 0.318911 143.45 147.06
0.0215522 147.16 0.0221983 0.352775 151.571 146.807 0.0194101 0.330866 147.16 147.16 0.0202499 0.318897 143.535 147.16
0.0215354 147.26 0.0220912 0.352769 151.671 146.907 0.0202132 0.330847 147.26 147.26 0.0202267 0.318883 143.62 147.26
0.0215435 147.36 0.0219711 0.352751 151.771 147.007 0.0214348 0.330882 147.36 147.36 0.0201797 0.318904 143.705 147.36
0.0215255 147.46 0.0218686 0.352793 151.871 147.107 0.023122 0.330886 147.46 147.46 0.0201507 0.318872 143.791 147.46
0.0215171 147.56 0.0217337 0.352795 151.971 147.207 0.0254407 0.330842 147.56 147.56 0.0201268 0.31889 143.876 147.56
0.0215381 147.66 0.0215929 0.352755 152.071 147.307 0.0285841 0.33087 147.66 147.66 0.0201056 0.31891 143.961 147.66
0.0215136 147.76 0.0214721 0.352787 152.171 147.407 0.0326061 0.330863 147.76 147.76 0.0200853 0.318881 144.046 147.76
0.0215419 147.86 0.0213343 0.352773 152.271 147.507 0.0373838 0.330845 147.86 147.86 0.0200928 0.318899 144.131 147.86
0.0215661 147.96 0.02118 0.35275 152.371 147.607 0.0428093 0.330879 147.96 147.96 0.0200757 0.318891 144.217 147.96
0.0215711 148.06 0.0210179 0.35279 152.471 147.707 0.0491073 0.330832 148.06 148.06 0.0200891 0.318891 144.302 148.06
0.0216073 148.16 0.0208291 0.352769 152.571 147.807 0.0572714 0.330868 148.16 148.16 0.0201031 0.31891 144.387 148.16
0.0216419 148.26 0.0206659 0.352792 152.671 147.907 0.069129 0.330866 148.26 148.26 0.0201272 0.318898 144.472 148.26
0.0216694 148.36 0.0204567 0.352804 152.771 148.007 0.0891837 0.330837 148.36 148.36 0.0201663 0.318886 144.557 148.36
0.0217094 148.46 0.0202239 0.352751 152.871 148.107 0.127285 0.330875 148.46 148.46 0.0202445 0.318915 144.642 148.46
0.021746 148.56 0.020006 0.352777 152.971 148.207 0.193664 0.330854 148.56 148.56 0.020337 0.318878 144.728 148.56
0.0217956 148.66 0.0197646 0.352783 153.071 148.307 0.271338 0.330842 148.66 148.66 0.0204818 0.318909 144.813 148.66
0.0218611 148.76 0.0195109 0.352774 153.171 148.407 0.31648 0.330881 148.76 148.76 0.0206467 0.318914 144.898 148.76
0.0218982 148.86 0.0192613 0.352791 153.271 148.507 0.395503 0.330845 148.86 148.86 0.0208833 0.318856 144.983 148.86
0.0219507 148.96 0.0189683 0.352781 153.371 148.607 0.463253 0.330871 148.96 148.96 0.021176 0.318912 145.068 148.96
0.022017 149.06 0.0186901 0.352757 153.471 148.707 0.49594 0.330898 149.06 149.06 0.021541 0.318909 145.154 149.06
0.0220915 149.16 0.0184215 0.352785 153.571 148.807 0.506974 0.330857 149.16 149.16 0.0219887 0.318891 145.239 149.16
0.0221516 149.26 0.0181706 0.353072 153.671 148.907 0.499902 0.330883 149.26 149.26 0.0225428 0.318924 145.324 149.26
0.0222258 149.36 0.0180311 0.353096 153.771 149.007 0.445602 0.330888 149.36 149.36 0.0231705 0.318579 145.409 149.36
0.0222867 149.46 0.0179959 0.353101 153.871 149.107 0.279003 0.33084 149.46 149.46 0.0239331 0.318891 145.494 149.46
0.0223627 149.56 0.018175 0.353081 153.971 149.207 0.0841144 0.330887 149.56 149.56 0.0247904 0.318923 145.579 149.56
0.022444 149.66 0.0186912 0.352783 154.071 149.307 0.0423269 0.330863 149.66 149.66 0.0257438 0.318566 145.665 149.66
0.0224982 149.76 0.0196258 0.35277 154.171 149.407 0.0351335 0.330853 149.76 149.76 0.0268333 0.318897 145.75 149.76
0.0225845 149.86 0.0211583 0.352754 154.271 149.507 0.0296303 0.330888 149.86 149.86 0.0280521 0.318924 145.835 149.86
0.022686 149.96 0.0233834 0.352796 154.371 149.607 0.026711 0.330835 149.96 149.96 0.0293895 0.318881 145.92 149.96
0.0227697 150.06 0.0263228 0.352759 154.471 149.707 0.0254391 0.330871 150.06 150.06 0.0308678 0.31893 146.005 150.06
0.0228953 150.16 0.0300177 0.353076 154.571 149.807 0.0248528 0.330895 150.16 150.16 0.032389 0.318883 146.091 150.16
0.0229786 150.26 0.0343951 0.352793 154.671 149.907 0.02455 0.330855 150.26 150.26 0.0340541 0.318875 146.176 150.26
0.0230853 150.36 0.0393658 0.352764 154.771 150.007 0.0244377 0.330873 150.36 150.36 0.0357703 0.318925 146.261 150.36
0.0232176 150.46 0.0451626 0.353086 154.871 150.107 0.0244184 0.330887 150.46 150.46 0.037538 0.318899 146.346 150.46
0.0233125 150.56 0.0522344 0.352781 154.971 150.207 0.0244464 0.330867 150.56 150.56 0.0394463 0.318889 146.431 150.56
0.0234312 150.66 0.0618235 0.352752 155.071 150.307 0.0244943 0.330874 150.66 150.66 0.0414643 0.318927 146.516 150.66
0.023579 150.76 0.076853 0.35311 155.171 150.407 0.0245353 0.330856 150.76 150.76 0.0436357 0.318885 146.602 150.76
0.0237119 150.86 0.105226 0.352779 155.271 150.507 0.024592 0.330854 150.86 150.86 0.0460109 0.318898 146.687 150.86
0.023845 150.96 0.162505 0.35308 155.371 150.607 0.0246406 0.330896 150.96 150.96 0.0486202 0.318902 146.772 150.96
0.023991 151.06 0.248144 0.353114 155.471 150.707 0.0246543 0.330842 151.06 151.06 0.0515949 0.318852 146.857 151.06
0.0241423 151.16 0.284192 0.352767 155.571 150.807 0.0246731 0.330853 151.16 151.16 0.0550761 0.318899 146.942 151.16
0.0242955 151.26 0.291708 0.353081 155.671 150.907 0.0246708 0.330865 151.26 151.26 0.0592241 0.318893 147.028 151.26
0.0244466 151.36 0.362735 0.353092 155.771 151.007 0.0246568 0.330847 151.36 151.36 0.0644297 0.318883 147.113 151.36
0.0246099 151.46 0.460827 0.353059 155.871 151.107 0.0246427 0.331185 151.46 151.46 0.0712953 0.318911 147.198 151.46
0.0247999 151.56 0.511369 0.3531 155.971 151.207 0.0245687 0.331153 151.56 151.56 0.0810687 0.318881 147.283 151.56
0.0249622 151.66 0.527167 0.352784 156.071 151.307 0.0245074 0.331157 151.66 151.66 0.0962307 0.318887 147.368 151.66
0.0251412 151.76 0.528542 0.353075 156.171 151.407 0.0244524 0.331182 151.76 151.76 0.12141 0.318904 147.454 151.76
0.0253511 151.86 0.500998 0.353098 156.271 151.507 0.0243442 0.33115 151.86 151.86 0.162981 0.318881 147.539 151.86
0.0255371 151.96 0.399813 0.353091 156.371 151.607 0.0242741 0.331177 151.96 151.96 0.221017 0.318915 147.624 151.96
0.0257439 152.06 0.236981 0.353069 156.471 151.707 0.0241659 0.33117 152.06 152.06 0.280925 0.318905 147.709 152.06
0.0259889 152.16 0.0768161 0.353102 156.571 151.807 0.0240502 0.331143 152.16 152.16 0.295273 0.318858 147.794 152.16
0.0262045 152.26 0.0427781 0.353075 156.671 151.907 0.0239337 0.331159 152.26 152.26 0.301571 0.31891 147.879 152.26
0.0264343 152.36 0.036684 0.353074 156.771 152.007 0.0238114 0.331174 152.36 152.36 0.345767 0.318906 147.965 152.36
0.0267036 152.46 0.0311364 0.35309 156.871 152.107 0.0236844 0.331134 152.46 152.46 0.420104 0.318889 148.05 152.46
0.0269323 152.56 0.0276523 0.353063 156.971 152.207 0.0235741 0.331183 152.56 152.56 0.474936 0.318922 148.135 152.56
0.0272244 152.66 0.0259228 0.353096 157.071 152.307 0.0234501 0.331159 152.66 152.66 0.50247 0.318908 148.22 152.66
0.0275114 152.76 0.025087 0.353105 157.171 152.407 0.0233251 0.331157 152.76 152.76 0.514252 0.318927 148.305 152.76
0.0278162 152.86 0.0246404 0.353071 157.271 152.507 0.0232073 0.331178 152.86 152.86 0.514429 0.318926 148.391 152.86
0.0281491 152.96 0.0244224 0.353104 157.371 152.607 0.0230883 0.33115 152.96 152.96 0.481453 0.318889 148.476 152.96
0.028493 153.06 0.0243112 0.353082 157.471 152.707 0.0229688 0.331487 153.06 153.06 0.363435 0.318909 148.561 153.06
0.0288624 153.16 0.0242704 0.353067 157.571 152.807 0.0228351 0.331504 153.16 153.16 0.20933 0.31892 148.646 153.16
0.0292613 153.26 0.0242857 0.353434 157.671 152.907 0.0226988 0.331453 153.26 153.26 0.0672482 0.318884 148.731 153.26
0.0296775 153.36 0.0242964 0.353398 157.771 153.007 0.0226073 0.331488 153.36 153.36 0.0428257 0.31892 148.816 153.36
0.0301041 153.46 0.0242995 0.353404 157.871 153.107 0.0224677 0.331463 153.46 153.46 0.0383365 0.319206 148.902 153.46
0.0305874 153.56 0.0243205 0.353414 157.971 153.207 0.0223598 0.331467 153.56 153.56 0.0336174 0.319199 148.987 153.56
0.0310642 153.66 0.0243013 0.353388 158.071 153.307 0.0222463 0.331491 153.66 153.66 0.029975 0.319231 149.072 153.66
0.0315991 153.76 0.024295 0.353407 158.171 153.407 0.0221249 0.331476 153.76 153.76 0.0273718 0.319201 149.157 153.76
0.0321667 153.86 0.0242547 0.35371 158.271 153.507 0.0220112 0.331472 153.86 153.86 0.0257552 0.319212 149.242 153.86
0.032769 153.96 0.0241884 0.353689 158.371 153.607 0.0218819 0.331802 153.96 153.96 0.0248206 0.319242 149.328 153.96
0.0334308 154.06 0.0241243 0.353721 158.471 153.707 0.0217481 0.331757 154.06 154.06 0.0242443 0.319183 149.413 154.06
0.0341503 154.16 0.0240421 0.353704 158.571 153.807 0.0216316 0.331802 154.16 154.16 0.0238968 0.319225 149.498 154.16
0.0348975 154.26 0.023964 0.353695 158.671 153.907 0.0214886 0.331802 154.26 154.26 0.0236368 0.319219 149.583 154.26
0.0357163 154.36 0.0238638 0.353726 158.771 154.007 0.0213361 0.331771 154.36 154.36 0.0234388 0.319196 149.668 154.36
0.0365545 154.46 0.0237468 0.354004 158.871 154.107 0.0212051 0.331822 154.46 154.46 0.0233163 0.31923 149.753 154.46
0.037496 154.56 0.0236395 0.354021 158.971 154.207 0.0210353 0.331774 154.56 154.56 0.0232103 0.319223 149.839 154.56
0.0385314 154.66 0.0235244 0.354049 159.071 154.307 0.0208729 0.332098 154.66 154.66 0.0231101 0.319208 149.924 154.66
0.039652 154.76 0.023387 0.354012 159.171 154.407 0.0206989 0.332111 154.76 154.76 0.02303 0.319234 150.009 154.76
0.0408876 154.86 0.0232772 0.354011 159.271 154.507 0.0205186 0.332082 154.86 154.86 0.0229427 0.319515 150.094 154.86
0.042234 154.96 0.0231491 0.354338 159.371 154.607 0.02035 0.332415 154.96 154.96 0.0228738 0.319547 150.179 154.96
0.043761 155.06 0.023022 0.354307 159.471 154.707 0.0201457 0.332413 155.06 155.06 0.0228004 0.319594 150.265 155.06
0.0454691 155.16 0.0229207 0.354675 159.571 154.807 0.0199578 0.33238 155.16 155.16 0.0226997 0.319571 150.35 155.16
0.0474063 155.26 0.0227877 0.354652 159.671 154.907 0.0197526 0.332719 155.26 155.26 0.0226103 0.319582 150.435 155.26
0.0496042 155.36 0.0226605 0.354954 159.771 155.007 0.0195407 0.332713 155.36 155.36 0.0225101 0.319592 150.52 155.36
0.0521982 155.46 0.0225456 0.354982 159.871 155.107 0.0193394 0.333011 155.46 155.46 0.0224148 0.319871 150.605 155.46
0.0552725 155.56 0.0224325 0.355262 159.971 155.207 0.0191196 0.33336 155.56 155.56 0.0223326 0.319916 150.69 155.56
0.0589833 155.66 0.0223273 0.355583 160.071 155.307 0.018903 0.333336 155.66 155.66 0.0222114 0.320208 150.776 155.66
0.0636107 155.76 0.022206 0.355908 160.171 155.407 0.0187262 0.333666 155.76 155.76 0.0221305 0.320204 150.861 155.76
0.069614 155.86 0.0220994 0.35652 160.271 155.507 0.0185672 0.33399 155.86 155.86 0.022028 0.320527 150.946 155.86
0.0778482 155.96 0.0220005 0.357159 160.371 155.607 0.0184421 0.334572 155.96 155.96 0.0219121 0.320809 151.031 155.96
0.0899244 156.06 0.0218703 0.357769 160.471 155.707 0.0184247 0.33525 156.06 156.06 0.021795 0.321114 151.116 156.06
0.108287 156.16 0.0217552 0.358995 160.571 155.807 0.018512 0.336507 156.16 156.16 0.0216805 0.321771 151.202 156.16
0.136402 156.26 0.0216313 0.361222 160.671 155.907 0.0187817 0.338041 156.26 156.26 0.0215866 0.322662 151.287 156.26
0.176421 156.36 0.0214889 0.364313 160.771 156.007 0.019303 0.340537 156.36 156.36 0.0214822 0.324199 151.372 156.36
0.224912 156.46 0.0213364 0.368067 160.871 156.107 0.0201359 0.34363 156.46 156.46 0.0214005 0.326061 151.457 156.46
0.274574 156.56 0.0211941 0.372762 160.971 156.207 0.0214022 0.347375 156.56 156.56 0.0212927 0.327924 151.542 156.56
0.295958 156.66 0.0210205 0.375541 161.071 156.307 0.0232467 0.349584 156.66 156.66 0.0212331 0.328896 151.628 156.66
0.315899 156.76 0.0208419 0.377743 161.171 156.407 0.0258263 0.35174 156.76 156.76 0.0211366 0.329817 151.713 156.76
0.363715 156.86 0.0206323 0.382429 161.271 156.507 0.0293983 0.355533 156.86 156.86 0.021056 0.331979 151.798 156.86
0.408182 156.96 0.0204096 0.387411 161.371 156.607 0.0340292 0.359523 156.96 156.96 0.0209813 0.334187 151.883 156.96
0.438492 157.06 0.0201857 0.391494 161.471 156.707 0.0395818 0.362907 157.06 157.06 0.020901 0.335707 151.968 157.06
0.460188 157.16 0.0198962 0.394917 161.571 156.807 0.0462548 0.366042 157.16 157.16 0.0208417 0.336958 152.053 157.16
0.477418 157.26 0.019593 0.397728 161.671 156.907 0.0549055 0.368529 157.26 157.26 0.0207838 0.338235 152.139 157.26
0.481192 157.36 0.0192619 0.399308 161.771 157.007 0.0680973 0.370084 157.36 157.36 0.0207153 0.338815 152.224 157.36
0.448468 157.46 0.0188949 0.397114 161.871 157.107 0.0922077 0.368864 157.46 157.46 0.0206767 0.337597 152.309 157.46
0.334472 157.56 0.0185303 0.387427 161.971 157.207 0.141711 0.361994 157.56 157.56 0.0205969 0.332944 152.394 157.56
0.155463 157.66 0.0181782 0.372167 162.071 157.307 0.224308 0.350212 157.66 157.66 0.0205432 0.325735 152.479 157.66
0.054791 157.76 0.0178748 0.362787 162.171 157.407 0.291466 0.342131 157.76 157.76 0.0204954 0.322359 152.565 157.76
0.0387347 157.86 0.0176953 0.360273 162.271 157.507 0.363528 0.339605 157.86 157.86 0.0204407 0.322016 152.65 157.86
0.0334933 157.96 0.0176746 0.359357 162.371 157.607 0.44576 0.338426 157.96 157.96 0.0203982 0.321735 152.735 157.96
0.0302051 158.06 0.0179018 0.358373 162.471 157.707 0.494792 0.337492 158.06 158.06 0.0203723 0.321465 152.82 158.06
0.0281233 158.16 0.0185584 0.357789 162.571 157.807 0.511097 0.336836 158.16 158.16 0.0203191 0.321105 152.905 158.16
0.0269293 158.26 0.0197415 0.357477 162.671 157.907 0.511061 0.33656 158.26 158.26 0.0202789 0.320789 152.99 158.26
0.0262396 158.36 0.0216371 0.357174 162.771 158.007 0.47664 0.335901 158.36 158.36 0.0202513 0.320813 153.076 158.36
0.0258469 158.46 0.0243208 0.356869 162.871 158.107 0.351421 0.335559 158.46 158.46 0.0202007 0.320771 153.161 158.46
0.0256423 158.56 0.0278022 0.356527 162.971 158.207 0.13362 0.335301 158.56 158.56 0.0201683 0.320481 153.246 158.56
0.0254582 158.66 0.0320928 0.356547 163.071 158.307 0.0472946 0.334941 158.66 158.66 0.0201383 0.320489 153.331 158.66
0.0253561 158.76 0.0370831 0.356248 163.171 158.407 0.0370558 0.334954 158.76 158.76 0.020121 0.320467 153.416 158.76
0.0253015 158.86 0.0427976 0.35622 163.271 158.507 0.0309364 0.334649 158.86 158.86 0.0201028 0.320197 153.502 158.86
0.0252281 158.96 0.0496696 0.35593 163.371 158.607 0.0273439 0.334286 158.96 158.96 0.020076 0.320165 153.587 158.96
0.0252226 159.06 0.0586812 0.355931 163.471 158.707 0.0257889 0.334311 159.06 159.06 0.0200736 0.320173 153.672 159.06
0.0251941 159.16 0.0722601 0.355584 163.571 158.807 0.0250862 0.33399 159.16 159.16 0.0200686 0.320184 153.757 159.16
0.0251604 159.26 0.097095 0.355627 163.671 158.907 0.0247678 0.333956 159.26 159.26 0.0200537 0.319834 153.842 159.26
0.0251439 159.36 0.148134 0.355617 163.771 159.007 0.0246471 0.334002 159.36 159.36 0.0201063 0.319852 153.927 159.36
0.0251304 159.46 0.23166 0.355294 163.871 159.107 0.0246195 0.333652 159.46 159.46 0.0201442 0.319867 154.013 159.46
0.0250898 159.56 0.28333 0.355316 163.971 159.207 0.0246764 0.333663 159.56 159.56 0.0202101 0.319837 154.098 159.56
0.0250724 159.66 0.289389 0.355274 164.071 159.307 0.0247677 0.333676 159.66 159.66 0.0203281 0.319842 154.183 159.66
0.0250162 159.76 0.345243 0.35529 164.171 159.407 0.0248339 0.333322 159.76 159.76 0.0204695 0.319846 154.268 159.76
0.0249632 159.86 0.449788 0.355306 164.271 159.507 0.0249341 0.333352 159.86 159.86 0.0206548 0.319838 154.353 159.86
0.0249005 159.96 0.507848 0.354957 164.371 159.607 0.0249953 0.333366 159.96 159.96 0.0209382 0.319864 154.439 159.96
0.0248275 160.06 0.52648 0.354995 164.471 159.707 0.025043 0.333318 160.06 160.06 0.0212645 0.319537 154.524 160.06
0.0247551 160.16 0.529907 0.354987 164.571 159.807 0.0251051 0.333041 160.16 160.16 0.0216707 0.319511 154.609 160.16
0.0246683 160.26 0.507525 0.354962 164.671 159.907 0.0251174 0.333037 160.26 160.26 0.0221871 0.319541 154.694 160.26
0.0245454 160.36 0.420577 0.354994 164.771 160.007 0.0251333 0.333025 160.36 160.36 0.0227638 0.319525 154.779 160.36
0.0244492 160.46 0.256243 0.354973 164.871 160.107 0.0251285 0.333047 160.46 160.46 0.0235072 0.31954 154.865 160.46
0.0243427 160.56 0.0917228 0.354651 164.971 160.207 0.0250816 0.333023 160.56 160.56 0.0243396 0.319573 154.95 160.56
0.024211 160.66 0.0438388 0.354674 165.071 160.307 0.0250392 0.333043 160.66 160.66 0.0252739 0.319535 155.035 160.66
0.0241047 160.76 0.0373875 0.354648 165.171 160.407 0.0249872 0.332734 160.76 160.76 0.0263647 0.319553 155.12 160.76
0.0239775 160.86 0.0316403 0.354639 165.271 160.507 0.0248931 0.332696 160.86 160.86 0.0275495 0.319539 155.205 160.86
0.0238511 160.96 0.0279383 0.354656 165.371 160.607 0.0248194 0.332718 160.96 160.96 0.0288904 0.319208 155.29 160.96
0.0237544 161.06 0.0260464 0.354633 165.471 160.707 0.0247288 0.332718 161.06 161.06 0.0303708 0.319242 155.376 161.06
0.0236139 161.16 0.0251592 0.354674 165.571 160.807 0.0246221 0.332714 161.16 161.16 0.0319258 0.319224 155.461 161.16
0.0234783 161.26 0.0246993 0.354658 165.671 160.907 0.0245317 0.332746 161.26 161.26 0.0336038 0.319232 155.546 161.26
0.0233597 161.36 0.0244683 0.354314 165.771 161.007 0.0244065 0.332712 161.36 161.36 0.0353623 0.319257 155.631 161.36
0.0232248 161.46 0.0243822 0.354358 165.871 161.107 0.0242936 0.332418 161.46 161.46 0.0371658 0.31922 155.716 161.46
0.0231145 161.56 0.0243193 0.354329 165.971 161.207 0.02417 0.332463 161.56 161.56 0.0390895 0.319244 155.802 161.56
0.0230146 161.66 0.0243323 0.354334 166.071 161.307 0.0240241 0.332412 161.66 161.66 0.0411155 0.31925 155.887 161.66
0.0228687 161.76 0.0243545 0.354362 166.171 161.407 0.0239103 0.332441 161.76 161.76 0.0433106 0.319221 155.972 161.76
0.0227691 161.86 0.0243658 0.354333 166.271 161.507 0.0237722 0.332429 161.86 161.86 0.0457119 0.319236 156.057 161.86
0.0226802 161.96 0.0243817 0.354329 166.371 161.607 0.0236383 0.332402 161.96 161.96 0.0483347 0.31923 156.142 161.96
0.0225643 162.06 0.0243817 0.354355 166.471 161.707 0.0235081 0.33243 162.06 162.06 0.0513007 0.319204 156.227 162.06
0.0224762 162.16 0.0243573 0.354012 166.571 161.807 0.0233715 0.332398 162.16 162.16 0.0547932 0.319233 156.313 162.16
0.0223873 162.26 0.0243181 0.354028 166.671 161.907 0.023261 0.332413 162.26 162.26 0.0589431 0.319222 156.398 162.26
0.0222922 162.36 0.0242742 0.35402 166.771 162.007 0.0231365 0.332433 162.36 162.36 0.0641349 0.319229 156.483 162.36
0.0222135 162.46 0.0242127 0.354002 166.871 162.107 0.0230027 0.33242 162.46 162.46 0.070993 0.31925 156.568 162.46
0.0221359 162.56 0.0241437 0.354047 166.971 162.207 0.0228842 0.332437 162.56 162.56 0.0807168 0.319209 156.653 162.56
0.0220523 162.66 0.0240572 0.354028 167.071 162.307 0.022773 0.332144 162.66 162.66 0.0957975 0.319227 156.739 162.66
0.0219891 162.76 0.0239665 0.354018 167.171 162.407 0.022619 0.332102 162.76 162.76 0.120867 0.31924 156.824 162.76
0.021903 162.86 0.0238502 0.35405 167.271 162.507 0.0225015 0.332128 162.86 162.86 0.162383 0.319223 156.909 162.86
0.0218536 162.96 0.0237352 0.354001 167.371 162.607 0.0223629 0.332111 162.96 162.96 0.220511 0.319255 156.994 162.96
0.0217979 163.06 0.0236483 0.354035 167.471 162.707 0.0222189 0.332083 163.06 163.06 0.280641 0.31925 157.079 163.06
0.0217383 163.16 0.0235025 0.354028 167.571 162.807 0.0220957 0.332123 163.16 163.16 0.29502 0.319223 157.164 163.16
0.0217135 163.26 0.0233749 0.354017 167.671 162.907 0.0219523 0.332108 163.26 163.26 0.301314 0.319249 157.25 163.26
0.0216693 163.36 0.0232575 0.354037 167.771 163.007 0.0218205 0.332106 163.36 163.36 0.344617 0.319233 157.335 163.36
0.0216151 163.46 0.0231258 0.354017 167.871 163.107 0.0216702 0.332126 163.46 163.46 0.419701 0.319236 157.42 163.46
0.0216053 163.56 0.023 0.354028 167.971 163.207 0.021498 0.332098 163.56 163.56 0.474995 0.31929 157.505 163.56
0.0215679 163.66 0.0228805 0.353724 168.071 163.307 0.0213351 0.332109 163.66 163.66 0.502679 0.319232 157.59 163.66
0.02154 163.76 0.0227523 0.353679 168.171 163.407 0.0211593 0.33212 163.76 163.76 0.514455 0.319265 157.676 163.76
0.0215288 163.86 0.0226339 0.353684 168.271 163.507 0.0209779 0.332101 163.86 163.86 0.514509 0.319259 157.761 163.86
0.0214953 163.96 0.022519 0.354034 168.371 163.607 0.0208057 0.332126 163.96 163.96 0.481098 0.318909 157.846 163.96
0.0214919 164.06 0.0224052 0.354001 168.471 163.707 0.0205935 0.332107 164.06 164.06 0.361879 0.318949 157.931 164.06
0.0215025 164.16 0.0222922 0.354354 168.571 163.807 0.0203917 0.332105 164.16 164.16 0.2084 0.31894 158.016 164.16
0.0214742 164.26 0.0221763 0.354359 168.671 163.907 0.020192 0.332124 164.26 164.26 0.0667682 0.318898 158.102 164.26
0.0214885 164.36 0.0220587 0.354313 168.771 164.007 0.0199691 0.332093 164.36 164.36 0.0427684 0.318952 158.187 164.36
0.0215055 164.46 0.0219478 0.354348 168.871 164.107 0.0197468 0.332097 164.46 164.46 0.0382374 0.318932 158.272 164.46
0.021502 164.56 0.0218212 0.354037 168.971 164.207 0.0195193 0.332121 164.56 164.56 0.0334757 0.318928 158.357 164.56
0.0215279 164.66 0.0216961 0.35434 169.071 164.307 0.0192958 0.332079 164.66 164.66 0.0298182 0.318949 158.442 164.66
0.0215562 164.76 0.0215565 0.35403 169.171 164.407 0.0190697 0.332112 164.76 164.76 0.027276 0.318912 158.527 164.76
0.0215656 164.86 0.021417 0.353996 169.271 164.507 0.0188524 0.332103 164.86 164.86 0.0256932 0.318936 158.613 164.86
0.0216235 164.96 0.0212773 0.354013 169.371 164.607 0.0186336 0.332098 164.96 164.96 0.0247929 0.318942 158.698 164.96
0.0216561 165.06 0.0211087 0.35404 169.471 164.707 0.01847 0.332129 165.06 165.06 0.0242318 0.318885 158.783 165.06
0.0217003 165.16 0.020948 0.354009 169.571 164.807 0.0183376 0.332111 165.16 165.16 0.0239024 0.318929 158.868 165.16
0.0217657 165.26 0.0207673 0.354029 169.671 164.907 0.0183079 0.332106 165.26 165.26 0.0236515 0.318929 158.953 165.26
0.0217881 165.36 0.0205651 0.354025 169.771 165.007 0.0183916 0.332114 165.36 165.36 0.0234867 0.318881 159.039 165.36
0.0218511 165.46 0.0203721 0.354013 169.871 165.107 0.0186567 0.332086 165.46 165.46 0.0233659 0.318916 159.124 165.46
0.0219176 165.56 0.0201604 0.35403 169.971 165.207 0.0191967 0.33211 165.56 165.56 0.0232488 0.318902 159.209 165.56
0.0219421 165.66 0.0199191 0.354031 170.071 165.307 0.0200534 0.332121 165.66 165.66 0.0231764 0.318903 159.294 165.66
0.0220215 165.76 0.0196509 0.353993 170.171 165.407 0.0213407 0.332097 165.76 165.76 0.0231001 0.318928 159.379 165.76
0.0220996 165.86 0.0194062 0.354032 170.271 165.507 0.0231941 0.332126 165.86 165.86 0.0230187 0.318896 159.464 165.86
0.0221586 165.96 0.0191111 0.353992 170.371 165.607 0.0257369 0.332152 165.96 165.96 0.0229615 0.318909 159.55 165.96
0.0222359 166.06 0.0188471 0.354007 170.471 165.707 0.0291786 0.332126 166.06 166.06 0.0228674 0.318923 159.635 166.06
0.0223078 166.16 0.0185657 0.354025 170.571 165.807 0.0335807 0.332167 166.16 166.16 0.0227713 0.31889 159.72 166.16
0.0223711 166.26 0.0182935 0.353991 170.671 165.907 0.0387683 0.332094 166.26 166.26 0.0226836 0.318983 159.805 166.26
0.0224584 166.36 0.0180847 0.353999 170.771 166.007 0.0447485 0.332096 166.36 166.36 0.0225906 0.318971 159.89 166.36
0.0225364 166.46 0.0179611 0.35402 170.871 166.107 0.0519902 0.332122 166.46 166.46 0.0224973 0.318947 159.976 166.46
0.0226152 166.56 0.0179954 0.353994 170.971 166.207 0.0618667 0.332081 166.56 166.56 0.022419 0.318935 160.061 166.56
0.0227302 166.66 0.0182907 0.354008 171.071 166.307 0.0774085 0.332114 166.66 166.66 0.0223002 0.318899 160.146 166.66
0.0228148 166.76 0.0189584 0.354012 171.171 166.407 0.10584 0.332121 166.76 166.76 0.0222094 0.318907 160.231 166.76
0.0229191 166.86 0.0201353 0.354004 171.271 166.507 0.159945 0.332091 166.86 166.86 0.0221027 0.318933 160.316 166.86
0.0230518 166.96 0.0219548 0.354366 171.371 166.607 0.239434 0.332122 166.96 166.96 0.0219802 0.318902 160.401 166.96
0.0231526 167.06 0.0245152 0.35402 171.471 166.707 0.29496 0.332085 167.06 167.06 0.021901 0.318927 160.487 167.06
0.0232637 167.16 0.0278434 0.354334 171.571 166.807 0.361792 0.332087 167.16 167.16 0.0218016 0.318933 160.572 167.16
0.0234082 167.26 0.031896 0.354346 171.671 166.907 0.438127 0.33213 167.26 167.26 0.0216936 0.318904 160.657 167.26
0.0235143 167.36 0.0366684 0.354323 171.771 167.007 0.486175 0.332092 167.36 167.36 0.0215979 0.318935 160.742 167.36
0.023653 167.46 0.0421467 0.354338 171.871 167.107 0.503765 0.332107 167.46 167.46 0.0215001 0.318922 160.827 167.46
0.0238043 167.56 0.0486318 0.354336 171.971 167.207 0.505926 0.332116 167.56 167.56 0.0214084 0.318924 160.913 167.56
0.0239398 167.66 0.0570257 0.354017 172.071 167.307 0.476157 0.33208 167.66 167.66 0.0213216 0.318934 160.998 167.66
0.0241062 167.76 0.0693365 0.35436 172.171 167.407 0.360898 0.332124 167.76 167.76 0.0212133 0.318913 161.083 167.76
0.0242406 167.86 0.0910061 0.354339 172.271 167.507 0.14625 0.332084 167.86 167.86 0.0211488 0.318918 161.168 167.86
0.0244216 167.96 0.135272 0.35434 172.371 167.607 0.049206 0.332079 167.96 167.96 0.0210444 0.31893 161.253 167.96
0.0245908 168.06 0.213593 0.35436 172.471 167.707 0.0375472 0.332109 168.06 168.06 0.0209755 0.318892 161.338 168.06
0.024747 168.16 0.280166 0.354339 172.571 167.807 0.0313292 0.332064 168.16 168.16 0.0209114 0.318909 161.424 168.16
0.0249429 168.26 0.287613 0.354353 172.671 167.907 0.0274861 0.332079 168.26 168.26 0.020835 0.31893 161.509 168.26
0.0251337 168.36 0.322514 0.354366 172.771 168.007 0.0257792 0.332098 168.36 168.36 0.0207633 0.318907 161.594 168.36
0.0253047 168.46 0.429317 0.354331 172.871 168.107 0.0249696 0.332064 168.46 168.46 0.0207263 0.318942 161.679 168.46
0.0255283 168.56 0.498454 0.354379 172.971 168.207 0.0246087 0.33209 168.56 168.56 0.0206485 0.31891 161.764 168.56
0.0257368 168.66 0.523233 0.354368 173.071 168.307 0.0244303 0.332084 168.66 168.66 0.0206027 0.318917 161.85 168.66
0.025924 168.76 0.529838 0.354337 173.171 168.407 0.0244094 0.33206 168.76 168.76 0.0205477 0.31893 161.935 168.76
0.0261582 168.86 0.515569 0.354384 173.271 168.507 0.024435 0.332106 168.86 168.86 0.0205004 0.318895 162.02 168.86
0.0264004 168.96 0.449611 0.354658 173.371 168.607 0.0244662 0.332381 168.96 168.96 0.0204533 0.318907 162.105 168.96
0.0266443 169.06 0.285273 0.35434 173.471 168.707 0.0245278 0.332366 169.06 169.06 0.020406 0.318924 162.19 169.06
0.0269355 169.16 0.131937 0.35467 173.571 168.807 0.0245975 0.332412 169.16 169.16 0.0203556 0.319205 162.276 169.16
0.0272042 169.26 0.046855 0.354631 173.671 168.907 0.0246378 0.332363 169.26 169.26 0.0203267 0.318923 162.361 169.26
0.0275034 169.36 0.0387772 0.354656 173.771 169.007 0.024687 0.332368 169.36 169.36 0.020267 0.319223 162.446 169.36
0.0278273 169.46 0.032749 0.354668 173.871 169.107 0.0247193 0.332398 169.46 169.46 0.020233 0.319212 162.531 169.46
0.0281365 169.56 0.0285732 0.354653 173.971 169.207 0.024715 0.332377 169.56 169.56 0.020183 0.319245 162.616 169.56
0.0285028 169.66 0.0263518 0.354676 174.071 169.307 0.0247093 0.33238 169.66 169.66 0.0201505 0.319227 162.701 169.66
0.0288667 169.76 0.0252945 0.354665 174.171 169.407 0.024687 0.332375 169.76 169.76 0.0201364 0.319203 162.787 169.76
0.029241 169.86 0.0247641 0.354945 174.271 169.507 0.0246302 0.332362 169.86 169.86 0.0201101 0.319239 162.872 169.86
0.029677 169.96 0.0245092 0.354989 174.371 169.607 0.0246038 0.332399 169.96 169.96 0.0200582 0.319198 162.957 169.96
0.0301085 170.06 0.0243623 0.354942 174.471 169.707 0.024529 0.332384 170.06 170.06 0.0200461 0.319202 163.042 170.06
0.0305634 170.16 0.0243319 0.354982 174.571 169.807 0.024465 0.332406 170.16 170.16 0.0200523 0.319244 163.127 170.16
0.0310761 170.26 0.0243216 0.354987 174.671 169.907 0.0243628 0.332719 170.26 170.26 0.0200172 0.319204 163.213 170.26
0.0316033 170.36 0.0243229 0.354947 174.771 170.007 0.0242591 0.332671 170.36 170.36 0.0200323 0.31923 163.298 170.36
0.0321669 170.46 0.0243416 0.354984 174.871 170.107 0.0241681 0.33271 170.46 170.46 0.0200486 0.319227 163.383 170.46
0.0328017 170.56 0.0243453 0.354989 174.971 170.207 0.0240561 0.332708 170.56 170.56 0.0200921 0.319205 163.468 170.56
0.033444 170.66 0.0243409 0.355265 175.071 170.307 0.0239204 0.332677 170.66 170.66 0.0201662 0.319235 163.553 170.66
0.0341732 170.76 0.0243413 0.354978 175.171 170.407 0.0238169 0.332708 170.76 170.76 0.020253 0.319236 163.638 170.76
0.0349247 170.86 0.0242907 0.355284 175.271 170.507 0.0236905 0.332694 170.86 170.86 0.0203833 0.319215 163.724 170.86
0.0357134 170.96 0.0242544 0.355272 175.371 170.607 0.0235617 0.333002 170.96 170.96 0.0205629 0.319566 163.809 170.96
0.036574 171.06 0.0241963 0.355304 175.471 170.707 0.0234438 0.333045 171.06 171.06 0.0207781 0.319528 163.894 171.06
0.0375265 171.16 0.0241184 0.355268 175.571 170.807 0.023303 0.332994 171.16 171.16 0.021097 0.31953 163.979 171.16
0.0385268 171.26 0.0240517 0.355599 175.671 170.907 0.0231909 0.332995 171.26 171.26 0.0214864 0.319543 164.064 171.26
0.0396617 171.36 0.0239405 0.355609 175.771 171.007 0.0230626 0.333338 171.36 171.36 0.0219435 0.319503 164.15 171.36
0.0408713 171.46 0.023829 0.355571 175.871 171.107 0.0229528 0.333318 171.46 171.46 0.0225372 0.319522 164.235 171.46
0.0422075 171.56 0.0237373 0.355911 175.971 171.207 0.02284 0.333339 171.56 171.56 0.0232287 0.319546 164.32 171.56
0.0437295 171.66 0.0236008 0.355917 176.071 171.307 0.0227088 0.333333 171.66 171.66 0.0240269 0.319502 164.405 171.66
0.0454211 171.76 0.0234764 0.355881 176.171 171.407 0.022595 0.33363 171.76 171.76 0.0249772 0.319851 164.49 171.76
0.0473194 171.86 0.0233654 0.356232 176.271 171.507 0.022485 0.333665 171.86 171.86 0.0260245 0.319828 164.575 171.86
0.0494999 171.96 0.0232263 0.356212 176.371 171.607 0.0223573 0.333642 171.96 171.96 0.0272088 0.319822 164.661 171.96
0.0520213 172.06 0.0230993 0.356512 176.471 171.707 0.0222413 0.333963 172.06 172.06 0.0285489 0.319857 164.746 172.06
0.0550046 172.16 0.0229882 0.356856 176.571 171.807 0.0221268 0.334315 172.16 172.16 0.0299988 0.320119 164.831 172.16
0.0586368 172.26 0.0228466 0.356824 176.671 171.907 0.0219914 0.334577 172.26 172.26 0.0315968 0.320155 164.916 172.26
0.0630904 172.36 0.0227418 0.357141 176.771 172.007 0.0218581 0.33459 172.36 172.36 0.0332956 0.32019 165.001 172.36
0.0688496 172.46 0.0226248 0.35748 176.871 172.107 0.0217233 0.335228 172.46 172.46 0.0350441 0.320462 165.087 172.46
0.0766795 172.56 0.0224962 0.358056 176.971 172.207 0.0215903 0.335516 172.56 172.56 0.0369018 0.320787 165.172 172.56
0.0879625 172.66 0.0223874 0.359025 177.071 172.307 0.0214541 0.336204 172.66 172.66 0.0388449 0.321118 165.257 172.66
0.105067 172.76 0.0222606 0.360262 177.171 172.407 0.0212925 0.337425 172.76 172.76 0.0409148 0.3217 165.342 172.76
0.131267 172.86 0.0221591 0.362133 177.271 172.507 0.0211382 0.338661 172.86 172.86 0.0431358 0.322655 165.427 172.86
0.169104 172.96 0.0220408 0.364954 177.371 172.607 0.0209796 0.341191 172.96 172.96 0.0455651 0.3239 165.513 172.96
0.216076 173.06 0.021917 0.368695 177.471 172.707 0.0207948 0.343956 173.06 173.06 0.0482621 0.325733 165.598 173.06
0.265248 173.16 0.0218076 0.373064 177.571 172.807 0.0206085 0.34773 173.16 173.16 0.0513283 0.32764 165.683 173.16
0.29475 173.26 0.0216728 0.376511 177.671 172.907 0.0204023 0.350532 173.26 173.26 0.0549404 0.328859 165.768 173.26
0.309194 173.36 0.0215383 0.378672 177.771 173.007 0.0201858 0.352364 173.36 173.36 0.0593628 0.329492 165.853 173.36
0.354312 173.46 0.0214007 0.382748 177.871 173.107 0.0199711 0.355886 173.46 173.46 0.0649978 0.331707 165.938 173.46
0.400507 173.56 0.0212252 0.387749 177.971 173.207 0.0197124 0.359823 173.56 173.56 0.0726828 0.333843 166.024 173.56
0.433362 173.66 0.0210416 0.392386 178.071 173.307 0.0194787 0.363541 173.66 173.66 0.0840929 0.335418 166.109 173.66
0.45592 173.76 0.0208581 0.395878 178.171 173.407 0.019191 0.366687 173.76 173.76 0.102736 0.336664 166.194 173.76
0.473806 173.86 0.0206112 0.398663 178.271 173.507 0.0188996 0.369139 173.86 173.86 0.135089 0.337881 166.279 173.86
0.481221 173.96 0.0203754 0.400525 178.371 173.607 0.0186254 0.37103 173.96 173.96 0.18745 0.338572 166.364 173.96
0.457099 174.06 0.0200991 0.399624 178.471 173.707 0.01835 0.370735 174.06 174.06 0.253312 0.337919 166.45 174.06
0.361956 174.16 0.019798 0.391463 178.571 173.807 0.0181011 0.365099 174.16 174.16 0.292762 0.334162 166.535 174.16
0.185458 174.26 0.0194813 0.376491 178.671 173.907 0.0179577 0.353642 174.26 174.26 0.297524 0.327041 166.62 174.26
0.0629395 174.36 0.019176 0.365288 178.771 174.007 0.0179726 0.344299 174.36 174.36 0.322994 0.322638 166.705 174.36
0.0403274 174.46 0.0188357 0.361815 178.871 174.107 0.0182176 0.341141 174.46 174.46 0.403882 0.322046 166.79 174.46
0.0344144 174.56 0.0185305 0.36058 178.971 174.207 0.0187986 0.339637 174.56 174.56 0.467981 0.321726 166.875 174.56
0.0308139 174.66 0.0182358 0.359976 179.071 174.307 0.019763 0.338676 174.66 174.66 0.502721 0.321402 166.961 174.66
0.0285303 174.76 0.0179589 0.358989 179.171 174.407 0.0212394 0.338042 174.76 174.76 0.516625 0.321107 167.046 174.76
0.0271335 174.86 0.0177849 0.358718 179.271 174.507 0.0233989 0.33746 174.86 174.86 0.51914 0.32109 167.131 174.86
0.0263413 174.96 0.0177445 0.358383 179.371 174.607 0.026365 0.337126 174.96 174.96 0.493877 0.320756 167.216 174.96
0.025896 175.06 0.0179486 0.358049 179.471 174.707 0.0304079 0.336817 175.06 175.06 0.394109 0.320813 167.301 175.06
0.0256125 175.16 0.0185694 0.357803 179.571 174.807 0.0354749 0.336517 175.16 175.16 0.235567 0.320467 167.387 175.16
0.0254559 175.26 0.0196831 0.357445 179.671 174.907 0.0413925 0.336181 175.26 175.26 0.079779 0.320448 167.472 175.26
0.0253388 175.36 0.0214693 0.357452 179.771 175.007 0.048424 0.33589 175.36 175.36 0.0438255 0.320484 167.557 175.36
0.0252402 175.46 0.0240806 0.357159 179.871 175.107 0.0575688 0.335572 175.46 175.46 0.0388613 0.320449 167.642 175.46
0.0252046 175.56 0.0274899 0.357135 179.971 175.207 0.0713438 0.335545 175.56 175.56 0.033946 0.320149 167.727 175.56
0.0251502 175.66 0.0317179 0.35684 180.071 175.307 0.0958786 0.335292 175.66 175.66 0.0300894 0.320182 167.812 175.66
0.025115 175.76 0.0367017 0.356852 180.171 175.407 0.14362 0.335221 175.76 175.76 0.0274092 0.320133 167.898 175.76
0.0251204 175.86 0.0424049 0.35682 180.271 175.507 0.220677 0.334909 175.86 175.86 0.0257876 0.320163 167.983 175.86
0.0250692 175.96 0.0492895 0.356844 180.371 175.607 0.287746 0.334938 175.96 175.96 0.0248735 0.320173 168.068 175.96
0.0250662 176.06 0.0582823 0.356834 180.471 175.707 0.345596 0.334913 176.06 176.06 0.0243163 0.3198 168.153 176.06
0.0250344 176.16 0.0719106 0.356522 180.571 175.807 0.4268 0.334612 176.16 176.16 0.0239841 0.319843 168.238 176.16
0.024979 176.26 0.0969245 0.356536 180.671 175.907 0.482487 0.334623 176.26 176.26 0.0237539 0.31984 168.324 176.26
0.0249501 176.36 0.148545 0.356513 180.771 176.007 0.503532 0.334587 176.36 176.36 0.0235934 0.319815 168.409 176.36
0.0248981 176.46 0.233085 0.356534 180.871 176.107 0.50825 0.33431 176.46 176.46 0.0234824 0.319829 168.494 176.46
0.0248107 176.56 0.283242 0.356543 180.971 176.207 0.485483 0.334285 176.56 176.56 0.0234 0.319808 168.579 176.56
0.0247467 176.66 0.289334 0.356521 181.071 176.307 0.389934 0.334272 176.66 176.66 0.0233356 0.319828 168.664 176.66
0.0246705 176.76 0.346725 0.356544 181.171 176.407 0.17771 0.334299 176.76 176.76 0.0232665 0.319856 168.75 176.76
0.0245724 176.86 0.45151 0.356228 181.271 176.507 0.054252 0.333957 176.86 176.86 0.0231983 0.319824 168.835 176.86
0.0244932 176.96 0.508481 0.356221 181.371 176.607 0.0385034 0.333963 176.96 176.96 0.0231471 0.319859 168.92 176.96
0.0243711 177.06 0.526467 0.356253 181.471 176.707 0.032094 0.33398 177.06 177.06 0.0230604 0.319521 169.005 177.06
0.0242585 177.16 0.52932 0.356219 181.571 176.807 0.0278487 0.333937 177.16 177.16 0.0229967 0.319515 169.09 177.16
0.0241668 177.26 0.505506 0.355908 181.671 176.907 0.0259643 0.333977 177.26 177.26 0.0229091 0.319538 169.175 177.26
0.0240264 177.36 0.414396 0.355946 181.771 177.007 0.0250937 0.333654 177.36 177.36 0.022824 0.319534 169.261 177.36
0.0239188 177.46 0.250543 0.355901 181.871 177.107 0.0246943 0.333638 177.46 177.46 0.0227542 0.319528 169.346 177.46
0.0238043 177.56 0.0862711 0.355927 181.971 177.207 0.0245484 0.333685 177.56 177.56 0.0226494 0.319559 169.431 177.56
0.0236655 177.66 0.0434017 0.35593 182.071 177.307 0.0244865 0.333643 177.66 177.66 0.0225468 0.319523 169.516 177.66
0.0235532 177.76 0.0370003 0.355894 182.171 177.407 0.0245151 0.333636 177.76 177.76 0.022448 0.319518 169.601 177.76
0.023452 177.86 0.0312967 0.355912 182.271 177.507 0.0245847 0.333684 177.86 177.86 0.0223516 0.319538 169.687 177.86
0.0233177 177.96 0.027734 0.355921 182.371 177.607 0.0246384 0.333636 177.96 177.96 0.0222282 0.319505 169.772 177.96
0.0231901 178.06 0.0259571 0.355588 182.471 177.707 0.0247358 0.33334 178.06 178.06 0.022121 0.319529 169.857 178.06
0.0230861 178.16 0.0251253 0.355928 182.571 177.807 0.0247811 0.333354 178.16 178.16 0.0220168 0.319547 169.942 178.16
0.0229499 178.26 0.0246818 0.355891 182.671 177.907 0.0248388 0.333326 178.26 178.26 0.021925 0.319213 170.027 178.26
0.0228488 178.36 0.0244769 0.355891 182.771 178.007 0.0248831 0.333363 178.36 178.36 0.0218181 0.319234 170.112 178.36
0.0227427 178.46 0.0243847 0.355589 182.871 178.107 0.0248956 0.33335 178.46 178.46 0.0217043 0.31922 170.198 178.46
0.0226289 178.56 0.0243587 0.355573 182.971 178.207 0.0249097 0.333333 178.56 178.56 0.0216189 0.31923 170.283 178.56
0.0225341 178.66 0.0243824 0.355609 183.071 178.307 0.0249035 0.333356 178.66 178.66 0.0215204 0.319252 170.368 178.66
0.0224398 178.76 0.0243942 0.355609 183.171 178.407 0.0248707 0.333351 178.76 178.76 0.0214111 0.319211 170.453 178.76
0.0223513 178.86 0.0244101 0.355575 183.271 178.507 0.0248267 0.333338 178.86 178.86 0.0213276 0.319232 170.538 178.86
0.0222752 178.96 0.0244259 0.355594 183.371 178.607 0.0247657 0.333051 178.96 178.96 0.0212317 0.319224 170.624 178.96
0.0221786 179.06 0.0244091 0.355584 183.471 178.707 0.0246856 0.333015 179.06 179.06 0.0211543 0.319222 170.709 179.06
0.0220981 179.16 0.0244085 0.355577 183.571 178.807 0.0246101 0.333048 179.16 179.16 0.0210762 0.319206 170.794 179.16
0.0220282 179.26 0.0243787 0.355669 183.671 178.907 0.0245089 0.33305 179.26 179.26 0.0209927 0.319249 170.879 179.26
0.0219548 179.36 0.0243248 0.355645 183.771 179.007 0.0244043 0.333016 179.36 179.36 0.0209308 0.319202 170.964 179.36
0.0219066 179.46 0.0242672 0.35563 183.871 179.107 0.0243057 0.333055 179.46 179.46 0.0208633 0.319285 171.049 179.46
0.0218267 179.56 0.0241941 0.355626 183.971 179.207 0.0241723 0.333028 179.56 179.56 0.0207676 0.319254 171.135 179.56
0.0217584 179.66 0.0241045 0.355245 184.071 179.307 0.024059 0.333027 179.66 179.66 0.0207101 0.319229 171.22 179.66
0.0217224 179.76 0.0240114 0.35529 184.171 179.407 0.0239367 0.333044 179.76 179.76 0.0206638 0.319244 171.305 179.76
0.0216714 179.86 0.0239068 0.35529 184.271 179.507 0.0237941 0.33301 179.86 179.86 0.0205935 0.319208 171.39 179.86
0.0216418 179.96 0.0237847 0.355259 184.371 179.607 0.0236878 0.333016 179.96 179.96 0.0205417 0.319225 171.475 179.96
0.0216002 180.06 0.0236786 0.355296 184.471 179.707 0.0235639 0.333051 180.06 180.06 0.0204961 0.319232 171.561 180.06
0.0215652 180.16 0.0235394 0.355256 184.571 179.807 0.0234284 0.333016 180.16 180.16 0.020435 0.319198 171.646 180.16
0.0215366 180.26 0.0234159 0.355271 184.671 179.907 0.0233236 0.333048 180.26 180.26 0.0203871 0.319217 171.731 180.26
0.0215218 180.36 0.0232864 0.3553 184.771 180.007 0.0231775 0.333029 180.36 180.36 0.0203251 0.319225 171.816 180.36
0.021481 180.46 0.0231673 0.35526 184.871 180.107 0.0230632 0.333023 180.46 180.46 0.0202813 0.319193 171.901 180.46
0.0214766 180.56 0.0230515 0.355282 184.971 180.207 0.0229501 0.333036 180.56 180.56 0.0202429 0.319237 171.986 180.56
0.0214735 180.66 0.0229379 0.35531 185.071 180.307 0.0228181 0.333019 180.66 180.66 0.0201907 0.319222 172.072 180.66
0.0214534 180.76 0.0228108 0.355286 185.171 180.407 0.0226937 0.333016 180.76 180.76 0.0201505 0.319214 172.157 180.76
0.0214766 180.86 0.0226958 0.355306 185.271 180.507 0.0225852 0.332744 180.86 180.86 0.020127 0.319254 172.242 180.86
0.0214778 180.96 0.0225629 0.35529 185.371 180.607 0.0224393 0.332699 180.96 180.96 0.0200637 0.319204 172.327 180.96
0.0214769 181.06 0.0224562 0.355261 185.471 180.707 0.0223216 0.332726 181.06 181.06 0.0200383 0.31924 172.412 181.06
0.0214969 181.16 0.0223444 0.355286 185.571 180.807 0.0222019 0.332738 181.16 181.16 0.0200098 0.318953 172.498 181.16
0.0215125 181.26 0.0222183 0.355266 185.671 180.907 0.0220713 0.332697 181.26 181.26 0.0199763 0.319222 172.583 181.26
0.0215308 181.36 0.0221011 0.355278 185.771 181.007 0.021941 0.332733 181.36 181.36 0.0199538 0.318929 172.668 181.36
0.0215718 181.46 0.0219766 0.35528 185.871 181.107 0.0217919 0.332731 181.46 181.46 0.0199364 0.318921 172.753 181.46
0.0215831 181.56 0.0218503 0.355231 185.971 181.207 0.0216596 0.332711 181.56 181.56 0.0199413 0.319211 172.838 181.56
0.0216402 181.66 0.0217253 0.355271 186.071 181.307 0.0215099 0.332766 181.66 181.66 0.0199647 0.318945 172.924 181.66
0.0216781 181.76 0.0215955 0.355283 186.171 181.407 0.021346 0.332719 181.76 181.76 0.0199984 0.318915 173.009 181.76
0.0217094 181.86 0.0214415 0.355264 186.271 181.507 0.0212046 0.332755 181.86 181.86 0.0200807 0.31923 173.094 181.86
0.0217774 181.96 0.0213132 0.35528 186.371 181.607 0.0210177 0.332771 181.96 181.96 0.020207 0.318948 173.179 181.96
0.0218323 182.06 0.0211417 0.355282 186.471 181.707 0.0208314 0.332721 182.06 182.06 0.0203443 0.318901 173.264 182.06
0.0218738 182.16 0.0209569 0.355267 186.571 181.807 0.0206498 0.33275 182.16 182.16 0.0205699 0.319227 173.349 182.16
0.0219556 182.26 0.020787 0.355299 186.671 181.907 0.0204337 0.332738 182.26 182.26 0.0208462 0.318943 173.435 182.26
0.0219971 182.36 0.0205895 0.355283 186.771 182.007 0.020221 0.332725 182.36 182.36 0.0211974 0.318888 173.52 182.36
0.0220575 182.46 0.0203912 0.355309 186.871 182.107 0.0200288 0.332753 182.46 182.46 0.021663 0.318923 173.605 182.46
0.0221534 182.56 0.0201458 0.355315 186.971 182.207 0.0197984 0.332714 182.56 182.56 0.0222158 0.318917 173.69 182.56
0.0222212 182.66 0.0198982 0.355272 187.071 182.307 0.0195827 0.332714 182.66 182.66 0.0228968 0.318902 173.775 182.66
0.0222711 182.76 0.0196587 0.355289 187.171 182.407 0.0193565 0.332743 182.76 182.76 0.0236982 0.318927 173.861 182.76
0.0223885 182.86 0.0193728 0.35529 187.271 182.507 0.0191287 0.33271 182.86 182.86 0.0246374 0.318926 173.946 182.86
0.0224454 182.96 0.0190815 0.355264 187.371 182.607 0.0189105 0.332728 182.96 182.96 0.0256825 0.318906 174.031 182.96
0.0225299 183.06 0.0188004 0.355309 187.471 182.707 0.0186947 0.332743 183.06 183.06 0.0268772 0.318954 174.116 183.06
0.0226347 183.16 0.0185131 0.355288 187.571 182.807 0.0185018 0.332704 183.16 183.16 0.028205 0.318907 174.201 183.16
0.0227068 183.26 0.0182299 0.355271 187.671 182.907 0.018371 0.332736 183.26 183.26 0.0296901 0.318898 174.286 183.26
0.0228108 183.36 0.0180225 0.355309 187.771 183.007 0.0182929 0.332716 183.36 183.36 0.0312854 0.318945 174.372 183.36
0.0229242 183.46 0.017902 0.355274 187.871 183.107 0.018353 0.33272 183.46 183.46 0.0329847 0.318885 174.457 183.46
0.0230282 183.56 0.0179687 0.355606 187.971 183.207 0.0185768 0.332738 183.56 183.56 0.0348157 0.318936 174.542 183.56
0.0231431 183.66 0.018285 0.355609 188.071 183.307 0.0190046 0.332715 183.66 183.66 0.0366735 0.318937 174.627 183.66
0.0232635 183.76 0.0190147 0.355569 188.171 183.407 0.019776 0.332713 183.76 183.76 0.0386401 0.318907 174.712 183.76
0.0233958 183.86 0.0203207 0.355616 188.271 183.507 0.0209388 0.332752 183.86 183.86 0.04074 0.318936 174.798 183.86
0.0235384 183.96 0.0222754 0.355603 188.371 183.607 0.0226368 0.332713 183.96 183.96 0.0429689 0.318903 174.883 183.96
0.0236687 184.06 0.0250146 0.355557 188.471 183.707 0.0250142 0.332746 184.06 184.06 0.0454001 0.318902 174.968 184.06
0.0238135 184.16 0.0285872 0.355608 188.571 183.807 0.0282526 0.333045 184.16 184.16 0.0480787 0.318931 175.053 184.16
0.0239731 184.26 0.0329229 0.355588 188.671 183.907 0.0324479 0.333024 184.26 184.26 0.0510859 0.318899 175.138 184.26
0.0241259 184.36 0.0379855 0.355583 188.771 184.007 0.0375823 0.333065 184.36 184.36 0.0546133 0.318909 175.223 184.36
0.0242982 184.46 0.0438617 0.355609 188.871 184.107 0.0434843 0.333036 184.46 184.46 0.0588392 0.318938 175.309 184.46
0.0244827 184.56 0.0509892 0.355574 188.971 184.207 0.0506156 0.333045 184.56 184.56 0.0640635 0.318894 175.394 184.56
0.0246346 184.66 0.0606454 0.3556 189.071 184.307 0.060218 0.333056 184.66 184.66 0.0710547 0.318934 175.479 184.66
0.0248255 184.76 0.0757695 0.355611 189.171 184.407 0.0751386 0.333029 184.76 184.76 0.0809663 0.318927 175.564 184.76
0.0250088 184.86 0.104564 0.355576 189.271 184.507 0.102247 0.333047 184.86 184.86 0.0964156 0.318882 175.649 184.86
0.0251899 184.96 0.163398 0.355611 189.371 184.607 0.15447 0.333072 184.96 184.96 0.12225 0.31893 175.735 184.96
0.0254044 185.06 0.250928 0.35561 189.471 184.707 0.233745 0.33304 185.06 185.06 0.164906 0.318919 175.82 185.06
0.0256051 185.16 0.283521 0.355583 189.571 184.807 0.2927 0.333059 185.16 185.16 0.22404 0.319207 175.905 185.16
0.0258112 185.26 0.291782 0.355626 189.671 184.907 0.356679 0.333045 185.26 185.26 0.282927 0.319226 175.99 185.26
0.0260701 185.36 0.367998 0.355597 189.771 185.007 0.434741 0.333045 185.36 185.36 0.294965 0.319216 176.075 185.36
0.0262944 185.46 0.465517 0.355594 189.871 185.107 0.485063 0.333073 185.46 185.46 0.301275 0.319217 176.161 185.46
0.0265259 185.56 0.513087 0.355612 189.971 185.207 0.503542 0.333036 185.56 185.56 0.34545 0.318947 176.246 185.56
0.0268076 185.66 0.527513 0.355593 190.071 185.307 0.506411 0.333056 185.66 185.66 0.420819 0.318924 176.331 185.66
0.027047 185.76 0.527213 0.355618 190.171 185.407 0.478587 0.333046 185.76 185.76 0.475731 0.319227 176.416 185.76
0.027356 185.86 0.495468 0.355601 190.271 185.507 0.368714 0.333041 185.86 185.86 0.502928 0.319235 176.501 185.86
0.0276859 185.96 0.382315 0.355579 190.371 185.607 0.154143 0.33306 185.96 185.96 0.514363 0.319192 176.586 185.96
0.0279697 186.06 0.221545 0.3556 190.471 185.707 0.0503469 0.333047 186.06 186.06 0.5138 0.319217 176.672 186.06
0.028315 186.16 0.0685205 0.355599 190.571 185.807 0.0376713 0.333344 186.16 186.16 0.478466 0.319189 176.757 186.16
0.0286917 186.26 0.0419215 0.355579 190.671 185.907 0.031427 0.333375 186.26 186.26 0.355164 0.319202 176.842 186.26
0.0290586 186.36 0.0357611 0.355603 190.771 186.007 0.0275211 0.333356 186.36 186.36 0.20461 0.319232 176.927 186.36
0.0294717 186.46 0.0303967 0.355585 190.871 186.107 0.0258021 0.333336 186.46 186.46 0.0651173 0.319191 177.012 186.46
0.0298951 186.56 0.0272456 0.35589 190.971 186.207 0.0250356 0.33338 186.56 186.56 0.0425487 0.319214 177.098 186.56
0.0303518 186.66 0.0257328 0.355911 191.071 186.307 0.0246605 0.333347 186.66 186.66 0.0379569 0.31925 177.183 186.66
0.0308484 186.76 0.0249961 0.355882 191.171 186.407 0.0245176 0.333359 186.76 186.76 0.0331246 0.319194 177.268 186.76
0.0313524 186.86 0.0246312 0.355906 191.271 186.507 0.0244697 0.333356 186.86 186.86 0.0295116 0.319219 177.353 186.86
0.0319074 186.96 0.0244491 0.355909 191.371 186.607 0.0244983 0.333321 186.96 186.96 0.027041 0.319233 177.438 186.96
0.0324987 187.06 0.0243596 0.355883 191.471 186.707 0.0245531 0.333363 187.06 187.06 0.0255395 0.319221 177.523 187.06
0.0331131 187.16 0.0243518 0.355903 191.571 186.807 0.0246185 0.333646 187.16 187.16 0.0247157 0.31924 177.609 187.16
0.0338284 187.26 0.0243635 0.355905 191.671 186.907 0.0246856 0.33364 187.26 187.26 0.0242073 0.319224 177.694 187.26
0.0345658 187.36 0.0243909 0.356192 191.771 187.007 0.0247547 0.333675 187.36 187.36 0.0238691 0.319197 177.779 187.36
0.0353319 187.46 0.0244154 0.356219 191.871 187.107 0.0247843 0.33364 187.46 187.46 0.0236508 0.319234 177.864 187.46
0.036151 187.56 0.0244068 0.356195 191.971 187.207 0.0248234 0.333644 187.56 187.56 0.0234902 0.319181 177.949 187.56
0.0370506 187.66 0.0244057 0.356192 192.071 187.307 0.0248336 0.333676 187.66 187.66 0.023389 0.319216 178.035 187.66
0.038023 187.76 0.0244041 0.356219 192.171 187.407 0.0248253 0.333933 187.76 187.76 0.0232998 0.319535 178.12 187.76
0.0391119 187.86 0.024365 0.356494 192.271 187.507 0.0248199 0.333968 187.86 187.86 0.0232136 0.319509 178.205 187.86
0.0402608 187.96 0.0243265 0.356518 192.371 187.607 0.0247853 0.333979 187.96 187.96 0.02315 0.319529 178.29 187.96
0.0415134 188.06 0.024253 0.356533 192.471 187.707 0.024736 0.333952 188.06 188.06 0.0230784 0.319528 178.375 188.06
0.042955 188.16 0.0241811 0.356826 192.571 187.807 0.0246738 0.334302 188.16 188.16 0.0230152 0.319515 178.46 188.16
0.0445224 188.26 0.0240891 0.356833 192.671 187.907 0.0245959 0.334294 188.26 188.26 0.0229457 0.319536 178.546 188.26
0.0463026 188.36 0.0239844 0.356816 192.771 188.007 0.0245249 0.334269 188.36 188.36 0.0228559 0.31953 178.631 188.36
0.048319 188.46 0.0238818 0.357136 192.871 188.107 0.0244244 0.33463 188.46 188.46 0.0227807 0.319826 178.716 188.46
0.0506156 188.56 0.0237823 0.357477 192.971 188.207 0.0243073 0.334572 188.56 188.56 0.0227 0.319851 178.801 188.56
0.0533121 188.66 0.0236423 0.357427 193.071 188.307 0.0241987 0.334916 188.66 188.66 0.0225932 0.31982 178.886 188.66
0.0565331 188.76 0.0235303 0.357771 193.171 188.407 0.0241011 0.335264 188.76 188.76 0.0225064 0.320134 178.972 188.76
0.0604076 188.86 0.023411 0.358105 193.271 188.507 0.0239751 0.335539 188.86 188.86 0.022409 0.320175 179.057 188.86
0.0652895 188.96 0.0232756 0.358387 193.371 188.607 0.0238552 0.335897 188.96 188.96 0.0222889 0.320127 179.142 188.96
0.0716986 189.06 0.023165 0.359056 193.471 188.707 0.0237187 0.336197 189.06 189.06 0.0221968 0.320457 179.227 189.06
0.0805734 189.16 0.0230324 0.359668 193.571 188.807 0.0235819 0.336468 189.16 189.16 0.0220964 0.320777 179.312 189.16
0.0936503 189.26 0.0228943 0.360552 193.671 188.907 0.0234792 0.337447 189.26 189.26 0.0219714 0.321363 179.398 189.26
0.113594 189.36 0.022804 0.362202 193.771 189.007 0.0233437 0.338677 189.36 189.36 0.0218842 0.322023 179.483 189.36
0.14375 189.46 0.0226872 0.364329 193.871 189.107 0.0232281 0.34053 189.46 189.46 0.0217851 0.322925 179.568 189.46
0.185169 189.56 0.0225741 0.367458 193.971 189.207 0.023105 0.343039 189.56 189.56 0.0216875 0.324493 179.653 189.56
0.233071 189.66 0.0224455 0.371527 194.071 189.307 0.0229865 0.346138 189.66 189.66 0.0215895 0.32639 179.738 189.66
0.280264 189.76 0.0223223 0.375854 194.171 189.407 0.022882 0.34959 189.76 189.76 0.0214745 0.327906 179.823 189.76
0.296563 189.86 0.0222149 0.37839 194.271 189.507 0.0227379 0.351762 189.86 189.86 0.0213876 0.328876 179.909 189.86
0.3214 189.96 0.0220931 0.381209 194.371 189.607 0.0226177 0.354216 189.96 189.96 0.0212922 0.330122 179.994 189.96
0.370426 190.06 0.0219573 0.385838 194.471 189.707 0.0225183 0.35797 190.06 190.06 0.0212059 0.332279 180.079 190.06
0.412996 190.16 0.0218273 0.39085 194.571 189.807 0.0223758 0.362322 190.16 190.16 0.0211267 0.334166 180.164 190.16
0.441117 190.26 0.0216672 0.394908 194.671 189.907 0.0222563 0.36572 190.26 190.26 0.0210448 0.335732 180.249 190.26
0.461756 190.36 0.0215084 0.398333 194.771 190.007 0.0221255 0.368566 190.36 190.36 0.0209733 0.336952 180.335 190.36
0.477452 190.46 0.0213576 0.400881 194.871 190.107 0.0219675 0.37103 190.46 190.46 0.0209135 0.33822 180.42 190.46
0.476512 190.56 0.0211554 0.402081 194.971 190.207 0.0218489 0.372291 190.56 190.56 0.020837 0.338535 180.505 190.56
0.433604 190.66 0.0209495 0.399291 195.071 190.307 0.0216621 0.370739 190.66 190.66 0.0207721 0.336949 180.59 190.66
0.300807 190.76 0.0207092 0.388372 195.171 190.407 0.0214832 0.362618 190.76 190.76 0.0207135 0.331679 180.675 190.76
0.130202 190.86 0.0204545 0.373356 195.271 190.507 0.0212967 0.351147 190.86 190.86 0.0206377 0.325117 180.76 190.86
0.0496017 190.96 0.0202131 0.36526 195.371 190.607 0.0210849 0.343656 190.96 190.96 0.0205955 0.322332 180.846 190.96
0.03791 191.06 0.0199374 0.362812 195.471 190.707 0.020895 0.341159 191.06 191.06 0.0205265 0.322037 180.931 191.06
0.0330779 191.16 0.019643 0.361816 195.571 190.807 0.0206922 0.340257 191.16 191.16 0.0204679 0.321686 181.016 191.16
0.0299746 191.26 0.0193574 0.360887 195.671 190.907 0.0204688 0.339289 191.26 191.26 0.0204277 0.321412 181.101 191.26
0.0279731 191.36 0.0190511 0.360582 195.771 191.007 0.0202546 0.338666 191.36 191.36 0.0203609 0.321095 181.186 191.36
0.0268089 191.46 0.0187188 0.359912 195.871 191.107 0.0200295 0.338065 191.46 191.46 0.0202942 0.320749 181.272 191.46
0.0261623 191.56 0.0184253 0.359657 195.971 191.207 0.0197906 0.337718 191.56 191.56 0.0202624 0.320795 181.357 191.56
0.0257561 191.66 0.0181134 0.359329 196.071 191.307 0.019563 0.337452 191.66 191.66 0.0202159 0.320454 181.442 191.66
0.0255448 191.76 0.0178532 0.358997 196.171 191.407 0.0193005 0.337133 191.76 191.76 0.0201633 0.320453 181.527 191.76
0.0253794 191.86 0.0177144 0.358721 196.271 191.507 0.0190562 0.336784 191.86 191.86 0.0201188 0.32049 181.612 191.86
0.0252601 191.96 0.017733 0.35869 196.371 191.607 0.0188144 0.336515 191.96 191.96 0.0200728 0.32014 181.697 191.96
0.0251998 192.06 0.0180734 0.358397 196.471 191.707 0.0185776 0.336494 192.06 192.06 0.0200336 0.320151 181.783 192.06
0.025156 192.16 0.0188423 0.358415 196.571 191.807 0.0183799 0.336176 192.16 192.16 0.0199983 0.320175 181.868 192.16
0.025116 192.26 0.0201902 0.358077 196.671 191.907 0.0182399 0.336215 192.26 192.26 0.0199638 0.32015 181.953 192.26
0.0251012 192.36 0.0223133 0.35811 196.771 192.007 0.0181452 0.335862 192.36 192.36 0.0199391 0.319857 182.038 192.36
0.0250645 192.46 0.0252309 0.35777 196.871 192.107 0.0182076 0.335878 192.46 192.46 0.0199251 0.319846 182.123 192.46
0.0250473 192.56 0.0290534 0.357748 196.971 192.207 0.0184473 0.335572 192.56 192.56 0.0199196 0.319821 182.209 192.56
0.0250265 192.66 0.0336747 0.357769 197.071 192.307 0.0189466 0.335529 192.66 192.66 0.0199417 0.319861 182.294 192.66
0.024982 192.76 0.0390793 0.357765 197.171 192.407 0.0198398 0.335566 192.76 192.76 0.0199742 0.319852 182.379 192.76
0.0249445 192.86 0.0454079 0.357438 197.271 192.507 0.0211277 0.335249 192.86 192.86 0.0200281 0.31983 182.464 192.86
0.0249148 192.96 0.0533327 0.357475 197.371 192.607 0.0230583 0.335225 192.96 192.96 0.0201395 0.319856 182.549 192.96
0.0248486 193.06 0.0644547 0.357441 197.471 192.707 0.0257494 0.335265 193.06 193.06 0.0202518 0.319511 182.634 193.06
0.0247934 193.16 0.083181 0.357478 197.571 192.807 0.0293985 0.335244 193.16 193.16 0.0204673 0.319526 182.72 193.16
0.0247065 193.26 0.120995 0.357165 197.671 192.907 0.0340895 0.335235 193.26 193.26 0.0207271 0.319561 182.805 193.26
0.0246289 193.36 0.193746 0.357146 197.771 193.007 0.0396833 0.334959 193.36 193.36 0.021058 0.319515 182.89 193.36
0.0245466 193.46 0.272938 0.357168 197.871 193.107 0.0462316 0.334918 193.46 193.46 0.0215096 0.319536 182.975 193.46
0.0244389 193.56 0.28539 0.356853 197.971 193.207 0.054557 0.33494 193.56 193.56 0.0220417 0.319542 183.06 193.56
0.0243386 193.66 0.307124 0.356867 198.071 193.307 0.0665466 0.334647 193.66 193.66 0.0226971 0.31952 183.146 193.66
0.0242426 193.76 0.413285 0.35688 198.171 193.407 0.0869391 0.334606 193.76 193.76 0.0235102 0.31955 183.231 193.76
0.0241142 193.86 0.491189 0.356848 198.271 193.507 0.126421 0.334635 193.86 193.86 0.0244279 0.319541 183.316 193.86
0.0239965 193.96 0.52132 0.356855 198.371 193.607 0.196256 0.334604 193.96 193.96 0.0254785 0.319533 183.401 193.96
0.0238853 194.06 0.529728 0.356548 198.471 193.707 0.274746 0.334589 194.06 194.06 0.0266763 0.319542 183.486 194.06
0.0237445 194.16 0.519565 0.356528 198.571 193.807 0.32125 0.334632 194.16 194.16 0.028005 0.319217 183.572 194.16
0.0236469 194.26 0.464147 0.356546 198.671 193.907 0.403775 0.334291 194.26 194.26 0.0295207 0.319226 183.657 194.26
0.0235288 194.36 0.305646 0.356554 198.771 194.007 0.469817 0.334308 194.36 194.36 0.031148 0.319251 183.742 194.36
0.0233934 194.46 0.155632 0.356516 198.871 194.107 0.498832 0.33431 194.46 194.46 0.0328656 0.319205 183.827 194.46
0.0232789 194.56 0.049546 0.356245 198.971 194.207 0.507732 0.334271 194.56 194.56 0.0347153 0.319244 183.912 194.56
0.0231527 194.66 0.039351 0.356215 199.071 194.307 0.495727 0.33429 194.66 194.66 0.0366141 0.319234 183.997 194.66
0.0230162 194.76 0.0331906 0.356215 199.171 194.407 0.429045 0.334302 194.76 194.76 0.0386213 0.319214 184.083 194.76
0.0229237 194.86 0.0287948 0.356245 199.271 194.507 0.241762 0.333959 194.86 194.86 0.040749 0.319254 184.168 194.86
0.0228063 194.96 0.0264365 0.356206 199.371 194.607 0.0698179 0.33399 194.96 194.96 0.0430159 0.319223 184.253 194.96
0.0227044 195.06 0.0253656 0.356214 199.471 194.707 0.0404663 0.333959 195.06 195.06 0.0454812 0.319211 184.338 195.06
0.0226122 195.16 0.0248198 0.356233 199.571 194.807 0.033619 0.333961 195.16 195.16 0.0482214 0.31926 184.423 195.16
0.0224955 195.26 0.0245548 0.356202 199.671 194.907 0.0286497 0.333994 195.26 195.26 0.0513111 0.31924 184.509 195.26
0.0224111 195.36 0.024447 0.356243 199.771 195.007 0.0262635 0.333935 195.36 195.36 0.0549219 0.31924 184.594 195.36
0.0223283 195.46 0.0244035 0.356222 199.871 195.107 0.0252431 0.33395 195.46 195.46 0.0592525 0.319258 184.679 195.46
0.0222338 195.56 0.0244171 0.356209 199.971 195.207 0.0247662 0.333988 195.56 195.56 0.0647064 0.319223 184.764 195.56
0.0221599 195.66 0.0244387 0.356238 200.071 195.307 0.0245349 0.333933 195.66 195.66 0.0719671 0.319257 184.849 195.66
0.0220677 195.76 0.0244569 0.356227 200.171 195.407 0.0245017 0.333953 195.76 195.76 0.0824495 0.319243 184.934 195.76
0.0219985 195.86 0.024477 0.356205 200.271 195.507 0.0245044 0.333956 195.86 195.86 0.0989742 0.319213 185.02 195.86
0.02195 195.96 0.0244926 0.35624 200.371 195.607 0.0245561 0.333926 195.96 195.96 0.126806 0.319262 185.105 195.96
0.0218618 196.06 0.0244647 0.356198 200.471 195.707 0.0246598 0.333977 196.06 196.06 0.172198 0.319222 185.19 196.06
0.0218064 196.16 0.0244438 0.355902 200.571 195.807 0.0247216 0.333951 196.16 196.16 0.232971 0.319223 185.275 196.16
0.0217688 196.26 0.0243998 0.355901 200.671 195.907 0.0247869 0.333957 196.26 196.26 0.287249 0.319231 185.36 196.26
0.0217087 196.36 0.0243582 0.355893 200.771 196.007 0.0248615 0.333667 196.36 196.36 0.295532 0.319208 185.446 196.36
0.0216557 196.46 0.0242977 0.355909 200.871 196.107 0.0248912 0.333628 196.46 196.46 0.302677 0.319232 185.531 196.46
0.021625 196.56 0.0242208 0.355932 200.971 196.207 0.0249142 0.333665 196.56 196.56 0.356429 0.319268 185.616 196.56
0.021567 196.66 0.0241333 0.355904 201.071 196.307 0.0249352 0.333661 196.66 196.66 0.429734 0.319225 185.701 196.66
0.0215563 196.76 0.024034 0.355939 201.171 196.407 0.0249217 0.333635 196.76 196.76 0.481219 0.319273 185.786 196.76
0.0215191 196.86 0.0239096 0.3559 201.271 196.507 0.0248979 0.333666 196.86 196.86 0.50531 0.319254 185.871 196.86
0.0214858 196.96 0.0238064 0.355921 201.371 196.607 0.0248554 0.333651 196.96 196.96 0.515205 0.318914 185.957 196.96
0.0214951 197.06 0.023683 0.355928 201.471 196.707 0.0247938 0.333627 197.06 197.06 0.511521 0.31896 186.042 197.06
0.0214703 197.16 0.0235496 0.355892 201.571 196.807 0.0247426 0.333672 197.16 197.16 0.466904 0.318937 186.127 197.16
0.0214519 197.26 0.0234247 0.355912 201.671 196.907 0.0246459 0.333637 197.26 197.26 0.326624 0.318913 186.212 197.26
0.0214603 197.36 0.0232982 0.355908 201.771 197.007 0.0245802 0.333643 197.36 197.36 0.182069 0.31894 186.297 197.36
0.0214426 197.46 0.0231625 0.355889 201.871 197.107 0.0244766 0.333685 197.46 197.46 0.0573462 0.31891 186.383 197.46
0.0214554 197.56 0.0230582 0.355914 201.971 197.207 0.0243555 0.333636 197.56 197.56 0.0417843 0.318939 186.468 197.56
0.0214638 197.66 0.0229272 0.355898 202.071 197.307 0.024262 0.333673 197.66 197.66 0.0371288 0.318953 186.553 197.66
0.0214595 197.76 0.0228119 0.355899 202.171 197.407 0.0241337 0.333667 197.76 197.76 0.0324195 0.318914 186.638 197.76
0.0214753 197.86 0.02269 0.355918 202.271 197.507 0.0240106 0.333653 197.86 197.86 0.0290064 0.318951 186.723 197.86
0.0215264 197.96 0.0225622 0.355891 202.371 197.607 0.0239075 0.333672 197.96 197.96 0.026705 0.318931 186.809 197.96
0.0215433 198.06 0.022448 0.355596 202.471 197.707 0.0237555 0.333647 198.06 198.06 0.0253717 0.318903 186.894 198.06
0.0215705 198.16 0.0223376 0.355617 202.571 197.807 0.0236485 0.333646 198.16 198.16 0.02463 0.318942 186.979 198.16
0.0216199 198.26 0.0222084 0.355582 202.671 197.907 0.0235083 0.333655 198.26 198.26 0.0241525 0.318927 187.064 198.26
0.0216461 198.36 0.0221039 0.355607 202.771 198.007 0.0233874 0.333626 198.36 198.36 0.0238518 0.318915 187.149 198.36
0.0217031 198.46 0.0219719 0.355917 202.871 198.107 0.0232756 0.333659 198.46 198.46 0.023645 0.318931 187.234 198.46
0.0217549 198.56 0.0218341 0.355868 202.971 198.207 0.0231519 0.333666 198.56 198.56 0.0235105 0.318913 187.32 198.56
0.021782 198.66 0.0217248 0.35593 203.071 198.307 0.0230162 0.333618 198.66 198.66 0.0234045 0.318913 187.405 198.66
0.0218593 198.76 0.0215664 0.355928 203.171 198.407 0.0228972 0.333667 198.76 198.76 0.0233201 0.318953 187.49 198.76
0.0219122 198.86 0.0214237 0.355898 203.271 198.507 0.0227842 0.333647 198.86 198.86 0.0232381 0.318911 187.575 198.86
0.0219705 198.96 0.0212687 0.355938 203.371 198.607 0.0226511 0.333607 198.96 198.96 0.0231975 0.318946 187.66 198.96
0.0220561 199.06 0.0210694 0.355892 203.471 198.707 0.0225366 0.333671 199.06 199.06 0.0231185 0.318929 187.746 199.06
0.0221252 199.16 0.020896 0.355896 203.571 198.807 0.0224056 0.333645 199.16 199.16 0.0230368 0.318922 187.831 199.16
0.0221875 199.26 0.0206948 0.355909 203.671 198.907 0.022282 0.333634 199.26 199.26 0.0229829 0.318939 187.916 199.26
0.0222751 199.36 0.0204737 0.355879 203.771 199.007 0.0221607 0.333676 199.36 199.36 0.0228813 0.318909 188.001 199.36
0.0223395 199.46 0.0202689 0.355934 203.871 199.107 0.0220197 0.333642 199.46 199.46 0.0228164 0.318931 188.086 199.46
0.0224195 199.56 0.0200137 0.355619 203.971 199.207 0.0218905 0.333658 199.56 199.56 0.0227382 0.318957 188.171 199.56
0.0225228 199.66 0.0197654 0.355594 204.071 199.307 0.021734 0.33365 199.66 199.66 0.0226318 0.318909 188.257 199.66
0.0225953 199.76 0.019497 0.355929 204.171 199.407 0.0215725 0.333642 199.76 199.76 0.0225461 0.318939 188.342 199.76
0.0227189 199.86 0.0191984 0.355912 204.271 199.507 0.0214337 0.333654 199.86 199.86 0.0224443 0.318943 188.427 199.86
0.0228143 199.96 0.0189207 0.355922 204.371 199.607 0.0212473 0.33365 199.96 199.96 0.0223378 0.318926 188.512 199.96
0.0229114 200.06 0.0186278 0.355942 204.471 199.707 0.021059 0.33362 200.06 200.06 0.0222472 0.31894 188.597 200.06
0.023052 200.16 0.0183286 0.355907 204.571 199.807 0.0208862 0.333656 200.16 200.16 0.0221237 0.318932 188.683 200.16
0.0231611 200.26 0.0180745 0.355933 204.671 199.907 0.0206791 0.333607 200.26 200.26 0.0220213 0.318894 188.768 200.26
0.0232912 200.36 0.0178878 0.355945 204.771 200.007 0.0204869 0.33364 200.36 200.36 0.0219175 0.318934 188.853 200.36
0.0234177 200.46 0.0178375 0.355895 204.871 200.107 0.0202834 0.333652 200.46 200.46 0.0217962 0.318918 188.938 200.46
0.0235496 200.56 0.0180368 0.355952 204.971 200.207 0.0200727 0.333628 200.56 200.56 0.0217117 0.318922 189.023 200.56
0.0236896 200.66 0.0185752 0.355924 205.071 200.307 0.0198723 0.333656 200.66 200.66 0.0216217 0.318961 189.108 200.66
0.023863 200.76 0.0196152 0.356218 205.171 200.407 0.0196219 0.333642 200.76 200.76 0.0215064 0.318931 189.194 200.76
0.0240152 200.86 0.021305 0.356257 205.271 200.507 0.0193974 0.33363 200.86 200.86 0.0214406 0.318953 189.279 200.86
0.0241744 200.96 0.0237487 0.356224 205.371 200.607 0.0191831 0.333673 200.96 200.96 0.0213323 0.318951 189.364 200.96
0.0243549 201.06 0.027086 0.35623 205.471 200.707 0.0189222 0.333642 201.06 201.06 0.0212412 0.31891 189.449 201.06
0.0245184 201.16 0.0312003 0.356253 205.571 200.807 0.0187255 0.333646 201.16 201.16 0.0211583 0.318936 189.534 201.16
0.0247112 201.26 0.0361096 0.356229 205.671 200.907 0.0185181 0.333651 201.26 201.26 0.0210679 0.318921 189.62 201.26
0.0249024 201.36 0.0417984 0.356227 205.771 201.007 0.0183492 0.333624 201.36 201.36 0.0209992 0.318935 189.705 201.36
0.0250848 201.46 0.0486267 0.356241 205.871 201.107 0.0182456 0.333637 201.46 201.46 0.0209412 0.318949 189.79 201.46
0.0252813 201.56 0.0575622 0.356223 205.971 201.207 0.0182537 0.333666 201.56 201.56 0.0208585 0.31892 189.875 201.56
0.0254652 201.66 0.0710069 0.356237 206.071 201.307 0.018418 0.333621 201.66 201.66 0.0207963 0.318914 189.96 201.66
0.0256952 201.76 0.0956017 0.356231 206.171 201.407 0.0188234 0.333655 201.76 201.76 0.0207343 0.318965 190.046 201.76
0.0259314 201.86 0.146656 0.35619 206.271 201.507 0.0195151 0.333643 201.86 201.86 0.0206624 0.318903 190.131 201.86
0.0261545 201.96 0.231673 0.356225 206.371 201.607 0.0206086 0.333627 201.96 201.96 0.0205995 0.318903 190.216 201.96
0.026394 202.06 0.283049 0.356203 206.471 201.707 0.0222327 0.333652 202.06 202.06 0.0205429 0.31894 190.301 202.06
0.0266562 202.16 0.289026 0.356192 206.571 201.807 0.0244898 0.333628 202.16 202.16 0.0204921 0.318896 190.386 202.16
0.0269109 202.26 0.343743 0.356224 206.671 201.907 0.0276227 0.333958 202.26 202.26 0.0204361 0.318925 190.471 202.26
0.0272127 202.36 0.449434 0.356502 206.771 202.007 0.0317672 0.334002 202.36 202.36 0.0203816 0.318922 190.557 202.36
0.0275262 202.46 0.507343 0.356528 206.871 202.107 0.0368749 0.33394 202.46 202.46 0.0203325 0.318885 190.642 202.46
0.027839 202.56 0.525692 0.356542 206.971 202.207 0.0428587 0.333971 202.56 202.56 0.0202942 0.318956 190.727 202.56
0.0281857 202.66 0.52867 0.356514 207.071 202.307 0.0500811 0.333977 202.66 202.66 0.0202398 0.318922 190.812 202.66
0.0285313 202.76 0.504925 0.356226 207.171 202.407 0.0598291 0.333951 202.76 202.76 0.0201962 0.318924 190.897 202.76
0.0289038 202.86 0.413468 0.356518 207.271 202.507 0.0750526 0.333992 202.86 202.86 0.0201572 0.319243 190.983 202.86
0.0293196 202.96 0.249858 0.356522 207.371 202.607 0.102932 0.333969 202.96 202.96 0.0200994 0.319236 191.068 202.96
0.0297482 203.06 0.0858047 0.356542 207.471 202.707 0.156789 0.333963 203.06 203.06 0.0200884 0.319241 191.153 203.06
0.0301979 203.16 0.043226 0.356496 207.571 202.807 0.237628 0.333985 203.16 203.16 0.0200427 0.319259 191.238 203.16
0.0306883 203.26 0.0367269 0.356495 207.671 202.907 0.294092 0.33397 203.26 203.26 0.0200209 0.319232 191.323 203.26
0.0311653 203.36 0.0310296 0.356529 207.771 203.007 0.361342 0.333988 203.36 203.36 0.0199902 0.319265 191.408 203.36
0.0317217 203.46 0.0275473 0.356802 207.871 203.107 0.438986 0.334304 203.46 203.46 0.0199605 0.319235 191.494 203.46
0.0323166 203.56 0.0258635 0.356832 207.971 203.207 0.486973 0.334277 203.56 203.56 0.019965 0.319228 191.579 203.56
0.0329301 203.66 0.0250648 0.356833 208.071 203.307 0.50411 0.334309 203.66 203.66 0.0199756 0.319262 191.664 203.66
0.0336135 203.76 0.0246709 0.356825 208.171 203.407 0.505475 0.334283 203.76 203.76 0.0199715 0.319225 191.749 203.76
0.0343316 203.86 0.0244955 0.357169 208.271 203.507 0.473576 0.334266 203.86 203.86 0.0200309 0.319232 191.834 203.86
0.0350917 203.96 0.0243898 0.357139 208.371 203.607 0.351998 0.334296 203.96 203.96 0.0201052 0.319259 191.92 203.96
0.0359129 204.06 0.0243888 0.357132 208.471 203.707 0.137764 0.334577 204.06 204.06 0.0202033 0.319214 192.005 204.06
0.036785 204.16 0.0244136 0.357182 208.571 203.807 0.0478079 0.334593 204.16 204.16 0.0203751 0.319249 192.09 204.16
0.037749 204.26 0.0244258 0.357137 208.671 203.907 0.0368886 0.334612 204.26 204.26 0.0205712 0.319567 192.175 204.26
0.038776 204.36 0.0244626 0.357133 208.771 204.007 0.0307459 0.334561 204.36 204.36 0.0208578 0.319534 192.26 204.36
0.0399075 204.46 0.0244757 0.357471 208.871 204.107 0.0272053 0.334602 204.46 204.46 0.0212422 0.31957 192.345 204.46
0.0411209 204.56 0.0244691 0.357445 208.971 204.207 0.0256562 0.334911 204.56 204.56 0.0217047 0.319556 192.431 204.56
0.0424947 204.66 0.02447 0.357481 209.071 204.307 0.0249591 0.334909 204.66 204.66 0.0222906 0.319543 192.516 204.66
0.0439893 204.76 0.024422 0.357456 209.171 204.407 0.0246506 0.33494 204.76 204.76 0.0229966 0.319584 192.601 204.76
0.045693 204.86 0.0243807 0.357734 209.271 204.507 0.0245087 0.335211 204.86 204.86 0.0238134 0.319546 192.686 204.86
0.0476093 204.96 0.0243357 0.358079 209.371 204.607 0.0244966 0.335232 204.96 204.96 0.0247909 0.319852 192.771 204.96
0.0497718 205.06 0.0242305 0.358054 209.471 204.707 0.0245333 0.335558 205.06 205.06 0.0258708 0.319881 192.857 205.06
0.0522914 205.16 0.0241547 0.358376 209.571 204.807 0.0245845 0.335518 205.16 205.16 0.027107 0.319859 192.942 205.16
0.055274 205.26 0.0240652 0.358405 209.671 204.907 0.0246617 0.33585 205.26 205.26 0.0285148 0.31988 193.027 205.26
0.0588325 205.36 0.0239482 0.358678 209.771 205.007 0.0247352 0.336172 205.36 205.36 0.0300666 0.320194 193.112 205.36
0.0632722 205.46 0.0238423 0.359013 209.871 205.107 0.0247901 0.336147 205.46 205.46 0.0317474 0.320159 193.197 205.46
0.0689146 205.56 0.0237261 0.359644 209.971 205.207 0.0248517 0.336812 205.56 205.56 0.0335346 0.320489 193.282 205.56
0.0765547 205.66 0.0236024 0.359943 210.071 205.307 0.0248788 0.337118 205.66 205.66 0.0354104 0.320791 193.368 205.66
0.0875158 205.76 0.023482 0.360578 210.171 205.407 0.0249049 0.337721 205.76 205.76 0.0373795 0.321101 193.453 205.76
0.10397 205.86 0.0233516 0.361842 210.271 205.507 0.0249052 0.338689 205.86 205.86 0.0394671 0.321768 193.538 205.86
0.129076 205.96 0.0232219 0.363708 210.371 205.607 0.0248938 0.34021 205.96 205.96 0.0416553 0.322649 193.623 205.96
0.165509 206.06 0.0231203 0.366208 210.471 205.707 0.0248484 0.342398 206.06 206.06 0.0440509 0.323915 193.708 206.06
0.210933 206.16 0.0229707 0.369928 210.571 205.807 0.0248024 0.34554 206.16 206.16 0.0466764 0.32548 193.794 206.16
0.258877 206.26 0.0228759 0.374294 210.671 205.907 0.0247325 0.348926 206.26 206.26 0.0496256 0.327312 193.879 206.26
0.292959 206.36 0.0227408 0.378092 210.771 206.007 0.0246675 0.351758 206.36 206.36 0.0530511 0.328578 193.964 206.36
0.304701 206.46 0.0226281 0.380244 210.871 206.107 0.0245568 0.353624 206.46 206.46 0.0571943 0.329528 194.049 206.46
0.347088 206.56 0.0225166 0.383996 210.971 206.207 0.0244656 0.357004 206.56 206.56 0.0623253 0.331054 194.134 206.56
0.394472 206.66 0.0223975 0.388991 211.071 206.307 0.0243585 0.361088 206.66 206.66 0.0692003 0.33325 194.22 206.66
0.429176 206.76 0.0222623 0.393971 211.171 206.407 0.0242416 0.364795 206.76 206.76 0.0790268 0.335115 194.305 206.76
0.452373 206.86 0.0221376 0.397434 211.271 206.507 0.0241231 0.367918 206.86 206.86 0.0946172 0.336665 194.39 206.86
0.470501 206.96 0.0220104 0.400532 211.371 206.607 0.0240109 0.370746 206.96 206.96 0.121492 0.337633 194.475 206.96
0.479428 207.06 0.0218568 0.402694 211.471 206.707 0.023876 0.37257 207.06 207.06 0.167196 0.338537 194.56 207.06
0.459585 207.16 0.0217278 0.402108 211.571 206.807 0.0237489 0.372901 207.16 207.16 0.23076 0.337912 194.645 207.16
0.37356 207.26 0.0215509 0.395208 211.671 206.907 0.0236081 0.368243 207.26 207.26 0.286819 0.33483 194.731 207.26
0.202299 207.36 0.0213615 0.380889 211.771 207.007 0.0234864 0.357319 207.36 207.36 0.294926 0.327957 194.816 207.36
0.0688278 207.46 0.0211693 0.368429 211.871 207.107 0.0233814 0.347114 207.46 207.46 0.304485 0.323305 194.901 207.46
0.0413645 207.56 0.0209493 0.364015 211.971 207.207 0.0232352 0.343012 207.56 207.56 0.373759 0.322375 194.986 207.56
0.0351141 207.66 0.0207376 0.362488 212.071 207.307 0.0231117 0.34148 207.66 207.66 0.446492 0.321726 195.071 207.66
0.0313015 207.76 0.0204992 0.361846 212.171 207.407 0.0229957 0.340573 207.76 207.76 0.49331 0.321438 195.157 207.76
0.0288062 207.86 0.0202552 0.360885 212.271 207.507 0.0228711 0.339605 207.86 207.86 0.512773 0.321117 195.242 207.86
0.027299 207.96 0.02 0.360277 212.371 207.607 0.0227411 0.338984 207.96 207.96 0.519556 0.320791 195.327 207.96
0.0264142 208.06 0.0197085 0.359955 212.471 207.707 0.0226188 0.338691 208.06 208.06 0.507382 0.320813 195.412 208.06
0.0259028 208.16 0.0194084 0.359654 212.571 207.807 0.0224731 0.338331 208.16 208.16 0.440268 0.320465 195.497 208.16
0.0256175 208.26 0.0191164 0.359349 212.671 207.907 0.0223497 0.338036 208.26 208.26 0.280823 0.320472 195.582 208.26
0.025443 208.36 0.0187878 0.359013 212.771 208.007 0.0222122 0.337755 208.36 208.36 0.131562 0.320472 195.668 208.36
0.0252979 208.46 0.0184774 0.359014 212.871 208.107 0.0220822 0.337399 208.46 208.46 0.0481182 0.32015 195.753 208.46
0.0252247 208.56 0.0181643 0.359046 212.971 208.207 0.0219314 0.337433 208.56 208.56 0.0403228 0.320181 195.838 208.56
0.0251493 208.66 0.0178863 0.358695 213.071 208.307 0.02178 0.337127 208.66 208.66 0.035304 0.320175 195.923 208.66
0.0251091 208.76 0.0177324 0.358711 213.171 208.407 0.0216262 0.33681 208.76 208.76 0.0309534 0.320155 196.008 208.76
0.025111 208.86 0.017714 0.358414 213.271 208.507 0.0214668 0.336836 208.86 208.86 0.0279523 0.320183 196.094 208.86
0.0250692 208.96 0.0179815 0.358391 213.371 208.607 0.0212797 0.336503 208.96 208.96 0.0260721 0.31985 196.179 208.96
0.0250465 209.06 0.0186713 0.358093 213.471 208.707 0.0211045 0.3365 209.06 209.06 0.0250488 0.31986 196.264 209.06
0.0250429 209.16 0.019932 0.358085 213.571 208.807 0.0209149 0.336217 209.16 209.16 0.0244573 0.319872 196.349 209.16
0.0249933 209.26 0.0219179 0.358079 213.671 208.907 0.0206963 0.33618 209.26 209.26 0.0240715 0.319836 196.434 209.26
0.0249718 209.36 0.0247552 0.358078 213.771 209.007 0.0204874 0.336193 209.36 209.36 0.023862 0.319865 196.519 209.36
0.0249303 209.46 0.0284655 0.357736 213.871 209.107 0.0202692 0.336183 209.46 209.46 0.0237086 0.319884 196.605 209.46
0.0248803 209.56 0.0330806 0.357757 213.971 209.207 0.0200464 0.335841 209.56 209.56 0.0236027 0.319851 196.69 209.56
0.0248332 209.66 0.0384698 0.357766 214.071 209.307 0.0198278 0.335906 209.66 209.66 0.0235312 0.319562 196.775 209.66
0.0247458 209.76 0.0447901 0.357444 214.171 209.407 0.0195823 0.335859 209.76 209.76 0.0234612 0.319559 196.86 209.76
0.0246744 209.86 0.0527136 0.357484 214.271 209.507 0.0193412 0.335866 209.86 209.86 0.0234031 0.319537 196.945 209.86
0.0245959 209.96 0.0637591 0.357469 214.371 209.607 0.0190968 0.335572 209.96 209.96 0.0233548 0.31957 197.031 209.96
0.0244952 210.06 0.0822971 0.357447 214.471 209.707 0.0188485 0.335527 210.06 210.06 0.0232794 0.319542 197.116 210.06
0.0243983 210.16 0.119849 0.357163 214.571 209.807 0.018636 0.335551 210.16 210.16 0.023234 0.31953 197.201 210.16
0.0243089 210.26 0.192689 0.357148 214.671 209.907 0.0184281 0.335562 210.26 210.26 0.0231767 0.319577 197.286 210.26
0.0241906 210.36 0.27265 0.357148 214.771 210.007 0.0182525 0.335212 210.36 210.36 0.0230931 0.319528 197.371 210.36
0.0240854 210.46 0.2852 0.357144 214.871 210.107 0.0181958 0.335273 210.46 210.46 0.023013 0.319569 197.457 210.46
0.0239782 210.56 0.30643 0.357122 214.971 210.207 0.0182114 0.335235 210.56 210.56 0.0229331 0.319569 197.542 210.56
0.0238374 210.66 0.412906 0.357159 215.071 210.307 0.018432 0.335232 210.66 210.66 0.0228304 0.319538 197.627 210.66
0.0237459 210.76 0.491089 0.357159 215.171 210.407 0.0189114 0.335258 210.76 210.76 0.0227475 0.319585 197.712 210.76
0.0236195 210.86 0.521084 0.35682 215.271 210.507 0.0197027 0.335237 210.86 210.86 0.0226411 0.319554 197.797 210.86
0.0234814 210.96 0.529388 0.357165 215.371 210.607 0.0209335 0.33524 210.96 210.96 0.0225265 0.31922 197.882 210.96
0.0233788 211.06 0.51877 0.357124 215.471 210.707 0.0227639 0.334936 211.06 211.06 0.0224303 0.319263 197.968 211.06
0.0232453 211.16 0.461998 0.356826 215.571 210.807 0.0253198 0.334906 211.16 211.16 0.0223039 0.319231 198.053 211.16
0.0231451 211.26 0.301998 0.356866 215.671 210.907 0.0288372 0.334914 211.26 211.26 0.0221962 0.319215 198.138 211.26
0.0230391 211.36 0.151883 0.35684 215.771 211.007 0.0333841 0.334929 211.36 211.36 0.0221116 0.319243 198.223 211.36
0.0228981 211.46 0.0489223 0.356839 215.871 211.107 0.0389037 0.334906 211.46 211.46 0.0219907 0.319194 198.308 211.46
0.022799 211.56 0.0390702 0.356847 215.971 211.207 0.0454422 0.334929 211.56 211.56 0.021888 0.319238 198.394 211.56
0.0227017 211.66 0.0328643 0.356795 216.071 211.307 0.05363 0.334902 211.66 211.66 0.0217949 0.319259 198.479 211.66
0.0225988 211.76 0.0285733 0.356833 216.171 211.407 0.0654231 0.334589 211.76 211.76 0.0216838 0.319223 198.564 211.76
0.0225007 211.86 0.0263474 0.356846 216.271 211.507 0.0852807 0.3346 211.86 211.86 0.0216009 0.319263 198.649 211.86
0.0224109 211.96 0.0252994 0.356811 216.371 211.607 0.123725 0.334567 211.96 211.96 0.0214945 0.319253 198.734 211.96
0.0223071 212.06 0.0248016 0.357149 216.471 211.707 0.192775 0.334611 212.06 212.06 0.0214012 0.319234 198.819 212.06
0.0222393 212.16 0.0245486 0.356811 216.571 211.807 0.272685 0.334606 212.16 212.16 0.0213223 0.319283 198.905 212.16
0.0221502 212.26 0.0244441 0.356812 216.671 211.907 0.318143 0.334576 212.26 212.26 0.0212223 0.319248 198.99 212.26
0.0220571 212.36 0.0244001 0.356842 216.771 212.007 0.400722 0.334615 212.36 212.36 0.0211561 0.319256 199.075 212.36
0.0220093 212.46 0.0244219 0.356812 216.871 212.107 0.467775 0.334592 212.46 212.46 0.0210644 0.319253 199.16 212.46
0.0219183 212.56 0.024466 0.356848 216.971 212.207 0.497884 0.334596 212.56 212.56 0.0209912 0.319227 199.245 212.56
0.0218683 212.66 0.0244696 0.356844 217.071 212.307 0.50721 0.33462 212.66 212.66 0.0209173 0.319262 199.331 212.66
0.0218097 212.76 0.0245151 0.356818 217.171 212.407 0.495986 0.334573 212.76 212.76 0.0208433 0.319267 199.416 212.76
0.0217466 212.86 0.0245259 0.356852 217.271 212.507 0.431283 0.334598 212.86 212.86 0.0207697 0.318917 199.501 212.86
0.0217046 212.96 0.0245082 0.356834 217.371 212.607 0.246488 0.334292 212.96 212.96 0.020722 0.318933 199.586 212.96
0.0216611 213.06 0.0245045 0.356828 217.471 212.707 0.0713247 0.334244 213.06 213.06 0.0206511 0.318941 199.671 213.06
0.0216141 213.16 0.0244518 0.356853 217.571 212.807 0.0405292 0.33428 213.16 213.16 0.0206 0.318917 199.756 213.16
0.0215759 213.26 0.0243948 0.356811 217.671 212.907 0.0335753 0.33429 213.26 213.26 0.0205503 0.318965 199.842 213.26
0.0215438 213.36 0.0243259 0.356493 217.771 213.007 0.0286153 0.334247 213.36 213.36 0.0204722 0.31892 199.927 213.36
0.0215059 213.46 0.0242485 0.356835 217.871 213.107 0.026289 0.334295 213.46 213.46 0.0204076 0.318938 200.012 213.46
0.0215141 213.56 0.0241393 0.356808 217.971 213.207 0.0252465 0.33428 213.56 213.56 0.0203691 0.318941 200.097 213.56
0.0214864 213.66 0.0240585 0.356519 218.071 213.307 0.0248036 0.334285 213.66 213.66 0.0203025 0.318932 200.182 213.66
0.021462 213.76 0.0239417 0.356526 218.171 213.407 0.0246022 0.334309 213.76 213.76 0.0202531 0.318936 200.268 213.76
0.0214549 213.86 0.0238371 0.356505 218.271 213.507 0.0245198 0.334249 213.86 213.86 0.020188 0.318949 200.353 213.86
0.0214279 213.96 0.0237205 0.356551 218.371 213.607 0.0245583 0.334274 213.96 213.96 0.0201329 0.318915 200.438 213.96
0.0214391 214.06 0.023572 0.356518 218.471 213.707 0.0246098 0.334287 214.06 214.06 0.0200943 0.318938 200.523 214.06
0.0214436 214.16 0.0234596 0.356511 218.571 213.807 0.0246843 0.33425 214.16 214.16 0.0200437 0.318937 200.608 214.16
0.0214555 214.26 0.0233291 0.356534 218.671 213.907 0.0247774 0.334295 214.26 214.26 0.01999 0.318907 200.694 214.26
0.0214701 214.36 0.0231928 0.356501 218.771 214.007 0.0248294 0.334263 214.36 214.36 0.0199791 0.318959 200.779 214.36
0.0214889 214.46 0.0230746 0.35653 218.871 214.107 0.0248948 0.334265 214.46 214.46 0.0199253 0.318922 200.864 214.46
0.0214997 214.56 0.0229531 0.356532 218.971 214.207 0.0249534 0.334276 214.56 214.56 0.019895 0.318932 200.949 214.56
0.0215331 214.66 0.0228294 0.356505 219.071 214.307 0.0249661 0.334263 214.66 214.66 0.0198816 0.318944 201.034 214.66
0.02157 214.76 0.0227208 0.356527 219.171 214.407 0.0249959 0.334264 214.76 214.76 0.0198666 0.318922 201.119 214.76
0.0215949 214.86 0.0225999 0.356534 219.271 214.507 0.0249848 0.334286 214.86 214.86 0.0198862 0.318945 201.205 214.86
0.02165 214.96 0.022485 0.356524 219.371 214.607 0.0249709 0.334254 214.96 214.96 0.01993 0.318957 201.29 214.96
0.0216826 215.06 0.0223758 0.356531 219.471 214.707 0.0249257 0.334296 215.06 215.06 0.0199972 0.318908 201.375 215.06
0.0217144 215.16 0.0222371 0.356203 219.571 214.807 0.0248761 0.334296 215.16 215.16 0.0201248 0.318956 201.46 215.16
0.0218014 215.26 0.0221193 0.356206 219.671 214.907 0.0248 0.334257 215.26 215.26 0.020264 0.318933 201.545 215.26
0.0218424 215.36 0.0220027 0.356542 219.771 215.007 0.0247221 0.334285 215.36 215.36 0.0204875 0.318919 201.631 215.36
0.0219001 215.46 0.0218743 0.356513 219.871 215.107 0.024632 0.33424 215.46 215.46 0.0207831 0.318948 201.716 215.46
0.0219764 215.56 0.0217349 0.356526 219.971 215.207 0.0245343 0.334265 215.56 215.56 0.021155 0.318917 201.801 215.56
0.0220313 215.66 0.0215811 0.356548 220.071 215.307 0.0244353 0.334278 215.66 215.66 0.02167 0.318935 201.886 215.66
0.0221144 215.76 0.0214163 0.356504 220.171 215.407 0.0242942 0.334242 215.76 215.76 0.0222735 0.318958 201.971 215.76
0.0222029 215.86 0.0212657 0.356523 220.271 215.507 0.0241966 0.334264 215.86 215.86 0.022999 0.31893 202.056 215.86
0.0222474 215.96 0.0210739 0.356518 220.371 215.607 0.0240767 0.334286 215.96 215.96 0.0238964 0.318943 202.142 215.96
0.0223507 216.06 0.0208873 0.356504 220.471 215.707 0.0239462 0.334244 216.06 216.06 0.024921 0.318989 202.227 216.06
0.0224288 216.16 0.0206963 0.356535 220.571 215.807 0.0238387 0.334279 216.16 216.16 0.0260549 0.31896 202.312 216.16
0.0225131 216.26 0.0204486 0.356198 220.671 215.907 0.0236945 0.334281 216.26 216.26 0.0273686 0.318944 202.397 216.26
0.0226121 216.36 0.0202247 0.356519 220.771 216.007 0.0235812 0.334257 216.36 216.36 0.0288387 0.318919 202.482 216.36
0.0227024 216.46 0.0199807 0.356528 220.871 216.107 0.0234606 0.334298 216.46 216.46 0.0304834 0.318924 202.568 216.46
0.0228063 216.56 0.019722 0.356506 220.971 216.207 0.0233334 0.334255 216.56 216.56 0.0322156 0.31895 202.653 216.56
0.0229446 216.66 0.0194519 0.356535 221.071 216.307 0.0232129 0.334268 216.66 216.66 0.0340713 0.318912 202.738 216.66
0.0230528 216.76 0.0191502 0.356528 221.171 216.407 0.0230846 0.334292 216.76 216.76 0.0360116 0.318912 202.823 216.76
0.0231733 216.86 0.0188312 0.356513 221.271 216.507 0.0229578 0.33425 216.86 216.86 0.0380512 0.318946 202.908 216.86
0.0233271 216.96 0.0185422 0.356536 221.371 216.607 0.022839 0.334281 216.96 216.96 0.0401926 0.318905 202.993 216.96
0.0234487 217.06 0.0182324 0.356522 221.471 216.707 0.0227126 0.334278 217.06 217.06 0.0424788 0.31892 203.079 217.06
0.0236149 217.16 0.017997 0.356534 221.571 216.807 0.0225939 0.334255 217.16 217.16 0.0449654 0.318927 203.164 217.16
0.0237725 217.26 0.0178232 0.356563 221.671 216.907 0.0224669 0.334297 217.26 217.26 0.0476866 0.318899 203.249 217.26
0.0239225 217.36 0.0178051 0.356518 221.771 217.007 0.0223359 0.334271 217.36 217.36 0.050772 0.318931 203.334 217.36
0.0240982 217.46 0.0180401 0.356534 221.871 217.107 0.022209 0.334271 217.46 217.46 0.0543152 0.318921 203.419 217.46
0.0242628 217.56 0.0186596 0.356545 221.971 217.207 0.0220775 0.334299 217.56 217.56 0.0586088 0.318925 203.505 217.56
0.0244135 217.66 0.0198086 0.356209 222.071 217.307 0.0219278 0.334262 217.66 217.66 0.0639501 0.318936 203.59 217.66
0.0246173 217.76 0.0216573 0.356256 222.171 217.407 0.0217935 0.334284 217.76 217.76 0.0710327 0.318907 203.675 217.76
0.0247978 217.86 0.0242944 0.356218 222.271 217.507 0.0216276 0.334286 217.86 217.86 0.0812105 0.318917 203.76 217.86
0.0249823 217.96 0.0278467 0.356201 222.371 217.607 0.0214657 0.334272 217.96 217.96 0.0971444 0.318943 203.845 217.96
0.0251854 218.06 0.0322197 0.356226 222.471 217.707 0.0213117 0.334314 218.06 218.06 0.123913 0.318913 203.93 218.06
0.0253848 218.16 0.0374206 0.356204 222.571 217.807 0.0211097 0.334295 218.16 218.16 0.168141 0.318935 204.016 218.16
0.0256141 218.26 0.0434723 0.356204 222.671 217.907 0.0209276 0.334265 218.26 218.26 0.228567 0.318955 204.101 218.26
0.0258544 218.36 0.050887 0.356533 222.771 218.007 0.0207336 0.334307 218.36 218.36 0.285384 0.318911 204.186 218.36
0.0260795 218.46 0.0610057 0.356506 222.871 218.107 0.02052 0.334268 218.46 218.46 0.294993 0.318954 204.271 218.46
0.0263415 218.56 0.0772462 0.356514 222.971 218.207 0.020326 0.334284 218.56 218.56 0.301403 0.319254 204.356 218.56
0.0266079 218.66 0.109015 0.356524 223.071 218.307 0.0201141 0.334315 218.66 218.66 0.347204 0.318918 204.442 218.66
0.0268535 218.76 0.173599 0.3565 223.171 218.407 0.0198737 0.334271 218.76 218.76 0.422942 0.318959 204.527 218.76
0.0271619 218.86 0.261183 0.356535 223.271 218.507 0.0196568 0.334307 218.86 218.86 0.477052 0.319238 204.612 218.86
0.0274475 218.96 0.283722 0.356532 223.371 218.607 0.0194091 0.334309 218.96 218.96 0.503348 0.319253 204.697 218.96
0.0277635 219.06 0.294592 0.356525 223.471 218.707 0.0191752 0.334579 219.06 219.06 0.514218 0.319259 204.782 219.06
0.0281171 219.16 0.386913 0.35656 223.571 218.807 0.0189318 0.334608 219.16 219.16 0.512283 0.319212 204.868 219.16
0.0284647 219.26 0.477047 0.356835 223.671 218.907 0.0187026 0.33458 219.26 219.26 0.472343 0.31924 204.953 219.26
0.0288355 219.36 0.516666 0.356836 223.771 219.007 0.0184972 0.334589 219.36 219.36 0.339128 0.31927 205.038 219.36
0.029239 219.46 0.528218 0.35686 223.871 219.107 0.0183186 0.334613 219.46 219.46 0.193572 0.319208 205.123 219.46
0.0296634 219.56 0.52381 0.356822 223.971 219.207 0.018204 0.334586 219.56 219.56 0.0606515 0.31924 205.208 219.56
0.0301186 219.66 0.48217 0.356875 224.071 219.307 0.0182097 0.334601 219.66 219.66 0.0420159 0.319219 205.293 219.66
0.0305995 219.76 0.343818 0.356933 224.171 219.407 0.0183767 0.33461 219.76 219.76 0.0372872 0.31922 205.379 219.76
0.031082 219.86 0.191225 0.356872 224.271 219.507 0.0187333 0.334557 219.86 219.86 0.0324685 0.31925 205.464 219.86
0.0316373 219.96 0.0567527 0.3569 224.371 219.607 0.0194449 0.334607 219.96 219.96 0.028949 0.319226 205.549 219.96
0.0322258 220.06 0.0404613 0.356888 224.471 219.707 0.0205124 0.334903 220.06 220.06 0.0266646 0.319236 205.634 220.06
0.0328343 220.16 0.0341862 0.356877 224.571 219.807 0.0221506 0.334896 220.16 220.16 0.025334 0.319267 205.719 220.16
0.0335218 220.26 0.0293141 0.357202 224.671 219.907 0.0244528 0.334935 220.26 220.26 0.024597 0.319204 205.805 220.26
0.0342345 220.36 0.0266956 0.357156 224.771 220.007 0.0276181 0.334901 220.36 220.36 0.0241673 0.319255 205.89 220.36
0.0349961 220.46 0.025487 0.357153 224.871 220.107 0.0318712 0.334914 220.46 220.46 0.0238713 0.319246 205.975 220.46
0.0358024 220.56 0.0248876 0.357165 224.971 220.207 0.037125 0.335245 220.56 220.56 0.0236951 0.319554 206.06 220.56
0.0366516 220.66 0.0245853 0.357459 225.071 220.307 0.0433268 0.335207 220.66 220.66 0.023568 0.319585 206.145 220.66
0.0376062 220.76 0.0244714 0.35747 225.171 220.407 0.0509744 0.335266 220.76 220.76 0.0234617 0.319556 206.23 220.76
0.0386261 220.86 0.0244251 0.357464 225.271 220.507 0.0615126 0.335245 220.86 220.86 0.0233862 0.319548 206.316 220.86
0.0397232 220.96 0.0244155 0.357442 225.371 220.607 0.0785526 0.335224 220.96 220.96 0.023324 0.319573 206.401 220.96
0.0409427 221.06 0.0244531 0.357475 225.471 220.707 0.110713 0.335568 221.06 221.06 0.023249 0.319537 206.486 221.06
0.0422826 221.16 0.0244768 0.357453 225.571 220.807 0.171767 0.335563 221.16 221.16 0.0231997 0.319559 206.571 221.16
0.0437555 221.26 0.0245069 0.357761 225.671 220.907 0.255764 0.335535 221.26 221.26 0.02313 0.319871 206.656 221.26
0.0454339 221.36 0.0245191 0.35779 225.771 221.007 0.302489 0.335886 221.36 221.36 0.0230554 0.319821 206.742 221.36
0.047279 221.46 0.0245175 0.358082 225.871 221.107 0.380613 0.335855 221.46 221.46 0.0230018 0.319861 206.827 221.46
0.0493809 221.56 0.0245001 0.358411 225.971 221.207 0.454159 0.336184 221.56 221.56 0.0228978 0.319859 206.912 221.56
0.051826 221.66 0.0244521 0.358399 226.071 221.307 0.493065 0.336202 221.66 221.66 0.0228158 0.319832 206.997 221.66
0.0546855 221.76 0.0244242 0.358709 226.171 221.407 0.506054 0.336468 221.76 221.76 0.0227235 0.320163 207.082 221.76
0.05809 221.86 0.0243648 0.359043 226.271 221.507 0.501974 0.336521 221.86 221.86 0.0226222 0.320156 207.167 221.86
0.0622621 221.96 0.0242801 0.359333 226.371 221.607 0.455943 0.336818 221.96 221.96 0.0225333 0.320458 207.253 221.96
0.067543 222.06 0.0241776 0.359632 226.471 221.707 0.303414 0.337107 222.06 222.06 0.0224381 0.320487 207.338 222.06
0.0745765 222.16 0.0240963 0.36 226.571 221.807 0.0977958 0.33773 222.16 222.16 0.0223299 0.320766 207.423 222.16
0.0845107 222.26 0.0239759 0.360566 226.671 221.907 0.0432292 0.338024 222.26 222.26 0.0222278 0.321083 207.508 222.26
0.0992352 222.36 0.0238572 0.361853 226.771 222.007 0.0350953 0.338966 222.36 222.36 0.0221332 0.321732 207.593 222.36
0.121734 222.46 0.0237341 0.363439 226.871 222.107 0.0294917 0.340236 222.46 222.46 0.0220077 0.322327 207.679 222.46
0.15493 222.56 0.0236085 0.365865 226.971 222.207 0.0266233 0.342373 222.56 222.56 0.0219143 0.323591 207.764 222.56
0.19805 222.66 0.0234917 0.369356 227.071 222.307 0.0254055 0.345207 222.66 222.66 0.0218007 0.32515 207.849 222.66
0.245298 222.76 0.0233553 0.373396 227.171 222.407 0.0248411 0.348321 222.76 222.76 0.0217005 0.326679 207.934 222.76
0.287418 222.86 0.0232302 0.377763 227.271 222.507 0.02457 0.351723 222.86 222.86 0.0216138 0.328605 208.019 222.86
0.298458 222.96 0.0231224 0.379971 227.371 222.607 0.0244968 0.353626 222.96 222.96 0.0215163 0.329196 208.105 222.96
0.331318 223.06 0.0229854 0.383062 227.471 222.707 0.024477 0.35638 223.06 223.06 0.021405 0.330743 208.19 223.06
0.380646 223.16 0.0228718 0.387741 227.571 222.807 0.0245302 0.360403 223.16 223.16 0.0213391 0.332643 208.275 223.16
0.420081 223.26 0.0227572 0.393043 227.671 222.907 0.0245806 0.36449 223.26 223.26 0.0212411 0.334791 208.36 223.26
0.445626 223.36 0.0226183 0.397104 227.771 223.007 0.0246408 0.367571 223.36 223.36 0.0211671 0.336032 208.445 223.36
0.464927 223.46 0.0225061 0.400244 227.871 223.107 0.0247105 0.370388 223.46 223.46 0.0210768 0.337306 208.53 223.46
0.477945 223.56 0.0223872 0.402732 227.971 223.207 0.0247394 0.37288 223.56 223.56 0.0209956 0.3382 208.616 223.56
0.469156 223.66 0.0222585 0.403329 228.071 223.307 0.0247633 0.373485 223.66 223.66 0.0209439 0.338249 208.701 223.66
0.408538 223.76 0.0221368 0.399015 228.171 223.407 0.0247818 0.371033 223.76 223.76 0.0208506 0.336359 208.786 223.76
0.255368 223.86 0.0219684 0.386502 228.271 223.507 0.0247653 0.36168 223.86 223.86 0.0207919 0.330428 208.871 223.86
0.0969612 223.96 0.0218228 0.372145 228.371 223.607 0.0247261 0.350478 223.96 223.96 0.0207269 0.324549 208.956 223.96
0.0449361 224.06 0.0216556 0.365615 228.471 223.707 0.0247007 0.344607 224.06 224.06 0.0206578 0.32234 209.042 224.06
0.0368105 224.16 0.0214765 0.363406 228.571 223.807 0.0246332 0.342394 224.16 224.16 0.0205967 0.322038 209.127 224.16
0.032444 224.26 0.021304 0.362461 228.671 223.907 0.0245706 0.341448 224.26 224.26 0.0205363 0.321741 209.212 224.26
0.0295761 224.36 0.021117 0.36156 228.771 224.007 0.0244927 0.340565 224.36 224.36 0.0204689 0.32138 209.297 224.36
0.0277647 224.46 0.0208795 0.361187 228.871 224.107 0.0243863 0.3399 224.46 224.46 0.0204245 0.321098 209.382 224.46
0.0266755 224.56 0.0206627 0.360605 228.971 224.207 0.024293 0.339302 224.56 224.56 0.0203631 0.321116 209.467 224.56
0.0260755 224.66 0.0204333 0.3603 229.071 224.307 0.0241882 0.338984 224.66 224.66 0.0202863 0.32076 209.553 224.66
0.0257355 224.76 0.0201735 0.359949 229.171 224.407 0.0240588 0.338628 224.76 224.76 0.0202414 0.320788 209.638 224.76
0.0254753 224.86 0.0199 0.359675 229.271 224.507 0.0239637 0.338364 224.86 224.86 0.0201798 0.320485 209.723 224.86
0.0253352 224.96 0.0196145 0.359644 229.371 224.607 0.0238283 0.338009 224.96 224.96 0.0201269 0.320462 209.808 224.96
0.0252271 225.06 0.0193174 0.359334 229.471 224.707 0.0237198 0.337714 225.06 225.06 0.0201045 0.320499 209.893 225.06
0.0251575 225.16 0.0189951 0.359352 229.571 224.807 0.0235972 0.337751 225.16 225.16 0.0200212 0.320479 209.979 225.16
0.0251234 225.26 0.0186706 0.359027 229.671 224.907 0.0234628 0.337406 225.26 225.26 0.0199794 0.320138 210.064 225.26
0.0250915 225.36 0.018374 0.359028 229.771 225.007 0.0233412 0.337411 225.36 225.36 0.0199479 0.320196 210.149 225.36
0.0250571 225.46 0.0180562 0.359044 229.871 225.107 0.0232147 0.337115 225.46 225.46 0.0198974 0.320136 210.234 225.46
0.02504 225.56 0.0177837 0.358696 229.971 225.207 0.0230952 0.337075 225.56 225.56 0.0198695 0.320164 210.319 225.56
0.0250213 225.66 0.017669 0.358724 230.071 225.307 0.0229902 0.336813 225.66 225.66 0.0198619 0.320176 210.404 225.66
0.0249979 225.76 0.0177228 0.358405 230.171 225.407 0.0228553 0.336793 225.76 225.76 0.0198328 0.320151 210.49 225.76
0.0249663 225.86 0.0181074 0.358394 230.271 225.507 0.0227506 0.336783 225.86 225.86 0.0198714 0.31988 210.575 225.86
0.0249175 225.96 0.0189662 0.358095 230.371 225.607 0.0226407 0.336814 225.96 225.96 0.0199006 0.319867 210.66 225.96
0.0248992 226.06 0.020451 0.358068 230.471 225.707 0.0224983 0.336477 226.06 226.06 0.0199839 0.319841 210.745 226.06
0.0248347 226.16 0.0227302 0.358072 230.571 225.807 0.0223897 0.336483 226.16 226.16 0.020112 0.319871 210.83 226.16
0.0247438 226.26 0.0259094 0.358092 230.671 225.907 0.0222673 0.336246 226.26 226.26 0.0202739 0.319846 210.916 226.26
0.0246934 226.36 0.0299974 0.357756 230.771 226.007 0.022126 0.33621 226.36 226.36 0.0205232 0.31986 211.001 226.36
0.0246237 226.46 0.0349945 0.357799 230.871 226.107 0.0220088 0.336246 226.46 226.46 0.0208441 0.319866 211.086 226.46
0.0245095 226.56 0.0408017 0.357496 230.971 226.207 0.0218656 0.336229 226.56 226.56 0.0212652 0.319867 211.171 226.56
0.0244247 226.66 0.047763 0.357459 231.071 226.307 0.0217193 0.336149 226.66 226.66 0.0217983 0.319914 211.256 226.66
0.0243207 226.76 0.0568696 0.357483 231.171 226.407 0.0215973 0.335878 226.76 226.76 0.022482 0.319623 211.342 226.76
0.0242042 226.86 0.0706082 0.357475 231.271 226.507 0.0214151 0.335857 226.86 226.86 0.0232684 0.319551 211.427 226.86
0.0241153 226.96 0.0960558 0.35715 231.371 226.607 0.0212652 0.335842 226.96 226.96 0.0242072 0.319557 211.512 226.96
0.0239849 227.06 0.149319 0.357503 231.471 226.707 0.0211102 0.335896 227.06 227.06 0.0252994 0.31955 211.597 227.06
0.0238711 227.16 0.23668 0.357443 231.571 226.807 0.0209095 0.33585 227.16 227.16 0.0265492 0.319533 211.682 227.16
0.0237566 227.26 0.282829 0.357459 231.671 226.907 0.0207292 0.335882 227.26 227.26 0.0279646 0.319576 211.767 227.26
0.0236281 227.36 0.289303 0.357498 231.771 227.007 0.0205267 0.33557 227.36 227.36 0.0295277 0.319547 211.853 227.36
0.0235239 227.46 0.351662 0.357144 231.871 227.107 0.0203258 0.335535 227.46 227.46 0.0312495 0.31955 211.938 227.46
0.0234038 227.56 0.456469 0.357161 231.971 227.207 0.0201377 0.335574 227.56 227.56 0.0330859 0.319574 212.023 227.56
0.0232771 227.66 0.510037 0.357181 232.071 227.307 0.0199136 0.335566 227.66 227.66 0.0350375 0.319542 212.108 227.66
0.0231804 227.76 0.526307 0.357142 232.171 227.407 0.0196752 0.335536 227.76 227.76 0.0370598 0.319552 212.193 227.76
0.023069 227.86 0.527525 0.357188 232.271 227.507 0.0194586 0.335571 227.86 227.86 0.0391948 0.319568 212.279 227.86
0.0229339 227.96 0.499271 0.356853 232.371 227.607 0.0192028 0.33523 227.96 227.96 0.0414482 0.319225 212.364 227.96
0.0228413 228.06 0.394903 0.356848 232.471 227.707 0.0190012 0.335238 228.06 228.06 0.0439077 0.319256 212.449 228.06
0.0227227 228.16 0.23251 0.356858 232.571 227.807 0.018749 0.335255 228.16 228.16 0.0465368 0.319242 212.534 228.16
0.0226214 228.26 0.0739611 0.356816 232.671 227.907 0.0185251 0.335198 228.26 228.26 0.0495104 0.319213 212.619 228.26
0.0225373 228.36 0.0421774 0.356859 232.771 228.007 0.0183645 0.335239 228.36 228.36 0.0529039 0.319252 212.704 228.36
0.0224277 228.46 0.0357862 0.356855 232.871 228.107 0.0182606 0.335261 228.46 228.46 0.0569474 0.319219 212.79 228.46
0.0223463 228.56 0.030305 0.356823 232.971 228.207 0.0182412 0.335222 228.56 228.56 0.06192 0.319233 212.875 228.56
0.0222799 228.66 0.0271811 0.356862 233.071 228.307 0.0183774 0.335272 228.66 228.66 0.0683666 0.31924 212.96 228.66
0.0220243 228.76 0.0257004 0.356846 233.171 228.407 0.0187234 0.335267 228.76 228.76 0.0773862 0.319226 213.045 228.76
0.0219224 228.86 0.0250016 0.35682 233.271 228.507 0.0193632 0.334929 228.86 228.86 0.0911675 0.319239 213.13 228.86
0.0218586 228.96 0.0246647 0.356852 233.371 228.607 0.0204048 0.335279 228.96 228.96 0.11391 0.319224 213.216 228.96
0.0218031 229.06 0.0244886 0.356819 233.471 228.707 0.0219057 0.334928 229.06 229.06 0.152392 0.3192 213.301 229.06
0.0217716 229.16 0.0244516 0.35681 233.571 228.807 0.0241051 0.334942 229.16 229.16 0.209104 0.31924 213.386 229.16
0.0217415 229.26 0.0244506 0.356838 233.671 228.907 0.0271081 0.334945 229.26 229.26 0.272898 0.319227 213.471 229.26
0.0217128 229.36 0.0244686 0.356803 233.771 229.007 0.0311609 0.334947 229.36 229.36 0.293452 0.319228 213.556 229.36
0.0217146 229.46 0.0245154 0.356835 233.871 229.107 0.0362633 0.334966 229.46 229.46 0.298808 0.319254 213.641 229.46
0.0217176 229.56 0.0245346 0.356528 233.971 229.207 0.04232 0.334936 229.56 229.56 0.324729 0.319231 213.727 229.56
0.0217253 229.66 0.0245497 0.356497 234.071 229.307 0.0497167 0.334901 229.66 229.66 0.402956 0.319237 213.812 229.66
0.0217566 229.76 0.0245671 0.356522 234.171 229.407 0.0597636 0.334955 229.76 229.76 0.464049 0.31927 213.897 229.76
0.021758 229.86 0.0245511 0.356835 234.271 229.507 0.0755866 0.334917 229.86 229.86 0.497884 0.319236 213.982 229.86
0.0217722 229.96 0.0245271 0.356818 234.371 229.607 0.105003 0.334918 229.96 229.96 0.512115 0.319249 214.067 229.96
0.0218171 230.06 0.0244956 0.35687 234.471 229.707 0.161824 0.334953 230.06 230.06 0.515065 0.319266 214.153 230.06
0.0218408 230.16 0.0244209 0.356507 234.571 229.807 0.244692 0.334943 230.16 230.16 0.489885 0.31923 214.238 230.16
0.0218678 230.26 0.0243575 0.356526 234.671 229.907 0.296489 0.334961 230.26 230.26 0.388097 0.319265 214.323 230.26
0.0219146 230.36 0.0242823 0.356532 234.771 230.007 0.368526 0.334969 230.36 230.36 0.234396 0.319224 214.408 230.36
0.02194 230.46 0.0241712 0.356503 234.871 230.107 0.445061 0.334929 230.46 230.46 0.0800707 0.319236 214.493 230.46
0.0219878 230.56 0.0240746 0.356535 234.971 230.207 0.489278 0.334945 230.56 230.56 0.0437108 0.318965 214.578 230.56
0.0220232 230.66 0.0239648 0.356529 235.071 230.307 0.504477 0.334946 230.66 230.66 0.0386002 0.31891 214.664 230.66
0.0220566 230.76 0.0238422 0.356498 235.171 230.407 0.503576 0.334946 230.76 230.76 0.0335515 0.318945 214.749 230.76
0.0221063 230.86 0.0237223 0.356548 235.271 230.507 0.465675 0.334637 230.86 230.86 0.029676 0.318932 214.834 230.86
0.022126 230.96 0.0235893 0.356516 235.371 230.607 0.32873 0.334933 230.96 230.96 0.0270783 0.31891 214.919 230.96
0.0221629 231.06 0.0234718 0.356518 235.471 230.707 0.118583 0.334933 231.06 231.06 0.0255823 0.318941 215.004 231.06
0.0222133 231.16 0.0233375 0.356551 235.571 230.807 0.0452856 0.33464 231.16 231.16 0.0247539 0.31894 215.09 231.16
0.0222421 231.26 0.0231998 0.356513 235.671 230.907 0.0359109 0.33461 231.26 231.26 0.0242548 0.318899 215.175 231.26
0.022276 231.36 0.0230899 0.35653 235.771 231.007 0.0300195 0.33462 231.36 231.36 0.0239524 0.318941 215.26 231.36
0.0223132 231.46 0.0229779 0.356539 235.871 231.107 0.0268819 0.334624 231.46 231.46 0.0237345 0.318905 215.345 231.46
0.0223355 231.56 0.0228398 0.356513 235.971 231.207 0.0255367 0.334602 231.56 231.56 0.0235997 0.318916 215.43 231.56
0.0223771 231.66 0.0227331 0.35654 236.071 231.307 0.0249413 0.334636 231.66 231.66 0.0235043 0.318948 215.516 231.66
0.0224105 231.76 0.0226086 0.356521 236.171 231.407 0.0246538 0.334616 231.76 231.76 0.0234172 0.318904 215.601 231.76
0.0224432 231.86 0.0224963 0.356512 236.271 231.507 0.0245599 0.334927 231.86 231.86 0.0233708 0.318924 215.686 231.86
0.0224986 231.96 0.022374 0.356546 236.371 231.607 0.02455 0.334643 231.96 231.96 0.0233226 0.318931 215.771 231.96
0.0225343 232.06 0.0222418 0.356518 236.471 231.707 0.0246074 0.334579 232.06 232.06 0.0232536 0.318901 215.856 232.06
0.0225492 232.16 0.0221241 0.356514 236.571 231.807 0.0246781 0.334602 232.16 232.16 0.023223 0.318931 215.941 232.16
0.0226036 232.26 0.0220036 0.356547 236.671 231.907 0.0247685 0.334633 232.26 232.26 0.0231417 0.318935 216.027 232.26
0.0226282 232.36 0.0218395 0.356513 236.771 232.007 0.0248318 0.334582 232.36 232.36 0.0230786 0.318921 216.112 232.36
0.02268 232.46 0.0217037 0.356529 236.871 232.107 0.0249089 0.334636 232.46 232.46 0.023008 0.318944 216.197 232.46
0.0227322 232.56 0.0215592 0.356542 236.971 232.207 0.0249517 0.334611 232.56 232.56 0.0229034 0.318929 216.282 232.56
0.0227683 232.66 0.021383 0.356214 237.071 232.307 0.025003 0.334615 232.66 232.66 0.0228303 0.318911 216.367 232.66
0.0228171 232.76 0.0212235 0.356543 237.171 232.407 0.0250161 0.334629 232.76 232.76 0.0227467 0.318939 216.453 232.76
0.0228776 232.86 0.0210276 0.356536 237.271 232.507 0.0250134 0.334589 232.86 232.86 0.0226422 0.318925 216.538 232.86
0.0229035 232.96 0.020819 0.356191 237.371 232.607 0.0249992 0.334602 232.96 232.96 0.0225444 0.318922 216.623 232.96
0.0229679 233.06 0.02063 0.356225 237.471 232.707 0.0249608 0.334627 233.06 233.06 0.022443 0.318933 216.708 233.06
0.0230361 233.16 0.02038 0.3562 237.571 232.807 0.0249106 0.334593 233.16 233.16 0.022327 0.318899 216.793 233.16
0.0230742 233.26 0.0201477 0.356211 237.671 232.907 0.0248531 0.334624 233.26 233.26 0.0222284 0.318924 216.878 233.26
0.0231473 233.36 0.0198952 0.356537 237.771 233.007 0.0247841 0.334615 233.36 233.36 0.022118 0.318923 216.964 233.36
0.023192 233.46 0.0196064 0.35651 237.871 233.107 0.0246862 0.334595 233.46 233.46 0.0220153 0.318911 217.049 233.46
0.0232603 233.56 0.0193263 0.356226 237.971 233.207 0.0245868 0.334606 233.56 233.56 0.0218975 0.318922 217.134 233.56
0.0233313 233.66 0.0190259 0.356548 238.071 233.307 0.0244744 0.334587 233.66 233.66 0.0217963 0.318906 217.219 233.66
0.023391 233.76 0.0187208 0.356213 238.171 233.407 0.0243744 0.334602 233.76 233.76 0.0216939 0.318907 217.304 233.76
0.0234597 233.86 0.0184085 0.356242 238.271 233.507 0.0242652 0.334639 233.86 233.86 0.0216033 0.318937 217.39 233.86
0.0235454 233.96 0.0180964 0.356224 238.371 233.607 0.0241384 0.334603 233.96 233.96 0.0214932 0.3189 217.475 233.96
0.023614 234.06 0.0178739 0.356212 238.471 233.707 0.0240034 0.334612 234.06 234.06 0.0214064 0.318919 217.56 234.06
0.0237162 234.16 0.0177605 0.356241 238.571 233.807 0.0238866 0.334616 234.16 234.16 0.0213206 0.318923 217.645 234.16
0.023811 234.26 0.0178128 0.35651 238.671 233.907 0.0237383 0.334586 234.26 234.26 0.0212263 0.318896 217.73 234.26
0.0238831 234.36 0.018189 0.356533 238.771 234.007 0.0236343 0.334617 234.36 234.36 0.0211581 0.318927 217.815 234.36
0.0239935 234.46 0.0190281 0.356546 238.871 234.107 0.0234985 0.334601 234.46 234.46 0.0210733 0.31891 217.901 234.46
0.0240894 234.56 0.020444 0.356513 238.971 234.207 0.0233735 0.334579 234.56 234.56 0.0209942 0.3189 217.986 234.56
0.0241727 234.66 0.0226531 0.356548 239.071 234.307 0.023256 0.334623 234.66 234.66 0.020931 0.318933 218.071 234.66
0.0242995 234.76 0.025709 0.356539 239.171 234.407 0.023119 0.334578 234.76 234.76 0.0208427 0.318905 218.156 234.76
