# Supplementary material for: A modular organic neuromorphic spiking circuit for retina-inspired sensory coding and neurotransmitter-mediated neural pathways
Source: Nat Commun. 2024 Apr 3;15:2868. doi: 10.1038/s41467-024-47226-3 (PMC10991258; doi:10.1038/s41467-024-47226-3)
Supplement: Supplementary file 3 — Source Data [file 41467_2024_47226_MOESM3_ESM.zip › DATA_Feb/SI/SI_24.txt]

Current_ch_6A__A_0 Current_ch_6B__A_0 Current_ch_6C__A_0 Time__s_1 Voltage_ch_6A__V_0 Voltage_ch_6A__V_00 Voltage_ch_6B__V_0 Voltage_ch_6B__V_00 Voltage_ch_6C__V_0 Voltage_ch_6C__V_00
-3.563e-06 2.58355e-05 6.39979e-05 0.1 0.000823327 -2.93352e-09 0.600662 1.55184e-05 0.798864 5.11256e-05
-3.4344e-06 2.71864e-06 8.91322e-06 0.2 0.000792215 -2.72078e-09 0.600666 1.63299e-06 0.798899 7.12077e-06
-3.49348e-06 1.25259e-06 6.28246e-06 0.3 0.000838676 -2.9299e-09 0.600699 7.52429e-07 0.798956 5.01941e-06
-3.41408e-06 8.72469e-07 4.95336e-06 0.4 0.000827268 -2.82436e-09 0.600711 5.24102e-07 0.798933 3.9574e-06
-3.42657e-06 7.41972e-07 4.03708e-06 0.5 0.000823535 -2.8219e-09 0.600698 4.45701e-07 0.798925 3.22533e-06
-3.46888e-06 8.281e-07 3.71624e-06 0.6 0.000818349 -2.83876e-09 0.600694 4.97434e-07 0.798935 2.96903e-06
-3.36264e-06 7.24261e-07 3.45247e-06 0.7 0.000817624 -2.74938e-09 0.600693 4.35058e-07 0.798926 2.75827e-06
-3.40178e-06 7.28176e-07 3.16837e-06 0.8 0.000808393 -2.74998e-09 0.600695 4.37412e-07 0.798925 2.53129e-06
-3.43589e-06 7.90256e-07 3.17564e-06 0.9 0.000860663 -2.95714e-09 0.600715 4.74719e-07 0.798962 2.53722e-06
-3.35053e-06 7.48496e-07 3.07361e-06 1 0.000820216 -2.74816e-09 0.600707 4.49627e-07 0.798944 2.45564e-06
-3.40924e-06 7.39175e-07 3.00515e-06 1.1 0.000830587 -2.83167e-09 0.600711 4.44031e-07 0.798941 2.40093e-06
-3.39582e-06 8.44133e-07 3.13778e-06 1.2 0.00085527 -2.90434e-09 0.600732 5.07097e-07 0.798956 2.50694e-06
-3.32965e-06 8.49912e-07 3.13367e-06 1.3 0.000801756 -2.66957e-09 0.600694 5.10537e-07 0.798933 2.5036e-06
-3.44689e-06 8.5625e-07 3.13778e-06 1.4 0.000824779 -2.84292e-09 0.600702 5.14351e-07 0.798934 2.50688e-06
-3.38874e-06 9.34735e-07 3.29466e-06 1.5 0.00084158 -2.85189e-09 0.600711 5.61505e-07 0.798944 2.63225e-06
-3.3537e-06 8.56623e-07 3.25697e-06 1.6 0.000809431 -2.71459e-09 0.600707 5.1458e-07 0.798921 2.60207e-06
-3.42844e-06 9.03229e-07 3.33737e-06 1.7 0.000843758 -2.89277e-09 0.600731 5.42598e-07 0.798949 2.66639e-06
-3.32854e-06 9.82273e-07 3.55301e-06 1.8 0.00084521 -2.81331e-09 0.600742 5.90092e-07 0.798954 2.8387e-06
-3.33711e-06 8.85892e-07 3.54592e-06 1.9 0.000808186 -2.69701e-09 0.60071 5.32164e-07 0.798925 2.83293e-06
-3.4249e-06 1.05945e-06 3.64647e-06 2 0.000844484 -2.89227e-09 0.600727 6.36443e-07 0.798949 2.91334e-06
-3.31009e-06 1.01378e-06 3.84122e-06 2.1 0.000828202 -2.74142e-09 0.600722 6.08999e-07 0.798953 3.06895e-06
-3.37122e-06 1.00297e-06 3.85427e-06 2.2 0.000798541 -2.69206e-09 0.6007 6.02482e-07 0.798921 3.07926e-06
-3.39806e-06 1.06542e-06 4.01955e-06 2.3 0.000850499 -2.89004e-09 0.600731 6.4003e-07 0.798966 3.21148e-06
-3.30822e-06 1.08667e-06 4.1464e-06 2.4 0.000837743 -2.77144e-09 0.60071 6.52774e-07 0.798938 3.31271e-06
-3.38389e-06 1.00315e-06 4.21131e-06 2.5 0.000820735 -2.77728e-09 0.600712 6.02606e-07 0.798935 3.36456e-06
-3.36264e-06 1.18753e-06 4.38479e-06 2.6 0.00085361 -2.87039e-09 0.600732 7.13386e-07 0.798946 3.50321e-06
-3.29145e-06 1.06766e-06 4.50735e-06 2.7 0.00082758 -2.72393e-09 0.600703 6.41344e-07 0.798937 3.60109e-06
-3.40607e-06 1.0917e-06 4.52731e-06 2.8 0.000798645 -2.72024e-09 0.6007 6.55788e-07 0.798925 3.61698e-06
-3.40495e-06 1.14633e-06 4.79182e-06 2.9 0.000837017 -2.85e-09 0.600728 6.8863e-07 0.798948 3.82841e-06
-3.31251e-06 1.13328e-06 4.89721e-06 3 0.000806734 -2.67231e-09 0.600712 6.80773e-07 0.798929 3.91253e-06
-3.43477e-06 1.14018e-06 5.01156e-06 3.1 0.00082032 -2.81761e-09 0.600728 6.84935e-07 0.798943 4.00395e-06
-3.37476e-06 1.19498e-06 5.20911e-06 3.2 0.000834839 -2.81738e-09 0.600726 7.17857e-07 0.79896 4.16187e-06
-3.33152e-06 1.1027e-06 5.31357e-06 3.3 0.000807771 -2.69111e-09 0.600711 6.62407e-07 0.798925 4.24514e-06
-3.41912e-06 1.20486e-06 5.47735e-06 3.4 0.000818868 -2.79981e-09 0.600718 7.23784e-07 0.798925 4.376e-06
-3.34829e-06 1.22164e-06 5.68907e-06 3.5 0.000836187 -2.7998e-09 0.600735 7.33884e-07 0.798946 4.54526e-06
-3.35407e-06 1.17131e-06 5.8038e-06 3.6 0.000799267 -2.6808e-09 0.600688 7.0359e-07 0.7989 4.63665e-06
-3.4303e-06 1.20766e-06 5.96888e-06 3.7 0.000829239 -2.84454e-09 0.600725 7.25473e-07 0.798938 4.76877e-06
-3.32518e-06 1.30777e-06 6.22258e-06 3.8 0.000807045 -2.68357e-09 0.600714 7.85597e-07 0.798938 4.97145e-06
-3.366e-06 1.17392e-06 6.31193e-06 3.9 0.000803415 -2.7043e-09 0.600716 7.05192e-07 0.798939 5.04285e-06
-3.41092e-06 1.34972e-06 6.55312e-06 4 0.000817209 -2.78743e-09 0.600731 8.10817e-07 0.798964 5.23571e-06
-3.31754e-06 1.28801e-06 6.78574e-06 4.1 0.00084438 -2.80127e-09 0.600737 7.73756e-07 0.79894 5.4214e-06
-3.37923e-06 1.26862e-06 6.87211e-06 4.2 0.0008002 -2.70406e-09 0.600707 7.62071e-07 0.798948 5.49046e-06
-3.38445e-06 1.38644e-06 7.12617e-06 4.3 0.000833906 -2.82231e-09 0.600724 8.32869e-07 0.798943 5.69341e-06
-3.33338e-06 1.29379e-06 7.31924e-06 4.4 0.000821876 -2.73963e-09 0.600704 7.77185e-07 0.798935 5.8476e-06
-3.3755e-06 1.39688e-06 7.47799e-06 4.5 0.000793356 -2.67798e-09 0.600693 8.39098e-07 0.798929 5.97438e-06
-3.37345e-06 1.42447e-06 7.81432e-06 4.6 0.000826335 -2.7876e-09 0.600719 8.55709e-07 0.798953 6.24327e-06
-3.32369e-06 1.36892e-06 7.97735e-06 4.7 0.000812023 -2.69891e-09 0.600702 8.22312e-07 0.798938 6.37341e-06
-3.39097e-06 1.39893e-06 8.19038e-06 4.8 0.000798645 -2.70818e-09 0.600703 8.40343e-07 0.798929 6.54353e-06
-3.36917e-06 1.48487e-06 8.51626e-06 4.9 0.000827787 -2.78895e-09 0.600722 8.91996e-07 0.798945 6.80402e-06
-3.31698e-06 1.40136e-06 8.70038e-06 5 0.000808393 -2.68143e-09 0.600703 8.418e-07 0.798934 6.95103e-06
-3.41669e-06 1.41702e-06 8.90986e-06 5.1 0.000807564 -2.7592e-09 0.60073 8.51244e-07 0.798934 7.11839e-06
-3.35146e-06 1.53502e-06 9.2863e-06 5.2 0.000849255 -2.84624e-09 0.600737 9.22146e-07 0.798959 7.41937e-06
-3.3509e-06 1.40434e-06 9.45306e-06 5.3 0.000796467 -2.66888e-09 0.600701 8.43588e-07 0.798933 7.55237e-06
-3.40514e-06 1.47294e-06 9.70955e-06 5.4 0.000820942 -2.79542e-09 0.600728 8.84839e-07 0.798936 7.75731e-06
-3.33226e-06 1.50613e-06 1.00888e-05 5.5 0.000828824 -2.76186e-09 0.600707 9.04742e-07 0.798955 8.06049e-06
-3.37532e-06 1.4474e-06 1.03134e-05 5.6 0.000787859 -2.65928e-09 0.600707 8.69466e-07 0.798905 8.23941e-06
-3.43198e-06 1.57436e-06 1.06143e-05 5.7 0.000826646 -2.83703e-09 0.600719 9.45747e-07 0.798952 8.4803e-06
-3.33133e-06 1.54695e-06 1.09719e-05 5.8 0.000840232 -2.79909e-09 0.600707 9.29266e-07 0.79894 8.76587e-06
-3.36749e-06 1.53633e-06 1.11994e-05 5.9 0.00081109 -2.73134e-09 0.600715 9.22896e-07 0.79892 8.94745e-06
-3.39396e-06 1.6068e-06 1.1624e-05 6 0.000830794 -2.81968e-09 0.600719 9.65233e-07 0.79896 9.28712e-06
-3.31176e-06 1.59338e-06 1.19598e-05 6.1 0.000813994 -2.69575e-09 0.600709 9.57154e-07 0.798933 9.55506e-06
-3.3673e-06 1.57156e-06 1.21935e-05 6.2 0.000810779 -2.73014e-09 0.600718 9.44066e-07 0.79893 9.74176e-06
-3.37159e-06 1.64893e-06 1.26267e-05 6.3 0.000819179 -2.76194e-09 0.600734 9.90568e-07 0.798938 1.00879e-05
-3.29611e-06 1.6027e-06 1.29787e-05 6.4 0.000790037 -2.60405e-09 0.600717 9.62767e-07 0.79893 1.0369e-05
-3.39619e-06 1.57138e-06 1.32715e-05 6.5 0.00081306 -2.76131e-09 0.600727 9.43968e-07 0.79893 1.0603e-05
-3.37532e-06 1.76116e-06 1.37502e-05 6.6 0.000827268 -2.79229e-09 0.600719 1.05796e-06 0.798935 1.09855e-05
-3.32332e-06 1.59599e-06 1.41018e-05 6.7 0.000797608 -2.6507e-09 0.600706 9.58717e-07 0.798908 1.12661e-05
-3.42117e-06 1.66888e-06 1.44738e-05 6.8 0.00079626 -2.72414e-09 0.600721 1.00253e-06 0.798929 1.15635e-05
-3.36991e-06 1.71548e-06 1.49966e-05 6.9 0.000833595 -2.80914e-09 0.600734 1.03055e-06 0.798937 1.19814e-05
-3.3386e-06 1.59468e-06 1.53343e-05 7 0.000789415 -2.63554e-09 0.600715 9.57948e-07 0.798899 1.22505e-05
-3.42005e-06 1.68062e-06 1.57622e-05 7.1 0.000829861 -2.83817e-09 0.600726 1.00959e-06 0.798936 1.2593e-05
-3.31195e-06 1.75519e-06 1.62931e-05 7.2 0.000845417 -2.79998e-09 0.600741 1.05442e-06 0.798946 1.30173e-05
-3.34102e-06 1.62637e-06 1.66908e-05 7.3 0.000793771 -2.65201e-09 0.600711 9.7698e-07 0.79892 1.33346e-05
-3.41166e-06 1.75724e-06 1.71842e-05 7.4 0.000826957 -2.8213e-09 0.600742 1.05565e-06 0.798958 1.37294e-05
-3.29462e-06 1.7399e-06 1.77518e-05 7.5 0.00084241 -2.77542e-09 0.600727 1.04521e-06 0.798944 1.41827e-05
-3.33692e-06 1.70336e-06 1.81702e-05 7.6 0.000803727 -2.68197e-09 0.600705 1.02322e-06 0.798922 1.45166e-05
-3.40626e-06 1.80832e-06 1.87222e-05 7.7 0.00082395 -2.80658e-09 0.600737 1.08633e-06 0.798946 1.4958e-05
-3.31139e-06 1.78204e-06 1.92716e-05 7.8 0.000814409 -2.69682e-09 0.600713 1.07049e-06 0.798926 1.53966e-05
-3.34736e-06 1.76936e-06 1.9773e-05 7.9 0.000797089 -2.66815e-09 0.600721 1.06289e-06 0.798925 1.57971e-05
-3.34978e-06 1.84207e-06 2.04139e-05 8 0.000848736 -2.84308e-09 0.600731 1.10659e-06 0.79895 1.63097e-05
-3.29573e-06 1.74252e-06 2.09463e-05 8.1 0.00083318 -2.74594e-09 0.600716 1.04676e-06 0.798945 1.67349e-05
-3.37085e-06 1.74046e-06 2.15326e-05 8.2 0.000814409 -2.74525e-09 0.600716 1.04552e-06 0.798921 1.72028e-05
-3.34047e-06 1.83219e-06 2.22039e-05 8.3 0.000850084 -2.83968e-09 0.600746 1.10068e-06 0.798947 1.77398e-05
-3.28791e-06 1.78614e-06 2.27807e-05 8.4 0.000816483 -2.68452e-09 0.600697 1.07293e-06 0.798912 1.81998e-05
-3.39228e-06 1.75855e-06 2.33987e-05 8.5 0.000810364 -2.74898e-09 0.600715 1.05639e-06 0.798924 1.86938e-05
-3.34587e-06 1.86089e-06 2.41268e-05 8.6 0.000844795 -2.82657e-09 0.600732 1.1179e-06 0.798943 1.92759e-05
-3.32015e-06 1.76321e-06 2.47368e-05 8.7 0.000791696 -2.62855e-09 0.600704 1.05917e-06 0.79889 1.9762e-05
-3.40365e-06 1.80646e-06 2.54365e-05 8.8 0.000806734 -2.74584e-09 0.600712 1.08516e-06 0.79892 2.03217e-05
-3.32127e-06 1.84207e-06 2.61841e-05 8.9 0.000821564 -2.72864e-09 0.600706 1.10654e-06 0.798913 2.09188e-05
-3.33674e-06 1.74978e-06 2.68462e-05 9 0.000769918 -2.56901e-09 0.600693 1.05108e-06 0.798897 2.14473e-05
-3.38855e-06 1.89184e-06 2.763e-05 9.1 0.000822809 -2.78813e-09 0.600728 1.13648e-06 0.798944 2.20748e-05
-3.31381e-06 1.88159e-06 2.84756e-05 9.2 0.000812646 -2.69296e-09 0.60072 1.13031e-06 0.798926 2.27499e-05
-3.3714e-06 1.81e-06 2.91343e-05 9.3 0.000792526 -2.67193e-09 0.600715 1.08729e-06 0.798913 2.32757e-05
-3.40738e-06 1.9172e-06 3.00218e-05 9.4 0.000827683 -2.82023e-09 0.600734 1.15172e-06 0.798937 2.39855e-05
-3.29331e-06 1.90769e-06 3.08777e-05 9.5 0.000815238 -2.68483e-09 0.600703 1.14595e-06 0.798902 2.46682e-05
-3.33208e-06 1.81373e-06 3.16369e-05 9.6 0.000794808 -2.64836e-09 0.600728 1.08956e-06 0.798928 2.52756e-05
-3.37849e-06 1.89035e-06 3.25349e-05 9.7 0.000830587 -2.80613e-09 0.60072 1.13557e-06 0.798937 2.59933e-05
-3.29406e-06 1.8484e-06 3.342e-05 9.8 0.000815238 -2.68544e-09 0.60072 1.11037e-06 0.798906 2.66994e-05
-3.36879e-06 1.79639e-06 3.42626e-05 9.9 0.000799474 -2.69327e-09 0.600728 1.07914e-06 0.798918 2.7373e-05
-3.34494e-06 1.91104e-06 3.52722e-05 10 0.000828306 -2.77063e-09 0.60073 1.14802e-06 0.798935 2.81802e-05
-2.35433e-06 1.01005e-06 3.61662e-05 10.1 0.300204 -7.06782e-07 0.600718 6.06756e-07 0.798917 2.88938e-05
-2.45927e-06 8.3332e-07 3.70407e-05 10.2 0.300293 -7.385e-07 0.60074 5.00609e-07 0.79894 2.95933e-05
-2.38117e-06 6.19304e-07 3.77888e-05 10.3 0.300323 -7.1512e-07 0.600739 3.7204e-07 0.798944 3.01911e-05
-2.37409e-06 2.40302e-07 3.81329e-05 10.4 0.300278 -7.12887e-07 0.600726 1.44355e-07 0.798906 3.04646e-05
-2.49281e-06 1.16702e-07 3.83357e-05 10.5 0.300279 -7.4854e-07 0.60072 7.01053e-08 0.798914 3.06269e-05
-2.44473e-06 -1.11482e-07 3.8459e-05 10.6 0.300295 -7.34139e-07 0.600715 -6.6969e-08 0.798922 3.07257e-05
-2.46989e-06 -3.2177e-07 3.83017e-05 10.7 0.300257 -7.41602e-07 0.600708 -1.9329e-07 0.798892 3.0599e-05
-2.50549e-06 -3.23634e-07 3.80566e-05 10.8 0.300297 -7.52392e-07 0.600719 -1.94413e-07 0.798903 3.04036e-05
-2.44883e-06 -5.39887e-07 3.77374e-05 10.9 0.300287 -7.35352e-07 0.600718 -3.2432e-07 0.798916 3.01491e-05
-2.47101e-06 -7.83731e-07 3.71375e-05 11 0.300266 -7.41959e-07 0.600727 -4.70808e-07 0.798895 2.9669e-05
-2.50139e-06 -7.28549e-07 3.65953e-05 11.1 0.300326 -7.51233e-07 0.600742 -4.3767e-07 0.798926 2.92369e-05
-2.42609e-06 -9.03043e-07 3.59511e-05 11.2 0.300301 -7.28557e-07 0.600728 -5.42483e-07 0.798909 2.87217e-05
-2.5381e-06 -1.08127e-06 3.51194e-05 11.3 0.300265 -7.62104e-07 0.600714 -6.49531e-07 0.798888 2.80565e-05
-2.54407e-06 -1.06039e-06 3.4376e-05 11.4 0.300295 -7.63971e-07 0.600742 -6.37018e-07 0.798906 2.74632e-05
-2.48871e-06 -1.18827e-06 3.3509e-05 11.5 0.300283 -7.47317e-07 0.600722 -7.13822e-07 0.798904 2.67705e-05
-2.56942e-06 -1.28223e-06 3.25645e-05 11.6 0.300271 -7.7152e-07 0.600733 -7.70279e-07 0.798899 2.60158e-05
-2.54761e-06 -1.22649e-06 3.17042e-05 11.7 0.300307 -7.65065e-07 0.600747 -7.3681e-07 0.798929 2.53294e-05
-2.53848e-06 -1.45673e-06 3.06603e-05 11.8 0.300277 -7.62246e-07 0.600717 -8.75079e-07 0.798901 2.44946e-05
-2.62682e-06 -1.47257e-06 2.96316e-05 11.9 0.300275 -7.8877e-07 0.600722 -8.84605e-07 0.798904 2.36728e-05
-2.5396e-06 -1.431e-06 2.87642e-05 12 0.300297 -7.62634e-07 0.60071 -8.59615e-07 0.798917 2.29802e-05
-2.5437e-06 -1.54584e-06 2.76988e-05 12.1 0.300268 -7.6379e-07 0.600713 -9.28604e-07 0.798897 2.21285e-05
-2.65012e-06 -1.51731e-06 2.66663e-05 12.2 0.300288 -7.958e-07 0.600711 -9.11467e-07 0.798926 2.13044e-05
-2.55171e-06 -1.49047e-06 2.57434e-05 12.3 0.300308 -7.66298e-07 0.600713 -8.95343e-07 0.798933 2.05672e-05
-2.58843e-06 -1.64296e-06 2.4689e-05 12.4 0.300274 -7.77236e-07 0.600713 -9.8695e-07 0.798918 1.97245e-05
-2.6367e-06 -1.59375e-06 2.37334e-05 12.5 0.300298 -7.91795e-07 0.60074 -9.57428e-07 0.798938 1.89615e-05
-2.55525e-06 -1.58368e-06 2.28141e-05 12.6 0.300312 -7.67374e-07 0.600742 -9.51384e-07 0.798925 1.82268e-05
-2.61042e-06 -1.72369e-06 2.17842e-05 12.7 0.300277 -7.8385e-07 0.600726 -1.03546e-06 0.798888 1.74032e-05
-2.64285e-06 -1.61463e-06 2.09299e-05 12.8 0.300311 -7.93676e-07 0.60075 -9.69987e-07 0.798928 1.67215e-05
-2.57818e-06 -1.65508e-06 2.0025e-05 12.9 0.300311 -7.74255e-07 0.600734 -9.94263e-07 0.798925 1.59985e-05
-2.64043e-06 -1.69013e-06 1.9085e-05 13 0.300293 -7.92902e-07 0.600721 -1.0153e-06 0.798912 1.52472e-05
-2.66876e-06 -1.64818e-06 1.82807e-05 13.1 0.300326 -8.01497e-07 0.600752 -9.90149e-07 0.798944 1.46052e-05
-2.57743e-06 -1.70392e-06 1.74439e-05 13.2 0.300303 -7.74009e-07 0.600729 -1.0236e-06 0.798916 1.39362e-05
-2.66876e-06 -1.75892e-06 1.65636e-05 13.3 0.300296 -8.01417e-07 0.600738 -1.05665e-06 0.79893 1.32331e-05
-2.6449e-06 -1.64278e-06 1.59094e-05 13.4 0.30036 -7.94422e-07 0.6008 -9.86981e-07 0.798996 1.27115e-05
-2.58917e-06 -1.83554e-06 1.51058e-05 13.5 0.300322 -7.77587e-07 0.600777 -1.10275e-06 0.798949 1.20687e-05
-2.69764e-06 -1.68696e-06 1.44346e-05 13.6 0.300288 -8.10072e-07 0.600739 -1.01342e-06 0.798928 1.15322e-05
-2.64415e-06 -1.69367e-06 1.37854e-05 13.7 0.300304 -7.94051e-07 0.600745 -1.01747e-06 0.798943 1.10138e-05
-2.62179e-06 -1.8059e-06 1.31122e-05 13.8 0.300271 -7.87247e-07 0.600734 -1.08487e-06 0.798931 1.04758e-05
-2.70976e-06 -1.76022e-06 1.24353e-05 13.9 0.300306 -8.13756e-07 0.600745 -1.05745e-06 0.798963 9.93532e-06
-2.64173e-06 -1.70803e-06 1.19128e-05 14 0.300324 -7.93375e-07 0.60076 -1.02611e-06 0.798953 9.51774e-06
-2.64471e-06 -1.74792e-06 1.12629e-05 14.1 0.300272 -7.94132e-07 0.600724 -1.05002e-06 0.798917 8.99809e-06
-2.74815e-06 -1.74923e-06 1.07262e-05 14.2 0.300303 -8.25279e-07 0.600754 -1.05085e-06 0.798953 8.56972e-06
-2.64825e-06 -1.75202e-06 1.02725e-05 14.3 0.300305 -7.95284e-07 0.600755 -1.05254e-06 0.798946 8.2072e-06
-2.69858e-06 -1.80031e-06 9.68717e-06 14.4 0.300271 -8.10304e-07 0.600744 -1.08152e-06 0.798925 7.73932e-06
-2.7379e-06 -1.70952e-06 9.27044e-06 14.5 0.30031 -8.22221e-07 0.600743 -1.02698e-06 0.798943 7.40656e-06
-2.64658e-06 -1.75556e-06 8.8164e-06 14.6 0.300303 -7.94775e-07 0.600741 -1.05464e-06 0.798943 7.0438e-06
-2.71647e-06 -1.85045e-06 8.3217e-06 14.7 0.300285 -8.15716e-07 0.600741 -1.11164e-06 0.798932 6.64847e-06
-2.71722e-06 -1.70672e-06 8.02995e-06 14.8 0.300322 -8.16041e-07 0.600752 -1.02532e-06 0.798973 6.41572e-06
-2.63856e-06 -1.75948e-06 7.60614e-06 14.9 0.300294 -7.92344e-07 0.600742 -1.05699e-06 0.798935 6.07681e-06
-2.7448e-06 -1.77607e-06 7.18848e-06 15 0.300301 -8.24267e-07 0.600745 -1.06697e-06 0.798956 5.74328e-06
-2.69783e-06 -1.6754e-06 6.98795e-06 15.1 0.300331 -8.10243e-07 0.600764 -1.00652e-06 0.798986 5.58327e-06
-2.67491e-06 -1.86183e-06 6.58633e-06 15.2 0.300287 -8.03241e-07 0.600747 -1.11849e-06 0.798943 5.2621e-06
-2.7653e-06 -1.78595e-06 6.24645e-06 15.3 0.300285 -8.30378e-07 0.600732 -1.07288e-06 0.79894 4.99054e-06
-2.72672e-06 -1.7524e-06 6.03156e-06 15.4 0.300314 -8.18873e-07 0.600752 -1.05275e-06 0.798963 4.81899e-06
-2.68907e-06 -1.87488e-06 5.68422e-06 15.5 0.300286 -8.0749e-07 0.600737 -1.12631e-06 0.79894 4.54135e-06
-2.79326e-06 -1.82696e-06 5.45068e-06 15.6 0.300297 -8.38805e-07 0.600732 -1.09752e-06 0.79894 4.35476e-06
-2.71442e-06 -1.72704e-06 5.31581e-06 15.7 0.30031 -8.15166e-07 0.600748 -1.03752e-06 0.798971 4.24718e-06
-2.72094e-06 -1.80236e-06 4.99739e-06 15.8 0.300282 -8.1705e-07 0.600727 -1.08272e-06 0.798948 3.99265e-06
-2.80891e-06 -1.77738e-06 4.79928e-06 15.9 0.300312 -8.43551e-07 0.600736 -1.06773e-06 0.798963 3.83445e-06
-2.69075e-06 -1.73916e-06 4.65434e-06 16 0.300306 -8.08049e-07 0.600723 -1.04475e-06 0.798957 3.71862e-06
-2.76269e-06 -1.85586e-06 4.40923e-06 16.1 0.300294 -8.29619e-07 0.600724 -1.11486e-06 0.798947 3.52274e-06
-2.79438e-06 -1.77346e-06 4.25421e-06 16.2 0.300302 -8.39156e-07 0.600742 -1.06539e-06 0.798951 3.39891e-06
-2.70939e-06 -1.76078e-06 4.11487e-06 16.3 0.300294 -8.13614e-07 0.600723 -1.05774e-06 0.798936 3.28752e-06
-2.73287e-06 -1.80515e-06 3.90576e-06 16.4 0.300279 -8.20625e-07 0.600724 -1.0844e-06 0.798939 3.12046e-06
-2.80164e-06 -1.79248e-06 3.81268e-06 16.5 0.300305 -8.41349e-07 0.600729 -1.07679e-06 0.798966 3.0462e-06
-2.73287e-06 -1.81429e-06 3.69254e-06 16.6 0.300281 -8.2063e-07 0.600715 -1.08987e-06 0.798932 2.95009e-06
-2.8529e-06 -1.89669e-06 3.47112e-06 16.7 0.300292 -8.56702e-07 0.600721 -1.13938e-06 0.798929 2.77318e-06
-2.79214e-06 -1.78651e-06 3.47112e-06 16.8 0.300318 -8.3853e-07 0.600739 -1.07323e-06 0.798963 2.7733e-06
-2.75784e-06 -1.82212e-06 3.33849e-06 16.9 0.300291 -8.28155e-07 0.600721 -1.09459e-06 0.798924 2.6672e-06
-2.81395e-06 -1.82715e-06 3.17863e-06 17 0.300286 -8.44987e-07 0.600729 -1.09762e-06 0.798959 2.53959e-06
-2.75281e-06 -1.73748e-06 3.17937e-06 17.1 0.300324 -8.26737e-07 0.600729 -1.04376e-06 0.798965 2.54021e-06
-2.73231e-06 -1.90042e-06 3.01112e-06 17.2 0.300283 -8.20465e-07 0.600729 -1.14164e-06 0.798934 2.40569e-06
-2.82625e-06 -1.79676e-06 2.89043e-06 17.3 0.300288 -8.48688e-07 0.600739 -1.07939e-06 0.798946 2.30929e-06
-2.76866e-06 -1.7757e-06 2.90255e-06 17.4 0.300328 -8.31504e-07 0.600728 -1.06671e-06 0.798977 2.31907e-06
-2.74424e-06 -1.85791e-06 2.77011e-06 17.5 0.300278 -8.24034e-07 0.600724 -1.11609e-06 0.798945 2.21316e-06
-2.84936e-06 -1.75501e-06 2.72646e-06 17.6 0.300311 -8.55692e-07 0.600738 -1.0543e-06 0.798975 2.17837e-06
-2.74741e-06 -1.76656e-06 2.71993e-06 17.7 0.300299 -8.25045e-07 0.600733 -1.06123e-06 0.798971 2.17314e-06
-2.79754e-06 -1.84337e-06 2.54943e-06 17.8 0.300275 -8.40033e-07 0.600723 -1.10735e-06 0.798956 2.03688e-06
-2.84172e-06 -1.80664e-06 2.53302e-06 17.9 0.300314 -8.53407e-07 0.600736 -1.08532e-06 0.798977 2.02382e-06
-2.74144e-06 -1.75743e-06 2.48172e-06 18 0.300293 -8.23236e-07 0.600732 -1.05574e-06 0.798958 1.98279e-06
-2.81078e-06 -1.84449e-06 2.35058e-06 18.1 0.300278 -8.44014e-07 0.600745 -1.10807e-06 0.79896 1.87802e-06
-2.83463e-06 -1.74177e-06 2.32857e-06 18.2 0.300312 -8.51275e-07 0.600753 -1.04637e-06 0.798984 1.86049e-06
-2.73716e-06 -1.80832e-06 2.30805e-06 18.3 0.300296 -8.21958e-07 0.600725 -1.08631e-06 0.798955 1.84403e-06
-2.84824e-06 -1.79788e-06 2.16553e-06 18.4 0.300293 -8.55306e-07 0.600736 -1.08005e-06 0.798953 1.73016e-06
-2.82718e-06 -1.7811e-06 2.17896e-06 18.5 0.300306 -8.49019e-07 0.600725 -1.06995e-06 0.798968 1.74092e-06
-2.77294e-06 -1.83312e-06 2.08532e-06 18.6 0.300287 -8.32679e-07 0.60071 -1.10117e-06 0.798941 1.66605e-06
-2.8693e-06 -1.81708e-06 1.9844e-06 18.7 0.300278 -8.61588e-07 0.600725 -1.09157e-06 0.798935 1.58541e-06
-2.84004e-06 -1.81242e-06 2.0357e-06 18.8 0.300297 -8.52854e-07 0.60073 -1.08878e-06 0.798959 1.62644e-06
-2.80686e-06 -1.89221e-06 1.93348e-06 18.9 0.30027 -8.42816e-07 0.600719 -1.13669e-06 0.798938 1.54473e-06
-2.93155e-06 -1.82696e-06 1.87024e-06 19 0.30029 -8.80316e-07 0.600725 -1.0975e-06 0.798947 1.49422e-06
-2.82345e-06 -1.75985e-06 1.9096e-06 19.1 0.300311 -8.47913e-07 0.600732 -1.0572e-06 0.798944 1.52567e-06
-2.84749e-06 -1.87059e-06 1.79917e-06 19.2 0.300275 -8.55032e-07 0.600715 -1.12369e-06 0.798921 1.43739e-06
-2.90359e-06 -1.78241e-06 1.77511e-06 19.3 0.300294 -8.7193e-07 0.600729 -1.07075e-06 0.798943 1.41821e-06
-2.83724e-06 -1.83759e-06 1.77604e-06 19.4 0.300299 -8.52022e-07 0.600717 -1.10387e-06 0.798945 1.41896e-06
-2.82718e-06 -1.87972e-06 1.70086e-06 19.5 0.300256 -8.48878e-07 0.600707 -1.12916e-06 0.798917 1.35885e-06
-2.89148e-06 -1.75985e-06 1.69322e-06 19.6 0.300298 -8.68306e-07 0.600724 -1.05719e-06 0.798957 1.35281e-06
-2.80369e-06 -1.82846e-06 1.68967e-06 19.7 0.300291 -8.41924e-07 0.60073 -1.09841e-06 0.798939 1.34995e-06
-2.89129e-06 -1.87954e-06 1.5535e-06 19.8 0.300262 -8.68145e-07 0.60071 -1.12906e-06 0.798926 1.24113e-06
-2.89204e-06 -1.76787e-06 1.61953e-06 19.9 0.300308 -8.68501e-07 0.600736 -1.06202e-06 0.798968 1.29396e-06
-2.84097e-06 -1.88084e-06 1.57756e-06 20 0.300309 -8.53168e-07 0.600731 -1.12988e-06 0.798942 1.26038e-06
-2.87433e-06 -1.85362e-06 1.4537e-06 20.1 0.300304 -8.63172e-07 0.600731 -1.11353e-06 0.79895 1.16143e-06
-2.88794e-06 -1.75594e-06 1.54417e-06 20.2 0.300335 -8.67347e-07 0.600746 -1.05487e-06 0.798972 1.23375e-06
-2.79419e-06 -1.84393e-06 1.48709e-06 20.3 0.300298 -8.3909e-07 0.600749 -1.10774e-06 0.798948 1.18811e-06
-2.87452e-06 -1.81913e-06 1.41341e-06 20.4 0.300308 -8.63241e-07 0.600738 -1.09282e-06 0.798952 1.12925e-06
-2.84749e-06 -1.76973e-06 1.48373e-06 20.5 0.300328 -8.55181e-07 0.600753 -1.06317e-06 0.79898 1.18547e-06
-2.80984e-06 -1.85698e-06 1.39102e-06 20.6 0.300296 -8.43786e-07 0.600727 -1.11554e-06 0.798947 1.11135e-06
-2.91962e-06 -1.75594e-06 1.3761e-06 20.7 0.3003 -8.76762e-07 0.600741 -1.05486e-06 0.798959 1.09945e-06
-2.83109e-06 -1.7207e-06 1.39662e-06 20.8 0.300334 -8.50274e-07 0.600731 -1.03368e-06 0.79897 1.11586e-06
-2.85719e-06 -1.86313e-06 1.27723e-06 20.9 0.300276 -8.57945e-07 0.600712 -1.11921e-06 0.798935 1.02043e-06
-2.91962e-06 -1.80683e-06 1.27742e-06 21 0.300301 -8.76765e-07 0.600735 -1.08543e-06 0.798966 1.02062e-06
-2.82513e-06 -1.86089e-06 1.34271e-06 21.1 0.300316 -8.48433e-07 0.600734 -1.1179e-06 0.798971 1.07279e-06
-2.86799e-06 -1.89054e-06 1.21064e-06 21.2 0.300289 -8.61227e-07 0.600726 -1.13569e-06 0.798954 9.67246e-07
-2.9144e-06 -1.80646e-06 1.21866e-06 21.3 0.300317 -8.75245e-07 0.600739 -1.08521e-06 0.798973 9.73677e-07
-2.84395e-06 -1.7729e-06 1.2722e-06 21.4 0.300308 -8.54062e-07 0.600735 -1.06504e-06 0.798948 1.01642e-06
-2.92186e-06 -1.87338e-06 1.15188e-06 21.5 0.300278 -8.77371e-07 0.600716 -1.12537e-06 0.798933 9.20275e-07
-2.93453e-06 -1.80087e-06 1.21493e-06 21.6 0.300323 -8.81308e-07 0.600734 -1.08184e-06 0.798963 9.70684e-07
-2.8542e-06 -1.81541e-06 1.18154e-06 21.7 0.300286 -8.57077e-07 0.600707 -1.09053e-06 0.798925 9.43962e-07
-2.93174e-06 -1.89389e-06 1.08342e-06 21.8 0.300274 -8.80326e-07 0.600718 -1.13769e-06 0.798939 8.65587e-07
-2.92987e-06 -1.76246e-06 1.16792e-06 21.9 0.300313 -8.79879e-07 0.600734 -1.05877e-06 0.798975 9.3314e-07
-2.86483e-06 -1.84934e-06 1.1377e-06 22 0.300278 -8.60245e-07 0.600719 -1.11093e-06 0.798932 9.08947e-07
-2.98299e-06 -1.81559e-06 1.00899e-06 22.1 0.300288 -8.95756e-07 0.600713 -1.09065e-06 0.798942 8.06125e-07
-2.8926e-06 -1.77122e-06 1.12968e-06 22.2 0.300323 -8.68714e-07 0.60072 -1.06401e-06 0.798949 9.02558e-07
-2.83929e-06 -1.84654e-06 1.07932e-06 22.3 0.30027 -8.52553e-07 0.600729 -1.10927e-06 0.798939 8.62307e-07
-2.961e-06 -1.80366e-06 1.02e-06 22.4 0.300305 -8.89201e-07 0.600733 -1.08352e-06 0.798964 8.14941e-07
-2.85215e-06 -1.74158e-06 1.11308e-06 22.5 0.300323 -8.56567e-07 0.600739 -1.04624e-06 0.798975 8.89323e-07
-2.89409e-06 -1.89072e-06 9.84368e-07 22.6 0.30029 -8.69067e-07 0.600722 -1.1358e-06 0.798941 7.86452e-07
-2.97013e-06 -1.78539e-06 1.00302e-06 22.7 0.300308 -8.91954e-07 0.600729 -1.07254e-06 0.79896 8.01375e-07
-2.89893e-06 -1.79919e-06 1.02634e-06 22.8 0.300305 -8.70564e-07 0.600723 -1.08081e-06 0.798955 8.19999e-07
-2.9349e-06 -1.92372e-06 8.84009e-07 22.9 0.30027 -8.81265e-07 0.600718 -1.15561e-06 0.79893 7.06262e-07
-2.98821e-06 -1.77738e-06 9.58439e-07 23 0.300307 -8.97381e-07 0.600727 -1.06772e-06 0.798959 7.65753e-07
-2.90285e-06 -1.85418e-06 9.63289e-07 23.1 0.300305 -8.71741e-07 0.60072 -1.11385e-06 0.798937 7.69607e-07
-2.94907e-06 -1.84878e-06 8.64983e-07 23.2 0.30027 -8.85518e-07 0.600717 -1.11059e-06 0.798921 6.91053e-07
-2.96678e-06 -1.75351e-06 9.00985e-07 23.3 0.300318 -8.90975e-07 0.600746 -1.05342e-06 0.798973 7.19862e-07
-2.87526e-06 -1.81652e-06 9.17587e-07 23.4 0.300286 -8.63402e-07 0.600706 -1.0912e-06 0.798938 7.33095e-07
-2.97926e-06 -1.84673e-06 8.78973e-07 23.5 0.300282 -8.94619e-07 0.600728 -1.10938e-06 0.798942 7.02248e-07
-2.95969e-06 -1.76638e-06 9.74481e-07 23.6 0.300297 -8.88788e-07 0.600732 -1.06112e-06 0.798959 7.7857e-07
-2.91608e-06 -1.85829e-06 8.58081e-07 23.7 0.300269 -8.75608e-07 0.600714 -1.1163e-06 0.798936 6.85551e-07
-3.01878e-06 -1.84878e-06 8.204e-07 23.8 0.300286 -9.06495e-07 0.600737 -1.11063e-06 0.798936 6.55447e-07
-2.96342e-06 -1.79509e-06 9.02477e-07 23.9 0.300318 -8.89969e-07 0.600745 -1.07839e-06 0.798969 7.21051e-07
-2.91086e-06 -1.89259e-06 8.39613e-07 24 0.300281 -8.74078e-07 0.600711 -1.1369e-06 0.798929 6.70792e-07
-3.01356e-06 -1.86015e-06 8.23757e-07 24.1 0.3003 -9.0497e-07 0.600743 -1.11747e-06 0.798956 6.58146e-07
-2.91217e-06 -1.76228e-06 9.13296e-07 24.2 0.300321 -8.74584e-07 0.600729 -1.05865e-06 0.798961 7.29688e-07
-2.94255e-06 -1.93901e-06 8.37002e-07 24.3 0.300275 -8.83574e-07 0.600733 -1.16483e-06 0.798944 6.68717e-07
-3.013e-06 -1.85791e-06 8.36815e-07 24.4 0.300304 -9.04815e-07 0.600723 -1.11609e-06 0.798956 6.68578e-07
-2.9241e-06 -1.77719e-06 9.077e-07 24.5 0.30029 -8.78078e-07 0.600732 -1.06761e-06 0.798955 7.25212e-07
-2.97405e-06 -1.84934e-06 8.24503e-07 24.6 0.300271 -8.93019e-07 0.600736 -1.11096e-06 0.798946 6.58734e-07
-3.01113e-06 -1.75687e-06 8.71325e-07 24.7 0.300308 -9.04268e-07 0.60074 -1.05542e-06 0.798957 6.96151e-07
-2.93845e-06 -1.81205e-06 8.93523e-07 24.8 0.300288 -8.82381e-07 0.600733 -1.08856e-06 0.798943 7.13874e-07
-2.98579e-06 -1.89333e-06 7.92046e-07 24.9 0.300292 -8.96607e-07 0.600747 -1.13741e-06 0.798966 6.32818e-07
-2.97945e-06 -1.74867e-06 8.73563e-07 25 0.300313 -8.94769e-07 0.600731 -1.05048e-06 0.798966 6.97947e-07
-2.94534e-06 -1.81205e-06 8.97813e-07 25.1 0.300287 -8.84447e-07 0.600722 -1.08854e-06 0.798944 7.17302e-07
-3.01039e-06 -1.81373e-06 7.70594e-07 25.2 0.300303 -9.04028e-07 0.600734 -1.08957e-06 0.798956 6.15671e-07
-2.95969e-06 -1.77905e-06 9.2281e-07 25.3 0.300312 -8.88831e-07 0.600733 -1.06874e-06 0.798956 7.37284e-07
-2.93733e-06 -1.86611e-06 8.3439e-07 25.4 0.300285 -8.82037e-07 0.600718 -1.12101e-06 0.79894 6.66627e-07
-3.02809e-06 -1.81317e-06 8.49313e-07 25.5 0.300288 -9.09302e-07 0.600717 -1.0892e-06 0.798966 6.78572e-07
-2.99529e-06 -1.73562e-06 9.368e-07 25.6 0.300309 -8.99514e-07 0.600722 -1.04262e-06 0.79896 7.48466e-07
-2.95298e-06 -1.84747e-06 9.33443e-07 25.7 0.300277 -8.86713e-07 0.600708 -1.10979e-06 0.798929 7.45755e-07
-3.0458e-06 -1.82286e-06 9.45941e-07 25.8 0.300292 -9.14629e-07 0.600721 -1.09503e-06 0.798958 7.55767e-07
-2.95522e-06 -1.79415e-06 1.07913e-06 25.9 0.300327 -8.87533e-07 0.600733 -1.07781e-06 0.798974 8.62196e-07
-2.97796e-06 -1.90396e-06 1.05488e-06 26 0.300283 -8.94229e-07 0.600701 -1.14371e-06 0.798932 8.42778e-07
-3.06276e-06 -1.87842e-06 1.18807e-06 26.1 0.300307 -9.19769e-07 0.600721 -1.12841e-06 0.798952 9.4921e-07
-2.97442e-06 -1.80217e-06 1.39121e-06 26.2 0.300305 -8.93231e-07 0.600714 -1.08259e-06 0.798951 1.11151e-06
-2.99827e-06 -1.87469e-06 1.49455e-06 26.3 0.300278 -9.00317e-07 0.600722 -1.12617e-06 0.798933 1.19405e-06
-3.02306e-06 -1.7468e-06 1.40557e-06 26.4 0.300321 -9.07888e-07 0.60075 -1.04939e-06 0.798984 1.12303e-06
-2.93211e-06 -1.77924e-06 1.43299e-06 26.5 0.300306 -8.80529e-07 0.600721 -1.06883e-06 0.798966 1.14491e-06
-3.01617e-06 -1.83722e-06 1.53596e-06 26.6 0.300306 -9.05774e-07 0.600736 -1.10368e-06 0.798947 1.22715e-06
-2.98877e-06 -1.57324e-06 1.71224e-06 26.7 0.300322 -8.97593e-07 0.600728 -9.4509e-07 0.798972 1.36803e-06
-2.7927e-06 -5.49767e-07 1.95736e-06 26.8 0.300292 -8.38624e-07 0.600717 -3.30255e-07 0.798935 1.5638e-06
-2.64117e-06 2.98634e-06 2.67591e-06 26.9 0.300286 -7.93107e-07 0.600724 1.79397e-06 0.798941 2.13789e-06
-2.43205e-06 7.31942e-06 3.4853e-06 27 0.300332 -7.30425e-07 0.600719 4.39691e-06 0.798953 2.78459e-06
-2.29414e-06 1.00278e-05 1.80906e-06 27.1 0.300298 -6.88924e-07 0.600694 6.02364e-06 0.798933 1.44532e-06
-2.34595e-06 1.03986e-05 -1.48075e-06 27.2 0.30029 -7.04464e-07 0.600708 6.24652e-06 0.798947 -1.18304e-06
-2.30606e-06 1.00903e-05 -3.08014e-06 27.3 0.300323 -6.92564e-07 0.600726 6.06148e-06 0.798962 -2.46091e-06
-2.26431e-06 9.70324e-06 -2.74996e-06 27.4 0.300272 -6.79912e-07 0.600699 5.82872e-06 0.798934 -2.19704e-06
-2.32582e-06 9.63053e-06 -2.04018e-06 27.5 0.300288 -6.98415e-07 0.600723 5.78528e-06 0.798954 -1.63001e-06
-2.26599e-06 8.90944e-06 -1.44307e-06 27.6 0.300297 -6.8047e-07 0.600727 5.35214e-06 0.798958 -1.15295e-06
-2.27438e-06 7.96389e-06 -5.50104e-07 27.7 0.300271 -6.82929e-07 0.600713 4.78401e-06 0.798943 -4.39502e-07
-2.35993e-06 7.20216e-06 8.09207e-07 27.8 0.300313 -7.08717e-07 0.600751 4.32671e-06 0.798972 6.46534e-07
-2.2686e-06 6.42868e-06 2.39162e-06 27.9 0.300297 -6.81253e-07 0.600719 3.86183e-06 0.798964 1.91082e-06
-2.3137e-06 5.68112e-06 4.03149e-06 28 0.300298 -6.94801e-07 0.600714 3.41273e-06 0.798943 3.22093e-06
-2.35788e-06 5.1815e-06 5.82991e-06 28.1 0.300314 -7.08104e-07 0.600723 3.11264e-06 0.798971 4.65793e-06
-2.29935e-06 4.49471e-06 7.49198e-06 28.2 0.300292 -6.90477e-07 0.600716 2.70004e-06 0.798939 5.98563e-06
-2.3726e-06 3.9166e-06 8.93057e-06 28.3 0.300283 -7.12451e-07 0.600715 2.35276e-06 0.798948 7.13506e-06
-2.38751e-06 3.59483e-06 1.03744e-05 28.4 0.300292 -7.16951e-07 0.600724 2.1595e-06 0.798955 8.28866e-06
-2.33365e-06 2.95763e-06 1.15093e-05 28.5 0.300285 -7.00759e-07 0.600711 1.77668e-06 0.798927 9.19508e-06
-2.43578e-06 2.6765e-06 1.25352e-05 28.6 0.300267 -7.31386e-07 0.600717 1.60782e-06 0.798925 1.00147e-05
-2.39683e-06 2.39221e-06 1.35025e-05 28.7 0.300303 -7.19776e-07 0.600731 1.43707e-06 0.798947 1.07877e-05
-2.39198e-06 1.86537e-06 1.41781e-05 28.8 0.300248 -7.18188e-07 0.600694 1.12052e-06 0.798899 1.13269e-05
-2.49244e-06 1.59599e-06 1.47528e-05 28.9 0.30027 -7.48405e-07 0.600697 9.58704e-07 0.79891 1.17862e-05
-2.4192e-06 1.3404e-06 1.5313e-05 29 0.300279 -7.26434e-07 0.600721 8.05204e-07 0.798927 1.2234e-05
-2.40745e-06 1.05069e-06 1.56195e-05 29.1 0.300264 -7.22871e-07 0.600698 6.31148e-07 0.798906 1.24785e-05
-2.48368e-06 8.5886e-07 1.58943e-05 29.2 0.300291 -7.45828e-07 0.600737 5.15949e-07 0.798944 1.26986e-05
-2.39515e-06 6.82875e-07 1.61657e-05 29.3 0.300299 -7.19262e-07 0.600723 4.10219e-07 0.798948 1.29155e-05
-2.45666e-06 3.43954e-07 1.61308e-05 29.4 0.300301 -7.37737e-07 0.600741 2.06627e-07 0.798951 1.28877e-05
-2.5327e-06 2.26693e-07 1.61821e-05 29.5 0.300294 -7.60555e-07 0.600711 1.36177e-07 0.798934 1.29284e-05
-2.41621e-06 7.75528e-08 1.61429e-05 29.6 0.300271 -7.25519e-07 0.600712 4.65869e-08 0.798909 1.28967e-05
-2.46747e-06 -1.3348e-07 1.59312e-05 29.7 0.300257 -7.40873e-07 0.600719 -8.01841e-08 0.79892 1.27278e-05
-2.52562e-06 -2.47759e-07 1.57924e-05 29.8 0.300279 -7.58389e-07 0.600724 -1.48835e-07 0.798947 1.26173e-05
-2.44342e-06 -4.19829e-07 1.55855e-05 29.9 0.300266 -7.33678e-07 0.600702 -2.52192e-07 0.798932 1.24518e-05
-2.49803e-06 -6.16508e-07 1.51776e-05 30 0.30026 -7.5006e-07 0.600703 -3.70338e-07 0.798928 1.21258e-05
-2.49505e-06 -5.38395e-07 1.49754e-05 30.1 0.300304 -7.49274e-07 0.600713 -3.23421e-07 0.798934 1.19643e-05
-2.45834e-06 -8.19524e-07 1.45295e-05 30.2 0.300268 -7.38159e-07 0.600707 -4.92294e-07 0.798918 1.16079e-05
-2.53307e-06 -8.55691e-07 1.41175e-05 30.3 0.30027 -7.60607e-07 0.600701 -5.14014e-07 0.798932 1.12789e-05
-2.52711e-06 -9.51886e-07 1.37914e-05 30.4 0.300297 -7.58883e-07 0.600718 -5.71815e-07 0.798927 1.10183e-05
-2.46467e-06 -1.12657e-06 1.32656e-05 30.5 0.300247 -7.40011e-07 0.6007 -6.76728e-07 0.798901 1.05979e-05
-2.56159e-06 -1.11725e-06 1.28462e-05 30.6 0.300277 -7.69187e-07 0.600718 -6.7115e-07 0.798936 1.02633e-05
-2.52096e-06 -1.18175e-06 1.2434e-05 30.7 0.300302 -7.57048e-07 0.60073 -7.09912e-07 0.798948 9.93409e-06
-2.53307e-06 -1.35643e-06 1.18682e-05 30.8 0.300256 -7.60571e-07 0.600703 -8.1481e-07 0.798917 9.48169e-06
-2.59625e-06 -1.29118e-06 1.14591e-05 30.9 0.300294 -7.7964e-07 0.600722 -7.7564e-07 0.798943 9.15518e-06
-2.51779e-06 -1.3527e-06 1.10543e-05 31 0.300309 -7.56114e-07 0.600735 -8.12615e-07 0.798932 8.83165e-06
-2.56867e-06 -1.44312e-06 1.0487e-05 31.1 0.300267 -7.71288e-07 0.600707 -8.6689e-07 0.798916 8.37827e-06
-2.59421e-06 -1.39409e-06 1.00963e-05 31.2 0.300307 -7.79058e-07 0.600744 -8.37488e-07 0.798955 8.06645e-06
-2.50791e-06 -1.52813e-06 9.7172e-06 31.3 0.300296 -7.53116e-07 0.600718 -9.17973e-07 0.798932 7.76338e-06
-2.60203e-06 -1.55553e-06 9.15647e-06 31.4 0.300287 -7.81355e-07 0.600727 -9.34449e-07 0.798934 7.31541e-06
-2.60632e-06 -1.55329e-06 8.81734e-06 31.5 0.300306 -7.82693e-07 0.600739 -9.33124e-07 0.798968 7.04478e-06
-2.5478e-06 -1.62152e-06 8.42075e-06 31.6 0.300283 -7.65061e-07 0.600716 -9.74076e-07 0.798935 6.72764e-06
-2.64546e-06 -1.64912e-06 7.95217e-06 31.7 0.300284 -7.94389e-07 0.600722 -9.90661e-07 0.798936 6.35327e-06
-2.61955e-06 -1.58741e-06 7.66751e-06 31.8 0.300319 -7.86702e-07 0.600742 -9.53624e-07 0.798961 6.12604e-06
-2.60818e-06 -1.7056e-06 7.24444e-06 31.9 0.300292 -7.83217e-07 0.600724 -1.0246e-06 0.798941 5.78788e-06
-2.69299e-06 -1.64147e-06 6.91501e-06 32 0.300283 -8.08657e-07 0.600734 -9.86088e-07 0.798961 5.52482e-06
-2.58731e-06 -1.62842e-06 6.6421e-06 32.1 0.300317 -7.77013e-07 0.600755 -9.78284e-07 0.798974 5.30687e-06
-2.61657e-06 -1.72891e-06 6.29328e-06 32.2 0.300268 -7.85673e-07 0.600721 -1.03859e-06 0.798922 5.02784e-06
-2.68534e-06 -1.69087e-06 6.01664e-06 32.3 0.300303 -8.06416e-07 0.60075 -1.01579e-06 0.798946 4.80697e-06
-2.61303e-06 -1.67764e-06 5.82954e-06 32.4 0.300287 -7.84657e-07 0.600738 -1.00782e-06 0.798941 4.65746e-06
-2.62347e-06 -1.73673e-06 5.47362e-06 32.5 0.30027 -7.87748e-07 0.600725 -1.0433e-06 0.798919 4.37298e-06
-2.7133e-06 -1.65023e-06 5.31133e-06 32.6 0.3003 -8.14805e-07 0.60074 -9.91361e-07 0.798957 4.24353e-06
-2.59942e-06 -1.7112e-06 5.09644e-06 32.7 0.300302 -7.80611e-07 0.600735 -1.02798e-06 0.798946 4.07178e-06
-2.64844e-06 -1.77011e-06 4.81234e-06 32.8 0.300268 -7.95243e-07 0.600724 -1.06334e-06 0.798926 3.8447e-06
-2.70883e-06 -1.73413e-06 4.63046e-06 32.9 0.300301 -8.13462e-07 0.600735 -1.04175e-06 0.798962 3.69957e-06
-2.61079e-06 -1.78521e-06 4.51761e-06 33 0.300273 -7.8395e-07 0.600731 -1.07243e-06 0.798949 3.60934e-06
-2.71908e-06 -1.83778e-06 4.21597e-06 33.1 0.300269 -8.16456e-07 0.600712 -1.10397e-06 0.798918 3.36822e-06
-2.74666e-06 -1.74867e-06 4.14397e-06 33.2 0.30029 -8.24794e-07 0.600733 -1.05048e-06 0.798941 3.31079e-06
-2.6723e-06 -1.87879e-06 3.9399e-06 33.3 0.300266 -8.02401e-07 0.600713 -1.12861e-06 0.798919 3.14766e-06
-2.76679e-06 -1.85362e-06 3.74478e-06 33.4 0.300267 -8.30776e-07 0.600716 -1.1135e-06 0.798938 2.99185e-06
-2.73716e-06 -1.71138e-06 3.74963e-06 33.5 0.30028 -8.21913e-07 0.600729 -1.02808e-06 0.798943 2.99574e-06
-2.67919e-06 -1.85362e-06 3.57838e-06 33.6 0.300262 -8.0446e-07 0.600707 -1.11349e-06 0.798922 2.85885e-06
-2.78096e-06 -1.80981e-06 3.39669e-06 33.7 0.300272 -8.35044e-07 0.600715 -1.08718e-06 0.798949 2.71378e-06
-2.69056e-06 -1.72108e-06 3.40751e-06 33.8 0.300291 -8.07952e-07 0.600719 -1.03388e-06 0.798956 2.72245e-06
-2.68851e-06 -1.84468e-06 3.20045e-06 33.9 0.300265 -8.07266e-07 0.600724 -1.10814e-06 0.798929 2.55694e-06
-2.77313e-06 -1.76712e-06 3.12621e-06 34 0.300271 -8.3269e-07 0.60073 -1.06156e-06 0.798949 2.49768e-06
-2.71162e-06 -1.76712e-06 3.08648e-06 34.1 0.300276 -8.14234e-07 0.60072 -1.06155e-06 0.798935 2.4659e-06
-2.73865e-06 -1.84337e-06 2.92438e-06 34.2 0.300259 -8.22305e-07 0.600713 -1.10734e-06 0.798927 2.33636e-06
-2.80817e-06 -1.78129e-06 2.85331e-06 34.3 0.300296 -8.43281e-07 0.600737 -1.07009e-06 0.798949 2.27964e-06
-2.7051e-06 -1.85269e-06 2.82793e-06 34.4 0.300293 -8.12323e-07 0.600726 -1.11296e-06 0.798949 2.25937e-06
-2.79475e-06 -1.87208e-06 2.65576e-06 34.5 0.300274 -8.3919e-07 0.600707 -1.12457e-06 0.798928 2.12176e-06
-2.78878e-06 -1.7757e-06 2.64028e-06 34.6 0.30031 -8.37499e-07 0.600735 -1.06672e-06 0.798961 2.10948e-06
-2.72131e-06 -1.79993e-06 2.59215e-06 34.7 0.300298 -8.17204e-07 0.600721 -1.08126e-06 0.798932 2.07095e-06
-2.78822e-06 -1.81634e-06 2.47761e-06 34.8 0.300264 -8.37204e-07 0.600728 -1.09113e-06 0.798935 1.97945e-06
-2.7899e-06 -1.76824e-06 2.4819e-06 34.9 0.300316 -8.37853e-07 0.600747 -1.06227e-06 0.798971 1.98297e-06
-2.72113e-06 -1.7839e-06 2.39181e-06 35 0.30028 -8.171e-07 0.600715 -1.07162e-06 0.79894 1.91091e-06
-2.81599e-06 -1.80702e-06 2.29406e-06 35.1 0.300292 -8.4562e-07 0.600738 -1.08554e-06 0.798961 1.83286e-06
-2.75151e-06 -1.80105e-06 2.32726e-06 35.2 0.300331 -8.26364e-07 0.600757 -1.08199e-06 0.798983 1.85945e-06
-2.73828e-06 -1.82585e-06 2.15173e-06 35.3 0.300274 -8.22232e-07 0.600709 -1.0968e-06 0.798933 1.71909e-06
-2.82047e-06 -1.80534e-06 2.16479e-06 35.4 0.300277 -8.46923e-07 0.600717 -1.0845e-06 0.798945 1.72955e-06
-2.75803e-06 -1.76861e-06 2.18493e-06 35.5 0.300308 -8.28259e-07 0.600722 -1.06245e-06 0.798967 1.74569e-06
-2.77462e-06 -1.88569e-06 2.0344e-06 35.6 0.300272 -8.33142e-07 0.600724 -1.13278e-06 0.79894 1.62536e-06
-2.84041e-06 -1.75146e-06 1.9706e-06 35.7 0.300281 -8.52923e-07 0.60073 -1.05216e-06 0.798956 1.57442e-06
-2.753e-06 -1.77327e-06 2.02843e-06 35.8 0.300302 -8.26731e-07 0.600722 -1.06525e-06 0.798951 1.62062e-06
-2.80146e-06 -1.83927e-06 1.86558e-06 35.9 0.300271 -8.41195e-07 0.600729 -1.1049e-06 0.798928 1.49046e-06
-2.83221e-06 -1.77346e-06 1.91072e-06 36 0.300313 -8.50549e-07 0.600739 -1.06539e-06 0.798961 1.52659e-06
-2.73753e-06 -1.7716e-06 1.87117e-06 36.1 0.30031 -8.22109e-07 0.600732 -1.06426e-06 0.798971 1.49501e-06
-2.79661e-06 -1.87879e-06 1.73612e-06 36.2 0.300295 -8.39807e-07 0.600722 -1.12863e-06 0.798943 1.38706e-06
-2.82942e-06 -1.79993e-06 1.79805e-06 36.3 0.300307 -8.49694e-07 0.60072 -1.08126e-06 0.798968 1.43659e-06
-2.77089e-06 -1.80068e-06 1.75011e-06 36.4 0.300299 -8.32095e-07 0.600723 -1.08171e-06 0.798955 1.39826e-06
-2.88347e-06 -1.88811e-06 1.65591e-06 36.5 0.300286 -8.65865e-07 0.600719 -1.13422e-06 0.798945 1.32298e-06
-2.86035e-06 -1.75445e-06 1.69284e-06 36.6 0.300291 -8.58937e-07 0.600715 -1.05392e-06 0.798954 1.3525e-06
-2.80146e-06 -1.85866e-06 1.566e-06 36.7 0.300273 -8.41203e-07 0.600712 -1.11652e-06 0.798931 1.25112e-06
-2.88943e-06 -1.85157e-06 1.516e-06 36.8 0.300261 -8.67583e-07 0.600696 -1.11223e-06 0.798928 1.21118e-06
-2.82028e-06 -1.82585e-06 1.56394e-06 36.9 0.300309 -8.46956e-07 0.600733 -1.09685e-06 0.798961 1.24953e-06
-2.8406e-06 -1.88849e-06 1.48112e-06 37 0.300274 -8.52956e-07 0.60072 -1.13445e-06 0.798936 1.18332e-06
-2.88943e-06 -1.85381e-06 1.47832e-06 37.1 0.300286 -8.67656e-07 0.600723 -1.11363e-06 0.798944 1.1811e-06
-2.83258e-06 -1.73618e-06 1.50556e-06 37.2 0.300289 -8.50593e-07 0.600711 -1.04294e-06 0.798945 1.20286e-06
-2.8296e-06 -1.85008e-06 1.43001e-06 37.3 0.300266 -8.49633e-07 0.60071 -1.11136e-06 0.798934 1.14248e-06
-2.89595e-06 -1.81913e-06 1.42385e-06 37.4 0.30029 -8.69625e-07 0.600731 -1.09281e-06 0.798971 1.13762e-06
-2.81432e-06 -1.80776e-06 1.39606e-06 37.5 0.300298 -8.45133e-07 0.60071 -1.08594e-06 0.798941 1.11537e-06
-2.88216e-06 -1.94553e-06 1.30727e-06 37.6 0.30025 -8.65369e-07 0.600708 -1.1687e-06 0.798922 1.0444e-06
-2.92018e-06 -1.84729e-06 1.33879e-06 37.7 0.30029 -8.76901e-07 0.600725 -1.10971e-06 0.798944 1.06962e-06
-2.83072e-06 -1.8512e-06 1.35316e-06 37.8 0.300285 -8.50023e-07 0.600719 -1.11205e-06 0.798953 1.08111e-06
-2.87787e-06 -1.8553e-06 1.23414e-06 37.9 0.300255 -8.64095e-07 0.600706 -1.11449e-06 0.798938 9.86004e-07
-2.88924e-06 -1.76694e-06 1.2888e-06 38 0.300326 -8.67714e-07 0.600742 -1.06147e-06 0.79898 1.02973e-06
-2.85103e-06 -1.86705e-06 1.29887e-06 38.1 0.300273 -8.5609e-07 0.600731 -1.12159e-06 0.798953 1.03774e-06
-2.90322e-06 -1.81988e-06 1.20225e-06 38.2 0.300277 -8.71771e-07 0.600721 -1.09324e-06 0.798943 9.60526e-07
-2.89241e-06 -1.77924e-06 1.27779e-06 38.3 0.300308 -8.68614e-07 0.600743 -1.06887e-06 0.798972 1.02092e-06
-2.83016e-06 -1.86183e-06 1.17967e-06 38.4 0.300275 -8.49827e-07 0.600719 -1.11843e-06 0.79895 9.42501e-07
-2.94702e-06 -1.86798e-06 1.10935e-06 38.5 0.300268 -8.84895e-07 0.600733 -1.12216e-06 0.798945 8.86309e-07
-2.83724e-06 -1.80441e-06 1.2237e-06 38.6 0.30032 -8.52082e-07 0.60074 -1.08398e-06 0.798961 9.77687e-07
-2.85719e-06 -1.8471e-06 1.13565e-06 38.7 0.300289 -8.57982e-07 0.600708 -1.10957e-06 0.798935 9.07311e-07
-2.93994e-06 -1.77868e-06 1.10226e-06 38.8 0.300294 -8.82845e-07 0.600735 -1.06852e-06 0.798955 8.80656e-07
-2.88179e-06 -1.84579e-06 1.16139e-06 38.9 0.3003 -8.654e-07 0.600725 -1.10882e-06 0.798962 9.27909e-07
-2.89912e-06 -1.85605e-06 1.02e-06 39 0.300253 -8.70471e-07 0.600703 -1.11493e-06 0.79894 8.14917e-07
-2.92894e-06 -1.82566e-06 1.08734e-06 39.1 0.300326 -8.79636e-07 0.60075 -1.09677e-06 0.798977 8.68757e-07
-2.84936e-06 -1.80534e-06 1.12782e-06 39.2 0.300296 -8.55651e-07 0.600736 -1.08453e-06 0.798958 9.01078e-07
-2.91608e-06 -1.90135e-06 9.78398e-07 39.3 0.300279 -8.75639e-07 0.60073 -1.1422e-06 0.798965 7.81706e-07
-2.93304e-06 -1.79695e-06 1.05693e-06 39.4 0.300319 -8.80847e-07 0.60074 -1.0795e-06 0.798981 8.44468e-07
-2.85868e-06 -1.8924e-06 1.01739e-06 39.5 0.300302 -8.58466e-07 0.600729 -1.13682e-06 0.798955 8.12844e-07
-2.9267e-06 -1.84934e-06 9.56387e-07 39.6 0.300275 -8.78818e-07 0.600703 -1.1109e-06 0.798946 7.64102e-07
-2.91925e-06 -1.81242e-06 1.01384e-06 39.7 0.300318 -8.76702e-07 0.600745 -1.0888e-06 0.798979 8.10037e-07
-2.91049e-06 -1.85195e-06 9.50417e-07 39.8 0.300308 -8.74043e-07 0.600738 -1.11253e-06 0.798962 7.59348e-07
-2.93677e-06 -1.83685e-06 8.86621e-07 39.9 0.300296 -8.819e-07 0.600731 -1.10345e-06 0.798961 7.08375e-07
-2.90527e-06 -1.78427e-06 1.01701e-06 40 0.300316 -8.72499e-07 0.600743 -1.07189e-06 0.798967 8.12559e-07
-2.91794e-06 -1.9267e-06 9.15721e-07 40.1 0.30028 -8.76201e-07 0.600704 -1.15738e-06 0.798942 7.31608e-07
-2.98933e-06 -1.84766e-06 9.23742e-07 40.2 0.30031 -8.97724e-07 0.600721 -1.10993e-06 0.798967 7.3804e-07
-2.909e-06 -1.80273e-06 9.47992e-07 40.3 0.300325 -8.73646e-07 0.600732 -1.08296e-06 0.798979 7.57426e-07
-2.90564e-06 -1.89911e-06 8.97627e-07 40.4 0.300261 -8.7245e-07 0.600706 -1.14081e-06 0.798942 7.17152e-07
-2.98691e-06 -1.78707e-06 9.02664e-07 40.5 0.300297 -8.9696e-07 0.600734 -1.07355e-06 0.798976 7.21206e-07
-2.90639e-06 -1.82976e-06 9.28779e-07 40.6 0.300295 -8.72773e-07 0.60071 -1.09916e-06 0.79895 7.42048e-07
-2.95168e-06 -1.85344e-06 8.3924e-07 40.7 0.300257 -8.86263e-07 0.600718 -1.11339e-06 0.798938 6.70501e-07
-3.01244e-06 -1.82902e-06 8.69273e-07 40.8 0.300363 -9.04824e-07 0.600791 -1.09886e-06 0.799014 6.94561e-07
-2.89763e-06 -1.88625e-06 9.13483e-07 40.9 0.300346 -8.70291e-07 0.600778 -1.13322e-06 0.799008 7.2988e-07
-2.98262e-06 -1.86164e-06 8.11819e-07 41 0.300291 -8.95654e-07 0.600754 -1.11839e-06 0.798961 6.48611e-07
-2.96603e-06 -1.76768e-06 9.03969e-07 41.1 0.300305 -8.90715e-07 0.600744 -1.06192e-06 0.798972 7.22246e-07
-2.93099e-06 -1.85045e-06 8.46888e-07 41.2 0.300272 -8.80095e-07 0.600714 -1.11159e-06 0.798941 6.76613e-07
-3.00107e-06 -1.85064e-06 7.73205e-07 41.3 0.300271 -9.01134e-07 0.600733 -1.11174e-06 0.798956 6.17757e-07
-2.94888e-06 -1.78148e-06 9.24862e-07 41.4 0.300328 -8.85633e-07 0.600739 -1.0702e-06 0.798997 7.38962e-07
-2.91888e-06 -1.84729e-06 8.57894e-07 41.5 0.300291 -8.76512e-07 0.600717 -1.1097e-06 0.79896 6.85423e-07
-2.99138e-06 -1.87245e-06 8.44463e-07 41.6 0.300314 -8.98351e-07 0.60074 -1.12486e-06 0.798983 6.74712e-07
-2.95429e-06 -1.76861e-06 9.22064e-07 41.7 0.300324 -8.87242e-07 0.600739 -1.06247e-06 0.798972 7.36703e-07
-2.95075e-06 -1.84039e-06 8.34204e-07 41.8 0.300273 -8.86031e-07 0.600705 -1.10553e-06 0.79894 6.66479e-07
-3.03499e-06 -1.83461e-06 8.44463e-07 41.9 0.300291 -9.11381e-07 0.600736 -1.10212e-06 0.798962 6.74694e-07
-2.91776e-06 -1.84225e-06 9.19638e-07 42 0.3003 -8.76203e-07 0.600741 -1.10672e-06 0.798974 7.34767e-07
-2.96342e-06 -1.83685e-06 8.22452e-07 42.1 0.300281 -8.89859e-07 0.600704 -1.1034e-06 0.798942 6.57091e-07
-3.01356e-06 -1.79024e-06 8.48007e-07 42.2 0.300283 -9.04921e-07 0.600726 -1.07544e-06 0.798957 6.77522e-07
-2.93695e-06 -1.78838e-06 8.87367e-07 42.3 0.300293 -8.81946e-07 0.600708 -1.07429e-06 0.798948 7.08961e-07
-2.9925e-06 -1.83349e-06 8.38494e-07 42.4 0.300281 -8.9859e-07 0.600714 -1.1014e-06 0.798937 6.69904e-07
-3.00498e-06 -1.77812e-06 8.84009e-07 42.5 0.300293 -9.02377e-07 0.600722 -1.06816e-06 0.798986 7.06311e-07
-2.91459e-06 -1.8402e-06 9.41837e-07 42.6 0.300281 -8.75195e-07 0.600706 -1.10542e-06 0.798947 7.52478e-07
-3.01728e-06 -1.87152e-06 8.31592e-07 42.7 0.300276 -9.06018e-07 0.600715 -1.12425e-06 0.798954 6.64404e-07
-2.97796e-06 -1.77775e-06 1.00022e-06 42.8 0.30031 -8.9431e-07 0.600735 -1.06796e-06 0.798974 7.99153e-07
-2.93546e-06 -1.77085e-06 9.82689e-07 42.9 0.300264 -8.81413e-07 0.600704 -1.06376e-06 0.798934 7.85103e-07
-3.02921e-06 -1.76507e-06 9.86979e-07 43 0.300295 -9.09656e-07 0.600725 -1.06032e-06 0.798955 7.88552e-07
-2.9828e-06 -1.71548e-06 1.14871e-06 43.1 0.300321 -8.95798e-07 0.600723 -1.03053e-06 0.798964 9.17777e-07
-2.94963e-06 -1.87749e-06 1.16027e-06 43.2 0.300273 -8.85695e-07 0.600705 -1.12782e-06 0.798941 9.2699e-07
-3.03574e-06 -1.78838e-06 1.26847e-06 43.3 0.300324 -9.11704e-07 0.600734 -1.07434e-06 0.798979 1.01348e-06
-2.96267e-06 -1.80087e-06 1.50407e-06 43.4 0.300308 -8.89715e-07 0.600735 -1.08184e-06 0.798971 1.2017e-06
-2.98467e-06 -1.85568e-06 1.45818e-06 43.5 0.300276 -8.96223e-07 0.600716 -1.11473e-06 0.798936 1.16499e-06
-3.06201e-06 -1.76078e-06 1.43654e-06 43.6 0.3003 -9.19522e-07 0.600732 -1.05776e-06 0.79898 1.14777e-06
-2.96063e-06 -1.77626e-06 1.53969e-06 43.7 0.300298 -8.8907e-07 0.600735 -1.06706e-06 0.798966 1.23016e-06
-2.99324e-06 -1.74606e-06 1.65703e-06 43.8 0.300286 -8.98828e-07 0.600733 -1.04891e-06 0.798954 1.32389e-06
-2.94329e-06 -1.32213e-06 1.78182e-06 43.9 0.300332 -8.83964e-07 0.60074 -7.94254e-07 0.798984 1.42365e-06
-2.64639e-06 8.63148e-07 2.28604e-06 44 0.300301 -7.94714e-07 0.600721 5.18511e-07 0.798964 1.82646e-06
-2.52375e-06 5.01558e-06 3.13871e-06 44.1 0.3003 -7.57882e-07 0.600722 3.01297e-06 0.798971 2.50774e-06
-2.37111e-06 9.09083e-06 3.08704e-06 44.2 0.300318 -7.12088e-07 0.600725 5.46109e-06 0.798978 2.46648e-06
-2.24027e-06 1.05449e-05 3.13386e-08 44.3 0.300282 -6.72713e-07 0.600699 6.33433e-06 0.79895 2.5038e-08
-2.32861e-06 1.03112e-05 -2.87065e-06 44.4 0.300293 -6.99266e-07 0.600705 6.19397e-06 0.798971 -2.29357e-06
-2.27307e-06 1.00422e-05 -3.0723e-06 44.5 0.300316 -6.8264e-07 0.60072 6.03253e-06 0.798988 -2.45473e-06
-2.23393e-06 9.64954e-06 -2.19277e-06 44.6 0.300278 -6.70802e-07 0.6007 5.79648e-06 0.798966 -1.75195e-06
-2.31538e-06 9.27166e-06 -1.74787e-06 44.7 0.300291 -6.95287e-07 0.600714 5.56961e-06 0.798963 -1.39649e-06
-2.22983e-06 8.41299e-06 -9.16094e-07 44.8 0.300307 -6.69635e-07 0.600725 5.05389e-06 0.798976 -7.31937e-07
-2.24773e-06 7.48105e-06 5.18579e-08 44.9 0.300292 -6.74974e-07 0.600724 4.49404e-06 0.798972 4.1433e-08
-2.33626e-06 6.84273e-06 1.32387e-06 45 0.300306 -7.01592e-07 0.600734 4.11066e-06 0.798976 1.05774e-06
-2.25481e-06 6.11605e-06 2.85237e-06 45.1 0.300318 -6.7716e-07 0.600741 3.67416e-06 0.798983 2.279e-06
-2.30886e-06 5.41602e-06 4.41165e-06 45.2 0.300281 -6.93306e-07 0.60072 3.25351e-06 0.798968 3.52477e-06
-2.37111e-06 4.86998e-06 6.16885e-06 45.3 0.300319 -7.12089e-07 0.60073 2.92554e-06 0.798971 4.92874e-06
-2.28128e-06 4.25907e-06 7.86431e-06 45.4 0.300307 -6.85082e-07 0.600712 2.55847e-06 0.798951 6.2832e-06
-2.35452e-06 3.70464e-06 9.34953e-06 45.5 0.300279 -7.07012e-07 0.600726 2.22547e-06 0.798956 7.46986e-06
-2.38975e-06 3.34931e-06 1.08172e-05 45.6 0.300319 -7.17687e-07 0.600744 2.01208e-06 0.798976 8.6427e-06
-2.31072e-06 2.85342e-06 1.21034e-05 45.7 0.300274 -6.93851e-07 0.60072 1.71411e-06 0.798937 9.66986e-06
-2.39031e-06 2.52513e-06 1.31465e-05 45.8 0.300275 -7.17749e-07 0.600743 1.51695e-06 0.798948 1.05034e-05
-2.35117e-06 2.20932e-06 1.42111e-05 45.9 0.3003 -7.06056e-07 0.600729 1.3272e-06 0.798972 1.13543e-05
-2.35378e-06 1.76806e-06 1.49485e-05 46 0.300282 -7.06797e-07 0.600733 1.06213e-06 0.798945 1.1943e-05
-2.40522e-06 1.5203e-06 1.56115e-05 46.1 0.300301 -7.22289e-07 0.600732 9.13291e-07 0.79895 1.24728e-05
-2.39012e-06 1.25911e-06 1.62532e-05 46.2 0.300307 -7.1777e-07 0.600752 7.56415e-07 0.798954 1.29855e-05
-2.37465e-06 9.2355e-07 1.65985e-05 46.3 0.300258 -7.13007e-07 0.600734 5.54807e-07 0.798933 1.3261e-05
-2.46393e-06 7.46446e-07 1.69076e-05 46.4 0.300292 -7.39898e-07 0.600739 4.48419e-07 0.798945 1.35082e-05
-2.36235e-06 5.59275e-07 1.72114e-05 46.5 0.300304 -7.09423e-07 0.600738 3.35978e-07 0.798951 1.37511e-05
-2.44193e-06 3.32023e-07 1.72213e-05 46.6 0.300253 -7.33198e-07 0.600713 1.99451e-07 0.798929 1.37586e-05
-2.48704e-06 2.03763e-07 1.73162e-05 46.7 0.300312 -7.46886e-07 0.600736 1.22407e-07 0.798945 1.38347e-05
-2.42031e-06 3.50479e-08 1.72911e-05 46.8 0.300299 -7.26817e-07 0.600736 2.10545e-08 0.798918 1.38141e-05
-2.46001e-06 -2.03576e-07 1.70974e-05 46.9 0.300262 -7.38647e-07 0.600717 -1.22292e-07 0.79891 1.36593e-05
-2.46281e-06 -2.92314e-07 1.69894e-05 47 0.300313 -7.39614e-07 0.600749 -1.75608e-07 0.798967 1.3574e-05
-2.41435e-06 -4.83959e-07 1.67594e-05 47.1 0.300283 -7.24987e-07 0.600722 -2.90725e-07 0.798932 1.33897e-05
-2.50847e-06 -6.08678e-07 1.64461e-05 47.2 0.30026 -7.53193e-07 0.600722 -3.65646e-07 0.798919 1.31391e-05
-2.5053e-06 -6.91077e-07 1.6195e-05 47.3 0.300289 -7.52316e-07 0.600739 -4.15157e-07 0.798942 1.29388e-05
-2.47157e-06 -8.80112e-07 1.57723e-05 47.4 0.300259 -7.4211e-07 0.60072 -5.28701e-07 0.798923 1.26008e-05
-2.5519e-06 -9.48717e-07 1.5307e-05 47.5 0.300262 -7.66237e-07 0.600739 -5.69931e-07 0.798918 1.22291e-05
-2.52729e-06 -9.90663e-07 1.50073e-05 47.6 0.300293 -7.58928e-07 0.600734 -5.95125e-07 0.798933 1.19898e-05
-2.48592e-06 -1.20636e-06 1.44678e-05 47.7 0.300266 -7.46436e-07 0.600724 -7.24687e-07 0.79892 1.15586e-05
-2.61023e-06 -1.15211e-06 1.4022e-05 47.8 0.300254 -7.83732e-07 0.600725 -6.92099e-07 0.798932 1.12026e-05
-2.51872e-06 -1.17504e-06 1.36383e-05 47.9 0.300288 -7.56342e-07 0.600725 -7.05874e-07 0.798952 1.08963e-05
-2.51239e-06 -1.34599e-06 1.30647e-05 48 0.300261 -7.54371e-07 0.600716 -8.08557e-07 0.798935 1.04378e-05
-2.5957e-06 -1.33406e-06 1.25899e-05 48.1 0.300288 -7.79457e-07 0.600746 -8.0143e-07 0.798965 1.00589e-05
-2.50288e-06 -1.43044e-06 1.21536e-05 48.2 0.30028 -7.51565e-07 0.60075 -8.59336e-07 0.798948 9.71008e-06
-2.58656e-06 -1.49774e-06 1.16003e-05 48.3 0.300257 -7.76633e-07 0.600741 -8.99753e-07 0.798934 9.26789e-06
-2.61545e-06 -1.49084e-06 1.11856e-05 48.4 0.300298 -7.85415e-07 0.600735 -8.95601e-07 0.798957 8.93684e-06
-2.54519e-06 -1.46045e-06 1.07165e-05 48.5 0.30028 -7.6427e-07 0.600734 -8.77345e-07 0.798939 8.56182e-06
-2.59719e-06 -1.60009e-06 1.01578e-05 48.6 0.300267 -7.79849e-07 0.600724 -9.6121e-07 0.798929 8.11537e-06
-2.59793e-06 -1.56262e-06 9.79555e-06 48.7 0.300291 -7.80136e-07 0.600729 -9.38708e-07 0.798956 7.82621e-06
-2.53531e-06 -1.62805e-06 9.33125e-06 48.8 0.30027 -7.61278e-07 0.600706 -9.77979e-07 0.798919 7.45492e-06
-2.66484e-06 -1.64073e-06 8.8636e-06 48.9 0.300269 -8.00171e-07 0.600719 -9.85615e-07 0.79894 7.08149e-06
-2.61284e-06 -1.57305e-06 8.57055e-06 49 0.30029 -7.8461e-07 0.600724 -9.44972e-07 0.798944 6.84739e-06
-2.6162e-06 -1.76787e-06 8.10662e-06 49.1 0.300256 -7.85528e-07 0.600711 -1.06198e-06 0.798919 6.47653e-06
-2.67435e-06 -1.76153e-06 7.71955e-06 49.2 0.300277 -8.03044e-07 0.60073 -1.0582e-06 0.798948 6.16752e-06
-2.5957e-06 -1.62115e-06 7.47668e-06 49.3 0.300292 -7.79466e-07 0.600746 -9.73901e-07 0.798957 5.97355e-06
-2.6121e-06 -1.82156e-06 7.03402e-06 49.4 0.300259 -7.84306e-07 0.600718 -1.09424e-06 0.798938 5.61975e-06
-2.66782e-06 -1.73692e-06 6.76335e-06 49.5 0.300285 -8.01108e-07 0.600747 -1.04345e-06 0.798952 5.4036e-06
-2.57333e-06 -1.62451e-06 6.52309e-06 49.6 0.300295 -7.72757e-07 0.600731 -9.75893e-07 0.798959 5.21168e-06
-2.62533e-06 -1.80422e-06 6.13752e-06 49.7 0.300273 -7.88316e-07 0.600718 -1.08383e-06 0.798952 4.90358e-06
-2.6736e-06 -1.67801e-06 5.9465e-06 49.8 0.300304 -8.02893e-07 0.600748 -1.00806e-06 0.798971 4.75108e-06
-2.61172e-06 -1.74102e-06 5.69299e-06 49.9 0.300277 -7.8424e-07 0.600745 -1.04591e-06 0.798957 4.54846e-06
-2.70473e-06 -1.77234e-06 5.37214e-06 50 0.300259 -8.12119e-07 0.600743 -1.06472e-06 0.798941 4.29202e-06
-2.68311e-06 -1.69181e-06 5.26451e-06 50.1 0.300299 -8.05735e-07 0.60075 -1.01635e-06 0.798977 4.20622e-06
-2.62645e-06 -1.80758e-06 4.99142e-06 50.2 0.300297 -7.88713e-07 0.600733 -1.08587e-06 0.798969 3.98799e-06
-2.7202e-06 -1.79863e-06 4.74649e-06 50.3 0.300289 -8.16847e-07 0.600738 -1.0805e-06 0.798957 3.79224e-06
-2.68385e-06 -1.69143e-06 4.65304e-06 50.4 0.300314 -8.06e-07 0.600764 -1.01615e-06 0.798981 3.71768e-06
-2.61993e-06 -1.79154e-06 4.43161e-06 50.5 0.300282 -7.86716e-07 0.600736 -1.07625e-06 0.798946 3.54062e-06
-2.75822e-06 -1.80851e-06 4.19564e-06 50.6 0.300284 -8.2825e-07 0.600746 -1.08645e-06 0.798951 3.35211e-06
-2.69597e-06 -1.73413e-06 4.21952e-06 50.7 0.300289 -8.09569e-07 0.60074 -1.04176e-06 0.798968 3.37126e-06
-2.65757e-06 -1.84207e-06 3.93784e-06 50.8 0.300274 -7.98e-07 0.600731 -1.10659e-06 0.798955 3.14616e-06
-2.77145e-06 -1.76489e-06 3.84215e-06 50.9 0.300269 -8.32181e-07 0.600732 -1.06022e-06 0.798957 3.06971e-06
-2.65422e-06 -1.72947e-06 3.79775e-06 51 0.300292 -7.97041e-07 0.600736 -1.03895e-06 0.798956 3.03424e-06
-2.69187e-06 -1.87469e-06 3.54723e-06 51.1 0.300267 -8.0828e-07 0.600733 -1.12619e-06 0.798947 2.83405e-06
-2.75356e-06 -1.72443e-06 3.4991e-06 51.2 0.300308 -8.26916e-07 0.600755 -1.03596e-06 0.798966 2.79567e-06
-2.64434e-06 -1.76563e-06 3.41647e-06 51.3 0.300301 -7.94099e-07 0.600741 -1.06069e-06 0.798978 2.72968e-06
-2.7051e-06 -1.85605e-06 3.22097e-06 51.4 0.300278 -8.12282e-07 0.600724 -1.11497e-06 0.798956 2.57342e-06
-2.74834e-06 -1.72238e-06 3.19225e-06 51.5 0.300308 -8.25349e-07 0.600752 -1.03472e-06 0.798986 2.55056e-06
-2.67696e-06 -1.83405e-06 3.08237e-06 51.6 0.300314 -8.03928e-07 0.600738 -1.10178e-06 0.798965 2.46271e-06
-2.75375e-06 -1.84952e-06 2.92979e-06 51.7 0.300286 -8.26911e-07 0.600727 -1.11106e-06 0.798955 2.34077e-06
-2.73716e-06 -1.7524e-06 2.93296e-06 51.8 0.300305 -8.21983e-07 0.600764 -1.05278e-06 0.798977 2.34336e-06
-2.70585e-06 -1.85195e-06 2.79529e-06 51.9 0.300272 -8.12491e-07 0.600727 -1.11251e-06 0.798934 2.23325e-06
-2.79549e-06 -1.77663e-06 2.70948e-06 52 0.300285 -8.39445e-07 0.600745 -1.0673e-06 0.798963 2.16478e-06
-2.74815e-06 -1.72536e-06 2.72217e-06 52.1 0.300313 -8.25306e-07 0.600758 -1.03653e-06 0.798964 2.17491e-06
-2.75635e-06 -1.81149e-06 2.58711e-06 52.2 0.300258 -8.27617e-07 0.60072 -1.0882e-06 0.798936 2.06694e-06
-2.83016e-06 -1.78521e-06 2.51212e-06 52.3 0.300286 -8.49856e-07 0.600745 -1.07245e-06 0.79896 2.00709e-06
-2.73753e-06 -1.77756e-06 2.50895e-06 52.4 0.300304 -8.22091e-07 0.600744 -1.06786e-06 0.798959 2.00455e-06
-2.753e-06 -1.89128e-06 2.35189e-06 52.5 0.300251 -8.26591e-07 0.600726 -1.13614e-06 0.798928 1.87899e-06
-2.84153e-06 -1.81336e-06 2.32559e-06 52.6 0.300294 -8.53294e-07 0.600753 -1.08938e-06 0.798967 1.85806e-06
-2.72467e-06 -1.81727e-06 2.31682e-06 52.7 0.300316 -8.18261e-07 0.600751 -1.09173e-06 0.798978 1.85109e-06
-2.7666e-06 -1.86611e-06 2.18568e-06 52.8 0.300275 -8.30744e-07 0.600749 -1.12107e-06 0.798944 1.74624e-06
-2.83202e-06 -1.75202e-06 2.17393e-06 52.9 0.300319 -8.50512e-07 0.600757 -1.05254e-06 0.798983 1.73693e-06
-2.7584e-06 -1.8072e-06 2.1051e-06 53 0.300288 -8.28315e-07 0.60074 -1.08566e-06 0.798957 1.68188e-06
-2.81301e-06 -1.84449e-06 2.01798e-06 53.1 0.300273 -8.44672e-07 0.600721 -1.10802e-06 0.798933 1.61223e-06
-2.84339e-06 -1.72965e-06 2.03346e-06 53.2 0.300307 -8.53891e-07 0.60075 -1.03909e-06 0.798975 1.62469e-06
-2.76754e-06 -1.81597e-06 1.954e-06 53.3 0.30029 -8.31064e-07 0.600739 -1.09092e-06 0.798951 1.56115e-06
-2.84172e-06 -1.88886e-06 1.85737e-06 53.4 0.300287 -8.5333e-07 0.600752 -1.13473e-06 0.798952 1.48395e-06
-2.81656e-06 -1.75631e-06 1.90121e-06 53.5 0.300326 -8.45886e-07 0.600759 -1.05512e-06 0.798954 1.51898e-06
-2.77909e-06 -1.87208e-06 1.83723e-06 53.6 0.300278 -8.34501e-07 0.600744 -1.12464e-06 0.798941 1.46783e-06
-2.83967e-06 -1.77589e-06 1.75496e-06 53.7 0.300301 -8.52755e-07 0.600751 -1.06687e-06 0.798973 1.40217e-06
-2.77313e-06 -1.7248e-06 1.85327e-06 53.8 0.300342 -8.32886e-07 0.600756 -1.03619e-06 0.798991 1.48074e-06
-2.79438e-06 -1.84468e-06 1.68594e-06 53.9 0.300284 -8.39106e-07 0.600744 -1.10818e-06 0.798952 1.34699e-06
-2.84283e-06 -1.78819e-06 1.67848e-06 54 0.300297 -8.53695e-07 0.600767 -1.07428e-06 0.798972 1.34106e-06
-2.80258e-06 -1.78819e-06 1.67382e-06 54.1 0.300312 -8.41648e-07 0.60075 -1.07426e-06 0.798949 1.33729e-06
-2.84843e-06 -1.84225e-06 1.54249e-06 54.2 0.30027 -8.55296e-07 0.600739 -1.10671e-06 0.798938 1.23236e-06
-2.86091e-06 -1.80758e-06 1.57514e-06 54.3 0.300322 -8.59194e-07 0.600756 -1.08591e-06 0.798978 1.2585e-06
-2.82252e-06 -1.81802e-06 1.57961e-06 54.4 0.300274 -8.4753e-07 0.600748 -1.09217e-06 0.79895 1.26203e-06
-2.87116e-06 -1.87338e-06 1.44922e-06 54.5 0.30027 -8.62126e-07 0.600741 -1.12542e-06 0.798953 1.15786e-06
-2.89092e-06 -1.76899e-06 1.49343e-06 54.6 0.30029 -8.68114e-07 0.600761 -1.06274e-06 0.798962 1.1932e-06
-2.80108e-06 -1.8018e-06 1.43654e-06 54.7 0.300295 -8.41152e-07 0.600744 -1.08242e-06 0.798958 1.14773e-06
-2.89036e-06 -1.85045e-06 1.36715e-06 54.8 0.300281 -8.67922e-07 0.600746 -1.11165e-06 0.798959 1.09229e-06
-2.87955e-06 -1.74196e-06 1.42628e-06 54.9 0.300317 -8.64778e-07 0.600778 -1.04653e-06 0.798995 1.13959e-06
-2.8242e-06 -1.84579e-06 1.35539e-06 55 0.300275 -8.48036e-07 0.600748 -1.10886e-06 0.798942 1.08288e-06
-2.92074e-06 -1.83796e-06 1.30242e-06 55.1 0.300285 -8.77055e-07 0.600766 -1.10419e-06 0.798966 1.04059e-06
-2.88235e-06 -1.7166e-06 1.3401e-06 55.2 0.300303 -8.65578e-07 0.600761 -1.03127e-06 0.798979 1.07071e-06
-2.86911e-06 -1.84747e-06 1.25671e-06 55.3 0.300291 -8.61569e-07 0.600754 -1.10988e-06 0.798958 1.00406e-06
-2.93379e-06 -1.80292e-06 1.21344e-06 55.4 0.300288 -8.80981e-07 0.600754 -1.08311e-06 0.798975 9.69506e-07
-2.84936e-06 -1.75258e-06 1.29794e-06 55.5 0.300305 -8.55677e-07 0.600765 -1.05289e-06 0.798974 1.03702e-06
-2.85066e-06 -1.87562e-06 1.17837e-06 55.6 0.300273 -8.55976e-07 0.600748 -1.12678e-06 0.798948 9.41455e-07
-2.9459e-06 -1.7729e-06 1.19217e-06 55.7 0.300286 -8.84613e-07 0.600767 -1.0651e-06 0.798952 9.52488e-07
-2.85737e-06 -1.76917e-06 1.22146e-06 55.8 0.30031 -8.58099e-07 0.60075 -1.06283e-06 0.798967 9.75905e-07
-2.9049e-06 -1.90769e-06 1.08435e-06 55.9 0.300279 -8.72281e-07 0.600753 -1.14605e-06 0.798957 8.66351e-07
-2.94143e-06 -1.75053e-06 1.12241e-06 56 0.300312 -8.83347e-07 0.60076 -1.05165e-06 0.798981 8.96782e-07
-2.8501e-06 -1.78558e-06 1.16643e-06 56.1 0.300282 -8.55836e-07 0.60074 -1.07267e-06 0.798957 9.31928e-07
-2.9349e-06 -1.87711e-06 1.0407e-06 56.2 0.300271 -8.81267e-07 0.60074 -1.12766e-06 0.798965 8.31485e-07
-2.91683e-06 -1.75482e-06 1.10263e-06 56.3 0.300304 -8.75935e-07 0.600761 -1.05423e-06 0.798974 8.80975e-07
-2.85066e-06 -1.85623e-06 1.06253e-06 56.4 0.300278 -8.55991e-07 0.600745 -1.11512e-06 0.798956 8.48913e-07
-2.97498e-06 -1.84468e-06 9.83995e-07 56.5 0.300273 -8.93305e-07 0.600738 -1.10817e-06 0.798949 7.86161e-07
-2.95224e-06 -1.79192e-06 1.0366e-06 56.6 0.300295 -8.86543e-07 0.600751 -1.0765e-06 0.798956 8.28197e-07
-2.90769e-06 -1.9597e-06 9.72616e-07 56.7 0.300255 -8.73051e-07 0.600735 -1.17726e-06 0.798953 7.77075e-07
-2.9884e-06 -1.87432e-06 9.23369e-07 56.8 0.300281 -8.97358e-07 0.600755 -1.126e-06 0.798965 7.37739e-07
-2.89912e-06 -1.76973e-06 1.0407e-06 56.9 0.300305 -8.7062e-07 0.600727 -1.06313e-06 0.798972 8.31492e-07
-2.93192e-06 -1.86108e-06 9.74108e-07 57 0.300249 -8.80308e-07 0.600731 -1.11801e-06 0.798935 7.78249e-07
-2.99622e-06 -1.83312e-06 9.4221e-07 57.1 0.300281 -8.99709e-07 0.600743 -1.10123e-06 0.79897 7.52797e-07
-2.88682e-06 -1.83069e-06 1.00899e-06 57.2 0.300285 -8.66867e-07 0.600729 -1.09975e-06 0.798955 8.06138e-07
-2.92242e-06 -1.87898e-06 8.89233e-07 57.3 0.300257 -8.77477e-07 0.600719 -1.12874e-06 0.798937 7.10441e-07
-2.98169e-06 -1.79005e-06 9.40531e-07 57.4 0.300304 -8.95411e-07 0.600761 -1.07539e-06 0.798989 7.51474e-07
-2.89838e-06 -1.83069e-06 9.77466e-07 57.5 0.300294 -8.70366e-07 0.600745 -1.09978e-06 0.798961 7.80957e-07
-2.96789e-06 -1.8525e-06 8.89606e-07 57.6 0.30027 -8.91171e-07 0.600744 -1.11288e-06 0.79895 7.1075e-07
-2.97628e-06 -1.77402e-06 9.30458e-07 57.7 0.300309 -8.93803e-07 0.600749 -1.06574e-06 0.798979 7.43416e-07
-2.92503e-06 -1.86556e-06 9.20571e-07 57.8 0.300272 -8.78305e-07 0.600732 -1.1207e-06 0.79895 7.3549e-07
-2.99231e-06 -1.87916e-06 8.36629e-07 57.9 0.300288 -8.98555e-07 0.600752 -1.12891e-06 0.798961 6.68434e-07
-2.94534e-06 -1.75967e-06 1.00097e-06 58 0.300314 -8.84526e-07 0.600751 -1.05712e-06 0.798969 7.99744e-07
-2.89222e-06 -1.81895e-06 9.33069e-07 58.1 0.300298 -8.68529e-07 0.600762 -1.09275e-06 0.798962 7.45487e-07
-2.96901e-06 -1.81056e-06 8.84196e-07 58.2 0.300287 -8.91554e-07 0.600738 -1.08767e-06 0.798963 7.0644e-07
-2.89987e-06 -1.77495e-06 1.0034e-06 58.3 0.300316 -8.70876e-07 0.600767 -1.06633e-06 0.798982 8.01694e-07
-2.90564e-06 -1.83181e-06 9.0714e-07 58.4 0.300248 -8.72414e-07 0.60074 -1.10044e-06 0.798928 7.2474e-07
-3.0335e-06 -1.79602e-06 8.52111e-07 58.5 0.300277 -9.10889e-07 0.600727 -1.07892e-06 0.798956 6.80799e-07
-2.92242e-06 -1.77812e-06 9.28033e-07 58.6 0.300299 -8.77598e-07 0.600738 -1.06819e-06 0.798955 7.41456e-07
-2.96193e-06 -1.84952e-06 8.47075e-07 58.7 0.300283 -8.89417e-07 0.600717 -1.11104e-06 0.798942 6.76764e-07
-3.04692e-06 -1.81205e-06 8.60506e-07 58.8 0.300298 -9.14983e-07 0.600731 -1.08855e-06 0.798953 6.87504e-07
-2.95895e-06 -1.85512e-06 9.38106e-07 58.9 0.300291 -8.88547e-07 0.600732 -1.11443e-06 0.798949 7.49499e-07
-3.00703e-06 -1.92838e-06 7.67423e-07 59 0.300269 -9.02918e-07 0.600726 -1.15843e-06 0.798956 6.13137e-07
-3.02232e-06 -1.81131e-06 9.06394e-07 59.1 0.300301 -9.07605e-07 0.600749 -1.08814e-06 0.798963 7.24175e-07
-2.95559e-06 -1.81951e-06 9.31577e-07 59.2 0.30027 -8.87477e-07 0.600727 -1.09303e-06 0.798937 7.44271e-07
-3.01784e-06 -1.85642e-06 8.52671e-07 59.3 0.300272 -9.06175e-07 0.600734 -1.11522e-06 0.798946 6.81238e-07
-3.02716e-06 -1.7276e-06 9.4706e-07 59.4 0.300295 -9.09041e-07 0.600727 -1.03782e-06 0.798967 7.5667e-07
-2.95392e-06 -1.88569e-06 9.10871e-07 59.5 0.30028 -8.87002e-07 0.600751 -1.13283e-06 0.798956 7.27746e-07
-3.0294e-06 -1.87898e-06 8.99119e-07 59.6 0.300269 -9.09634e-07 0.600732 -1.12876e-06 0.798953 7.18354e-07
-2.98355e-06 -1.74792e-06 1.0269e-06 59.7 0.300324 -8.96031e-07 0.600748 -1.05006e-06 0.798965 8.20456e-07
-2.97647e-06 -1.87655e-06 9.63102e-07 59.8 0.300277 -8.93764e-07 0.600718 -1.12728e-06 0.79894 7.69461e-07
-3.04375e-06 -1.84617e-06 9.73175e-07 59.9 0.300278 -9.1397e-07 0.600745 -1.10908e-06 0.798948 7.77517e-07
-2.98784e-06 -1.7537e-06 1.19161e-06 60 0.300307 -8.97268e-07 0.600759 -1.05355e-06 0.798979 9.52074e-07
-2.99231e-06 -1.90843e-06 1.13602e-06 60.1 0.300262 -8.98475e-07 0.600748 -1.14649e-06 0.79893 9.07604e-07
-3.043e-06 -1.79882e-06 1.27873e-06 60.2 0.300298 -9.13808e-07 0.600752 -1.08064e-06 0.798976 1.02167e-06
-2.95764e-06 -1.77365e-06 1.48877e-06 60.3 0.30031 -8.8821e-07 0.600746 -1.06551e-06 0.79896 1.18947e-06
-3.0212e-06 -1.90004e-06 1.48635e-06 60.4 0.300275 -9.07191e-07 0.600736 -1.14142e-06 0.798945 1.18751e-06
-3.06313e-06 -1.75631e-06 1.45295e-06 60.5 0.300296 -9.19848e-07 0.60074 -1.05509e-06 0.798956 1.16085e-06
-2.97479e-06 -1.80441e-06 1.5895e-06 60.6 0.300287 -8.9329e-07 0.600737 -1.08397e-06 0.798956 1.26994e-06
-3.00629e-06 -1.79844e-06 1.66617e-06 60.7 0.300266 -9.02686e-07 0.600738 -1.08039e-06 0.798935 1.33116e-06
-2.95187e-06 -1.31169e-06 1.82342e-06 60.8 0.300312 -8.8648e-07 0.600739 -7.87981e-07 0.798967 1.45685e-06
-2.66037e-06 9.09941e-07 2.29294e-06 60.9 0.300288 -7.98877e-07 0.600724 5.46623e-07 0.798953 1.83195e-06
-2.54314e-06 5.22288e-06 3.1305e-06 61 0.30027 -7.63629e-07 0.600726 3.13752e-06 0.79895 2.50111e-06
-2.38043e-06 9.26607e-06 2.9934e-06 61.1 0.3003 -7.14842e-07 0.600736 5.56646e-06 0.798964 2.39162e-06
-2.25761e-06 1.07083e-05 -1.71989e-07 61.2 0.300264 -6.77877e-07 0.600698 6.43243e-06 0.798941 -1.37409e-07
-2.34147e-06 1.05073e-05 -3.05477e-06 61.3 0.300295 -7.03132e-07 0.600723 6.31197e-06 0.798975 -2.44068e-06
-2.26879e-06 1.02448e-05 -3.07473e-06 61.4 0.300313 -6.81347e-07 0.600723 6.15428e-06 0.798973 -2.45662e-06
-2.27643e-06 9.89973e-06 -2.21012e-06 61.5 0.300262 -6.83524e-07 0.600708 5.94684e-06 0.798939 -1.76575e-06
-2.34502e-06 9.44597e-06 -1.7018e-06 61.6 0.300285 -7.04173e-07 0.600728 5.67446e-06 0.798968 -1.35968e-06
-2.26301e-06 8.61489e-06 -7.98388e-07 61.7 0.300299 -6.79579e-07 0.600736 5.17527e-06 0.798964 -6.37883e-07
-2.29618e-06 7.68388e-06 2.06872e-07 61.8 0.300267 -6.89469e-07 0.600714 4.61582e-06 0.798944 1.65279e-07
-2.37409e-06 7.05432e-06 1.47254e-06 61.9 0.300285 -7.12904e-07 0.600727 4.23772e-06 0.798959 1.1765e-06
-2.28388e-06 6.32801e-06 3.15195e-06 62 0.300282 -6.85808e-07 0.600731 3.80143e-06 0.798948 2.51825e-06
-2.34297e-06 5.59331e-06 4.8836e-06 62.1 0.300258 -7.03495e-07 0.600725 3.36004e-06 0.798927 3.90164e-06
-2.37036e-06 5.08791e-06 6.83927e-06 62.2 0.300295 -7.11808e-07 0.600716 3.05639e-06 0.798946 5.46421e-06
-2.3001e-06 4.45463e-06 8.7901e-06 62.3 0.300276 -6.90665e-07 0.600705 2.67592e-06 0.798939 7.02276e-06
-2.39012e-06 3.91921e-06 1.05008e-05 62.4 0.30026 -7.17656e-07 0.600739 2.35442e-06 0.798932 8.38946e-06
-2.3575e-06 3.51896e-06 1.22105e-05 62.5 0.300302 -7.07963e-07 0.600746 2.114e-06 0.798971 9.75582e-06
-2.3234e-06 3.06166e-06 1.37194e-05 62.6 0.300262 -6.97627e-07 0.600715 1.83918e-06 0.798925 1.09608e-05
-2.44305e-06 2.57658e-06 1.49528e-05 62.7 0.30025 -7.33528e-07 0.600715 1.54779e-06 0.79894 1.19464e-05
-2.41099e-06 2.29731e-06 1.62114e-05 62.8 0.300276 -7.23965e-07 0.600728 1.38006e-06 0.798946 1.2952e-05
-2.35433e-06 1.85735e-06 1.71471e-05 62.9 0.300251 -7.06892e-07 0.60071 1.11573e-06 0.798915 1.3699e-05
-2.44659e-06 1.62656e-06 1.7988e-05 63 0.300268 -7.34635e-07 0.600728 9.77119e-07 0.79894 1.43713e-05
-2.39981e-06 1.34189e-06 1.87513e-05 63.1 0.30029 -7.20639e-07 0.600721 8.061e-07 0.798935 1.49811e-05
-2.41752e-06 1.0313e-06 1.92583e-05 63.2 0.300251 -7.25861e-07 0.600708 6.19512e-07 0.798904 1.53855e-05
-2.49654e-06 8.70605e-07 1.97317e-05 63.3 0.300264 -7.49623e-07 0.600717 5.22987e-07 0.798937 1.57644e-05
-2.38397e-06 6.17067e-07 2.01244e-05 63.4 0.300282 -7.15862e-07 0.600736 3.70694e-07 0.798941 1.60782e-05
-2.42646e-06 3.32955e-07 2.02947e-05 63.5 0.300246 -7.28535e-07 0.600707 2.00009e-07 0.798921 1.62139e-05
-2.48946e-06 2.90264e-07 2.04596e-05 63.6 0.300272 -7.47514e-07 0.600722 1.74368e-07 0.79893 1.63458e-05
-2.42031e-06 -2.31167e-08 2.04859e-05 63.7 0.300281 -7.26773e-07 0.600722 -1.38867e-08 0.798931 1.63669e-05
-2.48145e-06 -1.54546e-07 2.03856e-05 63.8 0.300244 -7.4504e-07 0.600716 -9.28385e-08 0.798921 1.62865e-05
-2.48405e-06 -2.33963e-07 2.03171e-05 63.9 0.300282 -7.45916e-07 0.600743 -1.40552e-07 0.798954 1.62324e-05
-2.4177e-06 -4.07898e-07 2.00759e-05 64 0.300276 -7.25979e-07 0.600736 -2.45039e-07 0.798939 1.60394e-05
-2.52357e-06 -6.08491e-07 1.97241e-05 64.1 0.300262 -7.57732e-07 0.600727 -3.65537e-07 0.798918 1.57579e-05
-2.50437e-06 -6.53979e-07 1.94933e-05 64.2 0.300289 -7.52034e-07 0.600729 -3.92864e-07 0.79893 1.55738e-05
-2.46635e-06 -8.78621e-07 1.91007e-05 64.3 0.300261 -7.40549e-07 0.600727 -5.27811e-07 0.798921 1.52599e-05
-2.55991e-06 -9.52259e-07 1.8642e-05 64.4 0.300272 -7.68668e-07 0.600728 -5.72049e-07 0.798947 1.4894e-05
-2.50027e-06 -9.22431e-07 1.82782e-05 64.5 0.300295 -7.50819e-07 0.600727 -5.54129e-07 0.798941 1.46032e-05
-2.4848e-06 -1.1549e-06 1.77563e-05 64.6 0.300259 -7.46084e-07 0.600712 -6.93764e-07 0.798921 1.41859e-05
-2.56998e-06 -1.22332e-06 1.72293e-05 64.7 0.300276 -7.71703e-07 0.600747 -7.34907e-07 0.798939 1.37652e-05
-2.48405e-06 -1.16516e-06 1.68139e-05 64.8 0.300292 -7.45943e-07 0.600732 -6.99947e-07 0.798949 1.34334e-05
-2.53326e-06 -1.36388e-06 1.6169e-05 64.9 0.300269 -7.60659e-07 0.600734 -8.19331e-07 0.798941 1.29181e-05
-2.5957e-06 -1.2936e-06 1.56443e-05 65 0.300289 -7.7946e-07 0.600737 -7.77115e-07 0.798952 1.2499e-05
-2.49207e-06 -1.42615e-06 1.5169e-05 65.1 0.300304 -7.48378e-07 0.600746 -8.56755e-07 0.798956 1.21194e-05
-2.57818e-06 -1.58834e-06 1.4507e-05 65.2 0.300269 -7.74147e-07 0.60073 -9.54163e-07 0.798933 1.15901e-05
-2.6039e-06 -1.46139e-06 1.40613e-05 65.3 0.300305 -7.81963e-07 0.600748 -8.77924e-07 0.798958 1.12344e-05
-2.50698e-06 -1.57809e-06 1.34745e-05 65.4 0.300277 -7.52788e-07 0.600727 -9.47999e-07 0.798931 1.07652e-05
-2.63148e-06 -1.59561e-06 1.28475e-05 65.5 0.300263 -7.90137e-07 0.600725 -9.58524e-07 0.798942 1.02644e-05
-2.60651e-06 -1.55012e-06 1.24058e-05 65.6 0.300294 -7.82719e-07 0.600748 -9.31234e-07 0.798952 9.91163e-06
-2.55003e-06 -1.63793e-06 1.18417e-05 65.7 0.300261 -7.65676e-07 0.60073 -9.83954e-07 0.798919 9.46056e-06
-2.65627e-06 -1.66478e-06 1.13429e-05 65.8 0.300286 -7.97639e-07 0.600732 -1.00008e-06 0.798935 9.06223e-06
-2.59644e-06 -1.59338e-06 1.09288e-05 65.9 0.300304 -7.79722e-07 0.600727 -9.57184e-07 0.798954 8.73159e-06
-2.5724e-06 -1.71101e-06 1.03755e-05 66 0.300278 -7.72435e-07 0.600724 -1.02784e-06 0.798929 8.28929e-06
-2.6723e-06 -1.70057e-06 9.91848e-06 66.1 0.300264 -8.02395e-07 0.600756 -1.02163e-06 0.79893 7.92418e-06
-2.59719e-06 -1.70243e-06 9.52917e-06 66.2 0.3003 -7.79935e-07 0.600737 -1.02271e-06 0.798951 7.61334e-06
-2.63372e-06 -1.80981e-06 9.04268e-06 66.3 0.300268 -7.90822e-07 0.60073 -1.08721e-06 0.798915 7.22433e-06
-2.70025e-06 -1.71977e-06 8.62595e-06 66.4 0.300288 -8.10855e-07 0.600758 -1.03317e-06 0.798953 6.89173e-06
-2.62365e-06 -1.70318e-06 8.30715e-06 66.5 0.300293 -7.87864e-07 0.600722 -1.02314e-06 0.79895 6.637e-06
-2.66708e-06 -1.81149e-06 7.84827e-06 66.6 0.300274 -8.00853e-07 0.600738 -1.08823e-06 0.798921 6.27015e-06
-2.7243e-06 -1.7414e-06 7.5222e-06 66.7 0.300285 -8.18065e-07 0.600735 -1.04612e-06 0.798944 6.00981e-06
-2.63372e-06 -1.7578e-06 7.24854e-06 66.8 0.300295 -7.90892e-07 0.600735 -1.05597e-06 0.798943 5.79117e-06
-2.68292e-06 -1.79937e-06 6.85047e-06 66.9 0.300269 -8.05597e-07 0.600739 -1.08096e-06 0.798937 5.47309e-06
-2.7133e-06 -1.74587e-06 6.60088e-06 67 0.300292 -8.14781e-07 0.600754 -1.04884e-06 0.798954 5.2738e-06
-2.62533e-06 -1.74252e-06 6.28973e-06 67.1 0.300301 -7.88388e-07 0.600747 -1.04681e-06 0.798938 5.0251e-06
-2.72877e-06 -1.7468e-06 6.00843e-06 67.2 0.300278 -8.19389e-07 0.600733 -1.04936e-06 0.798952 4.80045e-06
-2.71461e-06 -1.74773e-06 5.82506e-06 67.3 0.300308 -8.15217e-07 0.600745 -1.04994e-06 0.798949 4.65393e-06
-2.66633e-06 -1.82417e-06 5.51522e-06 67.4 0.300292 -8.00679e-07 0.600724 -1.09582e-06 0.798952 4.4064e-06
-2.72691e-06 -1.80478e-06 5.29473e-06 67.5 0.300295 -8.18877e-07 0.600754 -1.08423e-06 0.798946 4.2302e-06
-2.67584e-06 -1.72947e-06 5.18337e-06 67.6 0.300317 -8.03601e-07 0.600757 -1.03899e-06 0.798961 4.14131e-06
-2.70436e-06 -1.83032e-06 4.87949e-06 67.7 0.30027 -8.12036e-07 0.600725 -1.09952e-06 0.798937 3.89841e-06
-2.78189e-06 -1.74699e-06 4.68587e-06 67.8 0.300284 -8.35358e-07 0.600757 -1.04952e-06 0.798946 3.74375e-06
-2.72504e-06 -1.73953e-06 4.57226e-06 67.9 0.30031 -8.18357e-07 0.600753 -1.04503e-06 0.798963 3.65307e-06
-2.71666e-06 -1.83088e-06 4.33032e-06 68 0.300272 -8.15735e-07 0.600733 -1.09987e-06 0.798924 3.4596e-06
-2.75952e-06 -1.77943e-06 4.21056e-06 68.1 0.300296 -8.28673e-07 0.600753 -1.069e-06 0.798965 3.36409e-06
-2.69522e-06 -1.83386e-06 4.07197e-06 68.2 0.300291 -8.09351e-07 0.600728 -1.10165e-06 0.798941 3.25326e-06
-2.75002e-06 -1.84989e-06 3.88449e-06 68.3 0.300267 -8.25739e-07 0.60073 -1.11129e-06 0.798937 3.10346e-06
-2.79419e-06 -1.7675e-06 3.79122e-06 68.4 0.300306 -8.39112e-07 0.600764 -1.06185e-06 0.798975 3.02909e-06
-2.70603e-06 -1.83293e-06 3.64889e-06 68.5 0.300273 -8.12548e-07 0.600728 -1.10109e-06 0.798924 2.91519e-06
-2.78655e-06 -1.83013e-06 3.47896e-06 68.6 0.300274 -8.36729e-07 0.600734 -1.09942e-06 0.798933 2.77945e-06
-2.75766e-06 -1.7619e-06 3.45023e-06 68.7 0.300326 -8.28196e-07 0.600744 -1.05845e-06 0.79897 2.75663e-06
-2.72784e-06 -1.83237e-06 3.29839e-06 68.8 0.30029 -8.19142e-07 0.600734 -1.10077e-06 0.798946 2.63523e-06
-2.82475e-06 -1.83125e-06 3.16277e-06 68.9 0.300285 -8.4823e-07 0.600729 -1.10009e-06 0.798947 2.52689e-06
-2.74033e-06 -1.7304e-06 3.16986e-06 69 0.300306 -8.22937e-07 0.600743 -1.03952e-06 0.798961 2.5326e-06
-2.76288e-06 -1.88122e-06 3.01373e-06 69.1 0.300277 -8.29628e-07 0.600734 -1.13011e-06 0.798946 2.40781e-06
-2.84227e-06 -1.78054e-06 2.93576e-06 69.2 0.300281 -8.53481e-07 0.60074 -1.06964e-06 0.798954 2.34553e-06
-2.75169e-06 -1.73413e-06 2.90535e-06 69.3 0.300318 -8.26385e-07 0.600751 -1.04178e-06 0.798962 2.32126e-06
-2.76027e-06 -1.84561e-06 2.74735e-06 69.4 0.300292 -8.28886e-07 0.600742 -1.10873e-06 0.798954 2.19501e-06
-2.81991e-06 -1.81261e-06 2.70557e-06 69.5 0.300324 -8.46886e-07 0.600762 -1.08895e-06 0.79897 2.16167e-06
-2.7338e-06 -1.79378e-06 2.67889e-06 69.6 0.300309 -8.20986e-07 0.600751 -1.07762e-06 0.798962 2.14033e-06
-2.78338e-06 -1.83069e-06 2.50541e-06 69.7 0.300276 -8.35782e-07 0.600721 -1.09974e-06 0.798948 2.00169e-06
-2.8242e-06 -1.76022e-06 2.46493e-06 69.8 0.300308 -8.48128e-07 0.60074 -1.05744e-06 0.79896 1.96938e-06
-2.76418e-06 -1.80124e-06 2.43695e-06 69.9 0.300296 -8.30074e-07 0.600743 -1.08208e-06 0.798954 1.94701e-06
-2.84283e-06 -1.78483e-06 2.32223e-06 70 0.300282 -8.53653e-07 0.600741 -1.07222e-06 0.798956 1.85536e-06
-2.85066e-06 -1.81261e-06 2.29928e-06 70.1 0.300313 -8.56091e-07 0.600742 -1.08891e-06 0.798972 1.83706e-06
-2.78543e-06 -1.85418e-06 2.2284e-06 70.2 0.300287 -8.36429e-07 0.600726 -1.11386e-06 0.798934 1.78034e-06
-2.85588e-06 -1.89743e-06 2.10883e-06 70.3 0.300296 -8.5761e-07 0.600746 -1.13988e-06 0.798947 1.68484e-06
-2.80724e-06 -1.77197e-06 2.15285e-06 70.4 0.300323 -8.43077e-07 0.600758 -1.06452e-06 0.798962 1.72005e-06
-2.77499e-06 -1.85623e-06 2.01835e-06 70.5 0.300285 -8.33287e-07 0.600724 -1.11508e-06 0.798942 1.61255e-06
-2.86837e-06 -1.81858e-06 1.97862e-06 70.6 0.300287 -8.61335e-07 0.600733 -1.09248e-06 0.798938 1.5808e-06
-2.80351e-06 -1.74233e-06 1.96873e-06 70.7 0.30031 -8.41923e-07 0.600756 -1.04671e-06 0.798966 1.57295e-06
-2.82289e-06 -1.87376e-06 1.86297e-06 70.8 0.300263 -8.47609e-07 0.600722 -1.12561e-06 0.798934 1.48839e-06
-2.87955e-06 -1.77495e-06 1.84469e-06 70.9 0.3003 -8.64728e-07 0.600749 -1.0663e-06 0.798965 1.47384e-06
-2.79829e-06 -1.81224e-06 1.81521e-06 71 0.300317 -8.40374e-07 0.600755 -1.08871e-06 0.798978 1.45032e-06
-2.84246e-06 -1.90135e-06 1.73743e-06 71.1 0.300273 -8.53515e-07 0.600735 -1.14221e-06 0.798956 1.38813e-06
-2.90956e-06 -1.77104e-06 1.70721e-06 71.2 0.300295 -8.73727e-07 0.600746 -1.06394e-06 0.798971 1.36401e-06
-2.81954e-06 -1.80664e-06 1.70982e-06 71.3 0.300288 -8.46674e-07 0.600744 -1.08533e-06 0.798961 1.36608e-06
-2.88514e-06 -1.8553e-06 1.53727e-06 71.4 0.300253 -8.66271e-07 0.600712 -1.1145e-06 0.798939 1.22818e-06
-2.91757e-06 -1.77999e-06 1.60834e-06 71.5 0.300302 -8.76154e-07 0.600731 -1.06929e-06 0.798965 1.28501e-06
-2.83817e-06 -1.86984e-06 1.52962e-06 71.6 0.300279 -8.52244e-07 0.600734 -1.12328e-06 0.798952 1.2221e-06
-2.95131e-06 -1.84374e-06 1.4578e-06 71.7 0.30026 -8.86159e-07 0.600732 -1.1076e-06 0.798942 1.1647e-06
-2.88496e-06 -1.79434e-06 1.50052e-06 71.8 0.300295 -8.66339e-07 0.600753 -1.07796e-06 0.798969 1.19887e-06
-2.84004e-06 -1.84822e-06 1.42852e-06 71.9 0.300259 -8.52747e-07 0.60072 -1.11026e-06 0.79894 1.1413e-06
-2.90937e-06 -1.82995e-06 1.40557e-06 72 0.300264 -8.73581e-07 0.600737 -1.09932e-06 0.798937 1.12296e-06
-2.87154e-06 -1.79751e-06 1.45314e-06 72.1 0.300303 -8.62331e-07 0.600753 -1.07986e-06 0.79898 1.16103e-06
-2.86296e-06 -1.90116e-06 1.31921e-06 72.2 0.300265 -8.59647e-07 0.600732 -1.14209e-06 0.798939 1.05396e-06
-2.9459e-06 -1.81615e-06 1.28955e-06 72.3 0.300284 -8.84607e-07 0.600758 -1.09107e-06 0.798969 1.03031e-06
-2.85215e-06 -1.72723e-06 1.36491e-06 72.4 0.300296 -8.56491e-07 0.600755 -1.03764e-06 0.798974 1.09053e-06
-2.88123e-06 -1.8525e-06 1.25373e-06 72.5 0.300265 -8.65132e-07 0.600727 -1.11285e-06 0.798933 1.00165e-06
-2.93043e-06 -1.81019e-06 1.25224e-06 72.6 0.300289 -8.79977e-07 0.60076 -1.08749e-06 0.798975 1.00051e-06
-2.83389e-06 -1.81522e-06 1.31007e-06 72.7 0.300283 -8.50968e-07 0.60075 -1.09049e-06 0.798959 1.04669e-06
-2.91291e-06 -1.84691e-06 1.15636e-06 72.8 0.300261 -8.74634e-07 0.600733 -1.1095e-06 0.798953 9.23875e-07
-2.94012e-06 -1.75761e-06 1.21829e-06 72.9 0.300299 -8.82916e-07 0.600761 -1.05591e-06 0.798964 9.73368e-07
-2.85029e-06 -1.8087e-06 1.18061e-06 73 0.300288 -8.55908e-07 0.600744 -1.08656e-06 0.798959 9.43256e-07
-2.94702e-06 -1.82902e-06 1.10879e-06 73.1 0.300273 -8.84909e-07 0.600739 -1.09876e-06 0.798967 8.85886e-07
-2.9418e-06 -1.7509e-06 1.16083e-06 73.2 0.300295 -8.83407e-07 0.600771 -1.05189e-06 0.798995 9.27501e-07
-2.88421e-06 -1.80702e-06 1.13416e-06 73.3 0.300269 -8.66039e-07 0.600742 -1.08555e-06 0.798961 9.06149e-07
-2.96957e-06 -1.81876e-06 1.06048e-06 73.4 0.300283 -8.91711e-07 0.600756 -1.09263e-06 0.798957 8.47275e-07
-2.89502e-06 -1.73506e-06 1.16326e-06 73.5 0.300323 -8.6944e-07 0.600774 -1.04238e-06 0.798989 9.29431e-07
-2.89558e-06 -1.8855e-06 1.06645e-06 73.6 0.300264 -8.69437e-07 0.600752 -1.13272e-06 0.798951 8.52038e-07
-2.96081e-06 -1.80236e-06 1.05413e-06 73.7 0.300304 -8.89143e-07 0.600776 -1.08281e-06 0.798988 8.4224e-07
-2.86166e-06 -1.76228e-06 1.13006e-06 73.8 0.300313 -8.59392e-07 0.600774 -1.05873e-06 0.798984 9.02896e-07
-2.89092e-06 -1.87283e-06 1.03287e-06 73.9 0.300268 -8.6805e-07 0.600753 -1.12511e-06 0.798949 8.25209e-07
-2.97777e-06 -1.78278e-06 1.01776e-06 74 0.300306 -8.94243e-07 0.600764 -1.07103e-06 0.798994 8.13182e-07
-2.9144e-06 -1.78558e-06 1.06868e-06 74.1 0.300278 -8.75131e-07 0.600729 -1.07265e-06 0.798941 8.53815e-07
-2.94739e-06 -1.85381e-06 9.28219e-07 74.2 0.300262 -8.84989e-07 0.60074 -1.11366e-06 0.798963 7.41613e-07
-2.96417e-06 -1.75184e-06 9.99477e-07 74.3 0.30029 -8.90111e-07 0.600751 -1.05242e-06 0.798972 7.98554e-07
-2.90285e-06 -1.7949e-06 1.03492e-06 74.4 0.300282 -8.71673e-07 0.600726 -1.07824e-06 0.798951 8.26851e-07
-2.96156e-06 -1.84691e-06 9.40158e-07 74.5 0.300273 -8.89275e-07 0.600745 -1.10952e-06 0.798966 7.51155e-07
-2.9828e-06 -1.76955e-06 1.01757e-06 74.6 0.300302 -8.95742e-07 0.600752 -1.06306e-06 0.798975 8.13014e-07
-2.88551e-06 -1.8361e-06 9.9071e-07 74.7 0.300282 -8.66469e-07 0.600728 -1.103e-06 0.798953 7.9153e-07
-2.99622e-06 -1.84337e-06 8.98186e-07 74.8 0.300278 -8.997e-07 0.600754 -1.10741e-06 0.798951 7.17607e-07
-2.94273e-06 -1.78949e-06 9.45381e-07 74.9 0.300315 -8.83746e-07 0.600767 -1.07507e-06 0.798991 7.55351e-07
-2.92074e-06 -1.7811e-06 9.08819e-07 75 0.300259 -8.76977e-07 0.600741 -1.06998e-06 0.798943 7.26095e-07
-3.03462e-06 -1.84356e-06 9.00798e-07 75.1 0.300281 -9.11237e-07 0.600762 -1.10754e-06 0.79897 7.19711e-07
-2.91888e-06 -1.76451e-06 9.92762e-07 75.2 0.300331 -8.7663e-07 0.60076 -1.06005e-06 0.79899 7.93206e-07
-2.93845e-06 -1.86257e-06 9.06021e-07 75.3 0.300271 -8.82329e-07 0.60074 -1.11892e-06 0.798945 7.23861e-07
-3.02604e-06 -1.77141e-06 9.17214e-07 75.4 0.3003 -9.0872e-07 0.600764 -1.0642e-06 0.798976 7.32832e-07
-2.90956e-06 -1.75948e-06 1.00918e-06 75.5 0.300281 -8.73685e-07 0.600742 -1.05699e-06 0.79896 8.06292e-07
-2.9746e-06 -1.85959e-06 8.6349e-07 75.6 0.300259 -8.93153e-07 0.600749 -1.11715e-06 0.798957 6.89892e-07
-3.01505e-06 -1.74531e-06 9.26727e-07 75.7 0.300293 -9.05398e-07 0.60075 -1.04849e-06 0.798966 7.40424e-07
-2.8939e-06 -1.85474e-06 9.57693e-07 75.8 0.300287 -8.69002e-07 0.600752 -1.11424e-06 0.798964 7.65162e-07
-2.98019e-06 -1.83517e-06 8.41292e-07 75.9 0.300286 -8.94911e-07 0.600749 -1.10248e-06 0.798969 6.72166e-07
-3.002e-06 -1.71157e-06 9.64968e-07 76 0.300293 -9.0148e-07 0.600744 -1.02821e-06 0.798978 7.70988e-07
-2.92074e-06 -1.85232e-06 9.44075e-07 76.1 0.300282 -8.77044e-07 0.600745 -1.11277e-06 0.798967 7.54285e-07
-2.97572e-06 -1.78651e-06 9.03969e-07 76.2 0.30027 -8.9352e-07 0.60075 -1.07325e-06 0.798966 7.2224e-07
-2.96063e-06 -1.70616e-06 1.01571e-06 76.3 0.300296 -8.89064e-07 0.600753 -1.02498e-06 0.799002 8.11551e-07
-2.93174e-06 -1.84524e-06 9.23183e-07 76.4 0.300281 -8.80344e-07 0.600741 -1.10851e-06 0.798959 7.37585e-07
-3.04319e-06 -1.84617e-06 9.09192e-07 76.5 0.300265 -9.13765e-07 0.600757 -1.1091e-06 0.798974 7.26421e-07
-2.95727e-06 -1.77738e-06 1.03716e-06 76.6 0.300288 -8.88034e-07 0.600762 -1.06778e-06 0.798976 8.28664e-07
-2.92615e-06 -1.8484e-06 9.9556e-07 76.7 0.300257 -8.78596e-07 0.600735 -1.1104e-06 0.798972 7.95424e-07
-3.01468e-06 -1.76097e-06 1.05264e-06 76.8 0.300279 -9.05244e-07 0.600748 -1.0579e-06 0.798978 8.41037e-07
-2.92149e-06 -1.76097e-06 1.189e-06 76.9 0.300308 -8.77347e-07 0.600766 -1.05793e-06 0.798992 9.50002e-07
-2.98057e-06 -1.84356e-06 1.13173e-06 77 0.300276 -8.94994e-07 0.600754 -1.10752e-06 0.798972 9.04224e-07
-2.98448e-06 -1.75612e-06 1.34234e-06 77.1 0.300306 -8.96258e-07 0.600772 -1.05503e-06 0.798995 1.07252e-06
-2.92987e-06 -1.7399e-06 1.51283e-06 77.2 0.300293 -8.7982e-07 0.600755 -1.04526e-06 0.79898 1.20872e-06
-2.96976e-06 -1.81634e-06 1.53839e-06 77.3 0.300285 -8.91773e-07 0.60076 -1.09118e-06 0.798975 1.22913e-06
-3.01132e-06 -1.75109e-06 1.56003e-06 77.4 0.300312 -9.04337e-07 0.600767 -1.052e-06 0.798994 1.24645e-06
-2.9446e-06 -1.83181e-06 1.65796e-06 77.5 0.300289 -8.84231e-07 0.600747 -1.10046e-06 0.798969 1.32466e-06
-3.02027e-06 -1.7427e-06 1.74675e-06 77.6 0.30029 -9.06957e-07 0.600753 -1.04693e-06 0.798965 1.3956e-06
-2.87694e-06 -1.17149e-06 1.86092e-06 77.7 0.300316 -8.63991e-07 0.600765 -7.03794e-07 0.799002 1.48688e-06
-2.61415e-06 1.19312e-06 2.27466e-06 77.8 0.3003 -7.85029e-07 0.600733 7.16747e-07 0.798973 1.81739e-06
-2.5012e-06 5.62034e-06 3.22564e-06 77.9 0.300291 -7.51089e-07 0.600748 3.37641e-06 0.798976 2.57721e-06
-2.31333e-06 9.52054e-06 2.79865e-06 78 0.300322 -6.94744e-07 0.600753 5.7195e-06 0.798984 2.23608e-06
-2.21958e-06 1.07181e-05 -5.05335e-07 78.1 0.30029 -6.66518e-07 0.600737 6.43877e-06 0.798964 -4.03744e-07
-2.31352e-06 1.04914e-05 -3.16837e-06 78.2 0.300298 -6.94746e-07 0.600745 6.30268e-06 0.798977 -2.53145e-06
-2.2015e-06 1.03121e-05 -2.92699e-06 78.3 0.300295 -6.61101e-07 0.600742 6.19492e-06 0.798963 -2.33856e-06
-2.24661e-06 1.00006e-05 -2.14837e-06 78.4 0.300263 -6.74574e-07 0.60073 6.00764e-06 0.798953 -1.71645e-06
-2.28183e-06 9.52147e-06 -1.58334e-06 78.5 0.300316 -6.85272e-07 0.600772 5.72023e-06 0.798997 -1.26509e-06
-2.19852e-06 8.69729e-06 -6.60162e-07 78.6 0.300303 -6.60224e-07 0.600751 5.2249e-06 0.798984 -5.27459e-07
-2.27158e-06 7.87739e-06 3.41367e-07 78.7 0.300264 -6.82074e-07 0.600745 4.7323e-06 0.79896 2.72738e-07
-2.31855e-06 7.25808e-06 1.6755e-06 78.8 0.300301 -6.96264e-07 0.600764 4.3604e-06 0.79898 1.33869e-06
-2.22163e-06 6.44863e-06 3.35435e-06 78.9 0.300288 -6.6713e-07 0.600746 3.87399e-06 0.798971 2.68003e-06
-2.32992e-06 5.77787e-06 5.19904e-06 79 0.300272 -6.99611e-07 0.600755 3.47108e-06 0.798961 4.15383e-06
-2.28705e-06 5.26203e-06 7.36382e-06 79.1 0.300316 -6.86839e-07 0.600758 3.16121e-06 0.798988 5.8836e-06
-2.3014e-06 4.56518e-06 9.36968e-06 79.2 0.300286 -6.91078e-07 0.600736 2.74247e-06 0.798962 7.48602e-06
-2.38061e-06 4.06444e-06 1.12724e-05 79.3 0.30028 -7.14851e-07 0.60075 2.44171e-06 0.798955 9.00613e-06
-2.32452e-06 3.63342e-06 1.31616e-05 79.4 0.30031 -6.98074e-07 0.600755 2.1828e-06 0.798966 1.05157e-05
-2.3178e-06 3.11703e-06 1.4761e-05 79.5 0.300256 -6.95934e-07 0.600726 1.87248e-06 0.79894 1.17932e-05
-2.37894e-06 2.74492e-06 1.62437e-05 79.6 0.300295 -7.14382e-07 0.600749 1.64901e-06 0.798969 1.29782e-05
-2.29525e-06 2.39202e-06 1.76457e-05 79.7 0.300304 -6.89274e-07 0.600767 1.43705e-06 0.798977 1.40985e-05
-2.32955e-06 1.99848e-06 1.86799e-05 79.8 0.300268 -6.99489e-07 0.600751 1.20059e-06 0.798941 1.49241e-05
-2.43243e-06 1.78092e-06 1.97038e-05 79.9 0.300297 -7.3045e-07 0.600751 1.06989e-06 0.798968 1.57427e-05
-2.31874e-06 1.49587e-06 2.06167e-05 80 0.300292 -6.96298e-07 0.600743 8.98635e-07 0.798963 1.6472e-05
-2.42031e-06 1.09953e-06 2.12308e-05 80.1 0.300257 -7.26715e-07 0.600746 6.60541e-07 0.798946 1.69623e-05
-2.41305e-06 9.87493e-07 2.18587e-05 80.2 0.300304 -7.24648e-07 0.600759 5.93246e-07 0.798967 1.74643e-05
-2.33346e-06 6.98907e-07 2.22946e-05 80.3 0.300294 -7.00724e-07 0.600753 4.1987e-07 0.798941 1.78121e-05
-2.43914e-06 4.11999e-07 2.25226e-05 80.4 0.300282 -7.3243e-07 0.600741 2.47505e-07 0.798943 1.79943e-05
-2.43e-06 3.05924e-07 2.27598e-05 80.5 0.300333 -7.29811e-07 0.600773 1.8379e-07 0.798985 1.81848e-05
-2.36365e-06 3.50479e-08 2.28707e-05 80.6 0.300297 -7.09797e-07 0.600753 2.10551e-08 0.798947 1.82724e-05
-2.46542e-06 -9.67546e-08 2.28292e-05 80.7 0.300302 -7.40371e-07 0.600768 -5.8127e-08 0.798957 1.82396e-05
-2.45163e-06 -1.73002e-07 2.28387e-05 80.8 0.300327 -7.3629e-07 0.600773 -1.03935e-07 0.798977 1.82476e-05
-2.42553e-06 -4.83773e-07 2.25936e-05 80.9 0.300279 -7.28337e-07 0.600748 -2.90626e-07 0.798931 1.80508e-05
-2.47623e-06 -5.63004e-07 2.23784e-05 81 0.300293 -7.43594e-07 0.600751 -3.38225e-07 0.798965 1.78795e-05
-2.43485e-06 -6.24524e-07 2.21513e-05 81.1 0.300328 -7.31253e-07 0.60076 -3.75189e-07 0.798967 1.76982e-05
-2.45796e-06 -8.67063e-07 2.16822e-05 81.2 0.300272 -7.38057e-07 0.600746 -5.20884e-07 0.798934 1.73227e-05
-2.52748e-06 -8.18219e-07 2.13035e-05 81.3 0.300301 -7.59004e-07 0.60075 -4.91545e-07 0.798942 1.70203e-05
-2.41472e-06 -9.3082e-07 2.0912e-05 81.4 0.3003 -7.25141e-07 0.600749 -5.5919e-07 0.798951 1.67077e-05
-2.50661e-06 -1.10774e-06 2.03132e-05 81.5 0.300267 -7.52651e-07 0.600723 -6.65443e-07 0.798926 1.62287e-05
-2.55432e-06 -1.14838e-06 1.98454e-05 81.6 0.300301 -7.67064e-07 0.600742 -6.89879e-07 0.798966 1.58558e-05
-2.4602e-06 -1.25874e-06 1.93346e-05 81.7 0.300286 -7.38763e-07 0.600741 -7.56177e-07 0.798946 1.54473e-05
-2.53363e-06 -1.32026e-06 1.8681e-05 81.8 0.30026 -7.60748e-07 0.600738 -7.93131e-07 0.798941 1.4925e-05
-2.55096e-06 -1.3197e-06 1.81936e-05 81.9 0.300303 -7.66062e-07 0.600747 -7.92808e-07 0.798975 1.45362e-05
-2.49673e-06 -1.41981e-06 1.75459e-05 82 0.300256 -7.49657e-07 0.600727 -8.5292e-07 0.798935 1.4018e-05
-2.60222e-06 -1.49271e-06 1.69055e-05 82.1 0.300263 -7.8135e-07 0.600734 -8.96718e-07 0.798939 1.35065e-05
-2.556e-06 -1.45393e-06 1.63735e-05 82.2 0.300308 -7.67586e-07 0.600746 -8.73441e-07 0.798962 1.30818e-05
-2.53736e-06 -1.63122e-06 1.5707e-05 82.3 0.300265 -7.61879e-07 0.600727 -9.79916e-07 0.798938 1.25489e-05
-2.65888e-06 -1.53129e-06 1.51632e-05 82.4 0.300303 -7.98469e-07 0.600747 -9.19921e-07 0.798961 1.21148e-05
-2.55693e-06 -1.56895e-06 1.4639e-05 82.5 0.300299 -7.67844e-07 0.600744 -9.42538e-07 0.798961 1.1696e-05
-2.5655e-06 -1.71399e-06 1.39783e-05 82.6 0.300272 -7.7035e-07 0.600742 -1.02967e-06 0.798931 1.11677e-05
-2.64509e-06 -1.65713e-06 1.34303e-05 82.7 0.300287 -7.94286e-07 0.600738 -9.95501e-07 0.798956 1.07302e-05
-2.57482e-06 -1.63308e-06 1.2935e-05 82.8 0.300286 -7.73183e-07 0.600759 -9.81089e-07 0.798959 1.03345e-05
-2.59458e-06 -1.75389e-06 1.23093e-05 82.9 0.300256 -7.79037e-07 0.60073 -1.05361e-06 0.79892 9.83419e-06
-2.6585e-06 -1.66384e-06 1.18202e-05 83 0.300291 -7.98326e-07 0.600753 -9.99559e-07 0.79895 9.44379e-06
-2.58377e-06 -1.76861e-06 1.1325e-05 83.1 0.30027 -7.75829e-07 0.600738 -1.06247e-06 0.798928 9.04784e-06
-2.67118e-06 -1.70654e-06 1.07756e-05 83.2 0.300274 -8.02085e-07 0.600736 -1.02518e-06 0.798944 8.60913e-06
-2.66745e-06 -1.71101e-06 1.03746e-05 83.3 0.300296 -8.01024e-07 0.600747 -1.02788e-06 0.798978 8.28906e-06
-2.64807e-06 -1.83629e-06 9.88639e-06 83.4 0.300269 -7.95132e-07 0.600728 -1.10311e-06 0.79894 7.89864e-06
-2.72616e-06 -1.80739e-06 9.37099e-06 83.5 0.300262 -8.18561e-07 0.600727 -1.08575e-06 0.798924 7.4867e-06
-2.67957e-06 -1.77346e-06 9.06021e-06 83.6 0.300289 -8.04645e-07 0.600754 -1.06541e-06 0.798956 7.23871e-06
-2.6777e-06 -1.82603e-06 8.60002e-06 83.7 0.300254 -8.03992e-07 0.600718 -1.09693e-06 0.798914 6.87067e-06
-2.74387e-06 -1.78782e-06 8.21332e-06 83.8 0.300268 -8.23896e-07 0.600728 -1.07399e-06 0.798949 6.56203e-06
-2.70212e-06 -1.7153e-06 7.92064e-06 83.9 0.300276 -8.11381e-07 0.600728 -1.03043e-06 0.798948 6.32818e-06
-2.70417e-06 -1.86425e-06 7.47631e-06 84 0.300247 -8.11918e-07 0.600708 -1.11987e-06 0.798904 5.97285e-06
-2.73772e-06 -1.74177e-06 7.20004e-06 84.1 0.300275 -8.22067e-07 0.600726 -1.04633e-06 0.798947 5.75245e-06
-2.68684e-06 -1.81354e-06 6.94821e-06 84.2 0.300278 -8.06797e-07 0.600737 -1.08946e-06 0.798952 5.55129e-06
-2.74349e-06 -1.88662e-06 6.48672e-06 84.3 0.300259 -8.23758e-07 0.600726 -1.13334e-06 0.79894 5.1825e-06
-2.78953e-06 -1.76843e-06 6.30036e-06 84.4 0.300277 -8.37632e-07 0.600728 -1.06234e-06 0.798957 5.03372e-06
-2.6956e-06 -1.84561e-06 6.067e-06 84.5 0.300267 -8.09397e-07 0.600711 -1.10868e-06 0.798943 4.84719e-06
-2.75132e-06 -1.89333e-06 5.71706e-06 84.6 0.300287 -8.26187e-07 0.600748 -1.13742e-06 0.798965 4.56773e-06
-2.76101e-06 -1.77327e-06 5.58648e-06 84.7 0.300305 -8.29145e-07 0.600769 -1.06533e-06 0.798987 4.46353e-06
-2.70976e-06 -1.85139e-06 5.32849e-06 84.8 0.300307 -8.13759e-07 0.600775 -1.11227e-06 0.798984 4.25738e-06
-2.81301e-06 -1.86798e-06 5.04831e-06 84.9 0.300269 -8.4466e-07 0.600738 -1.12217e-06 0.798945 4.03333e-06
-2.76437e-06 -1.74848e-06 4.92128e-06 85 0.300301 -8.30144e-07 0.600735 -1.05037e-06 0.798963 3.93192e-06
-2.73921e-06 -1.85568e-06 4.68419e-06 85.1 0.300271 -8.22504e-07 0.600722 -1.11475e-06 0.798943 3.7424e-06
-2.81376e-06 -1.78483e-06 4.51276e-06 85.2 0.300274 -8.44899e-07 0.600738 -1.07222e-06 0.798949 3.60546e-06
-2.74126e-06 -1.81858e-06 4.39151e-06 85.3 0.300286 -8.23162e-07 0.600744 -1.0925e-06 0.798955 3.50862e-06
-2.74256e-06 -1.88382e-06 4.14789e-06 85.4 0.300276 -8.23525e-07 0.600734 -1.13168e-06 0.798935 3.31389e-06
-2.82271e-06 -1.79844e-06 4.01227e-06 85.5 0.300296 -8.47647e-07 0.600744 -1.0804e-06 0.798951 3.20561e-06
-2.71833e-06 -1.81746e-06 3.95277e-06 85.6 0.300298 -8.16309e-07 0.600744 -1.09183e-06 0.798955 3.15808e-06
-2.76996e-06 -1.86593e-06 3.73937e-06 85.7 0.300253 -8.31689e-07 0.600727 -1.12091e-06 0.798933 2.9875e-06
-2.82233e-06 -1.78838e-06 3.65449e-06 85.8 0.300294 -8.4753e-07 0.600741 -1.07435e-06 0.798965 2.91981e-06
-2.72169e-06 -1.86705e-06 3.56794e-06 85.9 0.300277 -8.17261e-07 0.600738 -1.12161e-06 0.798944 2.85058e-06
-2.80966e-06 -1.88569e-06 3.34745e-06 86 0.300267 -8.43647e-07 0.600731 -1.13279e-06 0.798959 2.67447e-06
-2.82233e-06 -1.82025e-06 3.32488e-06 86.1 0.300299 -8.47543e-07 0.60076 -1.09353e-06 0.798985 2.65653e-06
-2.74871e-06 -1.87674e-06 3.20717e-06 86.2 0.300257 -8.2532e-07 0.600743 -1.12744e-06 0.798953 2.56238e-06
-2.84619e-06 -1.81858e-06 3.00683e-06 86.3 0.300255 -8.54583e-07 0.600731 -1.09247e-06 0.798946 2.40229e-06
-2.8091e-06 -1.80534e-06 3.05253e-06 86.4 0.300279 -8.43512e-07 0.600749 -1.08456e-06 0.798968 2.43887e-06
-2.77555e-06 -1.87152e-06 2.90087e-06 86.5 0.300261 -8.3339e-07 0.600739 -1.1243e-06 0.79894 2.31762e-06
-2.87154e-06 -1.87022e-06 2.76041e-06 86.6 0.300268 -8.6223e-07 0.600747 -1.12353e-06 0.798958 2.20545e-06
-2.81805e-06 -1.79863e-06 2.77496e-06 86.7 0.300293 -8.46241e-07 0.600763 -1.08055e-06 0.798965 2.2171e-06
-2.80053e-06 -1.92353e-06 2.59047e-06 86.8 0.300237 -8.40822e-07 0.600731 -1.15553e-06 0.798941 2.06963e-06
-2.90881e-06 -1.82659e-06 2.53712e-06 86.9 0.300271 -8.73431e-07 0.600744 -1.09731e-06 0.79896 2.02706e-06
-2.80835e-06 -1.77644e-06 2.49422e-06 87 0.300276 -8.43282e-07 0.600734 -1.06717e-06 0.798952 1.99276e-06
-2.85886e-06 -1.85642e-06 2.3642e-06 87.1 0.300236 -8.58334e-07 0.60073 -1.11521e-06 0.798933 1.88884e-06
-2.90807e-06 -1.79565e-06 2.33659e-06 87.2 0.300301 -8.73294e-07 0.600766 -1.07876e-06 0.798971 1.86687e-06
-2.78953e-06 -1.76638e-06 2.31253e-06 87.3 0.300271 -8.37614e-07 0.600743 -1.06114e-06 0.798946 1.84758e-06
-2.86035e-06 -1.85959e-06 2.11312e-06 87.4 0.300264 -8.58861e-07 0.600748 -1.11714e-06 0.798938 1.68825e-06
-2.8721e-06 -1.76395e-06 2.17729e-06 87.5 0.300289 -8.62458e-07 0.600739 -1.05968e-06 0.798969 1.73958e-06
-2.78562e-06 -1.84039e-06 2.10845e-06 87.6 0.300269 -8.36433e-07 0.600729 -1.10557e-06 0.798943 1.68453e-06
-2.8829e-06 -1.84729e-06 1.9747e-06 87.7 0.300265 -8.65635e-07 0.600738 -1.10973e-06 0.79895 1.57769e-06
-2.83314e-06 -1.73934e-06 2.00828e-06 87.8 0.300293 -8.50772e-07 0.600754 -1.04492e-06 0.798966 1.60455e-06
-2.80593e-06 -1.88289e-06 1.93311e-06 87.9 0.30027 -8.42538e-07 0.600744 -1.13114e-06 0.798936 1.54443e-06
-2.89968e-06 -1.83125e-06 1.84469e-06 88 0.30027 -8.70686e-07 0.60075 -1.10013e-06 0.798953 1.47382e-06
-2.84973e-06 -1.74811e-06 1.84823e-06 88.1 0.300304 -8.55785e-07 0.600758 -1.05019e-06 0.798959 1.47666e-06
-2.85402e-06 -1.90769e-06 1.735e-06 88.2 0.300278 -8.56999e-07 0.60075 -1.14604e-06 0.798957 1.38619e-06
-2.91608e-06 -1.84057e-06 1.68035e-06 88.3 0.300301 -8.75703e-07 0.600768 -1.10576e-06 0.798975 1.34255e-06
-2.82215e-06 -1.78166e-06 1.75347e-06 88.4 0.300305 -8.47505e-07 0.600766 -1.07036e-06 0.798972 1.40097e-06
-2.8788e-06 -1.88438e-06 1.59081e-06 88.5 0.300294 -8.64487e-07 0.600744 -1.13203e-06 0.798958 1.27099e-06
-2.91888e-06 -1.76955e-06 1.6145e-06 88.6 0.300308 -8.7656e-07 0.600754 -1.06306e-06 0.798984 1.28996e-06
-2.82196e-06 -1.7675e-06 1.58502e-06 88.7 0.300281 -8.47382e-07 0.600747 -1.06182e-06 0.798945 1.26635e-06
-2.90602e-06 -1.89426e-06 1.49548e-06 88.8 0.300263 -8.7257e-07 0.600734 -1.13795e-06 0.79894 1.1948e-06
-2.89409e-06 -1.76861e-06 1.50631e-06 88.9 0.300292 -8.69073e-07 0.600768 -1.06253e-06 0.798965 1.20348e-06
-2.82774e-06 -1.83666e-06 1.48131e-06 89 0.300276 -8.49102e-07 0.600739 -1.10335e-06 0.798951 1.18349e-06
-2.93099e-06 -1.78912e-06 1.38692e-06 89.1 0.300245 -8.80016e-07 0.600734 -1.07479e-06 0.798943 1.10807e-06
-2.88962e-06 -1.81951e-06 1.4149e-06 89.2 0.3003 -8.67752e-07 0.600758 -1.09308e-06 0.79898 1.13048e-06
-2.85923e-06 -1.79919e-06 1.35782e-06 89.3 0.300266 -8.5853e-07 0.600738 -1.08084e-06 0.798931 1.0848e-06
-2.96547e-06 -1.8842e-06 1.28768e-06 89.4 0.300269 -8.90439e-07 0.600756 -1.13194e-06 0.798949 1.02879e-06
-2.88868e-06 -1.766e-06 1.34401e-06 89.5 0.300315 -8.67516e-07 0.600762 -1.06095e-06 0.798992 1.07386e-06
-2.83128e-06 -1.83386e-06 1.25671e-06 89.6 0.300266 -8.50136e-07 0.600758 -1.10171e-06 0.798955 1.00406e-06
-2.96063e-06 -1.77868e-06 1.24291e-06 89.7 0.300296 -8.89064e-07 0.600759 -1.06856e-06 0.798969 9.93047e-07
-2.89017e-06 -1.78633e-06 1.28712e-06 89.8 0.300303 -8.67928e-07 0.600756 -1.07315e-06 0.798975 1.02838e-06
-2.93845e-06 -1.86891e-06 1.15916e-06 89.9 0.300248 -8.82263e-07 0.600727 -1.12271e-06 0.798933 9.26087e-07
-2.98411e-06 -1.78036e-06 1.20094e-06 90 0.300271 -8.96042e-07 0.600738 -1.06953e-06 0.798966 9.5951e-07
-2.88663e-06 -1.81932e-06 1.20243e-06 90.1 0.300282 -8.66805e-07 0.600755 -1.09297e-06 0.798961 9.60697e-07
-2.94534e-06 -1.88047e-06 1.06701e-06 90.2 0.30026 -8.84367e-07 0.600742 -1.12968e-06 0.798961 8.52495e-07
-2.95708e-06 -1.78931e-06 1.1586e-06 90.3 0.300295 -8.87996e-07 0.600752 -1.07493e-06 0.798958 9.25669e-07
-2.89558e-06 -1.88718e-06 1.10562e-06 90.4 0.300272 -8.6946e-07 0.600747 -1.13372e-06 0.798941 8.83323e-07
-2.99436e-06 -1.83554e-06 1.01832e-06 90.5 0.300262 -8.99094e-07 0.600737 -1.10268e-06 0.798952 8.13588e-07
-2.9377e-06 -1.7839e-06 1.11252e-06 90.6 0.3003 -8.8219e-07 0.600759 -1.0717e-06 0.79898 8.88882e-07
-2.92093e-06 -1.82883e-06 1.04984e-06 90.7 0.300266 -8.77055e-07 0.600737 -1.09865e-06 0.798961 8.38783e-07
-2.99865e-06 -1.81913e-06 9.96866e-07 90.8 0.300279 -9.00432e-07 0.600751 -1.09285e-06 0.79897 7.96466e-07
-2.93341e-06 -1.78483e-06 1.09163e-06 90.9 0.300283 -8.80855e-07 0.600762 -1.07226e-06 0.798975 8.72184e-07
-2.92726e-06 -1.87991e-06 9.87352e-07 91 0.300252 -8.78918e-07 0.600734 -1.12933e-06 0.798936 7.88831e-07
-3.01449e-06 -1.82436e-06 9.75787e-07 91.1 0.300281 -9.05195e-07 0.600742 -1.09597e-06 0.798965 7.7962e-07
-2.91012e-06 -1.78502e-06 1.0767e-06 91.2 0.300291 -8.7388e-07 0.600756 -1.07236e-06 0.798973 8.60258e-07
-2.92689e-06 -1.85903e-06 9.64595e-07 91.3 0.300282 -8.78893e-07 0.600731 -1.11678e-06 0.798954 7.70667e-07
-2.97479e-06 -1.77346e-06 1.01272e-06 91.4 0.300312 -8.93366e-07 0.600755 -1.06542e-06 0.798988 8.09153e-07
-2.88887e-06 -1.77141e-06 1.05768e-06 91.5 0.300301 -8.6753e-07 0.600759 -1.06419e-06 0.798983 8.45067e-07
-2.94292e-06 -1.81112e-06 9.562e-07 91.6 0.300275 -8.83685e-07 0.600762 -1.08805e-06 0.798964 7.6397e-07
-2.96603e-06 -1.70169e-06 1.02205e-06 91.7 0.300299 -8.90696e-07 0.60077 -1.02232e-06 0.798988 8.16605e-07
-2.8926e-06 -1.82305e-06 9.90896e-07 91.8 0.300293 -8.68627e-07 0.600756 -1.09521e-06 0.798962 7.91689e-07
-2.98206e-06 -1.86406e-06 9.0229e-07 91.9 0.300269 -8.9542e-07 0.600745 -1.11983e-06 0.798961 7.20895e-07
-2.99101e-06 -1.78465e-06 1.02168e-06 92 0.300304 -8.98211e-07 0.600761 -1.07215e-06 0.798975 8.16294e-07
-2.93602e-06 -1.83573e-06 9.50977e-07 92.1 0.300261 -8.81573e-07 0.600734 -1.10278e-06 0.798944 7.59778e-07
-3.01374e-06 -1.82939e-06 9.03783e-07 92.2 0.300274 -9.04947e-07 0.600752 -1.09901e-06 0.798969 7.22094e-07
-2.92876e-06 -1.79304e-06 1.02168e-06 92.3 0.300307 -8.79525e-07 0.600778 -1.07722e-06 0.798983 8.16302e-07
-2.98262e-06 -1.86556e-06 9.06767e-07 92.4 0.300281 -8.95623e-07 0.600744 -1.12072e-06 0.798955 7.24466e-07
-3.03089e-06 -1.8128e-06 9.13296e-07 92.5 0.300305 -9.10193e-07 0.600767 -1.08907e-06 0.798968 7.29694e-07
-2.94944e-06 -1.77887e-06 9.60677e-07 92.6 0.300304 -8.85731e-07 0.600743 -1.06864e-06 0.798957 7.67539e-07
-2.97348e-06 -1.85847e-06 8.57334e-07 92.7 0.300274 -8.92861e-07 0.600731 -1.11644e-06 0.798936 6.84955e-07
-3.0322e-06 -1.81093e-06 9.174e-07 92.8 0.300307 -9.1059e-07 0.600765 -1.08795e-06 0.798975 7.3298e-07
-2.93397e-06 -1.81112e-06 9.80264e-07 92.9 0.30031 -8.81102e-07 0.600742 -1.08802e-06 0.798962 7.83193e-07
-3.00424e-06 -1.85493e-06 9.08073e-07 93 0.300286 -9.0213e-07 0.600745 -1.11434e-06 0.798944 7.255e-07
-3.00051e-06 -1.77812e-06 9.4221e-07 93.1 0.300313 -9.01092e-07 0.600753 -1.06821e-06 0.798972 7.52799e-07
-2.94422e-06 -1.80776e-06 9.91643e-07 93.2 0.300296 -8.84138e-07 0.600752 -1.08602e-06 0.798964 7.92286e-07
-3.01803e-06 -1.89166e-06 8.96508e-07 93.3 0.300285 -9.06269e-07 0.600756 -1.13642e-06 0.798951 7.16265e-07
-3.00685e-06 -1.72108e-06 1.01104e-06 93.4 0.300307 -9.02978e-07 0.600762 -1.03396e-06 0.798976 8.07799e-07
-2.94348e-06 -1.85269e-06 1.00451e-06 93.5 0.300285 -8.83882e-07 0.600742 -1.11299e-06 0.798949 8.02555e-07
-3.0445e-06 -1.81969e-06 9.59558e-07 93.6 0.300287 -9.14222e-07 0.600761 -1.0932e-06 0.798965 7.66653e-07
-2.98038e-06 -1.74736e-06 1.08808e-06 93.7 0.300324 -8.9508e-07 0.600759 -1.04974e-06 0.798976 8.69353e-07
-2.96193e-06 -1.84803e-06 1.06234e-06 93.8 0.300276 -8.89397e-07 0.600733 -1.11017e-06 0.798942 8.48748e-07
-3.08867e-06 -1.74885e-06 1.15057e-06 93.9 0.300281 -9.27466e-07 0.600746 -1.05062e-06 0.798953 9.19255e-07
-2.99548e-06 -1.78446e-06 1.35185e-06 94 0.30031 -8.99572e-07 0.600753 -1.07202e-06 0.798974 1.08009e-06
-2.99045e-06 -1.93099e-06 1.39438e-06 94.1 0.300278 -8.97964e-07 0.600733 -1.16001e-06 0.798936 1.11402e-06
-3.06108e-06 -1.77327e-06 1.58875e-06 94.2 0.300304 -9.19254e-07 0.600757 -1.06531e-06 0.798966 1.26936e-06
-2.96174e-06 -1.78371e-06 1.55201e-06 94.3 0.300297 -8.89404e-07 0.600754 -1.07157e-06 0.798968 1.24e-06
-2.99883e-06 -1.83405e-06 1.56227e-06 94.4 0.300288 -9.00513e-07 0.600746 -1.1018e-06 0.798942 1.24816e-06
-3.01933e-06 -1.65135e-06 1.82081e-06 94.5 0.300323 -9.06776e-07 0.600777 -9.92095e-07 0.798992 1.45481e-06
-2.86893e-06 -1.28782e-06 1.84208e-06 94.6 0.300307 -8.61559e-07 0.600752 -7.73663e-07 0.798978 1.47178e-06
-2.66503e-06 1.46455e-06 2.27597e-06 94.7 0.300281 -8.00259e-07 0.600748 8.79828e-07 0.798955 1.81839e-06
-2.47287e-06 5.90464e-06 3.26649e-06 94.8 0.300323 -7.42661e-07 0.60076 3.54727e-06 0.798984 2.60987e-06
-2.28277e-06 9.5375e-06 2.59364e-06 94.9 0.300301 -6.85517e-07 0.600755 5.72971e-06 0.798955 2.0722e-06
-2.32209e-06 1.06184e-05 -8.17602e-07 95 0.300291 -6.97304e-07 0.600757 6.37907e-06 0.798958 -6.5323e-07
-2.2399e-06 1.04484e-05 -3.09357e-06 95.1 0.300316 -6.72677e-07 0.600747 6.27684e-06 0.798989 -2.47173e-06
-2.23841e-06 1.01527e-05 -2.94751e-06 95.2 0.300273 -6.72134e-07 0.600724 6.09897e-06 0.798936 -2.35487e-06
-2.34837e-06 9.95006e-06 -2.10883e-06 95.3 0.300281 -7.05172e-07 0.60075 5.9775e-06 0.798967 -1.68488e-06
-2.25686e-06 9.44056e-06 -1.53429e-06 95.4 0.300302 -6.7774e-07 0.600756 5.67148e-06 0.798973 -1.22585e-06
-2.26226e-06 8.49502e-06 -6.94672e-07 95.5 0.300256 -6.79257e-07 0.600727 5.10319e-06 0.798955 -5.55012e-07
-2.32656e-06 7.84253e-06 3.62446e-07 95.6 0.300293 -6.9865e-07 0.600745 4.71136e-06 0.798968 2.89583e-07
-2.24922e-06 7.15015e-06 1.6755e-06 95.7 0.300308 -6.75458e-07 0.600755 4.29549e-06 0.798958 1.33865e-06
-2.33421e-06 6.37257e-06 3.17994e-06 95.8 0.300262 -7.00875e-07 0.600737 3.82823e-06 0.79895 2.54061e-06
-2.34595e-06 5.79931e-06 5.21993e-06 95.9 0.300312 -7.04517e-07 0.600756 3.48397e-06 0.798978 4.17061e-06
-2.25257e-06 5.14048e-06 7.36438e-06 96 0.3003 -6.76449e-07 0.600761 3.0882e-06 0.798962 5.88386e-06
-2.34017e-06 4.61178e-06 9.38013e-06 96.1 0.300278 -7.02701e-07 0.600757 2.77056e-06 0.79896 7.49434e-06
-2.35601e-06 4.09259e-06 1.14667e-05 96.2 0.300311 -7.07536e-07 0.600763 2.45867e-06 0.798975 9.16165e-06
-2.32042e-06 3.54077e-06 1.32934e-05 96.3 0.300287 -6.96789e-07 0.600737 2.12707e-06 0.79895 1.06207e-05
-2.39031e-06 3.11665e-06 1.4945e-05 96.4 0.300273 -7.17745e-07 0.600747 1.87232e-06 0.798941 1.19402e-05
-2.34334e-06 2.79134e-06 1.65792e-05 96.5 0.300299 -7.03703e-07 0.600758 1.67692e-06 0.798955 1.32461e-05
-2.34837e-06 2.31447e-06 1.78678e-05 96.6 0.300267 -7.05138e-07 0.600744 1.3904e-06 0.798923 1.4275e-05
-2.44137e-06 2.03147e-06 1.90697e-05 96.7 0.300278 -7.3309e-07 0.600747 1.2204e-06 0.798941 1.52356e-05
-2.37279e-06 1.66235e-06 2.02171e-05 96.8 0.300295 -7.12536e-07 0.600757 9.98669e-07 0.798956 1.61526e-05
-2.39161e-06 1.30236e-06 2.10241e-05 96.9 0.300262 -7.18109e-07 0.600747 7.82393e-07 0.798916 1.67965e-05
-2.45964e-06 1.12209e-06 2.17708e-05 97 0.300287 -7.38599e-07 0.600758 6.74106e-07 0.798939 1.73935e-05
-2.36925e-06 8.67436e-07 2.24174e-05 97.1 0.300293 -7.11468e-07 0.600733 5.21097e-07 0.798944 1.79102e-05
-2.43765e-06 5.76985e-07 2.28132e-05 97.2 0.300263 -7.31935e-07 0.600731 3.46613e-07 0.798922 1.8226e-05
-2.46616e-06 4.68859e-07 2.32504e-05 97.3 0.300302 -7.40594e-07 0.60075 2.81667e-07 0.798952 1.8576e-05
-2.38099e-06 2.211e-07 2.34939e-05 97.4 0.30027 -7.14939e-07 0.600727 1.32821e-07 0.798922 1.87698e-05
-2.47977e-06 2.88959e-08 2.3504e-05 97.5 0.300249 -7.44547e-07 0.600726 1.73585e-08 0.798925 1.87779e-05
-2.46989e-06 -7.99763e-08 2.36302e-05 97.6 0.300301 -7.4171e-07 0.600742 -4.80451e-08 0.798944 1.88792e-05
-2.40634e-06 -3.1655e-07 2.35459e-05 97.7 0.300282 -7.22578e-07 0.600716 -1.90156e-07 0.79892 1.88113e-05
-2.49766e-06 -4.63266e-07 2.33474e-05 97.8 0.300284 -7.50008e-07 0.600759 -2.78311e-07 0.798929 1.8653e-05
-2.45834e-06 -5.43802e-07 2.32239e-05 97.9 0.300314 -7.38273e-07 0.600769 -3.26699e-07 0.79896 1.8555e-05
-2.45759e-06 -7.87832e-07 2.28602e-05 98 0.300264 -7.37926e-07 0.600724 -4.7327e-07 0.798914 1.82633e-05
-2.53848e-06 -8.26236e-07 2.25082e-05 98.1 0.300285 -7.62267e-07 0.600763 -4.96372e-07 0.798939 1.79827e-05
-2.46449e-06 -8.74147e-07 2.22079e-05 98.2 0.300286 -7.40051e-07 0.600743 -5.25137e-07 0.798953 1.77431e-05
-2.46281e-06 -1.07884e-06 2.16746e-05 98.3 0.30027 -7.39507e-07 0.600739 -6.48103e-07 0.798915 1.73161e-05
-2.55357e-06 -1.09506e-06 2.11981e-05 98.4 0.300305 -7.6685e-07 0.600753 -6.57861e-07 0.798955 1.69364e-05
-2.47045e-06 -1.15211e-06 2.07504e-05 98.5 0.300292 -7.41855e-07 0.600735 -6.92111e-07 0.798938 1.65783e-05
-2.56625e-06 -1.3074e-06 2.00619e-05 98.6 0.300263 -7.70549e-07 0.600736 -7.85401e-07 0.79892 1.60279e-05
-2.58545e-06 -1.32641e-06 1.95497e-05 98.7 0.300313 -7.76442e-07 0.600764 -7.96862e-07 0.798943 1.56191e-05
-2.51816e-06 -1.38682e-06 1.89752e-05 98.8 0.300277 -7.56147e-07 0.600745 -8.33123e-07 0.798936 1.51599e-05
-2.60818e-06 -1.55889e-06 1.8293e-05 98.9 0.300278 -7.83179e-07 0.60074 -9.36485e-07 0.798935 1.46149e-05
-2.57054e-06 -1.38327e-06 1.78054e-05 99 0.300297 -7.71923e-07 0.600749 -8.31001e-07 0.798955 1.42257e-05
-2.52226e-06 -1.56522e-06 1.71103e-05 99.1 0.300268 -7.57355e-07 0.600725 -9.40269e-07 0.798912 1.36696e-05
-2.62924e-06 -1.59915e-06 1.64981e-05 99.2 0.300289 -7.89534e-07 0.60073 -9.6066e-07 0.798935 1.31809e-05
-2.57277e-06 -1.58573e-06 1.59588e-05 99.3 0.300308 -7.72624e-07 0.600736 -9.52605e-07 0.798952 1.27503e-05
-2.53755e-06 -1.66757e-06 1.53376e-05 99.4 0.300265 -7.61936e-07 0.600722 -1.00175e-06 0.798926 1.22536e-05
-2.63316e-06 -1.64968e-06 1.47017e-05 99.5 0.300268 -7.90654e-07 0.600744 -9.91033e-07 0.798936 1.17457e-05
-2.57296e-06 -1.67074e-06 1.42333e-05 99.6 0.300312 -7.72691e-07 0.600745 -1.00369e-06 0.798956 1.13718e-05
-2.57501e-06 -1.7949e-06 1.35715e-05 99.7 0.300268 -7.73191e-07 0.600732 -1.07825e-06 0.798921 1.08425e-05
-2.65832e-06 -1.67969e-06 1.30354e-05 99.8 0.300294 -7.98276e-07 0.600746 -1.00907e-06 0.798946 1.04146e-05
-2.5806e-06 -1.70038e-06 1.2534e-05 99.9 0.300309 -7.74976e-07 0.600743 -1.02149e-06 0.798947 1.0014e-05
-2.65459e-06 -1.81783e-06 1.19333e-05 100 0.300251 -7.97043e-07 0.600718 -1.092e-06 0.798939 9.53397e-06
-2.68385e-06 -1.74736e-06 1.14408e-05 100.1 0.300313 -8.05996e-07 0.600761 -1.04975e-06 0.798971 9.14089e-06
-2.59104e-06 -1.76656e-06 1.10261e-05 100.2 0.300295 -7.78075e-07 0.600738 -1.06124e-06 0.798947 8.80931e-06
-2.6956e-06 -1.79453e-06 1.0443e-05 100.3 0.30028 -8.09434e-07 0.60072 -1.07801e-06 0.798924 8.34319e-06
-2.69951e-06 -1.66944e-06 1.00606e-05 100.4 0.30031 -8.10689e-07 0.600734 -1.00289e-06 0.798961 8.03804e-06
-2.62589e-06 -1.79341e-06 9.62729e-06 100.5 0.300278 -7.88496e-07 0.600728 -1.07735e-06 0.798933 7.69156e-06
-2.70752e-06 -1.82361e-06 9.12625e-06 100.6 0.300279 -8.13012e-07 0.600742 -1.09552e-06 0.798961 7.29152e-06
-2.68255e-06 -1.73263e-06 8.81883e-06 100.7 0.300309 -8.05594e-07 0.600738 -1.04086e-06 0.798965 7.04594e-06
-2.67323e-06 -1.8525e-06 8.3702e-06 100.8 0.30027 -8.02689e-07 0.600721 -1.11284e-06 0.798925 6.68716e-06
-2.77853e-06 -1.78092e-06 7.93911e-06 100.9 0.300275 -8.34323e-07 0.600735 -1.06986e-06 0.798954 6.34298e-06
-2.64825e-06 -1.7358e-06 7.71545e-06 101 0.300327 -7.95342e-07 0.600754 -1.04279e-06 0.798959 6.16433e-06
-2.6818e-06 -1.90209e-06 7.31215e-06 101.1 0.30032 -8.05398e-07 0.600798 -1.14277e-06 0.798995 5.84237e-06
-2.77686e-06 -1.82025e-06 7.01033e-06 101.2 0.300324 -8.33956e-07 0.600786 -1.09358e-06 0.798997 5.60123e-06
-2.69466e-06 -1.80049e-06 6.75048e-06 101.3 0.300336 -8.09303e-07 0.600792 -1.08172e-06 0.799006 5.39367e-06
-2.73716e-06 -1.8883e-06 6.39886e-06 101.4 0.300274 -8.21897e-07 0.600747 -1.13439e-06 0.79895 5.11237e-06
-2.75225e-06 -1.74587e-06 6.19739e-06 101.5 0.300311 -8.26531e-07 0.60075 -1.04883e-06 0.798963 4.95149e-06
-2.68684e-06 -1.84188e-06 5.93605e-06 101.6 0.300289 -8.06828e-07 0.600729 -1.10647e-06 0.79895 4.74261e-06
-2.78375e-06 -1.91328e-06 5.56018e-06 101.7 0.300275 -8.35892e-07 0.600737 -1.14938e-06 0.798942 4.44226e-06
-2.79438e-06 -1.80683e-06 5.43314e-06 101.8 0.300304 -8.39162e-07 0.60077 -1.08549e-06 0.79896 4.34086e-06
-2.74089e-06 -1.89426e-06 5.18057e-06 101.9 0.300272 -8.2301e-07 0.600718 -1.13792e-06 0.798916 4.13884e-06
-2.81339e-06 -1.8374e-06 4.90841e-06 102 0.300273 -8.44784e-07 0.600747 -1.10382e-06 0.79895 3.92157e-06
-2.78431e-06 -1.73338e-06 4.85077e-06 102.1 0.300296 -8.36118e-07 0.600744 -1.04132e-06 0.798954 3.87554e-06
-2.73287e-06 -1.85996e-06 4.5814e-06 102.2 0.300267 -8.20592e-07 0.600714 -1.1173e-06 0.798921 3.66018e-06
-2.85327e-06 -1.82436e-06 4.36968e-06 102.3 0.300276 -8.56768e-07 0.60073 -1.09594e-06 0.798947 3.49115e-06
-2.75169e-06 -1.80571e-06 4.30439e-06 102.4 0.300283 -8.26287e-07 0.600742 -1.08477e-06 0.798954 3.43901e-06
-2.76921e-06 -1.90135e-06 4.11468e-06 102.5 0.300257 -8.31476e-07 0.600716 -1.14217e-06 0.798901 3.28722e-06
-2.83072e-06 -1.82025e-06 3.91826e-06 102.6 0.300286 -8.50025e-07 0.600743 -1.0935e-06 0.798953 3.1305e-06
-2.73883e-06 -1.77402e-06 3.8802e-06 102.7 0.300277 -8.2241e-07 0.600737 -1.06572e-06 0.798953 3.1001e-06
-2.78021e-06 -1.86462e-06 3.63173e-06 102.8 0.30027 -8.34813e-07 0.600742 -1.12016e-06 0.798939 2.90153e-06
-2.86147e-06 -1.82436e-06 3.58006e-06 102.9 0.300261 -8.59189e-07 0.600725 -1.09594e-06 0.798939 2.86025e-06
-2.76027e-06 -1.79024e-06 3.4756e-06 103 0.300259 -8.28795e-07 0.600712 -1.07542e-06 0.798927 2.77675e-06
-2.82643e-06 -1.94236e-06 3.25828e-06 103.1 0.300244 -8.4862e-07 0.600731 -1.16684e-06 0.79894 2.60317e-06
-2.8324e-06 -1.777e-06 3.24466e-06 103.2 0.300275 -8.50497e-07 0.600731 -1.0675e-06 0.798938 2.59229e-06
-2.76139e-06 -1.86071e-06 3.12994e-06 103.3 0.300261 -8.29136e-07 0.600728 -1.11778e-06 0.798939 2.50063e-06
-2.86278e-06 -1.83871e-06 2.98668e-06 103.4 0.300275 -8.5962e-07 0.600748 -1.1046e-06 0.798947 2.3862e-06
-2.79978e-06 -1.73469e-06 2.98369e-06 103.5 0.300299 -8.40771e-07 0.600747 -1.04211e-06 0.79895 2.38382e-06
-2.7927e-06 -1.89594e-06 2.79921e-06 103.6 0.300266 -8.38553e-07 0.600722 -1.13893e-06 0.798923 2.23635e-06
-2.88682e-06 -1.89296e-06 2.71471e-06 103.7 0.300288 -8.66877e-07 0.600736 -1.13717e-06 0.798944 2.1689e-06
-2.78357e-06 -1.79714e-06 2.73299e-06 103.8 0.300304 -8.35917e-07 0.600764 -1.07966e-06 0.798973 2.18358e-06
-2.81059e-06 -1.88252e-06 2.57014e-06 103.9 0.300265 -8.43922e-07 0.600748 -1.13092e-06 0.798926 2.05335e-06
-2.8829e-06 -1.82995e-06 2.50821e-06 104 0.300279 -8.65675e-07 0.600757 -1.09935e-06 0.79895 2.00393e-06
-2.77686e-06 -1.78465e-06 2.46194e-06 104.1 0.300315 -8.33932e-07 0.60075 -1.07213e-06 0.798953 1.96698e-06
-2.84022e-06 -1.91831e-06 2.31551e-06 104.2 0.300264 -8.52818e-07 0.600743 -1.15241e-06 0.798926 1.84992e-06
-2.86688e-06 -1.7606e-06 2.28846e-06 104.3 0.300288 -8.60888e-07 0.600754 -1.05769e-06 0.798971 1.82842e-06
-2.76959e-06 -1.76507e-06 2.28175e-06 104.4 0.300304 -8.31719e-07 0.60075 -1.06037e-06 0.798959 1.82302e-06
-2.83985e-06 -1.80907e-06 2.12487e-06 104.5 0.300273 -8.5273e-07 0.600753 -1.0868e-06 0.798949 1.69766e-06
-2.85122e-06 -1.75612e-06 2.12375e-06 104.6 0.300316 -8.56268e-07 0.600771 -1.05503e-06 0.79898 1.69683e-06
-2.78673e-06 -1.81242e-06 2.04559e-06 104.7 0.300275 -8.36787e-07 0.600742 -1.0888e-06 0.798936 1.6343e-06
-2.88347e-06 -1.82529e-06 1.91968e-06 104.8 0.300272 -8.65822e-07 0.600742 -1.09653e-06 0.798958 1.53374e-06
-2.84302e-06 -1.74009e-06 1.94934e-06 104.9 0.300313 -8.53795e-07 0.600747 -1.04535e-06 0.798997 1.55751e-06
-2.81227e-06 -1.79676e-06 1.88573e-06 105 0.300278 -8.44461e-07 0.600729 -1.07937e-06 0.798941 1.50658e-06
-2.91124e-06 -1.79658e-06 1.79246e-06 105.1 0.300294 -8.74226e-07 0.60076 -1.07931e-06 0.798977 1.43213e-06
-2.82438e-06 -1.77458e-06 1.82883e-06 105.2 0.300318 -8.48214e-07 0.60077 -1.06611e-06 0.798978 1.4612e-06
-2.80369e-06 -1.87283e-06 1.70683e-06 105.3 0.300278 -8.41888e-07 0.600756 -1.12511e-06 0.798936 1.36365e-06
-2.88924e-06 -1.8072e-06 1.69173e-06 105.4 0.300306 -8.67658e-07 0.600749 -1.08568e-06 0.798963 1.35163e-06
-2.79643e-06 -1.75184e-06 1.68911e-06 105.5 0.30031 -8.39794e-07 0.600746 -1.05241e-06 0.798966 1.34954e-06
-2.86185e-06 -1.86462e-06 1.54249e-06 105.6 0.300305 -8.59425e-07 0.600741 -1.12016e-06 0.79896 1.23239e-06
-2.92111e-06 -1.73953e-06 1.6048e-06 105.7 0.300311 -8.77242e-07 0.600742 -1.04501e-06 0.79896 1.28217e-06
-2.83631e-06 -1.79471e-06 1.57644e-06 105.8 0.300322 -8.51807e-07 0.600739 -1.07815e-06 0.79897 1.25953e-06
-2.88887e-06 -1.81764e-06 1.45557e-06 105.9 0.300263 -8.6742e-07 0.60073 -1.09191e-06 0.79894 1.16291e-06
-2.90098e-06 -1.77346e-06 1.47179e-06 106 0.30031 -8.71196e-07 0.600745 -1.0654e-06 0.798973 1.17593e-06
-2.81916e-06 -1.87059e-06 1.40203e-06 106.1 0.300286 -8.46557e-07 0.600736 -1.12373e-06 0.798953 1.12016e-06
-2.93453e-06 -1.87898e-06 1.3013e-06 106.2 0.30028 -8.8118e-07 0.600731 -1.12876e-06 0.798944 1.03966e-06
-2.88384e-06 -1.73189e-06 1.38599e-06 106.3 0.300305 -8.6603e-07 0.60075 -1.04043e-06 0.798962 1.10735e-06
-2.87359e-06 -1.88066e-06 1.28582e-06 106.4 0.300261 -8.62826e-07 0.60072 -1.12975e-06 0.798937 1.02728e-06
-2.9582e-06 -1.76675e-06 1.26567e-06 106.5 0.30027 -8.88258e-07 0.600724 -1.06133e-06 0.798949 1.0112e-06
-2.88402e-06 -1.77644e-06 1.33003e-06 106.6 0.30032 -8.66129e-07 0.60076 -1.06722e-06 0.798973 1.06265e-06
-2.89036e-06 -1.89277e-06 1.18956e-06 106.7 0.300264 -8.67872e-07 0.600742 -1.13707e-06 0.798937 9.50384e-07
-2.96622e-06 -1.79583e-06 1.21549e-06 106.8 0.300288 -8.9072e-07 0.600736 -1.07882e-06 0.798948 9.71113e-07
-2.8829e-06 -1.77999e-06 1.2444e-06 106.9 0.3003 -8.65735e-07 0.600745 -1.06932e-06 0.798954 9.94221e-07
-2.92596e-06 -1.88625e-06 1.10524e-06 107 0.300269 -8.78574e-07 0.600718 -1.1331e-06 0.798939 8.83023e-07
-2.95802e-06 -1.79229e-06 1.15934e-06 107.1 0.300298 -8.88285e-07 0.600754 -1.07673e-06 0.798967 9.26275e-07
-2.87452e-06 -1.86089e-06 1.14237e-06 107.2 0.300287 -8.63182e-07 0.600729 -1.11789e-06 0.798945 9.12687e-07
-2.96174e-06 -1.88811e-06 1.06719e-06 107.3 0.300275 -8.89338e-07 0.600739 -1.13426e-06 0.798944 8.52625e-07
-2.96845e-06 -1.74307e-06 1.13136e-06 107.4 0.300299 -8.91425e-07 0.600741 -1.04714e-06 0.798969 9.03922e-07
-2.87191e-06 -1.82436e-06 1.15095e-06 107.5 0.300283 -8.62384e-07 0.600748 -1.09598e-06 0.798938 9.19535e-07
-2.96118e-06 -1.90135e-06 1.00358e-06 107.6 0.300291 -8.89217e-07 0.600739 -1.14222e-06 0.798964 8.01825e-07
-2.9241e-06 -1.79359e-06 1.10487e-06 107.7 0.300303 -8.78115e-07 0.600759 -1.07752e-06 0.798973 8.82763e-07
-2.88216e-06 -1.90154e-06 1.01962e-06 107.8 0.300272 -8.65431e-07 0.600732 -1.14231e-06 0.798938 8.14617e-07
-2.96417e-06 -1.81802e-06 9.91829e-07 107.9 0.300294 -8.90121e-07 0.600751 -1.09218e-06 0.79895 7.92422e-07
-2.93286e-06 -1.75855e-06 1.09237e-06 108 0.300317 -8.80787e-07 0.600754 -1.05645e-06 0.79898 8.72785e-07
-2.9131e-06 -1.85884e-06 1.02224e-06 108.1 0.300274 -8.74729e-07 0.600746 -1.11669e-06 0.798948 8.16713e-07
-3.00032e-06 -1.81541e-06 9.86047e-07 108.2 0.300304 -9.01009e-07 0.600749 -1.0906e-06 0.798965 7.87816e-07
-2.90248e-06 -1.76619e-06 1.03604e-06 108.3 0.300293 -8.71592e-07 0.600738 -1.06102e-06 0.798949 8.27742e-07
-2.95168e-06 -1.89948e-06 9.43516e-07 108.4 0.300271 -8.86304e-07 0.600725 -1.14107e-06 0.798944 7.53816e-07
-2.99473e-06 -1.73077e-06 9.83248e-07 108.5 0.300321 -8.99382e-07 0.600759 -1.03978e-06 0.798966 7.85582e-07
-2.90527e-06 -1.79527e-06 1.00694e-06 108.6 0.300298 -8.72448e-07 0.600741 -1.07849e-06 0.798967 8.04511e-07
-2.97703e-06 -1.8525e-06 9.14229e-07 108.7 0.300266 -8.93899e-07 0.600718 -1.11283e-06 0.798943 7.30417e-07
-2.98877e-06 -1.72164e-06 9.80077e-07 108.8 0.30031 -8.97557e-07 0.600747 -1.03427e-06 0.798977 7.83059e-07
-2.89595e-06 -1.85418e-06 1.03138e-06 108.9 0.300297 -8.69647e-07 0.600743 -1.11389e-06 0.798953 8.24021e-07
-3.02921e-06 -1.80553e-06 8.95388e-07 109 0.300282 -9.09618e-07 0.600739 -1.08465e-06 0.798956 7.15376e-07
-2.99473e-06 -1.75985e-06 9.92389e-07 109.1 0.300287 -8.9928e-07 0.600742 -1.05722e-06 0.79896 7.92879e-07
-2.91589e-06 -1.87488e-06 9.65341e-07 109.2 0.300277 -8.75576e-07 0.600722 -1.12628e-06 0.79894 7.71249e-07
-2.99604e-06 -1.83461e-06 9.44821e-07 109.3 0.300286 -8.99669e-07 0.600735 -1.10211e-06 0.798957 7.54872e-07
-2.98485e-06 -1.7798e-06 1.01906e-06 109.4 0.300322 -8.96417e-07 0.600756 -1.06923e-06 0.79898 8.14212e-07
-2.94777e-06 -1.83964e-06 9.13669e-07 109.5 0.300269 -8.85123e-07 0.60072 -1.10511e-06 0.798941 7.29968e-07
-3.01057e-06 -1.76955e-06 9.62729e-07 109.6 0.300298 -9.0407e-07 0.600752 -1.06306e-06 0.798969 7.69191e-07
-2.91571e-06 -1.74513e-06 1.01757e-06 109.7 0.300306 -8.75604e-07 0.60075 -1.04838e-06 0.798966 8.13005e-07
-2.96454e-06 -1.79229e-06 9.35308e-07 109.8 0.300274 -8.90175e-07 0.600727 -1.07668e-06 0.798943 7.47258e-07
-3.00517e-06 -1.74923e-06 9.99477e-07 109.9 0.300294 -9.02434e-07 0.60077 -1.05088e-06 0.798972 7.98555e-07
-2.94795e-06 -1.81466e-06 9.77279e-07 110 0.300296 -8.85258e-07 0.60075 -1.09016e-06 0.798963 7.8081e-07
-2.97759e-06 -1.82398e-06 9.36427e-07 110.1 0.30027 -8.94081e-07 0.600719 -1.0957e-06 0.798944 7.48153e-07
-3.01728e-06 -1.75761e-06 9.87539e-07 110.2 0.300287 -9.06051e-07 0.600737 -1.05586e-06 0.798959 7.89003e-07
-2.95e-06 -1.86611e-06 9.82502e-07 110.3 0.300282 -8.85833e-07 0.600736 -1.12104e-06 0.798938 7.84958e-07
-3.02474e-06 -1.86686e-06 9.19079e-07 110.4 0.300294 -9.08312e-07 0.600737 -1.12149e-06 0.798941 7.3429e-07
-2.99138e-06 -1.77644e-06 1.05898e-06 110.5 0.300297 -8.98301e-07 0.600739 -1.06718e-06 0.798969 8.46095e-07
-2.95895e-06 -1.83983e-06 1.03921e-06 110.6 0.300278 -8.88507e-07 0.600732 -1.10524e-06 0.798941 8.30267e-07
-3.02604e-06 -1.81075e-06 1.10039e-06 110.7 0.300283 -9.08671e-07 0.600746 -1.0878e-06 0.798944 8.79154e-07
-2.9528e-06 -1.75426e-06 1.33114e-06 110.8 0.30031 -8.86756e-07 0.600751 -1.05387e-06 0.798965 1.06354e-06
-2.97609e-06 -1.87916e-06 1.32592e-06 110.9 0.300271 -8.93635e-07 0.600749 -1.12891e-06 0.798956 1.05935e-06
-3.04841e-06 -1.81019e-06 1.48579e-06 111 0.300297 -9.15427e-07 0.600765 -1.0875e-06 0.798984 1.18712e-06
-2.95392e-06 -1.74345e-06 1.59864e-06 111.1 0.300312 -8.87097e-07 0.600758 -1.04739e-06 0.798976 1.27728e-06
-2.98374e-06 -1.80683e-06 1.47049e-06 111.2 0.300281 -8.95959e-07 0.600737 -1.08543e-06 0.798947 1.17484e-06
-3.02101e-06 -1.69367e-06 1.73668e-06 111.3 0.300321 -9.07275e-07 0.60076 -1.01749e-06 0.798973 1.38756e-06
-2.89521e-06 -1.63271e-06 1.81521e-06 111.4 0.300306 -8.69448e-07 0.600748 -9.80847e-07 0.798959 1.45028e-06
-2.84209e-06 -5.41192e-07 1.8764e-06 111.5 0.300258 -8.53361e-07 0.600733 -3.25112e-07 0.79895 1.49915e-06
-2.58731e-06 3.55885e-06 2.6386e-06 111.6 0.300302 -7.76975e-07 0.600739 2.13794e-06 0.798957 2.10813e-06
-2.34446e-06 7.53194e-06 3.30492e-06 111.7 0.300295 -7.0403e-07 0.600753 4.52483e-06 0.798959 2.64049e-06
-2.35471e-06 1.02968e-05 1.20952e-06 111.8 0.300273 -7.07055e-07 0.600727 6.18557e-06 0.798941 9.66335e-07
-2.28593e-06 1.05895e-05 -2.07469e-06 111.9 0.300311 -6.86492e-07 0.600742 6.36156e-06 0.798975 -1.65762e-06
-2.22014e-06 1.02273e-05 -3.29428e-06 112 0.300264 -6.66629e-07 0.600728 6.14381e-06 0.798934 -2.63192e-06
-2.31445e-06 1.00188e-05 -2.48974e-06 112.1 0.300284 -6.94993e-07 0.600726 6.01858e-06 0.798947 -1.98917e-06
-2.24568e-06 9.79458e-06 -1.84748e-06 112.2 0.300309 -6.74398e-07 0.600727 5.88387e-06 0.798974 -1.47609e-06
-2.21176e-06 8.90496e-06 -1.27481e-06 112.3 0.300267 -6.64118e-07 0.600721 5.3494e-06 0.798936 -1.01849e-06
-2.32284e-06 8.25229e-06 -3.04432e-07 112.4 0.300282 -6.97507e-07 0.600727 4.95738e-06 0.798963 -2.4323e-07
-2.27307e-06 7.54238e-06 7.42426e-07 112.5 0.30029 -6.82582e-07 0.600722 4.53087e-06 0.798964 5.93172e-07
-2.3234e-06 6.72416e-06 1.98422e-06 112.6 0.300262 -6.97628e-07 0.600724 4.03937e-06 0.798937 1.58527e-06
-2.38173e-06 6.13748e-06 3.79197e-06 112.7 0.300275 -7.15174e-07 0.600734 3.68699e-06 0.798952 3.0296e-06
-2.2755e-06 5.46729e-06 5.776e-06 112.8 0.30028 -6.83287e-07 0.600733 3.28438e-06 0.798945 4.61471e-06
-2.3411e-06 4.81685e-06 7.77178e-06 112.9 0.300283 -7.02995e-07 0.600751 2.89373e-06 0.79895 6.20926e-06
-2.37558e-06 4.37577e-06 9.91493e-06 113 0.300306 -7.13402e-07 0.600763 2.6288e-06 0.798961 7.92165e-06
-2.32042e-06 3.78145e-06 1.18316e-05 113.1 0.300278 -6.9677e-07 0.600726 2.27161e-06 0.798929 9.45263e-06
-2.38714e-06 3.34708e-06 1.36222e-05 113.2 0.300276 -7.168e-07 0.600738 2.01071e-06 0.798928 1.08832e-05
-2.35378e-06 3.00927e-06 1.53945e-05 113.3 0.300309 -7.06859e-07 0.600749 1.80782e-06 0.798948 1.22994e-05
-2.31613e-06 2.53314e-06 1.6823e-05 113.4 0.300285 -6.95498e-07 0.600726 1.52173e-06 0.798919 1.34403e-05
-2.44287e-06 2.15302e-06 1.80947e-05 113.5 0.300285 -7.33555e-07 0.600734 1.29339e-06 0.798947 1.44567e-05
-2.36981e-06 1.86593e-06 1.93307e-05 113.6 0.300308 -7.11671e-07 0.600749 1.12095e-06 0.798961 1.54445e-05
-2.37968e-06 1.46791e-06 2.02347e-05 113.7 0.300259 -7.14521e-07 0.600726 8.81812e-07 0.79891 1.61657e-05
-2.46765e-06 1.3102e-06 2.11377e-05 113.8 0.300268 -7.40957e-07 0.600736 7.87081e-07 0.798928 1.68875e-05
-2.40838e-06 1.04267e-06 2.1896e-05 113.9 0.30028 -7.2319e-07 0.600729 6.26365e-07 0.798936 1.74935e-05
-2.42087e-06 6.82875e-07 2.23715e-05 114 0.300287 -7.26956e-07 0.600729 4.10223e-07 0.798918 1.7873e-05
-2.46281e-06 5.33735e-07 2.28686e-05 114.1 0.300303 -7.39589e-07 0.600749 3.2064e-07 0.79892 1.82702e-05
-2.39869e-06 3.15058e-07 2.32434e-05 114.2 0.30029 -7.20305e-07 0.600737 1.89267e-07 0.798927 1.85697e-05
-2.45237e-06 1.01602e-07 2.33405e-05 114.3 0.300269 -7.3637e-07 0.600733 6.10354e-08 0.798916 1.86471e-05
-2.47716e-06 -2.2371e-08 2.35476e-05 114.4 0.300289 -7.43865e-07 0.600752 -1.34394e-08 0.798932 1.88129e-05
-2.41547e-06 -2.68639e-07 2.35032e-05 114.5 0.300275 -7.25305e-07 0.600726 -1.61378e-07 0.798904 1.87768e-05
-2.48685e-06 -3.91306e-07 2.33987e-05 114.6 0.300265 -7.46714e-07 0.600732 -2.3507e-07 0.798909 1.86935e-05
-2.49095e-06 -4.88434e-07 2.32896e-05 114.7 0.300295 -7.4802e-07 0.600732 -2.93418e-07 0.798933 1.86068e-05
-2.44883e-06 -7.43836e-07 2.30169e-05 114.8 0.300264 -7.35296e-07 0.600719 -4.46836e-07 0.798906 1.83883e-05
-2.53978e-06 -8.09644e-07 2.27069e-05 114.9 0.300268 -7.62616e-07 0.600735 -4.86382e-07 0.798925 1.81411e-05
-2.46653e-06 -8.64639e-07 2.23957e-05 115 0.300303 -7.40709e-07 0.600735 -5.19419e-07 0.798952 1.78931e-05
-2.46691e-06 -1.0533e-06 2.19553e-05 115.1 0.300282 -7.40769e-07 0.600738 -6.32758e-07 0.798915 1.75404e-05
-2.57911e-06 -1.12619e-06 2.14934e-05 115.2 0.300295 -7.74494e-07 0.60074 -6.76549e-07 0.798942 1.7172e-05
-2.49002e-06 -1.12582e-06 2.10556e-05 115.3 0.300311 -7.4778e-07 0.60076 -6.76348e-07 0.798946 1.68223e-05
-2.51052e-06 -1.32958e-06 2.04331e-05 115.4 0.30026 -7.53808e-07 0.600729 -7.98719e-07 0.798921 1.63245e-05
-2.57687e-06 -1.31411e-06 1.99136e-05 115.5 0.300311 -7.73862e-07 0.600759 -7.89463e-07 0.798952 1.591e-05
-2.5122e-06 -1.3404e-06 1.94038e-05 115.6 0.300279 -7.5436e-07 0.600734 -8.05222e-07 0.798933 1.55024e-05
-2.57016e-06 -1.51209e-06 1.87104e-05 115.7 0.300244 -7.71675e-07 0.600723 -9.08348e-07 0.79893 1.49483e-05
-2.58172e-06 -1.37339e-06 1.81833e-05 115.8 0.300312 -7.75321e-07 0.600749 -8.25064e-07 0.798955 1.45276e-05
-2.52748e-06 -1.60083e-06 1.75778e-05 115.9 0.300285 -7.58964e-07 0.600734 -9.61674e-07 0.798935 1.40435e-05
-2.61452e-06 -1.63122e-06 1.69178e-05 116 0.300281 -7.85091e-07 0.600735 -9.79931e-07 0.798925 1.35161e-05
-2.58973e-06 -1.59859e-06 1.63753e-05 116.1 0.300308 -7.77716e-07 0.600739 -9.60339e-07 0.798942 1.30829e-05
-2.55786e-06 -1.65061e-06 1.57197e-05 116.2 0.300274 -7.6806e-07 0.600723 -9.91558e-07 0.798903 1.25585e-05
-2.67677e-06 -1.6534e-06 1.51106e-05 116.3 0.300279 -8.03778e-07 0.600733 -9.93253e-07 0.798911 1.2072e-05
-2.59551e-06 -1.64818e-06 1.46101e-05 116.4 0.300301 -7.79434e-07 0.600749 -9.90145e-07 0.798958 1.16729e-05
-2.60893e-06 -1.81541e-06 1.39856e-05 116.5 0.300285 -7.83422e-07 0.600725 -1.09056e-06 0.798908 1.11732e-05
-2.70286e-06 -1.76731e-06 1.33844e-05 116.6 0.300286 -8.11632e-07 0.600742 -1.0617e-06 0.798943 1.06934e-05
-2.59775e-06 -1.66571e-06 1.29193e-05 116.7 0.300294 -7.80088e-07 0.600734 -1.00065e-06 0.798943 1.03218e-05
-2.61638e-06 -1.76899e-06 1.23116e-05 116.8 0.300275 -7.85634e-07 0.600722 -1.06267e-06 0.798913 9.83589e-06
-2.69429e-06 -1.66273e-06 1.18385e-05 116.9 0.300286 -8.09057e-07 0.60074 -9.98866e-07 0.798943 9.45831e-06
-2.63092e-06 -1.78465e-06 1.13701e-05 117 0.300294 -7.90049e-07 0.600724 -1.07208e-06 0.798931 9.08395e-06
-2.68684e-06 -1.8348e-06 1.0795e-05 117.1 0.300292 -8.06836e-07 0.600735 -1.10223e-06 0.798932 8.6245e-06
-2.69056e-06 -1.72424e-06 1.03947e-05 117.2 0.300309 -8.08e-07 0.600747 -1.03584e-06 0.798949 8.30484e-06
-2.61843e-06 -1.82641e-06 9.96642e-06 117.3 0.300299 -7.86313e-07 0.600734 -1.09719e-06 0.798924 7.96241e-06
-2.71684e-06 -1.80795e-06 9.43665e-06 117.4 0.300268 -8.15781e-07 0.600736 -1.0861e-06 0.798938 7.5393e-06
-2.69988e-06 -1.6933e-06 9.12737e-06 117.5 0.300295 -8.10762e-07 0.600722 -1.0172e-06 0.79894 7.29221e-06
-2.67994e-06 -1.88289e-06 8.64423e-06 117.6 0.300259 -8.04675e-07 0.60071 -1.13107e-06 0.79892 6.90604e-06
-2.76232e-06 -1.80161e-06 8.24298e-06 117.7 0.300283 -8.29479e-07 0.600726 -1.08228e-06 0.798925 6.58553e-06
-2.66987e-06 -1.75072e-06 7.97493e-06 117.8 0.30032 -8.01818e-07 0.600731 -1.05171e-06 0.798946 6.37154e-06
-2.70529e-06 -1.89408e-06 7.54756e-06 117.9 0.300274 -8.12327e-07 0.60072 -1.13781e-06 0.798915 6.02986e-06
-2.77313e-06 -1.7688e-06 7.25302e-06 118 0.300299 -8.32768e-07 0.600734 -1.06258e-06 0.798947 5.79478e-06
-2.6518e-06 -1.69554e-06 7.04148e-06 118.1 0.300305 -7.96349e-07 0.600742 -1.01858e-06 0.79895 5.62579e-06
-2.72038e-06 -1.89948e-06 6.58745e-06 118.2 0.300274 -8.16861e-07 0.600731 -1.14108e-06 0.798929 5.2629e-06
-2.78226e-06 -1.79397e-06 6.34345e-06 118.3 0.300295 -8.355e-07 0.60075 -1.07773e-06 0.798942 5.06805e-06
-2.71722e-06 -1.81839e-06 6.08771e-06 118.4 0.300289 -8.15949e-07 0.60073 -1.09236e-06 0.798938 4.8637e-06
-2.78282e-06 -1.86891e-06 5.73869e-06 118.5 0.300271 -8.356e-07 0.600717 -1.12269e-06 0.798919 4.58475e-06
-2.79326e-06 -1.78185e-06 5.60625e-06 118.6 0.300307 -8.38836e-07 0.60075 -1.07045e-06 0.798959 4.47917e-06
-2.70678e-06 -1.83424e-06 5.38539e-06 118.7 0.300295 -8.12833e-07 0.600726 -1.10187e-06 0.798938 4.30259e-06
-2.7722e-06 -1.82436e-06 5.09383e-06 118.8 0.300274 -8.32419e-07 0.600722 -1.09593e-06 0.798923 4.06957e-06
-2.74293e-06 -1.78763e-06 4.9944e-06 118.9 0.30032 -8.23758e-07 0.600761 -1.07394e-06 0.798961 3.99033e-06
-2.68572e-06 -1.86033e-06 4.77839e-06 119 0.300298 -8.06516e-07 0.600737 -1.11757e-06 0.798934 3.81762e-06
-2.81357e-06 -1.8443e-06 4.53496e-06 119.1 0.300302 -8.44922e-07 0.600745 -1.10796e-06 0.798943 3.62317e-06
-2.72355e-06 -1.71735e-06 4.48254e-06 119.2 0.300324 -8.17947e-07 0.600764 -1.03172e-06 0.798962 3.58138e-06
-2.71815e-06 -1.8525e-06 4.20161e-06 119.3 0.300293 -8.16241e-07 0.600752 -1.1129e-06 0.798943 3.35685e-06
-2.83202e-06 -1.83405e-06 4.05518e-06 119.4 0.300313 -8.50492e-07 0.600761 -1.10182e-06 0.798961 3.23993e-06
-2.74648e-06 -1.80217e-06 3.97198e-06 119.5 0.300324 -8.24832e-07 0.60075 -1.08265e-06 0.798973 3.1735e-06
-2.77294e-06 -1.85176e-06 3.7444e-06 119.6 0.300298 -8.32708e-07 0.600735 -1.11242e-06 0.798926 2.9915e-06
-2.83911e-06 -1.78054e-06 3.66979e-06 119.7 0.300312 -8.52617e-07 0.600751 -1.06966e-06 0.798953 2.93199e-06
-2.73734e-06 -1.77626e-06 3.58603e-06 119.8 0.300317 -8.22071e-07 0.60074 -1.06707e-06 0.798952 2.86507e-06
-2.8091e-06 -1.88401e-06 3.33476e-06 119.9 0.30029 -8.43544e-07 0.600735 -1.13179e-06 0.798955 2.66433e-06
-2.8365e-06 -1.77738e-06 3.31704e-06 120 0.300318 -8.5185e-07 0.600751 -1.06776e-06 0.798967 2.65021e-06
-2.75542e-06 -1.8031e-06 3.19579e-06 120.1 0.300275 -8.27385e-07 0.600744 -1.0832e-06 0.798952 2.55328e-06
-2.83296e-06 -1.85903e-06 3.02455e-06 120.2 0.300292 -8.50714e-07 0.600739 -1.11679e-06 0.798958 2.41649e-06
-2.81096e-06 -1.78371e-06 3.01354e-06 120.3 0.300309 -8.44156e-07 0.600754 -1.07157e-06 0.798979 2.40776e-06
-2.76754e-06 -1.84896e-06 2.90218e-06 120.4 0.300295 -8.31078e-07 0.600753 -1.11077e-06 0.798955 2.31871e-06
-2.8337e-06 -1.79304e-06 2.75593e-06 120.5 0.300287 -8.50925e-07 0.60075 -1.07717e-06 0.798956 2.20187e-06
-2.7899e-06 -1.73469e-06 2.78223e-06 120.6 0.300326 -8.37879e-07 0.600749 -1.04211e-06 0.798976 2.22294e-06
-2.76847e-06 -1.81634e-06 2.59458e-06 120.7 0.300283 -8.31323e-07 0.600744 -1.09115e-06 0.798972 2.07299e-06
-2.86781e-06 -1.79471e-06 2.5429e-06 120.8 0.300313 -8.61239e-07 0.600752 -1.07818e-06 0.798975 2.03172e-06
-2.78506e-06 -1.79714e-06 2.51007e-06 120.9 0.300322 -8.36413e-07 0.600741 -1.07961e-06 0.798974 2.00548e-06
-2.81991e-06 -1.89408e-06 2.32092e-06 121 0.300289 -8.46789e-07 0.600737 -1.13784e-06 0.798931 1.85426e-06
-2.89483e-06 -1.80087e-06 2.26925e-06 121.1 0.300319 -8.69374e-07 0.600757 -1.08188e-06 0.798985 1.8131e-06
-2.79587e-06 -1.80814e-06 2.23493e-06 121.2 0.300324 -8.39665e-07 0.600752 -1.08624e-06 0.798973 1.78565e-06
-2.83445e-06 -1.85642e-06 2.14595e-06 121.3 0.30028 -8.51127e-07 0.600738 -1.11522e-06 0.798951 1.71451e-06
-2.89782e-06 -1.76861e-06 2.14128e-06 121.4 0.300318 -8.70266e-07 0.600755 -1.0625e-06 0.798973 1.71083e-06
-2.80537e-06 -1.78893e-06 2.02805e-06 121.5 0.300283 -8.42405e-07 0.600725 -1.07466e-06 0.798937 1.62029e-06
-2.8652e-06 -1.86686e-06 1.9193e-06 121.6 0.300274 -8.60343e-07 0.600727 -1.12147e-06 0.798936 1.5334e-06
-2.87899e-06 -1.69218e-06 1.95437e-06 121.7 0.30032 -8.64619e-07 0.60076 -1.01659e-06 0.798975 1.56149e-06
-2.81842e-06 -1.80366e-06 1.86222e-06 121.8 0.30029 -8.46342e-07 0.600722 -1.0835e-06 0.798935 1.48779e-06
-2.91068e-06 -1.85549e-06 1.77082e-06 121.9 0.300282 -8.74022e-07 0.600758 -1.1147e-06 0.798963 1.41482e-06
-2.84339e-06 -1.76451e-06 1.82249e-06 122 0.300308 -8.53895e-07 0.600746 -1.06002e-06 0.798974 1.45612e-06
-2.83314e-06 -1.85493e-06 1.69359e-06 122.1 0.300275 -8.50722e-07 0.600732 -1.11432e-06 0.798937 1.35307e-06
-2.93099e-06 -1.83013e-06 1.64789e-06 122.2 0.300279 -8.80115e-07 0.600743 -1.09944e-06 0.798942 1.31657e-06
-2.88663e-06 -1.82752e-06 1.65535e-06 122.3 0.300299 -8.66853e-07 0.600734 -1.09786e-06 0.798953 1.32255e-06
-2.88458e-06 -1.83573e-06 1.5494e-06 122.4 0.300252 -8.66102e-07 0.600712 -1.10274e-06 0.798923 1.23785e-06
-2.96789e-06 -1.73972e-06 1.51768e-06 122.5 0.300289 -8.91226e-07 0.600733 -1.04511e-06 0.798955 1.21256e-06
-2.85476e-06 -1.80105e-06 1.53205e-06 122.6 0.300313 -8.57323e-07 0.60075 -1.08198e-06 0.79897 1.22406e-06
-2.89782e-06 -1.86388e-06 1.43617e-06 122.7 0.300267 -8.70118e-07 0.600729 -1.11968e-06 0.798944 1.14742e-06
-2.92465e-06 -1.77589e-06 1.45127e-06 122.8 0.300335 -8.78376e-07 0.600754 -1.06687e-06 0.798971 1.15953e-06
-2.83091e-06 -1.79639e-06 1.42609e-06 122.9 0.300299 -8.50118e-07 0.600736 -1.07916e-06 0.798958 1.13939e-06
-2.91701e-06 -1.854e-06 1.31473e-06 123 0.300299 -8.75975e-07 0.600734 -1.11376e-06 0.798968 1.05043e-06
-2.88067e-06 -1.75277e-06 1.40725e-06 123.1 0.300325 -8.65137e-07 0.600759 -1.05299e-06 0.798995 1.12439e-06
-2.84544e-06 -1.87525e-06 1.33562e-06 123.2 0.300287 -8.5445e-07 0.600743 -1.12654e-06 0.798952 1.0671e-06
-2.92279e-06 -1.79415e-06 1.26455e-06 123.3 0.300294 -8.77697e-07 0.60075 -1.07784e-06 0.798962 1.01033e-06
-2.86371e-06 -1.70523e-06 1.35801e-06 123.4 0.300307 -8.59993e-07 0.600762 -1.02444e-06 0.798957 1.08499e-06
-2.86837e-06 -1.81858e-06 1.22892e-06 123.5 0.300283 -8.61321e-07 0.600727 -1.09247e-06 0.798932 9.81824e-07
-2.95503e-06 -1.85493e-06 1.18359e-06 123.6 0.300287 -8.87358e-07 0.600747 -1.11434e-06 0.798964 9.45647e-07
-2.85886e-06 -1.73748e-06 1.24795e-06 123.7 0.300295 -8.58504e-07 0.600736 -1.04377e-06 0.798953 9.97052e-07
-2.92838e-06 -1.81242e-06 1.12856e-06 123.8 0.300262 -8.79282e-07 0.60073 -1.08878e-06 0.798942 9.01656e-07
-2.95093e-06 -1.79378e-06 1.16251e-06 123.9 0.300302 -8.86172e-07 0.600765 -1.07764e-06 0.798969 9.28812e-07
-2.87918e-06 -1.77048e-06 1.18266e-06 124 0.300295 -8.64602e-07 0.600746 -1.06361e-06 0.798949 9.44884e-07
-2.95187e-06 -1.90675e-06 1.08211e-06 124.1 0.300277 -8.86376e-07 0.600749 -1.14548e-06 0.798941 8.64545e-07
-2.97964e-06 -1.82827e-06 1.10319e-06 124.2 0.300302 -8.94791e-07 0.600748 -1.09833e-06 0.798976 8.81424e-07
-2.87004e-06 -1.81056e-06 1.10562e-06 124.3 0.30031 -8.61902e-07 0.600746 -1.08769e-06 0.798961 8.83346e-07
-2.96547e-06 -1.81652e-06 1.0185e-06 124.4 0.300291 -8.90504e-07 0.600743 -1.09127e-06 0.798954 8.13738e-07
-2.961e-06 -1.74773e-06 1.08939e-06 124.5 0.300308 -8.89212e-07 0.60076 -1.04997e-06 0.79897 8.70389e-07
-2.91105e-06 -1.87655e-06 1.05283e-06 124.6 0.300284 -8.74143e-07 0.600746 -1.12733e-06 0.798952 8.41159e-07
-2.97535e-06 -1.83852e-06 1.01888e-06 124.7 0.300281 -8.93442e-07 0.600747 -1.10449e-06 0.79896 8.14042e-07
-2.93435e-06 -1.71176e-06 1.11066e-06 124.8 0.300307 -8.81205e-07 0.60075 -1.02834e-06 0.798963 8.87372e-07
-2.89987e-06 -1.8471e-06 1.00172e-06 124.9 0.30029 -8.708e-07 0.600745 -1.10964e-06 0.798957 8.00328e-07
-2.98597e-06 -1.76246e-06 9.87912e-07 125 0.300315 -8.96734e-07 0.60075 -1.0588e-06 0.798969 7.89311e-07
-2.92316e-06 -1.74401e-06 1.08043e-06 125.1 0.300321 -8.77886e-07 0.600761 -1.04773e-06 0.798969 8.63234e-07
-2.9254e-06 -1.86891e-06 9.64035e-07 125.2 0.300278 -8.78433e-07 0.600741 -1.12273e-06 0.79895 7.70216e-07
-3.00368e-06 -1.78949e-06 9.87725e-07 125.3 0.300315 -9.0205e-07 0.600756 -1.07505e-06 0.798976 7.89169e-07
-2.89744e-06 -1.76339e-06 1.0491e-06 125.4 0.300315 -8.70146e-07 0.600757 -1.05937e-06 0.798975 8.38202e-07
-2.97218e-06 -1.84673e-06 9.01917e-07 125.5 0.300266 -8.92445e-07 0.600724 -1.10937e-06 0.798926 7.20566e-07
-3.03201e-06 -1.76339e-06 9.43143e-07 125.6 0.300297 -9.10504e-07 0.600743 -1.05935e-06 0.798948 7.53522e-07
-2.90434e-06 -1.78744e-06 1.00582e-06 125.7 0.300293 -8.72152e-07 0.600734 -1.07378e-06 0.798942 8.03592e-07
-3.02101e-06 -1.89855e-06 9.12363e-07 125.8 0.30029 -9.07179e-07 0.60074 -1.14054e-06 0.798953 7.28936e-07
-2.95857e-06 -1.74102e-06 9.99104e-07 125.9 0.300323 -8.88527e-07 0.600753 -1.04592e-06 0.798951 7.98236e-07
-2.92708e-06 -1.82641e-06 9.92762e-07 126 0.3003 -8.79001e-07 0.600735 -1.09719e-06 0.798947 7.93164e-07
-3.0061e-06 -1.85474e-06 9.41464e-07 126.1 0.300301 -9.02735e-07 0.600759 -1.11425e-06 0.798979 7.5221e-07
-2.96081e-06 -1.77812e-06 1.04462e-06 126.2 0.300317 -8.89183e-07 0.600772 -1.06825e-06 0.798974 8.34625e-07
-2.91962e-06 -1.76433e-06 9.58439e-07 126.3 0.300272 -8.76681e-07 0.600744 -1.05991e-06 0.798954 7.65748e-07
-3.00368e-06 -1.79043e-06 9.78772e-07 126.4 0.300293 -9.01983e-07 0.600763 -1.07562e-06 0.798978 7.82017e-07
-2.93789e-06 -1.71343e-06 1.03063e-06 126.5 0.300309 -8.82274e-07 0.600742 -1.02933e-06 0.798974 8.23446e-07
-2.96081e-06 -1.8443e-06 9.23929e-07 126.6 0.300292 -8.89109e-07 0.600742 -1.10795e-06 0.798957 7.3818e-07
-3.043e-06 -1.76526e-06 9.72243e-07 126.7 0.300304 -9.13828e-07 0.600763 -1.0605e-06 0.798969 7.76792e-07
-2.94534e-06 -1.79229e-06 1.05245e-06 126.8 0.300308 -8.84509e-07 0.600754 -1.07673e-06 0.79897 8.4088e-07
-2.96622e-06 -1.88196e-06 9.26354e-07 126.9 0.30028 -8.90694e-07 0.600759 -1.1306e-06 0.798949 7.4011e-07
-3.0143e-06 -1.7112e-06 1.01552e-06 127 0.300309 -9.05222e-07 0.600763 -1.02802e-06 0.798971 8.11371e-07
-2.94422e-06 -1.78707e-06 1.02709e-06 127.1 0.300301 -8.84155e-07 0.600746 -1.07358e-06 0.79895 8.2059e-07
-3.01691e-06 -1.83088e-06 9.75414e-07 127.2 0.300259 -9.05856e-07 0.600728 -1.09986e-06 0.798942 7.79299e-07
-2.98989e-06 -1.70691e-06 1.09275e-06 127.3 0.300315 -8.97908e-07 0.600758 -1.02544e-06 0.798984 8.73087e-07
-2.9213e-06 -1.79117e-06 1.13024e-06 127.4 0.300303 -8.77275e-07 0.600756 -1.07606e-06 0.798958 9.03015e-07
-2.99846e-06 -1.81802e-06 1.09293e-06 127.5 0.300296 -9.00424e-07 0.600754 -1.09218e-06 0.798955 8.73205e-07
-2.96547e-06 -1.64595e-06 1.35129e-06 127.6 0.300307 -8.90551e-07 0.600745 -9.88793e-07 0.798974 1.07965e-06
-2.93863e-06 -1.83535e-06 1.40595e-06 127.7 0.300306 -8.82488e-07 0.60076 -1.10261e-06 0.798947 1.12328e-06
-3.04506e-06 -1.72797e-06 1.51712e-06 127.8 0.300322 -9.14497e-07 0.600767 -1.03811e-06 0.798977 1.21215e-06
-2.95261e-06 -1.78054e-06 1.62084e-06 127.9 0.300333 -8.86767e-07 0.600776 -1.06971e-06 0.798982 1.29502e-06
-2.96808e-06 -1.82398e-06 1.51544e-06 128 0.300296 -8.91302e-07 0.600743 -1.09574e-06 0.798947 1.21076e-06
-3.02604e-06 -1.75612e-06 1.73034e-06 128.1 0.300312 -9.08759e-07 0.600761 -1.05501e-06 0.798972 1.38249e-06
-2.90844e-06 -1.54006e-06 1.83834e-06 128.2 0.300319 -8.73459e-07 0.600757 -9.25201e-07 0.798958 1.46876e-06
-2.77928e-06 -1.34226e-07 1.97489e-06 128.3 0.300285 -8.34575e-07 0.600748 -8.0636e-08 0.798938 1.57782e-06
-2.56923e-06 4.14572e-06 2.70034e-06 128.4 0.300312 -7.71569e-07 0.600755 2.49056e-06 0.798959 2.15746e-06
-2.31576e-06 8.04499e-06 3.17807e-06 128.5 0.300296 -6.95412e-07 0.600741 4.83295e-06 0.798946 2.53911e-06
-2.33178e-06 1.03313e-05 6.81987e-07 128.6 0.300273 -7.00172e-07 0.600726 6.20628e-06 0.798937 5.44865e-07
-2.26562e-06 1.05196e-05 -2.38397e-06 128.7 0.300312 -6.80392e-07 0.600742 6.31956e-06 0.798971 -1.90472e-06
-2.20989e-06 1.01544e-05 -3.20474e-06 128.8 0.300274 -6.63574e-07 0.600731 6.10005e-06 0.798925 -2.56035e-06
-2.27624e-06 1.00006e-05 -2.39759e-06 128.9 0.300272 -6.83492e-07 0.60074 6.00775e-06 0.798947 -1.91555e-06
-2.25313e-06 9.64787e-06 -1.78201e-06 129 0.300321 -6.76663e-07 0.600738 5.79584e-06 0.798957 -1.42375e-06
-2.23412e-06 8.77428e-06 -1.1295e-06 129.1 0.30027 -6.70841e-07 0.600718 5.27086e-06 0.798942 -9.02401e-07
-2.33626e-06 8.05524e-06 -2.22541e-07 129.2 0.300287 -7.01547e-07 0.600751 4.83919e-06 0.798969 -1.77804e-07
-2.26282e-06 7.37908e-06 8.45769e-07 129.3 0.300309 -6.79547e-07 0.600743 4.43293e-06 0.798975 6.75748e-07
-2.26003e-06 6.63859e-06 2.06182e-06 129.4 0.30026 -6.78597e-07 0.600715 3.98791e-06 0.79893 1.64725e-06
-2.36552e-06 6.03905e-06 3.78656e-06 129.5 0.300282 -7.10322e-07 0.600734 3.62787e-06 0.798963 3.02532e-06
-2.26786e-06 5.36867e-06 5.77264e-06 129.6 0.300305 -6.81048e-07 0.600755 3.22525e-06 0.798965 4.61214e-06
-2.35322e-06 4.70966e-06 7.7785e-06 129.7 0.300264 -7.06586e-07 0.600727 2.82922e-06 0.798919 6.21439e-06
-2.38285e-06 4.23837e-06 9.85618e-06 129.8 0.300295 -7.15559e-07 0.600757 2.54623e-06 0.798961 7.8747e-06
-2.31538e-06 3.70165e-06 1.1838e-05 129.9 0.300278 -6.95258e-07 0.600714 2.22364e-06 0.798932 9.45774e-06
-2.40783e-06 3.16102e-06 1.35523e-05 130 0.300277 -7.23014e-07 0.600727 1.89891e-06 0.798925 1.08272e-05
-2.38211e-06 2.93228e-06 1.52764e-05 130.1 0.300301 -7.15348e-07 0.600726 1.7615e-06 0.798937 1.22049e-05
-2.33402e-06 2.48635e-06 1.67137e-05 130.2 0.300265 -7.00825e-07 0.600708 1.49357e-06 0.798913 1.33528e-05
-2.42907e-06 2.10511e-06 1.79701e-05 130.3 0.300271 -7.2938e-07 0.600729 1.2646e-06 0.79892 1.43567e-05
-2.39869e-06 1.83535e-06 1.91984e-05 130.4 0.300312 -7.20356e-07 0.600742 1.10258e-06 0.798934 1.53383e-05
-2.37018e-06 1.40154e-06 2.0135e-05 130.5 0.300274 -7.11702e-07 0.600718 8.41933e-07 0.798913 1.60862e-05
-2.44678e-06 1.13701e-06 2.09872e-05 130.6 0.300291 -7.34745e-07 0.600739 6.83044e-07 0.798918 1.6767e-05
-2.40112e-06 9.98492e-07 2.17947e-05 130.7 0.300306 -7.2107e-07 0.600722 5.99816e-07 0.798938 1.74126e-05
-2.40037e-06 6.53047e-07 2.22457e-05 130.8 0.300267 -7.20753e-07 0.600708 3.9229e-07 0.798902 1.77722e-05
-2.49132e-06 5.0111e-07 2.27184e-05 130.9 0.300279 -7.48093e-07 0.60073 3.01032e-07 0.798922 1.81503e-05
-2.40037e-06 3.37056e-07 2.3077e-05 131 0.300292 -7.20811e-07 0.600727 2.02479e-07 0.798917 1.84366e-05
-2.44864e-06 2.31167e-08 2.31973e-05 131.1 0.300266 -7.35244e-07 0.600709 1.38864e-08 0.798901 1.85323e-05
-2.50307e-06 -1.01229e-07 2.33314e-05 131.2 0.30028 -7.5162e-07 0.60073 -6.08112e-08 0.798925 1.864e-05
-2.43895e-06 -2.97907e-07 2.33726e-05 131.3 0.300281 -7.32371e-07 0.600725 -1.7896e-07 0.798924 1.86729e-05
-2.50251e-06 -5.28142e-07 2.31622e-05 131.4 0.300275 -7.5144e-07 0.600724 -3.17268e-07 0.798911 1.85045e-05
-2.5204e-06 -4.84891e-07 2.31359e-05 131.5 0.300297 -7.56869e-07 0.600723 -2.91285e-07 0.798921 1.84838e-05
-2.43448e-06 -7.28363e-07 2.28762e-05 131.6 0.300271 -7.31003e-07 0.600711 -4.37536e-07 0.798923 1.82764e-05
-2.53102e-06 -8.23999e-07 2.25076e-05 131.7 0.300275 -7.60004e-07 0.600737 -4.95006e-07 0.798927 1.7982e-05
-2.52114e-06 -9.00246e-07 2.21982e-05 131.8 0.300307 -7.57117e-07 0.600742 -5.40816e-07 0.798929 1.77348e-05
-2.4999e-06 -1.12079e-06 2.174e-05 131.9 0.300256 -7.50608e-07 0.600724 -6.73284e-07 0.798916 1.73684e-05
-2.59495e-06 -1.12321e-06 2.12677e-05 132 0.300279 -7.79209e-07 0.600726 -6.74742e-07 0.798936 1.69915e-05
-2.53866e-06 -1.18902e-06 2.08769e-05 132.1 0.300303 -7.62368e-07 0.600726 -7.14275e-07 0.798934 1.66793e-05
-2.50213e-06 -1.31355e-06 2.02934e-05 132.2 0.300247 -7.51258e-07 0.600706 -7.89058e-07 0.798914 1.62127e-05
-2.6162e-06 -1.33536e-06 1.97071e-05 132.3 0.30028 -7.85593e-07 0.600734 -8.02197e-07 0.798933 1.57447e-05
-2.51462e-06 -1.36836e-06 1.92037e-05 132.4 0.300325 -7.55203e-07 0.600733 -8.22019e-07 0.798949 1.53428e-05
-2.57911e-06 -1.51564e-06 1.84961e-05 132.5 0.300246 -7.74367e-07 0.600714 -9.10463e-07 0.798913 1.47768e-05
-2.59849e-06 -1.51526e-06 1.79296e-05 132.6 0.30029 -7.80301e-07 0.600733 -9.10269e-07 0.798928 1.43245e-05
-2.5422e-06 -1.56578e-06 1.73864e-05 132.7 0.300281 -7.63376e-07 0.600717 -9.40593e-07 0.798928 1.38905e-05
-2.62272e-06 -1.6178e-06 1.66919e-05 132.8 0.30026 -7.87499e-07 0.6007 -9.7181e-07 0.798906 1.33353e-05
-2.63428e-06 -1.59878e-06 1.61851e-05 132.9 0.300288 -7.91041e-07 0.600738 -9.60448e-07 0.798952 1.29311e-05
-2.5573e-06 -1.70299e-06 1.56359e-05 133 0.300263 -7.67863e-07 0.600707 -1.023e-06 0.798927 1.24919e-05
-2.64192e-06 -1.65154e-06 1.49543e-05 133.1 0.300277 -7.93308e-07 0.600715 -9.92105e-07 0.798932 1.19475e-05
-2.61769e-06 -1.63905e-06 1.44579e-05 133.2 0.300298 -7.86086e-07 0.600735 -9.84635e-07 0.798954 1.15512e-05
-2.59625e-06 -1.75072e-06 1.38377e-05 133.3 0.300268 -7.79574e-07 0.600704 -1.05166e-06 0.798913 1.10551e-05
-2.69522e-06 -1.7317e-06 1.32488e-05 133.4 0.300283 -8.0933e-07 0.60073 -1.04029e-06 0.79893 1.05848e-05
-2.63409e-06 -1.7235e-06 1.27945e-05 133.5 0.300299 -7.91013e-07 0.600723 -1.03534e-06 0.798947 1.02222e-05
-2.62924e-06 -1.85213e-06 1.21732e-05 133.6 0.300265 -7.8947e-07 0.600724 -1.11262e-06 0.798919 9.72538e-06
-2.7092e-06 -1.71641e-06 1.16964e-05 133.7 0.300286 -8.13535e-07 0.60073 -1.0311e-06 0.798934 9.34463e-06
-2.60986e-06 -1.78707e-06 1.12284e-05 133.8 0.300278 -7.83684e-07 0.600724 -1.07354e-06 0.798933 8.97071e-06
-2.66354e-06 -1.80329e-06 1.06756e-05 133.9 0.300266 -7.99769e-07 0.60073 -1.08329e-06 0.798913 8.52891e-06
-2.71927e-06 -1.78651e-06 1.02561e-05 134 0.300277 -8.16533e-07 0.600718 -1.07319e-06 0.798937 8.194e-06
-2.62459e-06 -1.81634e-06 9.82502e-06 134.1 0.300277 -7.88102e-07 0.600698 -1.09107e-06 0.798929 7.8495e-06
-2.71051e-06 -1.85698e-06 9.32491e-06 134.2 0.300266 -8.13872e-07 0.600702 -1.11549e-06 0.798931 7.44996e-06
-2.70734e-06 -1.72331e-06 9.02682e-06 134.3 0.300304 -8.13025e-07 0.600725 -1.03524e-06 0.79895 7.21198e-06
-2.65646e-06 -1.88867e-06 8.54779e-06 134.4 0.300281 -7.97682e-07 0.600719 -1.13456e-06 0.79892 6.829e-06
-2.76381e-06 -1.84579e-06 8.13964e-06 134.5 0.300239 -8.29803e-07 0.600706 -1.10878e-06 0.79892 6.50293e-06
-2.73026e-06 -1.80068e-06 7.89136e-06 134.6 0.300293 -8.19879e-07 0.600719 -1.0817e-06 0.798946 6.30477e-06
-2.6818e-06 -1.86723e-06 7.47332e-06 134.7 0.300257 -8.05229e-07 0.600706 -1.12166e-06 0.798928 5.97065e-06
-2.78357e-06 -1.79658e-06 7.12319e-06 134.8 0.300267 -8.35812e-07 0.600718 -1.07924e-06 0.798933 5.69095e-06
-2.68385e-06 -1.79527e-06 6.8971e-06 134.9 0.300308 -8.05984e-07 0.600711 -1.07844e-06 0.798932 5.51031e-06
-2.72187e-06 -1.94031e-06 6.47496e-06 135 0.300282 -8.1733e-07 0.600717 -1.16558e-06 0.798941 5.17312e-06
-2.76288e-06 -1.79546e-06 6.28525e-06 135.1 0.300306 -8.2971e-07 0.600742 -1.07861e-06 0.798966 5.0217e-06
-2.6982e-06 -1.73487e-06 6.08025e-06 135.2 0.300298 -8.10266e-07 0.600739 -1.04221e-06 0.798964 4.8579e-06
-2.72467e-06 -1.85083e-06 5.72582e-06 135.3 0.30027 -8.18137e-07 0.600724 -1.11184e-06 0.798932 4.57454e-06
-2.79009e-06 -1.73096e-06 5.5141e-06 135.4 0.300301 -8.37868e-07 0.600734 -1.03984e-06 0.798978 4.40564e-06
-2.69149e-06 -1.7977e-06 5.34006e-06 135.5 0.300298 -8.0825e-07 0.600738 -1.07994e-06 0.798958 4.26648e-06
-2.75654e-06 -1.85325e-06 5.0332e-06 135.6 0.300291 -8.27765e-07 0.600734 -1.11331e-06 0.798948 4.02126e-06
-2.77164e-06 -1.7811e-06 4.89833e-06 135.7 0.300327 -8.32398e-07 0.600755 -1.07001e-06 0.798974 3.91364e-06
-2.71479e-06 -1.81354e-06 4.6868e-06 135.8 0.300281 -8.152e-07 0.600726 -1.08944e-06 0.798946 3.7445e-06
-2.81096e-06 -1.82678e-06 4.45381e-06 135.9 0.300272 -8.44054e-07 0.600724 -1.09739e-06 0.798938 3.55832e-06
-2.75505e-06 -1.8018e-06 4.37136e-06 136 0.300324 -8.27408e-07 0.600748 -1.08243e-06 0.798978 3.49262e-06
-2.73399e-06 -1.85698e-06 4.18594e-06 136.1 0.300294 -8.21002e-07 0.60074 -1.11556e-06 0.798947 3.34434e-06
-2.82494e-06 -1.7688e-06 4.02085e-06 136.2 0.300291 -8.48304e-07 0.600736 -1.06258e-06 0.798944 3.21244e-06
-2.78394e-06 -1.75706e-06 3.89811e-06 136.3 0.300289 -8.35985e-07 0.600738 -1.05553e-06 0.798963 3.11445e-06
-2.78543e-06 -1.87674e-06 3.70131e-06 136.4 0.300268 -8.36376e-07 0.600706 -1.12737e-06 0.798942 2.95713e-06
-2.85048e-06 -1.76955e-06 3.58771e-06 136.5 0.300298 -8.55992e-07 0.600739 -1.06304e-06 0.798975 2.86649e-06
-2.75729e-06 -1.78893e-06 3.53473e-06 136.6 0.300299 -8.28012e-07 0.600742 -1.07469e-06 0.798966 2.82413e-06
-2.79456e-06 -1.85269e-06 3.31965e-06 136.7 0.300274 -8.39135e-07 0.600724 -1.11296e-06 0.798942 2.65221e-06
-2.82662e-06 -1.79359e-06 3.23888e-06 136.8 0.300297 -8.48825e-07 0.600743 -1.07749e-06 0.798947 2.58769e-06
-2.74033e-06 -1.77234e-06 3.14617e-06 136.9 0.300312 -8.22953e-07 0.600731 -1.0647e-06 0.798956 2.51365e-06
-2.81823e-06 -1.8374e-06 2.99302e-06 137 0.300292 -8.46293e-07 0.600739 -1.1038e-06 0.798939 2.39124e-06
-2.85085e-06 -1.76228e-06 2.95049e-06 137.1 0.300303 -8.56118e-07 0.600735 -1.05866e-06 0.798975 2.35737e-06
-2.75319e-06 -1.88289e-06 2.8229e-06 137.2 0.300294 -8.26764e-07 0.600732 -1.13111e-06 0.798957 2.25537e-06
-2.84265e-06 -1.82324e-06 2.69661e-06 137.3 0.30029 -8.5362e-07 0.600735 -1.09528e-06 0.798943 2.15444e-06
-2.80835e-06 -1.70113e-06 2.73896e-06 137.4 0.300314 -8.43388e-07 0.600752 -1.02196e-06 0.798945 2.18828e-06
-2.80351e-06 -1.82995e-06 2.57051e-06 137.5 0.300264 -8.41794e-07 0.600732 -1.09931e-06 0.798912 2.05361e-06
-2.87359e-06 -1.81951e-06 2.43471e-06 137.6 0.30028 -8.6288e-07 0.600727 -1.09303e-06 0.798936 1.94518e-06
-2.79941e-06 -1.84598e-06 2.48582e-06 137.7 0.300309 -8.40688e-07 0.600743 -1.10896e-06 0.798951 1.98605e-06
-2.8283e-06 -1.80739e-06 2.32428e-06 137.8 0.300279 -8.49279e-07 0.600718 -1.08573e-06 0.798933 1.85694e-06
-2.91552e-06 -1.77029e-06 2.26496e-06 137.9 0.300314 -8.75574e-07 0.600749 -1.0635e-06 0.798984 1.80967e-06
-2.82886e-06 -1.79434e-06 2.21851e-06 138 0.300302 -8.49511e-07 0.600736 -1.07793e-06 0.798961 1.7725e-06
-2.84824e-06 -1.8993e-06 2.07189e-06 138.1 0.30029 -8.55297e-07 0.600731 -1.14097e-06 0.798937 1.65531e-06
-2.87545e-06 -1.74028e-06 2.04913e-06 138.2 0.3003 -8.63499e-07 0.600737 -1.04545e-06 0.798959 1.63717e-06
-2.81059e-06 -1.82808e-06 2.03365e-06 138.3 0.300278 -8.43958e-07 0.600724 -1.09817e-06 0.798939 1.62476e-06
-2.8967e-06 -1.88867e-06 1.91464e-06 138.4 0.300272 -8.69796e-07 0.600722 -1.13457e-06 0.798931 1.52966e-06
-2.87321e-06 -1.76694e-06 1.91688e-06 138.5 0.30031 -8.62855e-07 0.600746 -1.06148e-06 0.798969 1.53153e-06
-2.79866e-06 -1.80907e-06 1.83144e-06 138.6 0.300287 -8.40402e-07 0.600703 -1.08671e-06 0.79893 1.46319e-06
-2.9349e-06 -1.81056e-06 1.75459e-06 138.7 0.300278 -8.81289e-07 0.600737 -1.08767e-06 0.798933 1.4018e-06
-2.8501e-06 -1.73096e-06 1.77697e-06 138.8 0.300321 -8.55946e-07 0.600742 -1.03986e-06 0.798954 1.41972e-06
-2.81618e-06 -1.83834e-06 1.67867e-06 138.9 0.300291 -8.45673e-07 0.600745 -1.10437e-06 0.79895 1.34117e-06
-2.90695e-06 -1.76414e-06 1.65852e-06 139 0.300296 -8.72944e-07 0.600742 -1.05979e-06 0.798963 1.3251e-06
-2.84227e-06 -1.81578e-06 1.65721e-06 139.1 0.300313 -8.53573e-07 0.60075 -1.09083e-06 0.798973 1.32407e-06
-2.86445e-06 -1.84132e-06 1.51731e-06 139.2 0.300292 -8.60171e-07 0.60074 -1.10615e-06 0.798947 1.21225e-06
-2.92577e-06 -1.7867e-06 1.53634e-06 139.3 0.300304 -8.78621e-07 0.600737 -1.07333e-06 0.798968 1.22748e-06
-2.83314e-06 -1.73077e-06 1.55536e-06 139.4 0.30032 -8.5085e-07 0.600744 -1.03975e-06 0.79897 1.24269e-06
-2.85849e-06 -1.84989e-06 1.4093e-06 139.5 0.300283 -8.58357e-07 0.600725 -1.11128e-06 0.798939 1.12595e-06
-2.90825e-06 -1.74401e-06 1.42852e-06 139.6 0.300299 -8.73347e-07 0.600728 -1.04767e-06 0.798967 1.14134e-06
-2.84954e-06 -1.81708e-06 1.45463e-06 139.7 0.300304 -8.55729e-07 0.600737 -1.09159e-06 0.798959 1.16219e-06
-2.89278e-06 -1.86761e-06 1.27761e-06 139.8 0.300299 -8.68699e-07 0.600752 -1.12197e-06 0.798957 1.02075e-06
-2.9049e-06 -1.72816e-06 1.38487e-06 139.9 0.300313 -8.72378e-07 0.600751 -1.03819e-06 0.798967 1.10646e-06
-2.85998e-06 -1.83685e-06 1.30839e-06 140 0.300299 -8.58849e-07 0.600739 -1.10346e-06 0.79895 1.04534e-06
-2.94739e-06 -1.79826e-06 1.23153e-06 140.1 0.300289 -8.85069e-07 0.600755 -1.08031e-06 0.798958 9.83942e-07
-2.88328e-06 -1.77048e-06 1.31193e-06 140.2 0.300326 -8.65922e-07 0.600751 -1.06362e-06 0.798974 1.0482e-06
-2.87396e-06 -1.89781e-06 1.2125e-06 140.3 0.300285 -8.63008e-07 0.600735 -1.14008e-06 0.79895 9.6873e-07
-2.93453e-06 -1.79359e-06 1.17725e-06 140.4 0.300317 -8.8129e-07 0.600754 -1.07751e-06 0.798974 9.40592e-07
-2.88365e-06 -1.7455e-06 1.26399e-06 140.5 0.300321 -8.66022e-07 0.600743 -1.0486e-06 0.798963 1.00988e-06
-2.86799e-06 -1.86164e-06 1.12763e-06 140.6 0.300285 -8.61217e-07 0.600728 -1.11834e-06 0.798932 9.009e-07
-2.91794e-06 -1.77104e-06 1.15878e-06 140.7 0.300313 -8.76298e-07 0.600753 -1.06396e-06 0.798966 9.25827e-07
-2.90173e-06 -1.7619e-06 1.18396e-06 140.8 0.300316 -8.71437e-07 0.600741 -1.05845e-06 0.79896 9.45941e-07
-2.94553e-06 -1.87338e-06 1.06402e-06 140.9 0.300279 -8.84479e-07 0.600742 -1.12542e-06 0.798924 8.50071e-07
-2.96156e-06 -1.81429e-06 1.06756e-06 141 0.300312 -8.8939e-07 0.600748 -1.08993e-06 0.798952 8.52932e-07
-2.9021e-06 -1.80403e-06 1.09312e-06 141.1 0.300324 -8.71572e-07 0.60073 -1.08374e-06 0.798956 8.73355e-07
-2.96063e-06 -1.85045e-06 1.01291e-06 141.2 0.300277 -8.89006e-07 0.60073 -1.11162e-06 0.798929 8.09241e-07
-2.97405e-06 -1.76116e-06 1.09778e-06 141.3 0.300324 -8.93178e-07 0.600747 -1.05801e-06 0.798965 8.77091e-07
-2.88626e-06 -1.8663e-06 1.06943e-06 141.4 0.300292 -8.66721e-07 0.600748 -1.12118e-06 0.798952 8.54423e-07
-2.97293e-06 -1.88047e-06 9.84368e-07 141.5 0.300299 -8.92766e-07 0.600736 -1.12967e-06 0.798949 7.8646e-07
-2.93714e-06 -1.77756e-06 1.08174e-06 141.6 0.300317 -8.82075e-07 0.600747 -1.06787e-06 0.798945 8.64252e-07
-2.92316e-06 -1.9006e-06 9.83808e-07 141.7 0.300305 -8.77839e-07 0.600732 -1.14175e-06 0.798952 7.86016e-07
-3.03462e-06 -1.80105e-06 9.56387e-07 141.8 0.300304 -9.11309e-07 0.60073 -1.08195e-06 0.798941 7.64096e-07
-2.93602e-06 -1.77383e-06 1.0504e-06 141.9 0.300314 -8.81728e-07 0.60074 -1.06561e-06 0.798943 8.39212e-07
-2.93099e-06 -1.82454e-06 9.58812e-07 142 0.300288 -8.80143e-07 0.60074 -1.09607e-06 0.798927 7.66021e-07
-3.02548e-06 -1.89594e-06 9.41277e-07 142.1 0.300287 -9.08515e-07 0.600754 -1.13899e-06 0.798957 7.5204e-07
-2.91328e-06 -1.80329e-06 1.02317e-06 142.2 0.300296 -8.74849e-07 0.600745 -1.08332e-06 0.79895 8.1746e-07
-2.97405e-06 -1.821e-06 9.33443e-07 142.3 0.300257 -8.92977e-07 0.600712 -1.0939e-06 0.798922 7.45748e-07
-3.00964e-06 -1.79322e-06 9.92202e-07 142.4 0.300309 -9.03822e-07 0.600736 -1.07725e-06 0.798957 7.92727e-07
-2.92708e-06 -1.80497e-06 1.02018e-06 142.5 0.30029 -8.78971e-07 0.600729 -1.0843e-06 0.798945 8.1507e-07
-2.99492e-06 -1.81373e-06 9.20758e-07 142.6 0.300283 -8.99324e-07 0.600738 -1.08958e-06 0.79893 7.35621e-07
-2.98299e-06 -1.777e-06 9.73921e-07 142.7 0.300311 -8.95825e-07 0.600753 -1.06754e-06 0.798973 7.78137e-07
-2.94665e-06 -1.78278e-06 9.93881e-07 142.8 0.300295 -8.84863e-07 0.600738 -1.07098e-06 0.798955 7.94066e-07
-3.00629e-06 -1.84356e-06 9.17214e-07 142.9 0.300278 -9.02722e-07 0.600716 -1.10745e-06 0.798951 7.32809e-07
-2.96976e-06 -1.72052e-06 9.96866e-07 143 0.300308 -8.91841e-07 0.600745 -1.03359e-06 0.798978 7.96474e-07
-2.93807e-06 -1.7757e-06 9.86606e-07 143.1 0.300276 -8.82232e-07 0.600725 -1.06671e-06 0.798934 7.88233e-07
-3.04189e-06 -1.80814e-06 9.30458e-07 143.2 0.300286 -9.13435e-07 0.60072 -1.08618e-06 0.798958 7.43397e-07
-2.96379e-06 -1.78875e-06 1.01925e-06 143.3 0.3003 -8.90029e-07 0.600736 -1.07456e-06 0.79896 8.1434e-07
-2.96994e-06 -1.88159e-06 9.31391e-07 143.4 0.300265 -8.91771e-07 0.600717 -1.1303e-06 0.798935 7.4412e-07
-3.0322e-06 -1.77029e-06 1.00824e-06 143.5 0.300283 -9.10518e-07 0.600741 -1.06349e-06 0.798971 8.05559e-07
-2.95764e-06 -1.83219e-06 1.0297e-06 143.6 0.300296 -8.88167e-07 0.600727 -1.10064e-06 0.798957 8.22683e-07
-2.99417e-06 -1.88345e-06 9.36614e-07 143.7 0.300267 -8.99052e-07 0.600719 -1.13143e-06 0.798949 7.48307e-07
-3.03499e-06 -1.77197e-06 1.01832e-06 143.8 0.300293 -9.11387e-07 0.600725 -1.06447e-06 0.798963 8.13599e-07
-2.98784e-06 -1.86183e-06 1.03399e-06 143.9 0.300283 -8.97195e-07 0.600725 -1.11845e-06 0.798945 8.26099e-07
-3.04021e-06 -1.84188e-06 9.63289e-07 144 0.300259 -9.1285e-07 0.600733 -1.10648e-06 0.798932 7.69602e-07
-3.04431e-06 -1.79583e-06 1.11737e-06 144.1 0.300308 -9.14232e-07 0.600733 -1.07881e-06 0.798959 8.92733e-07
-2.95578e-06 -1.79807e-06 1.15673e-06 144.2 0.300281 -8.87564e-07 0.600708 -1.08011e-06 0.798931 9.24147e-07
-3.04916e-06 -1.80534e-06 1.1987e-06 144.3 0.300275 -9.15584e-07 0.600728 -1.08452e-06 0.798945 9.57696e-07
-2.99995e-06 -1.77383e-06 1.4205e-06 144.4 0.300321 -9.00948e-07 0.600746 -1.06562e-06 0.798965 1.13493e-06
-2.98094e-06 -1.8814e-06 1.48709e-06 144.5 0.300274 -8.95098e-07 0.600716 -1.13019e-06 0.79894 1.1881e-06
-3.06164e-06 -1.8581e-06 1.55331e-06 144.6 0.300301 -9.19413e-07 0.600711 -1.11618e-06 0.798935 1.241e-06
-3.00163e-06 -1.76153e-06 1.58857e-06 144.7 0.300322 -9.01456e-07 0.600727 -1.0582e-06 0.798966 1.26921e-06
-2.98597e-06 -1.84766e-06 1.63987e-06 144.8 0.300292 -8.96663e-07 0.600711 -1.10991e-06 0.798942 1.31016e-06
-3.02083e-06 -1.62656e-06 1.72455e-06 144.9 0.300314 -9.07196e-07 0.600734 -9.77128e-07 0.798964 1.37786e-06
-2.76642e-06 -4.72028e-07 1.99187e-06 145 0.300302 -8.30762e-07 0.600728 -2.8356e-07 0.798956 1.59141e-06
-2.55171e-06 3.35192e-06 2.46456e-06 145.1 0.300273 -7.66211e-07 0.600719 2.01356e-06 0.798938 1.96903e-06
-2.44491e-06 7.45681e-06 3.21817e-06 145.2 0.30031 -7.34233e-07 0.600727 4.47951e-06 0.79896 2.57119e-06
-2.25965e-06 1.01456e-05 1.23582e-06 145.3 0.300307 -6.78591e-07 0.600731 6.09479e-06 0.798961 9.87375e-07
-2.30159e-06 1.03744e-05 -2.11871e-06 145.4 0.300284 -6.91131e-07 0.600716 6.23205e-06 0.798939 -1.69272e-06
-2.27643e-06 1.0181e-05 -3.22993e-06 145.5 0.300304 -6.83622e-07 0.600731 6.11606e-06 0.798967 -2.58061e-06
-2.23748e-06 9.89768e-06 -2.44068e-06 145.6 0.300292 -6.71895e-07 0.600713 5.94566e-06 0.798954 -1.94999e-06
-2.29861e-06 9.70137e-06 -1.9637e-06 145.7 0.300259 -6.90178e-07 0.600721 5.82782e-06 0.79895 -1.5689e-06
-2.28053e-06 8.95194e-06 -1.20784e-06 145.8 0.300304 -6.84853e-07 0.600737 5.37776e-06 0.798969 -9.65028e-07
-2.25555e-06 8.14528e-06 -4.05536e-07 145.9 0.300267 -6.7727e-07 0.600722 4.89305e-06 0.798942 -3.24e-07
-2.34408e-06 7.41636e-06 5.04962e-07 146 0.300287 -7.03897e-07 0.60073 4.45523e-06 0.798954 4.03441e-07
-2.25835e-06 6.80731e-06 1.77585e-06 146.1 0.300315 -6.78216e-07 0.600728 4.08934e-06 0.798958 1.41883e-06
-2.29507e-06 5.96616e-06 3.25865e-06 146.2 0.300266 -6.89131e-07 0.600701 3.58388e-06 0.798908 2.60336e-06
-2.40857e-06 5.47735e-06 5.18187e-06 146.3 0.300288 -7.23266e-07 0.600727 3.2904e-06 0.798955 4.14008e-06
-2.31296e-06 4.88695e-06 7.29312e-06 146.4 0.300291 -6.9456e-07 0.600712 2.93565e-06 0.798942 5.82679e-06
-2.33588e-06 4.24508e-06 9.24544e-06 146.5 0.300272 -7.014e-07 0.600725 2.55013e-06 0.798933 7.38649e-06
-2.41472e-06 3.76821e-06 1.12418e-05 146.6 0.300304 -7.2515e-07 0.600735 2.2637e-06 0.798944 8.98156e-06
-2.33495e-06 3.31557e-06 1.31117e-05 146.7 0.300279 -7.01136e-07 0.600717 1.99172e-06 0.798947 1.04755e-05
-2.41006e-06 2.79395e-06 1.46958e-05 146.8 0.300255 -7.23633e-07 0.60072 1.67838e-06 0.798917 1.17407e-05
-2.40242e-06 2.56819e-06 1.62931e-05 146.9 0.3003 -7.21448e-07 0.600727 1.54278e-06 0.798947 1.30173e-05
-2.35117e-06 2.09765e-06 1.75847e-05 147 0.300263 -7.05968e-07 0.600717 1.2601e-06 0.798916 1.40487e-05
-2.39124e-06 1.82529e-06 1.87519e-05 147.1 0.300284 -7.18051e-07 0.60074 1.09652e-06 0.798925 1.49813e-05
-2.39161e-06 1.53894e-06 1.98381e-05 147.2 0.300303 -7.18207e-07 0.600741 9.24504e-07 0.798952 1.58497e-05
-2.37857e-06 1.19871e-06 2.07046e-05 147.3 0.300257 -7.1418e-07 0.600696 7.20062e-07 0.798901 1.65409e-05
-2.46579e-06 9.50581e-07 2.13796e-05 147.4 0.300272 -7.40409e-07 0.600711 5.71025e-07 0.798922 1.70807e-05
-2.40168e-06 7.85968e-07 2.20467e-05 147.5 0.300302 -7.21228e-07 0.600725 4.7215e-07 0.79893 1.76138e-05
-2.39758e-06 3.85527e-07 2.24519e-05 147.6 0.300256 -7.19887e-07 0.600699 2.31586e-07 0.798896 1.79367e-05
-2.51537e-06 2.17931e-07 2.27632e-05 147.7 0.300275 -7.55301e-07 0.600709 1.30913e-07 0.798922 1.8186e-05
-2.42572e-06 1.46344e-07 2.30678e-05 147.8 0.300286 -7.2841e-07 0.600713 8.79105e-08 0.798927 1.84295e-05
-2.44268e-06 -1.78036e-07 2.31034e-05 147.9 0.30026 -7.33439e-07 0.600709 -1.06948e-07 0.798896 1.84573e-05
-2.50922e-06 -2.46267e-07 2.31902e-05 148 0.300301 -7.53521e-07 0.600736 -1.47942e-07 0.798936 1.85275e-05
-2.43355e-06 -4.67181e-07 2.31467e-05 148.1 0.300297 -7.30786e-07 0.600731 -2.8065e-07 0.798921 1.84924e-05
-2.49095e-06 -5.90967e-07 2.293e-05 148.2 0.300271 -7.4796e-07 0.60072 -3.55006e-07 0.798896 1.83187e-05
-2.49058e-06 -6.43726e-07 2.27942e-05 148.3 0.30031 -7.47945e-07 0.60073 -3.86706e-07 0.79893 1.82109e-05
-2.43746e-06 -8.20084e-07 2.2503e-05 148.4 0.300286 -7.31936e-07 0.600728 -4.92647e-07 0.798922 1.79781e-05
-2.54109e-06 -9.59157e-07 2.21085e-05 148.5 0.300275 -7.63026e-07 0.600733 -5.76197e-07 0.798918 1.76628e-05
-2.50978e-06 -9.46107e-07 2.18159e-05 148.6 0.300305 -7.53697e-07 0.600727 -5.68352e-07 0.798934 1.74295e-05
-2.47287e-06 -1.16907e-06 2.12847e-05 148.7 0.300259 -7.42502e-07 0.600718 -7.02282e-07 0.798921 1.70048e-05
-2.58899e-06 -1.22835e-06 2.07471e-05 148.8 0.300288 -7.7744e-07 0.600732 -7.37912e-07 0.798949 1.65759e-05
-2.52636e-06 -1.27216e-06 2.03531e-05 148.9 0.300304 -7.58677e-07 0.600727 -7.64223e-07 0.798932 1.62607e-05
-2.52785e-06 -1.37917e-06 1.97015e-05 149 0.30026 -7.59013e-07 0.600715 -8.28489e-07 0.798916 1.57399e-05
-2.60501e-06 -1.38775e-06 1.91557e-05 149.1 0.30029 -7.82259e-07 0.600733 -8.33666e-07 0.798936 1.53042e-05
-2.52525e-06 -1.41236e-06 1.86403e-05 149.2 0.300282 -7.58285e-07 0.600735 -8.48452e-07 0.798935 1.48924e-05
-2.52934e-06 -1.58815e-06 1.79755e-05 149.3 0.300268 -7.59482e-07 0.600715 -9.54029e-07 0.798915 1.43609e-05
-2.61172e-06 -1.5188e-06 1.745e-05 149.4 0.300301 -7.84305e-07 0.600731 -9.12393e-07 0.79894 1.39415e-05
-2.5094e-06 -1.58536e-06 1.68462e-05 149.5 0.300288 -7.53544e-07 0.600726 -9.52366e-07 0.798938 1.3459e-05
-2.58805e-06 -1.66999e-06 1.61756e-05 149.6 0.300264 -7.771e-07 0.600713 -1.00319e-06 0.798923 1.2923e-05
-2.60874e-06 -1.62115e-06 1.57053e-05 149.7 0.300302 -7.83409e-07 0.600741 -9.73892e-07 0.798952 1.25478e-05
-2.53438e-06 -1.65788e-06 1.50692e-05 149.8 0.300283 -7.61031e-07 0.600728 -9.95934e-07 0.798934 1.20393e-05
-2.62738e-06 -1.68174e-06 1.44413e-05 149.9 0.300271 -7.88925e-07 0.60072 -1.01026e-06 0.79893 1.15376e-05
-2.62552e-06 -1.62115e-06 1.40319e-05 150 0.300322 -7.885e-07 0.60075 -9.73907e-07 0.798961 1.12109e-05
-2.57277e-06 -1.75799e-06 1.33778e-05 150.1 0.300291 -7.7258e-07 0.600735 -1.05608e-06 0.798936 1.0688e-05
-2.68124e-06 -1.76302e-06 1.28003e-05 150.2 0.300291 -8.05153e-07 0.600742 -1.05912e-06 0.798952 1.02268e-05
-2.64863e-06 -1.7399e-06 1.23901e-05 150.3 0.300308 -7.95403e-07 0.600738 -1.04523e-06 0.79894 9.89896e-06
-2.62813e-06 -1.74363e-06 1.17822e-05 150.4 0.300251 -7.89097e-07 0.600707 -1.04741e-06 0.79892 9.41302e-06
-2.70081e-06 -1.75873e-06 1.12802e-05 150.5 0.300289 -8.11024e-07 0.600729 -1.05652e-06 0.798946 9.01228e-06
-2.61862e-06 -1.77495e-06 1.0862e-05 150.6 0.300287 -7.86339e-07 0.600726 -1.06626e-06 0.798952 8.67821e-06
-2.6559e-06 -1.81988e-06 1.02999e-05 150.7 0.300278 -7.97508e-07 0.600734 -1.09326e-06 0.79894 8.22904e-06
-2.70901e-06 -1.7839e-06 9.94329e-06 150.8 0.300284 -8.13475e-07 0.600741 -1.07166e-06 0.798949 7.94418e-06
-2.62402e-06 -1.80739e-06 9.53365e-06 150.9 0.300288 -7.87963e-07 0.60074 -1.08577e-06 0.798948 7.61689e-06
-2.71013e-06 -1.85418e-06 9.04958e-06 151 0.300278 -8.13794e-07 0.600746 -1.11389e-06 0.798955 7.23021e-06
-2.67528e-06 -1.73879e-06 8.76305e-06 151.1 0.300294 -8.0337e-07 0.600742 -1.04456e-06 0.798974 7.00145e-06
-2.62924e-06 -1.81503e-06 8.34558e-06 151.2 0.30028 -7.89509e-07 0.600736 -1.09036e-06 0.798942 6.66764e-06
-2.74182e-06 -1.84188e-06 7.90255e-06 151.3 0.300283 -8.23322e-07 0.600739 -1.10649e-06 0.798959 6.31381e-06
-2.71516e-06 -1.75668e-06 7.61304e-06 151.4 0.300315 -8.15405e-07 0.600738 -1.05531e-06 0.798972 6.08261e-06
-2.68162e-06 -1.84579e-06 7.25992e-06 151.5 0.300285 -8.05249e-07 0.60072 -1.1088e-06 0.79894 5.80024e-06
-2.77853e-06 -1.80478e-06 6.91277e-06 151.6 0.300266 -8.34299e-07 0.60072 -1.08417e-06 0.798949 5.52295e-06
-2.7215e-06 -1.82231e-06 6.70292e-06 151.7 0.300322 -8.17328e-07 0.600725 -1.0947e-06 0.798964 5.35539e-06
-2.72206e-06 -1.84076e-06 6.35726e-06 151.8 0.300277 -8.17372e-07 0.600725 -1.10579e-06 0.798928 5.07899e-06
-2.76866e-06 -1.80926e-06 6.10077e-06 151.9 0.300295 -8.31414e-07 0.600738 -1.08689e-06 0.798953 4.87423e-06
-2.67901e-06 -1.78409e-06 5.93214e-06 152 0.300306 -8.04523e-07 0.600742 -1.07178e-06 0.79895 4.73948e-06
-2.73529e-06 -1.8374e-06 5.57641e-06 152.1 0.300267 -8.21318e-07 0.600741 -1.10381e-06 0.798942 4.45522e-06
-2.80313e-06 -1.7537e-06 5.38203e-06 152.2 0.300307 -8.41801e-07 0.600745 -1.05353e-06 0.798963 4.30004e-06
-2.71311e-06 -1.81093e-06 5.19269e-06 152.3 0.300293 -8.14729e-07 0.600738 -1.0879e-06 0.79895 4.1487e-06
-2.78804e-06 -1.90042e-06 4.91363e-06 152.4 0.300297 -8.3724e-07 0.600742 -1.14166e-06 0.798953 3.92576e-06
-2.77387e-06 -1.7468e-06 4.81868e-06 152.5 0.300311 -8.33024e-07 0.600738 -1.04937e-06 0.798969 3.84998e-06
-2.71908e-06 -1.82007e-06 4.56685e-06 152.6 0.300298 -8.16535e-07 0.60073 -1.09337e-06 0.79896 3.64873e-06
-2.8201e-06 -1.82902e-06 4.35103e-06 152.7 0.30029 -8.46847e-07 0.600742 -1.09877e-06 0.798946 3.47624e-06
-2.79773e-06 -1.79807e-06 4.24526e-06 152.8 0.300319 -8.40211e-07 0.600749 -1.08019e-06 0.798974 3.39185e-06
-2.73641e-06 -1.88215e-06 4.02589e-06 152.9 0.300282 -8.21696e-07 0.600724 -1.13065e-06 0.798937 3.21643e-06
-2.8447e-06 -1.84934e-06 3.82965e-06 153 0.300292 -8.54239e-07 0.600723 -1.11094e-06 0.798944 3.05968e-06
-2.80481e-06 -1.73804e-06 3.80167e-06 153.1 0.300329 -8.42368e-07 0.60076 -1.04414e-06 0.798963 3.03739e-06
-2.7707e-06 -1.88587e-06 3.60245e-06 153.2 0.300272 -8.31967e-07 0.600721 -1.13289e-06 0.798944 2.87815e-06
-2.82457e-06 -1.766e-06 3.51981e-06 153.3 0.300283 -8.48169e-07 0.600741 -1.06091e-06 0.798955 2.81217e-06
-2.76306e-06 -1.76824e-06 3.42393e-06 153.4 0.300295 -8.29735e-07 0.60073 -1.06223e-06 0.798963 2.73559e-06
-2.79177e-06 -1.87078e-06 3.23944e-06 153.5 0.300268 -8.38279e-07 0.600724 -1.12382e-06 0.798937 2.58811e-06
-2.84377e-06 -1.75948e-06 3.20269e-06 153.6 0.300309 -8.54008e-07 0.600734 -1.05698e-06 0.798976 2.55887e-06
-2.77965e-06 -1.82492e-06 3.09898e-06 153.7 0.300302 -8.34736e-07 0.600741 -1.0963e-06 0.798967 2.47598e-06
-2.84675e-06 -1.93938e-06 2.88595e-06 153.8 0.300284 -8.54833e-07 0.600735 -1.16505e-06 0.798952 2.30573e-06
-2.83519e-06 -1.7675e-06 2.8673e-06 153.9 0.300316 -8.51454e-07 0.600751 -1.06182e-06 0.798979 2.29091e-06
-2.753e-06 -1.82137e-06 2.78559e-06 154 0.300279 -8.26669e-07 0.600716 -1.09413e-06 0.798952 2.22555e-06
-2.86259e-06 -1.86444e-06 2.61416e-06 154.1 0.300288 -8.59602e-07 0.600745 -1.12005e-06 0.798948 2.08858e-06
-2.83184e-06 -1.78315e-06 2.65483e-06 154.2 0.300312 -8.50435e-07 0.600746 -1.07122e-06 0.798971 2.12113e-06
-2.82382e-06 -1.90359e-06 2.47575e-06 154.3 0.300252 -8.47859e-07 0.600706 -1.1435e-06 0.798934 1.97796e-06
-2.89763e-06 -1.84169e-06 2.40207e-06 154.4 0.300266 -8.70059e-07 0.600719 -1.10634e-06 0.798952 1.91913e-06
-2.85178e-06 -1.77812e-06 2.40934e-06 154.5 0.30029 -8.56362e-07 0.600725 -1.06816e-06 0.798939 1.92492e-06
-2.84619e-06 -1.91272e-06 2.23978e-06 154.6 0.300263 -8.54604e-07 0.600722 -1.14901e-06 0.798933 1.78943e-06
-2.91328e-06 -1.83219e-06 2.17934e-06 154.7 0.30028 -8.74802e-07 0.600715 -1.10062e-06 0.798963 1.74121e-06
-2.83668e-06 -1.79397e-06 2.18064e-06 154.8 0.300307 -8.51876e-07 0.600723 -1.07768e-06 0.798959 1.74224e-06
-2.87974e-06 -1.8732e-06 1.99e-06 154.9 0.300251 -8.64643e-07 0.600698 -1.12523e-06 0.798924 1.58986e-06
-2.95615e-06 -1.77197e-06 1.97974e-06 155 0.300276 -8.87661e-07 0.600707 -1.06444e-06 0.798939 1.58169e-06
-2.85458e-06 -1.83088e-06 1.92732e-06 155.1 0.300283 -8.5718e-07 0.600714 -1.09983e-06 0.798956 1.53985e-06
-2.89688e-06 -1.88271e-06 1.81932e-06 155.2 0.300268 -8.69842e-07 0.600705 -1.13095e-06 0.79893 1.45351e-06
-2.90974e-06 -1.75538e-06 1.8417e-06 155.3 0.300309 -8.73823e-07 0.600732 -1.05451e-06 0.798972 1.47147e-06
-2.80444e-06 -1.80981e-06 1.78611e-06 155.4 0.300298 -8.42167e-07 0.600714 -1.08718e-06 0.798937 1.42699e-06
-2.92204e-06 -1.86593e-06 1.67643e-06 155.5 0.300277 -8.77423e-07 0.600727 -1.12091e-06 0.798955 1.33939e-06
-2.91105e-06 -1.81485e-06 1.7225e-06 155.6 0.300335 -8.74289e-07 0.600725 -1.09022e-06 0.798961 1.37621e-06
-2.87377e-06 -1.88177e-06 1.60424e-06 155.7 0.300263 -8.62887e-07 0.600697 -1.13038e-06 0.798919 1.28166e-06
-2.98019e-06 -1.86835e-06 1.52216e-06 155.8 0.300281 -8.94896e-07 0.600723 -1.12236e-06 0.798947 1.21613e-06
-2.89446e-06 -1.78334e-06 1.58745e-06 155.9 0.300314 -8.69246e-07 0.600747 -1.07134e-06 0.798977 1.26834e-06
-2.89502e-06 -1.89464e-06 1.44568e-06 156 0.300275 -8.69303e-07 0.600729 -1.13816e-06 0.798951 1.15503e-06
-2.91366e-06 -1.79937e-06 1.45109e-06 156.1 0.300305 -8.74986e-07 0.600753 -1.08098e-06 0.798977 1.15939e-06
-2.8542e-06 -1.77663e-06 1.49194e-06 156.2 0.300298 -8.57111e-07 0.600735 -1.06728e-06 0.798968 1.19201e-06
-2.91254e-06 -1.91067e-06 1.33003e-06 156.3 0.300257 -8.74511e-07 0.600711 -1.14776e-06 0.798941 1.06261e-06
-2.95746e-06 -1.75724e-06 1.35073e-06 156.4 0.300292 -8.881e-07 0.600731 -1.05563e-06 0.798956 1.07917e-06
-2.87154e-06 -1.78427e-06 1.36286e-06 156.5 0.300309 -8.62348e-07 0.60073 -1.07187e-06 0.798958 1.08886e-06
-2.9254e-06 -1.86984e-06 1.26474e-06 156.6 0.300279 -8.78437e-07 0.600723 -1.12326e-06 0.798947 1.01046e-06
-2.95354e-06 -1.76358e-06 1.2957e-06 156.7 0.300309 -8.86974e-07 0.600753 -1.05948e-06 0.798967 1.03522e-06
-2.85141e-06 -1.8169e-06 1.26828e-06 156.8 0.3003 -8.56278e-07 0.600735 -1.09147e-06 0.798958 1.0133e-06
-2.94217e-06 -1.8402e-06 1.19478e-06 156.9 0.300288 -8.83499e-07 0.600738 -1.10548e-06 0.798959 9.54583e-07
-2.91496e-06 -1.7826e-06 1.26809e-06 157 0.300326 -8.75441e-07 0.600756 -1.07091e-06 0.798968 1.01317e-06
-2.90303e-06 -1.87786e-06 1.1599e-06 157.1 0.300293 -8.71762e-07 0.600726 -1.12808e-06 0.79894 9.26691e-07
-2.95708e-06 -1.78073e-06 1.10282e-06 157.2 0.300283 -8.87962e-07 0.600722 -1.06973e-06 0.798949 8.81097e-07
-2.8939e-06 -1.7399e-06 1.22146e-06 157.3 0.300318 -8.69091e-07 0.600739 -1.04523e-06 0.798972 9.75911e-07
-2.9131e-06 -1.90321e-06 1.10524e-06 157.4 0.30028 -8.74744e-07 0.600715 -1.14329e-06 0.798941 8.83026e-07
-2.97311e-06 -1.78838e-06 1.11756e-06 157.5 0.300292 -8.92801e-07 0.600719 -1.07431e-06 0.798982 8.92907e-07
-2.87936e-06 -1.75836e-06 1.1765e-06 157.6 0.300304 -8.64684e-07 0.60073 -1.0563e-06 0.798972 9.39994e-07
-2.93323e-06 -1.9144e-06 1.05395e-06 157.7 0.300291 -8.80821e-07 0.600718 -1.15001e-06 0.798943 8.42043e-07
-2.97665e-06 -1.80497e-06 1.09741e-06 157.8 0.300323 -8.93956e-07 0.600748 -1.08433e-06 0.798974 8.76802e-07
-2.88663e-06 -1.84803e-06 1.11569e-06 157.9 0.300299 -8.66853e-07 0.600729 -1.11017e-06 0.798956 8.91388e-07
-2.95448e-06 -1.93304e-06 9.98545e-07 158 0.300288 -8.87194e-07 0.600717 -1.16121e-06 0.798946 7.97783e-07
-2.97143e-06 -1.79024e-06 1.07409e-06 158.1 0.30031 -8.92351e-07 0.60073 -1.07545e-06 0.798969 8.58167e-07
-2.90378e-06 -1.843e-06 1.09797e-06 158.2 0.300296 -8.71993e-07 0.60073 -1.10714e-06 0.798937 8.77208e-07
-2.98709e-06 -1.89948e-06 9.74668e-07 158.3 0.300277 -8.96954e-07 0.600723 -1.14106e-06 0.798961 7.78722e-07
-2.97665e-06 -1.77495e-06 1.09237e-06 158.4 0.300304 -8.93901e-07 0.600751 -1.06631e-06 0.798963 8.72767e-07
-2.9021e-06 -1.82324e-06 1.0116e-06 158.5 0.300282 -8.71449e-07 0.600722 -1.09526e-06 0.798947 8.08216e-07
-3.01412e-06 -1.80422e-06 9.89777e-07 158.6 0.300304 -9.0515e-07 0.600737 -1.08386e-06 0.798972 7.90805e-07
-2.94907e-06 -1.79322e-06 1.04164e-06 158.7 0.300309 -8.85633e-07 0.600748 -1.07727e-06 0.798968 8.32233e-07
-2.94255e-06 -1.88979e-06 9.52469e-07 158.8 0.300268 -8.83552e-07 0.600727 -1.13525e-06 0.798939 7.60965e-07
-3.02101e-06 -1.80198e-06 9.85114e-07 158.9 0.300292 -9.07187e-07 0.600735 -1.08251e-06 0.798952 7.87058e-07
-2.93248e-06 -1.83908e-06 1.04387e-06 159 0.300299 -8.80622e-07 0.60075 -1.10483e-06 0.798964 8.34018e-07
-2.95634e-06 -1.85996e-06 9.57879e-07 159.1 0.300268 -8.87694e-07 0.600726 -1.11733e-06 0.798926 7.65275e-07
-3.00796e-06 -1.78651e-06 9.55641e-07 159.2 0.300297 -9.03284e-07 0.600743 -1.07323e-06 0.798981 7.63539e-07
-2.9021e-06 -1.81858e-06 1.04667e-06 159.3 0.300301 -8.71505e-07 0.600754 -1.09252e-06 0.798963 8.36252e-07
-2.96771e-06 -1.81093e-06 9.34189e-07 159.4 0.300282 -8.91149e-07 0.600731 -1.08788e-06 0.798948 7.46368e-07
-2.97069e-06 -1.71343e-06 1.02839e-06 159.5 0.300316 -8.92146e-07 0.600748 -1.02934e-06 0.798973 8.21657e-07
-2.93211e-06 -1.83517e-06 1.00936e-06 159.6 0.300283 -8.80464e-07 0.600747 -1.10247e-06 0.798965 8.06446e-07
-3.00592e-06 -1.87189e-06 8.9744e-07 159.7 0.300276 -9.02605e-07 0.60075 -1.12454e-06 0.798961 7.1702e-07
-2.94329e-06 -1.70896e-06 1.02429e-06 159.8 0.300317 -8.83922e-07 0.600755 -1.02666e-06 0.798974 8.18379e-07
-2.91645e-06 -1.80348e-06 9.52656e-07 159.9 0.300273 -8.75732e-07 0.600737 -1.08341e-06 0.798934 7.6111e-07
-3.01374e-06 -1.78222e-06 9.25235e-07 160 0.300282 -9.04974e-07 0.600744 -1.07066e-06 0.798957 7.39223e-07
-2.94348e-06 -1.74233e-06 1.04947e-06 160.1 0.300318 -8.83981e-07 0.600763 -1.04673e-06 0.798969 8.38494e-07
-2.95634e-06 -1.85959e-06 9.46127e-07 160.2 0.300276 -8.87718e-07 0.60073 -1.11711e-06 0.798953 7.55911e-07
-3.02493e-06 -1.74792e-06 9.82316e-07 160.3 0.300293 -9.08363e-07 0.600736 -1.05004e-06 0.798981 7.84852e-07
-2.96454e-06 -1.73748e-06 1.03902e-06 160.4 0.300291 -8.90226e-07 0.600736 -1.04377e-06 0.798953 8.30132e-07
-2.98262e-06 -1.85884e-06 9.368e-07 160.5 0.300271 -8.95592e-07 0.600739 -1.11668e-06 0.798945 7.48452e-07
-3.02139e-06 -1.75053e-06 1.03865e-06 160.6 0.300299 -9.0732e-07 0.600746 -1.05162e-06 0.798973 8.29854e-07
-2.94441e-06 -1.84132e-06 1.08808e-06 160.7 0.300292 -8.84182e-07 0.600733 -1.10614e-06 0.798956 8.6933e-07
-3.01113e-06 -1.86723e-06 1.02074e-06 160.8 0.300292 -9.0422e-07 0.600736 -1.12171e-06 0.798942 8.15514e-07
-3.05586e-06 -1.78185e-06 1.1668e-06 160.9 0.300298 -9.1767e-07 0.600744 -1.07044e-06 0.798959 9.32227e-07
-2.98336e-06 -1.86556e-06 1.27388e-06 161 0.300275 -8.95828e-07 0.60073 -1.12069e-06 0.798945 1.01776e-06
-3.07581e-06 -1.92447e-06 1.29999e-06 161.1 0.30027 -9.23573e-07 0.600722 -1.15607e-06 0.798929 1.0386e-06
-3.05661e-06 -1.74736e-06 1.57215e-06 161.2 0.300294 -9.17882e-07 0.600736 -1.0497e-06 0.798959 1.25609e-06
-2.97647e-06 -1.854e-06 1.53671e-06 161.3 0.300275 -8.9376e-07 0.600724 -1.11374e-06 0.798934 1.22773e-06
-3.07935e-06 -1.78987e-06 1.51936e-06 161.4 0.300321 -9.24794e-07 0.600774 -1.07531e-06 0.798983 1.21394e-06
-2.98187e-06 -1.70206e-06 1.78164e-06 161.5 0.300354 -8.95618e-07 0.600797 -1.02259e-06 0.799014 1.42355e-06
-2.92149e-06 -1.62544e-06 1.66076e-06 161.6 0.30031 -8.77352e-07 0.600752 -9.76486e-07 0.798968 1.32689e-06
-2.82233e-06 -4.25049e-08 1.94337e-06 161.7 0.300315 -8.47588e-07 0.600755 -2.5535e-08 0.798973 1.5527e-06
-2.50344e-06 4.23725e-06 2.68057e-06 161.8 0.3003 -7.51782e-07 0.600729 2.54544e-06 0.798953 2.14165e-06
-2.38117e-06 7.99633e-06 2.98892e-06 161.9 0.300278 -7.15013e-07 0.600718 4.80354e-06 0.798935 2.38795e-06
-2.34632e-06 1.02183e-05 5.93941e-07 162 0.300307 -7.04616e-07 0.600735 6.13851e-06 0.798953 4.74531e-07
-2.23151e-06 1.02651e-05 -2.50709e-06 162.1 0.300286 -6.70091e-07 0.600707 6.16633e-06 0.798938 -2.00301e-06
-2.285e-06 9.97504e-06 -3.21127e-06 162.2 0.300262 -6.86099e-07 0.600711 5.99211e-06 0.798939 -2.56561e-06
-2.30755e-06 9.94e-06 -2.25974e-06 162.3 0.300296 -6.9295e-07 0.600741 5.97136e-06 0.798975 -1.80547e-06
-2.23953e-06 9.43944e-06 -1.81465e-06 162.4 0.300288 -6.72503e-07 0.600728 5.67054e-06 0.798944 -1.44981e-06
-2.31874e-06 8.6587e-06 -1.17147e-06 162.5 0.300272 -6.96251e-07 0.600732 5.20156e-06 0.798964 -9.3596e-07
-2.29097e-06 8.03156e-06 -2.13588e-07 162.6 0.300303 -6.87984e-07 0.60072 4.82472e-06 0.798968 -1.7065e-07
-2.24307e-06 7.21241e-06 5.97299e-07 162.7 0.300269 -6.73524e-07 0.600705 4.33253e-06 0.798944 4.77208e-07
-2.36142e-06 6.54687e-06 1.79824e-06 162.8 0.300284 -7.09096e-07 0.60072 3.93284e-06 0.798966 1.43673e-06
-2.28799e-06 6.00214e-06 3.51365e-06 162.9 0.300302 -6.87087e-07 0.600735 3.6057e-06 0.798959 2.80727e-06
-2.31762e-06 5.24637e-06 5.2979e-06 163 0.300256 -6.95878e-07 0.600704 3.15152e-06 0.798931 4.23266e-06
-2.35676e-06 4.67144e-06 7.3379e-06 163.1 0.300297 -7.07727e-07 0.600735 2.8063e-06 0.798966 5.86273e-06
-2.29935e-06 4.20649e-06 9.50007e-06 163.2 0.300288 -6.90468e-07 0.600739 2.52701e-06 0.798951 7.59009e-06
-2.32843e-06 3.61422e-06 1.13552e-05 163.3 0.30026 -6.99134e-07 0.60072 2.17114e-06 0.798926 9.07197e-06
-2.39198e-06 3.22515e-06 1.31945e-05 163.4 0.3003 -7.18314e-07 0.600742 1.93748e-06 0.798961 1.05419e-05
-2.32992e-06 2.73206e-06 1.48857e-05 163.5 0.300284 -6.99637e-07 0.600726 1.64122e-06 0.798934 1.18927e-05
-2.38397e-06 2.39798e-06 1.63086e-05 163.6 0.300239 -7.15761e-07 0.600697 1.44046e-06 0.798917 1.30292e-05
-2.40503e-06 2.08181e-06 1.77061e-05 163.7 0.300289 -7.22204e-07 0.600725 1.25059e-06 0.79895 1.41463e-05
-2.34539e-06 1.67335e-06 1.88155e-05 163.8 0.300276 -7.04263e-07 0.600726 1.00523e-06 0.798935 1.50323e-05
-2.42945e-06 1.38905e-06 1.98034e-05 163.9 0.300266 -7.2948e-07 0.60072 8.34432e-07 0.798929 1.58215e-05
-2.41099e-06 1.1866e-06 2.07409e-05 164 0.300301 -7.24024e-07 0.600723 7.12815e-07 0.798945 1.65709e-05
-2.38229e-06 8.55132e-07 2.14619e-05 164.1 0.300274 -7.1534e-07 0.600722 5.13696e-07 0.798934 1.71467e-05
-2.4738e-06 6.79706e-07 2.19616e-05 164.2 0.300318 -7.42928e-07 0.600761 4.08341e-07 0.798979 1.75469e-05
-2.42255e-06 3.99509e-07 2.25449e-05 164.3 0.300345 -7.276e-07 0.600789 2.4002e-07 0.798993 1.80133e-05
-2.4233e-06 1.53428e-07 2.27567e-05 164.4 0.300315 -7.27751e-07 0.600756 9.21726e-08 0.798971 1.81819e-05
-2.51965e-06 2.68452e-08 2.30042e-05 164.5 0.300334 -7.56737e-07 0.600784 1.61282e-08 0.798988 1.83801e-05
-2.42069e-06 -1.73934e-07 2.32114e-05 164.6 0.300336 -7.2702e-07 0.600775 -1.04495e-07 0.79898 1.85455e-05
-2.46598e-06 -3.41717e-07 2.31105e-05 164.7 0.300313 -7.40565e-07 0.600768 -2.05293e-07 0.798958 1.84644e-05
-2.51891e-06 -4.48166e-07 2.31133e-05 164.8 0.300338 -7.56524e-07 0.600794 -2.69255e-07 0.798997 1.84675e-05
-2.43224e-06 -6.25642e-07 2.29589e-05 164.9 0.300347 -7.30515e-07 0.600787 -3.75878e-07 0.798978 1.83436e-05
-2.51667e-06 -8.2549e-07 2.26699e-05 165 0.300327 -7.55823e-07 0.600768 -4.95928e-07 0.798978 1.81128e-05
-2.50344e-06 -8.00136e-07 2.25013e-05 165.1 0.300356 -7.51923e-07 0.600785 -4.8071e-07 0.798997 1.79785e-05
-2.45274e-06 -9.88985e-07 2.20995e-05 165.2 0.300339 -7.36653e-07 0.60078 -5.94162e-07 0.798977 1.7657e-05
-2.56252e-06 -1.12787e-06 2.16589e-05 165.3 0.300334 -7.69613e-07 0.600779 -6.77601e-07 0.798996 1.73054e-05
-2.54239e-06 -1.11613e-06 2.12987e-05 165.4 0.300321 -7.63534e-07 0.600767 -6.70533e-07 0.798989 1.70174e-05
-2.48573e-06 -1.27515e-06 2.07639e-05 165.5 0.30031 -7.46491e-07 0.600766 -7.66065e-07 0.798967 1.65896e-05
-2.55917e-06 -1.2785e-06 2.0241e-05 165.6 0.300285 -7.6848e-07 0.600735 -7.68042e-07 0.798941 1.61714e-05
-2.50679e-06 -1.32529e-06 1.98146e-05 165.7 0.300304 -7.52799e-07 0.600744 -7.96163e-07 0.798936 1.58306e-05
-2.51499e-06 -1.48376e-06 1.91503e-05 165.8 0.300283 -7.55211e-07 0.600713 -8.91312e-07 0.798912 1.52994e-05
-2.60501e-06 -1.50911e-06 1.85649e-05 165.9 0.300323 -7.82346e-07 0.600764 -9.0662e-07 0.798958 1.48326e-05
-2.52897e-06 -1.51452e-06 1.80915e-05 166 0.300303 -7.59457e-07 0.600749 -9.09845e-07 0.798944 1.44541e-05
-2.55674e-06 -1.63029e-06 1.74078e-05 166.1 0.300294 -7.67775e-07 0.60075 -9.79395e-07 0.798943 1.39079e-05
-2.60203e-06 -1.59132e-06 1.68559e-05 166.2 0.300317 -7.81435e-07 0.600765 -9.56012e-07 0.798976 1.34674e-05
-2.54388e-06 -1.6232e-06 1.62776e-05 166.3 0.300293 -7.63912e-07 0.600731 -9.75108e-07 0.798928 1.30046e-05
-2.62887e-06 -1.73599e-06 1.55934e-05 166.4 0.300278 -7.89392e-07 0.600731 -1.04286e-06 0.798935 1.24581e-05
-2.64639e-06 -1.63551e-06 1.51384e-05 166.5 0.300313 -7.94745e-07 0.600745 -9.82523e-07 0.798945 1.20948e-05
-2.58302e-06 -1.75799e-06 1.45094e-05 166.6 0.300272 -7.7561e-07 0.600716 -1.05605e-06 0.798914 1.15918e-05
-2.66466e-06 -1.73524e-06 1.39048e-05 166.7 0.300261 -8.00092e-07 0.600733 -1.04242e-06 0.798922 1.11089e-05
-2.61359e-06 -1.6864e-06 1.34631e-05 166.8 0.300327 -7.8493e-07 0.600745 -1.0131e-06 0.798961 1.07565e-05
-2.59756e-06 -1.80348e-06 1.28794e-05 166.9 0.300281 -7.79997e-07 0.600718 -1.08338e-06 0.798922 1.02897e-05
-2.69e-06 -1.74419e-06 1.23034e-05 167 0.300281 -8.07757e-07 0.600723 -1.04778e-06 0.798932 9.82957e-06
-2.6285e-06 -1.75929e-06 1.19079e-05 167.1 0.300322 -7.89397e-07 0.600755 -1.0569e-06 0.798964 9.514e-06
-2.64378e-06 -1.78968e-06 1.13108e-05 167.2 0.30027 -7.93847e-07 0.600738 -1.07513e-06 0.798936 9.03661e-06
-2.73213e-06 -1.73245e-06 1.08997e-05 167.3 0.30029 -8.2043e-07 0.600735 -1.04074e-06 0.798944 8.70823e-06
-2.60986e-06 -1.76731e-06 1.04891e-05 167.4 0.300284 -7.83699e-07 0.60073 -1.06168e-06 0.798955 8.38032e-06
-2.69895e-06 -1.87823e-06 9.94982e-06 167.5 0.300265 -8.104e-07 0.600724 -1.1283e-06 0.798937 7.94928e-06
-2.72355e-06 -1.7496e-06 9.59092e-06 167.6 0.300295 -8.17868e-07 0.600746 -1.05106e-06 0.798947 7.66263e-06
-2.6559e-06 -1.82492e-06 9.17568e-06 167.7 0.300287 -7.97531e-07 0.600736 -1.09629e-06 0.798943 7.33084e-06
-2.71293e-06 -1.84579e-06 8.67445e-06 167.8 0.300263 -8.14592e-07 0.600744 -1.10885e-06 0.798929 6.93027e-06
-2.72225e-06 -1.80646e-06 8.40024e-06 167.9 0.300325 -8.17559e-07 0.600745 -1.08522e-06 0.798974 6.71157e-06
-2.63185e-06 -1.81932e-06 8.02641e-06 168 0.300301 -7.90347e-07 0.600731 -1.09292e-06 0.798942 6.41264e-06
-2.7599e-06 -1.81056e-06 7.65986e-06 168.1 0.300297 -8.28789e-07 0.600728 -1.08765e-06 0.798949 6.11984e-06
-2.69839e-06 -1.74382e-06 7.41307e-06 168.2 0.300312 -8.10358e-07 0.600742 -1.04759e-06 0.798971 5.92283e-06
-2.69299e-06 -1.84915e-06 7.01966e-06 168.3 0.300285 -8.08662e-07 0.60073 -1.11084e-06 0.798938 5.60828e-06
-2.79922e-06 -1.79304e-06 6.71765e-06 168.4 0.300297 -8.40598e-07 0.600742 -1.07715e-06 0.798953 5.36709e-06
-2.72691e-06 -1.80124e-06 6.49716e-06 168.5 0.300325 -8.18959e-07 0.600758 -1.08211e-06 0.798973 5.19106e-06
-2.68721e-06 -1.79192e-06 6.16232e-06 168.6 0.300295 -8.06956e-07 0.600739 -1.07648e-06 0.798968 4.9235e-06
-2.75393e-06 -1.77141e-06 5.92859e-06 168.7 0.30031 -8.27034e-07 0.600765 -1.0642e-06 0.798974 4.73679e-06
-2.70268e-06 -1.73841e-06 5.74783e-06 168.8 0.300314 -8.11652e-07 0.600767 -1.04438e-06 0.798971 4.59235e-06
-2.73138e-06 -1.83498e-06 5.41785e-06 168.9 0.300296 -8.20223e-07 0.60076 -1.10238e-06 0.798963 4.32866e-06
-2.75859e-06 -1.77794e-06 5.24325e-06 169 0.300326 -8.28475e-07 0.600764 -1.06812e-06 0.798991 4.18931e-06
-2.69224e-06 -1.77905e-06 5.0651e-06 169.1 0.300296 -8.08468e-07 0.600742 -1.06875e-06 0.798945 4.04674e-06
-2.78319e-06 -1.85586e-06 4.73586e-06 169.2 0.30028 -8.35737e-07 0.600742 -1.11489e-06 0.798953 3.78373e-06
-2.79382e-06 -1.76228e-06 4.65229e-06 169.3 0.300323 -8.39047e-07 0.600754 -1.05869e-06 0.798973 3.71706e-06
-2.73045e-06 -1.82286e-06 4.4249e-06 169.4 0.300278 -8.19893e-07 0.600729 -1.09505e-06 0.798946 3.53525e-06
-2.82401e-06 -1.86313e-06 4.22922e-06 169.5 0.300285 -8.48009e-07 0.600747 -1.11927e-06 0.798951 3.37894e-06
-2.7776e-06 -1.74233e-06 4.16076e-06 169.6 0.300323 -8.34178e-07 0.600758 -1.04672e-06 0.798997 3.32443e-06
-2.73101e-06 -1.87935e-06 3.94904e-06 169.7 0.300286 -8.20082e-07 0.600742 -1.129e-06 0.798947 3.15507e-06
-2.85029e-06 -1.8018e-06 3.73004e-06 169.8 0.300291 -8.55916e-07 0.600731 -1.0824e-06 0.79896 2.98015e-06
-2.78878e-06 -1.79956e-06 3.72761e-06 169.9 0.300318 -8.37523e-07 0.600741 -1.08107e-06 0.798955 2.97819e-06
-2.77686e-06 -1.8581e-06 3.48269e-06 170 0.300277 -8.33825e-07 0.600737 -1.11623e-06 0.798938 2.78245e-06
-2.8365e-06 -1.76172e-06 3.41964e-06 170.1 0.300311 -8.51831e-07 0.600755 -1.05836e-06 0.798968 2.73218e-06
-2.76866e-06 -1.75184e-06 3.33215e-06 170.2 0.300313 -8.31464e-07 0.60074 -1.0524e-06 0.798948 2.66222e-06
-2.78878e-06 -1.84337e-06 3.14095e-06 170.3 0.3003 -8.37473e-07 0.600727 -1.10736e-06 0.798951 2.50946e-06
-2.84507e-06 -1.69404e-06 3.08611e-06 170.4 0.300319 -8.54429e-07 0.600746 -1.01769e-06 0.798976 2.46572e-06
-2.76623e-06 -1.77271e-06 3.00067e-06 170.5 0.300313 -8.30737e-07 0.600743 -1.06495e-06 0.798973 2.39746e-06
-2.82196e-06 -1.83368e-06 2.8783e-06 170.6 0.300312 -8.47467e-07 0.60075 -1.10158e-06 0.798969 2.29967e-06
-2.82699e-06 -1.67298e-06 2.84864e-06 170.7 0.300336 -8.49047e-07 0.600762 -1.00506e-06 0.798987 2.27603e-06
-2.75319e-06 -1.81802e-06 2.70986e-06 170.8 0.300303 -8.26791e-07 0.600733 -1.09214e-06 0.798955 2.16505e-06
-2.83575e-06 -1.80143e-06 2.58432e-06 170.9 0.300311 -8.51608e-07 0.600759 -1.08222e-06 0.798969 2.06479e-06
-2.82382e-06 -1.73804e-06 2.55372e-06 171 0.300326 -8.48066e-07 0.600753 -1.04413e-06 0.798988 2.04039e-06
-2.78804e-06 -1.80553e-06 2.41829e-06 171.1 0.300296 -8.37237e-07 0.600733 -1.08464e-06 0.798956 1.93211e-06
-2.85346e-06 -1.76694e-06 2.35282e-06 171.2 0.300305 -8.56909e-07 0.600738 -1.06147e-06 0.798966 1.87982e-06
-2.8132e-06 -1.74699e-06 2.35468e-06 171.3 0.300335 -8.44901e-07 0.600769 -1.04954e-06 0.798981 1.88135e-06
-2.78822e-06 -1.8389e-06 2.21012e-06 171.4 0.300285 -8.37262e-07 0.600747 -1.10471e-06 0.798951 1.76578e-06
-2.85588e-06 -1.76973e-06 2.16031e-06 171.5 0.300318 -8.57673e-07 0.600758 -1.06318e-06 0.79898 1.72605e-06
-2.78655e-06 -1.72033e-06 2.13774e-06 171.6 0.300323 -8.36864e-07 0.600751 -1.03349e-06 0.798977 1.70801e-06
-2.84693e-06 -1.88327e-06 1.94038e-06 171.7 0.300291 -8.54909e-07 0.600738 -1.13135e-06 0.798949 1.55027e-06
-2.91925e-06 -1.74177e-06 1.95101e-06 171.8 0.300307 -8.76672e-07 0.600762 -1.04639e-06 0.798984 1.55883e-06
-2.8173e-06 -1.82771e-06 1.93292e-06 171.9 0.300304 -8.46046e-07 0.600751 -1.098e-06 0.798977 1.54436e-06
-2.86744e-06 -1.80758e-06 1.76653e-06 172 0.300287 -8.61053e-07 0.600723 -1.08585e-06 0.798961 1.41139e-06
-2.88197e-06 -1.75519e-06 1.82417e-06 172.1 0.300319 -8.65512e-07 0.600752 -1.05443e-06 0.798983 1.45748e-06
-2.81357e-06 -1.86667e-06 1.71821e-06 172.2 0.300304 -8.44926e-07 0.600739 -1.12138e-06 0.798967 1.37279e-06
-2.91273e-06 -1.79956e-06 1.62215e-06 172.3 0.300289 -8.74661e-07 0.600742 -1.08107e-06 0.798963 1.29603e-06
-2.86278e-06 -1.77589e-06 1.67288e-06 172.4 0.30032 -8.59748e-07 0.600756 -1.06687e-06 0.79899 1.33662e-06
-2.82606e-06 -1.83591e-06 1.58894e-06 172.5 0.300285 -8.48623e-07 0.600739 -1.10291e-06 0.798971 1.26952e-06
-2.95224e-06 -1.83144e-06 1.49679e-06 172.6 0.300293 -8.86538e-07 0.600754 -1.10024e-06 0.798972 1.19589e-06
-2.86632e-06 -1.77812e-06 1.54417e-06 172.7 0.30031 -8.60785e-07 0.600746 -1.0682e-06 0.798972 1.23375e-06
-2.91049e-06 -1.8911e-06 1.41919e-06 172.8 0.300273 -8.7394e-07 0.600735 -1.13605e-06 0.798956 1.13387e-06
-2.93845e-06 -1.84747e-06 1.44083e-06 172.9 0.300315 -8.82461e-07 0.600757 -1.10988e-06 0.798981 1.1512e-06
-2.8529e-06 -1.79993e-06 1.44848e-06 173 0.300307 -8.56744e-07 0.600753 -1.08132e-06 0.798972 1.15729e-06
-2.91142e-06 -1.8484e-06 1.33488e-06 173.1 0.300273 -8.74222e-07 0.600731 -1.11039e-06 0.798954 1.0665e-06
-2.95149e-06 -1.80348e-06 1.37237e-06 173.2 0.300319 -8.86389e-07 0.600762 -1.08346e-06 0.798991 1.09651e-06
-2.85085e-06 -1.77271e-06 1.35484e-06 173.3 0.300295 -8.56094e-07 0.600734 -1.06493e-06 0.798975 1.08248e-06
-2.92465e-06 -1.8018e-06 1.25205e-06 173.4 0.300278 -8.7821e-07 0.600738 -1.08241e-06 0.798974 1.00036e-06
-2.91273e-06 -1.79341e-06 1.30596e-06 173.5 0.30033 -8.7478e-07 0.600764 -1.07742e-06 0.798987 1.04345e-06
-2.85197e-06 -1.81839e-06 1.24702e-06 173.6 0.300312 -8.5648e-07 0.600743 -1.09238e-06 0.798963 9.96319e-07
-2.93826e-06 -1.83685e-06 1.16512e-06 173.7 0.300297 -8.82349e-07 0.600758 -1.1035e-06 0.798964 9.30892e-07
-2.90248e-06 -1.69777e-06 1.27873e-06 173.8 0.300323 -8.71679e-07 0.600755 -1.01994e-06 0.798988 1.02169e-06
-2.88235e-06 -1.90862e-06 1.15281e-06 173.9 0.300294 -8.6555e-07 0.600741 -1.14659e-06 0.798946 9.21035e-07
-2.97796e-06 -1.84934e-06 1.11924e-06 174 0.300302 -8.94286e-07 0.600753 -1.11099e-06 0.798964 8.94229e-07
-2.90807e-06 -1.77458e-06 1.15897e-06 174.1 0.300299 -8.73288e-07 0.600745 -1.06607e-06 0.79896 9.25969e-07
-2.93677e-06 -1.85325e-06 1.08155e-06 174.2 0.30026 -8.81796e-07 0.600726 -1.1133e-06 0.798949 8.64107e-07
-2.9815e-06 -1.7839e-06 1.10077e-06 174.3 0.300288 -8.9531e-07 0.600732 -1.07165e-06 0.798954 8.79463e-07
-2.91049e-06 -1.81652e-06 1.09554e-06 174.4 0.300289 -8.73988e-07 0.600741 -1.09126e-06 0.798942 8.75277e-07
-2.9541e-06 -1.90843e-06 1.01869e-06 174.5 0.300267 -8.87019e-07 0.60073 -1.14645e-06 0.798954 8.13887e-07
-2.95019e-06 -1.74046e-06 1.08417e-06 174.6 0.3003 -8.8594e-07 0.600753 -1.04559e-06 0.798977 8.66224e-07
-2.88812e-06 -1.8663e-06 1.06831e-06 174.7 0.300318 -8.67355e-07 0.600742 -1.12116e-06 0.798962 8.53539e-07
-2.9651e-06 -1.83069e-06 9.92016e-07 174.8 0.300286 -8.90376e-07 0.600754 -1.0998e-06 0.798959 7.9258e-07
-2.94124e-06 -1.76116e-06 1.11606e-06 174.9 0.300325 -8.83328e-07 0.60075 -1.05802e-06 0.798978 8.9171e-07
-2.9008e-06 -1.86481e-06 1.01515e-06 175 0.300275 -8.71037e-07 0.600737 -1.12026e-06 0.798944 8.11045e-07
-2.99902e-06 -1.87637e-06 9.61983e-07 175.1 0.300302 -9.00612e-07 0.600759 -1.12724e-06 0.798967 7.68592e-07
-2.91366e-06 -1.68808e-06 1.08118e-06 175.2 0.300321 -8.75033e-07 0.600744 -1.0141e-06 0.798959 8.6382e-07
-2.93341e-06 -1.87338e-06 9.61423e-07 175.3 0.300286 -8.80863e-07 0.60073 -1.1254e-06 0.798939 7.68119e-07
-3.04207e-06 -1.83069e-06 9.84927e-07 175.4 0.300295 -9.13521e-07 0.600743 -1.09978e-06 0.798952 7.8691e-07
-2.91739e-06 -1.78036e-06 1.02559e-06 175.5 0.300309 -8.76117e-07 0.600735 -1.06952e-06 0.798958 8.19406e-07
-2.96603e-06 -1.89296e-06 9.71496e-07 175.6 0.300278 -8.90632e-07 0.600736 -1.13717e-06 0.798949 7.76176e-07
-3.01002e-06 -1.78185e-06 9.91643e-07 175.7 0.300316 -9.03955e-07 0.600738 -1.07042e-06 0.798969 7.92291e-07
-2.94311e-06 -1.81131e-06 1.02e-06 175.8 0.300292 -8.83791e-07 0.600726 -1.0881e-06 0.798958 8.14935e-07
-2.98001e-06 -1.86444e-06 8.91658e-07 175.9 0.30028 -8.94836e-07 0.600725 -1.12001e-06 0.798953 7.12393e-07
-2.99436e-06 -1.72164e-06 1.02615e-06 176 0.300307 -8.99226e-07 0.600744 -1.03426e-06 0.798976 8.19871e-07
-2.90042e-06 -1.77812e-06 1.03399e-06 176.1 0.300296 -8.70986e-07 0.600728 -1.06817e-06 0.798951 8.26105e-07
-3.0335e-06 -1.85512e-06 9.18333e-07 176.2 0.300272 -9.10874e-07 0.600741 -1.11444e-06 0.798954 7.33705e-07
-2.97684e-06 -1.73282e-06 1.031e-06 176.3 0.300296 -8.93933e-07 0.600743 -1.04098e-06 0.798972 8.23742e-07
-2.94758e-06 -1.84729e-06 9.78398e-07 176.4 0.300283 -8.85106e-07 0.60073 -1.10972e-06 0.79895 7.81692e-07
-3.03797e-06 -1.84673e-06 9.17773e-07 176.5 0.300281 -9.12246e-07 0.60073 -1.10938e-06 0.798953 7.33258e-07
-2.94907e-06 -1.75314e-06 1.02578e-06 176.6 0.300302 -8.85613e-07 0.600733 -1.05317e-06 0.798962 8.19558e-07
-2.96324e-06 -1.854e-06 9.174e-07 176.7 0.300258 -8.89736e-07 0.600719 -1.11373e-06 0.798938 7.32945e-07
-3.03928e-06 -1.80254e-06 9.52656e-07 176.8 0.300295 -9.1268e-07 0.600741 -1.08286e-06 0.798961 7.61135e-07
-2.93919e-06 -1.73748e-06 1.03343e-06 176.9 0.300304 -8.8265e-07 0.600748 -1.04379e-06 0.798953 8.25659e-07
-2.99231e-06 -1.90843e-06 8.98e-07 177 0.300275 -8.98516e-07 0.600736 -1.14646e-06 0.798938 7.17447e-07
-3.02884e-06 -1.78073e-06 9.92949e-07 177.1 0.300295 -9.09545e-07 0.600739 -1.06975e-06 0.798968 7.93334e-07
-2.94404e-06 -1.79844e-06 1.04984e-06 177.2 0.300279 -8.84034e-07 0.600739 -1.08039e-06 0.798944 8.38766e-07
-3.01672e-06 -1.83293e-06 9.86979e-07 177.3 0.300264 -9.05814e-07 0.600707 -1.10106e-06 0.798932 7.88529e-07
-3.01132e-06 -1.76619e-06 1.092e-06 177.4 0.3003 -9.04299e-07 0.600742 -1.06102e-06 0.798971 8.72477e-07
-2.93155e-06 -1.8443e-06 1.1183e-06 177.5 0.300283 -8.80294e-07 0.600734 -1.10794e-06 0.798948 8.93466e-07
-3.05121e-06 -1.82734e-06 1.13155e-06 177.6 0.300268 -9.1618e-07 0.600731 -1.09774e-06 0.798953 9.04053e-07
-2.99436e-06 -1.74941e-06 1.33413e-06 177.7 0.300289 -8.99174e-07 0.600738 -1.05094e-06 0.798945 1.0659e-06
-2.96939e-06 -1.87786e-06 1.41173e-06 177.8 0.300272 -8.91625e-07 0.600726 -1.12808e-06 0.798937 1.12788e-06
-3.08065e-06 -1.88159e-06 1.51973e-06 177.9 0.300295 -9.25105e-07 0.600745 -1.13035e-06 0.798958 1.21421e-06
-2.99977e-06 -1.81242e-06 1.54902e-06 178 0.300307 -9.00851e-07 0.600727 -1.08877e-06 0.798961 1.23761e-06
-2.98653e-06 -1.83927e-06 1.55126e-06 178.1 0.300268 -8.96761e-07 0.600714 -1.10487e-06 0.798941 1.23937e-06
-3.04692e-06 -1.74307e-06 1.68706e-06 178.2 0.300303 -9.14999e-07 0.600734 -1.04712e-06 0.798957 1.34789e-06
-2.89297e-06 -1.36239e-06 1.77791e-06 178.3 0.300307 -8.68779e-07 0.60075 -8.18459e-07 0.798976 1.4205e-06
-2.67323e-06 1.24849e-06 2.10454e-06 178.4 0.300282 -8.02722e-07 0.600718 7.49989e-07 0.798936 1.68139e-06
-2.48163e-06 5.70964e-06 2.96019e-06 178.5 0.30032 -7.45283e-07 0.600741 3.43001e-06 0.798963 2.36508e-06
-2.27978e-06 9.11245e-06 2.50616e-06 178.6 0.300298 -6.84615e-07 0.600716 5.474e-06 0.79895 2.00229e-06
-2.3137e-06 1.03348e-05 -6.87957e-07 178.7 0.300285 -6.94772e-07 0.600709 6.20823e-06 0.798941 -5.49637e-07
-2.30047e-06 1.02122e-05 -3.01485e-06 178.8 0.300315 -6.90866e-07 0.600723 6.13469e-06 0.798976 -2.40879e-06
-2.23039e-06 9.87587e-06 -2.8742e-06 178.9 0.300277 -6.69736e-07 0.600709 5.93252e-06 0.798957 -2.29636e-06
-2.33067e-06 9.67639e-06 -2.14949e-06 179 0.300278 -6.99848e-07 0.600707 5.81268e-06 0.798948 -1.71733e-06
-2.25537e-06 9.21629e-06 -1.57476e-06 179.1 0.300289 -6.77262e-07 0.600719 5.5364e-06 0.798969 -1.25819e-06
-2.2399e-06 8.33562e-06 -8.95948e-07 179.2 0.30026 -6.72553e-07 0.600714 5.00733e-06 0.79893 -7.158e-07
-2.3247e-06 7.68835e-06 -6.93926e-08 179.3 0.300277 -6.98054e-07 0.600725 4.61859e-06 0.798946 -5.54409e-08
-2.2686e-06 7.03121e-06 9.52843e-07 179.4 0.300297 -6.81255e-07 0.600733 4.22388e-06 0.798953 7.61276e-07
-2.2932e-06 6.22977e-06 2.21571e-06 179.5 0.300277 -6.88596e-07 0.600719 3.74234e-06 0.798947 1.77024e-06
-2.33011e-06 5.69827e-06 3.9218e-06 179.6 0.300297 -6.99725e-07 0.600738 3.42316e-06 0.798956 3.13335e-06
-2.26003e-06 5.03087e-06 5.86498e-06 179.7 0.300294 -6.78672e-07 0.600734 3.02221e-06 0.798933 4.68573e-06
-2.30029e-06 4.48166e-06 7.83857e-06 179.8 0.300252 -6.90665e-07 0.600714 2.69219e-06 0.798914 6.26234e-06
-2.35713e-06 4.02007e-06 9.95747e-06 179.9 0.300318 -7.07889e-07 0.600758 2.41509e-06 0.798963 7.95564e-06
-2.28612e-06 3.57004e-06 1.18827e-05 180 0.300287 -6.86491e-07 0.600725 2.14461e-06 0.79894 9.4936e-06
-2.37577e-06 3.02493e-06 1.35444e-05 180.1 0.30028 -7.13396e-07 0.600726 1.81715e-06 0.798939 1.08212e-05
-2.35955e-06 2.72031e-06 1.52668e-05 180.2 0.300318 -7.08617e-07 0.600746 1.63422e-06 0.798969 1.21977e-05
-2.31594e-06 2.21902e-06 1.66499e-05 180.3 0.300275 -6.9542e-07 0.600723 1.33302e-06 0.798918 1.33019e-05
-2.39739e-06 1.94646e-06 1.78686e-05 180.4 0.300286 -7.19903e-07 0.600722 1.16928e-06 0.798927 1.42757e-05
-2.38155e-06 1.60866e-06 1.90716e-05 180.5 0.300309 -7.152e-07 0.600728 9.66367e-07 0.798939 1.5237e-05
-2.39627e-06 1.21083e-06 1.99293e-05 180.6 0.300271 -7.19532e-07 0.600706 7.27352e-07 0.79891 1.59217e-05
-2.4615e-06 1.09376e-06 2.08049e-05 180.7 0.300282 -7.39146e-07 0.600722 6.57043e-07 0.798927 1.66216e-05
-2.3685e-06 8.42455e-07 2.15738e-05 180.8 0.300301 -7.11262e-07 0.60073 5.06088e-07 0.798936 1.72361e-05
-2.40186e-06 4.56368e-07 2.20088e-05 180.9 0.300282 -7.21236e-07 0.600723 2.74151e-07 0.798923 1.75834e-05
-2.44995e-06 4.3959e-07 2.24923e-05 181 0.30029 -7.35696e-07 0.600744 2.64081e-07 0.798936 1.79699e-05
-2.35862e-06 1.70392e-07 2.28339e-05 181.1 0.300295 -7.08282e-07 0.600718 1.02358e-07 0.79895 1.82432e-05
-2.4136e-06 -1.37955e-07 2.29371e-05 181.2 0.300275 -7.24746e-07 0.600724 -8.28725e-08 0.798936 1.83252e-05
-2.44603e-06 -1.65545e-07 2.31294e-05 181.3 0.300299 -7.34541e-07 0.600725 -9.94472e-08 0.798949 1.84792e-05
-2.39534e-06 -3.72477e-07 2.31247e-05 181.4 0.300282 -7.19277e-07 0.600731 -2.23759e-07 0.798923 1.84749e-05
-2.46467e-06 -4.96636e-07 2.29844e-05 181.5 0.30028 -7.40091e-07 0.600743 -2.98351e-07 0.798925 1.83628e-05
-2.44827e-06 -5.69901e-07 2.29095e-05 181.6 0.300306 -7.35231e-07 0.60074 -3.42362e-07 0.798948 1.83035e-05
-2.42497e-06 -8.07593e-07 2.26132e-05 181.7 0.300279 -7.28168e-07 0.600727 -4.85143e-07 0.798923 1.80662e-05
-2.5217e-06 -9.32125e-07 2.22566e-05 181.8 0.30026 -7.57166e-07 0.600729 -5.59955e-07 0.798936 1.77816e-05
-2.45218e-06 -8.77875e-07 2.19824e-05 181.9 0.300295 -7.3638e-07 0.600733 -5.27369e-07 0.798964 1.75631e-05
-2.47529e-06 -1.16795e-06 2.14636e-05 182 0.300269 -7.43254e-07 0.600726 -7.01619e-07 0.798929 1.71479e-05
-2.59439e-06 -1.20058e-06 2.10496e-05 182.1 0.300274 -7.79027e-07 0.600725 -7.21217e-07 0.798937 1.68173e-05
-2.49077e-06 -1.21363e-06 2.06575e-05 182.2 0.300275 -7.47913e-07 0.600731 -7.29064e-07 0.798934 1.6504e-05
-2.51071e-06 -1.45467e-06 2.00082e-05 182.3 0.300251 -7.53841e-07 0.600714 -8.73843e-07 0.798904 1.59846e-05
-2.57277e-06 -1.32809e-06 1.95417e-05 182.4 0.300291 -7.7258e-07 0.60074 -7.97838e-07 0.798949 1.56128e-05
-2.46616e-06 -1.44759e-06 1.90041e-05 182.5 0.300296 -7.40579e-07 0.600741 -8.69627e-07 0.798939 1.51831e-05
-2.54202e-06 -1.59487e-06 1.83402e-05 182.6 0.300268 -7.63287e-07 0.600717 -9.58063e-07 0.798905 1.46521e-05
-2.61899e-06 -1.51359e-06 1.78328e-05 182.7 0.300307 -7.86502e-07 0.600727 -9.09251e-07 0.79895 1.42475e-05
-2.5286e-06 -1.62246e-06 1.71987e-05 182.8 0.300279 -7.59285e-07 0.600732 -9.74661e-07 0.798921 1.37404e-05
-2.62663e-06 -1.67261e-06 1.65802e-05 182.9 0.300266 -7.88689e-07 0.600728 -1.00478e-06 0.798926 1.32463e-05
-2.59085e-06 -1.64427e-06 1.61019e-05 183 0.30032 -7.78083e-07 0.600741 -9.87779e-07 0.798965 1.28648e-05
-2.54873e-06 -1.68043e-06 1.54747e-05 183.1 0.300259 -7.6528e-07 0.600709 -1.00945e-06 0.798923 1.23631e-05
-2.67379e-06 -1.74401e-06 1.48306e-05 183.2 0.300279 -8.02882e-07 0.600724 -1.04767e-06 0.798921 1.18485e-05
-2.57314e-06 -1.68976e-06 1.44079e-05 183.3 0.300301 -7.72717e-07 0.600737 -1.0151e-06 0.798949 1.15112e-05
-2.60054e-06 -1.75034e-06 1.37493e-05 183.4 0.300251 -7.80816e-07 0.600717 -1.05146e-06 0.798902 1.09843e-05
-2.67714e-06 -1.64129e-06 1.32497e-05 183.5 0.300289 -8.03916e-07 0.600745 -9.85995e-07 0.79894 1.05857e-05
-2.57985e-06 -1.76806e-06 1.27501e-05 183.6 0.300312 -7.74762e-07 0.600759 -1.06218e-06 0.798967 1.01869e-05
-2.6175e-06 -1.84244e-06 1.21527e-05 183.7 0.300261 -7.85934e-07 0.600722 -1.10679e-06 0.798918 9.70898e-06
-2.67453e-06 -1.69479e-06 1.17227e-05 183.8 0.300293 -8.03145e-07 0.600733 -1.01812e-06 0.798952 9.36587e-06
-2.60129e-06 -1.79359e-06 1.12336e-05 183.9 0.300315 -7.81205e-07 0.600749 -1.0775e-06 0.798955 8.97512e-06
-2.69541e-06 -1.79714e-06 1.06937e-05 184 0.300284 -8.09388e-07 0.600739 -1.07961e-06 0.798937 8.54363e-06
-2.71106e-06 -1.72201e-06 1.03065e-05 184.1 0.300316 -8.14175e-07 0.600749 -1.03449e-06 0.798952 8.23438e-06
-2.63334e-06 -1.84785e-06 9.82334e-06 184.2 0.300261 -7.90691e-07 0.600716 -1.11003e-06 0.798934 7.8482e-06
-2.73567e-06 -1.85623e-06 9.39113e-06 184.3 0.300276 -8.21454e-07 0.60072 -1.11508e-06 0.798941 7.50296e-06
-2.70491e-06 -1.78036e-06 9.05984e-06 184.4 0.300298 -8.1228e-07 0.600726 -1.06951e-06 0.798959 7.23844e-06
-2.65888e-06 -1.89389e-06 8.62408e-06 184.5 0.30026 -7.98354e-07 0.600722 -1.1377e-06 0.798937 6.8901e-06
-2.72448e-06 -1.78893e-06 8.26854e-06 184.6 0.300287 -8.18127e-07 0.600734 -1.07467e-06 0.798957 6.60621e-06
-2.64378e-06 -1.82454e-06 7.96989e-06 184.7 0.300299 -7.93925e-07 0.600738 -1.09607e-06 0.798966 6.36767e-06
-2.69317e-06 -1.81373e-06 7.53507e-06 184.8 0.300274 -8.0869e-07 0.600717 -1.08954e-06 0.798935 6.02003e-06
-2.77928e-06 -1.80963e-06 7.23045e-06 184.9 0.300311 -8.34647e-07 0.600746 -1.08713e-06 0.798965 5.77687e-06
-2.68833e-06 -1.76377e-06 6.98552e-06 185 0.300301 -8.07308e-07 0.600732 -1.05955e-06 0.798963 5.58117e-06
-2.7366e-06 -1.86723e-06 6.57103e-06 185.1 0.300273 -8.21725e-07 0.600726 -1.1217e-06 0.798944 5.24989e-06
-2.78599e-06 -1.73524e-06 6.36304e-06 185.2 0.300299 -8.3663e-07 0.600734 -1.04242e-06 0.798955 5.08378e-06
-2.70734e-06 -1.8072e-06 6.11177e-06 185.3 0.300273 -8.12941e-07 0.600722 -1.08563e-06 0.798937 4.88292e-06
-2.77555e-06 -1.85679e-06 5.74802e-06 185.4 0.300284 -8.33453e-07 0.600714 -1.1154e-06 0.798944 4.59235e-06
-2.76139e-06 -1.7785e-06 5.62528e-06 185.5 0.300303 -8.29253e-07 0.60074 -1.06841e-06 0.798969 4.49442e-06
-2.71144e-06 -1.87767e-06 5.32644e-06 185.6 0.300267 -8.14156e-07 0.600711 -1.12794e-06 0.798934 4.25548e-06
-2.79009e-06 -1.88345e-06 5.08208e-06 185.7 0.300283 -8.37817e-07 0.600725 -1.13144e-06 0.798946 4.0603e-06
-2.76232e-06 -1.76656e-06 4.96829e-06 185.8 0.300296 -8.29512e-07 0.600713 -1.0612e-06 0.798957 3.96945e-06
-2.76754e-06 -1.89296e-06 4.64371e-06 185.9 0.300273 -8.31018e-07 0.600715 -1.13713e-06 0.798929 3.70999e-06
-2.85402e-06 -1.83181e-06 4.46892e-06 186 0.300287 -8.57023e-07 0.600719 -1.1004e-06 0.798957 3.57047e-06
-2.78021e-06 -1.79397e-06 4.38927e-06 186.1 0.300301 -8.34899e-07 0.60073 -1.07769e-06 0.798963 3.50686e-06
-2.77313e-06 -1.87059e-06 4.10349e-06 186.2 0.300263 -8.32669e-07 0.600712 -1.12369e-06 0.798924 3.27838e-06
-2.84656e-06 -1.80739e-06 3.98653e-06 186.3 0.300294 -8.54805e-07 0.600738 -1.08577e-06 0.798957 3.18507e-06
-2.764e-06 -1.80646e-06 3.87573e-06 186.4 0.300311 -8.30058e-07 0.600729 -1.08519e-06 0.798949 3.09651e-06
-2.78692e-06 -1.87954e-06 3.69124e-06 186.5 0.300277 -8.36848e-07 0.600724 -1.12908e-06 0.798936 2.94906e-06
-2.81525e-06 -1.70616e-06 3.62241e-06 186.6 0.300312 -8.45454e-07 0.600735 -1.02495e-06 0.798959 2.89415e-06
-2.75617e-06 -1.78129e-06 3.48996e-06 186.7 0.300284 -8.27634e-07 0.600734 -1.07008e-06 0.798949 2.7883e-06
-2.82364e-06 -1.82249e-06 3.2747e-06 186.8 0.300279 -8.4788e-07 0.60074 -1.09484e-06 0.798971 2.61639e-06
-2.80612e-06 -1.77794e-06 3.25194e-06 186.9 0.300318 -8.42728e-07 0.600749 -1.06809e-06 0.798976 2.59822e-06
-2.79232e-06 -1.85884e-06 3.08685e-06 187 0.300287 -8.38499e-07 0.600731 -1.11666e-06 0.798944 2.46622e-06
-2.8803e-06 -1.82436e-06 2.93258e-06 187.1 0.300281 -8.64898e-07 0.600727 -1.09594e-06 0.798943 2.34297e-06
-2.83463e-06 -1.79509e-06 2.90535e-06 187.2 0.30031 -8.51269e-07 0.600728 -1.07836e-06 0.79896 2.32126e-06
-2.79475e-06 -1.88979e-06 2.75724e-06 187.3 0.300275 -8.39193e-07 0.600718 -1.13523e-06 0.798942 2.20287e-06
-2.88794e-06 -1.82827e-06 2.65688e-06 187.4 0.300295 -8.67234e-07 0.600736 -1.09831e-06 0.798969 2.12277e-06
-2.78375e-06 -1.80758e-06 2.67311e-06 187.5 0.300298 -8.35955e-07 0.600736 -1.08588e-06 0.798972 2.13574e-06
-2.81599e-06 -1.89706e-06 2.4847e-06 187.6 0.300268 -8.45552e-07 0.600728 -1.13962e-06 0.798952 1.98516e-06
-2.87955e-06 -1.78036e-06 2.42333e-06 187.7 0.300287 -8.64691e-07 0.600728 -1.06951e-06 0.798966 1.93616e-06
-2.79456e-06 -1.8374e-06 2.37353e-06 187.8 0.300282 -8.39157e-07 0.600717 -1.10376e-06 0.798953 1.89633e-06
-2.87508e-06 -1.88476e-06 2.22075e-06 187.9 0.300258 -8.63266e-07 0.600719 -1.13221e-06 0.798959 1.77429e-06
-2.88253e-06 -1.80478e-06 2.22504e-06 188 0.300297 -8.65615e-07 0.600735 -1.08419e-06 0.798969 1.77774e-06
-2.79307e-06 -1.77682e-06 2.17841e-06 188.1 0.300273 -8.38684e-07 0.600719 -1.06737e-06 0.798973 1.74049e-06
-2.91217e-06 -1.83815e-06 2.00623e-06 188.2 0.300275 -8.74452e-07 0.600715 -1.1042e-06 0.798955 1.60289e-06
-2.87806e-06 -1.75501e-06 2.06275e-06 188.3 0.300316 -8.64327e-07 0.600734 -1.05429e-06 0.79899 1.64812e-06
-2.82979e-06 -1.86332e-06 1.91389e-06 188.4 0.300278 -8.49724e-07 0.600722 -1.11934e-06 0.79895 1.5291e-06
-2.90956e-06 -1.82417e-06 1.8113e-06 188.5 0.300278 -8.73677e-07 0.600735 -1.09584e-06 0.79897 1.44717e-06
-2.8529e-06 -1.74997e-06 1.9055e-06 188.6 0.300315 -8.56769e-07 0.600737 -1.05127e-06 0.798974 1.52244e-06
-2.84787e-06 -1.89781e-06 1.72455e-06 188.7 0.300268 -8.55124e-07 0.600712 -1.14004e-06 0.798955 1.37784e-06
-2.96305e-06 -1.7785e-06 1.69676e-06 188.8 0.300289 -8.89771e-07 0.60073 -1.0684e-06 0.79897 1.35566e-06
-2.83557e-06 -1.74736e-06 1.69471e-06 188.9 0.300305 -8.51535e-07 0.600736 -1.0497e-06 0.79898 1.35404e-06
-2.8816e-06 -1.84766e-06 1.54977e-06 189 0.300276 -8.65275e-07 0.600723 -1.10993e-06 0.79895 1.23819e-06
-2.91328e-06 -1.76377e-06 1.60592e-06 189.1 0.300289 -8.74826e-07 0.600746 -1.05958e-06 0.798979 1.28309e-06
-2.85607e-06 -1.81876e-06 1.56693e-06 189.2 0.300276 -8.57608e-07 0.600715 -1.09256e-06 0.798954 1.2519e-06
-2.90471e-06 -1.87394e-06 1.44624e-06 189.3 0.300263 -8.72178e-07 0.600712 -1.1257e-06 0.798944 1.15546e-06
-2.92577e-06 -1.75948e-06 1.48728e-06 189.4 0.300303 -8.78619e-07 0.600733 -1.05698e-06 0.79897 1.18829e-06
-2.85719e-06 -1.83274e-06 1.42945e-06 189.5 0.300267 -8.57919e-07 0.600719 -1.10096e-06 0.798941 1.14205e-06
-2.9487e-06 -1.84057e-06 1.34569e-06 189.6 0.300261 -8.85378e-07 0.600719 -1.10567e-06 0.798968 1.07517e-06
-2.90732e-06 -1.77271e-06 1.40576e-06 189.7 0.300317 -8.73117e-07 0.60075 -1.06496e-06 0.798988 1.12319e-06
-2.84507e-06 -1.84281e-06 1.30671e-06 189.8 0.300269 -8.54285e-07 0.600711 -1.107e-06 0.798948 1.04399e-06
-2.95857e-06 -1.87749e-06 1.2694e-06 189.9 0.300308 -8.88484e-07 0.600741 -1.12788e-06 0.798983 1.01423e-06
-2.90117e-06 -1.72518e-06 1.35446e-06 190 0.300295 -8.71207e-07 0.600734 -1.03637e-06 0.798963 1.08217e-06
-2.90378e-06 -1.9323e-06 1.18751e-06 190.1 0.30027 -8.71917e-07 0.600723 -1.16077e-06 0.798946 9.48756e-07
-2.9897e-06 -1.82566e-06 1.15263e-06 190.2 0.300286 -8.97765e-07 0.600727 -1.09672e-06 0.798956 9.20897e-07
-2.91739e-06 -1.86761e-06 1.23657e-06 190.3 0.300277 -8.76024e-07 0.600708 -1.12189e-06 0.798949 9.87956e-07
-2.92801e-06 -1.89557e-06 1.09834e-06 190.4 0.300267 -8.79183e-07 0.600717 -1.1387e-06 0.79893 8.77499e-07
-3.00554e-06 -1.8031e-06 1.11495e-06 190.5 0.300292 -9.02541e-07 0.60073 -1.08318e-06 0.798962 8.90799e-07
-2.89726e-06 -1.86388e-06 1.14666e-06 190.6 0.30027 -8.69959e-07 0.600721 -1.11967e-06 0.798948 9.16119e-07
-2.96845e-06 -1.88215e-06 1.03324e-06 190.7 0.30027 -8.91338e-07 0.600707 -1.13062e-06 0.798937 8.25495e-07
-2.98336e-06 -1.74662e-06 1.17165e-06 190.8 0.300309 -8.95931e-07 0.600737 -1.04926e-06 0.798964 9.36109e-07
-2.90173e-06 -1.78241e-06 1.09144e-06 190.9 0.300272 -8.71309e-07 0.600727 -1.07074e-06 0.798947 8.72003e-07
-2.98914e-06 -1.89613e-06 9.94441e-07 191 0.300279 -8.97578e-07 0.600747 -1.13909e-06 0.798964 7.94523e-07
-2.9651e-06 -1.78763e-06 1.10114e-06 191.1 0.300297 -8.90409e-07 0.600736 -1.07389e-06 0.798973 8.79782e-07
-2.9377e-06 -1.84878e-06 1.031e-06 191.2 0.300257 -8.82065e-07 0.60072 -1.1106e-06 0.798951 8.2372e-07
-2.98411e-06 -1.8842e-06 9.98172e-07 191.3 0.300275 -8.96054e-07 0.600734 -1.1319e-06 0.798949 7.97489e-07
-2.95708e-06 -1.77961e-06 1.05395e-06 191.4 0.300297 -8.88003e-07 0.600733 -1.06907e-06 0.798963 8.42065e-07
-2.95578e-06 -1.92428e-06 9.65714e-07 191.5 0.300257 -8.87494e-07 0.600719 -1.15595e-06 0.798928 7.71536e-07
-3.01356e-06 -1.81876e-06 9.82316e-07 191.6 0.300285 -9.04924e-07 0.600734 -1.09259e-06 0.798969 7.84839e-07
-2.94087e-06 -1.77719e-06 1.03436e-06 191.7 0.300295 -8.83129e-07 0.600724 -1.0676e-06 0.798966 8.26418e-07
-2.97088e-06 -1.87022e-06 9.25235e-07 191.8 0.300265 -8.92051e-07 0.600738 -1.12351e-06 0.798953 7.3922e-07
-3.00685e-06 -1.77141e-06 1.02205e-06 191.9 0.300308 -9.0298e-07 0.600746 -1.06417e-06 0.798974 8.16591e-07
-2.90322e-06 -1.8484e-06 1.00078e-06 192 0.300304 -8.71849e-07 0.600737 -1.1104e-06 0.798966 7.99592e-07
-2.96193e-06 -1.82678e-06 9.60864e-07 192.1 0.300278 -8.89403e-07 0.600721 -1.09739e-06 0.798962 7.67693e-07
-2.96491e-06 -1.72424e-06 1.08361e-06 192.2 0.300312 -8.904e-07 0.600767 -1.03587e-06 0.798978 8.65778e-07
-2.90285e-06 -1.81447e-06 1.00582e-06 192.3 0.300275 -8.71654e-07 0.600727 -1.09e-06 0.798948 8.03597e-07
-3.00144e-06 -1.84449e-06 9.1796e-07 192.4 0.300281 -9.01277e-07 0.600732 -1.10804e-06 0.798962 7.33415e-07
-2.94012e-06 -1.7729e-06 1.02653e-06 192.5 0.300301 -8.82922e-07 0.600754 -1.06508e-06 0.798961 8.20154e-07
-2.95149e-06 -1.86089e-06 9.75041e-07 192.6 0.300269 -8.86242e-07 0.600734 -1.1179e-06 0.798947 7.79006e-07
-3.03238e-06 -1.87283e-06 9.14042e-07 192.7 0.300276 -9.10552e-07 0.60073 -1.12506e-06 0.798954 7.30278e-07
-2.96193e-06 -1.76936e-06 1.0116e-06 192.8 0.300279 -8.89404e-07 0.600732 -1.06291e-06 0.798946 8.08215e-07
-2.99119e-06 -1.9075e-06 9.18333e-07 192.9 0.30026 -8.98134e-07 0.600711 -1.14586e-06 0.798929 7.33683e-07
-3.04524e-06 -1.78782e-06 9.45381e-07 193 0.300287 -9.14446e-07 0.600714 -1.07397e-06 0.798958 7.5532e-07
-2.94832e-06 -1.8031e-06 1.05488e-06 193.1 0.300281 -8.85326e-07 0.600717 -1.08315e-06 0.798955 8.42801e-07
-3.00871e-06 -1.84561e-06 8.9371e-07 193.2 0.300259 -9.03393e-07 0.60069 -1.10864e-06 0.798944 7.14024e-07
-3.01132e-06 -1.85661e-06 9.72989e-07 193.3 0.300308 -9.04325e-07 0.600717 -1.1153e-06 0.798968 7.77387e-07
-2.93304e-06 -1.83685e-06 9.81197e-07 193.4 0.300281 -8.80736e-07 0.600714 -1.10342e-06 0.798944 7.83921e-07
-3.02232e-06 -1.80963e-06 9.09192e-07 193.5 0.300242 -9.07426e-07 0.60071 -1.08706e-06 0.798936 7.26386e-07
-2.99977e-06 -1.78129e-06 1.03007e-06 193.6 0.300296 -9.00816e-07 0.600745 -1.0701e-06 0.798975 8.23e-07
-2.94385e-06 -1.82436e-06 1.01552e-06 193.7 0.300277 -8.8397e-07 0.600716 -1.09592e-06 0.798945 8.11345e-07
-3.03685e-06 -1.81913e-06 9.97052e-07 193.8 0.300261 -9.11849e-07 0.600711 -1.09277e-06 0.798947 7.96592e-07
-2.98075e-06 -1.7496e-06 1.04891e-06 193.9 0.300307 -8.9514e-07 0.60073 -1.05104e-06 0.79896 8.38037e-07
-2.95895e-06 -1.85605e-06 1.0422e-06 194 0.300265 -8.88469e-07 0.60072 -1.11496e-06 0.798933 8.32644e-07
-3.05922e-06 -1.81205e-06 1.10095e-06 194.1 0.300281 -9.18625e-07 0.600725 -1.08854e-06 0.798956 8.79614e-07
-2.96976e-06 -1.76563e-06 1.19553e-06 194.2 0.300305 -8.91834e-07 0.600744 -1.06069e-06 0.798958 9.55178e-07
-3.00442e-06 -1.85045e-06 1.26343e-06 194.3 0.300267 -9.0213e-07 0.600722 -1.11161e-06 0.798946 1.00941e-06
-3.05642e-06 -1.81895e-06 1.42292e-06 194.4 0.3003 -9.17844e-07 0.600736 -1.09271e-06 0.798962 1.13686e-06
-2.96324e-06 -1.77141e-06 1.57029e-06 194.5 0.300293 -8.89838e-07 0.600716 -1.06412e-06 0.798954 1.25459e-06
-3.01318e-06 -1.86033e-06 1.48952e-06 194.6 0.300285 -9.04813e-07 0.600734 -1.11757e-06 0.798968 1.19007e-06
-3.04058e-06 -1.74102e-06 1.59752e-06 194.7 0.300306 -9.13105e-07 0.600767 -1.04595e-06 0.79898 1.27639e-06
-2.94963e-06 -1.82957e-06 1.75291e-06 194.8 0.300285 -8.8573e-07 0.600732 -1.09908e-06 0.798959 1.4005e-06
-2.97777e-06 -1.52943e-06 1.70814e-06 194.9 0.30027 -8.94136e-07 0.600731 -9.18776e-07 0.798939 1.3647e-06
-2.74741e-06 5.90781e-07 2.09969e-06 195 0.300312 -8.25078e-07 0.600734 3.54902e-07 0.798983 1.67761e-06
-2.46933e-06 4.85861e-06 2.73634e-06 195.1 0.300297 -7.41532e-07 0.600722 2.91867e-06 0.798948 2.1862e-06
-2.41435e-06 8.55989e-06 2.68169e-06 195.2 0.300293 -7.25011e-07 0.600721 5.1421e-06 0.79896 2.14256e-06
-2.2645e-06 1.03216e-05 3.17117e-09 195.3 0.300318 -6.80071e-07 0.600743 6.20064e-06 0.798978 2.53369e-09
-2.2617e-06 1.0085e-05 -2.79995e-06 195.4 0.300273 -6.7913e-07 0.600717 6.05825e-06 0.798943 -2.237e-06
-2.31147e-06 9.96274e-06 -3.04283e-06 195.5 0.300282 -6.94093e-07 0.600726 5.98487e-06 0.79896 -2.4311e-06
-2.23282e-06 9.82926e-06 -2.10528e-06 195.6 0.300313 -6.70543e-07 0.600731 5.90474e-06 0.798973 -1.68206e-06
-2.24176e-06 9.22748e-06 -1.71933e-06 195.7 0.300253 -6.73095e-07 0.600695 5.5429e-06 0.798941 -1.37364e-06
-2.30327e-06 8.54125e-06 -9.7616e-07 195.8 0.300287 -6.9164e-07 0.60073 5.13099e-06 0.798972 -7.79924e-07
-2.23934e-06 7.72918e-06 -1.91576e-07 195.9 0.300282 -6.72434e-07 0.600722 4.64309e-06 0.798964 -1.53062e-07
-2.3316e-06 7.01182e-06 5.91516e-07 196 0.30026 -7.00085e-07 0.600718 4.21212e-06 0.798945 4.72589e-07
-2.3055e-06 6.44322e-06 1.90457e-06 196.1 0.300303 -6.9235e-07 0.600732 3.87065e-06 0.798986 1.52172e-06
-2.25108e-06 5.81366e-06 3.49761e-06 196.2 0.300267 -6.75926e-07 0.600715 3.49235e-06 0.79895 2.79442e-06
-2.33253e-06 5.05585e-06 5.25929e-06 196.3 0.300267 -7.00381e-07 0.600716 3.03713e-06 0.798973 4.20203e-06
-2.32619e-06 4.62409e-06 7.36606e-06 196.4 0.300291 -6.98535e-07 0.600719 2.77778e-06 0.798983 5.88536e-06
-2.28314e-06 4.04039e-06 9.33629e-06 196.5 0.300252 -6.85517e-07 0.600708 2.4271e-06 0.798934 7.45908e-06
-2.39925e-06 3.53779e-06 1.12213e-05 196.6 0.300279 -7.20446e-07 0.600739 2.12529e-06 0.798952 8.96526e-06
-2.33812e-06 3.13064e-06 1.31215e-05 196.7 0.30031 -7.0216e-07 0.600736 1.88068e-06 0.798977 1.04838e-05
-2.34893e-06 2.68788e-06 1.47084e-05 196.8 0.300268 -7.05308e-07 0.600707 1.61463e-06 0.798933 1.17511e-05
-2.43131e-06 2.34001e-06 1.61551e-05 196.9 0.300281 -7.30077e-07 0.600723 1.4057e-06 0.798958 1.29072e-05
-2.33477e-06 1.98804e-06 1.74957e-05 197 0.30028 -7.01084e-07 0.600716 1.19425e-06 0.79895 1.39782e-05
-2.38322e-06 1.63644e-06 1.85416e-05 197.1 0.300258 -7.15582e-07 0.6007 9.83009e-07 0.798924 1.48134e-05
-2.42013e-06 1.3926e-06 1.96377e-05 197.2 0.300307 -7.26782e-07 0.600728 8.3657e-07 0.798969 1.56899e-05
-2.34819e-06 1.08574e-06 2.04725e-05 197.3 0.300276 -7.05105e-07 0.600711 6.52215e-07 0.798945 1.63564e-05
-2.40764e-06 7.92306e-07 2.10845e-05 197.4 0.300265 -7.22929e-07 0.600706 4.75943e-07 0.79893 1.68451e-05
-2.42814e-06 6.63487e-07 2.17566e-05 197.5 0.300298 -7.29166e-07 0.60073 3.98576e-07 0.798955 1.73826e-05
-2.39683e-06 2.86908e-07 2.21989e-05 197.6 0.300267 -7.19688e-07 0.600716 1.7235e-07 0.798924 1.77352e-05
-2.46411e-06 1.30497e-07 2.24349e-05 197.7 0.300287 -7.39941e-07 0.600719 7.83923e-08 0.798939 1.79241e-05
-2.42535e-06 1.73375e-08 2.2752e-05 197.8 0.300315 -7.28367e-07 0.600731 1.04152e-08 0.798956 1.81779e-05
-2.40578e-06 -1.94255e-07 2.28542e-05 197.9 0.300259 -7.22355e-07 0.600715 -1.16692e-07 0.798937 1.82591e-05
-2.50549e-06 -3.33328e-07 2.28473e-05 198 0.300274 -7.52334e-07 0.600715 -2.00235e-07 0.798956 1.8254e-05
-2.42274e-06 -4.62334e-07 2.2822e-05 198.1 0.300309 -7.2757e-07 0.600733 -2.77739e-07 0.798969 1.8234e-05
-2.47492e-06 -7.1233e-07 2.25787e-05 198.2 0.300257 -7.43114e-07 0.600712 -4.27905e-07 0.798923 1.80387e-05
-2.55469e-06 -7.54649e-07 2.23985e-05 198.3 0.300281 -7.67125e-07 0.600719 -4.53332e-07 0.798945 1.78952e-05
-2.43895e-06 -8.6408e-07 2.21713e-05 198.4 0.300279 -7.32366e-07 0.600721 -5.19071e-07 0.798952 1.77138e-05
-2.53121e-06 -1.008e-06 2.16843e-05 198.5 0.300262 -7.60025e-07 0.600696 -6.05501e-07 0.798923 1.73241e-05
-2.56122e-06 -1.02403e-06 2.13686e-05 198.6 0.300287 -7.691e-07 0.600728 -6.15165e-07 0.798949 1.70725e-05
-2.46635e-06 -1.22239e-06 2.09504e-05 198.7 0.300266 -7.40561e-07 0.600703 -7.34293e-07 0.798933 1.6738e-05
-2.56271e-06 -1.32921e-06 2.04113e-05 198.8 0.300241 -7.69431e-07 0.600694 -7.98449e-07 0.798926 1.63071e-05
-2.55562e-06 -1.28559e-06 1.99657e-05 198.9 0.300288 -7.67424e-07 0.600718 -7.72275e-07 0.798946 1.59515e-05
-2.51779e-06 -1.38141e-06 1.94029e-05 199 0.300263 -7.56e-07 0.600716 -8.29835e-07 0.798944 1.55018e-05
-2.59551e-06 -1.42168e-06 1.88474e-05 199.1 0.30025 -7.79301e-07 0.600703 -8.54005e-07 0.79893 1.50577e-05
-2.55842e-06 -1.45542e-06 1.83484e-05 199.2 0.300302 -7.68299e-07 0.600725 -8.74307e-07 0.79896 1.46596e-05
-2.53326e-06 -1.61966e-06 1.76839e-05 199.3 0.30027 -7.60663e-07 0.60071 -9.72947e-07 0.798918 1.4128e-05
-2.63446e-06 -1.55572e-06 1.712e-05 199.4 0.300281 -7.91078e-07 0.600727 -9.34562e-07 0.798941 1.36779e-05
-2.57687e-06 -1.57511e-06 1.65867e-05 199.5 0.300297 -7.73828e-07 0.600732 -9.46217e-07 0.79896 1.32521e-05
-2.61713e-06 -1.74662e-06 1.59245e-05 199.6 0.300248 -7.85787e-07 0.600714 -1.04922e-06 0.798921 1.27224e-05
-2.65031e-06 -1.64893e-06 1.5382e-05 199.7 0.300287 -7.95852e-07 0.600716 -9.90539e-07 0.798952 1.22895e-05
-2.58172e-06 -1.70187e-06 1.48732e-05 199.8 0.300267 -7.75205e-07 0.6007 -1.02232e-06 0.798934 1.18827e-05
-2.64061e-06 -1.81895e-06 1.4232e-05 199.9 0.300265 -7.92883e-07 0.600719 -1.09268e-06 0.798913 1.13701e-05
-2.68068e-06 -1.66589e-06 1.37522e-05 200 0.300285 -8.04969e-07 0.600724 -1.00074e-06 0.798943 1.09873e-05
-2.61638e-06 -1.77309e-06 1.32294e-05 200.1 0.300278 -7.85642e-07 0.600716 -1.06512e-06 0.79893 1.05693e-05
-2.67435e-06 -1.76395e-06 1.26563e-05 200.2 0.300264 -8.0301e-07 0.600708 -1.05962e-06 0.79894 1.01116e-05
-2.65627e-06 -1.74307e-06 1.22446e-05 200.3 0.300301 -7.97679e-07 0.600728 -1.04711e-06 0.798986 9.78328e-06
-2.60166e-06 -1.80795e-06 1.169e-05 200.4 0.300267 -7.81192e-07 0.600716 -1.08606e-06 0.798937 9.33961e-06
-2.69597e-06 -1.79378e-06 1.11623e-05 200.5 0.300267 -8.09509e-07 0.600717 -1.07756e-06 0.798944 8.91807e-06
-2.65757e-06 -1.72499e-06 1.08029e-05 200.6 0.300292 -7.98047e-07 0.600723 -1.03624e-06 0.798949 8.63093e-06
-2.65459e-06 -1.84896e-06 1.02587e-05 200.7 0.300255 -7.97053e-07 0.600706 -1.11068e-06 0.798936 8.19607e-06
-2.74666e-06 -1.72592e-06 9.80712e-06 200.8 0.300284 -8.24779e-07 0.600732 -1.03682e-06 0.798958 7.83548e-06
-2.65925e-06 -1.79322e-06 9.48962e-06 200.9 0.3003 -7.98573e-07 0.60072 -1.07723e-06 0.798953 7.58176e-06
-2.70715e-06 -1.82231e-06 9.00611e-06 201 0.300255 -8.12836e-07 0.600701 -1.09466e-06 0.798933 7.19528e-06
-2.78226e-06 -1.80963e-06 8.6336e-06 201.1 0.300277 -8.35448e-07 0.600718 -1.08708e-06 0.798961 6.8979e-06
-2.66223e-06 -1.81168e-06 8.27171e-06 201.2 0.30026 -7.99362e-07 0.600725 -1.08832e-06 0.798937 6.60858e-06
-2.72952e-06 -1.85847e-06 7.86319e-06 201.3 0.300254 -8.19547e-07 0.600708 -1.1164e-06 0.798935 6.28217e-06
-2.80574e-06 -1.76134e-06 7.5804e-06 201.4 0.30028 -8.42509e-07 0.600712 -1.05806e-06 0.798944 6.05631e-06
-2.69969e-06 -1.86742e-06 7.24892e-06 201.5 0.300271 -8.10641e-07 0.600723 -1.1218e-06 0.798932 5.79139e-06
-2.79028e-06 -1.85623e-06 6.86502e-06 201.6 0.300258 -8.37802e-07 0.600717 -1.11507e-06 0.798926 5.48464e-06
-2.77891e-06 -1.8361e-06 6.68837e-06 201.7 0.300296 -8.34495e-07 0.600733 -1.10301e-06 0.798957 5.34372e-06
-2.70696e-06 -1.86761e-06 6.3082e-06 201.8 0.300247 -8.12758e-07 0.600697 -1.12187e-06 0.798913 5.0397e-06
-2.8324e-06 -1.85698e-06 6.01571e-06 201.9 0.300258 -8.50449e-07 0.600721 -1.11553e-06 0.798928 4.80611e-06
-2.75747e-06 -1.83349e-06 5.86106e-06 202 0.300287 -8.28033e-07 0.600724 -1.10142e-06 0.79894 4.68264e-06
-2.73417e-06 -1.9308e-06 5.52828e-06 202.1 0.300272 -8.20997e-07 0.600694 -1.15982e-06 0.798919 4.41664e-06
-2.84526e-06 -1.83386e-06 5.31115e-06 202.2 0.300295 -8.54417e-07 0.600734 -1.10166e-06 0.798959 4.24339e-06
-2.75934e-06 -1.79826e-06 5.16564e-06 202.3 0.300282 -8.28578e-07 0.600706 -1.08022e-06 0.798949 4.12709e-06
-2.78729e-06 -1.90862e-06 4.84629e-06 202.4 0.300266 -8.36929e-07 0.600695 -1.1465e-06 0.798922 3.87181e-06
-2.84544e-06 -1.79844e-06 4.70881e-06 202.5 0.300276 -8.54417e-07 0.600736 -1.08039e-06 0.798946 3.76208e-06
-2.74648e-06 -1.78744e-06 4.55007e-06 202.6 0.300279 -8.2471e-07 0.600708 -1.07373e-06 0.798931 3.63519e-06
-2.82289e-06 -1.91384e-06 4.23015e-06 202.7 0.300255 -8.47587e-07 0.600712 -1.14967e-06 0.798934 3.37961e-06
-2.85625e-06 -1.79882e-06 4.17605e-06 202.8 0.300284 -8.57686e-07 0.600734 -1.08061e-06 0.798961 3.3365e-06
-2.77742e-06 -1.88103e-06 3.99138e-06 202.9 0.300251 -8.33921e-07 0.600706 -1.12995e-06 0.798934 3.18885e-06
-2.8542e-06 -1.87245e-06 3.78395e-06 203 0.300262 -8.5701e-07 0.600716 -1.12481e-06 0.79893 3.02311e-06
-2.82942e-06 -1.81895e-06 3.72892e-06 203.1 0.300277 -8.49607e-07 0.600721 -1.09268e-06 0.798959 2.97925e-06
-2.79698e-06 -1.89035e-06 3.56607e-06 203.2 0.300254 -8.39806e-07 0.600711 -1.13555e-06 0.798933 2.84905e-06
-2.87023e-06 -1.86574e-06 3.38438e-06 203.3 0.300266 -8.61834e-07 0.600719 -1.12079e-06 0.798949 2.70395e-06
-2.82252e-06 -1.79639e-06 3.33513e-06 203.4 0.300287 -8.47566e-07 0.600728 -1.07914e-06 0.798959 2.66464e-06
-2.81898e-06 -1.93751e-06 3.13647e-06 203.5 0.300258 -8.46421e-07 0.600696 -1.16386e-06 0.798937 2.50584e-06
-2.89222e-06 -1.86723e-06 3.04749e-06 203.6 0.300276 -8.68465e-07 0.600722 -1.12169e-06 0.798958 2.43482e-06
-2.82662e-06 -1.81298e-06 2.98948e-06 203.7 0.300277 -8.48767e-07 0.60072 -1.0891e-06 0.798951 2.38845e-06
-2.84302e-06 -1.89408e-06 2.81693e-06 203.8 0.300237 -8.53581e-07 0.600707 -1.13779e-06 0.798943 2.25056e-06
-2.90508e-06 -1.85381e-06 2.75873e-06 203.9 0.300282 -8.72344e-07 0.600739 -1.11366e-06 0.798956 2.2041e-06
-2.80966e-06 -1.83088e-06 2.69419e-06 204 0.300281 -8.43687e-07 0.600717 -1.09984e-06 0.798952 2.15253e-06
-2.88365e-06 -1.81597e-06 2.55708e-06 204.1 0.300251 -8.6582e-07 0.600707 -1.09086e-06 0.798938 2.04295e-06
-2.91012e-06 -1.81746e-06 2.50522e-06 204.2 0.300281 -8.73853e-07 0.60073 -1.0918e-06 0.798967 2.00159e-06
-2.83519e-06 -1.87022e-06 2.41326e-06 204.3 0.300267 -8.51314e-07 0.600724 -1.12348e-06 0.798948 1.92807e-06
-2.8844e-06 -1.86239e-06 2.26104e-06 204.4 0.300244 -8.66023e-07 0.600724 -1.11878e-06 0.798938 1.80643e-06
-2.89316e-06 -1.80683e-06 2.29649e-06 204.5 0.300278 -8.6875e-07 0.600716 -1.08539e-06 0.798963 1.83481e-06
-2.83482e-06 -1.88737e-06 2.16777e-06 204.6 0.300249 -8.51153e-07 0.600698 -1.13374e-06 0.798924 1.73189e-06
-2.96845e-06 -1.84598e-06 2.06909e-06 204.7 0.300249 -8.91274e-07 0.600726 -1.10893e-06 0.798936 1.65307e-06
-2.87843e-06 -1.82454e-06 2.08514e-06 204.8 0.300265 -8.64294e-07 0.600705 -1.09601e-06 0.798946 1.66591e-06
-2.88421e-06 -1.92428e-06 1.94206e-06 204.9 0.30025 -8.65984e-07 0.600715 -1.15594e-06 0.798928 1.55157e-06
-2.96305e-06 -1.89687e-06 1.86054e-06 205 0.300261 -8.89687e-07 0.600724 -1.1395e-06 0.798953 1.48649e-06
-2.88402e-06 -1.83647e-06 1.88927e-06 205.1 0.300256 -8.65944e-07 0.600718 -1.1032e-06 0.798941 1.50942e-06
-2.92093e-06 -1.91198e-06 1.69751e-06 205.2 0.300257 -8.7703e-07 0.600699 -1.14852e-06 0.798925 1.35618e-06
-2.9528e-06 -1.79546e-06 1.72549e-06 205.3 0.300292 -8.86702e-07 0.600721 -1.07857e-06 0.798959 1.37859e-06
-2.88924e-06 -1.85101e-06 1.68408e-06 205.4 0.300277 -8.67572e-07 0.600712 -1.11193e-06 0.798942 1.34548e-06
-2.93845e-06 -1.87022e-06 1.57197e-06 205.5 0.300239 -8.82236e-07 0.600698 -1.12344e-06 0.798942 1.25591e-06
-2.94162e-06 -1.75202e-06 1.59678e-06 205.6 0.300285 -8.83323e-07 0.600727 -1.05249e-06 0.798966 1.27577e-06
-2.88197e-06 -1.93863e-06 1.52888e-06 205.7 0.30026 -8.6534e-07 0.600708 -1.16455e-06 0.798941 1.22148e-06
-2.95597e-06 -1.89352e-06 1.46172e-06 205.8 0.300246 -8.87518e-07 0.600724 -1.13748e-06 0.798945 1.16784e-06
-2.92223e-06 -1.82696e-06 1.49213e-06 205.9 0.300281 -8.77491e-07 0.600725 -1.0975e-06 0.798968 1.19216e-06
-2.88906e-06 -1.84822e-06 1.42684e-06 206 0.300259 -8.67464e-07 0.600718 -1.11026e-06 0.79893 1.13994e-06
-2.97032e-06 -1.87916e-06 1.34178e-06 206.1 0.300267 -8.91888e-07 0.600735 -1.12888e-06 0.798973 1.07204e-06
-2.89912e-06 -1.78502e-06 1.3692e-06 206.2 0.300287 -8.70569e-07 0.600737 -1.07233e-06 0.798964 1.09394e-06
-2.89483e-06 -1.94218e-06 1.28003e-06 206.3 0.300254 -8.69185e-07 0.600725 -1.16671e-06 0.798946 1.02268e-06
-2.96435e-06 -1.84989e-06 1.28582e-06 206.4 0.300272 -8.90111e-07 0.600733 -1.11129e-06 0.798965 1.02732e-06
-2.85774e-06 -1.74568e-06 1.33077e-06 206.5 0.300286 -8.58139e-07 0.600741 -1.0487e-06 0.79896 1.06323e-06
-2.91608e-06 -1.8896e-06 1.23284e-06 206.6 0.300249 -8.75551e-07 0.600738 -1.13516e-06 0.798928 9.84949e-07
-2.95075e-06 -1.75855e-06 1.22724e-06 206.7 0.300305 -8.86125e-07 0.60075 -1.05645e-06 0.798992 9.80556e-07
-2.86427e-06 -1.85959e-06 1.22258e-06 206.8 0.300289 -8.6011e-07 0.600744 -1.11714e-06 0.798964 9.76796e-07
-2.94571e-06 -1.89669e-06 1.11662e-06 206.9 0.300257 -8.84473e-07 0.600742 -1.13942e-06 0.798959 8.92136e-07
-2.9705e-06 -1.78409e-06 1.1793e-06 207 0.300301 -8.92046e-07 0.600745 -1.07178e-06 0.798969 9.42225e-07
-2.86185e-06 -1.81951e-06 1.17277e-06 207.1 0.300244 -8.59251e-07 0.600718 -1.09301e-06 0.798931 9.36964e-07
-2.98485e-06 -1.8663e-06 1.07689e-06 207.2 0.300257 -8.96224e-07 0.600731 -1.12115e-06 0.798935 8.60366e-07
-2.92633e-06 -1.78502e-06 1.17259e-06 207.3 0.30029 -8.78748e-07 0.600749 -1.07235e-06 0.798982 9.36875e-07
-2.93286e-06 -1.85717e-06 1.07018e-06 207.4 0.300254 -8.80601e-07 0.600712 -1.11562e-06 0.798938 8.55004e-07
-3.01486e-06 -1.84598e-06 1.02951e-06 207.5 0.300261 -9.05245e-07 0.600732 -1.10894e-06 0.798941 8.22518e-07
-2.93695e-06 -1.83219e-06 1.092e-06 207.6 0.300273 -8.81887e-07 0.600743 -1.10067e-06 0.798951 8.72455e-07
-2.9323e-06 -1.8801e-06 1.01086e-06 207.7 0.300233 -8.80371e-07 0.600718 -1.12941e-06 0.798925 8.07599e-07
-3.01971e-06 -1.84468e-06 9.93322e-07 207.8 0.300272 -9.06732e-07 0.600725 -1.10814e-06 0.798955 7.9362e-07
-2.93975e-06 -1.83834e-06 1.05637e-06 207.9 0.30027 -8.82718e-07 0.600726 -1.10434e-06 0.798944 8.43982e-07
-2.95988e-06 -1.90769e-06 9.31577e-07 208 0.300242 -8.88681e-07 0.600713 -1.14597e-06 0.798944 7.44278e-07
-3.00349e-06 -1.80888e-06 9.8045e-07 208.1 0.300298 -9.01943e-07 0.600731 -1.08665e-06 0.798966 7.83346e-07
-2.93733e-06 -1.86854e-06 1.00918e-06 208.2 0.300269 -8.81989e-07 0.600725 -1.12248e-06 0.798956 8.06288e-07
-3.01523e-06 -1.88662e-06 9.35308e-07 208.3 0.300241 -9.05298e-07 0.600714 -1.13332e-06 0.798933 7.47248e-07
-3.05083e-06 -1.80403e-06 1.01142e-06 208.4 0.300282 -9.1611e-07 0.600741 -1.08376e-06 0.798965 8.08086e-07
-2.96007e-06 -1.86779e-06 9.64968e-07 208.5 0.300242 -8.88737e-07 0.600702 -1.12199e-06 0.798916 7.70928e-07
-3.05158e-06 -1.86872e-06 8.77667e-07 208.6 0.300229 -9.16173e-07 0.600723 -1.12259e-06 0.798922 7.01188e-07
-3.00219e-06 -1.81112e-06 1.00694e-06 208.7 0.30027 -9.01468e-07 0.600741 -1.08801e-06 0.798967 8.04511e-07
-2.94665e-06 -1.95355e-06 9.32883e-07 208.8 0.300243 -8.84709e-07 0.600738 -1.17357e-06 0.79894 7.45318e-07
-3.04971e-06 -1.8484e-06 9.36427e-07 208.9 0.300245 -9.1566e-07 0.600738 -1.11041e-06 0.798936 7.48146e-07
-2.95653e-06 -1.81485e-06 1.00992e-06 209 0.300262 -8.87733e-07 0.600732 -1.09024e-06 0.798939 8.06867e-07
-2.98765e-06 -1.88066e-06 9.34002e-07 209.1 0.300227 -8.96973e-07 0.600722 -1.12975e-06 0.798935 7.46207e-07
-3.0294e-06 -1.80217e-06 9.64595e-07 209.2 0.300263 -9.09616e-07 0.600739 -1.08263e-06 0.798968 7.7068e-07
-2.95783e-06 -1.81205e-06 1.01683e-06 209.3 0.300285 -8.88193e-07 0.600741 -1.08857e-06 0.798958 8.12401e-07
-3.00871e-06 -1.88401e-06 9.13483e-07 209.4 0.300225 -9.03291e-07 0.600711 -1.13175e-06 0.798932 7.2981e-07
-3.04785e-06 -1.77216e-06 9.65154e-07 209.5 0.300282 -9.15215e-07 0.600745 -1.06461e-06 0.798964 7.71124e-07
-2.96454e-06 -1.82659e-06 9.80637e-07 209.6 0.300264 -8.90144e-07 0.600715 -1.09726e-06 0.798956 7.83486e-07
-3.01728e-06 -1.92297e-06 9.28966e-07 209.7 0.300241 -9.05912e-07 0.600713 -1.15516e-06 0.798944 7.42191e-07
-3.03182e-06 -1.78819e-06 9.9015e-07 209.8 0.300285 -9.10409e-07 0.600747 -1.07425e-06 0.798965 7.91096e-07
-2.92316e-06 -1.80981e-06 9.80077e-07 209.9 0.300245 -8.77665e-07 0.600716 -1.08718e-06 0.798948 7.8303e-07
-3.08214e-06 -1.84188e-06 8.92777e-07 210 0.300257 -9.25436e-07 0.600726 -1.10646e-06 0.79896 7.13293e-07
-2.98989e-06 -1.70877e-06 1.06383e-06 210.1 0.30029 -8.97833e-07 0.600752 -1.02655e-06 0.798972 8.49973e-07
-2.97255e-06 -1.8471e-06 9.41277e-07 210.2 0.300256 -8.92527e-07 0.600728 -1.1096e-06 0.798947 7.52031e-07
-3.04077e-06 -1.80814e-06 9.87166e-07 210.3 0.300265 -9.13036e-07 0.600739 -1.08622e-06 0.798965 7.88711e-07
-2.95839e-06 -1.76824e-06 1.08958e-06 210.4 0.300274 -8.88328e-07 0.600746 -1.06226e-06 0.798954 8.70521e-07
-2.99865e-06 -1.92297e-06 9.94254e-07 210.5 0.30025 -9.00344e-07 0.600718 -1.15517e-06 0.798952 7.94361e-07
-3.0868e-06 -1.82119e-06 1.04984e-06 210.6 0.300272 -9.26882e-07 0.60072 -1.09402e-06 0.798962 8.38785e-07
-2.98989e-06 -1.79471e-06 1.15934e-06 210.7 0.300268 -8.97767e-07 0.60072 -1.07812e-06 0.798943 9.26247e-07
-3.04356e-06 -1.86406e-06 1.15225e-06 210.8 0.300241 -9.13802e-07 0.600712 -1.11977e-06 0.798922 9.2056e-07
-3.0855e-06 -1.84207e-06 1.29085e-06 210.9 0.300264 -9.26464e-07 0.600715 -1.10656e-06 0.798958 1.03134e-06
-2.98709e-06 -1.89967e-06 1.45295e-06 211 0.300253 -8.96883e-07 0.600716 -1.14116e-06 0.798938 1.16082e-06
-3.06612e-06 -1.86574e-06 1.46937e-06 211.1 0.300245 -9.20585e-07 0.600703 -1.12076e-06 0.798953 1.17396e-06
-3.05847e-06 -1.71101e-06 1.50966e-06 211.2 0.300262 -9.18344e-07 0.600711 -1.02782e-06 0.79896 1.20616e-06
-3.01971e-06 -1.9006e-06 1.56133e-06 211.3 0.300256 -9.06685e-07 0.600713 -1.14172e-06 0.798947 1.24742e-06
-3.07562e-06 -1.79397e-06 1.67083e-06 211.4 0.30024 -9.23424e-07 0.600701 -1.07764e-06 0.798946 1.33491e-06
-2.91068e-06 -1.16273e-06 1.7932e-06 211.5 0.300291 -8.74048e-07 0.600711 -6.98467e-07 0.798959 1.43269e-06
-2.65683e-06 1.92447e-06 2.15192e-06 211.6 0.300238 -7.9768e-07 0.600674 1.15598e-06 0.798921 1.71921e-06
-2.5642e-06 6.2417e-06 2.87028e-06 211.7 0.300238 -7.69869e-07 0.60068 3.74926e-06 0.798944 2.29319e-06
-2.36608e-06 9.43329e-06 1.94915e-06 211.8 0.30026 -7.10438e-07 0.600687 5.66645e-06 0.798945 1.55726e-06
-2.34819e-06 1.02064e-05 -1.31865e-06 211.9 0.300234 -7.05005e-07 0.600678 6.13076e-06 0.798925 -1.0535e-06
-2.3411e-06 1.00554e-05 -3.15419e-06 212 0.300264 -7.02949e-07 0.600705 6.04032e-06 0.798958 -2.52007e-06
-2.26152e-06 9.85032e-06 -2.66247e-06 212.1 0.300257 -6.79038e-07 0.600694 5.91703e-06 0.798937 -2.12715e-06
-2.31985e-06 9.59045e-06 -2.09222e-06 212.2 0.300233 -6.96496e-07 0.600689 5.76088e-06 0.798941 -1.67156e-06
-2.38173e-06 8.94504e-06 -1.5382e-06 212.3 0.300274 -7.15172e-07 0.600692 5.37321e-06 0.798958 -1.22896e-06
-2.29041e-06 8.09159e-06 -7.6164e-07 212.4 0.300259 -6.87715e-07 0.6007 4.86062e-06 0.798939 -6.08504e-07
-2.35135e-06 7.37814e-06 -5.07387e-08 212.5 0.300221 -7.05924e-07 0.600687 4.43196e-06 0.798928 -4.05366e-08
-2.36309e-06 6.81122e-06 9.52283e-07 212.6 0.300269 -7.09565e-07 0.600716 4.09161e-06 0.798972 7.60848e-07
-2.30588e-06 6.09442e-06 2.25451e-06 212.7 0.300219 -6.92268e-07 0.600685 3.66083e-06 0.798916 1.80117e-06
-2.40801e-06 5.41732e-06 3.88263e-06 212.8 0.300247 -7.22999e-07 0.600705 3.25421e-06 0.798931 3.10195e-06
-2.39161e-06 4.94231e-06 5.8814e-06 212.9 0.30027 -7.18128e-07 0.600706 2.96888e-06 0.798951 4.69895e-06
-2.37521e-06 4.26503e-06 7.86524e-06 213 0.300232 -7.13113e-07 0.600689 2.56196e-06 0.798918 6.28368e-06
-2.46076e-06 3.82693e-06 9.91811e-06 213.1 0.300269 -7.38889e-07 0.600721 2.29892e-06 0.798953 7.9241e-06
-2.3329e-06 3.45427e-06 1.19346e-05 213.2 0.300286 -7.00538e-07 0.600722 2.07506e-06 0.798955 9.53521e-06
-2.36981e-06 2.90487e-06 1.36032e-05 213.3 0.30023 -7.11486e-07 0.600702 1.74496e-06 0.798929 1.0868e-05
-2.46281e-06 2.54955e-06 1.51766e-05 213.4 0.300265 -7.39496e-07 0.600725 1.53158e-06 0.798949 1.21254e-05
-2.37148e-06 2.16346e-06 1.66559e-05 213.5 0.300277 -7.12101e-07 0.600717 1.29963e-06 0.798949 1.33072e-05
-2.42441e-06 1.75631e-06 1.78483e-05 213.6 0.300236 -7.27897e-07 0.600703 1.05502e-06 0.798929 1.42595e-05
-2.43672e-06 1.52291e-06 1.90332e-05 213.7 0.300285 -7.3171e-07 0.60073 9.14855e-07 0.798953 1.52066e-05
-2.36198e-06 1.15677e-06 1.99582e-05 213.8 0.300242 -7.09165e-07 0.60071 6.94882e-07 0.798922 1.59451e-05
-2.48815e-06 8.55132e-07 2.06945e-05 213.9 0.300239 -7.47041e-07 0.600699 5.13677e-07 0.798925 1.65333e-05
-2.45628e-06 7.36006e-07 2.14606e-05 214 0.300284 -7.37584e-07 0.600724 4.42136e-07 0.798964 1.71462e-05
-2.40559e-06 4.21507e-07 2.19476e-05 214.1 0.300246 -7.22269e-07 0.600695 2.53197e-07 0.798923 1.75345e-05
-2.51145e-06 2.48132e-07 2.23398e-05 214.2 0.300225 -7.54e-07 0.600712 1.49056e-07 0.798926 1.78478e-05
-2.44902e-06 9.99238e-08 2.27352e-05 214.3 0.300261 -7.35344e-07 0.600728 6.0027e-08 0.798957 1.81645e-05
-2.441e-06 -1.46716e-07 2.28361e-05 214.4 0.300234 -7.32871e-07 0.600706 -8.81335e-08 0.79893 1.82445e-05
-2.52599e-06 -3.16736e-07 2.29324e-05 214.5 0.300256 -7.58443e-07 0.600722 -1.9027e-07 0.798939 1.83216e-05
-2.43765e-06 -3.9634e-07 2.3027e-05 214.6 0.300268 -7.31947e-07 0.600717 -2.38088e-07 0.798946 1.83973e-05
-2.48014e-06 -6.88281e-07 2.28117e-05 214.7 0.300237 -7.4463e-07 0.600695 -4.13447e-07 0.79892 1.82247e-05
-2.55488e-06 -6.99094e-07 2.26914e-05 214.8 0.300253 -7.67111e-07 0.600725 -4.19963e-07 0.79894 1.81291e-05
-2.44976e-06 -8.01255e-07 2.25155e-05 214.9 0.300255 -7.35552e-07 0.600718 -4.81328e-07 0.798931 1.79883e-05
-2.52003e-06 -1.0369e-06 2.21191e-05 215 0.300231 -7.56591e-07 0.600704 -6.22868e-07 0.798916 1.76713e-05
-2.55227e-06 -1.00651e-06 2.18251e-05 215.1 0.300266 -7.66361e-07 0.600721 -6.04631e-07 0.798947 1.74371e-05
-2.50046e-06 -1.20505e-06 2.1397e-05 215.2 0.300248 -7.50758e-07 0.600715 -7.23892e-07 0.798914 1.70944e-05
-2.60464e-06 -1.28596e-06 2.09017e-05 215.3 0.300227 -7.81983e-07 0.60069 -7.72464e-07 0.798918 1.66988e-05
-2.56662e-06 -1.32735e-06 2.04975e-05 215.4 0.300278 -7.70699e-07 0.600713 -7.97354e-07 0.798926 1.6376e-05
-2.52897e-06 -1.4942e-06 1.99248e-05 215.5 0.300238 -7.59293e-07 0.600704 -8.97571e-07 0.798892 1.59178e-05
-2.63018e-06 -1.45896e-06 1.93508e-05 215.6 0.30024 -7.89684e-07 0.600714 -8.76419e-07 0.798931 1.546e-05
-2.53475e-06 -1.47779e-06 1.8899e-05 215.7 0.300275 -7.61122e-07 0.600731 -8.87754e-07 0.798955 1.50995e-05
-2.59178e-06 -1.54304e-06 1.82672e-05 215.8 0.300227 -7.78122e-07 0.600714 -9.26925e-07 0.798915 1.4594e-05
-2.67453e-06 -1.56075e-06 1.76696e-05 215.9 0.300254 -8.0304e-07 0.600727 -9.37584e-07 0.798936 1.41168e-05
-2.58451e-06 -1.59412e-06 1.71859e-05 216 0.300257 -7.76019e-07 0.600706 -9.57597e-07 0.79893 1.37303e-05
-2.64564e-06 -1.66627e-06 1.6489e-05 216.1 0.300221 -7.94278e-07 0.600704 -1.00093e-06 0.798905 1.31731e-05
-2.69914e-06 -1.60866e-06 1.59644e-05 216.2 0.300246 -8.10405e-07 0.600714 -9.66345e-07 0.798943 1.27546e-05
-2.59458e-06 -1.69386e-06 1.54374e-05 216.3 0.300235 -7.78982e-07 0.6007 -1.0175e-06 0.798927 1.23334e-05
-2.65329e-06 -1.82081e-06 1.47769e-05 216.4 0.300232 -7.96602e-07 0.60072 -1.0938e-06 0.79892 1.18056e-05
-2.68329e-06 -1.70486e-06 1.43169e-05 216.5 0.300277 -8.05733e-07 0.600717 -1.02414e-06 0.798941 1.14384e-05
-2.62943e-06 -1.78222e-06 1.37444e-05 216.6 0.300245 -7.89472e-07 0.600703 -1.07059e-06 0.798924 1.09807e-05
-2.68814e-06 -1.85362e-06 1.31574e-05 216.7 0.300237 -8.0708e-07 0.600727 -1.11352e-06 0.798945 1.0512e-05
-2.67808e-06 -1.73338e-06 1.27061e-05 216.8 0.300275 -8.04158e-07 0.600745 -1.04132e-06 0.798953 1.01516e-05
-2.63316e-06 -1.89538e-06 1.2148e-05 216.9 0.300235 -7.90567e-07 0.600705 -1.13857e-06 0.798933 9.70544e-06
-2.74182e-06 -1.82864e-06 1.16292e-05 217 0.300259 -8.23255e-07 0.600734 -1.09853e-06 0.798943 9.29109e-06
-2.67211e-06 -1.78726e-06 1.12395e-05 217.1 0.300271 -8.02358e-07 0.600724 -1.07365e-06 0.798957 8.97991e-06
-2.66522e-06 -1.91477e-06 1.0695e-05 217.2 0.300254 -8.0024e-07 0.600728 -1.15026e-06 0.798939 8.54468e-06
-2.77592e-06 -1.79732e-06 1.02464e-05 217.3 0.30027 -8.33528e-07 0.600737 -1.07972e-06 0.798962 8.18649e-06
-2.69522e-06 -1.84076e-06 9.91176e-06 217.4 0.300252 -8.09244e-07 0.600732 -1.1058e-06 0.798943 7.91893e-06
-2.71927e-06 -1.88215e-06 9.38628e-06 217.5 0.30022 -8.16379e-07 0.600714 -1.13063e-06 0.798929 7.49897e-06
-2.76679e-06 -1.72443e-06 9.06189e-06 217.6 0.300275 -8.308e-07 0.600739 -1.03593e-06 0.798966 7.24014e-06
-2.68404e-06 -1.82585e-06 8.69627e-06 217.7 0.300274 -8.05947e-07 0.600717 -1.09682e-06 0.798958 6.94796e-06
-2.75486e-06 -1.88177e-06 8.21911e-06 217.8 0.300239 -8.27118e-07 0.600735 -1.13045e-06 0.798935 6.56653e-06
-2.75803e-06 -1.79117e-06 7.97306e-06 217.9 0.300287 -8.28201e-07 0.600742 -1.07603e-06 0.798961 6.37016e-06
-2.71293e-06 -1.87152e-06 7.60539e-06 218 0.300247 -8.14548e-07 0.600716 -1.12425e-06 0.798939 6.07625e-06
-2.80202e-06 -1.81037e-06 7.22019e-06 218.1 0.300263 -8.41342e-07 0.600736 -1.08756e-06 0.798953 5.76859e-06
-2.74648e-06 -1.83461e-06 7.02451e-06 218.2 0.300274 -8.24696e-07 0.600745 -1.10213e-06 0.798978 5.61243e-06
-2.73268e-06 -1.89501e-06 6.64807e-06 218.3 0.300245 -8.20476e-07 0.600704 -1.13834e-06 0.798938 5.3114e-06
-2.79643e-06 -1.85735e-06 6.30111e-06 218.4 0.30027 -8.39681e-07 0.600735 -1.11578e-06 0.798974 5.03442e-06
-2.74368e-06 -1.7716e-06 6.1405e-06 218.5 0.300273 -8.23852e-07 0.600731 -1.06425e-06 0.798963 4.90603e-06
-2.753e-06 -1.90694e-06 5.80324e-06 218.6 0.300238 -8.26554e-07 0.60072 -1.14554e-06 0.798947 4.63648e-06
-2.80388e-06 -1.79527e-06 5.55794e-06 218.7 0.300269 -8.41918e-07 0.600724 -1.07846e-06 0.798965 4.4406e-06
-2.75356e-06 -1.81149e-06 5.39434e-06 218.8 0.300257 -8.26775e-07 0.600724 -1.08821e-06 0.798955 4.30984e-06
-2.78804e-06 -1.89408e-06 5.05335e-06 218.9 0.300249 -8.37106e-07 0.600715 -1.1378e-06 0.798949 4.03737e-06
-2.83967e-06 -1.82137e-06 4.95187e-06 219 0.300283 -8.52704e-07 0.60073 -1.09415e-06 0.798963 3.95636e-06
-2.79904e-06 -1.8443e-06 4.73064e-06 219.1 0.300262 -8.40445e-07 0.600711 -1.10789e-06 0.798949 3.77954e-06
-2.83072e-06 -1.91403e-06 4.46053e-06 219.2 0.300237 -8.49886e-07 0.600717 -1.14979e-06 0.79894 3.5637e-06
-2.83314e-06 -1.8374e-06 4.36446e-06 219.3 0.300278 -8.50731e-07 0.600747 -1.10381e-06 0.798976 3.4871e-06
-2.77238e-06 -1.89631e-06 4.18165e-06 219.4 0.300255 -8.32421e-07 0.600741 -1.13919e-06 0.798959 3.34097e-06
-2.86501e-06 -1.87898e-06 3.93188e-06 219.5 0.300231 -8.60164e-07 0.60072 -1.12874e-06 0.798933 3.1413e-06
-2.83724e-06 -1.81242e-06 3.88822e-06 219.6 0.300277 -8.5196e-07 0.600732 -1.08878e-06 0.79896 3.10653e-06
-2.79717e-06 -1.91831e-06 3.67501e-06 219.7 0.300251 -8.39855e-07 0.600715 -1.15236e-06 0.798935 2.93609e-06
-2.87079e-06 -1.88643e-06 3.53231e-06 219.8 0.300271 -8.62016e-07 0.600734 -1.13325e-06 0.798956 2.82216e-06
-2.80854e-06 -1.79061e-06 3.47616e-06 219.9 0.300288 -8.43371e-07 0.600732 -1.07568e-06 0.798959 2.77731e-06
-2.82531e-06 -1.87022e-06 3.25772e-06 220 0.300233 -8.48252e-07 0.600707 -1.12345e-06 0.798931 2.60269e-06
-2.87657e-06 -1.83013e-06 3.16949e-06 220.1 0.300279 -8.63774e-07 0.60073 -1.09942e-06 0.798964 2.53231e-06
-2.79307e-06 -1.78129e-06 3.14561e-06 220.2 0.300278 -8.38699e-07 0.600727 -1.07007e-06 0.798959 2.51321e-06
-2.84824e-06 -1.88252e-06 2.90516e-06 220.3 0.300244 -8.55168e-07 0.600726 -1.13088e-06 0.798936 2.32104e-06
-2.8939e-06 -1.82436e-06 2.87662e-06 220.4 0.300279 -8.68977e-07 0.600737 -1.09596e-06 0.798962 2.29831e-06
-2.7899e-06 -1.87171e-06 2.78242e-06 220.5 0.300275 -8.37738e-07 0.600743 -1.12442e-06 0.798959 2.22304e-06
-2.88906e-06 -1.92279e-06 2.58226e-06 220.6 0.300252 -8.67444e-07 0.600726 -1.15507e-06 0.798939 2.06307e-06
-2.86949e-06 -1.76414e-06 2.6095e-06 220.7 0.300301 -8.61708e-07 0.600746 -1.0598e-06 0.798971 2.08491e-06
-2.82904e-06 -1.88401e-06 2.50671e-06 220.8 0.300262 -8.49453e-07 0.600719 -1.13176e-06 0.798932 2.00269e-06
-2.92298e-06 -1.89259e-06 2.36625e-06 220.9 0.300261 -8.77655e-07 0.600724 -1.13692e-06 0.798944 1.8905e-06
-2.86371e-06 -1.85083e-06 2.36737e-06 221 0.300293 -8.59951e-07 0.60074 -1.11187e-06 0.798967 1.89145e-06
-2.85141e-06 -1.90936e-06 2.22355e-06 221.1 0.300255 -8.56149e-07 0.600704 -1.14696e-06 0.798918 1.77643e-06
-2.93528e-06 -1.87562e-06 2.12282e-06 221.2 0.300254 -8.8133e-07 0.600733 -1.12675e-06 0.798957 1.69604e-06
-2.83668e-06 -1.79714e-06 2.12132e-06 221.3 0.300285 -8.51814e-07 0.600727 -1.07959e-06 0.798958 1.69485e-06
-2.87191e-06 -1.92801e-06 1.95829e-06 221.4 0.300258 -8.62313e-07 0.600709 -1.15817e-06 0.798942 1.56456e-06
-2.91962e-06 -1.83274e-06 1.954e-06 221.5 0.300267 -8.76666e-07 0.600731 -1.10099e-06 0.798959 1.56117e-06
-2.85383e-06 -1.79695e-06 1.9374e-06 221.6 0.300274 -8.56932e-07 0.600727 -1.07948e-06 0.798963 1.54791e-06
-2.92372e-06 -1.88177e-06 1.76298e-06 221.7 0.300274 -8.77917e-07 0.600728 -1.13043e-06 0.798973 1.40858e-06
-2.95522e-06 -1.82771e-06 1.75832e-06 221.8 0.300309 -8.8748e-07 0.600767 -1.09803e-06 0.799005 1.40491e-06
-2.87396e-06 -1.8525e-06 1.72344e-06 221.9 0.300308 -8.63073e-07 0.600757 -1.11291e-06 0.798994 1.37701e-06
-2.93584e-06 -1.85735e-06 1.57085e-06 222 0.300273 -8.81553e-07 0.60074 -1.11578e-06 0.798959 1.25504e-06
-2.91794e-06 -1.81708e-06 1.66934e-06 222.1 0.300298 -8.76253e-07 0.600749 -1.09161e-06 0.79896 1.33374e-06
-2.86632e-06 -1.89818e-06 1.58129e-06 222.2 0.300259 -8.60638e-07 0.600725 -1.14028e-06 0.798938 1.26336e-06
-2.95242e-06 -1.88867e-06 1.4287e-06 222.3 0.30025 -8.86467e-07 0.600728 -1.13458e-06 0.798941 1.14145e-06
-2.94012e-06 -1.81503e-06 1.54081e-06 222.4 0.300285 -8.82874e-07 0.600737 -1.09036e-06 0.798962 1.23105e-06
-2.8803e-06 -1.9226e-06 1.36192e-06 222.5 0.300252 -8.64816e-07 0.600714 -1.15493e-06 0.798919 1.08807e-06
-2.96733e-06 -1.82957e-06 1.37815e-06 222.6 0.300288 -8.91055e-07 0.600745 -1.09911e-06 0.798957 1.10108e-06
-2.89017e-06 -1.79266e-06 1.43187e-06 222.7 0.300299 -8.67915e-07 0.60074 -1.07692e-06 0.798959 1.14401e-06
-2.92652e-06 -1.86817e-06 1.2832e-06 222.8 0.300252 -8.78693e-07 0.600725 -1.12225e-06 0.798939 1.0252e-06
-2.97498e-06 -1.75892e-06 1.32853e-06 222.9 0.300282 -8.93333e-07 0.600745 -1.05666e-06 0.798948 1.06143e-06
-2.8734e-06 -1.80198e-06 1.32424e-06 223 0.30026 -8.62769e-07 0.600716 -1.08248e-06 0.798938 1.05799e-06
-2.95708e-06 -1.89426e-06 1.15972e-06 223.1 0.300247 -8.87854e-07 0.600703 -1.13789e-06 0.798936 9.26538e-07
-2.98523e-06 -1.82454e-06 1.22127e-06 223.2 0.300273 -8.96384e-07 0.60075 -1.09609e-06 0.798964 9.75753e-07
-2.91571e-06 -1.88103e-06 1.20542e-06 223.3 0.300242 -8.75418e-07 0.600726 -1.12998e-06 0.798933 9.63048e-07
-2.99529e-06 -1.89557e-06 1.08902e-06 223.4 0.300239 -8.99302e-07 0.60072 -1.13871e-06 0.798928 8.70046e-07
-2.96491e-06 -1.81541e-06 1.19236e-06 223.5 0.300267 -8.90264e-07 0.600719 -1.09055e-06 0.79896 9.52647e-07
-2.93248e-06 -1.90955e-06 1.08958e-06 223.6 0.300226 -8.80409e-07 0.600697 -1.14706e-06 0.798915 8.70479e-07
-3.02325e-06 -1.81858e-06 1.07241e-06 223.7 0.300237 -9.0769e-07 0.600698 -1.09241e-06 0.798917 8.5677e-07
-2.97423e-06 -1.85213e-06 1.13565e-06 223.8 0.300274 -8.93085e-07 0.600729 -1.11263e-06 0.798936 9.07313e-07
-2.95224e-06 -1.91142e-06 1.03361e-06 223.9 0.300227 -8.86342e-07 0.600703 -1.14819e-06 0.79891 8.25765e-07
-3.03797e-06 -1.85418e-06 1.03828e-06 224 0.300258 -9.12176e-07 0.600731 -1.11386e-06 0.798947 8.29529e-07
-2.95392e-06 -1.85325e-06 1.02988e-06 224.1 0.300258 -8.86936e-07 0.600721 -1.11329e-06 0.79894 8.22815e-07
-2.99119e-06 -1.90601e-06 9.78772e-07 224.2 0.300224 -8.98026e-07 0.600718 -1.14497e-06 0.798916 7.81957e-07
-3.01113e-06 -1.77831e-06 1.03305e-06 224.3 0.300268 -9.04147e-07 0.600724 -1.06827e-06 0.798945 8.25353e-07
-2.91012e-06 -1.87078e-06 1.06719e-06 224.4 0.300256 -8.73781e-07 0.600725 -1.12382e-06 0.798942 8.52624e-07
-3.00163e-06 -1.94311e-06 9.62169e-07 224.5 0.300224 -9.01162e-07 0.600724 -1.16727e-06 0.79894 7.68716e-07
-3.00629e-06 -1.85418e-06 9.77466e-07 224.6 0.300275 -9.02714e-07 0.600742 -1.11389e-06 0.798967 7.80963e-07
-2.95708e-06 -1.8842e-06 9.80264e-07 224.7 0.300231 -8.87809e-07 0.600699 -1.13184e-06 0.79893 7.83163e-07
-3.03164e-06 -1.89408e-06 9.43702e-07 224.8 0.300235 -9.10204e-07 0.60072 -1.13781e-06 0.798919 7.53942e-07
-3.02418e-06 -1.79285e-06 1.01347e-06 224.9 0.300279 -9.08099e-07 0.600724 -1.07701e-06 0.798958 8.09719e-07
-2.95466e-06 -1.86798e-06 9.42583e-07 225 0.300243 -8.87116e-07 0.60071 -1.12211e-06 0.79893 7.53058e-07
-3.03108e-06 -1.82007e-06 9.66087e-07 225.1 0.300273 -9.1015e-07 0.600741 -1.09339e-06 0.798947 7.71852e-07
-2.97628e-06 -1.81131e-06 9.95e-07 225.2 0.300288 -8.9374e-07 0.600729 -1.0881e-06 0.79896 7.94966e-07
-2.96342e-06 -1.91589e-06 9.57879e-07 225.3 0.300233 -8.89717e-07 0.6007 -1.15087e-06 0.798928 7.65276e-07
-3.07003e-06 -1.88476e-06 9.44075e-07 225.4 0.300289 -9.21896e-07 0.600747 -1.13226e-06 0.798966 7.54284e-07
-2.97311e-06 -1.82846e-06 9.98918e-07 225.5 0.300278 -8.92759e-07 0.600714 -1.09838e-06 0.798953 7.98089e-07
-3.02399e-06 -1.93957e-06 8.70952e-07 225.6 0.300255 -9.07968e-07 0.600725 -1.16515e-06 0.798946 6.95843e-07
-3.03592e-06 -1.76377e-06 9.84181e-07 225.7 0.300266 -9.11583e-07 0.600722 -1.05953e-06 0.798957 7.86319e-07
-2.96733e-06 -1.83908e-06 9.38852e-07 225.8 0.300259 -8.9097e-07 0.600722 -1.10478e-06 0.79896 7.50105e-07
-3.01933e-06 -1.85978e-06 8.85315e-07 225.9 0.300244 -9.06536e-07 0.600724 -1.11721e-06 0.798957 7.07329e-07
-3.02399e-06 -1.74214e-06 1.03399e-06 226 0.300289 -9.08074e-07 0.600718 -1.04654e-06 0.798959 8.26113e-07
-2.96063e-06 -1.85773e-06 9.58252e-07 226.1 0.300257 -8.88949e-07 0.600707 -1.11595e-06 0.798939 7.65585e-07
-3.06295e-06 -1.8691e-06 8.96135e-07 226.2 0.300269 -9.19707e-07 0.600727 -1.12282e-06 0.798937 7.15955e-07
-3.01449e-06 -1.74773e-06 1.01757e-06 226.3 0.300284 -9.05203e-07 0.600734 -1.04992e-06 0.798964 8.13003e-07
-2.97255e-06 -1.81429e-06 9.30085e-07 226.4 0.300239 -8.92478e-07 0.600705 -1.08985e-06 0.798928 7.43071e-07
-3.07767e-06 -1.85698e-06 9.08446e-07 226.5 0.300252 -9.24075e-07 0.600723 -1.11553e-06 0.798957 7.25809e-07
-2.98355e-06 -1.74885e-06 1.04275e-06 226.6 0.300272 -8.95877e-07 0.600735 -1.0506e-06 0.798961 8.3312e-07
-2.98784e-06 -1.86723e-06 9.45381e-07 226.7 0.300237 -8.9706e-07 0.600719 -1.12168e-06 0.798938 7.55301e-07
-3.03294e-06 -1.88625e-06 9.9071e-07 226.8 0.300288 -9.10754e-07 0.600759 -1.13318e-06 0.798986 7.91563e-07
-2.97218e-06 -1.82044e-06 1.02429e-06 226.9 0.300288 -8.92511e-07 0.600743 -1.09362e-06 0.798955 8.1836e-07
-3.02604e-06 -1.89464e-06 9.659e-07 227 0.300252 -9.08576e-07 0.600731 -1.13817e-06 0.798946 7.71702e-07
-3.0732e-06 -1.79732e-06 1.08193e-06 227.1 0.300298 -9.22876e-07 0.600753 -1.07975e-06 0.798994 8.64454e-07
-2.94571e-06 -1.84374e-06 1.13714e-06 227.2 0.30031 -8.84626e-07 0.600781 -1.10769e-06 0.798995 9.08571e-07
-3.03387e-06 -1.86854e-06 1.09312e-06 227.3 0.300287 -9.11031e-07 0.600752 -1.12253e-06 0.798975 8.73375e-07
-3.06891e-06 -1.78129e-06 1.26548e-06 227.4 0.300314 -9.21638e-07 0.600752 -1.07011e-06 0.798992 1.01111e-06
-2.98895e-06 -1.92708e-06 1.35707e-06 227.5 0.300262 -8.97469e-07 0.600743 -1.15768e-06 0.798952 1.08424e-06
-3.05959e-06 -1.83461e-06 1.48112e-06 227.6 0.300259 -9.18671e-07 0.60073 -1.1021e-06 0.79894 1.18333e-06
-3.0527e-06 -1.72891e-06 1.58633e-06 227.7 0.300279 -9.16662e-07 0.600739 -1.03862e-06 0.798955 1.26741e-06
-2.99455e-06 -1.93547e-06 1.47982e-06 227.8 0.300272 -8.9918e-07 0.60074 -1.16271e-06 0.798946 1.18229e-06
-3.10302e-06 -1.80273e-06 1.674e-06 227.9 0.300266 -9.31731e-07 0.600728 -1.08295e-06 0.798954 1.33745e-06
-2.98169e-06 -1.60959e-06 1.70086e-06 228 0.300282 -8.95347e-07 0.600742 -9.66951e-07 0.798951 1.35891e-06
-2.7899e-06 5.44361e-08 1.90065e-06 228.1 0.300256 -8.37685e-07 0.600717 3.27007e-08 0.798929 1.51848e-06
-2.60762e-06 4.43748e-06 2.61845e-06 228.2 0.300268 -7.82987e-07 0.600727 2.66571e-06 0.798957 2.09203e-06
-2.37465e-06 8.21743e-06 2.75817e-06 228.3 0.300302 -7.13112e-07 0.600739 4.93653e-06 0.798962 2.20367e-06
-2.35061e-06 1.01117e-05 1.35987e-07 228.4 0.300252 -7.05776e-07 0.600719 6.07429e-06 0.798938 1.08645e-07
-2.35117e-06 1.02012e-05 -2.61827e-06 228.5 0.300278 -7.06003e-07 0.600728 6.12814e-06 0.798966 -2.0919e-06
-2.2453e-06 9.89134e-06 -3.05328e-06 228.6 0.300262 -6.7418e-07 0.600704 5.94177e-06 0.798929 -2.43935e-06
-2.31967e-06 9.69764e-06 -2.29686e-06 228.7 0.300266 -6.96517e-07 0.600714 5.82551e-06 0.798948 -1.83507e-06
-2.30494e-06 9.27483e-06 -1.73351e-06 228.8 0.300295 -6.92163e-07 0.600714 5.57152e-06 0.798966 -1.38501e-06
-2.25928e-06 8.5049e-06 -1.09349e-06 228.9 0.300246 -6.7834e-07 0.600709 5.10897e-06 0.798942 -8.73637e-07
-2.34744e-06 7.74223e-06 -3.7028e-07 229 0.30028 -7.04888e-07 0.600729 4.65098e-06 0.798963 -2.9584e-07
-2.28388e-06 7.15891e-06 5.13543e-07 229.1 0.300269 -6.8578e-07 0.60073 4.30057e-06 0.798964 4.10302e-07
-2.31296e-06 6.3487e-06 1.52552e-06 229.2 0.300243 -6.94449e-07 0.600695 3.81363e-06 0.798939 1.2188e-06
-2.43056e-06 5.79036e-06 3.0585e-06 229.3 0.300273 -7.29832e-07 0.600723 3.4784e-06 0.798954 2.4436e-06
-2.31892e-06 5.19026e-06 5.0166e-06 229.4 0.300267 -6.96296e-07 0.600708 3.11783e-06 0.798931 4.00792e-06
-2.34576e-06 4.53218e-06 7.00753e-06 229.5 0.300239 -7.0429e-07 0.60071 2.72253e-06 0.798907 5.59837e-06
-2.41118e-06 4.13416e-06 9.1408e-06 229.6 0.300274 -7.24015e-07 0.600727 2.4835e-06 0.798949 7.30303e-06
-2.32265e-06 3.52884e-06 1.11726e-05 229.7 0.300273 -6.97428e-07 0.600725 2.11986e-06 0.798953 8.92636e-06
-2.39459e-06 3.0872e-06 1.29415e-05 229.8 0.300251 -7.18979e-07 0.600714 1.85452e-06 0.798929 1.03394e-05
-2.42087e-06 2.72814e-06 1.46683e-05 229.9 0.300301 -7.26989e-07 0.600737 1.6389e-06 0.798968 1.17195e-05
-2.33663e-06 2.28576e-06 1.62024e-05 230 0.30027 -7.01619e-07 0.600724 1.37311e-06 0.798927 1.29446e-05
-2.42628e-06 1.93472e-06 1.74987e-05 230.1 0.300264 -7.28525e-07 0.600715 1.16221e-06 0.79892 1.39801e-05
-2.41491e-06 1.72909e-06 1.88058e-05 230.2 0.300307 -7.25214e-07 0.600742 1.03874e-06 0.79896 1.50251e-05
-2.34483e-06 1.32585e-06 1.98172e-05 230.3 0.300263 -7.04065e-07 0.600711 7.96456e-07 0.798919 1.58323e-05
-2.48461e-06 1.07139e-06 2.06702e-05 230.4 0.300265 -7.46044e-07 0.600725 6.43608e-07 0.798927 1.6514e-05
-2.41714e-06 8.63148e-07 2.15173e-05 230.5 0.300292 -7.2585e-07 0.600737 5.18525e-07 0.798943 1.71911e-05
-2.42218e-06 4.40336e-07 2.20672e-05 230.6 0.300251 -7.27261e-07 0.600718 2.64518e-07 0.798908 1.76297e-05
-2.49766e-06 4.31947e-07 2.25675e-05 230.7 0.300263 -7.49956e-07 0.600705 2.59473e-07 0.798914 1.80295e-05
-2.41379e-06 1.85679e-07 2.29967e-05 230.8 0.300282 -7.24818e-07 0.600736 1.11544e-07 0.798935 1.83729e-05
-2.46337e-06 -1.26583e-07 2.30967e-05 230.9 0.300252 -7.39632e-07 0.600727 -7.60416e-08 0.798918 1.84524e-05
-2.50325e-06 -1.44479e-07 2.33549e-05 231 0.300301 -7.5173e-07 0.600738 -8.67942e-08 0.798948 1.86594e-05
-2.44454e-06 -4.09203e-07 2.34083e-05 231.1 0.30026 -7.33999e-07 0.600723 -2.45818e-07 0.798921 1.87013e-05
-2.52879e-06 -5.7885e-07 2.32529e-05 231.2 0.300245 -7.59255e-07 0.600727 -3.47731e-07 0.798921 1.85772e-05
-2.53084e-06 -6.43166e-07 2.32383e-05 231.3 0.300287 -7.59977e-07 0.600743 -3.86378e-07 0.798946 1.85662e-05
-2.45386e-06 -8.1244e-07 2.29982e-05 231.4 0.300263 -7.36805e-07 0.600719 -4.88048e-07 0.798922 1.83738e-05
-2.55469e-06 -9.39768e-07 2.27151e-05 231.5 0.300258 -7.67067e-07 0.600729 -5.64546e-07 0.798921 1.81476e-05
-2.5478e-06 -9.33989e-07 2.24666e-05 231.6 0.300287 -7.65072e-07 0.600734 -5.6108e-07 0.798939 1.79494e-05
-2.50046e-06 -1.19927e-06 2.20239e-05 231.7 0.300252 -7.50767e-07 0.600728 -7.20437e-07 0.798919 1.75953e-05
-2.58377e-06 -1.20337e-06 2.15783e-05 231.8 0.300266 -7.75817e-07 0.600736 -7.22909e-07 0.79893 1.72396e-05
-2.51201e-06 -1.23674e-06 2.11875e-05 231.9 0.300283 -7.54316e-07 0.600758 -7.42984e-07 0.798959 1.69279e-05
-2.53251e-06 -1.36277e-06 2.06355e-05 232 0.300244 -7.60372e-07 0.60072 -8.18641e-07 0.798898 1.64857e-05
-2.61899e-06 -1.36165e-06 2.01011e-05 232.1 0.300293 -7.86467e-07 0.600744 -8.18002e-07 0.798942 1.60596e-05
-2.52674e-06 -1.49569e-06 1.96402e-05 232.2 0.300292 -7.58758e-07 0.600761 -8.98551e-07 0.79894 1.56913e-05
-2.58023e-06 -1.55012e-06 1.89509e-05 232.3 0.300261 -7.74742e-07 0.600728 -9.31202e-07 0.798917 1.51402e-05
-2.6462e-06 -1.49494e-06 1.8453e-05 232.4 0.300287 -7.9462e-07 0.600756 -8.98095e-07 0.798943 1.47429e-05
-2.55451e-06 -1.56112e-06 1.78688e-05 232.5 0.300279 -7.67066e-07 0.600731 -9.37815e-07 0.798936 1.4276e-05
-2.66056e-06 -1.70318e-06 1.72095e-05 232.6 0.30026 -7.98857e-07 0.600746 -1.02318e-06 0.798939 1.37494e-05
-2.6093e-06 -1.54379e-06 1.67393e-05 232.7 0.300289 -7.83544e-07 0.600759 -9.27443e-07 0.798964 1.33741e-05
-2.5724e-06 -1.73357e-06 1.61189e-05 232.8 0.300248 -7.72357e-07 0.600734 -1.04141e-06 0.798932 1.28779e-05
-2.67714e-06 -1.70504e-06 1.54904e-05 232.9 0.30025 -8.03813e-07 0.600724 -1.02426e-06 0.798947 1.2376e-05
-2.62775e-06 -1.68155e-06 1.50209e-05 233 0.300285 -7.89075e-07 0.600753 -1.0102e-06 0.79896 1.20011e-05
-2.58414e-06 -1.78148e-06 1.43678e-05 233.1 0.300251 -7.7589e-07 0.600728 -1.07018e-06 0.798939 1.1479e-05
-2.67808e-06 -1.72853e-06 1.38401e-05 233.2 0.300258 -8.04112e-07 0.600737 -1.03839e-06 0.798946 1.10575e-05
-2.61694e-06 -1.68155e-06 1.33909e-05 233.3 0.30027 -7.85789e-07 0.600743 -1.01018e-06 0.798957 1.06988e-05
-2.62589e-06 -1.81503e-06 1.27725e-05 233.4 0.300236 -7.88386e-07 0.600708 -1.0903e-06 0.798922 1.02043e-05
-2.71423e-06 -1.74792e-06 1.22845e-05 233.5 0.30027 -8.15002e-07 0.600723 -1.05002e-06 0.798954 9.81478e-06
-2.63558e-06 -1.76675e-06 1.18277e-05 233.6 0.300251 -7.91335e-07 0.600714 -1.06131e-06 0.798949 9.44974e-06
-2.70696e-06 -1.86257e-06 1.12472e-05 233.7 0.30024 -8.12739e-07 0.600699 -1.11885e-06 0.798913 8.98554e-06
-2.74685e-06 -1.74624e-06 1.08419e-05 233.8 0.300262 -8.24774e-07 0.600735 -1.04903e-06 0.79896 8.66221e-06
-2.64658e-06 -1.82585e-06 1.04085e-05 233.9 0.300251 -7.94638e-07 0.600717 -1.09682e-06 0.798926 8.31564e-06
-2.72523e-06 -1.86518e-06 9.91736e-06 234 0.300241 -8.18226e-07 0.600734 -1.12048e-06 0.798929 7.92327e-06
-2.7489e-06 -1.75426e-06 9.57599e-06 234.1 0.300278 -8.25433e-07 0.600734 -1.05384e-06 0.798954 7.65078e-06
-2.68851e-06 -1.82417e-06 9.07831e-06 234.2 0.300255 -8.07238e-07 0.600717 -1.09581e-06 0.798938 7.25301e-06
-2.79232e-06 -1.87842e-06 8.68471e-06 234.3 0.300254 -8.38406e-07 0.600737 -1.12844e-06 0.798932 6.93849e-06
-2.71405e-06 -1.79471e-06 8.41964e-06 234.4 0.300275 -8.1496e-07 0.60073 -1.07814e-06 0.798955 6.72691e-06
-2.71032e-06 -1.91589e-06 7.99563e-06 234.5 0.300239 -8.13743e-07 0.600713 -1.1509e-06 0.798923 6.3879e-06
-2.80034e-06 -1.83796e-06 7.6302e-06 234.6 0.300248 -8.40795e-07 0.600726 -1.10411e-06 0.798946 6.09612e-06
-2.71833e-06 -1.83349e-06 7.42762e-06 234.7 0.300252 -8.16184e-07 0.600733 -1.10144e-06 0.798951 5.9343e-06
-2.73995e-06 -1.92279e-06 7.01257e-06 234.8 0.300221 -8.22592e-07 0.60073 -1.15508e-06 0.798936 5.60259e-06
-2.83035e-06 -1.81858e-06 6.7059e-06 234.9 0.300279 -8.49893e-07 0.600741 -1.09249e-06 0.798975 5.35784e-06
-2.73455e-06 -1.84579e-06 6.46545e-06 235 0.30026 -8.21075e-07 0.600726 -1.10882e-06 0.798946 5.16554e-06
-2.81059e-06 -1.87935e-06 6.10785e-06 235.1 0.300244 -8.43863e-07 0.600709 -1.12894e-06 0.798954 4.87989e-06
-2.83612e-06 -1.76843e-06 5.94165e-06 235.2 0.300274 -8.51613e-07 0.60073 -1.06235e-06 0.798964 4.74716e-06
-2.74126e-06 -1.81429e-06 5.67397e-06 235.3 0.300246 -8.23053e-07 0.600711 -1.08986e-06 0.798924 4.53306e-06
-2.84488e-06 -1.89781e-06 5.36058e-06 235.4 0.300255 -8.54192e-07 0.600723 -1.14006e-06 0.79893 4.28273e-06
-2.80686e-06 -1.81783e-06 5.19232e-06 235.5 0.300282 -8.4285e-07 0.600742 -1.09205e-06 0.79897 4.14851e-06
-2.72989e-06 -1.86686e-06 4.99534e-06 235.6 0.30025 -8.19649e-07 0.600731 -1.12148e-06 0.798931 3.99093e-06
-2.85122e-06 -1.83107e-06 4.7103e-06 235.7 0.300239 -8.56048e-07 0.600717 -1.09995e-06 0.798937 3.76323e-06
-2.79382e-06 -1.75948e-06 4.63084e-06 235.8 0.300277 -8.38918e-07 0.600738 -1.05699e-06 0.798959 3.69985e-06
-2.77499e-06 -1.89762e-06 4.35047e-06 235.9 0.300253 -8.332e-07 0.600732 -1.13996e-06 0.798953 3.47582e-06
-2.87657e-06 -1.83666e-06 4.18986e-06 236 0.300265 -8.63733e-07 0.600739 -1.10335e-06 0.798962 3.34754e-06
-2.80071e-06 -1.85493e-06 4.06824e-06 236.1 0.300271 -8.40973e-07 0.600739 -1.11433e-06 0.79897 3.2504e-06
-2.79158e-06 -1.87655e-06 3.84383e-06 236.2 0.300242 -8.38151e-07 0.600706 -1.12726e-06 0.798935 3.07097e-06
-2.87098e-06 -1.82342e-06 3.75e-06 236.3 0.300263 -8.62049e-07 0.600743 -1.09541e-06 0.798959 2.99609e-06
-2.78226e-06 -1.84579e-06 3.60039e-06 236.4 0.300258 -8.35396e-07 0.600718 -1.1088e-06 0.798949 2.87653e-06
-2.8665e-06 -1.88233e-06 3.39688e-06 236.5 0.300217 -8.60573e-07 0.600697 -1.13071e-06 0.798924 2.71385e-06
-2.85719e-06 -1.80963e-06 3.33625e-06 236.6 0.300266 -8.57916e-07 0.600732 -1.0871e-06 0.798955 2.66552e-06
-2.80034e-06 -1.84076e-06 3.20736e-06 236.7 0.300266 -8.40847e-07 0.600713 -1.10577e-06 0.798954 2.56253e-06
-2.86315e-06 -1.82547e-06 3.04563e-06 236.8 0.300252 -8.59666e-07 0.60071 -1.09658e-06 0.79895 2.4333e-06
-2.87154e-06 -1.77365e-06 2.99358e-06 236.9 0.300287 -8.62285e-07 0.600751 -1.06552e-06 0.798972 2.39179e-06
-2.80929e-06 -1.85978e-06 2.84025e-06 237 0.300249 -8.43486e-07 0.600713 -1.11719e-06 0.798927 2.26915e-06
-2.91906e-06 -1.84803e-06 2.70333e-06 237.1 0.300278 -8.76531e-07 0.600716 -1.11014e-06 0.798952 2.15983e-06
-2.83053e-06 -1.77868e-06 2.73168e-06 237.2 0.300307 -8.50028e-07 0.600735 -1.06852e-06 0.798971 2.18253e-06
-2.83892e-06 -1.88681e-06 2.55092e-06 237.3 0.300242 -8.52364e-07 0.600706 -1.13342e-06 0.798936 2.03802e-06
-2.92913e-06 -1.8443e-06 2.47015e-06 237.4 0.300252 -8.79478e-07 0.600738 -1.10794e-06 0.798955 1.97354e-06
-2.8145e-06 -1.75426e-06 2.43713e-06 237.5 0.300262 -8.45089e-07 0.600728 -1.05383e-06 0.798955 1.94716e-06
-2.85569e-06 -1.87637e-06 2.26664e-06 237.6 0.300236 -8.57383e-07 0.600719 -1.12717e-06 0.798933 1.81089e-06
-2.96137e-06 -1.77961e-06 2.21497e-06 237.7 0.300259 -8.89179e-07 0.600713 -1.06904e-06 0.798949 1.76965e-06
-2.82792e-06 -1.81615e-06 2.18251e-06 237.8 0.300267 -8.49132e-07 0.60071 -1.09098e-06 0.798943 1.7437e-06
-2.93118e-06 -1.8814e-06 2.00828e-06 237.9 0.300257 -8.80107e-07 0.600712 -1.13018e-06 0.798939 1.60449e-06
-2.9213e-06 -1.77141e-06 2.0247e-06 238 0.300304 -8.77277e-07 0.600733 -1.06415e-06 0.798971 1.61767e-06
-2.84544e-06 -1.92689e-06 1.90942e-06 238.1 0.300267 -8.54391e-07 0.600718 -1.15752e-06 0.798943 1.52551e-06
-2.92428e-06 -1.89892e-06 1.82081e-06 238.2 0.300252 -8.7802e-07 0.600716 -1.14072e-06 0.798936 1.45471e-06
-2.92372e-06 -1.72872e-06 1.88647e-06 238.3 0.300279 -8.77933e-07 0.600728 -1.03849e-06 0.798955 1.50721e-06
-2.86483e-06 -1.89277e-06 1.71467e-06 238.4 0.30024 -8.60136e-07 0.600725 -1.13704e-06 0.798926 1.36989e-06
-2.94031e-06 -1.86108e-06 1.64546e-06 238.5 0.300266 -8.82876e-07 0.600734 -1.11801e-06 0.798946 1.31464e-06
-2.86967e-06 -1.76489e-06 1.68128e-06 238.6 0.300279 -8.61701e-07 0.600739 -1.06024e-06 0.798961 1.34327e-06
-2.85793e-06 -1.88438e-06 1.55742e-06 238.7 0.300258 -8.58118e-07 0.600715 -1.13198e-06 0.798949 1.2443e-06
-2.97199e-06 -1.85083e-06 1.52085e-06 238.8 0.300302 -8.92495e-07 0.60075 -1.11188e-06 0.79898 1.21513e-06
-2.87657e-06 -1.80087e-06 1.5106e-06 238.9 0.30028 -8.63775e-07 0.600741 -1.08185e-06 0.798965 1.20691e-06
-2.95503e-06 -1.92036e-06 1.3955e-06 239 0.300248 -8.87243e-07 0.600723 -1.15361e-06 0.798932 1.11491e-06
-3.0007e-06 -1.79378e-06 1.41247e-06 239.1 0.300272 -9.01024e-07 0.600724 -1.07757e-06 0.798949 1.1285e-06
-2.88514e-06 -1.8773e-06 1.36864e-06 239.2 0.300285 -8.66364e-07 0.600734 -1.12776e-06 0.798952 1.09348e-06
-2.9651e-06 -1.93285e-06 1.31641e-06 239.3 0.300254 -8.90281e-07 0.600716 -1.1611e-06 0.798932 1.05172e-06
-2.96342e-06 -1.84468e-06 1.31529e-06 239.4 0.300272 -8.89831e-07 0.600729 -1.10815e-06 0.798954 1.05085e-06
-2.88868e-06 -1.85344e-06 1.29906e-06 239.5 0.300237 -8.67289e-07 0.600714 -1.11339e-06 0.798935 1.03786e-06
-2.97777e-06 -1.89837e-06 1.20728e-06 239.6 0.300254 -8.94089e-07 0.600729 -1.1404e-06 0.798941 9.64548e-07
-2.94516e-06 -1.82305e-06 1.23993e-06 239.7 0.300275 -8.84358e-07 0.600757 -1.09521e-06 0.798964 9.90657e-07
-2.91645e-06 -1.87469e-06 1.14815e-06 239.8 0.300259 -8.75692e-07 0.600724 -1.12617e-06 0.79894 9.17302e-07
-2.96584e-06 -1.79788e-06 1.16456e-06 239.9 0.300276 -8.90571e-07 0.600748 -1.08007e-06 0.798947 9.30426e-07
-2.90751e-06 -1.78129e-06 1.21381e-06 240 0.300303 -8.73134e-07 0.600742 -1.0701e-06 0.798964 9.69791e-07
-2.93062e-06 -1.91664e-06 1.08696e-06 240.1 0.300254 -8.79929e-07 0.600726 -1.15137e-06 0.798928 8.68406e-07
-3.00293e-06 -1.84318e-06 1.09443e-06 240.2 0.300275 -9.01705e-07 0.600744 -1.10728e-06 0.798969 8.74413e-07
-2.93863e-06 -1.87022e-06 1.13024e-06 240.3 0.300266 -8.8237e-07 0.600721 -1.12348e-06 0.798949 9.03005e-07
-2.97703e-06 -1.89259e-06 1.02074e-06 240.4 0.300223 -8.93771e-07 0.600719 -1.13691e-06 0.79892 8.15492e-07
-3.03592e-06 -1.82473e-06 1.0338e-06 240.5 0.300281 -9.11631e-07 0.600744 -1.09619e-06 0.798955 8.25961e-07
-2.90005e-06 -1.84673e-06 1.07036e-06 240.6 0.300258 -8.70763e-07 0.600731 -1.10938e-06 0.798944 8.55159e-07
-2.98877e-06 -1.89147e-06 9.84181e-07 240.7 0.300249 -8.97375e-07 0.600728 -1.13626e-06 0.798928 7.8629e-07
-3.01225e-06 -1.81858e-06 1.0754e-06 240.8 0.300253 -9.04439e-07 0.600703 -1.09242e-06 0.798953 8.59193e-07
-2.93118e-06 -1.92223e-06 1.01869e-06 240.9 0.300255 -8.801e-07 0.600718 -1.15472e-06 0.798933 8.13866e-07
-3.03965e-06 -1.84785e-06 9.75787e-07 241 0.300237 -9.12615e-07 0.600712 -1.11002e-06 0.798944 7.79599e-07
-2.97199e-06 -1.78819e-06 1.04816e-06 241.1 0.300279 -8.92428e-07 0.600739 -1.07424e-06 0.79895 8.3743e-07
-2.94143e-06 -1.89315e-06 9.77839e-07 241.2 0.300241 -8.83138e-07 0.600714 -1.13724e-06 0.79892 7.81214e-07
-3.03369e-06 -1.82547e-06 9.66273e-07 241.3 0.300248 -9.10858e-07 0.600722 -1.0966e-06 0.798953 7.72007e-07
-2.95019e-06 -1.83125e-06 1.05451e-06 241.4 0.300277 -8.85873e-07 0.60072 -1.10007e-06 0.798948 8.42496e-07
-2.97591e-06 -1.88084e-06 9.24675e-07 241.5 0.300248 -8.93509e-07 0.600705 -1.12983e-06 0.798921 7.38742e-07
-3.03592e-06 -1.80683e-06 9.76906e-07 241.6 0.300275 -9.11613e-07 0.600716 -1.08539e-06 0.798958 7.80507e-07
-2.93304e-06 -1.80348e-06 1.04779e-06 241.7 0.300271 -8.80708e-07 0.600718 -1.08338e-06 0.798941 8.37123e-07
-2.99865e-06 -1.85959e-06 9.36427e-07 241.8 0.300256 -9.00363e-07 0.600723 -1.1171e-06 0.798933 7.48143e-07
-3.01188e-06 -1.73972e-06 1.02018e-06 241.9 0.300278 -9.04402e-07 0.600751 -1.04514e-06 0.798971 8.15096e-07
-2.94571e-06 -1.82193e-06 9.96493e-07 242 0.30026 -8.8448e-07 0.600721 -1.09447e-06 0.798945 7.96143e-07
-3.04412e-06 -1.87432e-06 8.99492e-07 242.1 0.30025 -9.13998e-07 0.600728 -1.12596e-06 0.798953 7.18652e-07
-3.03406e-06 -1.78353e-06 1.0075e-06 242.2 0.300279 -9.11064e-07 0.600751 -1.07146e-06 0.798978 8.04969e-07
-2.95503e-06 -1.92913e-06 9.74481e-07 242.3 0.300248 -8.87243e-07 0.600724 -1.15887e-06 0.798946 7.78558e-07
-3.03518e-06 -1.81466e-06 9.16841e-07 242.4 0.300251 -9.11316e-07 0.600734 -1.09013e-06 0.798958 7.32517e-07
-3.01076e-06 -1.79565e-06 9.77466e-07 242.5 0.300281 -9.04073e-07 0.600734 -1.07871e-06 0.798954 7.8095e-07
-2.98057e-06 -1.90359e-06 9.31204e-07 242.6 0.300248 -8.9491e-07 0.600725 -1.14353e-06 0.79893 7.43967e-07
-3.05214e-06 -1.84356e-06 9.55827e-07 242.7 0.300275 -9.16481e-07 0.600747 -1.10751e-06 0.798958 7.63666e-07
-2.95168e-06 -1.75967e-06 9.96866e-07 242.8 0.30028 -8.8633e-07 0.60073 -1.05708e-06 0.798965 7.96461e-07
-2.99268e-06 -1.8732e-06 9.01917e-07 242.9 0.30024 -8.98524e-07 0.600715 -1.12526e-06 0.798934 7.20573e-07
-3.0363e-06 -1.73357e-06 9.64781e-07 243 0.300256 -9.11666e-07 0.600733 -1.04141e-06 0.798941 7.70803e-07
-2.97367e-06 -1.79117e-06 1.01869e-06 243.1 0.300267 -8.92896e-07 0.600727 -1.076e-06 0.798942 8.13875e-07
-3.02288e-06 -1.85288e-06 9.23929e-07 243.2 0.300252 -9.07624e-07 0.600725 -1.11307e-06 0.798926 7.38151e-07
-3.0486e-06 -1.82492e-06 9.84368e-07 243.3 0.300289 -9.1546e-07 0.600743 -1.09631e-06 0.798975 7.86485e-07
-2.95522e-06 -1.84952e-06 1.0228e-06 243.4 0.300267 -8.87355e-07 0.600715 -1.11104e-06 0.798933 8.17145e-07
-3.04841e-06 -1.89482e-06 9.52843e-07 243.5 0.300253 -9.15295e-07 0.600725 -1.13827e-06 0.798936 7.6126e-07
-3.02101e-06 -1.74065e-06 1.08305e-06 243.6 0.300277 -9.07139e-07 0.600731 -1.04566e-06 0.798952 8.65303e-07
-2.96752e-06 -1.90377e-06 1.05488e-06 243.7 0.300247 -8.90989e-07 0.600714 -1.14362e-06 0.798913 8.42758e-07
-3.08513e-06 -1.86089e-06 1.07316e-06 243.8 0.300245 -9.26293e-07 0.600734 -1.1179e-06 0.798939 8.57389e-07
-3.00703e-06 -1.76153e-06 1.31921e-06 243.9 0.300281 -9.02955e-07 0.60074 -1.05822e-06 0.798958 1.05399e-06
-3.0143e-06 -1.89166e-06 1.30988e-06 244 0.300257 -9.05065e-07 0.600739 -1.13639e-06 0.798939 1.04651e-06
-3.10227e-06 -1.84393e-06 1.42441e-06 244.1 0.300263 -9.31497e-07 0.600741 -1.10772e-06 0.798941 1.13802e-06
-3.00386e-06 -1.80664e-06 1.59099e-06 244.2 0.300279 -9.01997e-07 0.600737 -1.08532e-06 0.798968 1.27115e-06
-3.04524e-06 -1.90452e-06 1.43486e-06 244.3 0.300246 -9.14321e-07 0.600733 -1.14411e-06 0.79893 1.14635e-06
-3.05251e-06 -1.70411e-06 1.6533e-06 244.4 0.300288 -9.16632e-07 0.600746 -1.02374e-06 0.798967 1.32093e-06
-2.93286e-06 -1.66645e-06 1.71318e-06 244.5 0.300275 -8.80662e-07 0.600725 -1.00108e-06 0.798943 1.36873e-06
-2.87638e-06 -7.3787e-07 1.7891e-06 244.6 0.300255 -8.63647e-07 0.600742 -4.4327e-07 0.798947 1.4294e-06
-2.59458e-06 3.13064e-06 2.43079e-06 244.7 0.300299 -7.79148e-07 0.600751 1.88073e-06 0.798951 1.94208e-06
-2.38472e-06 7.13169e-06 2.95553e-06 244.8 0.300264 -7.16045e-07 0.600721 4.28415e-06 0.798929 2.36126e-06
-2.38006e-06 9.88519e-06 1.0976e-06 244.9 0.300253 -7.14618e-07 0.600705 5.93808e-06 0.798941 8.76916e-07
-2.29507e-06 1.02289e-05 -1.93385e-06 245 0.300291 -6.89188e-07 0.600731 6.14485e-06 0.798956 -1.54506e-06
-2.25481e-06 9.91017e-06 -3.1389e-06 245.1 0.300246 -6.76998e-07 0.600706 5.95309e-06 0.798922 -2.50773e-06
-2.34595e-06 9.71069e-06 -2.49235e-06 245.2 0.300265 -7.04405e-07 0.60074 5.8336e-06 0.798944 -1.99125e-06
-2.26935e-06 9.48363e-06 -1.84319e-06 245.3 0.300275 -6.81428e-07 0.600712 5.69693e-06 0.798952 -1.47262e-06
-2.27531e-06 8.64919e-06 -1.4149e-06 245.4 0.300259 -6.83182e-07 0.600708 5.19564e-06 0.79893 -1.13041e-06
-2.35732e-06 8.00956e-06 -5.73795e-07 245.5 0.300264 -7.07818e-07 0.600717 4.81148e-06 0.798937 -4.58426e-07
-2.29637e-06 7.26051e-06 2.0053e-07 245.6 0.300266 -6.89523e-07 0.600719 4.36153e-06 0.798929 1.60209e-07
-2.3152e-06 6.54501e-06 1.11289e-06 245.7 0.300274 -6.95194e-07 0.600731 3.93179e-06 0.798944 8.8914e-07
-2.3931e-06 5.98536e-06 2.55801e-06 245.8 0.300326 -7.18711e-07 0.60077 3.59583e-06 0.798996 2.04384e-06
-2.32843e-06 5.33306e-06 4.32958e-06 245.9 0.300299 -6.99225e-07 0.600757 3.20387e-06 0.798991 3.45929e-06
-2.37055e-06 4.67629e-06 6.28656e-06 246 0.300254 -7.11767e-07 0.600723 2.80915e-06 0.798954 5.02267e-06
-2.37465e-06 4.26596e-06 8.5213e-06 246.1 0.300282 -7.13066e-07 0.600731 2.5627e-06 0.798952 6.80811e-06
-2.32787e-06 3.67164e-06 1.04818e-05 246.2 0.30023 -6.98897e-07 0.600705 2.20557e-06 0.798913 8.37407e-06
-2.41118e-06 3.19868e-06 1.235e-05 246.3 0.300253 -7.23964e-07 0.60071 1.92148e-06 0.798929 9.86679e-06
-2.36943e-06 2.83776e-06 1.41798e-05 246.4 0.300271 -7.11472e-07 0.600723 1.70471e-06 0.798935 1.13287e-05
-2.38024e-06 2.38027e-06 1.57172e-05 246.5 0.300239 -7.14642e-07 0.600702 1.42984e-06 0.798911 1.25567e-05
-2.45163e-06 2.04135e-06 1.71161e-05 246.6 0.300268 -7.36143e-07 0.600737 1.22632e-06 0.798944 1.36748e-05
-2.38024e-06 1.6946e-06 1.84293e-05 246.7 0.300265 -7.14703e-07 0.600709 1.01796e-06 0.798923 1.47236e-05
-2.44398e-06 1.38029e-06 1.94202e-05 246.8 0.300224 -7.33742e-07 0.600706 8.29149e-07 0.798885 1.55145e-05
-2.49263e-06 1.16292e-06 2.04018e-05 246.9 0.300256 -7.48428e-07 0.600712 6.9858e-07 0.798904 1.62991e-05
-2.4233e-06 8.57369e-07 2.12386e-05 247 0.300268 -7.27639e-07 0.600728 5.15045e-07 0.798912 1.69678e-05
-2.4574e-06 5.23854e-07 2.18271e-05 247.1 0.300287 -7.37927e-07 0.600752 3.14707e-07 0.798947 1.74387e-05
-2.46728e-06 4.37353e-07 2.24356e-05 247.2 0.300315 -7.40961e-07 0.600764 2.62746e-07 0.798971 1.79254e-05
-2.39944e-06 1.71511e-07 2.28037e-05 247.3 0.30027 -7.20479e-07 0.60073 1.03032e-07 0.798923 1.82184e-05
-2.49841e-06 -8.22134e-08 2.30449e-05 247.4 0.300255 -7.50158e-07 0.600733 -4.93883e-08 0.7989 1.84105e-05
-2.47958e-06 -1.75985e-07 2.3276e-05 247.5 0.300289 -7.44592e-07 0.600741 -1.05721e-07 0.798922 1.85957e-05
-2.45144e-06 -4.16846e-07 2.33113e-05 247.6 0.300228 -7.3599e-07 0.600699 -2.50399e-07 0.79887 1.86227e-05
-2.55059e-06 -5.00178e-07 2.32674e-05 247.7 0.300258 -7.65836e-07 0.600723 -3.00469e-07 0.798912 1.85886e-05
-2.49822e-06 -6.14643e-07 2.32497e-05 247.8 0.300291 -7.50192e-07 0.60073 -3.69235e-07 0.798914 1.85745e-05
-2.50773e-06 -9.06026e-07 2.29848e-05 247.9 0.300246 -7.52935e-07 0.6007 -5.4425e-07 0.798899 1.83625e-05
-2.55693e-06 -9.29142e-07 2.28003e-05 248 0.300257 -7.67737e-07 0.600726 -5.5816e-07 0.798902 1.82152e-05
-2.50418e-06 -1.04473e-06 2.25192e-05 248.1 0.300268 -7.51925e-07 0.600731 -6.276e-07 0.7989 1.79906e-05
-2.56774e-06 -1.19163e-06 2.20639e-05 248.2 0.300243 -7.70947e-07 0.600711 -7.15825e-07 0.798892 1.76266e-05
-2.60203e-06 -1.1687e-06 2.17173e-05 248.3 0.300268 -7.81307e-07 0.600726 -7.02067e-07 0.798934 1.73507e-05
-2.493e-06 -1.25688e-06 2.1339e-05 248.4 0.300261 -7.48551e-07 0.600723 -7.55035e-07 0.798912 1.7048e-05
-2.597e-06 -1.35494e-06 2.06986e-05 248.5 0.300256 -7.79765e-07 0.600726 -8.13946e-07 0.798913 1.65364e-05
-2.59514e-06 -1.40751e-06 2.02901e-05 248.6 0.30027 -7.79241e-07 0.600739 -8.45546e-07 0.798925 1.62102e-05
-2.52114e-06 -1.50333e-06 1.97124e-05 248.7 0.300239 -7.56946e-07 0.600703 -9.03056e-07 0.798908 1.57484e-05
-2.61266e-06 -1.56131e-06 1.91141e-05 248.8 0.300248 -7.84444e-07 0.600719 -9.37909e-07 0.798905 1.52704e-05
-2.57669e-06 -1.51303e-06 1.86487e-05 248.9 0.30027 -7.737e-07 0.600733 -9.08924e-07 0.798911 1.48986e-05
-2.56755e-06 -1.62171e-06 1.79859e-05 249 0.300246 -7.70898e-07 0.600726 -9.74205e-07 0.798916 1.43693e-05
-2.63763e-06 -1.67186e-06 1.74183e-05 249.1 0.300282 -7.92034e-07 0.600743 -1.00436e-06 0.798938 1.39161e-05
-2.58451e-06 -1.65434e-06 1.69109e-05 249.2 0.300287 -7.76096e-07 0.600737 -9.9382e-07 0.798955 1.35111e-05
-2.58694e-06 -1.76302e-06 1.6225e-05 249.3 0.300259 -7.76751e-07 0.600728 -1.0591e-06 0.798924 1.29625e-05
-2.66987e-06 -1.67167e-06 1.56887e-05 249.4 0.300266 -8.01672e-07 0.600724 -1.00421e-06 0.798938 1.25343e-05
-2.59327e-06 -1.69125e-06 1.51796e-05 249.5 0.300265 -7.78669e-07 0.600725 -1.01597e-06 0.798933 1.21275e-05
-2.65347e-06 -1.80366e-06 1.45191e-05 249.6 0.300248 -7.96701e-07 0.600727 -1.08351e-06 0.798908 1.15994e-05
-2.68982e-06 -1.73636e-06 1.40324e-05 249.7 0.300291 -8.07727e-07 0.600755 -1.04313e-06 0.798952 1.12112e-05
-2.61061e-06 -1.75799e-06 1.35329e-05 249.8 0.300262 -7.83865e-07 0.600725 -1.05607e-06 0.798925 1.08117e-05
-2.69858e-06 -1.85306e-06 1.29324e-05 249.9 0.300271 -8.10304e-07 0.600757 -1.11324e-06 0.798935 1.03321e-05
-2.68236e-06 -1.73934e-06 1.25242e-05 250 0.300295 -8.055e-07 0.600751 -1.04491e-06 0.798957 1.00063e-05
-3.58649e-06 -1.37843e-06 1.19204e-05 250.1 0.000878915 -3.15222e-09 0.600732 -8.28065e-07 0.798929 9.52357e-06
-3.6355e-06 -1.29342e-06 1.1325e-05 250.2 0.000767532 -2.79037e-09 0.600726 -7.7699e-07 0.798932 9.04789e-06
-3.56841e-06 -1.24029e-06 1.08435e-05 250.3 0.000797297 -2.84508e-09 0.600733 -7.45081e-07 0.798946 8.66339e-06
-3.54902e-06 -1.31318e-06 1.02733e-05 250.4 0.000750731 -2.66436e-09 0.600704 -7.88831e-07 0.798907 8.20739e-06
-3.62935e-06 -1.23041e-06 9.79667e-06 250.5 0.000776866 -2.81952e-09 0.600713 -7.3912e-07 0.798932 7.82688e-06
-3.57903e-06 -1.17429e-06 9.44803e-06 250.6 0.000781533 -2.79713e-09 0.600724 -7.05425e-07 0.798913 7.54815e-06
-3.54455e-06 -1.25688e-06 9.00108e-06 250.7 0.000735383 -2.6066e-09 0.600692 -7.54996e-07 0.798902 7.19098e-06
-3.61668e-06 -1.11072e-06 8.67035e-06 250.8 0.000759339 -2.74629e-09 0.600705 -6.67215e-07 0.798922 6.92693e-06
-3.53057e-06 -1.12284e-06 8.40826e-06 250.9 0.000789104 -2.78599e-09 0.600688 -6.74476e-07 0.798926 6.71758e-06
-3.55312e-06 -1.15323e-06 8.01615e-06 251 0.000751457 -2.67002e-09 0.600708 -6.92751e-07 0.79891 6.40419e-06
-3.59319e-06 -1.019e-06 7.91262e-06 251.1 0.000780703 -2.80522e-09 0.600717 -6.1213e-07 0.798943 6.32173e-06
-3.47223e-06 -9.80223e-07 7.65203e-06 251.2 0.000781429 -2.71331e-09 0.600721 -5.8884e-07 0.798912 6.1133e-06
-3.56747e-06 -1.02366e-06 7.38248e-06 251.3 0.000764628 -2.72779e-09 0.60072 -6.14933e-07 0.798924 5.89804e-06
-3.51603e-06 -8.70046e-07 7.34871e-06 251.4 0.000783711 -2.75555e-09 0.600719 -5.22653e-07 0.798944 5.87121e-06
-3.4741e-06 -9.14228e-07 7.15807e-06 251.5 0.000760895 -2.64342e-09 0.600724 -5.49199e-07 0.798942 5.71888e-06
-3.552e-06 -8.18406e-07 7.00641e-06 251.6 0.000773962 -2.74912e-09 0.60072 -4.91633e-07 0.798929 5.59763e-06
-3.50504e-06 -7.48496e-07 7.04615e-06 251.7 0.000793563 -2.78147e-09 0.600732 -4.49645e-07 0.798962 5.6296e-06
-3.42284e-06 -7.46073e-07 6.88945e-06 251.8 0.000770229 -2.63637e-09 0.600722 -4.48183e-07 0.798939 5.50425e-06
-3.50988e-06 -6.78214e-07 6.84748e-06 251.9 0.000799371 -2.8057e-09 0.600735 -4.07427e-07 0.798961 5.47087e-06
-3.44633e-06 -6.41861e-07 6.84879e-06 252 0.000805905 -2.77741e-09 0.600736 -3.85589e-07 0.798973 5.472e-06
-3.44148e-06 -6.96857e-07 6.7807e-06 252.1 0.000761725 -2.62146e-09 0.600719 -4.18615e-07 0.798937 5.41736e-06
-3.50672e-06 -5.09686e-07 6.81876e-06 252.2 0.000801756 -2.81153e-09 0.600749 -3.06193e-07 0.798972 5.44799e-06
-3.42583e-06 -5.29261e-07 6.87845e-06 252.3 0.000796882 -2.72998e-09 0.600734 -3.17945e-07 0.798949 5.49553e-06
-3.4454e-06 -6.04017e-07 6.83312e-06 252.4 0.000776762 -2.67625e-09 0.600741 -3.62858e-07 0.79894 5.45925e-06
-3.49721e-06 -3.79748e-07 6.96295e-06 252.5 0.000807771 -2.82494e-09 0.600749 -2.28133e-07 0.798971 5.5632e-06
-3.41614e-06 -4.79112e-07 7.01182e-06 252.6 0.00078703 -2.6886e-09 0.600717 -2.87811e-07 0.798952 5.60211e-06
-3.48454e-06 -3.52157e-07 7.04764e-06 252.7 0.000789933 -2.75255e-09 0.600734 -2.11552e-07 0.798949 5.63071e-06
-3.45416e-06 -3.07042e-07 7.24295e-06 252.8 0.000822498 -2.84104e-09 0.600737 -1.84452e-07 0.798951 5.78676e-06
-3.39675e-06 -3.70986e-07 7.31682e-06 252.9 0.000781014 -2.65291e-09 0.600728 -2.22862e-07 0.798938 5.84568e-06
-3.50448e-06 -2.99771e-07 7.39479e-06 253 0.000784644 -2.74977e-09 0.600737 -1.80084e-07 0.798934 5.90795e-06
-3.42452e-06 -1.62376e-07 7.6261e-06 253.1 0.000806527 -2.76197e-09 0.600749 -9.75473e-08 0.798951 6.09288e-06
-3.43496e-06 -3.01263e-07 7.70818e-06 253.2 0.000772614 -2.6539e-09 0.600729 -1.80977e-07 0.798929 6.15828e-06
-3.45285e-06 -1.84747e-07 7.88035e-06 253.3 0.000793252 -2.73898e-09 0.600736 -1.10984e-07 0.798957 6.29606e-06
-3.3878e-06 -1.03652e-07 8.15214e-06 253.4 0.000808393 -2.73868e-09 0.600757 -6.22699e-08 0.798951 6.51316e-06
-3.42545e-06 -1.5436e-07 8.22638e-06 253.5 0.000769606 -2.63625e-09 0.600719 -9.2727e-08 0.798927 6.57227e-06
-3.4782e-06 -7.00958e-08 8.49463e-06 253.6 0.000792319 -2.75584e-09 0.60074 -4.21094e-08 0.798948 6.78676e-06
-3.40066e-06 -1.4914e-08 8.76828e-06 253.7 0.000792526 -2.69512e-09 0.600727 -8.95924e-09 0.798935 7.00528e-06
-3.46832e-06 -6.72994e-08 8.93766e-06 253.8 0.000765562 -2.65521e-09 0.600736 -4.04292e-08 0.798944 7.14068e-06
-3.4372e-06 1.00297e-07 9.29954e-06 253.9 0.000808082 -2.77754e-09 0.600738 6.0252e-08 0.798955 7.42992e-06
-3.38874e-06 6.99094e-08 9.55473e-06 254 0.000796052 -2.69761e-09 0.600719 4.19959e-08 0.798936 7.63362e-06
-3.43235e-06 1.23041e-07 9.78249e-06 254.1 0.000765873 -2.62874e-09 0.60072 7.39129e-08 0.798941 7.81564e-06
-3.42769e-06 2.4459e-07 1.01627e-05 254.2 0.000810675 -2.77874e-09 0.60074 1.46935e-07 0.798961 8.11957e-06
-3.40849e-06 1.27888e-07 1.04408e-05 254.3 0.000766806 -2.61365e-09 0.600717 7.68242e-08 0.798924 8.3414e-06
-3.46851e-06 1.34412e-07 1.0715e-05 254.4 0.000795015 -2.75752e-09 0.600743 8.07473e-08 0.798948 8.56073e-06
-3.37439e-06 2.88027e-07 1.12088e-05 254.5 0.000819283 -2.76458e-09 0.60073 1.73026e-07 0.798953 8.95528e-06
-3.39582e-06 2.16439e-07 1.14671e-05 254.6 0.000786303 -2.67014e-09 0.600716 1.30019e-07 0.798944 9.1616e-06
-3.47261e-06 3.06483e-07 1.18691e-05 254.7 0.000806423 -2.80039e-09 0.60073 1.84113e-07 0.798967 9.48304e-06
-3.39806e-06 3.64274e-07 1.23498e-05 254.8 0.000798645 -2.71384e-09 0.60072 2.18827e-07 0.798941 9.86679e-06
-3.44409e-06 3.40785e-07 1.26356e-05 254.9 0.000761102 -2.62131e-09 0.6007 2.04709e-07 0.798925 1.00949e-05
-3.51156e-06 4.45742e-07 1.31602e-05 255 0.000792319 -2.78228e-09 0.600719 2.67766e-07 0.798954 1.05144e-05
-3.37942e-06 3.9112e-07 1.36256e-05 255.1 0.000777696 -2.62816e-09 0.600713 2.34951e-07 0.798924 1.08858e-05
-3.45714e-06 4.49471e-07 1.40039e-05 255.2 0.000753013 -2.60327e-09 0.600702 2.69998e-07 0.798911 1.11879e-05
-3.44167e-06 5.27396e-07 1.459e-05 255.3 0.000780703 -2.68692e-09 0.600736 3.16826e-07 0.798935 1.16565e-05
-3.38762e-06 4.66062e-07 1.51203e-05 255.4 0.000786096 -2.66299e-09 0.600703 2.79965e-07 0.798906 1.20797e-05
-3.46292e-06 5.51445e-07 1.5582e-05 255.5 0.000783918 -2.71464e-09 0.600708 3.31258e-07 0.798924 1.24488e-05
-3.39377e-06 6.14643e-07 1.62791e-05 255.6 0.000786407 -2.66888e-09 0.60072 3.69229e-07 0.798941 1.3006e-05
-3.35426e-06 5.81273e-07 1.67975e-05 255.7 0.00076494 -2.5658e-09 0.600716 3.4918e-07 0.798913 1.34197e-05
-3.44819e-06 6.30676e-07 1.7397e-05 255.8 0.000772407 -2.66341e-09 0.600722 3.78861e-07 0.798942 1.38992e-05
-3.40346e-06 7.19041e-07 1.80967e-05 255.9 0.000794704 -2.70474e-09 0.600717 4.3194e-07 0.798945 1.44583e-05
-3.41166e-06 6.40929e-07 1.8619e-05 256 0.000748139 -2.5524e-09 0.600702 3.85007e-07 0.798911 1.4875e-05
-3.45471e-06 7.62478e-07 1.93764e-05 256.1 0.000794393 -2.7444e-09 0.600731 4.58044e-07 0.798945 1.54807e-05
-3.34028e-06 7.37684e-07 2.01625e-05 256.2 0.000799889 -2.67185e-09 0.600727 4.43146e-07 0.798949 1.61088e-05
-3.4098e-06 7.2799e-07 2.0787e-05 256.3 0.000754154 -2.57151e-09 0.600726 4.37322e-07 0.798911 1.6607e-05
-3.47037e-06 8.21202e-07 2.16139e-05 256.4 0.000794393 -2.75684e-09 0.600724 4.93316e-07 0.798947 1.72684e-05
-3.35258e-06 8.38913e-07 2.2412e-05 256.5 0.000770332 -2.5826e-09 0.600705 5.03939e-07 0.798917 1.79053e-05
-3.45639e-06 7.99204e-07 2.31342e-05 256.6 0.00075851 -2.62171e-09 0.600701 4.80083e-07 0.798901 1.8482e-05
-3.42508e-06 9.47225e-07 2.40787e-05 256.7 0.00077697 -2.66118e-09 0.600732 5.69029e-07 0.798923 1.9237e-05
-3.34811e-06 8.80858e-07 2.49369e-05 256.8 0.000761206 -2.5486e-09 0.600696 5.29128e-07 0.798901 1.99221e-05
-3.48677e-06 8.56809e-07 2.57146e-05 256.9 0.000770332 -2.68597e-09 0.600705 5.1469e-07 0.798908 2.05436e-05
-3.40048e-06 9.68851e-07 2.67729e-05 257 0.000798437 -2.71507e-09 0.600717 5.82005e-07 0.798918 2.13893e-05
-3.39209e-06 9.00992e-07 2.76707e-05 257.1 0.000738183 -2.50398e-09 0.600708 5.41233e-07 0.798898 2.2106e-05
-3.4536e-06 1.00875e-06 2.86382e-05 257.2 0.000755502 -2.6092e-09 0.60071 6.05964e-07 0.798892 2.28789e-05
-3.37737e-06 9.83578e-07 2.97267e-05 257.3 0.000788274 -2.66229e-09 0.600724 5.90859e-07 0.79891 2.3749e-05
-3.38072e-06 9.69597e-07 3.06637e-05 257.4 0.000739635 -2.5005e-09 0.600694 5.8243e-07 0.798871 2.44963e-05
-3.4672e-06 1.05945e-06 3.18204e-05 257.5 0.000777488 -2.69571e-09 0.600714 6.36428e-07 0.798912 2.54217e-05
-3.36786e-06 1.0876e-06 3.29473e-05 257.6 0.0007862 -2.64781e-09 0.600706 6.5333e-07 0.798897 2.63215e-05
-3.43906e-06 9.68664e-07 3.3974e-05 257.7 0.00075768 -2.60571e-09 0.600694 5.81871e-07 0.79889 2.71415e-05
-3.44931e-06 1.10643e-06 3.52718e-05 257.8 0.000777281 -2.68108e-09 0.600705 6.64639e-07 0.798915 2.81792e-05
-3.36395e-06 1.11389e-06 3.64654e-05 257.9 0.000741709 -2.49507e-09 0.600702 6.69115e-07 0.798884 2.91317e-05
-3.43496e-06 1.04864e-06 3.76617e-05 258 0.000761102 -2.61436e-09 0.600721 6.29941e-07 0.798913 3.00884e-05
-3.42974e-06 1.14819e-06 3.9036e-05 258.1 0.000786718 -2.69824e-09 0.600719 6.89741e-07 0.798905 3.1186e-05
-3.33916e-06 1.08127e-06 4.02662e-05 258.2 0.000744509 -2.48603e-09 0.600698 6.49514e-07 0.798883 3.2168e-05
-3.44614e-06 1.14875e-06 4.15988e-05 258.3 0.000760065 -2.61929e-09 0.600738 6.90099e-07 0.798898 3.32332e-05
-3.35426e-06 1.19144e-06 4.30777e-05 258.4 0.000784126 -2.63016e-09 0.600727 7.15731e-07 0.798923 3.44158e-05
-3.37252e-06 1.09059e-06 4.44174e-05 258.5 0.000763799 -2.57593e-09 0.600718 6.55134e-07 0.798879 3.54842e-05
-3.45509e-06 1.18082e-06 4.58413e-05 258.6 0.00077894 -2.69131e-09 0.600738 7.09361e-07 0.798893 3.66223e-05
-3.35426e-06 1.21288e-06 4.74177e-05 258.7 0.000781948 -2.62285e-09 0.600731 7.28616e-07 0.798882 3.78812e-05
-3.3878e-06 1.16441e-06 4.87925e-05 258.8 0.000759132 -2.57179e-09 0.600711 6.99474e-07 0.798874 3.8979e-05
-3.42135e-06 1.29081e-06 5.04027e-05 258.9 0.000784852 -2.68525e-09 0.600733 7.7543e-07 0.798883 4.02659e-05
-3.35463e-06 1.25576e-06 5.19967e-05 259 0.000762451 -2.55774e-09 0.600705 7.5434e-07 0.798886 4.15394e-05
-3.40029e-06 1.26415e-06 5.35189e-05 259.1 0.000746791 -2.53931e-09 0.600705 7.5938e-07 0.798877 4.2755e-05
-3.44036e-06 1.27757e-06 5.51944e-05 259.2 0.000805386 -2.77082e-09 0.60073 7.67475e-07 0.798922 4.4096e-05
-3.32835e-06 1.22388e-06 5.6865e-05 259.3 0.000763488 -2.54115e-09 0.600713 7.35201e-07 0.798862 4.54273e-05
-3.45173e-06 1.23152e-06 5.85394e-05 259.4 0.000751146 -2.59276e-09 0.6007 7.39777e-07 0.798863 4.6765e-05
-3.38426e-06 1.3486e-06 6.041e-05 259.5 0.000777696 -2.63193e-09 0.600718 8.10127e-07 0.798891 4.8261e-05
-3.3455e-06 1.25427e-06 6.20784e-05 259.6 0.000748346 -2.50359e-09 0.600703 7.53442e-07 0.798868 4.95924e-05
-3.4316e-06 1.32585e-06 6.38692e-05 259.7 0.000770955 -2.64561e-09 0.600737 7.9649e-07 0.798878 5.10237e-05
-3.36302e-06 1.34095e-06 6.57778e-05 259.8 0.00078174 -2.62901e-09 0.600724 8.05543e-07 0.798886 5.2549e-05
-3.34177e-06 1.23096e-06 6.75153e-05 259.9 0.000743265 -2.48382e-09 0.600713 7.39456e-07 0.798864 5.39355e-05
-3.43123e-06 1.32529e-06 6.94211e-05 260 0.000770229 -2.64283e-09 0.600722 7.96134e-07 0.798876 5.54589e-05
-3.34512e-06 1.30721e-06 7.13615e-05 260.1 0.000769918 -2.57547e-09 0.600727 7.85278e-07 0.798876 5.7009e-05
-3.36395e-06 1.2854e-06 7.32204e-05 260.2 0.000762036 -2.56345e-09 0.600711 7.72155e-07 0.798859 5.84928e-05
-3.41632e-06 1.31952e-06 7.52179e-05 260.3 0.000797815 -2.72559e-09 0.600747 7.92695e-07 0.798908 6.00922e-05
-3.32518e-06 1.32958e-06 7.72349e-05 260.4 0.000769295 -2.55805e-09 0.6007 7.9868e-07 0.798867 6.17004e-05
-3.42079e-06 1.34692e-06 7.91525e-05 260.5 0.000751146 -2.56952e-09 0.60071 8.09109e-07 0.798857 6.32316e-05
-3.37867e-06 1.40975e-06 8.12864e-05 260.6 0.000797089 -2.6931e-09 0.600736 8.46886e-07 0.798881 6.49381e-05
-3.32872e-06 1.2483e-06 8.33058e-05 260.7 0.000772718 -2.57216e-09 0.60072 7.4988e-07 0.798869 6.65504e-05
-3.40234e-06 1.30125e-06 8.53456e-05 260.8 0.000750213 -2.55248e-09 0.600724 7.81691e-07 0.798859 6.81791e-05
-3.35873e-06 1.4241e-06 8.75444e-05 260.9 0.000793459 -2.66502e-09 0.600724 8.55492e-07 0.798861 6.99358e-05
-3.32835e-06 1.26937e-06 8.95528e-05 261 0.000760376 -2.5308e-09 0.60071 7.62522e-07 0.798829 7.15374e-05
-3.40626e-06 1.33741e-06 9.17176e-05 261.1 0.0007806 -2.65892e-09 0.600729 8.03423e-07 0.798852 7.32688e-05
-3.35836e-06 1.38421e-06 9.39626e-05 261.2 0.000781429 -2.62432e-09 0.600721 8.31521e-07 0.798855 7.50625e-05
-3.38967e-06 1.26583e-06 9.60345e-05 261.3 0.000749902 -2.54192e-09 0.600709 7.60393e-07 0.798805 7.67129e-05
-3.44372e-06 1.37619e-06 9.83304e-05 261.4 0.000764006 -2.63102e-09 0.600723 8.26708e-07 0.798836 7.85499e-05
-3.36209e-06 1.3417e-06 0.000100573 261.5 0.00077697 -2.61224e-09 0.600713 8.05977e-07 0.798835 8.03409e-05
-3.36003e-06 1.29192e-06 0.000102744 261.6 0.000730716 -2.45523e-09 0.600697 7.76056e-07 0.798807 8.20723e-05
-3.41166e-06 1.41049e-06 0.000105069 261.7 0.000777592 -2.65288e-09 0.600722 8.47313e-07 0.798828 8.39319e-05
-3.32947e-06 1.30125e-06 0.000107267 261.8 0.000757058 -2.5206e-09 0.60071 7.81673e-07 0.798817 8.56869e-05
-3.39862e-06 1.26788e-06 0.000109509 261.9 0.000727293 -2.47179e-09 0.60071 7.61626e-07 0.798799 8.74754e-05
-3.37979e-06 1.43193e-06 0.000111893 262 0.000777592 -2.6281e-09 0.600721 8.60191e-07 0.798836 8.93842e-05
-3.33786e-06 1.26247e-06 0.000114128 262.1 0.000757265 -2.52764e-09 0.600714 7.58384e-07 0.798808 9.11663e-05
-3.45285e-06 1.32325e-06 0.000116437 262.2 0.000759443 -2.62224e-09 0.600709 7.94885e-07 0.798823 9.30127e-05
-3.35109e-06 1.33704e-06 0.000118835 262.3 0.000804038 -2.6944e-09 0.600739 8.03212e-07 0.798841 9.49303e-05
-3.34233e-06 1.28708e-06 0.000121126 262.4 0.000753117 -2.51716e-09 0.60072 7.73174e-07 0.798806 9.67565e-05
-3.41241e-06 1.33909e-06 0.00012347 262.5 0.000760999 -2.59684e-09 0.600722 8.04422e-07 0.798826 9.86309e-05
-3.33711e-06 1.34618e-06 0.000125916 262.6 0.000794496 -2.65132e-09 0.600731 8.08689e-07 0.798834 0.000100586
-3.33432e-06 1.25334e-06 0.000128137 262.7 0.000757265 -2.52496e-09 0.600735 7.52922e-07 0.798822 0.000102359
-3.39768e-06 1.33853e-06 0.000130545 262.8 0.000771266 -2.62052e-09 0.600722 8.04085e-07 0.798836 0.000104284
-3.32313e-06 1.27198e-06 0.000132956 262.9 0.000777799 -2.58473e-09 0.600723 7.64106e-07 0.798822 0.000106208
-3.39507e-06 1.29416e-06 0.000135253 263 0.000749694 -2.54527e-09 0.600702 7.77406e-07 0.798798 0.00010804
-3.39712e-06 1.3238e-06 0.000137736 263.1 0.000771681 -2.62149e-09 0.600744 7.95267e-07 0.798826 0.000110027
-3.33357e-06 1.31336e-06 0.000140119 263.2 0.000765562 -2.55205e-09 0.600723 7.88968e-07 0.798791 0.000111926
-3.40961e-06 1.19126e-06 0.000142503 263.3 0.000760169 -2.59188e-09 0.60072 7.15611e-07 0.798809 0.000113833
-3.35929e-06 1.31914e-06 0.000144998 263.4 0.000785889 -2.64003e-09 0.600736 7.92457e-07 0.798821 0.000115828
-3.33264e-06 1.22779e-06 0.000147302 263.5 0.000743679 -2.47841e-09 0.600713 7.37552e-07 0.79878 0.000117662
-3.41446e-06 1.2181e-06 0.000149669 263.6 0.000757991 -2.58813e-09 0.600733 7.31754e-07 0.798803 0.000119556
-3.35109e-06 1.27403e-06 0.000152203 263.7 0.000773547 -2.59223e-09 0.60072 7.65335e-07 0.798804 0.000121581
-3.33637e-06 1.17131e-06 0.000154554 263.8 0.000746791 -2.49157e-09 0.60071 7.03617e-07 0.798783 0.000123455
-3.41576e-06 1.31094e-06 0.000156958 263.9 0.000761414 -2.60081e-09 0.600728 7.87519e-07 0.798794 0.000125377
-3.27989e-06 1.24401e-06 0.000159402 264 0.000782881 -2.56777e-09 0.600718 7.47302e-07 0.798786 0.000127328
-3.34867e-06 1.1439e-06 0.000161746 264.1 0.000752287 -2.51916e-09 0.600712 6.87157e-07 0.798768 0.000129198
-3.40458e-06 1.22369e-06 0.000164136 264.2 0.000775414 -2.63996e-09 0.600721 7.35099e-07 0.798784 0.000131109
-3.30095e-06 1.22369e-06 0.000166545 264.3 0.00077251 -2.55002e-09 0.60071 7.35085e-07 0.798768 0.000133031
-3.34196e-06 1.16199e-06 0.000168882 264.4 0.000765665 -2.55882e-09 0.600724 6.98033e-07 0.798776 0.000134899
-3.40942e-06 1.2373e-06 0.00017138 264.5 0.000790245 -2.69428e-09 0.600725 7.43278e-07 0.798792 0.000136897
-3.31381e-06 1.12582e-06 0.000173746 264.6 0.000780496 -2.58642e-09 0.600712 6.76294e-07 0.798765 0.000138782
-3.3783e-06 1.1989e-06 0.000176046 264.7 0.000741812 -2.50607e-09 0.600698 7.20176e-07 0.798756 0.000140618
-3.35202e-06 1.22407e-06 0.000178484 264.8 0.000788896 -2.6444e-09 0.600715 7.35316e-07 0.798781 0.000142569
-3.33804e-06 1.10289e-06 0.000180745 264.9 0.000754361 -2.51809e-09 0.600717 6.62524e-07 0.798751 0.00014437
-3.40141e-06 1.18231e-06 0.000183082 265 0.000758095 -2.57859e-09 0.600716 7.1023e-07 0.798765 0.000146239
-3.36861e-06 1.17019e-06 0.000185444 265.1 0.000777074 -2.61766e-09 0.600708 7.02942e-07 0.798755 0.000148124
-3.35034e-06 1.05535e-06 0.000187697 265.2 0.000754361 -2.52737e-09 0.600699 6.33948e-07 0.798738 0.00014992
-3.43962e-06 1.11986e-06 0.000190016 265.3 0.000784437 -2.69816e-09 0.600712 6.72711e-07 0.798771 0.00015178
-3.32015e-06 1.15099e-06 0.000192404 265.4 0.000773444 -2.56795e-09 0.600705 6.91404e-07 0.798757 0.000153684
-3.35165e-06 1.06486e-06 0.000194581 265.5 0.00075488 -2.53009e-09 0.600694 6.39655e-07 0.798732 0.000155418
-3.40551e-06 1.11594e-06 0.00019689 265.6 0.000781429 -2.66117e-09 0.600711 6.70357e-07 0.798748 0.000157265
-3.32518e-06 1.05964e-06 0.000199157 265.7 0.000756021 -2.51391e-09 0.600696 6.36522e-07 0.798735 0.000159073
-3.40551e-06 1.00185e-06 0.000201286 265.8 0.000740361 -2.52131e-09 0.600696 6.01806e-07 0.798714 0.00016077
-3.38948e-06 1.16572e-06 0.000203614 265.9 0.00075851 -2.57096e-09 0.6007 7.00245e-07 0.798741 0.000162635
-3.30636e-06 1.0561e-06 0.000205818 266 0.000753946 -2.49282e-09 0.600705 6.34403e-07 0.798714 0.000164389
-3.41092e-06 1.02962e-06 0.000207963 266.1 0.000752806 -2.56776e-09 0.600692 6.18488e-07 0.798723 0.000166105
-3.37066e-06 1.02254e-06 0.000210204 266.2 0.000782259 -2.63673e-09 0.600708 6.14249e-07 0.798745 0.000167899
-3.30524e-06 9.668e-07 0.000212343 266.3 0.00075405 -2.49232e-09 0.600702 5.80759e-07 0.798696 0.000169598
-3.41688e-06 1.05778e-06 0.000214474 266.4 0.000764006 -2.61052e-09 0.600717 6.35424e-07 0.798724 0.000171305
-3.34251e-06 1.06877e-06 0.000216649 266.5 0.000778629 -2.60258e-09 0.600708 6.42021e-07 0.798717 0.000173041
-3.35519e-06 8.99501e-07 0.000218682 266.6 0.000724804 -2.43186e-09 0.600678 5.40311e-07 0.798681 0.000174657
-3.44819e-06 1.01527e-06 0.000220745 266.7 0.000758821 -2.61656e-09 0.600698 6.09871e-07 0.798715 0.000176313
-3.36507e-06 9.90476e-07 0.000222844 266.8 0.000768155 -2.58489e-09 0.600706 5.94985e-07 0.798704 0.000177986
-3.37998e-06 9.4592e-07 0.000224833 266.9 0.000732271 -2.47506e-09 0.600684 5.682e-07 0.798674 0.000179568
-3.4344e-06 1.0162e-06 0.000226953 267 0.000769503 -2.64278e-09 0.600709 6.10442e-07 0.798701 0.000181267
-3.32313e-06 9.35481e-07 0.000228961 267.1 0.000765251 -2.54303e-09 0.600706 5.61949e-07 0.798685 0.000182868
-3.39992e-06 9.11432e-07 0.000230877 267.2 0.000758613 -2.57922e-09 0.600707 5.47503e-07 0.798685 0.000184398
-3.42583e-06 1.00129e-06 0.000232915 267.3 0.000766599 -2.62623e-09 0.600716 6.01491e-07 0.7987 0.000186029
-3.34065e-06 8.99128e-07 0.000234779 267.4 0.000738701 -2.46774e-09 0.600688 5.40096e-07 0.798673 0.000187512
-3.39694e-06 9.08263e-07 0.000236723 267.5 0.000753221 -2.55864e-09 0.600695 5.45589e-07 0.798682 0.000189067
-3.36376e-06 9.4909e-07 0.000238702 267.6 0.000789104 -2.65436e-09 0.600707 5.70124e-07 0.798689 0.000190649
-3.37961e-06 8.14491e-07 0.000240467 267.7 0.000748243 -2.52876e-09 0.600689 4.89256e-07 0.798665 0.000192053
-3.42881e-06 9.23177e-07 0.000242378 267.8 0.000751976 -2.57838e-09 0.600706 5.54557e-07 0.798682 0.000193583
-3.33711e-06 8.45997e-07 0.000244305 267.9 0.000771162 -2.57345e-09 0.600696 5.08187e-07 0.798687 0.000195123
-3.35239e-06 7.49429e-07 0.000245999 268 0.000738805 -2.47676e-09 0.600679 4.50166e-07 0.798639 0.000196464
-3.44465e-06 8.8179e-07 0.000247839 268.1 0.000771577 -2.65781e-09 0.600687 5.2968e-07 0.798684 0.000197945
-3.30356e-06 9.31939e-07 0.000249647 268.2 0.000761621 -2.51606e-09 0.600699 5.59814e-07 0.79867 0.000199385
-3.38669e-06 7.82053e-07 0.000251309 268.3 0.000737872 -2.49894e-09 0.600688 4.69769e-07 0.798652 0.000200709
-3.42433e-06 8.45997e-07 0.000253125 268.4 0.000773029 -2.64711e-09 0.600705 5.08195e-07 0.798666 0.000202162
-3.35519e-06 7.31532e-07 0.000254816 268.5 0.00076691 -2.57313e-09 0.600677 4.39414e-07 0.798645 0.000203507
-3.44726e-06 7.25753e-07 0.000256465 268.6 0.000736316 -2.53827e-09 0.600678 4.35943e-07 0.798648 0.000204826
-3.39284e-06 8.33133e-07 0.000258228 268.7 0.000767532 -2.60411e-09 0.600699 5.00462e-07 0.798674 0.00020624
-3.35202e-06 7.27058e-07 0.000259795 268.8 0.000732997 -2.45702e-09 0.600685 4.36733e-07 0.798651 0.000207485
-3.44484e-06 7.12144e-07 0.000261365 268.9 0.000733723 -2.52756e-09 0.600686 4.27775e-07 0.798655 0.00020874
-3.38892e-06 8.52522e-07 0.000263097 269 0.000748139 -2.53538e-09 0.600676 5.12089e-07 0.798651 0.000210123
-3.3619e-06 7.00585e-07 0.0002646 269.1 0.000733205 -2.46496e-09 0.600675 4.20824e-07 0.798638 0.00021132
-3.48099e-06 7.25193e-07 0.0002662 269.2 0.000735694 -2.56095e-09 0.600684 4.35612e-07 0.79864 0.000212598
-3.34978e-06 7.69003e-07 0.000267766 269.3 0.000758095 -2.53945e-09 0.600696 4.61937e-07 0.798661 0.000213854
-3.36898e-06 6.95179e-07 0.000269253 269.4 0.000717234 -2.41635e-09 0.600665 4.1757e-07 0.79862 0.000215031
-3.45173e-06 7.0189e-07 0.000270752 269.5 0.000760273 -2.62426e-09 0.600711 4.21633e-07 0.798676 0.000216243
-3.35277e-06 7.33023e-07 0.000272319 269.6 0.000752806 -2.52398e-09 0.600684 4.40315e-07 0.798635 0.000217483
-3.40104e-06 6.49132e-07 0.000273694 269.7 0.000734657 -2.4986e-09 0.6007 3.89933e-07 0.798636 0.000218582
-3.40905e-06 7.13076e-07 0.000275171 269.8 0.000768258 -2.61903e-09 0.600703 4.28346e-07 0.79865 0.000219765
-3.34494e-06 6.42048e-07 0.000276593 269.9 0.000731649 -2.44732e-09 0.600684 3.85668e-07 0.798628 0.000220895
-3.41856e-06 6.74486e-07 0.000277952 270 0.000748865 -2.56004e-09 0.600692 4.05158e-07 0.798622 0.000221979
-3.39973e-06 7.26312e-07 0.000279426 270.1 0.000777281 -2.64255e-09 0.600695 4.36292e-07 0.798669 0.000223169
-3.34009e-06 6.21914e-07 0.000280733 270.2 0.00072916 -2.43546e-09 0.600692 3.73579e-07 0.798627 0.000224201
-3.45434e-06 6.17067e-07 0.000282113 270.3 0.000753013 -2.60116e-09 0.600687 3.70664e-07 0.798637 0.000225306
-3.3673e-06 6.68334e-07 0.000283555 270.4 0.000764732 -2.57509e-09 0.600694 4.01464e-07 0.798651 0.000226461
-3.36768e-06 5.81646e-07 0.000284744 270.5 0.000727605 -2.45034e-09 0.600672 3.49379e-07 0.798615 0.000227401
-3.44707e-06 5.75494e-07 0.000286021 270.6 0.000758717 -2.61535e-09 0.600687 3.45692e-07 0.798629 0.000228425
-3.36041e-06 5.9917e-07 0.000287342 270.7 0.000764006 -2.56737e-09 0.600676 3.59907e-07 0.798626 0.000229479
-3.39787e-06 5.72884e-07 0.000288493 270.8 0.000717648 -2.43848e-09 0.600692 3.44127e-07 0.798616 0.000230395
-3.44446e-06 6.68147e-07 0.000289767 270.9 0.00075851 -2.61266e-09 0.6007 4.01356e-07 0.798636 0.000231418
-3.33841e-06 6.10542e-07 0.000290981 271 0.000747205 -2.49448e-09 0.600673 3.66736e-07 0.798631 0.000232386
-3.4249e-06 5.20312e-07 0.000292019 271.1 0.000719619 -2.46462e-09 0.600677 3.12539e-07 0.798604 0.000233208
-3.42229e-06 6.06441e-07 0.000293247 271.2 0.000770229 -2.63594e-09 0.600675 3.64274e-07 0.798643 0.0002342
-3.36656e-06 4.72587e-07 0.000294341 271.3 0.000735486 -2.47606e-09 0.600665 2.83867e-07 0.798612 0.000235064
-3.42247e-06 4.92162e-07 0.000295404 271.4 0.000724597 -2.47991e-09 0.600672 2.95628e-07 0.798618 0.000235915
-3.41763e-06 6.07559e-07 0.000296613 271.5 0.000747931 -2.55615e-09 0.600675 3.64946e-07 0.798617 0.00023688
-3.3632e-06 4.09203e-07 0.000297586 271.6 0.000732479 -2.46347e-09 0.600675 2.45798e-07 0.798595 0.00023765
-3.44726e-06 5.20312e-07 0.000298646 271.7 0.000732168 -2.52397e-09 0.600675 3.12539e-07 0.798605 0.0002385
-3.35649e-06 5.41565e-07 0.000299749 271.8 0.000758717 -2.54663e-09 0.600687 3.25311e-07 0.79863 0.000239388
-3.38613e-06 4.42387e-07 0.000300672 271.9 0.000728953 -2.46833e-09 0.600679 2.65732e-07 0.798587 0.000240113
-3.47037e-06 4.84891e-07 0.000301692 272 0.000760273 -2.63843e-09 0.600698 2.91273e-07 0.798622 0.000240938
-3.34028e-06 5.9395e-07 0.00030274 272.1 0.000770436 -2.57347e-09 0.600671 3.56769e-07 0.798614 0.000241772
-3.38445e-06 4.6774e-07 0.000303577 272.2 0.000726775 -2.45973e-09 0.60067 2.80958e-07 0.798592 0.000242434
-3.44595e-06 5.2982e-07 0.000304578 272.3 0.000766288 -2.64059e-09 0.600691 3.18258e-07 0.798606 0.000243238
-3.3414e-06 4.9384e-07 0.000305512 272.4 0.000742331 -2.48042e-09 0.600669 2.96635e-07 0.798605 0.000243983
-3.41688e-06 4.84146e-07 0.000306326 272.5 0.000728434 -2.48897e-09 0.600682 2.90818e-07 0.7986 0.000244632
-3.45583e-06 4.99433e-07 0.000307255 272.6 0.000765458 -2.6453e-09 0.600698 3.00008e-07 0.798623 0.000245381
-3.34941e-06 4.62148e-07 0.000308157 272.7 0.000730093 -2.44538e-09 0.600675 2.77601e-07 0.798582 0.000246089
-3.44335e-06 4.41454e-07 0.000308911 272.8 0.000723663 -2.49182e-09 0.600681 2.65173e-07 0.798597 0.000246695
-3.40122e-06 5.05957e-07 0.000309865 272.9 0.000762969 -2.59503e-09 0.600693 3.03925e-07 0.798614 0.000247463
-3.36991e-06 3.50665e-07 0.000310598 273 0.000730923 -2.46315e-09 0.600661 2.10631e-07 0.798584 0.000248038
-3.45434e-06 4.00441e-07 0.000311393 273.1 0.00074119 -2.56032e-09 0.600676 2.40535e-07 0.798594 0.000248677
-3.35817e-06 4.46861e-07 0.000312293 273.2 0.000765043 -2.56915e-09 0.600675 2.68418e-07 0.798609 0.0002494
-3.38743e-06 3.33701e-07 0.000312952 273.3 0.000713811 -2.41799e-09 0.600665 2.00442e-07 0.798576 0.000249916
-3.45136e-06 4.20761e-07 0.000313778 273.4 0.000759962 -2.6229e-09 0.600693 2.52748e-07 0.79862 0.000250589
-3.35836e-06 4.44996e-07 0.00031457 273.5 0.000758199 -2.5463e-09 0.600672 2.67297e-07 0.798597 0.000251215
-3.38669e-06 3.80307e-07 0.000315253 273.6 0.000738494 -2.50105e-09 0.600667 2.28438e-07 0.798584 0.000251756
-3.43123e-06 4.1666e-07 0.000315996 273.7 0.000761517 -2.61294e-09 0.600688 2.50282e-07 0.798606 0.000252356
-3.36432e-06 3.38921e-07 0.000316716 273.8 0.000749072 -2.52012e-09 0.60068 2.03583e-07 0.798592 0.000252927
-3.45211e-06 3.79002e-07 0.000317356 273.9 0.000741087 -2.55831e-09 0.600674 2.27657e-07 0.798581 0.000253434
-3.42229e-06 4.57114e-07 0.000318177 274 0.000763384 -2.61252e-09 0.600691 2.74584e-07 0.798616 0.000254101
-3.36339e-06 3.1077e-07 0.000318808 274.1 0.000729782 -2.45454e-09 0.600664 1.86669e-07 0.798558 0.000254587
-3.44931e-06 3.37243e-07 0.000319431 274.2 0.000741916 -2.5591e-09 0.600679 2.02575e-07 0.79859 0.000255095
-3.36954e-06 5.01297e-07 0.000320183 274.3 0.000762139 -2.56806e-09 0.600697 3.01127e-07 0.798599 0.000255698
-3.38352e-06 2.54097e-07 0.000320736 274.4 0.00073922 -2.50116e-09 0.600673 1.52629e-07 0.798581 0.000256133
-3.45677e-06 4.22253e-07 0.000321366 274.5 0.000757058 -2.61697e-09 0.600688 2.53642e-07 0.798602 0.000256644
-3.35705e-06 3.46378e-07 0.000322078 274.6 0.000760687 -2.55367e-09 0.600693 2.08067e-07 0.798595 0.00025721
-3.38352e-06 2.63419e-07 0.000322582 274.7 0.000720863 -2.43905e-09 0.600664 1.58226e-07 0.79857 0.000257604
-3.44502e-06 4.33065e-07 0.000323255 274.8 0.000753221 -2.59486e-09 0.600678 2.60133e-07 0.79859 0.000258148
-3.33264e-06 3.42276e-07 0.000323866 274.9 0.000777074 -2.5897e-09 0.600701 2.05606e-07 0.798611 0.000258643
-3.42452e-06 2.90264e-07 0.000324323 275 0.000714226 -2.44588e-09 0.600673 1.74354e-07 0.798575 0.000258996
-3.44838e-06 3.4992e-07 0.000325009 275.1 0.000759443 -2.61885e-09 0.600687 2.10192e-07 0.79859 0.000259549
-3.35351e-06 3.15804e-07 0.000325614 275.2 0.000740672 -2.48385e-09 0.600671 1.89694e-07 0.798584 0.00026003
-3.41763e-06 2.76096e-07 0.000326033 275.3 0.000727293 -2.48562e-09 0.600679 1.65845e-07 0.798576 0.000260362
-3.42023e-06 3.64274e-07 0.000326698 275.4 0.000771162 -2.63756e-09 0.600695 2.18818e-07 0.798597 0.0002609
-3.36973e-06 2.33404e-07 0.000327218 275.5 0.000756539 -2.54933e-09 0.600669 1.40199e-07 0.798568 0.000261306
-3.4467e-06 3.54207e-07 0.000327719 275.6 0.000757058 -2.60935e-09 0.600701 2.12773e-07 0.798588 0.000261712
-3.39302e-06 3.43022e-07 0.000328333 275.7 0.000781844 -2.65282e-09 0.600688 2.06049e-07 0.798597 0.000262206
-3.37849e-06 2.62673e-07 0.000328741 275.8 0.000736109 -2.48693e-09 0.60067 1.5778e-07 0.798568 0.000262522
-3.43626e-06 3.71731e-07 0.000329289 275.9 0.000756643 -2.60002e-09 0.600696 2.23298e-07 0.798585 0.000262965
-3.36488e-06 3.70799e-07 0.00032981 276 0.000782777 -2.63395e-09 0.600683 2.22733e-07 0.798593 0.000263384
-3.3837e-06 2.92314e-07 0.000330215 276.1 0.000745027 -2.52095e-09 0.600679 1.75587e-07 0.79857 0.0002637
-3.40961e-06 3.46564e-07 0.000330794 276.2 0.000785163 -2.6771e-09 0.600714 2.08186e-07 0.798611 0.000264176
-3.34624e-06 3.07042e-07 0.000331251 276.3 0.000746894 -2.49929e-09 0.600673 1.84432e-07 0.798587 0.000264533
-3.43179e-06 2.75536e-07 0.000331607 276.4 0.000742435 -2.54788e-09 0.600663 1.65504e-07 0.798571 0.000264811
-3.44577e-06 3.23634e-07 0.000332177 276.5 0.000765458 -2.63759e-09 0.600687 1.94403e-07 0.798585 0.000265272
-3.32947e-06 2.74045e-07 0.000332602 276.6 0.000748554 -2.49229e-09 0.600673 1.64611e-07 0.798569 0.000265605
-3.45509e-06 2.43471e-07 0.000333001 276.7 0.000738805 -2.55264e-09 0.600683 1.46249e-07 0.798568 0.000265924
-3.37476e-06 3.63529e-07 0.000333516 276.8 0.000775518 -2.61719e-09 0.600692 2.18369e-07 0.798587 0.000266341
-3.3291e-06 2.96229e-07 0.000333929 276.9 0.000747205 -2.48752e-09 0.60069 1.77942e-07 0.79857 0.000266666
-3.43925e-06 3.17668e-07 0.000334335 277 0.000754569 -2.59515e-09 0.600704 1.90825e-07 0.798574 0.000266991
-3.36898e-06 3.61664e-07 0.000334849 277.1 0.000772303 -2.60187e-09 0.600691 2.17249e-07 0.7986 0.000267411
-3.36656e-06 2.56894e-07 0.000335184 277.2 0.000735486 -2.47606e-09 0.600673 1.54309e-07 0.798564 0.000267666
-3.43626e-06 3.47869e-07 0.00033563 277.3 0.000769814 -2.64528e-09 0.600706 2.08967e-07 0.798606 0.000268036
-3.33133e-06 3.56258e-07 0.000336118 277.4 0.000757472 -2.52339e-09 0.600683 2.13998e-07 0.798584 0.000268419
-3.38054e-06 3.13753e-07 0.000336392 277.5 0.000732997 -2.47792e-09 0.600677 1.88464e-07 0.79857 0.000268632
-3.44018e-06 3.37802e-07 0.000336885 277.6 0.000762554 -2.62332e-09 0.600698 2.02917e-07 0.798596 0.000269035
-3.33469e-06 3.18787e-07 0.000337288 277.7 0.000754984 -2.51763e-09 0.600698 1.91495e-07 0.798589 0.000269355
-3.39246e-06 2.48691e-07 0.000337651 277.8 0.000753946 -2.55774e-09 0.600685 1.49385e-07 0.798574 0.000269639
-3.39228e-06 3.97272e-07 0.000338111 277.9 0.000793667 -2.69234e-09 0.6007 2.38641e-07 0.79862 0.000270022
-3.3099e-06 3.46937e-07 0.000338493 278 0.000759236 -2.51299e-09 0.600677 2.08397e-07 0.798578 0.000270313
-3.41297e-06 3.29413e-07 0.000338795 278.1 0.000743057 -2.53603e-09 0.600696 1.97877e-07 0.798579 0.000270555
-3.39862e-06 3.56258e-07 0.000339274 278.2 0.000769606 -2.6156e-09 0.600688 2.14e-07 0.798595 0.000270942
-3.34773e-06 2.71062e-07 0.000339592 278.3 0.000745027 -2.49415e-09 0.600689 1.62824e-07 0.798564 0.000271186
-3.41968e-06 3.01636e-07 0.000339985 278.4 0.000765147 -2.61655e-09 0.600698 1.81192e-07 0.798585 0.000271507
-3.32611e-06 3.89255e-07 0.000340437 278.5 0.000778111 -2.58808e-09 0.6007 2.33826e-07 0.798585 0.000271868
-3.37364e-06 2.45895e-07 0.000340703 278.6 0.000722108 -2.43613e-09 0.600681 1.47704e-07 0.798553 0.000272069
-3.38836e-06 2.99212e-07 0.000341084 278.7 0.000756228 -2.56238e-09 0.600693 1.79735e-07 0.798563 0.000272377
-3.34307e-06 3.72291e-07 0.000341512 278.8 0.000756539 -2.52917e-09 0.600681 2.23628e-07 0.798578 0.000272724
-3.37755e-06 2.17744e-07 0.000341791 278.9 0.00074762 -2.52513e-09 0.600667 1.30792e-07 0.798552 0.000272938
-3.45024e-06 3.42649e-07 0.000342208 279 0.000764525 -2.6378e-09 0.600686 2.05825e-07 0.798593 0.000273285
-3.31754e-06 3.43581e-07 0.000342579 279.1 0.000762969 -2.53118e-09 0.600685 2.06384e-07 0.798551 0.000273567
-3.3988e-06 2.69571e-07 0.000342857 279.2 0.000766599 -2.60552e-09 0.600697 1.6193e-07 0.798586 0.0002738
-3.40309e-06 4.11254e-07 0.000343242 279.3 0.000768466 -2.61516e-09 0.600683 2.47033e-07 0.79858 0.000274106
-3.35407e-06 2.67706e-07 0.000343597 279.4 0.000756436 -2.53714e-09 0.600677 1.60805e-07 0.798552 0.00027438
-3.42806e-06 2.97161e-07 0.000343915 279.5 0.000756021 -2.59169e-09 0.600674 1.78497e-07 0.798581 0.000274644
-3.34531e-06 4.08271e-07 0.000344335 279.6 0.000795015 -2.65957e-09 0.6007 2.45248e-07 0.798591 0.000274982
-3.31251e-06 2.69384e-07 0.000344598 279.7 0.000754672 -2.49986e-09 0.600685 1.61815e-07 0.79857 0.000275186
-3.43198e-06 3.52903e-07 0.000344927 279.8 0.000764421 -2.62348e-09 0.600688 2.11984e-07 0.798573 0.00027545
-3.33953e-06 4.11067e-07 0.000345342 279.9 0.000777799 -2.59749e-09 0.600694 2.46926e-07 0.798593 0.000275788
-3.35892e-06 3.07415e-07 0.000345563 280 0.000752806 -2.52861e-09 0.600674 1.84656e-07 0.798574 0.000275958
7.20913e-07 -2.14836e-06 0.000347125 280.1 1.29759 9.35451e-07 0.600716 -1.29056e-06 0.798583 0.000277208
7.44769e-07 -2.61983e-06 0.000349217 280.2 1.29801 9.66718e-07 0.600707 -1.57375e-06 0.798591 0.000278882
6.37974e-07 -3.02456e-06 0.000350206 280.3 1.298 8.28089e-07 0.600718 -1.81691e-06 0.798544 0.000279655
5.45717e-07 -2.96863e-06 0.000350757 280.4 1.29803 7.08359e-07 0.600735 -1.78336e-06 0.798592 0.000280112
5.2447e-07 -2.85771e-06 0.000350614 280.5 1.29799 6.80758e-07 0.600697 -1.71662e-06 0.798555 0.000279985
3.25417e-07 -2.68527e-06 0.000349995 280.6 1.29798 4.22385e-07 0.600691 -1.61302e-06 0.798537 0.000279484
2.87769e-07 -2.33553e-06 0.00034923 280.7 1.29802 3.73529e-07 0.600716 -1.40299e-06 0.798572 0.000278885
2.68012e-07 -2.35902e-06 0.000348053 280.8 1.29798 3.47876e-07 0.600692 -1.41705e-06 0.798551 0.000277938
1.15928e-07 -2.21305e-06 0.000346656 280.9 1.29798 1.50472e-07 0.600705 -1.32939e-06 0.798548 0.000276822
1.66995e-07 -2.06596e-06 0.000344848 281 1.29802 2.16763e-07 0.600708 -1.24104e-06 0.79858 0.000275389
1.42952e-07 -2.15079e-06 0.000342136 281.1 1.29798 1.85549e-07 0.600686 -1.29195e-06 0.798548 0.000273212
4.39854e-08 -1.99531e-06 0.000338885 281.2 1.298 5.70931e-08 0.600714 -1.19861e-06 0.798577 0.000270625
1.13318e-07 -1.97051e-06 0.000334855 281.3 1.29801 1.47088e-07 0.600706 -1.1837e-06 0.798583 0.00026741
5.61e-08 -2.0572e-06 0.000329786 281.4 1.29798 7.28165e-08 0.600686 -1.23573e-06 0.79857 0.000263357
-5.59136e-10 -1.9707e-06 0.000323741 281.5 1.298 -7.25761e-10 0.600712 -1.18382e-06 0.798594 0.000258537
7.60425e-08 -2.0037e-06 0.000316114 281.6 1.29801 9.87036e-08 0.600699 -1.20362e-06 0.798614 0.000252453
1.32329e-08 -2.06671e-06 0.000306497 281.7 1.29798 1.7176e-08 0.600704 -1.24148e-06 0.798592 0.000244766
6.70963e-09 -1.92577e-06 0.000294584 281.8 1.29802 8.70926e-09 0.60073 -1.15687e-06 0.79865 0.000235269
2.05017e-08 -2.02625e-06 0.000279906 281.9 1.298 2.6611e-08 0.600706 -1.21718e-06 0.798621 0.000223539
-1.04186e-07 -1.94814e-06 0.000262862 282 1.298 -1.35233e-07 0.600704 -1.17026e-06 0.798655 0.000209937
-2.6093e-08 -1.85027e-06 0.000244019 282.1 1.29808 -3.38709e-08 0.600778 -1.1116e-06 0.798762 0.000194913
-4.28671e-09 -1.91328e-06 0.000223547 282.2 1.29805 -5.56438e-09 0.600766 -1.14943e-06 0.798746 0.000178557
-1.25992e-07 -1.92297e-06 0.000201947 282.3 1.29806 -1.63545e-07 0.600778 -1.15528e-06 0.79878 0.000161311
-5.29315e-08 -1.91086e-06 0.00017991 282.4 1.29802 -6.87061e-08 0.600716 -1.14788e-06 0.798745 0.000143703
-6.07594e-08 -1.90508e-06 0.00015744 282.5 1.29798 -7.88645e-08 0.600685 -1.14435e-06 0.798737 0.000125753
-1.34938e-07 -1.90601e-06 0.000135265 282.6 1.29802 -1.75153e-07 0.600724 -1.14498e-06 0.79879 0.000108048
-3.6903e-08 -1.84468e-06 0.000113797 282.7 1.29803 -4.79013e-08 0.600713 -1.10812e-06 0.798813 9.09026e-05
-9.80352e-08 -1.94162e-06 9.31392e-05 282.8 1.298 -1.2725e-07 0.600712 -1.16635e-06 0.798825 7.44019e-05
-1.17419e-07 -1.85083e-06 7.41544e-05 282.9 1.29804 -1.52414e-07 0.600738 -1.11186e-06 0.798882 5.92406e-05
-1.24874e-08 -1.91347e-06 5.69437e-05 283 1.29803 -1.6209e-08 0.600736 -1.14949e-06 0.798888 4.54917e-05
-6.8401e-08 -1.86183e-06 4.17842e-05 283.1 1.298 -8.87842e-08 0.600719 -1.11844e-06 0.798887 3.33809e-05
-1.01576e-07 -1.82696e-06 2.91434e-05 283.2 1.29805 -1.31852e-07 0.60076 -1.09757e-06 0.79893 2.32835e-05
-6.52325e-09 -1.86872e-06 1.9066e-05 283.3 1.29804 -8.46743e-09 0.600739 -1.12262e-06 0.798922 1.52322e-05
-9.00209e-08 -1.8801e-06 1.21168e-05 283.4 1.29803 -1.1685e-07 0.600746 -1.12946e-06 0.798946 9.6807e-06
-3.07525e-08 -1.77327e-06 9.16486e-06 283.5 1.29804 -3.99181e-08 0.60075 -1.06529e-06 0.798946 7.32223e-06
1.56558e-08 -1.85605e-06 8.7153e-06 283.6 1.29801 2.03214e-08 0.600724 -1.11497e-06 0.798921 6.96284e-06
-6.07594e-08 -1.83908e-06 9.2738e-06 283.7 1.29804 -7.88682e-08 0.600741 -1.10481e-06 0.798937 7.40918e-06
-8.57342e-09 -1.81317e-06 1.18574e-05 283.8 1.29805 -1.11287e-08 0.600746 -1.08926e-06 0.798956 9.47351e-06
-2.68385e-08 -1.98282e-06 1.4011e-05 283.9 1.29801 -3.48366e-08 0.600742 -1.19116e-06 0.798918 1.11936e-05
-1.17419e-07 -1.82436e-06 1.65654e-05 284 1.29806 -1.52416e-07 0.600743 -1.09597e-06 0.79894 1.32348e-05
-4.28671e-08 -1.86742e-06 2.06376e-05 284.1 1.29803 -5.5643e-08 0.600738 -1.12183e-06 0.798936 1.64881e-05
2.21977e-07 5.70852e-06 2.34314e-05 284.2 1.29802 2.8813e-07 0.600703 3.42913e-06 0.798899 1.87193e-05
8.63306e-07 1.87068e-05 1.60187e-05 284.3 1.29807 1.12063e-06 0.600745 1.1238e-05 0.798947 1.27981e-05
9.54632e-07 1.2524e-05 6.1418e-06 284.4 1.29806 1.23917e-06 0.600727 7.52353e-06 0.798937 4.90692e-06
8.84367e-07 1.21256e-05 -1.59081e-06 284.5 1.29803 1.14793e-06 0.60072 7.28412e-06 0.798948 -1.27097e-06
9.21083e-07 1.21327e-05 -4.47806e-06 284.6 1.29805 1.19562e-06 0.600738 7.28859e-06 0.798973 -3.57785e-06
9.71406e-07 1.19981e-05 -3.69907e-06 284.7 1.29804 1.26093e-06 0.600734 7.20769e-06 0.798945 -2.95536e-06
8.64797e-07 1.21476e-05 -2.464e-06 284.8 1.29803 1.12253e-06 0.60073 7.29746e-06 0.798951 -1.96861e-06
9.37858e-07 1.23186e-05 -1.91016e-06 284.9 1.29805 1.21739e-06 0.600739 7.40026e-06 0.79897 -1.52616e-06
9.61528e-07 1.19323e-05 -1.57495e-06 285 1.29801 1.24808e-06 0.600716 7.16793e-06 0.798948 -1.2583e-06
8.64797e-07 1.15714e-05 -5.11864e-07 285.1 1.29805 1.12255e-06 0.600728 6.95127e-06 0.798972 -4.08965e-07
9.619e-07 1.11751e-05 9.33629e-07 285.2 1.29804 1.24859e-06 0.60075 6.71342e-06 0.798972 7.45943e-07
9.17356e-07 1.04819e-05 3.09898e-06 285.3 1.29803 1.19076e-06 0.600739 6.29691e-06 0.798947 2.47592e-06
8.79335e-07 9.89171e-06 6.69657e-06 285.4 1.29806 1.14143e-06 0.600747 5.94242e-06 0.798979 5.35042e-06
9.65069e-07 9.05336e-06 1.13843e-05 285.5 1.29806 1.25272e-06 0.600733 5.43865e-06 0.798964 9.09564e-06
8.86044e-07 8.26683e-06 1.66992e-05 285.6 1.29802 1.1501e-06 0.600722 4.96607e-06 0.798926 1.33414e-05
8.58833e-07 7.52971e-06 2.25067e-05 285.7 1.29804 1.1148e-06 0.600733 4.52335e-06 0.798945 1.79816e-05
9.30775e-07 6.63673e-06 2.83349e-05 285.8 1.29801 1.20815e-06 0.600731 3.98689e-06 0.798927 2.26375e-05
8.44668e-07 5.79353e-06 3.39725e-05 285.9 1.29802 1.0964e-06 0.600737 3.48039e-06 0.798908 2.71409e-05
8.59579e-07 4.97046e-06 3.95758e-05 286 1.29805 1.11578e-06 0.600746 2.98599e-06 0.79893 3.16183e-05
8.76539e-07 4.054e-06 4.47567e-05 286.1 1.29802 1.13777e-06 0.600736 2.43538e-06 0.798912 3.57567e-05
7.97887e-07 3.31836e-06 4.95346e-05 286.2 1.29804 1.03569e-06 0.600737 1.99346e-06 0.798921 3.95742e-05
8.48955e-07 2.48244e-06 5.39179e-05 286.3 1.29806 1.102e-06 0.600753 1.49133e-06 0.798916 4.30758e-05
8.14288e-07 1.79658e-06 5.7624e-05 286.4 1.29802 1.05697e-06 0.600722 1.07924e-06 0.798882 4.60348e-05
7.56697e-07 1.11836e-06 6.08984e-05 286.5 1.29807 9.82245e-07 0.60075 6.71857e-07 0.798925 4.86532e-05
8.32553e-07 4.66249e-07 6.35993e-05 286.6 1.29806 1.08071e-06 0.600765 2.80106e-07 0.798911 5.08101e-05
7.81299e-07 -2.20914e-07 6.55846e-05 286.7 1.29803 1.01415e-06 0.600754 -1.32715e-07 0.798898 5.23954e-05
7.293e-07 -6.1166e-07 6.72161e-05 286.8 1.29806 9.46675e-07 0.600757 -3.6746e-07 0.798934 5.37012e-05
7.82604e-07 -1.13104e-06 6.82243e-05 286.9 1.29805 1.01586e-06 0.600755 -6.79478e-07 0.798903 5.45046e-05
6.94633e-07 -1.53297e-06 6.87464e-05 287 1.29803 9.01656e-07 0.60074 -9.20918e-07 0.7989 5.49215e-05
6.98361e-07 -1.77626e-06 6.90635e-05 287.1 1.29808 9.06525e-07 0.600766 -1.06712e-06 0.798917 5.51761e-05
7.17185e-07 -2.0641e-06 6.89e-05 287.2 1.29805 9.30943e-07 0.600749 -1.24e-06 0.798904 5.50444e-05
6.13372e-07 -2.28781e-06 6.84698e-05 287.3 1.29804 7.96181e-07 0.600761 -1.37442e-06 0.798899 5.47005e-05
6.07594e-07 -2.2701e-06 6.79714e-05 287.4 1.29807 7.88698e-07 0.600752 -1.36377e-06 0.798908 5.43029e-05
5.74978e-07 -2.41663e-06 6.71144e-05 287.5 1.29802 7.46336e-07 0.600726 -1.45173e-06 0.798895 5.36173e-05
4.46563e-07 -2.32136e-06 6.63026e-05 287.6 1.29805 5.79661e-07 0.60075 -1.39456e-06 0.798906 5.29695e-05
4.67811e-07 -2.17931e-06 6.56051e-05 287.7 1.29805 6.07242e-07 0.600754 -1.30923e-06 0.798896 5.24117e-05
3.92327e-07 -2.37449e-06 6.46482e-05 287.8 1.29806 5.09265e-07 0.600772 -1.42653e-06 0.798918 5.16486e-05
2.90937e-07 -2.17073e-06 6.3954e-05 287.9 1.2981 3.77665e-07 0.600805 -1.30419e-06 0.798971 5.10974e-05
3.2784e-07 -2.15731e-06 6.32245e-05 288 1.29808 4.25562e-07 0.600774 -1.29605e-06 0.798937 5.05124e-05
2.34837e-07 -2.13643e-06 6.22424e-05 288.1 1.29806 3.04832e-07 0.600752 -1.28347e-06 0.798917 4.97265e-05
1.91038e-07 -2.04117e-06 6.12947e-05 288.2 1.29811 2.47989e-07 0.600793 -1.22632e-06 0.798963 4.89722e-05
2.36515e-07 -2.11126e-06 5.98724e-05 288.3 1.29809 3.07016e-07 0.600785 -1.26841e-06 0.79894 4.78344e-05
1.32515e-07 -2.1025e-06 5.78583e-05 288.4 1.29807 1.72014e-07 0.600785 -1.26315e-06 0.798949 4.62258e-05
1.48544e-07 -1.91514e-06 5.54137e-05 288.5 1.29807 1.92821e-07 0.600751 -1.15052e-06 0.798922 4.42713e-05
1.62149e-07 -2.00817e-06 5.20888e-05 288.6 1.29803 2.10475e-07 0.600729 -1.20637e-06 0.798896 4.16136e-05
2.32973e-08 -1.9968e-06 4.79661e-05 288.7 1.29804 3.02408e-08 0.600749 -1.19957e-06 0.79892 3.83211e-05
8.85299e-08 -1.91738e-06 4.33077e-05 288.8 1.29808 1.14918e-07 0.60076 -1.15189e-06 0.798942 3.46003e-05
7.3806e-08 -2.01339e-06 3.77759e-05 288.9 1.29802 9.58018e-08 0.600738 -1.20952e-06 0.798921 3.018e-05
-7.45515e-09 -1.91142e-06 3.20053e-05 289 1.29803 -9.67703e-09 0.600748 -1.14828e-06 0.798943 2.55704e-05
5.55408e-08 -1.88159e-06 2.61565e-05 289.1 1.29805 7.2095e-08 0.600738 -1.13034e-06 0.798942 2.08976e-05
2.42292e-08 -1.99568e-06 2.02257e-05 289.2 1.29802 3.145e-08 0.60073 -1.19887e-06 0.79893 1.61589e-05
-2.77704e-08 -1.87059e-06 1.4975e-05 289.3 1.29804 -3.60471e-08 0.600736 -1.12373e-06 0.798951 1.19643e-05
4.95767e-08 -1.85344e-06 1.0646e-05 289.4 1.29804 6.43523e-08 0.600739 -1.11343e-06 0.798946 8.50556e-06
-1.081e-08 -1.9405e-06 7.75798e-06 289.5 1.29803 -1.40316e-08 0.600752 -1.16576e-06 0.798961 6.19832e-06
-1.34193e-08 -1.81429e-06 6.96948e-06 289.6 1.29808 -1.74192e-08 0.600766 -1.08996e-06 0.798979 5.56847e-06
4.04442e-08 -1.92018e-06 6.8736e-06 289.7 1.29805 5.24986e-08 0.600737 -1.15352e-06 0.798959 5.49172e-06
-2.25518e-08 -1.89911e-06 7.93296e-06 289.8 1.29804 -2.92731e-08 0.600749 -1.14089e-06 0.798965 6.33815e-06
-5.2186e-09 -1.8059e-06 1.00345e-05 289.9 1.29807 -6.77412e-09 0.600753 -1.0849e-06 0.798981 8.01739e-06
4.2308e-08 -1.87898e-06 1.17924e-05 290 1.29804 5.49173e-08 0.600728 -1.12876e-06 0.798932 9.42136e-06
-6.05731e-08 -1.86239e-06 1.38556e-05 290.1 1.29805 -7.86268e-08 0.600752 -1.11883e-06 0.798964 1.10701e-05
-1.95698e-08 -1.77234e-06 1.77792e-05 290.2 1.29808 -2.54031e-08 0.600749 -1.06473e-06 0.798952 1.42048e-05
1.69605e-07 3.72477e-07 1.72373e-05 290.3 1.29805 2.20155e-07 0.600744 2.23763e-07 0.798959 1.37719e-05
7.99005e-07 1.79317e-05 1.43245e-05 290.4 1.29806 1.03715e-06 0.600727 1.0772e-05 0.798969 1.14449e-05
9.84638e-07 1.32252e-05 5.94986e-06 290.5 1.2981 1.27816e-06 0.600739 7.94488e-06 0.798971 4.75376e-06
9.5109e-07 1.20671e-05 -1.89654e-06 290.6 1.29806 1.23457e-06 0.600731 7.24909e-06 0.798956 -1.51526e-06
9.08782e-07 1.19814e-05 -4.53365e-06 290.7 1.2981 1.17969e-06 0.600736 7.19762e-06 0.798988 -3.62233e-06
1.01259e-06 1.19413e-05 -3.40471e-06 290.8 1.29807 1.31442e-06 0.600721 7.17338e-06 0.798975 -2.72028e-06
9.39721e-07 1.19869e-05 -2.31906e-06 290.9 1.29805 1.2198e-06 0.600738 7.20101e-06 0.798965 -1.85284e-06
9.04682e-07 1.19661e-05 -1.85495e-06 291 1.29808 1.17435e-06 0.600758 7.18871e-06 0.798988 -1.48208e-06
9.7737e-07 1.1223e-05 -1.27835e-06 291.1 1.29805 1.26868e-06 0.600739 6.74208e-06 0.798971 -1.02137e-06
9.21456e-07 1.05852e-05 -2.4847e-07 291.2 1.29805 1.1961e-06 0.600733 6.35889e-06 0.79897 -1.9852e-07
9.41212e-07 9.86226e-06 1.11215e-06 291.3 1.29809 1.22178e-06 0.600754 5.92479e-06 0.798991 8.88596e-07
9.49227e-07 8.91447e-06 3.06298e-06 291.4 1.29804 1.23214e-06 0.600742 5.3553e-06 0.79895 2.44716e-06
8.47464e-07 7.96669e-06 6.06961e-06 291.5 1.29804 1.10005e-06 0.600741 4.78592e-06 0.798956 4.84935e-06
9.31334e-07 6.96353e-06 9.95206e-06 291.6 1.29807 1.20894e-06 0.600744 4.1833e-06 0.798957 7.95127e-06
9.38603e-07 5.92403e-06 1.40712e-05 291.7 1.29805 1.21835e-06 0.600729 3.55873e-06 0.798934 1.1242e-05
8.42804e-07 5.00402e-06 1.82663e-05 291.8 1.29807 1.09402e-06 0.600748 3.00616e-06 0.798946 1.45938e-05
9.09901e-07 4.043e-06 2.23041e-05 291.9 1.29808 1.18112e-06 0.600754 2.42885e-06 0.798957 1.782e-05
8.26962e-07 3.02214e-06 2.58665e-05 292 1.29804 1.07343e-06 0.600743 1.81553e-06 0.798924 2.06653e-05
7.84281e-07 2.20541e-06 2.91443e-05 292.1 1.29806 1.01804e-06 0.600748 1.32489e-06 0.798938 2.32845e-05
8.72811e-07 1.38439e-06 3.1895e-05 292.2 1.29805 1.13296e-06 0.600736 8.31654e-07 0.798932 2.5482e-05
7.61357e-07 5.79409e-07 3.40809e-05 292.3 1.29803 9.88264e-07 0.600738 3.48073e-07 0.798912 2.72277e-05
7.51665e-07 3.24379e-08 3.59663e-05 292.4 1.29806 9.75705e-07 0.600758 1.94874e-08 0.798925 2.87344e-05
7.7869e-07 -6.67402e-07 3.72176e-05 292.5 1.29804 1.01077e-06 0.600742 -4.00936e-07 0.798903 2.97332e-05
7.06562e-07 -1.20431e-06 3.80622e-05 292.6 1.29804 9.17146e-07 0.600757 -7.23495e-07 0.79892 3.04087e-05
6.82705e-07 -1.59915e-06 3.86386e-05 292.7 1.29806 8.86189e-07 0.600739 -9.60674e-07 0.798932 3.08696e-05
6.91651e-07 -1.95597e-06 3.87037e-05 292.8 1.29803 8.97787e-07 0.600737 -1.17502e-06 0.798904 3.09206e-05
5.93616e-07 -2.24829e-06 3.86123e-05 292.9 1.29806 7.70551e-07 0.600773 -1.35071e-06 0.79893 3.08485e-05
6.65558e-07 -2.35902e-06 3.83422e-05 293 1.29808 8.63951e-07 0.600758 -1.4172e-06 0.798932 3.06328e-05
5.8262e-07 -2.43881e-06 3.778e-05 293.1 1.29804 7.56261e-07 0.600736 -1.46508e-06 0.798907 3.01827e-05
4.83653e-07 -2.39332e-06 3.72814e-05 293.2 1.29809 6.27825e-07 0.600765 -1.43782e-06 0.798947 2.97858e-05
5.36025e-07 -2.35511e-06 3.67176e-05 293.3 1.29809 6.95808e-07 0.60077 -1.41488e-06 0.798948 2.93355e-05
4.24384e-07 -2.35884e-06 3.60588e-05 293.4 1.29804 5.50867e-07 0.600745 -1.41706e-06 0.79892 2.88081e-05
3.48342e-07 -2.21902e-06 3.55514e-05 293.5 1.29808 4.52174e-07 0.600754 -1.33308e-06 0.798944 2.84036e-05
3.66793e-07 -2.23151e-06 3.50028e-05 293.6 1.29804 4.76112e-07 0.600734 -1.34054e-06 0.798917 2.79643e-05
2.40242e-07 -2.19553e-06 3.4293e-05 293.7 1.29803 3.1184e-07 0.600746 -1.31895e-06 0.798899 2.73966e-05
2.16199e-07 -2.0352e-06 3.36252e-05 293.8 1.29805 2.80638e-07 0.600755 -1.22266e-06 0.798931 2.68642e-05
2.59998e-07 -2.13699e-06 3.26354e-05 293.9 1.29803 3.37486e-07 0.600742 -1.28378e-06 0.7989 2.60724e-05
1.05304e-07 -2.09728e-06 3.12132e-05 294 1.29805 1.36689e-07 0.600753 -1.25995e-06 0.798931 2.49372e-05
1.20773e-07 -1.99437e-06 2.94583e-05 294.1 1.29806 1.56771e-07 0.600758 -1.19814e-06 0.798934 2.35352e-05
1.18723e-07 -2.09467e-06 2.69671e-05 294.2 1.29803 1.54107e-07 0.60074 -1.25835e-06 0.798899 2.1544e-05
2.0688e-08 -1.97368e-06 2.40208e-05 294.3 1.29804 2.68539e-08 0.600748 -1.18569e-06 0.798937 1.91912e-05
5.83365e-08 -1.93397e-06 2.06303e-05 294.4 1.29807 7.57249e-08 0.600759 -1.16185e-06 0.798963 1.64829e-05
4.41717e-08 -2.00985e-06 1.67385e-05 294.5 1.29803 5.73361e-08 0.600733 -1.20738e-06 0.798927 1.33729e-05
-1.21146e-08 -1.86033e-06 1.299e-05 294.6 1.29805 -1.57254e-08 0.600759 -1.11761e-06 0.79895 1.03784e-05
8.31249e-08 -1.84132e-06 9.67131e-06 294.7 1.29804 1.07899e-07 0.600755 -1.10618e-06 0.798942 7.72682e-06
-8.38704e-09 -1.97312e-06 7.2297e-06 294.8 1.29803 -1.08866e-08 0.600748 -1.18535e-06 0.798946 5.77614e-06
-4.10033e-09 -1.86089e-06 6.49903e-06 294.9 1.29806 -5.32249e-09 0.600772 -1.11797e-06 0.798977 5.19258e-06
4.30535e-08 -1.91179e-06 6.44997e-06 295 1.29803 5.58848e-08 0.600753 -1.14851e-06 0.798936 5.15311e-06
-2.29246e-08 -1.89221e-06 6.64527e-06 295.1 1.29803 -2.97569e-08 0.600734 -1.13672e-06 0.798926 5.30909e-06
-3.01933e-08 -1.86089e-06 8.42169e-06 295.2 1.29806 -3.91929e-08 0.600775 -1.11798e-06 0.798966 6.72864e-06
4.28671e-09 -1.97927e-06 1.01763e-05 295.3 1.29803 5.56429e-09 0.600728 -1.189e-06 0.79895 8.13034e-06
-7.41787e-08 -1.93733e-06 1.19876e-05 295.4 1.29805 -9.62876e-08 0.600754 -1.16386e-06 0.798945 9.57741e-06
-1.41648e-08 -1.81876e-06 1.50567e-05 295.5 1.29808 -1.8387e-08 0.600769 -1.09266e-06 0.798967 1.20298e-05
1.39784e-08 -1.83107e-06 1.81646e-05 295.6 1.29804 1.81445e-08 0.600759 -1.10003e-06 0.798926 1.45122e-05
5.01918e-07 1.12826e-05 1.43557e-05 295.7 1.29805 6.51514e-07 0.600733 6.77784e-06 0.798936 1.14693e-05
9.30775e-07 1.51002e-05 9.47881e-06 295.8 1.29806 1.2082e-06 0.600743 9.07136e-06 0.798936 7.57296e-06
9.58732e-07 1.22966e-05 4.0535e-07 295.9 1.29804 1.24447e-06 0.600729 7.38692e-06 0.79895 3.23854e-07
9.16983e-07 1.20222e-05 -4.30477e-06 296 1.29809 1.19032e-06 0.600792 7.22283e-06 0.799005 -3.43953e-06
1.0085e-06 1.19006e-05 -4.02776e-06 296.1 1.29811 1.30914e-06 0.600786 7.14973e-06 0.799016 -3.21824e-06
9.48854e-07 1.19718e-05 -2.63804e-06 296.2 1.29808 1.23169e-06 0.600784 7.19249e-06 0.798983 -2.10775e-06
9.17915e-07 1.21057e-05 -1.93702e-06 296.3 1.29812 1.19156e-06 0.600807 7.27318e-06 0.799018 -1.54772e-06
1.00458e-06 1.13975e-05 -1.41956e-06 296.4 1.29809 1.30404e-06 0.6008 6.8476e-06 0.799007 -1.13424e-06
9.08037e-07 1.05826e-05 -5.7137e-07 296.5 1.29809 1.17872e-06 0.600801 6.35804e-06 0.799 -4.56524e-07
9.20711e-07 9.81024e-06 5.99351e-07 296.6 1.29812 1.19519e-06 0.600823 5.89422e-06 0.799014 4.7889e-07
9.66933e-07 8.72972e-06 2.25824e-06 296.7 1.29808 1.25516e-06 0.600779 5.24463e-06 0.79899 1.80431e-06
8.6051e-07 7.71278e-06 4.85319e-06 296.8 1.29808 1.11701e-06 0.600798 4.63382e-06 0.799003 3.87771e-06
9.06173e-07 6.78326e-06 8.33028e-06 296.9 1.29811 1.17631e-06 0.600796 4.07535e-06 0.798998 6.65588e-06
9.01141e-07 5.48425e-06 1.20767e-05 297 1.29807 1.16974e-06 0.600779 3.29483e-06 0.798977 9.64904e-06
8.35908e-07 4.55772e-06 1.58655e-05 297.1 1.29809 1.08509e-06 0.600774 2.73816e-06 0.798983 1.26763e-05
9.13815e-07 3.53331e-06 1.95706e-05 297.2 1.29807 1.18619e-06 0.600767 2.1227e-06 0.798957 1.56361e-05
8.68152e-07 2.51376e-06 2.26714e-05 297.3 1.29803 1.12689e-06 0.600742 1.51012e-06 0.79893 1.81129e-05
7.96023e-07 1.71753e-06 2.54882e-05 297.4 1.29805 1.03328e-06 0.60075 1.03181e-06 0.798938 2.03635e-05
8.6256e-07 8.08712e-07 2.77822e-05 297.5 1.29806 1.11966e-06 0.600755 4.85838e-07 0.798936 2.21962e-05
7.75708e-07 6.74859e-08 2.952e-05 297.6 1.29804 1.0069e-06 0.600745 4.05418e-08 0.798926 2.35843e-05
7.35264e-07 -5.32989e-07 3.09193e-05 297.7 1.29808 9.54428e-07 0.600775 -3.20206e-07 0.798958 2.47032e-05
7.96023e-07 -1.12619e-06 3.17982e-05 297.8 1.29806 1.03329e-06 0.600756 -6.76568e-07 0.798921 2.54043e-05
6.93888e-07 -1.62302e-06 3.22366e-05 297.9 1.29806 9.00707e-07 0.600755 -9.75035e-07 0.798922 2.57545e-05
6.90347e-07 -1.89594e-06 3.25071e-05 298 1.29808 8.96128e-07 0.600762 -1.13901e-06 0.79894 2.59712e-05
6.91278e-07 -2.34728e-06 3.23345e-05 298.1 1.29805 8.97313e-07 0.600749 -1.41012e-06 0.798907 2.58323e-05
5.45717e-07 -2.395e-06 3.20305e-05 298.2 1.29804 7.08361e-07 0.600746 -1.43879e-06 0.79892 2.55898e-05
5.9138e-07 -2.52494e-06 3.16483e-05 298.3 1.29807 7.6765e-07 0.600761 -1.51689e-06 0.798933 2.52848e-05
5.29502e-07 -2.48542e-06 3.10733e-05 298.4 1.29802 6.87306e-07 0.600729 -1.49306e-06 0.798902 2.48246e-05
4.49359e-07 -2.37095e-06 3.05883e-05 298.5 1.29806 5.83296e-07 0.600771 -1.4244e-06 0.798942 2.44383e-05
4.77875e-07 -2.27215e-06 3.01017e-05 298.6 1.29806 6.2031e-07 0.600759 -1.36501e-06 0.798927 2.4049e-05
3.89159e-07 -2.30067e-06 2.94892e-05 298.7 1.29805 5.05147e-07 0.600749 -1.38213e-06 0.798933 2.35599e-05
2.88141e-07 -2.14967e-06 2.90255e-05 298.8 1.29807 3.74028e-07 0.600759 -1.29143e-06 0.798938 2.31896e-05
3.50578e-07 -2.14631e-06 2.84347e-05 298.9 1.29806 4.55073e-07 0.600763 -1.28943e-06 0.798937 2.27176e-05
2.26823e-07 -2.1519e-06 2.75821e-05 299 1.29804 2.94426e-07 0.600766 -1.29279e-06 0.798934 2.20362e-05
1.84701e-07 -2.05496e-06 2.66425e-05 299.1 1.29808 2.39757e-07 0.600762 -1.23454e-06 0.798961 2.12863e-05
1.77992e-07 -2.04154e-06 2.52026e-05 299.2 1.29804 2.3104e-07 0.600737 -1.22643e-06 0.798927 2.0135e-05
8.0702e-08 -2.12319e-06 2.32691e-05 299.3 1.29805 1.04756e-07 0.600761 -1.27553e-06 0.798941 1.85906e-05
1.03627e-07 -1.90787e-06 2.08931e-05 299.4 1.29807 1.34514e-07 0.600757 -1.14617e-06 0.798947 1.66925e-05
9.82216e-08 -2.01992e-06 1.78451e-05 299.5 1.29802 1.27494e-07 0.600744 -1.21345e-06 0.798937 1.42571e-05
-4.28671e-09 -1.95634e-06 1.4581e-05 299.6 1.29804 -5.5643e-09 0.600741 -1.17526e-06 0.798946 1.16495e-05
4.32399e-08 -1.94311e-06 1.12879e-05 299.7 1.29805 5.61275e-08 0.600757 -1.16734e-06 0.798949 9.01842e-06
4.56628e-08 -1.97573e-06 8.30697e-06 299.8 1.29802 5.92711e-08 0.600736 -1.18689e-06 0.798925 6.63665e-06
-1.50967e-08 -1.92913e-06 6.70497e-06 299.9 1.29805 -1.95963e-08 0.60073 -1.15888e-06 0.798953 5.35695e-06
6.31824e-08 -1.88233e-06 6.33096e-06 300 1.29804 8.20132e-08 0.600728 -1.13077e-06 0.798943 5.05807e-06
-9.31893e-09 -1.97946e-06 6.1931e-06 300.1 1.29803 -1.20963e-08 0.600745 -1.18915e-06 0.798939 4.94791e-06
-1.41648e-08 -1.84617e-06 6.90121e-06 300.2 1.29805 -1.83866e-08 0.600749 -1.10908e-06 0.798959 5.51378e-06
3.24299e-08 -1.90452e-06 8.7084e-06 300.3 1.29804 4.20953e-08 0.600733 -1.14411e-06 0.79895 6.95758e-06
-6.80282e-08 -1.97088e-06 1.04294e-05 300.4 1.29803 -8.83027e-08 0.600745 -1.184e-06 0.798934 8.33241e-06
-4.60355e-08 -1.84952e-06 1.24601e-05 300.5 1.29805 -5.97563e-08 0.600734 -1.11107e-06 0.798955 9.95504e-06
-4.13761e-08 -1.9569e-06 1.58545e-05 300.6 1.29802 -5.3707e-08 0.600718 -1.17555e-06 0.798921 1.26665e-05
-4.02578e-08 -1.5147e-06 1.69197e-05 300.7 1.29803 -5.2256e-08 0.600731 -9.0993e-07 0.798943 1.35179e-05
7.65084e-07 1.60695e-05 1.39649e-05 300.8 1.29809 9.93147e-07 0.600734 9.65347e-06 0.79896 1.11574e-05
9.14187e-07 1.37362e-05 6.89916e-06 300.9 1.29801 1.18662e-06 0.600716 8.25154e-06 0.798926 5.51191e-06
8.77098e-07 1.22718e-05 -1.50556e-06 301 1.29806 1.13852e-06 0.600723 7.37196e-06 0.798968 -1.20289e-06
9.56495e-07 1.19689e-05 -4.64986e-06 301.1 1.29807 1.24159e-06 0.600744 7.19022e-06 0.79897 -3.7151e-06
9.1866e-07 1.18693e-05 -3.64703e-06 301.2 1.29801 1.19243e-06 0.600705 7.12995e-06 0.798937 -2.91375e-06
8.59579e-07 1.20582e-05 -2.26925e-06 301.3 1.29805 1.11578e-06 0.600734 7.24374e-06 0.798968 -1.81306e-06
9.55191e-07 1.18872e-05 -1.87062e-06 301.4 1.29805 1.23988e-06 0.600725 7.14093e-06 0.798966 -1.49456e-06
8.85112e-07 1.10707e-05 -1.27145e-06 301.5 1.29803 1.1489e-06 0.60072 6.65037e-06 0.798946 -1.01582e-06
8.67406e-07 1.0374e-05 -1.66393e-07 301.6 1.29805 1.12594e-06 0.600735 6.23202e-06 0.798962 -1.32942e-07
9.57986e-07 9.34772e-06 9.80077e-07 301.7 1.29802 1.24349e-06 0.600717 5.61534e-06 0.798946 7.83029e-07
8.6312e-07 8.32481e-06 2.93893e-06 301.8 1.29804 1.12036e-06 0.600727 5.00093e-06 0.798951 2.34806e-06
8.7803e-07 7.28251e-06 5.8398e-06 301.9 1.29807 1.13974e-06 0.600754 4.37499e-06 0.798971 4.66583e-06
8.72811e-07 6.10598e-06 9.25571e-06 302 1.29804 1.13294e-06 0.600713 3.66794e-06 0.798926 7.39463e-06
7.75335e-07 4.97382e-06 1.30592e-05 302.1 1.29804 1.00641e-06 0.600742 2.98798e-06 0.798959 1.04338e-05
8.40568e-07 4.03647e-06 1.68038e-05 302.2 1.29806 1.09111e-06 0.600747 2.4249e-06 0.798946 1.34253e-05
8.24167e-07 2.93452e-06 2.00871e-05 302.3 1.29801 1.06978e-06 0.60073 1.76285e-06 0.798921 1.6048e-05
7.65271e-07 2.00873e-06 2.30773e-05 302.4 1.29803 9.93347e-07 0.600741 1.20673e-06 0.798947 1.84376e-05
8.55292e-07 1.17243e-06 2.55674e-05 302.5 1.29806 1.11022e-06 0.600763 7.04351e-07 0.798959 2.04273e-05
7.90432e-07 3.21024e-07 2.74672e-05 302.6 1.29802 1.02599e-06 0.600745 1.92854e-07 0.79892 2.19441e-05
7.09357e-07 -2.58572e-07 2.90055e-05 302.7 1.29803 9.20768e-07 0.600735 -1.55333e-07 0.798938 2.31737e-05
7.92855e-07 -9.39582e-07 3.00606e-05 302.8 1.29805 1.02916e-06 0.60073 -5.64436e-07 0.798925 2.40162e-05
6.74318e-07 -1.53819e-06 3.06059e-05 302.9 1.29804 8.75291e-07 0.600754 -9.24075e-07 0.798937 2.44522e-05
6.62949e-07 -1.86108e-06 3.09435e-05 303 1.29805 8.60539e-07 0.600757 -1.11806e-06 0.798932 2.47218e-05
6.67795e-07 -2.22815e-06 3.0876e-05 303.1 1.29805 8.6683e-07 0.600731 -1.33852e-06 0.79891 2.46671e-05
5.76656e-07 -2.46323e-06 3.06074e-05 303.2 1.29803 7.48514e-07 0.600724 -1.47972e-06 0.798906 2.44524e-05
5.61186e-07 -2.41868e-06 3.03065e-05 303.3 1.29805 7.28447e-07 0.60074 -1.453e-06 0.79894 2.42131e-05
5.2652e-07 -2.54396e-06 2.97166e-05 303.4 1.29803 6.83438e-07 0.600728 -1.52823e-06 0.798899 2.37406e-05
4.22334e-07 -2.44254e-06 2.91509e-05 303.5 1.29804 5.48208e-07 0.60075 -1.46736e-06 0.79894 2.32898e-05
4.57187e-07 -2.31913e-06 2.8705e-05 303.6 1.29805 5.93451e-07 0.600739 -1.39319e-06 0.798938 2.29335e-05
3.84686e-07 -2.40041e-06 2.81243e-05 303.7 1.29802 4.9933e-07 0.600737 -1.44201e-06 0.798899 2.24685e-05
2.55525e-07 -2.15582e-06 2.76237e-05 303.8 1.29805 3.31685e-07 0.600743 -1.29509e-06 0.79892 2.20691e-05
2.99697e-07 -2.10921e-06 2.70571e-05 303.9 1.29804 3.89017e-07 0.600734 -1.26708e-06 0.798913 2.16163e-05
2.42665e-07 -2.21603e-06 2.62595e-05 304 1.29802 3.14983e-07 0.600719 -1.33121e-06 0.798909 2.0979e-05
1.48544e-07 -2.05291e-06 2.53652e-05 304.1 1.29806 1.92818e-07 0.60075 -1.23329e-06 0.798939 2.02653e-05
1.85633e-07 -2.06111e-06 2.40544e-05 304.2 1.29805 2.40961e-07 0.600724 -1.23816e-06 0.798911 1.92173e-05
1.23196e-07 -2.07845e-06 2.21715e-05 304.3 1.29802 1.59912e-07 0.600736 -1.2486e-06 0.798913 1.77131e-05
5.16269e-08 -1.96473e-06 1.98504e-05 304.4 1.29807 6.70152e-08 0.600756 -1.18032e-06 0.798955 1.58596e-05
1.25992e-07 -2.04117e-06 1.69215e-05 304.5 1.29803 1.63542e-07 0.600736 -1.2262e-06 0.798931 1.35191e-05
8.38704e-09 -1.9336e-06 1.3742e-05 304.6 1.29803 1.08866e-08 0.600736 -1.16158e-06 0.798922 1.09788e-05
2.66522e-08 -1.92726e-06 1.0565e-05 304.7 1.29807 3.45963e-08 0.60073 -1.15776e-06 0.798954 8.44097e-06
6.20641e-08 -1.95616e-06 7.79492e-06 304.8 1.29802 8.05608e-08 0.600712 -1.17509e-06 0.798925 6.22756e-06
-3.22435e-08 -1.96045e-06 6.39457e-06 304.9 1.29805 -4.18537e-08 0.600749 -1.17774e-06 0.798953 5.10896e-06
5.31179e-08 -1.8801e-06 6.311e-06 305 1.29807 6.89507e-08 0.600754 -1.12948e-06 0.798969 5.04229e-06
9.50531e-09 -1.92204e-06 6.22239e-06 305.1 1.29802 1.23381e-08 0.600729 -1.15463e-06 0.798925 4.97122e-06
-5.25588e-08 -1.87972e-06 7.11293e-06 305.2 1.29805 -6.8224e-08 0.600742 -1.12923e-06 0.798959 5.68293e-06
8.20066e-09 -1.90731e-06 9.0147e-06 305.3 1.29804 1.06448e-08 0.600726 -1.14577e-06 0.798939 7.20219e-06
-2.7584e-08 -1.89986e-06 1.07462e-05 305.4 1.29802 -3.58046e-08 0.600738 -1.14132e-06 0.798929 8.58541e-06
-5.47953e-08 -1.87227e-06 1.2885e-05 305.5 1.29807 -7.1128e-08 0.600772 -1.12481e-06 0.798972 1.02948e-05
4.19352e-08 -1.9254e-06 1.64584e-05 305.6 1.29805 5.4434e-08 0.600749 -1.15668e-06 0.798943 1.31493e-05
9.4494e-08 1.51377e-07 1.59642e-05 305.7 1.29804 1.22657e-07 0.600747 9.09393e-08 0.798939 1.27544e-05
8.34977e-07 1.77081e-05 1.35866e-05 305.8 1.29808 1.08386e-06 0.600727 1.06378e-05 0.798951 1.0855e-05
9.80352e-07 1.32364e-05 4.92464e-06 305.9 1.29804 1.27254e-06 0.600729 7.95147e-06 0.798938 3.93448e-06
9.14001e-07 1.21137e-05 -2.71918e-06 306 1.29804 1.18641e-06 0.600745 7.27726e-06 0.798967 -2.17254e-06
9.66001e-07 1.20114e-05 -4.60808e-06 306.1 1.29808 1.25395e-06 0.600745 7.21577e-06 0.798985 -3.68178e-06
9.7532e-07 1.19435e-05 -3.265e-06 306.2 1.29805 1.26601e-06 0.600733 7.17486e-06 0.798955 -2.60859e-06
9.09901e-07 1.20526e-05 -2.13755e-06 306.3 1.29806 1.1811e-06 0.600747 7.24054e-06 0.79897 -1.70784e-06
9.62459e-07 1.17742e-05 -1.73108e-06 306.4 1.29807 1.24934e-06 0.60076 7.07349e-06 0.798975 -1.38309e-06
9.2332e-07 1.08919e-05 -1.03231e-06 306.5 1.29805 1.19851e-06 0.600734 6.54312e-06 0.798943 -8.24756e-07
8.99277e-07 1.01488e-05 6.1931e-08 306.6 1.29806 1.16732e-06 0.600753 6.09691e-06 0.798965 4.94807e-08
9.66187e-07 9.20045e-06 1.44195e-06 306.7 1.29807 1.25418e-06 0.600735 5.52703e-06 0.798965 1.15207e-06
9.08969e-07 8.1065e-06 3.51048e-06 306.8 1.29804 1.17988e-06 0.600741 4.86991e-06 0.798957 2.80472e-06
8.6927e-07 7.03885e-06 6.62214e-06 306.9 1.29809 1.12839e-06 0.600775 4.22876e-06 0.798983 5.29098e-06
9.22574e-07 5.85766e-06 1.01893e-05 307 1.29806 1.19756e-06 0.600759 3.51904e-06 0.798951 8.14078e-06
8.76725e-07 4.70033e-06 1.39194e-05 307.1 1.29803 1.13802e-06 0.600748 2.82371e-06 0.798946 1.11208e-05
8.456e-07 3.7477e-06 1.76127e-05 307.2 1.29807 1.09764e-06 0.60073 2.25136e-06 0.798966 1.40719e-05
8.75793e-07 2.64518e-06 2.08157e-05 307.3 1.29805 1.13683e-06 0.60075 1.58909e-06 0.798948 1.66307e-05
7.90991e-07 1.70523e-06 2.36295e-05 307.4 1.29805 1.02674e-06 0.600742 1.0244e-06 0.798947 1.88787e-05
8.34231e-07 1.00241e-06 2.6008e-05 307.5 1.29806 1.08288e-06 0.60075 6.02196e-07 0.798942 2.07789e-05
8.31249e-07 6.33845e-08 2.77764e-05 307.6 1.29804 1.07899e-06 0.600753 3.80785e-08 0.798918 2.21911e-05
7.41042e-07 -5.33735e-07 2.9085e-05 307.7 1.29806 9.61918e-07 0.600757 -3.20645e-07 0.798944 2.32373e-05
7.78504e-07 -1.16553e-06 3.00561e-05 307.8 1.29807 1.01055e-06 0.600774 -7.00219e-07 0.798966 2.40138e-05
7.30791e-07 -1.66552e-06 3.04581e-05 307.9 1.29804 9.48592e-07 0.600748 -1.00056e-06 0.798919 2.43336e-05
6.69099e-07 -1.95877e-06 3.07103e-05 308 1.29809 8.68549e-07 0.600782 -1.17679e-06 0.798974 2.45367e-05
7.02461e-07 -2.21342e-06 3.06038e-05 308.1 1.29806 9.11839e-07 0.600747 -1.32971e-06 0.798922 2.44501e-05
5.7591e-07 -2.51953e-06 3.01862e-05 308.2 1.29802 7.47541e-07 0.600733 -1.51357e-06 0.798908 2.4116e-05
5.37516e-07 -2.4925e-06 2.97644e-05 308.3 1.29807 6.97731e-07 0.60075 -1.49737e-06 0.798937 2.37799e-05
5.79824e-07 -2.41681e-06 2.92648e-05 308.4 1.29804 7.52634e-07 0.600741 -1.45188e-06 0.798913 2.338e-05
4.49173e-07 -2.41402e-06 2.87041e-05 308.5 1.29805 5.83049e-07 0.600749 -1.45022e-06 0.798917 2.29322e-05
4.38176e-07 -2.27513e-06 2.82631e-05 308.6 1.29809 5.68791e-07 0.600765 -1.36682e-06 0.79895 2.25808e-05
4.25689e-07 -2.27811e-06 2.76774e-05 308.7 1.29805 5.52566e-07 0.600737 -1.36855e-06 0.798918 2.2112e-05
2.81991e-07 -2.19963e-06 2.70844e-05 308.8 1.29805 3.66039e-07 0.600754 -1.32144e-06 0.798927 2.16385e-05
2.94478e-07 -2.03837e-06 2.65429e-05 308.9 1.29808 3.82257e-07 0.600775 -1.2246e-06 0.798933 2.1206e-05
2.34651e-07 -2.18695e-06 2.56199e-05 309 1.29802 3.04583e-07 0.60075 -1.31381e-06 0.798903 2.04678e-05
1.17232e-07 -2.08442e-06 2.45085e-05 309.1 1.29804 1.52172e-07 0.600748 -1.25221e-06 0.798924 1.95804e-05
1.64386e-07 -1.98673e-06 2.30619e-05 309.2 1.29805 2.13381e-07 0.600748 -1.19352e-06 0.798927 1.84247e-05
1.25806e-07 -2.02961e-06 2.08362e-05 309.3 1.29804 1.63301e-07 0.600748 -1.21928e-06 0.798914 1.66464e-05
6.41143e-08 -1.93547e-06 1.82439e-05 309.4 1.29806 8.32242e-08 0.600764 -1.16276e-06 0.798937 1.45757e-05
9.78488e-08 -1.92745e-06 1.52175e-05 309.5 1.29805 1.27013e-07 0.600741 -1.1579e-06 0.798929 1.21577e-05
3.46664e-08 -2.07939e-06 1.19202e-05 309.6 1.29803 4.49982e-08 0.600759 -1.24921e-06 0.798926 9.52339e-06
5.64727e-08 -1.79658e-06 8.96079e-06 309.7 1.29807 7.33055e-08 0.600778 -1.07934e-06 0.798965 7.15936e-06
6.87737e-08 -1.95355e-06 6.87117e-06 309.8 1.29805 8.92718e-08 0.600763 -1.17362e-06 0.79894 5.48966e-06
5.03222e-09 -1.9418e-06 6.24907e-06 309.9 1.29806 6.53212e-09 0.600765 -1.16657e-06 0.798939 4.99262e-06
3.72757e-10 -1.90452e-06 6.28899e-06 310 1.29808 4.83867e-10 0.600781 -1.1442e-06 0.798964 5.02467e-06
6.07594e-08 -1.93472e-06 6.53783e-06 310.1 1.29804 7.88683e-08 0.600733 -1.16225e-06 0.798929 5.22326e-06
-4.77129e-08 -1.87544e-06 8.15419e-06 310.2 1.29805 -6.19337e-08 0.600768 -1.1267e-06 0.798935 6.51467e-06
2.92615e-08 -1.83834e-06 1.00892e-05 310.3 1.29808 3.79836e-08 0.600768 -1.10441e-06 0.798966 8.0609e-06
-5.03222e-09 -1.98897e-06 1.18436e-05 310.4 1.29804 -6.532e-09 0.60074 -1.19485e-06 0.798937 9.46225e-06
-8.94618e-08 -1.86089e-06 1.50022e-05 310.5 1.29804 -1.16125e-07 0.600751 -1.11794e-06 0.798936 1.19858e-05
1.95698e-08 -1.75761e-06 1.75177e-05 310.6 1.29806 2.54028e-08 0.600743 -1.05587e-06 0.798934 1.39955e-05
5.69014e-07 1.20321e-05 1.42719e-05 310.7 1.29802 7.38594e-07 0.60072 7.2279e-06 0.798903 1.14019e-05
8.60138e-07 1.48385e-05 8.86416e-06 310.8 1.29806 1.11651e-06 0.600756 8.91431e-06 0.798943 7.08196e-06
9.73083e-07 1.2349e-05 -1.89524e-07 310.9 1.29806 1.26312e-06 0.600742 7.41855e-06 0.798955 -1.51421e-07
9.22015e-07 1.18963e-05 -4.64278e-06 311 1.29804 1.19681e-06 0.600722 7.1464e-06 0.798947 -3.70933e-06
8.96295e-07 1.18881e-05 -3.95202e-06 311.1 1.29806 1.16345e-06 0.600753 7.14183e-06 0.798966 -3.15753e-06
9.53327e-07 1.19787e-05 -2.39143e-06 311.2 1.29803 1.23745e-06 0.600727 7.19595e-06 0.798928 -1.91058e-06
8.62374e-07 1.1931e-05 -2.0094e-06 311.3 1.29802 1.11938e-06 0.600727 7.16728e-06 0.798927 -1.60537e-06
9.22202e-07 1.12998e-05 -1.3248e-06 311.4 1.29807 1.19708e-06 0.600733 6.78815e-06 0.798962 -1.05847e-06
9.29284e-07 1.036e-05 -3.98261e-07 311.5 1.29803 1.20624e-06 0.600708 6.22334e-06 0.798924 -3.18181e-07
8.42432e-07 9.53974e-06 6.90009e-07 311.6 1.29804 1.09351e-06 0.600728 5.73079e-06 0.798938 5.51274e-07
9.11764e-07 8.55448e-06 2.63281e-06 311.7 1.29807 1.18353e-06 0.600734 5.13897e-06 0.798939 2.10346e-06
8.85672e-07 7.35782e-06 5.25183e-06 311.8 1.29801 1.14961e-06 0.600706 4.41989e-06 0.798917 4.19577e-06
8.10561e-07 6.26947e-06 8.67408e-06 311.9 1.29806 1.05216e-06 0.600742 3.76634e-06 0.798941 6.93007e-06
9.06732e-07 5.22158e-06 1.25485e-05 312 1.29805 1.17698e-06 0.600742 3.13682e-06 0.798935 1.00254e-05
8.5436e-07 3.9921e-06 1.61215e-05 312.1 1.29802 1.10897e-06 0.600726 2.39816e-06 0.798904 1.28795e-05
7.85213e-07 3.01412e-06 1.95905e-05 312.2 1.29805 1.01924e-06 0.600751 1.81073e-06 0.798929 1.56515e-05
8.64424e-07 2.09001e-06 2.26347e-05 312.3 1.29805 1.12207e-06 0.600724 1.25552e-06 0.798897 1.80828e-05
7.82418e-07 1.0492e-06 2.50147e-05 312.4 1.29803 1.0156e-06 0.600731 6.30287e-07 0.798912 1.99846e-05
7.43837e-07 3.6241e-07 2.71002e-05 312.5 1.29807 9.65551e-07 0.600759 2.17721e-07 0.798933 2.16513e-05
8.0497e-07 -4.00627e-07 2.85722e-05 312.6 1.29804 1.04488e-06 0.600732 -2.4067e-07 0.798913 2.28267e-05
6.87365e-07 -1.0203e-06 2.95874e-05 312.7 1.29805 8.92234e-07 0.600746 -6.12944e-07 0.798919 2.36379e-05
7.10289e-07 -1.44946e-06 3.02875e-05 312.8 1.29806 9.21999e-07 0.60075 -8.7076e-07 0.798937 2.41978e-05
7.03766e-07 -1.92167e-06 3.0446e-05 312.9 1.29803 9.13512e-07 0.600711 -1.15437e-06 0.798887 2.43229e-05
5.95853e-07 -2.19236e-06 3.04315e-05 313 1.29803 7.73432e-07 0.600723 -1.317e-06 0.798901 2.43117e-05
6.19336e-07 -2.36331e-06 3.02425e-05 313.1 1.29808 8.03945e-07 0.600752 -1.41976e-06 0.79894 2.41619e-05
5.87466e-07 -2.56055e-06 2.9725e-05 313.2 1.29804 7.62554e-07 0.600718 -1.53817e-06 0.79891 2.37476e-05
4.93717e-07 -2.47647e-06 2.92757e-05 313.3 1.29808 6.40884e-07 0.600765 -1.48778e-06 0.798949 2.33898e-05
5.33975e-07 -2.40973e-06 2.88099e-05 313.4 1.29808 6.93144e-07 0.600743 -1.44763e-06 0.798953 2.30177e-05
4.24198e-07 -2.41104e-06 2.81355e-05 313.5 1.29804 5.50624e-07 0.600734 -1.44839e-06 0.798912 2.24778e-05
3.15353e-07 -2.20541e-06 2.76647e-05 313.6 1.29807 4.0935e-07 0.60077 -1.32494e-06 0.798963 2.21031e-05
3.72385e-07 -2.29396e-06 2.7115e-05 313.7 1.29804 4.83371e-07 0.600754 -1.37811e-06 0.798931 2.1663e-05
2.46952e-07 -2.19907e-06 2.64321e-05 313.8 1.29803 3.20551e-07 0.600735 -1.32106e-06 0.79891 2.11168e-05
2.37446e-07 -2.10194e-06 2.57585e-05 313.9 1.29809 3.08226e-07 0.600769 -1.26278e-06 0.79894 2.05795e-05
2.31482e-07 -2.10157e-06 2.46325e-05 314 1.29805 3.00475e-07 0.60075 -1.26252e-06 0.798919 1.96794e-05
1.18723e-07 -2.0393e-06 2.31007e-05 314.1 1.29804 1.54107e-07 0.600733 -1.22508e-06 0.798929 1.84558e-05
9.87807e-08 -1.95989e-06 2.11994e-05 314.2 1.29808 1.28225e-07 0.600754 -1.17741e-06 0.798948 1.69373e-05
1.26365e-07 -2.05478e-06 1.85801e-05 314.3 1.29803 1.64025e-07 0.600709 -1.23432e-06 0.79891 1.48438e-05
1.09963e-08 -1.97816e-06 1.55432e-05 314.4 1.29804 1.42737e-08 0.600736 -1.18835e-06 0.798932 1.2418e-05
7.00784e-08 -1.96455e-06 1.2325e-05 314.5 1.29807 9.09665e-08 0.600755 -1.18021e-06 0.798956 9.84714e-06
4.08169e-08 -1.96324e-06 9.13819e-06 314.6 1.29802 5.2981e-08 0.600733 -1.17938e-06 0.798927 7.30074e-06
-2.79568e-08 -1.92689e-06 6.92937e-06 314.7 1.29805 -3.62894e-08 0.600765 -1.15761e-06 0.798957 5.53627e-06
2.88887e-08 -1.83554e-06 6.25783e-06 314.8 1.29806 3.74993e-08 0.600727 -1.10266e-06 0.798944 4.99966e-06
3.16844e-09 -1.90955e-06 6.23265e-06 314.9 1.29802 4.11269e-09 0.600737 -1.14714e-06 0.798914 4.97935e-06
-5.38634e-08 -1.88289e-06 6.49604e-06 315 1.29806 -6.99179e-08 0.600766 -1.13118e-06 0.798946 5.18999e-06
7.64153e-09 -1.99922e-06 8.03331e-06 315.1 1.29805 9.91907e-09 0.600758 -1.20105e-06 0.798933 6.41808e-06
-2.83296e-08 -1.90825e-06 9.84386e-06 315.2 1.29802 -3.67723e-08 0.600747 -1.14637e-06 0.798929 7.86454e-06
-4.71538e-08 -1.8594e-06 1.17898e-05 315.3 1.29807 -6.12088e-08 0.600769 -1.11707e-06 0.798963 9.41964e-06
4.84585e-09 -1.91309e-06 1.47562e-05 315.4 1.29804 6.29009e-09 0.600741 -1.14927e-06 0.798924 1.17891e-05
-8.05156e-08 -1.87115e-06 1.74009e-05 315.5 1.29804 -1.04512e-07 0.600759 -1.12411e-06 0.79893 1.39021e-05
5.21115e-07 1.0685e-05 1.46831e-05 315.6 1.29808 6.76447e-07 0.600742 6.4189e-06 0.798935 1.17308e-05
9.54632e-07 1.52965e-05 9.40121e-06 315.7 1.29804 1.23915e-06 0.60073 9.1891e-06 0.798928 7.51088e-06
8.78216e-07 1.24062e-05 2.29816e-07 315.8 1.29805 1.13997e-06 0.600749 7.45302e-06 0.798943 1.8361e-07
9.46244e-07 1.20352e-05 -4.42882e-06 315.9 1.29808 1.2283e-06 0.600753 7.2302e-06 0.798971 -3.53849e-06
9.35994e-07 1.17912e-05 -4.08726e-06 316 1.29803 1.21495e-06 0.60076 7.08368e-06 0.79895 -3.26552e-06
8.91077e-07 1.21133e-05 -2.46885e-06 316.1 1.29804 1.15665e-06 0.600766 7.27728e-06 0.798966 -1.97253e-06
9.65442e-07 1.20296e-05 -1.87826e-06 316.2 1.29805 1.25319e-06 0.600747 7.22677e-06 0.798955 -1.50065e-06
9.49786e-07 1.12308e-05 -1.46172e-06 316.3 1.29803 1.23285e-06 0.600742 6.74681e-06 0.798957 -1.16785e-06
9.09901e-07 1.05574e-05 -3.84271e-07 316.4 1.29806 1.18111e-06 0.600755 6.34243e-06 0.798969 -3.0702e-07
9.81843e-07 9.56845e-06 7.02693e-07 316.5 1.29804 1.27447e-06 0.600738 5.74813e-06 0.798953 5.61419e-07
8.92381e-07 8.47936e-06 2.43415e-06 316.6 1.29803 1.15834e-06 0.600733 5.09383e-06 0.798948 1.94476e-06
8.52682e-07 7.48179e-06 5.17423e-06 316.7 1.29806 1.10683e-06 0.600743 4.49464e-06 0.798958 4.13399e-06
9.17169e-07 6.21932e-06 8.5448e-06 316.8 1.29803 1.19051e-06 0.600726 3.73611e-06 0.798932 6.82671e-06
8.36468e-07 5.10413e-06 1.23028e-05 316.9 1.29802 1.08576e-06 0.600762 3.06637e-06 0.798944 9.82926e-06
8.63306e-07 4.03368e-06 1.61002e-05 317 1.29807 1.12064e-06 0.600761 2.42328e-06 0.798959 1.28634e-05
8.7132e-07 2.92221e-06 1.94206e-05 317.1 1.29802 1.131e-06 0.600753 1.75553e-06 0.798934 1.55158e-05
7.93787e-07 2.03296e-06 2.24326e-05 317.2 1.29804 1.03037e-06 0.600749 1.2213e-06 0.798939 1.79223e-05
8.41313e-07 1.08537e-06 2.49215e-05 317.3 1.29807 1.09209e-06 0.600767 6.52052e-07 0.798939 1.99107e-05
8.17643e-07 2.6491e-07 2.68355e-05 317.4 1.29801 1.06131e-06 0.60075 1.59145e-07 0.798909 2.14392e-05
7.06189e-07 -4.13864e-07 2.83431e-05 317.5 1.29805 9.16671e-07 0.600758 -2.48632e-07 0.798941 2.26445e-05
7.93414e-07 -9.71461e-07 2.9376e-05 317.6 1.29805 1.02989e-06 0.600752 -5.83607e-07 0.798935 2.34695e-05
7.12339e-07 -1.63868e-06 2.9875e-05 317.7 1.29802 9.24629e-07 0.600739 -9.84416e-07 0.798913 2.38675e-05
6.5568e-07 -1.94162e-06 3.02078e-05 317.8 1.29806 8.51111e-07 0.600757 -1.16644e-06 0.798937 2.41341e-05
6.82146e-07 -2.31298e-06 3.01091e-05 317.9 1.29803 8.85446e-07 0.600758 -1.38954e-06 0.798935 2.40552e-05
5.60441e-07 -2.53221e-06 2.97575e-05 318 1.29803 7.2747e-07 0.600753 -1.52123e-06 0.798931 2.37742e-05
5.49072e-07 -2.49847e-06 2.94103e-05 318.1 1.29807 7.12732e-07 0.600768 -1.501e-06 0.798958 2.34976e-05
5.68455e-07 -2.52811e-06 2.88487e-05 318.2 1.29802 7.37868e-07 0.600739 -1.51873e-06 0.798909 2.30475e-05
4.30348e-07 -2.43937e-06 2.82738e-05 318.3 1.29803 5.58606e-07 0.600738 -1.46542e-06 0.798913 2.25883e-05
4.37617e-07 -2.32752e-06 2.78675e-05 318.4 1.29807 5.68056e-07 0.60076 -1.39828e-06 0.798939 2.22644e-05
3.95496e-07 -2.26506e-06 2.72414e-05 318.5 1.29801 5.13359e-07 0.600739 -1.36071e-06 0.798921 2.17638e-05
2.59066e-07 -2.17987e-06 2.66824e-05 318.6 1.29806 3.36283e-07 0.600764 -1.30959e-06 0.798938 2.13176e-05
2.67267e-07 -2.11126e-06 2.6059e-05 318.7 1.29805 3.46926e-07 0.600759 -1.26836e-06 0.798935 2.08194e-05
2.13963e-07 -2.1959e-06 2.51591e-05 318.8 1.29801 2.77727e-07 0.600734 -1.31915e-06 0.798896 2.00995e-05
1.28974e-07 -2.00127e-06 2.40457e-05 318.9 1.29805 1.67415e-07 0.600763 -1.20229e-06 0.79894 1.9211e-05
1.71096e-07 -2.02961e-06 2.24653e-05 319 1.29804 2.22089e-07 0.600748 -1.21928e-06 0.798923 1.79481e-05
9.48668e-08 -2.12599e-06 2.02354e-05 319.1 1.29802 1.23139e-07 0.600767 -1.27722e-06 0.798918 1.61664e-05
7.19422e-08 -1.89054e-06 1.76414e-05 319.2 1.29806 9.3385e-08 0.60077 -1.13578e-06 0.798935 1.40943e-05
1.13132e-07 -1.97294e-06 1.45695e-05 319.3 1.29804 1.46849e-07 0.600756 -1.18525e-06 0.798924 1.16399e-05
-6.70963e-09 -2.01749e-06 1.1228e-05 319.4 1.29801 -8.70919e-09 0.600749 -1.21201e-06 0.798933 8.9704e-06
1.60286e-08 -1.83554e-06 8.36591e-06 319.5 1.29806 2.0806e-08 0.600762 -1.10272e-06 0.798946 6.68391e-06
5.64727e-08 -2.00295e-06 6.50742e-06 319.6 1.29804 7.33039e-08 0.600754 -1.20328e-06 0.798928 5.19896e-06
-6.87737e-08 -1.88494e-06 6.21418e-06 319.7 1.29803 -8.92701e-08 0.600747 -1.13237e-06 0.798952 4.96484e-06
7.08239e-09 -1.80143e-06 6.28264e-06 319.8 1.29804 9.19323e-09 0.600748 -1.0822e-06 0.798946 5.01949e-06
3.54119e-08 -1.94907e-06 6.80831e-06 319.9 1.29802 4.59653e-08 0.600736 -1.17088e-06 0.798919 5.43929e-06
-5.72182e-08 -1.87506e-06 8.60058e-06 320 1.29804 -7.42718e-08 0.600745 -1.12643e-06 0.798928 6.87124e-06
4.13761e-08 -1.8732e-06 1.05307e-05 320.1 1.29804 5.37077e-08 0.600745 -1.12532e-06 0.798935 8.41334e-06
-4.2308e-08 -1.99121e-06 1.23748e-05 320.2 1.29803 -5.49168e-08 0.600744 -1.1962e-06 0.798912 9.88641e-06
-1.10523e-07 -1.86294e-06 1.59987e-05 320.3 1.29805 -1.43464e-07 0.600758 -1.11918e-06 0.798934 1.27819e-05
2.90751e-08 -1.48916e-06 1.63352e-05 320.4 1.29803 3.77403e-08 0.600723 -8.94574e-07 0.79891 1.30504e-05
7.25572e-07 1.66013e-05 1.38966e-05 320.5 1.29802 9.41806e-07 0.60072 9.97275e-06 0.798909 1.11021e-05
8.85112e-07 1.3735e-05 6.48299e-06 320.6 1.29806 1.14893e-06 0.600753 8.25137e-06 0.798941 5.17952e-06
9.39908e-07 1.21708e-05 -1.96631e-06 320.7 1.29805 1.22005e-06 0.60073 7.31134e-06 0.798944 -1.57097e-06
8.87535e-07 1.18781e-05 -4.85338e-06 320.8 1.29802 1.15204e-06 0.600724 7.13544e-06 0.798934 -3.87753e-06
9.17356e-07 1.20114e-05 -3.46777e-06 320.9 1.29806 1.19078e-06 0.600739 7.21569e-06 0.798976 -2.77066e-06
9.51836e-07 1.20043e-05 -2.14558e-06 321 1.29804 1.23552e-06 0.600721 7.21123e-06 0.798937 -1.71418e-06
8.82317e-07 1.18413e-05 -1.87621e-06 321.1 1.29804 1.14528e-06 0.600724 7.11338e-06 0.798965 -1.49903e-06
9.47176e-07 1.1112e-05 -9.97799e-07 321.2 1.29806 1.22949e-06 0.600729 6.67533e-06 0.798961 -7.97202e-07
9.04123e-07 1.01397e-05 -1.38785e-07 321.3 1.298 1.17355e-06 0.600716 6.09106e-06 0.798919 -1.10878e-07
8.41873e-07 9.22673e-06 1.13565e-06 321.4 1.29802 1.09277e-06 0.600724 5.54272e-06 0.798947 9.07325e-07
9.24625e-07 8.18741e-06 3.30865e-06 321.5 1.29803 1.20019e-06 0.600732 4.91844e-06 0.798941 2.64341e-06
8.69084e-07 6.91022e-06 6.15076e-06 321.6 1.29801 1.12808e-06 0.600722 4.15112e-06 0.798931 4.91403e-06
8.23421e-07 5.85542e-06 9.79891e-06 321.7 1.29806 1.06885e-06 0.600746 3.51762e-06 0.798953 7.82887e-06
8.9555e-07 4.683e-06 1.36248e-05 321.8 1.29803 1.16245e-06 0.600734 2.81323e-06 0.798921 1.08852e-05
8.28826e-07 3.50032e-06 1.71545e-05 321.9 1.29802 1.07583e-06 0.600725 2.10273e-06 0.798919 1.37051e-05
7.854e-07 2.55701e-06 2.04428e-05 322 1.29806 1.0195e-06 0.600754 1.53613e-06 0.798946 1.63327e-05
8.4355e-07 1.61966e-06 2.32372e-05 322.1 1.29804 1.09496e-06 0.600742 9.72998e-07 0.798911 1.85645e-05
7.43651e-07 6.68147e-07 2.54285e-05 322.2 1.29802 9.65277e-07 0.600738 4.01381e-07 0.798909 2.0315e-05
7.70303e-07 2.4981e-08 2.72998e-05 322.3 1.29806 9.99902e-07 0.600747 1.50072e-08 0.798916 2.18103e-05
7.74776e-07 -7.51852e-07 2.85444e-05 322.4 1.29802 1.00567e-06 0.600726 -4.51657e-07 0.798883 2.28036e-05
6.65558e-07 -1.29099e-06 2.93068e-05 322.5 1.29803 8.63915e-07 0.600739 -7.75549e-07 0.798902 2.34133e-05
6.92583e-07 -1.70262e-06 2.98653e-05 322.6 1.29807 8.99018e-07 0.600757 -1.02286e-06 0.798919 2.386e-05
6.63881e-07 -2.16085e-06 2.98808e-05 322.7 1.298 8.61714e-07 0.600705 -1.29804e-06 0.798892 2.38715e-05
5.56154e-07 -2.38848e-06 2.96956e-05 322.8 1.29804 7.21911e-07 0.600742 -1.43486e-06 0.798916 2.37242e-05
6.40024e-07 -2.47293e-06 2.9429e-05 322.9 1.29804 8.3078e-07 0.600754 -1.48562e-06 0.798921 2.35114e-05
5.16642e-07 -2.62412e-06 2.88393e-05 323 1.29802 6.70614e-07 0.600733 -1.57639e-06 0.798895 2.30396e-05
4.35753e-07 -2.47815e-06 2.83713e-05 323.1 1.29806 5.65633e-07 0.600758 -1.48877e-06 0.798939 2.2667e-05
4.50664e-07 -2.41588e-06 2.78376e-05 323.2 1.29805 5.84985e-07 0.600747 -1.45133e-06 0.798924 2.22402e-05
3.54492e-07 -2.40507e-06 2.72092e-05 323.3 1.29802 4.6014e-07 0.600757 -1.44486e-06 0.798909 2.17377e-05
3.23367e-07 -2.17278e-06 2.67509e-05 323.4 1.29806 4.19751e-07 0.600749 -1.3053e-06 0.798928 2.1372e-05
3.16285e-07 -2.16943e-06 2.61429e-05 323.5 1.29804 4.10549e-07 0.600746 -1.30327e-06 0.798898 2.08855e-05
2.08558e-07 -2.22163e-06 2.53574e-05 323.6 1.29804 2.70717e-07 0.600742 -1.33463e-06 0.798912 2.02583e-05
1.87683e-07 -2.04284e-06 2.44965e-05 323.7 1.29805 2.43623e-07 0.600753 -1.22725e-06 0.79895 1.95715e-05
1.97748e-07 -2.10008e-06 2.30342e-05 323.8 1.29803 2.56683e-07 0.600744 -1.26161e-06 0.79891 1.84023e-05
5.18133e-08 -2.03874e-06 2.11761e-05 323.9 1.29804 6.72557e-08 0.600742 -1.22476e-06 0.798909 1.69178e-05
1.07168e-07 -2.00015e-06 1.88291e-05 324 1.29805 1.39109e-07 0.600741 -1.20157e-06 0.798941 1.50433e-05
8.20066e-08 -2.08274e-06 1.58432e-05 324.1 1.29803 1.06447e-07 0.600744 -1.25119e-06 0.798909 1.26572e-05
-1.17419e-08 -1.93174e-06 1.26796e-05 324.2 1.29804 -1.52414e-08 0.600736 -1.16046e-06 0.798924 1.01301e-05
6.24369e-08 -1.97182e-06 9.52992e-06 324.3 1.29805 8.10459e-08 0.600744 -1.18456e-06 0.798934 7.61378e-06
-1.50967e-08 -2.00109e-06 7.00212e-06 324.4 1.29803 -1.95959e-08 0.600736 -1.20212e-06 0.798923 5.59416e-06
-3.05661e-08 -1.86742e-06 6.26623e-06 324.5 1.29804 -3.96762e-08 0.600744 -1.12184e-06 0.798934 5.0063e-06
7.08239e-08 -1.92838e-06 6.31193e-06 324.6 1.29805 9.1933e-08 0.600745 -1.15846e-06 0.798932 5.0428e-06
-1.30465e-08 -1.91104e-06 6.3871e-06 324.7 1.29803 -1.69347e-08 0.600754 -1.14807e-06 0.798951 5.10298e-06
-6.70963e-09 -1.83927e-06 7.8242e-06 324.8 1.29806 -8.7095e-09 0.600742 -1.10493e-06 0.798948 6.25113e-06
5.4609e-08 -1.8965e-06 9.65956e-06 324.9 1.29804 7.08847e-08 0.600731 -1.13929e-06 0.798932 7.71733e-06
-5.42362e-08 -1.99978e-06 1.14714e-05 325 1.29805 -7.04015e-08 0.600759 -1.20139e-06 0.798938 9.16496e-06
-3.80213e-08 -1.83405e-06 1.43277e-05 325.1 1.29808 -4.93544e-08 0.600753 -1.10181e-06 0.798938 1.14469e-05
4.84585e-09 -1.90992e-06 1.70532e-05 325.2 1.29804 6.29011e-09 0.600741 -1.14737e-06 0.798916 1.36241e-05
3.70707e-07 8.12496e-06 1.50936e-05 325.3 1.29805 4.81195e-07 0.600738 4.88097e-06 0.798933 1.20588e-05
8.96295e-07 1.62268e-05 1.02569e-05 325.4 1.29805 1.16343e-06 0.600704 9.74751e-06 0.798922 8.19443e-06
9.28725e-07 1.24418e-05 1.00582e-06 325.5 1.29803 1.20551e-06 0.600715 7.47398e-06 0.798923 8.03573e-07
8.72252e-07 1.20826e-05 -4.35868e-06 325.6 1.29806 1.13224e-06 0.60075 7.25861e-06 0.798969 -3.48245e-06
9.62087e-07 1.20028e-05 -4.19919e-06 325.7 1.29806 1.24884e-06 0.600736 7.21051e-06 0.798958 -3.35497e-06
9.22202e-07 1.19114e-05 -2.61192e-06 325.8 1.29805 1.19706e-06 0.600738 7.15566e-06 0.798944 -2.08678e-06
8.79335e-07 1.20734e-05 -1.92695e-06 325.9 1.29807 1.14144e-06 0.600765 7.2533e-06 0.798973 -1.53958e-06
9.71778e-07 1.14116e-05 -1.41359e-06 326 1.29805 1.26141e-06 0.600752 6.85556e-06 0.798957 -1.1294e-06
9.15306e-07 1.05824e-05 -5.29398e-07 326.1 1.29804 1.1881e-06 0.600758 6.35747e-06 0.798933 -4.22954e-07
9.05614e-07 9.71647e-06 6.3386e-07 326.2 1.29807 1.17555e-06 0.600758 5.83725e-06 0.798954 5.06425e-07
9.24065e-07 8.56176e-06 2.30357e-06 326.3 1.29804 1.19947e-06 0.600727 5.14328e-06 0.798936 1.84041e-06
8.3479e-07 7.37367e-06 4.89777e-06 326.4 1.29803 1.08358e-06 0.600739 4.42965e-06 0.798933 3.91299e-06
9.04682e-07 6.33472e-06 8.31517e-06 326.5 1.29807 1.17434e-06 0.600751 3.80559e-06 0.798951 6.64342e-06
8.81012e-07 5.04466e-06 1.19887e-05 326.6 1.29802 1.14357e-06 0.600723 3.03044e-06 0.798932 9.57815e-06
8.30131e-07 3.93711e-06 1.56518e-05 326.7 1.29804 1.07754e-06 0.600751 2.36522e-06 0.798949 1.2505e-05
8.90145e-07 2.91643e-06 1.90971e-05 326.8 1.29807 1.15547e-06 0.600767 1.7521e-06 0.798954 1.52577e-05
8.41127e-07 1.77943e-06 2.19281e-05 326.9 1.29805 1.09182e-06 0.600752 1.06899e-06 0.798931 1.7519e-05
7.81299e-07 1.00651e-06 2.43792e-05 327 1.29806 1.01417e-06 0.600743 6.04653e-07 0.798938 1.94775e-05
8.46718e-07 1.05517e-07 2.62942e-05 327.1 1.29806 1.09909e-06 0.600752 6.33893e-08 0.798939 2.10075e-05
7.9155e-07 -6.37387e-07 2.75444e-05 327.2 1.29802 1.02745e-06 0.600748 -3.82909e-07 0.798906 2.20054e-05
6.98547e-07 -1.13104e-06 2.85528e-05 327.3 1.29805 9.0675e-07 0.600768 -6.79493e-07 0.798936 2.28119e-05
7.75708e-07 -1.77961e-06 2.89968e-05 327.4 1.29804 1.0069e-06 0.60075 -1.0691e-06 0.798938 2.31666e-05
6.63322e-07 -2.15582e-06 2.90623e-05 327.5 1.29804 8.61017e-07 0.600752 -1.29511e-06 0.798929 2.32187e-05
6.22318e-07 -2.29769e-06 2.90714e-05 327.6 1.29808 8.07817e-07 0.600748 -1.38033e-06 0.798952 2.32266e-05
6.50648e-07 -2.50387e-06 2.86897e-05 327.7 1.29803 8.44563e-07 0.600746 -1.50419e-06 0.798928 2.2921e-05
5.29688e-07 -2.51264e-06 2.81973e-05 327.8 1.29803 6.87551e-07 0.600749 -1.50946e-06 0.798925 2.25275e-05
5.44226e-07 -2.43713e-06 2.7763e-05 327.9 1.29807 7.06444e-07 0.600771 -1.46416e-06 0.798945 2.21811e-05
4.80484e-07 -2.4966e-06 2.7125e-05 328 1.29804 6.23688e-07 0.600751 -1.49984e-06 0.798936 2.16712e-05
3.48155e-07 -2.29694e-06 2.65817e-05 328.1 1.29804 4.51918e-07 0.600759 -1.37991e-06 0.798929 2.12369e-05
3.65675e-07 -2.22107e-06 2.61254e-05 328.2 1.29806 4.74667e-07 0.600755 -1.33432e-06 0.798936 2.08725e-05
2.74163e-07 -2.28818e-06 2.54348e-05 328.3 1.29803 3.55872e-07 0.600725 -1.37457e-06 0.798919 2.03204e-05
2.05203e-07 -2.12114e-06 2.47702e-05 328.4 1.29805 2.66363e-07 0.600744 -1.27427e-06 0.798928 1.97896e-05
2.32414e-07 -2.09784e-06 2.3838e-05 328.5 1.29803 3.0168e-07 0.600728 -1.26023e-06 0.798921 1.90447e-05
1.24687e-07 -2.11686e-06 2.24112e-05 328.6 1.29801 1.61846e-07 0.600725 -1.27165e-06 0.79892 1.79048e-05
8.31249e-08 -2.02383e-06 2.06324e-05 328.7 1.29805 1.079e-07 0.600743 -1.2158e-06 0.798944 1.64841e-05
1.37361e-07 -2.04452e-06 1.81699e-05 328.8 1.29804 1.783e-07 0.600731 -1.22821e-06 0.798926 1.45164e-05
5.96412e-09 -2.06484e-06 1.51953e-05 328.9 1.29802 7.74153e-09 0.600743 -1.24044e-06 0.798928 1.21399e-05
2.72113e-08 -1.88569e-06 1.21331e-05 329 1.29807 3.53221e-08 0.600756 -1.13284e-06 0.798964 9.69389e-06
7.71608e-08 -1.97834e-06 8.99138e-06 329.1 1.29803 1.00157e-07 0.600742 -1.18847e-06 0.798949 7.18366e-06
-4.11897e-08 -1.95858e-06 6.72847e-06 329.2 1.29801 -5.34648e-08 0.600734 -1.17659e-06 0.798942 5.37566e-06
2.40429e-08 -1.89389e-06 6.22948e-06 329.3 1.29805 3.12089e-08 0.600753 -1.13776e-06 0.798954 4.97707e-06
4.99495e-08 -1.93863e-06 6.25261e-06 329.4 1.29801 6.48347e-08 0.600743 -1.16462e-06 0.798925 4.99536e-06
-3.89531e-08 -1.84095e-06 6.54063e-06 329.5 1.29804 -5.05628e-08 0.600747 -1.10594e-06 0.798946 5.22561e-06
2.49747e-08 -1.82566e-06 8.15848e-06 329.6 1.29805 3.24186e-08 0.600767 -1.0968e-06 0.798958 6.51829e-06
-6.53826e-18 -1.93919e-06 9.95355e-06 329.7 1.29801 -8.48673e-18 0.600743 -1.16496e-06 0.798937 7.95226e-06
-5.88957e-08 -1.8471e-06 1.18803e-05 329.8 1.29805 -7.64498e-08 0.600763 -1.10967e-06 0.798971 9.49202e-06
-1.11827e-09 -1.84617e-06 1.50662e-05 329.9 1.29805 -1.45157e-09 0.600753 -1.10909e-06 0.798942 1.2037e-05
-6.67236e-08 -1.83796e-06 1.68715e-05 330 1.29804 -8.66096e-08 0.600735 -1.10413e-06 0.798933 1.34792e-05
5.29875e-07 1.20673e-05 1.4354e-05 330.1 1.29806 6.87811e-07 0.600743 7.24934e-06 0.798967 1.14684e-05
9.50159e-07 1.49037e-05 8.8026e-06 330.2 1.29805 1.23335e-06 0.600735 8.9532e-06 0.798943 7.03277e-06
9.017e-07 1.23221e-05 -4.00127e-07 330.3 1.29804 1.17044e-06 0.600727 7.40223e-06 0.798947 -3.1968e-07
9.38976e-07 1.21046e-05 -4.61647e-06 330.4 1.29808 1.21886e-06 0.600735 7.27164e-06 0.798976 -3.68845e-06
9.72524e-07 1.18762e-05 -3.91807e-06 330.5 1.29803 1.26236e-06 0.600731 7.1344e-06 0.798941 -3.13031e-06
8.84553e-07 1.20388e-05 -2.34181e-06 330.6 1.29804 1.14818e-06 0.60074 7.23218e-06 0.79895 -1.87099e-06
9.73456e-07 1.20651e-05 -1.832e-06 330.7 1.29805 1.26359e-06 0.600735 7.2479e-06 0.798971 -1.46372e-06
9.66933e-07 1.11721e-05 -1.29533e-06 330.8 1.29802 1.2551e-06 0.600728 6.71138e-06 0.798941 -1.03489e-06
8.76725e-07 1.04588e-05 -2.95851e-07 330.9 1.29805 1.13803e-06 0.600738 6.28301e-06 0.798968 -2.36376e-07
9.48854e-07 9.4359e-06 8.92777e-07 331 1.29805 1.23166e-06 0.600746 5.66858e-06 0.798966 7.13298e-07
9.06546e-07 8.33301e-06 2.69195e-06 331.1 1.29803 1.17673e-06 0.600742 5.00599e-06 0.798953 2.15074e-06
8.65543e-07 7.23161e-06 5.59319e-06 331.2 1.29805 1.12352e-06 0.600749 4.34438e-06 0.798952 4.46869e-06
9.3003e-07 6.004e-06 9.09062e-06 331.3 1.29805 1.20723e-06 0.600731 3.60679e-06 0.798945 7.2629e-06
8.42432e-07 4.71972e-06 1.27641e-05 331.4 1.29802 1.09349e-06 0.600738 2.83531e-06 0.798929 1.01976e-05
8.27335e-07 3.73894e-06 1.65373e-05 331.5 1.29808 1.07395e-06 0.600759 2.2462e-06 0.798952 1.32125e-05
8.48769e-07 2.6092e-06 1.97157e-05 331.6 1.29803 1.10172e-06 0.600747 1.56747e-06 0.798929 1.57515e-05
7.67321e-07 1.50352e-06 2.24591e-05 331.7 1.29805 9.96022e-07 0.600757 9.03249e-07 0.798924 1.79431e-05
7.96396e-07 7.41972e-07 2.48409e-05 331.8 1.29807 1.03377e-06 0.600756 4.45744e-07 0.798959 1.98468e-05
8.21557e-07 -9.58225e-08 2.65151e-05 331.9 1.29803 1.0664e-06 0.600752 -5.75655e-08 0.798905 2.1183e-05
7.10848e-07 -7.74596e-07 2.77897e-05 332 1.29806 9.22722e-07 0.600766 -4.65351e-07 0.798951 2.22026e-05
7.14203e-07 -1.33536e-06 2.86819e-05 332.1 1.29807 9.27088e-07 0.600766 -8.0224e-07 0.798948 2.29153e-05
7.46633e-07 -1.89725e-06 2.89296e-05 332.2 1.29803 9.69155e-07 0.600755 -1.13978e-06 0.798919 2.31124e-05
6.20641e-07 -2.19609e-06 2.90583e-05 332.3 1.29805 8.05621e-07 0.600763 -1.31933e-06 0.798941 2.32159e-05
6.70031e-07 -2.35828e-06 2.89015e-05 332.4 1.29804 8.69729e-07 0.600757 -1.41675e-06 0.798939 2.30905e-05
5.77401e-07 -2.61815e-06 2.84383e-05 332.5 1.29801 7.49475e-07 0.60075 -1.57286e-06 0.798911 2.27197e-05
4.64269e-07 -2.52624e-06 2.80173e-05 332.6 1.29806 6.0265e-07 0.600755 -1.51766e-06 0.798956 2.23845e-05
5.16269e-07 -2.53109e-06 2.74901e-05 332.7 1.29805 6.70141e-07 0.600759 -1.52058e-06 0.798928 2.19626e-05
4.13015e-07 -2.47349e-06 2.68691e-05 332.8 1.29802 5.36101e-07 0.600728 -1.48589e-06 0.798913 2.14661e-05
3.35854e-07 -2.26823e-06 2.64242e-05 332.9 1.29805 4.35957e-07 0.600763 -1.36267e-06 0.798942 2.11114e-05
3.61202e-07 -2.23766e-06 2.58118e-05 333 1.29802 4.68848e-07 0.600738 -1.34425e-06 0.7989 2.06211e-05
2.13031e-07 -2.25406e-06 2.50944e-05 333.1 1.29804 2.76522e-07 0.600749 -1.35413e-06 0.798935 2.00488e-05
2.09117e-07 -2.02774e-06 2.44482e-05 333.2 1.29804 2.71442e-07 0.60077 -1.21821e-06 0.798927 1.95323e-05
1.98493e-07 -2.13196e-06 2.33394e-05 333.3 1.29802 2.57648e-07 0.60073 -1.28073e-06 0.79889 1.86456e-05
8.87163e-08 -2.08516e-06 2.17609e-05 333.4 1.29802 1.15155e-07 0.600758 -1.25268e-06 0.798901 1.73848e-05
9.43076e-08 -2.03874e-06 1.97463e-05 333.5 1.29806 1.22417e-07 0.600739 -1.22475e-06 0.798947 1.57762e-05
1.03254e-07 -2.02253e-06 1.70253e-05 333.6 1.298 1.34023e-07 0.600742 -1.21502e-06 0.798893 1.36013e-05
-1.43512e-08 -1.97666e-06 1.40434e-05 333.7 1.29804 -1.86283e-08 0.600754 -1.18749e-06 0.798939 1.12198e-05
9.20711e-08 -1.91608e-06 1.08706e-05 333.8 1.29805 1.19513e-07 0.600756 -1.15109e-06 0.798947 8.68502e-06
1.84515e-08 -1.972e-06 7.91076e-06 333.9 1.29802 2.39505e-08 0.600741 -1.18466e-06 0.798929 6.32014e-06
-2.64658e-08 -1.86183e-06 6.33916e-06 334 1.29807 -3.43543e-08 0.600764 -1.11852e-06 0.798953 5.06469e-06
5.0695e-08 -1.93416e-06 6.23974e-06 334.1 1.29805 6.58044e-08 0.600781 -1.16201e-06 0.798948 4.98522e-06
8.7598e-09 -1.87189e-06 6.25242e-06 334.2 1.29801 1.13703e-08 0.600747 -1.12453e-06 0.798923 4.99521e-06
-2.6093e-09 -1.88905e-06 7.09651e-06 334.3 1.29805 -3.38701e-09 0.60078 -1.1349e-06 0.798958 5.66982e-06
4.84585e-08 -1.94926e-06 8.8858e-06 334.4 1.29804 6.29011e-08 0.600754 -1.17103e-06 0.798931 7.09914e-06
-8.27521e-08 -2.00258e-06 1.0641e-05 334.5 1.29803 -1.07415e-07 0.600755 -1.20306e-06 0.79893 8.50138e-06
-4.08169e-08 -1.83163e-06 1.29076e-05 334.6 1.29805 -5.29824e-08 0.600753 -1.10035e-06 0.798946 1.03125e-05
-8.20066e-09 -1.92558e-06 1.63461e-05 334.7 1.29802 -1.06446e-08 0.600757 -1.15681e-06 0.79891 1.3059e-05
4.45445e-08 5.40632e-09 1.53971e-05 334.8 1.29803 5.78199e-08 0.600745 3.24782e-09 0.798936 1.23013e-05
8.32367e-07 1.79814e-05 1.3622e-05 334.9 1.29807 1.08047e-06 0.600746 1.08023e-05 0.79895 1.08833e-05
9.57241e-07 1.32371e-05 4.66162e-06 335 1.29804 1.24254e-06 0.600751 7.9522e-06 0.798939 3.72435e-06
8.81944e-07 1.2186e-05 -3.04283e-06 335.1 1.29805 1.14481e-06 0.600755 7.32082e-06 0.79896 -2.4311e-06
9.57614e-07 1.20065e-05 -4.73698e-06 335.2 1.29805 1.24303e-06 0.600757 7.213e-06 0.798948 -3.7846e-06
9.54632e-07 1.20347e-05 -3.20885e-06 335.3 1.29802 1.23913e-06 0.600744 7.22975e-06 0.798925 -2.56363e-06
8.59019e-07 1.21545e-05 -2.04727e-06 335.4 1.29805 1.11505e-06 0.600756 7.30192e-06 0.798953 -1.63567e-06
9.73456e-07 1.17118e-05 -1.6561e-06 335.5 1.29806 1.2636e-06 0.600742 7.03575e-06 0.798949 -1.32314e-06
8.98159e-07 1.08891e-05 -9.01171e-07 335.6 1.29804 1.16584e-06 0.60075 6.54162e-06 0.798949 -7.1999e-07
9.14933e-07 1.01223e-05 1.82622e-07 335.7 1.29807 1.18765e-06 0.600775 6.08124e-06 0.798969 1.45909e-07
9.35621e-07 8.94132e-06 1.60013e-06 335.8 1.29805 1.21448e-06 0.60075 5.37149e-06 0.798948 1.27842e-06
8.6051e-07 7.82761e-06 3.86547e-06 335.9 1.29803 1.11697e-06 0.600736 4.70233e-06 0.798924 3.08821e-06
8.83435e-07 6.66861e-06 7.14296e-06 336 1.29806 1.14675e-06 0.600761 4.00624e-06 0.798952 5.70688e-06
8.77657e-07 5.32784e-06 1.07512e-05 336.1 1.29802 1.13921e-06 0.600737 3.20063e-06 0.798914 8.58928e-06
8.06088e-07 4.20817e-06 1.44743e-05 336.2 1.29804 1.04634e-06 0.600751 2.52806e-06 0.798944 1.15642e-05
8.62747e-07 3.09633e-06 1.80173e-05 336.3 1.29807 1.1199e-06 0.600752 1.86013e-06 0.798942 1.43947e-05
8.33113e-07 1.99531e-06 2.09905e-05 336.4 1.29803 1.08141e-06 0.600752 1.19869e-06 0.798917 1.67697e-05
7.27436e-07 1.10196e-06 2.35506e-05 336.5 1.29805 9.44246e-07 0.600741 6.61992e-07 0.798932 1.88153e-05
7.86891e-07 2.20168e-07 2.55835e-05 336.6 1.29803 1.02141e-06 0.600731 1.32262e-07 0.798903 2.04387e-05
7.21845e-07 -5.97492e-07 2.69355e-05 336.7 1.29801 9.36964e-07 0.60074 -3.58937e-07 0.798901 2.15188e-05
6.77859e-07 -1.10233e-06 2.79803e-05 336.8 1.29804 8.7989e-07 0.600745 -6.6222e-07 0.798926 2.23542e-05
7.29486e-07 -1.73301e-06 2.85485e-05 336.9 1.29804 9.46905e-07 0.600728 -1.04107e-06 0.798907 2.28076e-05
6.24182e-07 -2.09952e-06 2.86957e-05 337 1.29801 8.10193e-07 0.600738 -1.26126e-06 0.798913 2.29254e-05
5.80383e-07 -2.42092e-06 2.86638e-05 337.1 1.29807 7.53375e-07 0.600759 -1.45439e-06 0.798947 2.29009e-05
6.2586e-07 -2.54601e-06 2.83256e-05 337.2 1.29803 8.12386e-07 0.600754 -1.52952e-06 0.798937 2.26304e-05
4.9614e-07 -2.57733e-06 2.78229e-05 337.3 1.29803 6.44005e-07 0.600748 -1.54832e-06 0.798921 2.22283e-05
4.80857e-07 -2.50108e-06 2.73692e-05 337.4 1.29805 6.24179e-07 0.600749 -1.50252e-06 0.798924 2.18659e-05
4.65201e-07 -2.50089e-06 2.67852e-05 337.5 1.29802 6.03839e-07 0.600731 -1.50236e-06 0.798899 2.13986e-05
3.16285e-07 -2.38978e-06 2.6216e-05 337.6 1.29803 4.10546e-07 0.600721 -1.43559e-06 0.798918 2.09445e-05
3.4741e-07 -2.24381e-06 2.57639e-05 337.7 1.29803 4.50949e-07 0.600735 -1.34794e-06 0.798936 2.05837e-05
2.76027e-07 -2.28799e-06 2.51194e-05 337.8 1.29802 3.58288e-07 0.60073 -1.37447e-06 0.798906 2.0068e-05
1.72959e-07 -2.16812e-06 2.43775e-05 337.9 1.29806 2.24511e-07 0.600754 -1.30251e-06 0.798954 1.94765e-05
2.12844e-07 -2.10772e-06 2.34495e-05 338 1.29805 2.76282e-07 0.600744 -1.2662e-06 0.798926 1.87344e-05
1.24874e-07 -2.13774e-06 2.19501e-05 338.1 1.29802 1.62088e-07 0.600717 -1.28417e-06 0.798913 1.75362e-05
6.33687e-08 -2.04284e-06 2.00977e-05 338.2 1.29805 8.22557e-08 0.600752 -1.22724e-06 0.798943 1.6057e-05
1.28042e-07 -1.99866e-06 1.7686e-05 338.3 1.29804 1.66204e-07 0.600735 -1.20067e-06 0.79893 1.41299e-05
1.43512e-08 -2.05776e-06 1.4615e-05 338.4 1.29802 1.86281e-08 0.600745 -1.23619e-06 0.798927 1.16763e-05
-4.47309e-09 -1.93024e-06 1.15326e-05 338.5 1.29806 -5.80634e-09 0.600761 -1.15962e-06 0.798964 9.21413e-06
1.75196e-08 -1.99195e-06 8.41889e-06 338.6 1.29802 2.27408e-08 0.600727 -1.19662e-06 0.798937 6.72616e-06
-5.57272e-08 -2.00631e-06 6.41229e-06 338.7 1.29802 -7.23349e-08 0.600726 -1.20524e-06 0.79893 5.12297e-06
-2.0688e-08 -1.91887e-06 6.1959e-06 338.8 1.29804 -2.6854e-08 0.600734 -1.15273e-06 0.798954 4.95024e-06
3.01933e-08 -1.94292e-06 6.23321e-06 338.9 1.29803 3.9192e-08 0.600734 -1.16718e-06 0.798924 4.97986e-06
-5.25588e-08 -1.91981e-06 6.73239e-06 339 1.29804 -6.82231e-08 0.600743 -1.15331e-06 0.798931 5.37871e-06
8.38704e-09 -1.84934e-06 8.52484e-06 339.1 1.29805 1.08868e-08 0.600756 -1.111e-06 0.798944 6.81087e-06
-7.26877e-09 -1.95504e-06 1.03003e-05 339.2 1.29802 -9.43499e-09 0.60074 -1.17447e-06 0.798929 8.22922e-06
-8.49887e-08 -1.85101e-06 1.23437e-05 339.3 1.29803 -1.10318e-07 0.600751 -1.112e-06 0.798938 9.86183e-06
-2.55339e-08 -1.90359e-06 1.58711e-05 339.4 1.29804 -3.3144e-08 0.600746 -1.14357e-06 0.798937 1.268e-05
1.11827e-09 -1.7524e-06 1.59586e-05 339.5 1.29801 1.45153e-09 0.600743 -1.05274e-06 0.798922 1.27497e-05
6.58662e-07 1.62175e-05 1.39153e-05 339.6 1.29804 8.54968e-07 0.600727 9.74229e-06 0.798951 1.11176e-05
9.11578e-07 1.37874e-05 6.67288e-06 339.7 1.29802 1.18325e-06 0.600715 8.28233e-06 0.798932 5.33118e-06
8.80826e-07 1.21629e-05 -2.05342e-06 339.8 1.29801 1.14332e-06 0.600723 7.30655e-06 0.79893 -1.64054e-06
8.94058e-07 1.20013e-05 -4.85263e-06 339.9 1.29807 1.16055e-06 0.600737 7.20963e-06 0.798975 -3.87713e-06
9.80725e-07 1.19032e-05 -3.49295e-06 340 1.29804 1.27302e-06 0.600731 7.15065e-06 0.798946 -2.79068e-06
8.57715e-07 1.20168e-05 -2.21665e-06 340.1 1.29803 1.11334e-06 0.600733 7.21887e-06 0.798956 -1.771e-06
9.23506e-07 1.18797e-05 -1.78481e-06 340.2 1.29806 1.19877e-06 0.600749 7.13674e-06 0.798976 -1.42602e-06
9.9638e-07 1.10371e-05 -1.06495e-06 340.3 1.29803 1.29333e-06 0.600711 6.63011e-06 0.79895 -8.50844e-07
8.80639e-07 1.02144e-05 -6.67811e-08 340.4 1.29803 1.1431e-06 0.600735 6.13615e-06 0.798946 -5.33545e-08
9.05614e-07 9.18292e-06 1.27183e-06 340.5 1.29806 1.17554e-06 0.600742 5.51657e-06 0.798949 1.01612e-06
9.00209e-07 7.95662e-06 3.39595e-06 340.6 1.29801 1.16848e-06 0.600722 4.77972e-06 0.798921 2.71309e-06
8.25471e-07 6.80973e-06 6.37703e-06 340.7 1.29804 1.0715e-06 0.600742 4.09089e-06 0.798966 5.09503e-06
8.94058e-07 5.58175e-06 1.00832e-05 340.8 1.29805 1.16053e-06 0.600727 3.35311e-06 0.79894 8.05586e-06
8.67406e-07 4.30176e-06 1.37746e-05 340.9 1.29802 1.12591e-06 0.600738 2.58423e-06 0.798929 1.10049e-05
7.98446e-07 3.24827e-06 1.73315e-05 341 1.29805 1.03643e-06 0.600745 1.95138e-06 0.798962 1.38472e-05
8.7393e-07 2.21995e-06 2.04846e-05 341.1 1.29804 1.13439e-06 0.600742 1.33362e-06 0.798932 1.63658e-05
7.73285e-07 1.1879e-06 2.29919e-05 341.2 1.29801 1.00373e-06 0.60074 7.13619e-07 0.79891 1.83685e-05
7.58561e-07 4.1927e-07 2.51039e-05 341.3 1.29805 9.84651e-07 0.600742 2.51873e-07 0.798934 2.00563e-05
7.76826e-07 -5.00551e-07 2.65789e-05 341.4 1.29802 1.00834e-06 0.600724 -3.00693e-07 0.798922 2.12344e-05
6.89228e-07 -1.12899e-06 2.76043e-05 341.5 1.29803 8.9464e-07 0.600746 -6.78236e-07 0.79892 2.20536e-05
7.33773e-07 -1.56168e-06 2.8287e-05 341.6 1.29806 9.52478e-07 0.600763 -9.382e-07 0.798952 2.25999e-05
7.45328e-07 -2.09672e-06 2.84959e-05 341.7 1.29803 9.67458e-07 0.600745 -1.2596e-06 0.798923 2.2766e-05
6.09272e-07 -2.43303e-06 2.84071e-05 341.8 1.29803 7.90856e-07 0.600745 -1.46163e-06 0.798937 2.26955e-05
6.25673e-07 -2.44496e-06 2.81641e-05 341.9 1.29805 8.12157e-07 0.600763 -1.46884e-06 0.798942 2.25015e-05
5.7591e-07 -2.60548e-06 2.76378e-05 342 1.29803 7.47549e-07 0.600753 -1.56525e-06 0.798919 2.20804e-05
4.70233e-07 -2.45317e-06 2.71349e-05 342.1 1.29807 6.10394e-07 0.600772 -1.47379e-06 0.798949 2.16794e-05
5.18319e-07 -2.42259e-06 2.66626e-05 342.2 1.29804 6.728e-07 0.600753 -1.45538e-06 0.79894 2.13018e-05
4.06119e-07 -2.35846e-06 2.60756e-05 342.3 1.29802 5.27152e-07 0.600748 -1.41684e-06 0.798931 2.08326e-05
2.98765e-07 -2.21734e-06 2.5571e-05 342.4 1.29809 3.87824e-07 0.6008 -1.33218e-06 0.799009 2.04315e-05
3.49833e-07 -2.19907e-06 2.49851e-05 342.5 1.2981 4.54118e-07 0.600808 -1.32122e-06 0.799002 1.99631e-05
2.22722e-07 -2.13718e-06 2.41884e-05 342.6 1.29809 2.89114e-07 0.600821 -1.28406e-06 0.798999 1.93265e-05
1.85633e-07 -2.05347e-06 2.32704e-05 342.7 1.29809 2.40969e-07 0.600793 -1.23371e-06 0.798995 1.85929e-05
1.89361e-07 -2.04284e-06 2.1854e-05 342.8 1.29803 2.45795e-07 0.600734 -1.22721e-06 0.79893 1.74598e-05
6.78418e-08 -2.03744e-06 1.99024e-05 342.9 1.29802 8.80601e-08 0.600741 -1.22397e-06 0.798937 1.59008e-05
8.87163e-08 -1.99176e-06 1.75472e-05 343 1.29807 1.1516e-07 0.600769 -1.19659e-06 0.798977 1.40198e-05
1.22824e-07 -2.00892e-06 1.45711e-05 343.1 1.29803 1.59428e-07 0.600757 -1.20687e-06 0.798948 1.16416e-05
-1.56558e-08 -1.99922e-06 1.13408e-05 343.2 1.29804 -2.03218e-08 0.600764 -1.20106e-06 0.798959 9.06087e-06
6.26232e-08 -1.89501e-06 8.41833e-06 343.3 1.29806 8.12886e-08 0.60076 -1.13845e-06 0.79897 6.726e-06
2.83296e-08 -2.01507e-06 6.41378e-06 343.4 1.29802 3.67724e-08 0.600734 -1.21052e-06 0.798946 5.12426e-06
-3.67166e-08 -1.90918e-06 6.14983e-06 343.5 1.29804 -4.76597e-08 0.600762 -1.14696e-06 0.798968 4.91351e-06
4.60355e-08 -1.86164e-06 6.32499e-06 343.6 1.29804 5.9756e-08 0.600757 -1.11839e-06 0.798951 5.05336e-06
1.86379e-10 -1.96007e-06 6.82305e-06 343.7 1.298 2.4192e-10 0.600744 -1.1775e-06 0.798935 5.45117e-06
-5.36771e-08 -1.78968e-06 8.59498e-06 343.8 1.29805 -6.96755e-08 0.600746 -1.07514e-06 0.798947 6.86694e-06
3.26163e-08 -1.91514e-06 1.04884e-05 343.9 1.29804 4.23371e-08 0.600742 -1.15051e-06 0.798945 8.37962e-06
-6.97056e-08 -1.90955e-06 1.24273e-05 344 1.29802 -9.04791e-08 0.600735 -1.14713e-06 0.798928 9.92848e-06
-8.42432e-08 -1.86388e-06 1.6023e-05 344.1 1.29804 -1.09351e-07 0.60076 -1.11974e-06 0.798948 1.28015e-05
4.39854e-08 -1.49942e-06 1.5731e-05 344.2 1.29803 5.70945e-08 0.600735 -9.00752e-07 0.798916 1.25678e-05
7.15135e-07 1.69306e-05 1.37823e-05 344.3 1.29803 9.28266e-07 0.600722 1.01706e-05 0.798933 1.10111e-05
9.10833e-07 1.37296e-05 6.15841e-06 344.4 1.29806 1.18231e-06 0.600745 8.24801e-06 0.79896 4.92032e-06
9.67865e-07 1.2189e-05 -2.31943e-06 344.5 1.29801 1.2563e-06 0.600725 7.32226e-06 0.798949 -1.85311e-06
8.80453e-07 1.18863e-05 -4.87035e-06 344.6 1.29803 1.14285e-06 0.600728 7.14041e-06 0.798962 -3.89123e-06
9.38417e-07 1.2027e-05 -3.35845e-06 344.7 1.29805 1.21811e-06 0.600726 7.22495e-06 0.798966 -2.68329e-06
9.32639e-07 1.20058e-05 -2.12636e-06 344.8 1.29802 1.21058e-06 0.600722 7.21213e-06 0.798936 -1.69883e-06
8.6722e-07 1.17921e-05 -1.80719e-06 344.9 1.29804 1.12568e-06 0.600733 7.08393e-06 0.798952 -1.44386e-06
9.41399e-07 1.10298e-05 -9.368e-07 345 1.29804 1.22197e-06 0.600734 6.62601e-06 0.798963 -7.48469e-07
8.94245e-07 1.00677e-05 -8.22638e-08 345.1 1.298 1.16073e-06 0.600723 6.0479e-06 0.798936 -6.57235e-08
8.41873e-07 9.09568e-06 1.34905e-06 345.2 1.29804 1.09278e-06 0.600732 5.46407e-06 0.798955 1.07783e-06
9.14747e-07 7.95587e-06 3.57876e-06 345.3 1.29804 1.18737e-06 0.600725 4.77929e-06 0.798946 2.85923e-06
8.63679e-07 6.59795e-06 6.60013e-06 345.4 1.29803 1.12108e-06 0.60073 3.96359e-06 0.798946 5.27315e-06
8.26217e-07 5.45442e-06 1.03113e-05 345.5 1.29805 1.07247e-06 0.600745 3.27672e-06 0.798958 8.23832e-06
8.92195e-07 4.19382e-06 1.40402e-05 345.6 1.29802 1.15809e-06 0.600735 2.51937e-06 0.798926 1.12171e-05
7.85586e-07 3.07676e-06 1.745e-05 345.7 1.29803 1.01971e-06 0.600751 1.84837e-06 0.798927 1.39413e-05
8.31808e-07 2.11033e-06 2.06456e-05 345.8 1.29805 1.07973e-06 0.600755 1.26779e-06 0.798956 1.64949e-05
8.18575e-07 1.03802e-06 2.31262e-05 345.9 1.29801 1.06252e-06 0.600719 6.23555e-07 0.798908 1.84757e-05
7.08239e-07 1.53614e-07 2.50574e-05 346 1.29804 9.19324e-07 0.600744 9.22829e-08 0.798919 2.00189e-05
7.79436e-07 -5.28701e-07 2.66102e-05 346.1 1.29804 1.01174e-06 0.600743 -3.17614e-07 0.798933 2.12598e-05
7.6378e-07 -1.25949e-06 2.75235e-05 346.2 1.29803 9.91407e-07 0.600741 -7.56626e-07 0.798914 2.19889e-05
6.56612e-07 -1.72816e-06 2.80952e-05 346.3 1.29804 8.52311e-07 0.600771 -1.03823e-06 0.79894 2.24464e-05
7.16067e-07 -2.07789e-06 2.83605e-05 346.4 1.29805 9.29489e-07 0.600758 -1.24831e-06 0.798923 2.26579e-05
6.22132e-07 -2.50276e-06 2.81064e-05 346.5 1.29803 8.07545e-07 0.60075 -1.50353e-06 0.798908 2.24545e-05
5.34348e-07 -2.53464e-06 2.78567e-05 346.6 1.29805 6.93611e-07 0.600756 -1.5227e-06 0.798929 2.22555e-05
5.96971e-07 -2.55607e-06 2.74293e-05 346.7 1.29803 7.74884e-07 0.600742 -1.53554e-06 0.798927 2.1914e-05
4.68929e-07 -2.55831e-06 2.68296e-05 346.8 1.29802 6.08678e-07 0.600744 -1.53689e-06 0.798912 2.14345e-05
4.32398e-07 -2.39798e-06 2.63571e-05 346.9 1.29806 5.61279e-07 0.600764 -1.44062e-06 0.798952 2.1058e-05
4.28298e-07 -2.30291e-06 2.58148e-05 347 1.29803 5.55942e-07 0.60074 -1.38345e-06 0.798922 2.0624e-05
2.69317e-07 -2.26954e-06 2.52438e-05 347.1 1.29801 3.49577e-07 0.600754 -1.36343e-06 0.798917 2.01677e-05
2.68758e-07 -2.15731e-06 2.46857e-05 347.2 1.29806 3.48864e-07 0.600777 -1.29606e-06 0.798966 1.9723e-05
2.55898e-07 -2.18956e-06 2.38975e-05 347.3 1.29803 3.32164e-07 0.600753 -1.31538e-06 0.798913 1.9092e-05
1.17791e-07 -2.07696e-06 2.28501e-05 347.4 1.29803 1.52897e-07 0.600747 -1.24773e-06 0.798935 1.82558e-05
1.84515e-07 -1.95802e-06 2.1438e-05 347.5 1.29806 2.39511e-07 0.600755 -1.17629e-06 0.798941 1.71277e-05
1.19655e-07 -2.04713e-06 1.92971e-05 347.6 1.29802 1.55315e-07 0.600735 -1.22978e-06 0.798928 1.5417e-05
1.49103e-08 -1.97294e-06 1.6744e-05 347.7 1.29804 1.93542e-08 0.600742 -1.18523e-06 0.798937 1.33774e-05
1.11641e-07 -1.91104e-06 1.38069e-05 347.8 1.29806 1.44916e-07 0.60077 -1.1481e-06 0.798952 1.1031e-05
5.44226e-08 -2.03707e-06 1.05242e-05 347.9 1.29804 7.06428e-08 0.600754 -1.22378e-06 0.798934 8.40812e-06
1.47239e-08 -1.88755e-06 7.70183e-06 348 1.29806 1.91126e-08 0.600761 -1.13397e-06 0.798975 6.15358e-06
8.89026e-08 -1.9254e-06 6.28264e-06 348.1 1.29804 1.154e-07 0.600747 -1.15668e-06 0.798954 5.01954e-06
6.1505e-09 -1.93341e-06 6.13658e-06 348.2 1.29803 7.98352e-09 0.600764 -1.16153e-06 0.798964 4.90291e-06
3.35482e-09 -1.81988e-06 6.39792e-06 348.3 1.29806 4.35475e-09 0.600771 -1.09333e-06 0.798981 5.11182e-06
7.21286e-08 -1.89389e-06 7.25974e-06 348.4 1.29805 9.36268e-08 0.600765 -1.13778e-06 0.798938 5.80008e-06
-3.46664e-08 -1.96361e-06 9.04137e-06 348.5 1.29802 -4.49979e-08 0.600758 -1.17966e-06 0.798959 7.22368e-06
-1.02508e-08 -1.79527e-06 1.09693e-05 348.6 1.29807 -1.33063e-08 0.600763 -1.07853e-06 0.798974 8.76414e-06
1.86379e-08 -1.95318e-06 1.32103e-05 348.7 1.29803 2.41925e-08 0.600751 -1.17337e-06 0.798941 1.05543e-05
-7.95837e-08 -1.85456e-06 1.6353e-05 348.8 1.29804 -1.03303e-07 0.600759 -1.11414e-06 0.798948 1.30652e-05
2.18995e-07 1.81336e-06 1.56406e-05 348.9 1.29806 2.84269e-07 0.600759 1.08939e-06 0.79896 1.24962e-05
8.8008e-07 1.80974e-05 1.22653e-05 349 1.29803 1.14237e-06 0.600727 1.08716e-05 0.798928 9.79911e-06
8.82689e-07 1.30497e-05 3.44463e-06 349.1 1.29806 1.14578e-06 0.600749 7.83963e-06 0.798974 2.75217e-06
9.59291e-07 1.21724e-05 -3.5297e-06 349.2 1.29805 1.24521e-06 0.600742 7.31249e-06 0.798961 -2.82009e-06
9.49599e-07 1.18522e-05 -4.67561e-06 349.3 1.29803 1.23261e-06 0.600738 7.12005e-06 0.798945 -3.73555e-06
9.03564e-07 1.20747e-05 -2.94378e-06 349.4 1.29806 1.17288e-06 0.600751 7.25392e-06 0.798969 -2.35199e-06
9.87248e-07 1.20884e-05 -1.95176e-06 349.5 1.29802 1.28147e-06 0.600728 7.26182e-06 0.798954 -1.55937e-06
9.09155e-07 1.15541e-05 -1.61767e-06 349.6 1.298 1.18008e-06 0.60073 6.94087e-06 0.798942 -1.29242e-06
8.77284e-07 1.07403e-05 -6.83666e-07 349.7 1.29804 1.13875e-06 0.60075 6.45224e-06 0.798964 -5.46225e-07
9.59291e-07 9.7916e-06 2.7869e-07 349.8 1.29803 1.24519e-06 0.600727 5.88208e-06 0.798958 2.22661e-07
8.51751e-07 8.715e-06 1.80682e-06 349.9 1.29802 1.10559e-06 0.600738 5.23543e-06 0.798939 1.44354e-06
8.90331e-07 7.57389e-06 4.35495e-06 350 1.29805 1.1557e-06 0.600742 4.54996e-06 0.79896 3.47943e-06
8.93872e-07 6.2197e-06 7.5041e-06 350.1 1.29801 1.16026e-06 0.600731 3.73637e-06 0.798926 5.99522e-06
8.08697e-07 4.98482e-06 1.11588e-05 350.2 1.29805 1.04973e-06 0.600756 2.99466e-06 0.798944 8.91524e-06
8.86417e-07 3.84986e-06 1.495e-05 350.3 1.29805 1.15062e-06 0.600753 2.31282e-06 0.798938 1.19441e-05
8.63492e-07 2.65656e-06 1.81574e-05 350.4 1.29802 1.12083e-06 0.600727 1.59586e-06 0.798912 1.45061e-05
7.77945e-07 1.70262e-06 2.1084e-05 350.5 1.29805 1.00981e-06 0.600753 1.02285e-06 0.798933 1.68447e-05
8.3479e-07 7.48683e-07 2.34778e-05 350.6 1.29805 1.0836e-06 0.600753 4.49773e-07 0.798918 1.87569e-05
7.66948e-07 -1.98729e-07 2.51145e-05 350.7 1.29802 9.95513e-07 0.600739 -1.19384e-07 0.798907 2.00642e-05
7.19235e-07 -8.15237e-07 2.64835e-05 350.8 1.29805 9.33606e-07 0.600762 -4.89763e-07 0.798947 2.1159e-05
7.65457e-07 -1.44461e-06 2.73071e-05 350.9 1.29805 9.93599e-07 0.600742 -8.67835e-07 0.798911 2.1816e-05
6.76368e-07 -1.90843e-06 2.75927e-05 351 1.29802 8.7794e-07 0.600748 -1.14649e-06 0.798918 2.20443e-05
6.3611e-07 -2.19366e-06 2.77302e-05 351.1 1.29805 8.25702e-07 0.600756 -1.31786e-06 0.798947 2.2155e-05
6.37042e-07 -2.53743e-06 2.745e-05 351.2 1.29803 8.26901e-07 0.600753 -1.52437e-06 0.798926 2.19305e-05
5.26706e-07 -2.53165e-06 2.70801e-05 351.3 1.29803 6.8368e-07 0.600746 -1.52088e-06 0.798914 2.16347e-05
5.0285e-07 -2.5022e-06 2.66828e-05 351.4 1.29804 6.52721e-07 0.600757 -1.50321e-06 0.798939 2.13179e-05
4.83653e-07 -2.58161e-06 2.60593e-05 351.5 1.29804 6.27799e-07 0.600753 -1.55091e-06 0.798913 2.08191e-05
3.56729e-07 -2.34299e-06 2.55477e-05 351.6 1.29802 4.63043e-07 0.600748 -1.40755e-06 0.798923 2.04106e-05
3.91022e-07 -2.30291e-06 2.50699e-05 351.7 1.29806 5.07569e-07 0.600777 -1.38353e-06 0.798948 2.00296e-05
2.89632e-07 -2.34057e-06 2.43697e-05 351.8 1.29801 3.75946e-07 0.60076 -1.40612e-06 0.798921 1.94695e-05
2.07999e-07 -2.17334e-06 2.37798e-05 351.9 1.29803 2.69988e-07 0.600769 -1.30568e-06 0.798934 1.89985e-05
2.43597e-07 -2.1066e-06 2.29551e-05 352 1.29806 3.16202e-07 0.600755 -1.26555e-06 0.798936 1.83397e-05
1.67741e-07 -2.1368e-06 2.15736e-05 352.1 1.29802 2.17732e-07 0.600768 -1.28372e-06 0.79893 1.72358e-05
9.058e-08 -1.95523e-06 1.99194e-05 352.2 1.29805 1.17578e-07 0.600765 -1.17463e-06 0.798961 1.59148e-05
1.5544e-07 -2.02719e-06 1.76078e-05 352.3 1.29803 2.01766e-07 0.600759 -1.21785e-06 0.798941 1.40676e-05
2.87023e-08 -2.04788e-06 1.46782e-05 352.4 1.29803 3.72565e-08 0.60077 -1.2303e-06 0.798948 1.17271e-05
8.25658e-08 -1.90936e-06 1.16729e-05 352.5 1.29808 1.07177e-07 0.60078 -1.14711e-06 0.79897 9.32628e-06
9.89671e-08 -1.89892e-06 8.63136e-06 352.6 1.29802 1.28462e-07 0.600754 -1.14079e-06 0.798934 6.89589e-06
4.28671e-09 -1.91962e-06 6.44754e-06 352.7 1.29805 5.56435e-09 0.600771 -1.15325e-06 0.79896 5.15133e-06
4.02578e-08 -1.86705e-06 6.16363e-06 352.8 1.29806 5.22571e-08 0.600785 -1.12169e-06 0.798979 4.92461e-06
2.4602e-08 -1.98095e-06 6.21605e-06 352.9 1.29804 3.19343e-08 0.60075 -1.19006e-06 0.798953 4.96633e-06
-4.54764e-08 -1.86854e-06 6.71765e-06 353 1.29804 -5.90303e-08 0.600775 -1.12257e-06 0.798976 5.36724e-06
3.05661e-08 -1.86649e-06 8.4146e-06 353.1 1.29806 3.96765e-08 0.600774 -1.12134e-06 0.798966 6.72298e-06
-1.26737e-08 -1.96716e-06 1.0208e-05 353.2 1.29802 -1.64508e-08 0.600762 -1.18179e-06 0.798947 8.15564e-06
-8.03292e-08 -1.88438e-06 1.22303e-05 353.3 1.29805 -1.04271e-07 0.600779 -1.1321e-06 0.798969 9.7716e-06
3.0007e-08 -1.86033e-06 1.57986e-05 353.4 1.29803 3.895e-08 0.600768 -1.11763e-06 0.798936 1.2622e-05
-3.41073e-08 -1.68938e-06 1.58362e-05 353.5 1.29802 -4.42718e-08 0.600743 -1.01489e-06 0.798933 1.26521e-05
6.62017e-07 1.54895e-05 1.38727e-05 353.6 1.29804 8.59326e-07 0.600748 9.30529e-06 0.798947 1.10836e-05
9.62459e-07 1.38887e-05 7.02097e-06 353.7 1.29801 1.24929e-06 0.600728 8.34331e-06 0.798951 5.60941e-06
9.10833e-07 1.21991e-05 -1.79003e-06 353.8 1.29802 1.18228e-06 0.600729 7.32835e-06 0.798955 -1.43015e-06
9.09901e-07 1.19895e-05 -4.83379e-06 353.9 1.29806 1.1811e-06 0.60075 7.20272e-06 0.798977 -3.86209e-06
9.4699e-07 1.18809e-05 -3.57148e-06 354 1.29801 1.2292e-06 0.600731 7.13721e-06 0.798942 -2.85341e-06
8.49141e-07 1.19925e-05 -2.15434e-06 354.1 1.29804 1.10222e-06 0.60075 7.20451e-06 0.798957 -1.72123e-06
9.58918e-07 1.18728e-05 -1.79992e-06 354.2 1.29804 1.24472e-06 0.600743 7.13253e-06 0.798964 -1.43807e-06
9.38417e-07 1.10075e-05 -1.12763e-06 354.3 1.29802 1.21808e-06 0.600737 6.61259e-06 0.798945 -9.00915e-07
8.70948e-07 1.01454e-05 -1.41397e-07 354.4 1.29803 1.13051e-06 0.600755 6.09493e-06 0.798967 -1.12971e-07
9.15119e-07 9.12737e-06 1.21344e-06 354.5 1.29804 1.18786e-06 0.600742 5.4832e-06 0.798947 9.69472e-07
8.86231e-07 7.86676e-06 3.24634e-06 354.6 1.29801 1.15033e-06 0.600737 4.72586e-06 0.798926 2.59359e-06
8.47278e-07 6.75399e-06 6.34122e-06 354.7 1.29806 1.09981e-06 0.600764 4.05755e-06 0.798969 5.06644e-06
9.20524e-07 5.48425e-06 9.95206e-06 354.8 1.29802 1.19486e-06 0.600741 3.29462e-06 0.798937 7.95106e-06
8.40195e-07 4.19978e-06 1.3597e-05 354.9 1.29802 1.09059e-06 0.600745 2.523e-06 0.798914 1.08629e-05
8.37213e-07 3.18694e-06 1.71127e-05 355 1.29805 1.08675e-06 0.60076 1.91458e-06 0.798949 1.36722e-05
8.6051e-07 1.99885e-06 2.01925e-05 355.1 1.29802 1.11696e-06 0.60074 1.20079e-06 0.798927 1.61323e-05
7.78317e-07 1.09767e-06 2.26554e-05 355.2 1.29804 1.01028e-06 0.600776 6.59454e-07 0.798938 1.81002e-05
8.03106e-07 1.5436e-07 2.46605e-05 355.3 1.29807 1.04249e-06 0.600772 9.27352e-08 0.798957 1.97027e-05
8.10934e-07 -6.61622e-07 2.60196e-05 355.4 1.29804 1.05263e-06 0.600742 -3.97465e-07 0.798928 2.07878e-05
6.74132e-07 -1.236e-06 2.70047e-05 355.5 1.29803 8.75043e-07 0.60075 -7.42526e-07 0.798926 2.15748e-05
7.51852e-07 -1.70411e-06 2.75345e-05 355.6 1.29805 9.75945e-07 0.600765 -1.02377e-06 0.798948 2.19986e-05
6.773e-07 -2.20895e-06 2.75944e-05 355.7 1.29802 8.79149e-07 0.600751 -1.32703e-06 0.798931 2.2046e-05
5.60441e-07 -2.33516e-06 2.74813e-05 355.8 1.29803 7.2747e-07 0.600766 -1.40289e-06 0.798924 2.19555e-05
6.43379e-07 -2.52084e-06 2.72107e-05 355.9 1.29805 8.35137e-07 0.600765 -1.51443e-06 0.798945 2.17398e-05
5.16455e-07 -2.63847e-06 2.66576e-05 356 1.29802 6.70368e-07 0.600742 -1.58504e-06 0.798919 2.12972e-05
4.32398e-07 -2.5324e-06 2.61985e-05 356.1 1.29805 5.61274e-07 0.600773 -1.5214e-06 0.798937 2.0931e-05
4.80298e-07 -2.44291e-06 2.56723e-05 356.2 1.29804 6.23446e-07 0.600743 -1.46756e-06 0.798913 2.05099e-05
3.36414e-07 -2.3635e-06 2.50934e-05 356.3 1.29801 4.36668e-07 0.600751 -1.41987e-06 0.798916 2.00476e-05
2.96528e-07 -2.18565e-06 2.4626e-05 356.4 1.29806 3.84913e-07 0.600772 -1.31307e-06 0.798952 1.9675e-05
3.28772e-07 -2.09076e-06 2.39951e-05 356.5 1.29803 4.26756e-07 0.600742 -1.256e-06 0.798909 1.91699e-05
1.78924e-07 -2.16179e-06 2.30915e-05 356.6 1.29802 2.32246e-07 0.600753 -1.2987e-06 0.798911 1.84481e-05
1.97002e-07 -2.01246e-06 2.20655e-05 356.7 1.29807 2.55722e-07 0.600782 -1.20905e-06 0.798944 1.76291e-05
1.54881e-07 -2.15004e-06 2.03843e-05 356.8 1.29802 2.01039e-07 0.600745 -1.29163e-06 0.798903 1.6285e-05
5.96412e-08 -2.02942e-06 1.82113e-05 356.9 1.29806 7.74176e-08 0.600775 -1.21923e-06 0.798934 1.45496e-05
1.01204e-07 -1.91216e-06 1.56109e-05 357 1.29808 1.3137e-07 0.600764 -1.14876e-06 0.798953 1.24724e-05
8.70388e-08 -2.04769e-06 1.24862e-05 357.1 1.29804 1.1298e-07 0.600775 -1.2302e-06 0.79892 9.97546e-06
2.94478e-08 -1.88382e-06 9.36483e-06 357.2 1.29805 3.82247e-08 0.600787 -1.13178e-06 0.798958 7.48211e-06
6.8401e-08 -1.92018e-06 6.9706e-06 357.3 1.29805 8.87882e-08 0.600766 -1.15358e-06 0.79894 5.56909e-06
-6.70963e-09 -2.00295e-06 6.00134e-06 357.4 1.29802 -8.70922e-09 0.600749 -1.20327e-06 0.798935 4.79468e-06
-8.57342e-09 -1.85623e-06 6.25168e-06 357.5 1.29803 -1.11286e-08 0.600759 -1.11515e-06 0.798952 4.99479e-06
7.00784e-08 -1.90265e-06 6.57364e-06 357.6 1.29804 9.09645e-08 0.600754 -1.14303e-06 0.79895 5.25201e-06
-5.59136e-08 -2.00836e-06 7.78596e-06 357.7 1.298 -7.2576e-08 0.600756 -1.20653e-06 0.79893 6.22044e-06
-3.93259e-08 -1.82864e-06 9.74332e-06 357.8 1.29806 -5.10475e-08 0.600778 -1.09861e-06 0.798975 7.78467e-06
-6.52325e-09 -1.95914e-06 1.16069e-05 357.9 1.29803 -8.46737e-09 0.60076 -1.17697e-06 0.798913 9.27287e-06
-9.41212e-08 -1.96865e-06 1.47101e-05 358 1.29804 -1.22173e-07 0.600757 -1.18268e-06 0.798932 1.17524e-05
-2.96342e-08 -1.78092e-06 1.63875e-05 358.1 1.29807 -3.84672e-08 0.60076 -1.0699e-06 0.79895 1.30928e-05
4.81603e-07 1.01827e-05 1.44937e-05 358.2 1.29802 6.25128e-07 0.600731 6.11708e-06 0.798903 1.15791e-05
8.39636e-07 1.54308e-05 9.26932e-06 358.3 1.29804 1.08988e-06 0.600754 9.27009e-06 0.798949 7.40572e-06
9.35435e-07 1.24316e-05 1.1211e-07 358.4 1.29807 1.21426e-06 0.600773 7.46855e-06 0.798973 8.95729e-08
9.18288e-07 1.19379e-05 -4.75078e-06 358.5 1.29802 1.19196e-06 0.600726 7.17141e-06 0.798945 -3.79561e-06
8.83808e-07 1.19226e-05 -4.0576e-06 358.6 1.29804 1.14722e-06 0.600754 7.16257e-06 0.798973 -3.24192e-06
9.54818e-07 1.2017e-05 -2.29089e-06 358.7 1.29803 1.23938e-06 0.60075 7.21919e-06 0.798964 -1.83034e-06
9.31334e-07 1.18809e-05 -1.97638e-06 358.8 1.29802 1.20889e-06 0.600745 7.13737e-06 0.79895 -1.57903e-06
8.7393e-07 1.13078e-05 -1.2735e-06 358.9 1.29806 1.13441e-06 0.600757 6.79324e-06 0.798965 -1.01748e-06
9.60409e-07 1.04117e-05 -3.67669e-07 359 1.29803 1.24664e-06 0.60073 6.25459e-06 0.798937 -2.93744e-07
8.3945e-07 9.30857e-06 7.29742e-07 359.1 1.29802 1.08962e-06 0.600739 5.59203e-06 0.798946 5.83024e-07
8.99463e-07 8.27895e-06 2.72478e-06 359.2 1.29807 1.16757e-06 0.600762 4.97368e-06 0.798958 2.17698e-06
9.18847e-07 6.97863e-06 5.55066e-06 359.3 1.29803 1.19269e-06 0.600739 4.19234e-06 0.798933 4.43461e-06
8.36281e-07 5.71467e-06 8.9772e-06 359.4 1.29803 1.08552e-06 0.600757 3.43313e-06 0.79894 7.17225e-06
8.59392e-07 4.55101e-06 1.28581e-05 359.5 1.29806 1.11555e-06 0.600747 2.734e-06 0.798945 1.0273e-05
8.6107e-07 3.26244e-06 1.63347e-05 359.6 1.29801 1.11768e-06 0.600738 1.95987e-06 0.798907 1.30499e-05
7.62848e-07 2.22591e-06 1.94353e-05 359.7 1.29802 9.90196e-07 0.600737 1.33719e-06 0.798916 1.55272e-05
7.96396e-07 1.24047e-06 2.21969e-05 359.8 1.29804 1.03375e-06 0.600751 7.45215e-07 0.798929 1.77337e-05
7.7869e-07 1.29752e-07 2.41555e-05 359.9 1.29804 1.01077e-06 0.600744 7.79476e-08 0.798923 1.92984e-05
6.93701e-07 -4.84332e-07 2.57072e-05 360 1.29805 9.00457e-07 0.600757 -2.90966e-07 0.798925 2.05381e-05
7.72167e-07 -1.12563e-06 2.68092e-05 360.1 1.29804 1.00231e-06 0.600758 -6.76233e-07 0.798922 2.14185e-05
6.5158e-07 -1.78334e-06 2.72661e-05 360.2 1.29803 8.45772e-07 0.600752 -1.07135e-06 0.798914 2.17833e-05
5.86347e-07 -2.11313e-06 2.75744e-05 360.3 1.29803 7.61097e-07 0.600748 -1.26946e-06 0.798906 2.20294e-05
6.75809e-07 -2.4595e-06 2.74778e-05 360.4 1.29802 8.77216e-07 0.600747 -1.47754e-06 0.798891 2.19518e-05
5.27452e-07 -2.63978e-06 2.70904e-05 360.5 1.29802 6.84645e-07 0.600755 -1.58586e-06 0.798905 2.16426e-05
4.8533e-07 -2.53464e-06 2.67902e-05 360.6 1.29803 6.29972e-07 0.600764 -1.52272e-06 0.798935 2.14036e-05
5.06391e-07 -2.59299e-06 2.61651e-05 360.7 1.29801 6.573e-07 0.60075 -1.55774e-06 0.798919 2.09038e-05
3.72571e-07 -2.49847e-06 2.55954e-05 360.8 1.29803 4.83607e-07 0.600776 -1.50102e-06 0.798925 2.04488e-05
3.79467e-07 -2.28949e-06 2.52016e-05 360.9 1.29806 4.92572e-07 0.600775 -1.37547e-06 0.798945 2.01347e-05
3.366e-07 -2.33162e-06 2.45857e-05 361 1.29801 4.36912e-07 0.600746 -1.40071e-06 0.798906 1.96417e-05
2.25332e-07 -2.15731e-06 2.39725e-05 361.1 1.29805 2.92492e-07 0.600766 -1.29604e-06 0.798924 1.91522e-05
2.52543e-07 -2.12748e-06 2.32182e-05 361.2 1.29805 3.27813e-07 0.600757 -1.2781e-06 0.798932 1.85497e-05
1.95511e-07 -2.12469e-06 2.20085e-05 361.3 1.29803 2.53779e-07 0.60075 -1.2764e-06 0.798916 1.75829e-05
1.17232e-07 -2.00705e-06 2.05462e-05 361.4 1.29804 1.52173e-07 0.600768 -1.20577e-06 0.798938 1.64151e-05
1.52644e-07 -2.01376e-06 1.84532e-05 361.5 1.29806 1.98141e-07 0.600777 -1.20982e-06 0.798938 1.4743e-05
7.69744e-08 -2.00854e-06 1.56831e-05 361.6 1.29803 9.99154e-08 0.60077 -1.20667e-06 0.798932 1.25297e-05
2.96342e-08 -1.85791e-06 1.27235e-05 361.7 1.29805 3.84666e-08 0.60076 -1.11616e-06 0.798953 1.01654e-05
6.80282e-08 -1.90787e-06 9.53178e-06 361.8 1.29804 8.83031e-08 0.600747 -1.14615e-06 0.798942 7.61534e-06
-3.55983e-08 -1.96809e-06 6.94206e-06 361.9 1.29804 -4.6208e-08 0.600768 -1.18236e-06 0.798939 5.54628e-06
-8.38704e-09 -1.88569e-06 6.14423e-06 362 1.29805 -1.08868e-08 0.600769 -1.13286e-06 0.798968 4.90904e-06
4.17488e-08 -1.90247e-06 6.22202e-06 362.1 1.29804 5.41914e-08 0.600754 -1.14292e-06 0.798935 4.97098e-06
-7.19422e-08 -1.93155e-06 6.4606e-06 362.2 1.29805 -9.33845e-08 0.600755 -1.16039e-06 0.798945 5.16167e-06
3.28027e-08 -1.86649e-06 7.8699e-06 362.3 1.29807 4.258e-08 0.600772 -1.12133e-06 0.798955 6.2877e-06
1.67741e-09 -1.96455e-06 9.65098e-06 362.4 1.29803 2.17733e-09 0.600763 -1.18023e-06 0.798936 7.71051e-06
-8.18202e-08 -1.91589e-06 1.15647e-05 362.5 1.29806 -1.06208e-07 0.600778 -1.15102e-06 0.798956 9.23968e-06
9.31893e-10 -1.89259e-06 1.47099e-05 362.6 1.29806 1.20965e-09 0.600751 -1.13697e-06 0.798947 1.17525e-05
-2.88887e-08 -1.9226e-06 1.61981e-05 362.7 1.29804 -3.74986e-08 0.600744 -1.15499e-06 0.798917 1.2941e-05
4.51409e-07 9.94186e-06 1.46506e-05 362.8 1.29807 5.85958e-07 0.600754 5.97261e-06 0.798943 1.1705e-05
9.45126e-07 1.56349e-05 9.48272e-06 362.9 1.29804 1.22681e-06 0.600728 9.39232e-06 0.798928 7.57601e-06
8.85858e-07 1.2305e-05 7.66676e-08 363 1.29803 1.14987e-06 0.60073 7.39196e-06 0.798934 6.12524e-08
8.90517e-07 1.20479e-05 -4.6189e-06 363.1 1.29808 1.15596e-06 0.600759 7.23788e-06 0.798967 -3.69035e-06
9.79979e-07 1.18868e-05 -4.06767e-06 363.2 1.29806 1.27207e-06 0.600736 7.14085e-06 0.798941 -3.24983e-06
8.85672e-07 1.19524e-05 -2.38714e-06 363.3 1.29805 1.14965e-06 0.600745 7.18038e-06 0.798938 -1.90718e-06
9.50718e-07 1.20304e-05 -1.88367e-06 363.4 1.29807 1.2341e-06 0.600758 7.22734e-06 0.798966 -1.50499e-06
9.75692e-07 1.11989e-05 -1.33562e-06 363.5 1.29802 1.26647e-06 0.600731 6.72754e-06 0.798933 -1.06707e-06
8.34604e-07 1.04051e-05 -3.98075e-07 363.6 1.29803 1.08334e-06 0.600739 6.25076e-06 0.798948 -3.18041e-07
9.03191e-07 9.43553e-06 8.27861e-07 363.7 1.29806 1.1724e-06 0.600747 5.66837e-06 0.798951 6.61421e-07
9.26675e-07 8.20606e-06 2.64811e-06 363.8 1.29801 1.20284e-06 0.600738 4.92969e-06 0.798932 2.11566e-06
8.47837e-07 7.04165e-06 5.54059e-06 363.9 1.29805 1.10053e-06 0.600751 4.23028e-06 0.798945 4.42663e-06
8.81385e-07 5.80863e-06 9.05424e-06 364 1.29804 1.14407e-06 0.60075 3.48954e-06 0.798924 7.23365e-06
8.18761e-07 4.50198e-06 1.27423e-05 364.1 1.29801 1.06276e-06 0.600736 2.7045e-06 0.7989 1.01798e-05
7.63034e-07 3.36684e-06 1.64427e-05 364.2 1.29804 9.90451e-07 0.600741 2.0226e-06 0.798928 1.31365e-05
8.6107e-07 2.2151e-06 1.96603e-05 364.3 1.29805 1.11771e-06 0.600746 1.33071e-06 0.798924 1.57071e-05
7.84095e-07 1.21102e-06 2.22504e-05 364.4 1.29803 1.01778e-06 0.60076 7.2753e-07 0.798934 1.77766e-05
7.6583e-07 4.01187e-07 2.44521e-05 364.5 1.29804 9.94078e-07 0.600757 2.41016e-07 0.798938 1.95357e-05
8.07392e-07 -5.55919e-07 2.59364e-05 364.6 1.29803 1.04802e-06 0.600733 -3.33959e-07 0.798913 2.07209e-05
6.95193e-07 -1.20692e-06 2.69098e-05 364.7 1.29803 9.02378e-07 0.60075 -7.25055e-07 0.798928 2.1499e-05
7.26504e-07 -1.60903e-06 2.76406e-05 364.8 1.29804 9.43035e-07 0.600758 -9.6664e-07 0.798942 2.20833e-05
6.84383e-07 -2.21809e-06 2.77915e-05 364.9 1.29802 8.88341e-07 0.600753 -1.33252e-06 0.798917 2.22032e-05
5.87652e-07 -2.42837e-06 2.766e-05 365 1.29804 7.62798e-07 0.600769 -1.45889e-06 0.798936 2.20986e-05
6.3406e-07 -2.52942e-06 2.74847e-05 365.1 1.29805 8.23042e-07 0.600762 -1.51958e-06 0.798935 2.19585e-05
5.6305e-07 -2.67818e-06 2.68958e-05 365.2 1.29802 7.30852e-07 0.600753 -1.60893e-06 0.798912 2.14874e-05
4.38735e-07 -2.54414e-06 2.63914e-05 365.3 1.29805 5.69502e-07 0.600761 -1.52842e-06 0.798934 2.1085e-05
4.96886e-07 -2.45261e-06 2.59364e-05 365.4 1.29805 6.44984e-07 0.600772 -1.47346e-06 0.798921 2.07211e-05
3.68657e-07 -2.42092e-06 2.52886e-05 365.5 1.29803 4.78527e-07 0.600761 -1.45439e-06 0.798911 2.02033e-05
3.21503e-07 -2.24698e-06 2.48028e-05 365.6 1.29805 4.17328e-07 0.600764 -1.34991e-06 0.798942 1.9816e-05
3.13675e-07 -2.21231e-06 2.41891e-05 365.7 1.29804 4.07163e-07 0.600755 -1.32905e-06 0.79893 1.93254e-05
2.12285e-07 -2.16644e-06 2.32887e-05 365.8 1.29805 2.75557e-07 0.600776 -1.30155e-06 0.798939 1.86062e-05
1.77992e-07 -2.01395e-06 2.22732e-05 365.9 1.29807 2.31045e-07 0.60077 -1.20992e-06 0.798958 1.77953e-05
1.75382e-07 -2.08684e-06 2.06743e-05 366 1.29803 2.27651e-07 0.600745 -1.25366e-06 0.798921 1.65172e-05
6.35551e-08 -2.01731e-06 1.84868e-05 366.1 1.29803 8.24964e-08 0.600756 -1.21191e-06 0.798911 1.47693e-05
1.17046e-07 -1.94758e-06 1.58814e-05 366.2 1.29807 1.51933e-07 0.600771 -1.17005e-06 0.798955 1.26885e-05
8.77844e-08 -1.99009e-06 1.27261e-05 366.3 1.29802 1.13946e-07 0.600752 -1.19555e-06 0.798919 1.01671e-05
-2.72113e-08 -1.9666e-06 9.54074e-06 366.4 1.29804 -3.53215e-08 0.600765 -1.18146e-06 0.798958 7.62265e-06
5.36771e-08 -1.91533e-06 7.07021e-06 366.5 1.29807 6.96766e-08 0.600771 -1.15067e-06 0.798952 5.64876e-06
3.42937e-08 -1.90191e-06 6.02895e-06 366.6 1.29803 4.45141e-08 0.60075 -1.14257e-06 0.798933 4.81672e-06
-5.64727e-08 -1.89296e-06 6.24142e-06 366.7 1.29806 -7.33049e-08 0.600773 -1.13724e-06 0.798944 4.98654e-06
3.39209e-08 -1.82566e-06 6.57084e-06 366.8 1.29807 4.40316e-08 0.600764 -1.09679e-06 0.79895 5.24978e-06
7.45515e-09 -1.95895e-06 7.75947e-06 366.9 1.29803 9.67703e-09 0.60076 -1.17686e-06 0.79893 6.19928e-06
-4.32399e-08 -1.82696e-06 9.67262e-06 367 1.29807 -5.61281e-08 0.600775 -1.09759e-06 0.798962 7.72806e-06
1.71468e-08 -1.8581e-06 1.16132e-05 367.1 1.29803 2.22571e-08 0.600759 -1.11627e-06 0.798918 9.27798e-06
-7.04511e-08 -1.8814e-06 1.46127e-05 367.2 1.29803 -9.14475e-08 0.600764 -1.13028e-06 0.798928 1.16745e-05
-1.00644e-08 -1.77253e-06 1.61808e-05 367.3 1.29806 -1.30643e-08 0.600776 -1.06489e-06 0.798952 1.29277e-05
5.049e-07 9.74052e-06 1.45698e-05 367.4 1.29804 6.55382e-07 0.600758 5.8517e-06 0.798931 1.16403e-05
8.46718e-07 1.55549e-05 9.34114e-06 367.5 1.29805 1.09908e-06 0.60074 9.34446e-06 0.798943 7.46304e-06
9.44008e-07 1.24172e-05 1.90084e-07 367.6 1.29807 1.22539e-06 0.60075 7.45965e-06 0.798961 1.51869e-07
9.52954e-07 1.19012e-05 -4.70209e-06 367.7 1.29804 1.23697e-06 0.600741 7.14953e-06 0.798951 -3.75674e-06
8.81012e-07 1.19457e-05 -4.06879e-06 367.8 1.29804 1.14359e-06 0.600733 7.1762e-06 0.798948 -3.25076e-06
9.69355e-07 1.20943e-05 -2.25601e-06 367.9 1.29806 1.25828e-06 0.60075 7.26566e-06 0.798966 -1.80247e-06
9.40094e-07 1.1953e-05 -1.95531e-06 368 1.29803 1.22027e-06 0.60075 7.18077e-06 0.798939 -1.56217e-06
8.67593e-07 1.12817e-05 -1.29402e-06 368.1 1.29804 1.12617e-06 0.600738 6.77735e-06 0.798968 -1.03388e-06
9.46058e-07 1.04033e-05 -2.69922e-07 368.2 1.29807 1.22805e-06 0.600753 6.24979e-06 0.798954 -2.15656e-07
8.72252e-07 9.3315e-06 7.19855e-07 368.3 1.29803 1.13221e-06 0.600723 5.60564e-06 0.798934 5.75117e-07
8.60697e-07 8.27112e-06 2.74474e-06 368.4 1.29805 1.11722e-06 0.600753 4.9689e-06 0.798939 2.19288e-06
9.4289e-07 6.98143e-06 5.58611e-06 368.5 1.29804 1.2239e-06 0.600747 4.19407e-06 0.798927 4.46289e-06
8.4765e-07 5.63022e-06 9.03764e-06 368.6 1.29803 1.10027e-06 0.600746 3.38233e-06 0.798924 7.22039e-06
8.14288e-07 4.53348e-06 1.29442e-05 368.7 1.29805 1.05699e-06 0.600747 2.72348e-06 0.798937 1.03416e-05
8.65729e-07 3.20875e-06 1.64561e-05 368.8 1.29802 1.12374e-06 0.600722 1.92757e-06 0.798912 1.3147e-05
7.58748e-07 2.10754e-06 1.95394e-05 368.9 1.29803 9.84879e-07 0.600739 1.26608e-06 0.798924 1.56105e-05
7.86704e-07 1.17094e-06 2.22942e-05 369 1.29805 1.02118e-06 0.600752 7.03442e-07 0.798937 1.78117e-05
7.95464e-07 1.52869e-07 2.42669e-05 369.1 1.29802 1.03253e-06 0.600736 9.18336e-08 0.798913 1.93871e-05
6.75064e-07 -5.60207e-07 2.57493e-05 369.2 1.29804 8.76259e-07 0.600751 -3.36545e-07 0.79892 2.05716e-05
7.17371e-07 -1.19144e-06 2.68027e-05 369.3 1.29806 9.3119e-07 0.600762 -7.15773e-07 0.798934 2.14136e-05
6.99293e-07 -1.86928e-06 2.73041e-05 369.4 1.29803 9.07701e-07 0.600743 -1.12296e-06 0.798903 2.18133e-05
6.18777e-07 -2.14892e-06 2.74756e-05 369.5 1.29806 8.03207e-07 0.600768 -1.291e-06 0.798933 2.19511e-05
6.3611e-07 -2.46062e-06 2.74239e-05 369.6 1.29805 8.25701e-07 0.600755 -1.47823e-06 0.798937 2.19099e-05
5.66405e-07 -2.64425e-06 2.7031e-05 369.7 1.29802 7.35206e-07 0.600742 -1.58851e-06 0.798913 2.15954e-05
5.07696e-07 -2.58609e-06 2.6632e-05 369.8 1.29808 6.59027e-07 0.600759 -1.55361e-06 0.798941 2.12774e-05
5.2857e-07 -2.54452e-06 2.60987e-05 369.9 1.29804 6.86106e-07 0.600774 -1.52868e-06 0.798937 2.08512e-05
3.79281e-07 -2.5227e-06 2.54466e-05 370 1.29804 4.9232e-07 0.600772 -1.51557e-06 0.798928 2.033e-05
3.6232e-07 -2.27849e-06 2.50108e-05 370.1 1.29808 4.70319e-07 0.60077 -1.36885e-06 0.798948 1.99823e-05
3.39209e-07 -2.31801e-06 2.43967e-05 370.2 1.29803 4.40303e-07 0.600756 -1.39256e-06 0.798916 1.94909e-05
2.00544e-07 -2.20597e-06 2.37172e-05 370.3 1.29804 2.60313e-07 0.600766 -1.32527e-06 0.798938 1.89485e-05
1.88615e-07 -2.11816e-06 2.29279e-05 370.4 1.29807 2.44835e-07 0.600758 -1.2725e-06 0.798935 1.83179e-05
1.43698e-07 -2.14687e-06 2.16639e-05 370.5 1.29803 1.86525e-07 0.600741 -1.28971e-06 0.798907 1.73075e-05
6.41143e-08 -2.05552e-06 1.99739e-05 370.6 1.29805 8.32235e-08 0.600749 -1.23485e-06 0.798932 1.59578e-05
1.1891e-07 -2.00612e-06 1.77507e-05 370.7 1.29807 1.54353e-07 0.600764 -1.20521e-06 0.798947 1.41819e-05
5.96412e-08 -2.06447e-06 1.48302e-05 370.8 1.29804 7.74166e-08 0.600747 -1.24023e-06 0.798911 1.1848e-05
-1.95698e-08 -1.89743e-06 1.17785e-05 370.9 1.29806 -2.54028e-08 0.600774 -1.13993e-06 0.798957 9.41048e-06
6.41143e-08 -1.9349e-06 8.73283e-06 371 1.29806 8.3224e-08 0.600755 -1.1624e-06 0.798925 6.97688e-06
-1.49103e-09 -1.97331e-06 6.43896e-06 371.1 1.29804 -1.93541e-09 0.600744 -1.18545e-06 0.798931 5.14429e-06
-2.08744e-08 -1.86033e-06 6.12558e-06 371.2 1.29807 -2.70965e-08 0.600777 -1.11765e-06 0.798967 4.89413e-06
4.95767e-08 -1.94982e-06 6.28246e-06 371.3 1.29806 6.43534e-08 0.600759 -1.17137e-06 0.798937 5.01928e-06
-3.11252e-08 -1.91067e-06 6.75403e-06 371.4 1.29803 -4.04015e-08 0.600752 -1.14784e-06 0.798929 5.39599e-06
-1.02508e-08 -1.8525e-06 8.40751e-06 371.5 1.29806 -1.33062e-08 0.60077 -1.11293e-06 0.798957 6.71724e-06
3.03797e-08 -1.94329e-06 1.02356e-05 371.6 1.29803 3.94339e-08 0.600742 -1.16742e-06 0.798927 8.1775e-06
-8.81571e-08 -1.93192e-06 1.22334e-05 371.7 1.29805 -1.14433e-07 0.60076 -1.16062e-06 0.79894 9.77377e-06
-2.05016e-09 -1.86183e-06 1.58674e-05 371.8 1.29807 -2.66126e-09 0.600776 -1.11854e-06 0.798958 1.26774e-05
3.16844e-08 -1.64408e-06 1.53576e-05 371.9 1.29803 4.11272e-08 0.600744 -9.87673e-07 0.798918 1.22695e-05
6.93142e-07 1.62809e-05 1.37272e-05 372 1.29806 8.99738e-07 0.600745 9.78065e-06 0.79894 1.09672e-05
9.39908e-07 1.3769e-05 6.51936e-06 372.1 1.29806 1.22006e-06 0.600745 8.27164e-06 0.798955 5.20868e-06
9.2742e-07 1.21644e-05 -2.21627e-06 372.2 1.29803 1.20382e-06 0.600741 7.30766e-06 0.798939 -1.77067e-06
8.57155e-07 1.19681e-05 -4.90636e-06 372.3 1.29807 1.11264e-06 0.600746 7.1898e-06 0.798963 -3.91999e-06
9.619e-07 1.19884e-05 -3.45247e-06 372.4 1.29805 1.2486e-06 0.600726 7.20176e-06 0.798937 -2.75831e-06
8.83808e-07 1.19909e-05 -2.15994e-06 372.5 1.29801 1.14719e-06 0.600718 7.20312e-06 0.798932 -1.72564e-06
8.81012e-07 1.17966e-05 -1.73202e-06 372.6 1.29804 1.14359e-06 0.600741 7.0867e-06 0.79896 -1.38381e-06
9.35621e-07 1.09573e-05 -9.61237e-07 372.7 1.29802 1.21445e-06 0.600736 6.58246e-06 0.798922 -7.67953e-07
8.88281e-07 1.00394e-05 -7.33099e-08 372.8 1.29803 1.15301e-06 0.600747 6.03112e-06 0.798954 -5.85713e-08
8.98345e-07 9.0761e-06 1.3539e-06 372.9 1.29806 1.1661e-06 0.60076 5.45256e-06 0.798977 1.08174e-06
9.16983e-07 7.72676e-06 3.60263e-06 373 1.29803 1.19028e-06 0.600758 4.64191e-06 0.79894 2.87829e-06
8.55851e-07 6.57819e-06 6.70366e-06 373.1 1.29804 1.11093e-06 0.600763 3.95193e-06 0.798958 5.35594e-06
9.02259e-07 5.36326e-06 1.04852e-05 373.2 1.29806 1.17119e-06 0.60075 3.22198e-06 0.798958 8.37722e-06
8.96109e-07 3.97887e-06 1.4193e-05 373.3 1.29802 1.16316e-06 0.600728 2.39022e-06 0.798917 1.1339e-05
7.5502e-07 2.89593e-06 1.76317e-05 373.4 1.29804 9.80049e-07 0.600757 1.73975e-06 0.798942 1.40867e-05
8.34417e-07 1.85232e-06 2.0696e-05 373.5 1.29806 1.08312e-06 0.600751 1.11278e-06 0.798932 1.65347e-05
7.99192e-07 7.6397e-07 2.30193e-05 373.6 1.29802 1.03736e-06 0.60073 4.5894e-07 0.798913 1.83904e-05
7.45328e-07 -3.98949e-08 2.49619e-05 373.7 1.29805 9.67472e-07 0.600761 -2.39673e-08 0.798941 1.99431e-05
7.92669e-07 -7.81867e-07 2.62944e-05 373.8 1.29804 1.02891e-06 0.600771 -4.69723e-07 0.798916 2.1007e-05
6.96497e-07 -1.4804e-06 2.70361e-05 373.9 1.29804 9.04078e-07 0.600762 -8.89369e-07 0.798928 2.15999e-05
6.60899e-07 -1.91365e-06 2.74992e-05 374 1.29805 8.57882e-07 0.60078 -1.14968e-06 0.798948 2.19705e-05
7.04698e-07 -2.30049e-06 2.75813e-05 374.1 1.29803 9.14719e-07 0.600754 -1.38202e-06 0.798913 2.20351e-05
5.65473e-07 -2.5227e-06 2.72888e-05 374.2 1.29802 7.33994e-07 0.600757 -1.51553e-06 0.798911 2.18014e-05
5.57086e-07 -2.5063e-06 2.702e-05 374.3 1.29804 7.2312e-07 0.600749 -1.50566e-06 0.798921 2.15869e-05
5.70505e-07 -2.65469e-06 2.64468e-05 374.4 1.29804 7.4054e-07 0.600749 -1.5948e-06 0.798919 2.11289e-05
4.34822e-07 -2.52364e-06 2.58922e-05 374.5 1.29802 5.64406e-07 0.600759 -1.5161e-06 0.798925 2.06859e-05
4.08728e-07 -2.35958e-06 2.54007e-05 374.6 1.29805 5.30549e-07 0.600756 -1.41753e-06 0.798928 2.02933e-05
[truncated: 174,068 more chars]
