# Supplementary material for: A modular organic neuromorphic spiking circuit for retina-inspired sensory coding and neurotransmitter-mediated neural pathways
Source: Nat Commun. 2024 Apr 3;15:2868. doi: 10.1038/s41467-024-47226-3 (PMC10991258; doi:10.1038/s41467-024-47226-3)
Supplement: Supplementary file 3 — Source Data [file 41467_2024_47226_MOESM3_ESM.zip › DATA_Feb/SI/SI_26.txt]

Voltage_ch_5B__V_0 Time__s_0 Current_ch_5B__A_0
4.54904e-06 0.1 0.000470776
4.51368e-06 0.2 0.000474313
4.52786e-06 0.3 0.00047289
4.52843e-06 0.4 0.000472847
4.52772e-06 0.5 0.000472895
4.52736e-06 0.6 0.000472935
4.52756e-06 0.7 0.00047292
4.52605e-06 0.8 0.000473059
4.52671e-06 0.9 0.000473007
4.52666e-06 1 0.000473006
4.52641e-06 1.1 0.000473028
4.52678e-06 1.2 0.000473012
4.52647e-06 1.3 0.000473022
4.52604e-06 1.4 0.00047306
4.52666e-06 1.5 0.000473021
4.52629e-06 1.6 0.000473041
4.52631e-06 1.7 0.000473039
4.52646e-06 1.8 0.00047302
4.52604e-06 1.9 0.00047305
4.5263e-06 2 0.000473052
4.52626e-06 2.1 0.000473059
4.52601e-06 2.2 0.00047307
4.52657e-06 2.3 0.000473029
4.52641e-06 2.4 0.000473037
4.52601e-06 2.5 0.000473058
4.52682e-06 2.6 0.000472997
4.52689e-06 2.7 0.000472973
4.52682e-06 2.8 0.000472991
4.52785e-06 2.9 0.000472905
4.5275e-06 3 0.000472921
4.52824e-06 3.1 0.00047285
4.52878e-06 3.2 0.000472803
4.5288e-06 3.3 0.000472787
4.52935e-06 3.4 0.000472732
4.52965e-06 3.5 0.000472714
4.52915e-06 3.6 0.00047275
4.52986e-06 3.7 0.000472692
4.53032e-06 3.8 0.000472641
4.53019e-06 3.9 0.000472656
4.53082e-06 4 0.000472595
4.53138e-06 4.1 0.000472527
4.53181e-06 4.2 0.000472495
4.53275e-06 4.3 0.000472404
4.53294e-06 4.4 0.000472369
4.53309e-06 4.5 0.000472369
4.53346e-06 4.6 0.000472343
4.53277e-06 4.7 0.00047239
4.53388e-06 4.8 0.000472295
4.53419e-06 4.9 0.000472259
4.53457e-06 5 0.000472216
4.53518e-06 5.1 0.000472163
4.53524e-06 5.2 0.000472151
4.53591e-06 5.3 0.000472098
4.53633e-06 5.4 0.000472054
4.53642e-06 5.5 0.000472033
4.53627e-06 5.6 0.000472038
4.53665e-06 5.7 0.000471992
4.53678e-06 5.8 0.00047196
4.53763e-06 5.9 0.000471914
4.5384e-06 6 0.000471832
4.53856e-06 6.1 0.000471829
4.539e-06 6.2 0.000471784
4.53925e-06 6.3 0.000471748
4.53961e-06 6.4 0.000471716
4.54095e-06 6.5 0.000471605
4.54086e-06 6.6 0.000471591
4.54096e-06 6.7 0.000471586
4.54173e-06 6.8 0.000471523
4.54205e-06 6.9 0.000471474
4.54229e-06 7 0.000471454
4.54294e-06 7.1 0.000471394
4.543e-06 7.2 0.000471359
4.54367e-06 7.3 0.00047131
4.54397e-06 7.4 0.000471281
4.54341e-06 7.5 0.000471318
4.54458e-06 7.6 0.000471227
4.54484e-06 7.7 0.000471184
4.54536e-06 7.8 0.00047114
4.54663e-06 7.9 0.000471016
4.54675e-06 8 0.000471003
4.54658e-06 8.1 0.000471008
4.54663e-06 8.2 0.000471014
4.54711e-06 8.3 0.000470955
4.54761e-06 8.4 0.000470917
4.54785e-06 8.5 0.000470894
4.54803e-06 8.6 0.000470853
4.54882e-06 8.7 0.000470808
4.54878e-06 8.8 0.000470797
4.54857e-06 8.9 0.000470803
4.54993e-06 9 0.000470692
4.54961e-06 9.1 0.000470704
4.55019e-06 9.2 0.00047065
4.55082e-06 9.3 0.000470597
4.55091e-06 9.4 0.000470575
4.5514e-06 9.5 0.000470542
4.55204e-06 9.6 0.000470478
4.55176e-06 9.7 0.000470486
4.5527e-06 9.8 0.000470408
4.55325e-06 9.9 0.000470354
4.55365e-06 10 0.000470312
4.55407e-06 10.1 0.000470276
4.55392e-06 10.2 0.000470271
4.55431e-06 10.3 0.000470241
4.55549e-06 10.4 0.000470129
4.55512e-06 10.5 0.000470146
4.55539e-06 10.6 0.000470141
4.55509e-06 10.7 0.000470164
4.55491e-06 10.8 0.000470165
4.55554e-06 10.9 0.000470102
4.55617e-06 11 0.000470057
4.55535e-06 11.1 0.000470121
4.55642e-06 11.2 0.000470026
4.55632e-06 11.3 0.000470037
4.55654e-06 11.4 0.000470019
4.55741e-06 11.5 0.000469941
4.55699e-06 11.6 0.000469965
4.55705e-06 11.7 0.000469949
4.55771e-06 11.8 0.000469893
4.55751e-06 11.9 0.00046991
4.55807e-06 12 0.000469864
4.55846e-06 12.1 0.000469824
4.55818e-06 12.2 0.000469846
4.55891e-06 12.3 0.000469788
4.55879e-06 12.4 0.000469806
4.55887e-06 12.5 0.000469778
4.55936e-06 12.6 0.000469747
4.55922e-06 12.7 0.00046975
4.55923e-06 12.8 0.000469756
4.56005e-06 12.9 0.000469677
4.55963e-06 13 0.000469694
4.56028e-06 13.1 0.000469637
4.56067e-06 13.2 0.00046961
4.56039e-06 13.3 0.000469622
4.56111e-06 13.4 0.000469568
4.56111e-06 13.5 0.000469563
4.5608e-06 13.6 0.000469568
4.56145e-06 13.7 0.000469532
4.56195e-06 13.8 0.000469471
4.56196e-06 13.9 0.000469455
4.56257e-06 14 0.00046942
4.56252e-06 14.1 0.000469413
4.56324e-06 14.2 0.000469342
4.56377e-06 14.3 0.000469306
4.56339e-06 14.4 0.000469328
4.5639e-06 14.5 0.000469286
4.56406e-06 14.6 0.000469277
4.56356e-06 14.7 0.000469302
4.56416e-06 14.8 0.000469263
4.56386e-06 14.9 0.000469276
4.56361e-06 15 0.000469294
4.56467e-06 15.1 0.000469206
4.56488e-06 15.2 0.00046918
4.56494e-06 15.3 0.000469161
4.56561e-06 15.4 0.000469109
4.56546e-06 15.5 0.000469111
4.56585e-06 15.6 0.00046907
4.56653e-06 15.7 0.000469008
4.56636e-06 15.8 0.000469024
4.56704e-06 15.9 0.000468952
4.56745e-06 16 0.000468914
4.56705e-06 16.1 0.000468943
4.56815e-06 16.2 0.000468861
4.56823e-06 16.3 0.000468838
4.568e-06 16.4 0.000468855
4.569e-06 16.5 0.000468756
4.56882e-06 16.6 0.000468767
4.56902e-06 16.7 0.000468743
4.57013e-06 16.8 0.000468647
4.56998e-06 16.9 0.000468654
4.57026e-06 17 0.000468632
4.57042e-06 17.1 0.000468596
4.57055e-06 17.2 0.000468594
4.57113e-06 17.3 0.000468545
4.57195e-06 17.4 0.000468469
4.57192e-06 17.5 0.000468457
4.57266e-06 17.6 0.000468404
4.57257e-06 17.7 0.000468405
4.57304e-06 17.8 0.000468353
4.57299e-06 17.9 0.000468367
4.57211e-06 18 0.000468428
4.57136e-06 18.1 0.000468517
4.56995e-06 18.2 0.000468658
4.56798e-06 18.3 0.000468849
4.56672e-06 18.4 0.000468992
4.56793e-06 18.5 0.000468857
4.57072e-06 18.6 0.000468579
4.5745e-06 18.7 0.000468209
4.57946e-06 18.8 0.000467709
4.59499e-06 18.9 0.000466151
4.67417e-06 19 0.000458238
4.77544e-06 19.1 0.000448079
4.98482e-06 19.2 0.000427106
5.09018e-06 19.3 0.000416572
5.11447e-06 19.4 0.000414117
5.09952e-06 19.5 0.000415624
5.04639e-06 19.6 0.000420941
4.88227e-06 19.7 0.000437376
4.69708e-06 19.8 0.000455933
4.61839e-06 19.9 0.000463817
4.61895e-06 20 0.000463754
4.61356e-06 20.1 0.000464307
4.60851e-06 20.2 0.000464792
4.60511e-06 20.3 0.000465139
4.60311e-06 20.4 0.000465348
4.60106e-06 20.5 0.000465534
4.59976e-06 20.6 0.000465677
4.59955e-06 20.7 0.0004657
4.59819e-06 20.8 0.00046583
4.59766e-06 20.9 0.000465888
4.59707e-06 21 0.000465951
4.59585e-06 21.1 0.000466066
4.5963e-06 21.2 0.000466026
4.59539e-06 21.3 0.000466112
4.59458e-06 21.4 0.000466191
4.59484e-06 21.5 0.000466183
4.59419e-06 21.6 0.000466224
4.59363e-06 21.7 0.000466284
4.59408e-06 21.8 0.000466245
4.59316e-06 21.9 0.000466331
4.59329e-06 22 0.000466327
4.59361e-06 22.1 0.000466284
4.59259e-06 22.2 0.000466379
4.59312e-06 22.3 0.000466347
4.59214e-06 22.4 0.000466443
4.59154e-06 22.5 0.000466481
4.59137e-06 22.6 0.000466498
4.59002e-06 22.7 0.000466607
4.58937e-06 22.8 0.000466677
4.58814e-06 22.9 0.000466817
4.58583e-06 23 0.000467011
4.58411e-06 23.1 0.000467202
4.58343e-06 23.2 0.000467278
4.58418e-06 23.3 0.000467181
4.58792e-06 23.4 0.000466815
4.59094e-06 23.5 0.000466505
4.59761e-06 23.6 0.000465845
4.61913e-06 23.7 0.0004637
4.71799e-06 23.8 0.000453788
4.81426e-06 23.9 0.000444171
5.03891e-06 24 0.000421674
5.12456e-06 24.1 0.000413101
5.14221e-06 24.2 0.000411343
5.12159e-06 24.3 0.00041342
5.05329e-06 24.4 0.000420239
4.86561e-06 24.5 0.000439048
4.68736e-06 24.6 0.000456899
4.63725e-06 24.7 0.000461901
4.63586e-06 24.8 0.000462056
4.62961e-06 24.9 0.000462683
4.62488e-06 25 0.000463137
4.62206e-06 25.1 0.000463446
4.61962e-06 25.2 0.000463686
4.61784e-06 25.3 0.000463854
4.61675e-06 25.4 0.000463974
4.61489e-06 25.5 0.000464145
4.61463e-06 25.6 0.000464186
4.61355e-06 25.7 0.000464294
4.61222e-06 25.8 0.000464405
4.61193e-06 25.9 0.000464449
4.61142e-06 26 0.000464496
4.6105e-06 26.1 0.000464589
4.61045e-06 26.2 0.000464599
4.61e-06 26.3 0.000464648
4.60964e-06 26.4 0.000464686
4.60949e-06 26.5 0.0004647
4.6089e-06 26.6 0.000464745
4.60867e-06 26.7 0.000464776
4.60886e-06 26.8 0.000464765
4.60826e-06 26.9 0.000464816
4.60821e-06 27 0.000464832
4.60801e-06 27.1 0.000464844
4.60702e-06 27.2 0.000464938
4.60704e-06 27.3 0.000464945
4.60603e-06 27.4 0.000465036
4.60531e-06 27.5 0.000465107
4.6046e-06 27.6 0.000465191
4.60325e-06 27.7 0.000465319
4.60134e-06 27.8 0.000465506
4.5997e-06 27.9 0.000465687
4.59908e-06 28 0.000465728
4.60175e-06 28.1 0.000465464
4.60546e-06 28.2 0.0004651
4.60868e-06 28.3 0.000464759
4.61899e-06 28.4 0.000463739
4.66061e-06 28.5 0.000459573
4.78129e-06 28.6 0.000447478
4.91893e-06 28.7 0.000433711
5.10925e-06 28.8 0.000414625
5.16149e-06 28.9 0.000409408
5.16212e-06 29 0.000409356
5.12528e-06 29.1 0.000413032
5.00935e-06 29.2 0.000424642
4.79921e-06 29.3 0.000445699
4.66285e-06 29.4 0.000459337
4.65479e-06 29.5 0.000460169
4.6484e-06 29.6 0.000460796
4.64289e-06 29.7 0.000461359
4.63907e-06 29.8 0.000461744
4.6359e-06 29.9 0.000462037
4.63398e-06 30 0.000462235
4.63263e-06 30.1 0.000462386
4.63138e-06 30.2 0.000462496
4.63054e-06 30.3 0.000462595
4.63e-06 30.4 0.000462649
4.62841e-06 30.5 0.000462798
4.62827e-06 30.6 0.000462829
4.62753e-06 30.7 0.0004629
4.62619e-06 30.8 0.000463014
4.62643e-06 30.9 0.000463015
4.62578e-06 31 0.000463058
4.62492e-06 31.1 0.000463146
4.62523e-06 31.2 0.000463131
4.62412e-06 31.3 0.000463224
4.624e-06 31.4 0.000463238
4.6241e-06 31.5 0.000463239
4.62372e-06 31.6 0.00046327
4.62313e-06 31.7 0.00046334
4.62284e-06 31.8 0.000463369
4.62238e-06 31.9 0.000463394
4.62213e-06 32 0.000463439
4.62137e-06 32.1 0.000463507
4.62062e-06 32.2 0.000463582
4.61989e-06 32.3 0.000463677
4.61841e-06 32.4 0.000463809
4.61635e-06 32.5 0.000464022
4.61461e-06 32.6 0.000464202
4.61277e-06 32.7 0.000464363
4.61515e-06 32.8 0.00046413
4.61898e-06 32.9 0.000463766
4.62181e-06 33 0.000463463
4.63063e-06 33.1 0.000462595
4.65998e-06 33.2 0.000459636
4.77818e-06 33.3 0.000447814
4.88655e-06 33.4 0.000436964
5.10805e-06 33.5 0.000414771
5.17776e-06 33.6 0.000407795
5.18764e-06 33.7 0.000406814
5.15777e-06 33.8 0.000409788
5.06493e-06 33.9 0.000419091
4.85571e-06 34 0.000440045
4.69194e-06 34.1 0.000456439
4.66883e-06 34.2 0.00045877
4.66311e-06 34.3 0.000459344
4.65705e-06 34.4 0.00045994
4.65325e-06 34.5 0.000460333
4.65021e-06 34.6 0.000460624
4.64791e-06 34.7 0.000460851
4.64618e-06 34.8 0.000461041
4.64408e-06 34.9 0.000461223
4.64301e-06 35 0.000461334
4.64258e-06 35.1 0.000461384
4.64123e-06 35.2 0.000461511
4.64049e-06 35.3 0.000461602
4.63964e-06 35.4 0.000461684
4.63873e-06 35.5 0.000461768
4.63847e-06 35.6 0.000461806
4.63772e-06 35.7 0.000461874
4.637e-06 35.8 0.000461944
4.63737e-06 35.9 0.000461918
4.63624e-06 36 0.000462013
4.63592e-06 36.1 0.000462041
4.63587e-06 36.2 0.000462051
4.63535e-06 36.3 0.000462101
4.63537e-06 36.4 0.000462099
4.63506e-06 36.5 0.000462137
4.63452e-06 36.6 0.000462184
4.63432e-06 36.7 0.000462219
4.63376e-06 36.8 0.000462259
4.63221e-06 36.9 0.000462402
4.63172e-06 37 0.000462482
4.63011e-06 37.1 0.000462632
4.62836e-06 37.2 0.0004628
4.62622e-06 37.3 0.000463039
4.62501e-06 37.4 0.000463139
4.62748e-06 37.5 0.000462909
4.63089e-06 37.6 0.000462569
4.63399e-06 37.7 0.000462235
4.64328e-06 37.8 0.000461316
4.67558e-06 37.9 0.000458082
4.79687e-06 38 0.000445936
4.91076e-06 38.1 0.000434533
5.13089e-06 38.2 0.000412471
5.19949e-06 38.3 0.000405609
5.20748e-06 38.4 0.00040482
5.17543e-06 38.5 0.000408013
5.07411e-06 38.6 0.000418166
4.86032e-06 38.7 0.000439577
4.70152e-06 38.8 0.00045546
4.68154e-06 38.9 0.00045749
4.67539e-06 39 0.000458096
4.66896e-06 39.1 0.000458742
4.66467e-06 39.2 0.000459175
4.66145e-06 39.3 0.000459485
4.65873e-06 39.4 0.000459745
4.65748e-06 39.5 0.000459893
4.656e-06 39.6 0.000460035
4.65445e-06 39.7 0.00046019
4.65361e-06 39.8 0.000460285
4.65245e-06 39.9 0.000460385
4.65158e-06 40 0.000460487
4.65117e-06 40.1 0.00046053
4.64982e-06 40.2 0.000460651
4.64942e-06 40.3 0.000460703
4.64885e-06 40.4 0.000460745
4.64808e-06 40.5 0.000460814
4.64796e-06 40.6 0.000460844
4.64803e-06 40.7 0.00046083
4.64786e-06 40.8 0.000460855
4.64772e-06 40.9 0.000460871
4.64696e-06 41 0.000460937
4.64685e-06 41.1 0.000460958
4.64654e-06 41.2 0.00046099
4.64594e-06 41.3 0.000461042
4.64534e-06 41.4 0.00046111
4.6444e-06 41.5 0.000461191
4.64345e-06 41.6 0.000461288
4.64297e-06 41.7 0.000461356
4.6412e-06 41.8 0.00046152
4.63855e-06 41.9 0.000461786
4.63656e-06 42 0.000462004
4.63571e-06 42.1 0.000462063
4.63903e-06 42.2 0.000461741
4.64279e-06 42.3 0.000461363
4.64649e-06 42.4 0.000460973
4.65845e-06 42.5 0.000459788
4.71133e-06 42.6 0.000454504
4.83101e-06 42.7 0.000442507
4.98898e-06 42.8 0.000426705
5.1721e-06 42.9 0.000408361
5.22342e-06 43 0.000403214
5.22042e-06 43.1 0.000403535
5.177e-06 43.2 0.000407864
5.03186e-06 43.3 0.000422404
4.82475e-06 43.4 0.000443145
4.70102e-06 43.5 0.000455527
4.69227e-06 43.6 0.000456416
4.68477e-06 43.7 0.000457165
4.67854e-06 43.8 0.000457783
4.67423e-06 43.9 0.000458233
4.67179e-06 44 0.000458465
4.66945e-06 44.1 0.000458699
4.66811e-06 44.2 0.000458845
4.66602e-06 44.3 0.000459041
4.66461e-06 44.4 0.000459183
4.6642e-06 44.5 0.000459241
4.66295e-06 44.6 0.000459341
4.66236e-06 44.7 0.000459406
4.66183e-06 44.8 0.000459473
4.66051e-06 44.9 0.000459572
4.66022e-06 45 0.000459624
4.65945e-06 45.1 0.000459702
4.65858e-06 45.2 0.000459767
4.65931e-06 45.3 0.000459715
4.65888e-06 45.4 0.000459745
4.65776e-06 45.5 0.000459856
4.65849e-06 45.6 0.000459794
4.6579e-06 45.7 0.000459858
4.65749e-06 45.8 0.000459896
4.65771e-06 45.9 0.000459895
4.65697e-06 46 0.00045995
4.65612e-06 46.1 0.000460044
4.65481e-06 46.2 0.000460161
4.65372e-06 46.3 0.000460267
4.65232e-06 46.4 0.000460421
4.65035e-06 46.5 0.000460609
4.64706e-06 46.6 0.000460938
4.64609e-06 46.7 0.000461028
4.64768e-06 46.8 0.000460865
4.65153e-06 46.9 0.000460485
4.65543e-06 47 0.000460103
4.6629e-06 47.1 0.000459342
4.6922e-06 47.2 0.000456424
4.81079e-06 47.3 0.000444549
4.91316e-06 47.4 0.000434285
5.14758e-06 47.5 0.000410832
5.23007e-06 47.6 0.000402553
5.24341e-06 47.7 0.000401213
5.21618e-06 47.8 0.000403955
5.12271e-06 47.9 0.000413311
4.90858e-06 48 0.000434761
4.73743e-06 48.1 0.000451912
4.70576e-06 48.2 0.000455066
4.69833e-06 48.3 0.000455809
4.69186e-06 48.4 0.000456467
4.68645e-06 48.5 0.00045698
4.6835e-06 48.6 0.0004573
4.68118e-06 48.7 0.000457533
4.67909e-06 48.8 0.000457736
4.67774e-06 48.9 0.000457887
4.67597e-06 49 0.00045805
4.67455e-06 49.1 0.000458179
4.67395e-06 49.2 0.000458258
4.67267e-06 49.3 0.000458369
4.67147e-06 49.4 0.000458486
4.67139e-06 49.5 0.000458512
4.67049e-06 49.6 0.000458594
4.67019e-06 49.7 0.00045863
4.66949e-06 49.8 0.000458694
4.66878e-06 49.9 0.000458767
4.66879e-06 50 0.000458777
4.66793e-06 50.1 0.000458842
4.66753e-06 50.2 0.000458887
4.66757e-06 50.3 0.000458887
4.66689e-06 50.4 0.000458947
4.66667e-06 50.5 0.000458976
4.66633e-06 50.6 0.000459018
4.66506e-06 50.7 0.000459132
4.66452e-06 50.8 0.000459196
4.66326e-06 50.9 0.000459327
4.66184e-06 51 0.000459453
4.66022e-06 51.1 0.000459628
4.65767e-06 51.2 0.000459879
4.65525e-06 51.3 0.000460113
4.65679e-06 51.4 0.000459972
4.65964e-06 51.5 0.000459675
4.66285e-06 51.6 0.000459351
4.66959e-06 51.7 0.0004587
4.68852e-06 51.8 0.000456786
4.78566e-06 51.9 0.000447076
4.87904e-06 52 0.000437708
5.11213e-06 52.1 0.000414359
5.23115e-06 52.2 0.000402452
5.26055e-06 52.3 0.000399503
5.24207e-06 52.4 0.000401345
5.17431e-06 52.5 0.000408151
4.9741e-06 52.6 0.000428177
4.78544e-06 52.7 0.000447079
4.71793e-06 52.8 0.000453844
4.71058e-06 52.9 0.000454575
4.70318e-06 53 0.000455319
4.69785e-06 53.1 0.00045586
4.69378e-06 53.2 0.000456258
4.69092e-06 53.3 0.00045655
4.68888e-06 53.4 0.000456748
4.68702e-06 53.5 0.000456933
4.68555e-06 53.6 0.00045709
4.68498e-06 53.7 0.000457137
4.68342e-06 53.8 0.00045729
4.68286e-06 53.9 0.000457364
4.68133e-06 54 0.000457504
4.68061e-06 54.1 0.000457579
4.68015e-06 54.2 0.00045764
4.67913e-06 54.3 0.00045772
4.67858e-06 54.4 0.000457784
4.67826e-06 54.5 0.000457821
4.67757e-06 54.6 0.000457876
4.67739e-06 54.7 0.000457906
4.67722e-06 54.8 0.000457918
4.67658e-06 54.9 0.000457974
4.67656e-06 55 0.000457992
4.67546e-06 55.1 0.000458079
4.67511e-06 55.2 0.000458126
4.675e-06 55.3 0.000458152
4.67348e-06 55.4 0.000458281
4.67252e-06 55.5 0.000458393
4.67163e-06 55.6 0.000458489
4.66957e-06 55.7 0.000458682
4.66721e-06 55.8 0.000458929
4.66497e-06 55.9 0.000459139
4.66491e-06 56 0.000459142
4.66925e-06 56.1 0.000458725
4.67236e-06 56.2 0.000458398
4.67853e-06 56.3 0.000457768
4.69803e-06 56.4 0.000455838
4.79318e-06 56.5 0.000446294
4.88654e-06 56.6 0.000436949
5.11995e-06 56.7 0.000413582
5.24368e-06 56.8 0.000401185
5.2757e-06 56.9 0.000397994
5.25859e-06 57 0.000399696
5.19088e-06 57.1 0.000406475
4.99067e-06 57.2 0.000426531
4.80025e-06 57.3 0.000445589
4.72883e-06 57.4 0.000452739
4.72109e-06 57.5 0.000453531
4.71297e-06 57.6 0.000454332
4.70739e-06 57.7 0.000454901
4.70343e-06 57.8 0.00045529
4.69997e-06 57.9 0.000455624
4.69817e-06 58 0.000455818
4.69683e-06 58.1 0.000455948
4.69425e-06 58.2 0.000456202
4.69348e-06 58.3 0.000456291
4.69243e-06 58.4 0.000456393
4.69119e-06 58.5 0.000456503
4.69048e-06 58.6 0.000456588
4.68992e-06 58.7 0.000456641
4.68933e-06 58.8 0.000456705
4.68848e-06 58.9 0.000456797
4.68764e-06 59 0.000456878
4.68694e-06 59.1 0.00045694
4.68657e-06 59.2 0.000456977
4.68592e-06 59.3 0.000457028
4.68562e-06 59.4 0.000457083
4.68546e-06 59.5 0.000457085
4.68464e-06 59.6 0.000457153
4.68429e-06 59.7 0.000457207
4.68401e-06 59.8 0.000457234
4.68352e-06 59.9 0.000457291
4.68267e-06 60 0.000457371
4.68128e-06 60.1 0.000457499
4.68013e-06 60.2 0.00045763
4.67791e-06 60.3 0.000457848
4.6754e-06 60.4 0.000458089
4.67334e-06 60.5 0.000458314
4.67401e-06 60.6 0.000458221
4.67725e-06 60.7 0.000457907
4.68144e-06 60.8 0.000457496
4.68749e-06 60.9 0.000456892
4.70618e-06 61 0.00045501
4.8018e-06 61.1 0.000445452
4.8954e-06 61.2 0.000436053
5.12782e-06 61.3 0.000412795
5.25579e-06 61.4 0.00039998
5.28831e-06 61.5 0.000396704
5.27168e-06 61.6 0.00039839
5.20297e-06 61.7 0.000405268
5.00038e-06 61.8 0.000425548
4.81043e-06 61.9 0.000444582
4.73826e-06 62 0.000451796
4.72961e-06 62.1 0.000452656
4.72186e-06 62.2 0.000453449
4.71527e-06 62.3 0.000454092
4.71164e-06 62.4 0.000454465
4.70904e-06 62.5 0.00045473
4.7067e-06 62.6 0.000454954
4.70537e-06 62.7 0.000455102
4.70388e-06 62.8 0.000455251
4.70211e-06 62.9 0.000455413
4.70155e-06 63 0.000455496
4.70035e-06 63.1 0.000455603
4.69881e-06 63.2 0.000455745
4.69872e-06 63.3 0.000455766
4.6971e-06 63.4 0.000455916
4.69648e-06 63.5 0.000455981
4.69589e-06 63.6 0.00045605
4.69493e-06 63.7 0.000456138
4.69503e-06 63.8 0.000456134
4.69445e-06 63.9 0.000456209
4.69392e-06 64 0.000456251
4.69363e-06 64.1 0.00045629
4.69283e-06 64.2 0.000456347
4.69214e-06 64.3 0.00045642
4.69165e-06 64.4 0.00045648
4.6906e-06 64.5 0.00045656
4.68971e-06 64.6 0.000456668
4.68879e-06 64.7 0.000456762
4.68688e-06 64.8 0.000456943
4.6851e-06 64.9 0.000457127
4.68287e-06 65 0.000457342
4.68033e-06 65.1 0.000457599
4.68273e-06 65.2 0.000457372
4.6865e-06 65.3 0.000456986
4.69017e-06 65.4 0.00045661
4.6991e-06 65.5 0.000455743
4.73068e-06 65.6 0.000452573
4.85341e-06 65.7 0.000440282
4.9595e-06 65.8 0.000429665
5.19614e-06 65.9 0.000405938
5.28504e-06 66 0.00039703
5.2991e-06 66.1 0.00039562
5.2684e-06 66.2 0.000398705
5.16406e-06 66.3 0.000409173
4.94414e-06 66.4 0.000431178
4.77399e-06 66.5 0.000448218
4.74338e-06 66.6 0.000451296
4.73439e-06 66.7 0.000452198
4.72672e-06 66.8 0.00045296
4.72169e-06 66.9 0.000453471
4.71797e-06 67 0.000453835
4.71568e-06 67.1 0.000454073
4.71373e-06 67.2 0.000454264
4.71186e-06 67.3 0.000454444
4.71027e-06 67.4 0.000454606
4.70919e-06 67.5 0.000454707
4.70801e-06 67.6 0.000454822
4.70706e-06 67.7 0.000454943
4.70604e-06 67.8 0.000455025
4.70553e-06 67.9 0.000455077
4.70518e-06 68 0.000455124
4.70425e-06 68.1 0.0004552
4.70328e-06 68.2 0.000455297
4.70297e-06 68.3 0.000455332
4.70228e-06 68.4 0.000455391
4.70206e-06 68.5 0.000455437
4.70189e-06 68.6 0.000455444
4.70077e-06 68.7 0.000455541
4.70123e-06 68.8 0.000455513
4.70019e-06 68.9 0.000455613
4.69969e-06 69 0.000455665
4.69912e-06 69.1 0.00045573
4.69767e-06 69.2 0.000455862
4.6964e-06 69.3 0.000456002
4.69505e-06 69.4 0.000456138
4.69203e-06 69.5 0.000456433
4.6894e-06 69.6 0.000456703
4.68909e-06 69.7 0.000456736
4.69209e-06 69.8 0.000456423
4.696e-06 69.9 0.000456042
4.70137e-06 70 0.000455496
4.71401e-06 70.1 0.000454231
4.77746e-06 70.2 0.00044789
4.89454e-06 70.3 0.000436158
5.06766e-06 70.4 0.000418823
5.26016e-06 70.5 0.00039956
5.32931e-06 70.6 0.000392621
5.33558e-06 70.7 0.000392002
5.29139e-06 70.8 0.000396429
5.11427e-06 70.9 0.000414155
4.89624e-06 71 0.000435994
4.77088e-06 71.1 0.000448539
4.75519e-06 71.2 0.000450097
4.74611e-06 71.3 0.000451033
4.73858e-06 71.4 0.000451756
4.73384e-06 71.5 0.000452241
4.73104e-06 71.6 0.000452533
4.72807e-06 71.7 0.000452821
4.72563e-06 71.8 0.000453072
4.72452e-06 71.9 0.000453187
4.72276e-06 72 0.00045335
4.72173e-06 72.1 0.000453468
4.72071e-06 72.2 0.00045356
4.71931e-06 72.3 0.00045369
4.71858e-06 72.4 0.000453776
4.71778e-06 72.5 0.000453849
4.71666e-06 72.6 0.000453963
4.71624e-06 72.7 0.000454021
4.71526e-06 72.8 0.000454099
4.71462e-06 72.9 0.000454169
4.71425e-06 73 0.00045422
4.71335e-06 73.1 0.000454276
4.71354e-06 73.2 0.000454283
4.71287e-06 73.3 0.000454352
4.71198e-06 73.4 0.000454424
4.712e-06 73.5 0.000454438
4.71098e-06 73.6 0.000454537
4.70929e-06 73.7 0.00045469
4.70856e-06 73.8 0.000454774
4.70656e-06 73.9 0.000454972
4.70409e-06 74 0.000455221
4.70156e-06 74.1 0.000455479
4.69949e-06 74.2 0.000455682
4.70111e-06 74.3 0.000455522
4.70521e-06 74.4 0.000455121
4.70879e-06 74.5 0.000454739
4.71799e-06 74.6 0.000453838
4.74902e-06 74.7 0.000450722
4.87031e-06 74.8 0.000438564
4.97549e-06 74.9 0.000428048
5.22011e-06 75 0.000403549
5.33138e-06 75.1 0.000392405
5.36473e-06 75.2 0.000389072
5.34404e-06 75.3 0.00039114
5.23988e-06 75.4 0.000401574
5.0012e-06 75.5 0.000425475
4.81281e-06 75.6 0.000444317
4.77436e-06 75.7 0.000448185
4.76259e-06 75.8 0.000449369
4.75364e-06 75.9 0.000450247
4.74795e-06 76 0.000450827
4.74384e-06 76.1 0.000451228
4.74093e-06 76.2 0.000451528
4.73891e-06 76.3 0.000451748
4.73649e-06 76.4 0.000451964
4.73507e-06 76.5 0.000452118
4.73359e-06 76.6 0.000452265
4.73197e-06 76.7 0.00045242
4.73136e-06 76.8 0.000452498
4.73027e-06 76.9 0.000452604
4.72912e-06 77 0.000452708
4.72855e-06 77.1 0.000452787
4.72772e-06 77.2 0.000452856
4.72695e-06 77.3 0.000452925
4.72673e-06 77.4 0.000452966
4.72575e-06 77.5 0.000453046
4.72491e-06 77.6 0.000453133
4.72457e-06 77.7 0.000453179
4.7236e-06 77.8 0.000453263
4.72314e-06 77.9 0.000453316
4.72221e-06 78 0.00045341
4.72094e-06 78.1 0.000453525
4.72072e-06 78.2 0.000453552
4.7193e-06 78.3 0.0004537
4.71754e-06 78.4 0.000453866
4.71583e-06 78.5 0.000454065
4.7131e-06 78.6 0.000454313
4.71e-06 78.7 0.000454637
4.71004e-06 78.8 0.00045463
4.71355e-06 78.9 0.000454272
4.71786e-06 79 0.000453861
4.72391e-06 79.1 0.000453259
4.74163e-06 79.2 0.000451472
4.83085e-06 79.3 0.00044254
4.92884e-06 79.4 0.000432711
5.1571e-06 79.5 0.000409852
5.31547e-06 79.6 0.000394013
5.37386e-06 79.7 0.000388149
5.37103e-06 79.8 0.000388444
5.30835e-06 79.9 0.000394723
5.09285e-06 80 0.000416294
4.88126e-06 80.1 0.000437497
4.79038e-06 80.2 0.000446594
4.77576e-06 80.3 0.000448046
4.76672e-06 80.4 0.000448962
4.75989e-06 80.5 0.000449644
4.75489e-06 80.6 0.000450137
4.75148e-06 80.7 0.000450494
4.74876e-06 80.8 0.000450763
4.74634e-06 80.9 0.000450997
4.74484e-06 81 0.000451176
4.74297e-06 81.1 0.000451329
4.74157e-06 81.2 0.00045148
4.74036e-06 81.3 0.000451598
4.73871e-06 81.4 0.000451748
4.7379e-06 81.5 0.00045185
4.7368e-06 81.6 0.000451952
4.73594e-06 81.7 0.000452032
4.735e-06 81.8 0.000452138
4.73441e-06 81.9 0.000452183
4.73386e-06 82 0.000452241
4.73332e-06 82.1 0.000452305
4.73224e-06 82.2 0.000452393
4.73223e-06 82.3 0.00045241
4.7316e-06 82.4 0.000452477
4.73045e-06 82.5 0.000452572
4.72976e-06 82.6 0.000452661
4.72928e-06 82.7 0.000452707
4.72769e-06 82.8 0.000452862
4.72603e-06 82.9 0.000453033
4.72413e-06 83 0.000453209
4.722e-06 83.1 0.000453435
4.71949e-06 83.2 0.000453706
4.71752e-06 83.3 0.000453869
4.72053e-06 83.4 0.000453586
4.72468e-06 83.5 0.000453163
4.72967e-06 83.6 0.000452656
4.74288e-06 83.7 0.000451345
4.8037e-06 83.8 0.000445247
4.92365e-06 83.9 0.000433226
5.09516e-06 84 0.000416068
5.29718e-06 84.1 0.000395839
5.3773e-06 84.2 0.00038781
5.38715e-06 84.3 0.00038683
5.34217e-06 84.4 0.000391327
5.16348e-06 84.5 0.000409226
4.94013e-06 84.6 0.000431587
4.80721e-06 84.7 0.000444892
4.78745e-06 84.8 0.000446878
4.77687e-06 84.9 0.000447933
4.7694e-06 85 0.000448672
4.76433e-06 85.1 0.000449193
4.76031e-06 85.2 0.000449585
4.75772e-06 85.3 0.000449852
4.7559e-06 85.4 0.000450053
4.75392e-06 85.5 0.00045024
4.75206e-06 85.6 0.000450417
4.751e-06 85.7 0.000450541
4.74923e-06 85.8 0.000450696
4.74819e-06 85.9 0.00045081
4.7472e-06 86 0.000450913
4.7465e-06 86.1 0.000450977
4.74547e-06 86.2 0.000451086
4.74472e-06 86.3 0.000451155
4.74333e-06 86.4 0.00045128
4.743e-06 86.5 0.000451332
4.74267e-06 86.6 0.000451358
4.74154e-06 86.7 0.000451464
4.74127e-06 86.8 0.000451483
4.7403e-06 86.9 0.000451567
4.73962e-06 87 0.000451648
4.73908e-06 87.1 0.000451701
4.73785e-06 87.2 0.00045182
4.7375e-06 87.3 0.000451878
4.73611e-06 87.4 0.000452029
4.73426e-06 87.5 0.000452195
4.73222e-06 87.6 0.000452423
4.72936e-06 87.7 0.000452688
4.72786e-06 87.8 0.000452846
4.73026e-06 87.9 0.000452613
4.73409e-06 88 0.00045222
4.73914e-06 88.1 0.000451717
4.7501e-06 88.2 0.000450614
4.79628e-06 88.3 0.000445979
4.92369e-06 88.4 0.00043323
5.06293e-06 88.5 0.000419289
5.28786e-06 88.6 0.000396753
5.38393e-06 88.7 0.000387151
5.40089e-06 88.8 0.000385451
5.36545e-06 88.9 0.000388992
5.21648e-06 89 0.000403919
4.98242e-06 89.1 0.000427337
4.8249e-06 89.2 0.000443117
4.79835e-06 89.3 0.000445778
4.78716e-06 89.4 0.0004469
4.77971e-06 89.5 0.00044765
4.77393e-06 89.6 0.000448228
4.76997e-06 89.7 0.000448624
4.76781e-06 89.8 0.000448849
4.76539e-06 89.9 0.000449086
4.7635e-06 90 0.000449277
4.7619e-06 90.1 0.000449448
4.76019e-06 90.2 0.000449607
4.75874e-06 90.3 0.000449746
4.75793e-06 90.4 0.000449841
4.75641e-06 90.5 0.000449981
4.75553e-06 90.6 0.000450077
4.75447e-06 90.7 0.000450186
4.75366e-06 90.8 0.000450263
4.7533e-06 90.9 0.000450307
4.75274e-06 91 0.00045035
4.75218e-06 91.1 0.000450407
4.75208e-06 91.2 0.000450431
4.75129e-06 91.3 0.000450495
4.75059e-06 91.4 0.000450575
4.75013e-06 91.5 0.000450613
4.74915e-06 91.6 0.000450705
4.74824e-06 91.7 0.000450801
4.74735e-06 91.8 0.000450899
4.74577e-06 91.9 0.000451048
4.74441e-06 92 0.000451194
4.74247e-06 92.1 0.000451393
4.73925e-06 92.2 0.000451707
4.73822e-06 92.3 0.000451814
4.73961e-06 92.4 0.000451662
4.74401e-06 92.5 0.00045123
4.74946e-06 92.6 0.000450695
4.76004e-06 92.7 0.000449628
4.80446e-06 92.8 0.000445185
4.93249e-06 92.9 0.00043237
5.06701e-06 93 0.000418885
5.29845e-06 93.1 0.000395718
5.39793e-06 93.2 0.000385758
5.4158e-06 93.3 0.000383957
5.3824e-06 93.4 0.000387313
5.2402e-06 93.5 0.000401542
5.00404e-06 93.6 0.000425192
4.84007e-06 93.7 0.000441606
4.80965e-06 93.8 0.000444656
4.7982e-06 93.9 0.000445811
4.79062e-06 94 0.00044657
4.78507e-06 94.1 0.000447111
4.78129e-06 94.2 0.000447511
4.77851e-06 94.3 0.000447768
4.77574e-06 94.4 0.000448043
4.77441e-06 94.5 0.000448192
4.77292e-06 94.6 0.000448337
4.77122e-06 94.7 0.0004485
4.77024e-06 94.8 0.000448615
4.76912e-06 94.9 0.000448708
4.76779e-06 95 0.000448857
4.76756e-06 95.1 0.000448873
4.76618e-06 95.2 0.000448998
4.76585e-06 95.3 0.000449049
4.76519e-06 95.4 0.000449109
4.76423e-06 95.5 0.000449201
4.76443e-06 95.6 0.000449191
4.76404e-06 95.7 0.000449224
4.76287e-06 95.8 0.000449341
4.7628e-06 95.9 0.000449356
4.76174e-06 96 0.00044944
4.76129e-06 96.1 0.000449506
4.76087e-06 96.2 0.000449546
4.75934e-06 96.3 0.000449685
4.75844e-06 96.4 0.000449786
4.75674e-06 96.5 0.000449956
4.75447e-06 96.6 0.000450188
4.75192e-06 96.7 0.000450453
4.74902e-06 96.8 0.000450739
4.75056e-06 96.9 0.000450587
4.75487e-06 97 0.000450157
4.75938e-06 97.1 0.000449692
4.76858e-06 97.2 0.000448778
4.8002e-06 97.3 0.000445609
4.92348e-06 97.4 0.000433249
5.03247e-06 97.5 0.000422348
5.28121e-06 97.6 0.000397436
5.40248e-06 97.7 0.000385292
5.4325e-06 97.8 0.000382293
5.40908e-06 97.9 0.000384636
5.30185e-06 98 0.000395363
5.0652e-06 98.1 0.000419069
4.87165e-06 98.2 0.000438441
4.82361e-06 98.3 0.000443259
4.81084e-06 98.4 0.000444539
4.80167e-06 98.5 0.000445444
4.796e-06 98.6 0.000446019
4.79244e-06 98.7 0.000446388
4.78894e-06 98.8 0.000446716
4.7869e-06 98.9 0.000446944
4.78543e-06 99 0.000447086
4.78385e-06 99.1 0.000447241
4.78257e-06 99.2 0.000447379
4.78119e-06 99.3 0.000447515
4.78003e-06 99.4 0.000447618
4.77938e-06 99.5 0.000447698
4.77807e-06 99.6 0.000447814
4.77759e-06 99.7 0.000447867
4.77691e-06 99.8 0.000447938
4.77641e-06 99.9 0.000447982
4.77585e-06 100 0.00044805
4.77573e-06 100.1 0.000448062
4.77493e-06 100.2 0.000448135
4.77451e-06 100.3 0.000448194
4.77406e-06 100.4 0.000448222
4.77341e-06 100.5 0.000448279
4.77322e-06 100.6 0.000448317
4.77182e-06 100.7 0.000448441
4.7711e-06 100.8 0.000448522
4.76987e-06 100.9 0.000448645
4.76829e-06 101 0.000448797
4.7668e-06 101.1 0.000448955
4.76383e-06 101.2 0.000449255
4.76055e-06 101.3 0.000449576
4.76102e-06 101.4 0.000449548
4.76492e-06 101.5 0.000449148
4.76921e-06 101.6 0.00044871
4.77709e-06 101.7 0.000447928
4.79705e-06 101.8 0.000445918
4.9014e-06 101.9 0.000435481
4.99665e-06 102 0.00042594
5.24209e-06 102.1 0.00040135
5.39697e-06 102.2 0.000385858
5.44658e-06 102.3 0.000380876
5.43522e-06 102.4 0.000382006
5.36113e-06 102.5 0.000389444
5.13953e-06 102.6 0.000411627
4.92784e-06 102.7 0.000432815
4.84187e-06 102.8 0.000441448
4.82456e-06 102.9 0.00044316
4.81509e-06 103 0.000444128
4.80886e-06 103.1 0.000444736
4.80413e-06 103.2 0.000445207
4.80097e-06 103.3 0.000445534
4.79873e-06 103.4 0.000445749
4.79682e-06 103.5 0.00044594
4.796e-06 103.6 0.000446037
4.79399e-06 103.7 0.00044622
4.79271e-06 103.8 0.000446358
4.79223e-06 103.9 0.000446409
4.79104e-06 104 0.000446515
4.79032e-06 104.1 0.000446595
4.78952e-06 104.2 0.000446689
4.78857e-06 104.3 0.000446758
4.78843e-06 104.4 0.000446801
4.78714e-06 104.5 0.000446922
4.78653e-06 104.6 0.000446982
4.78678e-06 104.7 0.000446965
4.78564e-06 104.8 0.000447058
4.78517e-06 104.9 0.000447101
4.78493e-06 105 0.000447145
4.78433e-06 105.1 0.000447186
4.78372e-06 105.2 0.000447258
4.78268e-06 105.3 0.000447355
4.78116e-06 105.4 0.000447505
4.78e-06 105.5 0.000447624
4.77815e-06 105.6 0.00044781
4.77494e-06 105.7 0.000448132
4.7725e-06 105.8 0.000448395
4.77189e-06 105.9 0.000448447
4.77539e-06 106 0.000448083
4.78043e-06 106.1 0.000447602
4.78721e-06 106.2 0.000446912
4.8061e-06 106.3 0.000445029
4.90238e-06 106.4 0.000435389
4.99991e-06 106.5 0.000425606
5.23995e-06 106.6 0.000401575
5.40705e-06 106.7 0.000384829
5.46324e-06 106.8 0.000379207
5.45554e-06 106.9 0.00037999
5.38777e-06 107 0.00038676
5.17268e-06 107.1 0.000408305
4.95836e-06 107.2 0.000429774
4.85689e-06 107.3 0.000439922
4.83744e-06 107.4 0.00044187
4.82772e-06 107.5 0.000442853
4.82054e-06 107.6 0.000443555
4.81582e-06 107.7 0.000444043
4.81283e-06 107.8 0.000444346
4.80988e-06 107.9 0.000444635
4.80819e-06 108 0.000444816
4.80657e-06 108.1 0.000444969
4.80549e-06 108.2 0.00044507
4.80438e-06 108.3 0.000445195
4.8032e-06 108.4 0.0004453
4.80185e-06 108.5 0.000445436
4.80118e-06 108.6 0.000445527
4.80009e-06 108.7 0.000445612
4.79967e-06 108.8 0.000445675
4.79914e-06 108.9 0.000445726
4.79845e-06 109 0.00044578
4.7981e-06 109.1 0.00044584
4.79766e-06 109.2 0.000445878
4.79676e-06 109.3 0.000445957
4.79654e-06 109.4 0.000445979
4.79551e-06 109.5 0.000446074
4.79495e-06 109.6 0.000446141
4.79448e-06 109.7 0.000446186
4.79313e-06 109.8 0.000446298
4.79225e-06 109.9 0.000446412
4.79069e-06 110 0.00044656
4.78869e-06 110.1 0.000446747
4.7868e-06 110.2 0.000446959
4.78338e-06 110.3 0.000447296
4.78192e-06 110.4 0.000447432
4.78522e-06 110.5 0.000447116
4.78987e-06 110.6 0.000446632
4.79594e-06 110.7 0.000446031
4.81048e-06 110.8 0.000444587
4.88067e-06 110.9 0.000437542
4.9971e-06 111 0.000425891
5.19265e-06 111.1 0.000406311
5.39517e-06 111.2 0.000386031
5.47511e-06 111.3 0.000378036
5.47719e-06 111.4 0.000377817
5.42658e-06 111.5 0.000382881
5.24241e-06 111.6 0.00040133
5.01873e-06 111.7 0.00042372
4.87881e-06 111.8 0.000437729
4.85251e-06 111.9 0.000440376
4.84038e-06 112 0.000441573
4.83285e-06 112.1 0.00044234
4.82786e-06 112.2 0.000442833
4.82362e-06 112.3 0.000443251
4.82111e-06 112.4 0.000443522
4.81872e-06 112.5 0.000443744
4.81701e-06 112.6 0.000443912
4.81572e-06 112.7 0.000444053
4.81444e-06 112.8 0.000444158
4.81327e-06 112.9 0.000444294
4.81222e-06 113 0.000444412
4.81071e-06 113.1 0.000444543
4.81025e-06 113.2 0.0004446
4.80971e-06 113.3 0.000444645
4.80837e-06 113.4 0.000444778
4.8083e-06 113.5 0.000444799
4.80732e-06 113.6 0.000444879
4.80659e-06 113.7 0.000444954
4.80627e-06 113.8 0.000445006
4.80536e-06 113.9 0.00044508
4.80477e-06 114 0.000445143
4.80497e-06 114.1 0.000445134
4.80404e-06 114.2 0.000445224
4.80281e-06 114.3 0.000445348
4.8016e-06 114.4 0.000445477
4.80044e-06 114.5 0.000445582
4.79917e-06 114.6 0.000445715
4.7967e-06 114.7 0.000445959
4.793e-06 114.8 0.000446319
4.79113e-06 114.9 0.000446517
4.79317e-06 115 0.000446302
4.79752e-06 115.1 0.000445869
4.80289e-06 115.2 0.00044534
4.81433e-06 115.3 0.000444193
4.86434e-06 115.4 0.000439185
4.99226e-06 115.5 0.000426374
5.14293e-06 115.6 0.00041128
5.3763e-06 115.7 0.000387918
5.4808e-06 115.8 0.000377455
5.4948e-06 115.9 0.000376042
5.45749e-06 116 0.000379798
5.31115e-06 116.1 0.000394437
5.07564e-06 116.2 0.000418023
4.90374e-06 116.3 0.000435256
4.86536e-06 116.4 0.000439082
4.85218e-06 116.5 0.000440403
4.84386e-06 116.6 0.000441235
4.83713e-06 116.7 0.0004419
4.83347e-06 116.8 0.00044227
4.83097e-06 116.9 0.000442518
4.8283e-06 117 0.000442786
4.82694e-06 117.1 0.000442929
4.82518e-06 117.2 0.000443098
4.82359e-06 117.3 0.00044325
4.8228e-06 117.4 0.000443349
4.82128e-06 117.5 0.000443481
4.82045e-06 117.6 0.000443574
4.81949e-06 117.7 0.000443675
4.81846e-06 117.8 0.000443772
4.81774e-06 117.9 0.000443847
4.8174e-06 118 0.000443886
4.81653e-06 118.1 0.000443957
4.81642e-06 118.2 0.000443989
4.81573e-06 118.3 0.000444044
4.81504e-06 118.4 0.00044412
4.81449e-06 118.5 0.000444171
4.81323e-06 118.6 0.000444287
4.81263e-06 118.7 0.000444351
4.81203e-06 118.8 0.000444412
4.81041e-06 118.9 0.000444565
4.80918e-06 119 0.000444703
4.80755e-06 119.1 0.000444857
4.80506e-06 119.2 0.000445098
4.80226e-06 119.3 0.000445403
4.79958e-06 119.4 0.000445671
4.80068e-06 119.5 0.000445546
4.80534e-06 119.6 0.000445104
4.81009e-06 119.7 0.000444601
4.81998e-06 119.8 0.000443619
4.85866e-06 119.9 0.000439748
4.98556e-06 120 0.00042703
5.11375e-06 120.1 0.000414206
5.36275e-06 120.2 0.000389272
5.4858e-06 120.3 0.00037694
5.51036e-06 120.4 0.000374495
5.47991e-06 120.5 0.000377518
5.3614e-06 120.6 0.000389383
5.12418e-06 120.7 0.00041316
4.92887e-06 120.8 0.000432713
4.87743e-06 120.9 0.000437865
4.86316e-06 121 0.0004393
4.8537e-06 121.1 0.000440238
4.84734e-06 121.2 0.000440881
4.84326e-06 121.3 0.000441289
4.83978e-06 121.4 0.000441618
4.83749e-06 121.5 0.000441861
4.83531e-06 121.6 0.00044208
4.83347e-06 121.7 0.000442272
4.83263e-06 121.8 0.000442365
4.83129e-06 121.9 0.000442501
4.8299e-06 122 0.000442625
4.82921e-06 122.1 0.000442707
4.82778e-06 122.2 0.000442842
4.82707e-06 122.3 0.000442919
4.82628e-06 122.4 0.000442994
4.82505e-06 122.5 0.000443108
4.82484e-06 122.6 0.000443135
4.82435e-06 122.7 0.000443174
4.82354e-06 122.8 0.000443256
4.8233e-06 122.9 0.000443294
4.82236e-06 123 0.000443386
4.82163e-06 123.1 0.000443464
4.82146e-06 123.2 0.000443485
4.8203e-06 123.3 0.000443584
4.8192e-06 123.4 0.000443697
4.8177e-06 123.5 0.000443858
4.81548e-06 123.6 0.000444069
4.81387e-06 123.7 0.000444238
4.81108e-06 123.8 0.000444514
4.8075e-06 123.9 0.000444855
4.80802e-06 124 0.000444819
4.81201e-06 124.1 0.000444406
4.8167e-06 124.2 0.000443946
4.82563e-06 124.3 0.000443061
4.85317e-06 124.4 0.000440285
4.97105e-06 124.5 0.000428488
5.07884e-06 124.6 0.00041771
5.33579e-06 124.7 0.00039196
5.48421e-06 124.8 0.000377105
5.52293e-06 124.9 0.000373231
5.50277e-06 125 0.000375246
5.41416e-06 125.1 0.000384138
5.18517e-06 125.2 0.000407057
4.96908e-06 125.3 0.000428689
4.89281e-06 125.4 0.000436332
4.87447e-06 125.5 0.00043816
4.86442e-06 125.6 0.000439174
4.85736e-06 125.7 0.000439873
4.85211e-06 125.8 0.000440391
4.8489e-06 125.9 0.000440726
4.84696e-06 126 0.000440927
4.84369e-06 126.1 0.000441237
4.84293e-06 126.2 0.00044133
4.84071e-06 126.3 0.000441517
4.83935e-06 126.4 0.000441659
4.83824e-06 126.5 0.000441769
4.83695e-06 126.6 0.000441905
4.83656e-06 126.7 0.00044196
4.83546e-06 126.8 0.000442067
4.83435e-06 126.9 0.000442159
4.83421e-06 127 0.000442207
4.83295e-06 127.1 0.000442315
4.83194e-06 127.2 0.000442405
4.83173e-06 127.3 0.000442443
4.83093e-06 127.4 0.000442507
4.83061e-06 127.5 0.000442548
4.83059e-06 127.6 0.000442574
4.82921e-06 127.7 0.00044269
4.82816e-06 127.8 0.000442789
4.82742e-06 127.9 0.000442868
4.82583e-06 128 0.000443022
4.82449e-06 128.1 0.000443161
4.8224e-06 128.2 0.000443361
4.81883e-06 128.3 0.000443719
4.81584e-06 128.4 0.000444029
4.81473e-06 128.5 0.00044413
4.81829e-06 128.6 0.00044377
4.82367e-06 128.7 0.000443248
4.83069e-06 128.8 0.000442535
4.85086e-06 128.9 0.000440521
4.9499e-06 129 0.000430617
5.05086e-06 129.1 0.000420492
5.29523e-06 129.2 0.000396029
5.47307e-06 129.3 0.000378214
5.53222e-06 129.4 0.000372285
5.52327e-06 129.5 0.000373193
5.45704e-06 129.6 0.000379819
5.24733e-06 129.7 0.000400816
5.02597e-06 129.8 0.000422997
4.91042e-06 129.9 0.000434549
4.88578e-06 130 0.000437023
4.87496e-06 130.1 0.000438115
4.86654e-06 130.2 0.000438945
4.86194e-06 130.3 0.000439424
4.85856e-06 130.4 0.000439767
4.85533e-06 130.5 0.000440082
4.85361e-06 130.6 0.000440265
4.85115e-06 130.7 0.000440496
4.84959e-06 130.8 0.000440645
4.84854e-06 130.9 0.000440777
4.84684e-06 131 0.00044092
4.84588e-06 131.1 0.000441028
4.84513e-06 131.2 0.000441099
4.84364e-06 131.3 0.00044124
4.84312e-06 131.4 0.0004413
4.8422e-06 131.5 0.00044139
4.84105e-06 131.6 0.000441501
4.84067e-06 131.7 0.000441554
4.84006e-06 131.8 0.000441603
4.83898e-06 131.9 0.00044171
4.83911e-06 132 0.000441718
4.83788e-06 132.1 0.000441823
4.83692e-06 132.2 0.000441925
4.83626e-06 132.3 0.000441986
4.8351e-06 132.4 0.000442089
4.83383e-06 132.5 0.000442235
4.83253e-06 132.6 0.000442354
4.82994e-06 132.7 0.000442608
4.82808e-06 132.8 0.000442813
4.82456e-06 132.9 0.000443153
4.82176e-06 133 0.00044343
4.82423e-06 133.1 0.000443203
4.82842e-06 133.2 0.000442762
4.8347e-06 133.3 0.000442137
4.84841e-06 133.4 0.000440774
4.90688e-06 133.5 0.000434909
5.03234e-06 133.6 0.000422357
5.20482e-06 133.7 0.000405079
5.43001e-06 133.8 0.000382518
5.53276e-06 133.9 0.00037224
5.54238e-06 134 0.000371279
5.50034e-06 134.1 0.000375483
5.3461e-06 134.2 0.000390938
5.11278e-06 134.3 0.000414285
4.94052e-06 134.4 0.000431541
4.89953e-06 134.5 0.000435654
4.8858e-06 134.6 0.000437012
4.87752e-06 134.7 0.000437861
4.87091e-06 134.8 0.000438513
4.86633e-06 134.9 0.000438966
4.86384e-06 135 0.00043923
4.86148e-06 135.1 0.000439459
4.85893e-06 135.2 0.000439725
4.85784e-06 135.3 0.000439833
4.85599e-06 135.4 0.000440013
4.85448e-06 135.5 0.000440163
4.85364e-06 135.6 0.000440257
4.85185e-06 135.7 0.00044042
4.85129e-06 135.8 0.000440483
4.85046e-06 135.9 0.000440579
4.84919e-06 136 0.000440694
4.8489e-06 136.1 0.00044073
4.84773e-06 136.2 0.000440835
4.84682e-06 136.3 0.000440927
4.84636e-06 136.4 0.000440977
4.84528e-06 136.5 0.000441071
4.84462e-06 136.6 0.000441136
4.84429e-06 136.7 0.00044118
4.84291e-06 136.8 0.000441306
4.84211e-06 136.9 0.000441404
4.84094e-06 137 0.000441516
4.83918e-06 137.1 0.000441681
4.83752e-06 137.2 0.000441859
4.83485e-06 137.3 0.000442114
4.83099e-06 137.4 0.000442501
4.82838e-06 137.5 0.000442769
4.82952e-06 137.6 0.00044266
4.83429e-06 137.7 0.000442181
4.84008e-06 137.8 0.000441607
4.85098e-06 137.9 0.000440501
4.89443e-06 138 0.000436159
5.02368e-06 138.1 0.000423214
5.16433e-06 138.2 0.000409125
5.40935e-06 138.3 0.000384603
5.53402e-06 138.4 0.000372113
5.55521e-06 138.5 0.000369986
5.52334e-06 138.6 0.000373191
5.40151e-06 138.7 0.000385374
5.16457e-06 138.8 0.000409105
4.96595e-06 138.9 0.000429001
4.90994e-06 139 0.000434586
4.89411e-06 139.1 0.000436185
4.88516e-06 139.2 0.000437096
4.87783e-06 139.3 0.000437812
4.87425e-06 139.4 0.000438192
4.87087e-06 139.5 0.000438514
4.86804e-06 139.6 0.0004388
4.86595e-06 139.7 0.000439019
4.86386e-06 139.8 0.000439212
4.86251e-06 139.9 0.00043936
4.86145e-06 140 0.000439466
4.85978e-06 140.1 0.000439626
4.85828e-06 140.2 0.000439787
4.85785e-06 140.3 0.000439832
4.85675e-06 140.4 0.000439932
4.85591e-06 140.5 0.000440021
4.85497e-06 140.6 0.00044011
4.85372e-06 140.7 0.000440229
4.85353e-06 140.8 0.00044026
4.85289e-06 140.9 0.000440326
4.85225e-06 141 0.000440391
4.8518e-06 141.1 0.00044043
4.85058e-06 141.2 0.000440539
4.84998e-06 141.3 0.00044061
4.84881e-06 141.4 0.000440726
4.84729e-06 141.5 0.000440868
4.84649e-06 141.6 0.000440969
4.84433e-06 141.7 0.000441177
4.84173e-06 141.8 0.000441429
4.83893e-06 141.9 0.000441734
4.83507e-06 142 0.000442102
4.83497e-06 142.1 0.000442107
4.83944e-06 142.2 0.000441671
4.8442e-06 142.3 0.000441175
4.85409e-06 142.4 0.000440204
4.88372e-06 142.5 0.000437231
5.00319e-06 142.6 0.000425262
5.11694e-06 142.7 0.000413885
5.37269e-06 142.8 0.000388266
5.52592e-06 142.9 0.000372922
5.56473e-06 143 0.00036905
5.54361e-06 143.1 0.000371154
5.45502e-06 143.2 0.000380023
5.22973e-06 143.3 0.000402588
5.00803e-06 143.4 0.000424775
4.92441e-06 143.5 0.00043315
4.90427e-06 143.6 0.000435184
4.89317e-06 143.7 0.000436281
4.88623e-06 143.8 0.000436988
4.88109e-06 143.9 0.000437485
4.87722e-06 144 0.000437878
4.87536e-06 144.1 0.000438075
4.87261e-06 144.2 0.000438338
4.87077e-06 144.3 0.000438533
4.86935e-06 144.4 0.000438677
4.86737e-06 144.5 0.00043886
4.86646e-06 144.6 0.000438946
4.86513e-06 144.7 0.000439099
4.8638e-06 144.8 0.000439213
4.86296e-06 144.9 0.000439307
4.86178e-06 145 0.000439415
4.86068e-06 145.1 0.000439526
4.86037e-06 145.2 0.000439578
4.85931e-06 145.3 0.000439663
4.8588e-06 145.4 0.000439718
4.85844e-06 145.5 0.000439776
4.85768e-06 145.6 0.000439831
4.85726e-06 145.7 0.00043989
4.85592e-06 145.8 0.000440019
4.85472e-06 145.9 0.000440127
4.85412e-06 146 0.000440209
4.8528e-06 146.1 0.000440331
4.85066e-06 146.2 0.000440545
4.84845e-06 146.3 0.000440771
4.84511e-06 146.4 0.000441095
4.84142e-06 146.5 0.00044148
4.84104e-06 146.6 0.000441515
4.84481e-06 146.7 0.000441133
4.85047e-06 146.8 0.000440563
4.85877e-06 146.9 0.000439734
4.88268e-06 147 0.000437335
4.99311e-06 147.1 0.000426291
5.09838e-06 147.2 0.000415731
5.35084e-06 147.3 0.000390451
5.52134e-06 147.4 0.000373386
5.57209e-06 147.5 0.000368301
5.55796e-06 147.6 0.000369722
5.48242e-06 147.7 0.00037729
5.26547e-06 147.8 0.000398998
5.04032e-06 147.9 0.00042155
4.93704e-06 148 0.000431902
4.91214e-06 148.1 0.00043438
4.90139e-06 148.2 0.000435462
4.89344e-06 148.3 0.000436264
4.88789e-06 148.4 0.000436805
4.88443e-06 148.5 0.000437168
4.88131e-06 148.6 0.000437478
4.87898e-06 148.7 0.000437696
4.87723e-06 148.8 0.000437888
4.87556e-06 148.9 0.000438037
4.87405e-06 149 0.000438204
4.8726e-06 149.1 0.000438352
4.8709e-06 149.2 0.000438507
4.8702e-06 149.3 0.000438597
4.86909e-06 149.4 0.000438697
4.86774e-06 149.5 0.000438823
4.8673e-06 149.6 0.000438884
4.86621e-06 149.7 0.000438982
4.86516e-06 149.8 0.00043909
4.86523e-06 149.9 0.000439091
4.86368e-06 150 0.000439224
4.86347e-06 150.1 0.000439267
4.86315e-06 150.2 0.000439305
4.86157e-06 150.3 0.000439449
4.86154e-06 150.4 0.000439466
4.86012e-06 150.5 0.000439605
4.85835e-06 150.6 0.00043978
4.8573e-06 150.7 0.000439891
4.85488e-06 150.8 0.000440135
4.85142e-06 150.9 0.000440462
4.84813e-06 151 0.000440812
4.84631e-06 151.1 0.00044098
4.84945e-06 151.2 0.000440684
4.85505e-06 151.3 0.000440113
4.86182e-06 151.4 0.000439422
4.88106e-06 151.5 0.000437514
4.97303e-06 151.6 0.000428298
5.07717e-06 151.7 0.000417853
5.31266e-06 151.8 0.00039429
5.50537e-06 151.9 0.000374984
5.57672e-06 152 0.000367844
5.57178e-06 152.1 0.000368342
5.51097e-06 152.2 0.000374416
5.3124e-06 152.3 0.000394312
5.0852e-06 152.4 0.00041706
4.95189e-06 152.5 0.000430389
4.92078e-06 152.6 0.000433533
4.90822e-06 152.7 0.000434785
4.89989e-06 152.8 0.000435613
4.89459e-06 152.9 0.000436158
4.89052e-06 153 0.000436543
4.88679e-06 153.1 0.000436898
4.88457e-06 153.2 0.000437127
4.88234e-06 153.3 0.000437349
4.88064e-06 153.4 0.000437534
4.87943e-06 153.5 0.000437658
4.87815e-06 153.6 0.00043779
4.87739e-06 153.7 0.000437877
4.87585e-06 153.8 0.000438028
4.87485e-06 153.9 0.00043812
4.87386e-06 154 0.000438225
4.87267e-06 154.1 0.000438339
4.87136e-06 154.2 0.000438465
4.87112e-06 154.3 0.000438504
4.86994e-06 154.4 0.000438611
4.86946e-06 154.5 0.00043866
4.86922e-06 154.6 0.00043869
4.86797e-06 154.7 0.000438802
4.86736e-06 154.8 0.000438875
4.86644e-06 154.9 0.00043896
4.8648e-06 155 0.000439119
4.8639e-06 155.1 0.000439227
4.86241e-06 155.2 0.000439365
4.85992e-06 155.3 0.000439619
4.85743e-06 155.4 0.000439881
4.85329e-06 155.5 0.000440287
4.85135e-06 155.6 0.000440472
4.85445e-06 155.7 0.000440159
4.8597e-06 155.8 0.000439637
4.86696e-06 155.9 0.000438922
4.88456e-06 156 0.000437144
4.97085e-06 156.1 0.000428497
5.07888e-06 156.2 0.000417705
5.30607e-06 156.3 0.000394938
5.50537e-06 156.4 0.00037498
5.58337e-06 156.5 0.000367179
5.58023e-06 156.6 0.000367485
5.52304e-06 156.7 0.00037322
5.33034e-06 156.8 0.000392523
5.10096e-06 156.9 0.00041547
4.96114e-06 157 0.000429485
4.92694e-06 157.1 0.000432905
4.91437e-06 157.2 0.000434172
4.90629e-06 157.3 0.000434977
4.90054e-06 157.4 0.000435553
4.89642e-06 157.5 0.000435967
4.89331e-06 157.6 0.000436287
4.89078e-06 157.7 0.000436519
4.88874e-06 157.8 0.000436742
4.88715e-06 157.9 0.000436904
4.88538e-06 158 0.000437073
4.88442e-06 158.1 0.000437179
4.88342e-06 158.2 0.000437276
4.88158e-06 158.3 0.000437448
4.88096e-06 158.4 0.000437528
4.87988e-06 158.5 0.000437624
4.87865e-06 158.6 0.000437748
4.87836e-06 158.7 0.000437781
4.87734e-06 158.8 0.000437878
4.87668e-06 158.9 0.000437938
4.87558e-06 159 0.000438051
4.87476e-06 159.1 0.000438135
4.87397e-06 159.2 0.000438221
4.87325e-06 159.3 0.000438288
4.87229e-06 159.4 0.000438366
4.87119e-06 159.5 0.000438493
4.86983e-06 159.6 0.000438626
4.86755e-06 159.7 0.000438855
4.86614e-06 159.8 0.000439004
4.86265e-06 159.9 0.000439337
4.85901e-06 160 0.000439708
4.85691e-06 160.1 0.00043993
4.85951e-06 160.2 0.000439654
4.86484e-06 160.3 0.000439136
4.87236e-06 160.4 0.000438372
4.8898e-06 160.5 0.000436619
4.97717e-06 160.6 0.000427887
5.0843e-06 160.7 0.000417158
5.31287e-06 160.8 0.00039426
5.5133e-06 160.9 0.000374196
5.59064e-06 161 0.000366449
5.58799e-06 161.1 0.000366724
5.53054e-06 161.2 0.000372476
5.33703e-06 161.3 0.000391847
5.10793e-06 161.4 0.000414783
4.96787e-06 161.5 0.000428817
4.93257e-06 161.6 0.000432341
4.92025e-06 161.7 0.000433589
4.91188e-06 161.8 0.000434411
4.90563e-06 161.9 0.000435039
4.9018e-06 162 0.000435424
4.8986e-06 162.1 0.00043575
4.89625e-06 162.2 0.000435987
4.89424e-06 162.3 0.000436198
4.89172e-06 162.4 0.000436418
4.89081e-06 162.5 0.000436526
4.88961e-06 162.6 0.000436645
4.88798e-06 162.7 0.000436807
4.88699e-06 162.8 0.000436917
4.88591e-06 162.9 0.000437017
4.8844e-06 163 0.000437163
4.88361e-06 163.1 0.000437251
4.88289e-06 163.2 0.000437324
4.88184e-06 163.3 0.000437418
4.8816e-06 163.4 0.000437465
4.88086e-06 163.5 0.00043752
4.88004e-06 163.6 0.000437613
4.87888e-06 163.7 0.000437725
4.87804e-06 163.8 0.000437798
4.87738e-06 163.9 0.000437878
4.87613e-06 164 0.000437989
4.87437e-06 164.1 0.000438177
4.87281e-06 164.2 0.000438345
4.87037e-06 164.3 0.000438573
4.86744e-06 164.4 0.000438866
4.86365e-06 164.5 0.000439258
4.8613e-06 164.6 0.000439471
4.86452e-06 164.7 0.00043916
4.87015e-06 164.8 0.000438601
4.87762e-06 164.9 0.000437837
4.89797e-06 165 0.000435806
4.99406e-06 165.1 0.000426187
5.09853e-06 165.2 0.00041572
5.33827e-06 165.3 0.000391722
5.53003e-06 165.4 0.000372512
5.59862e-06 165.5 0.000365643
5.59198e-06 165.6 0.00036632
5.52775e-06 165.7 0.000372735
5.32548e-06 165.8 0.000392994
5.09562e-06 165.9 0.000416019
4.9675e-06 166 0.000428838
4.93646e-06 166.1 0.000431967
4.9243e-06 166.2 0.000433177
4.9158e-06 166.3 0.000434023
4.91078e-06 166.4 0.000434544
4.90597e-06 166.5 0.000435006
4.90309e-06 166.6 0.000435287
4.90063e-06 166.7 0.000435548
4.89838e-06 166.8 0.000435753
4.89653e-06 166.9 0.000435948
4.89517e-06 167 0.000436088
4.89342e-06 167.1 0.000436259
4.89261e-06 167.2 0.000436355
4.8913e-06 167.3 0.000436473
4.88986e-06 167.4 0.000436614
4.88928e-06 167.5 0.000436687
4.88798e-06 167.6 0.000436794
4.88682e-06 167.7 0.000436917
4.88569e-06 167.8 0.000437021
4.88521e-06 167.9 0.000437079
4.8847e-06 168 0.00043714
4.88416e-06 168.1 0.000437201
4.88294e-06 168.2 0.000437311
4.88243e-06 168.3 0.000437371
4.88159e-06 168.4 0.000437455
4.88022e-06 168.5 0.000437583
4.87906e-06 168.6 0.000437713
4.87694e-06 168.7 0.000437907
4.87465e-06 168.8 0.000438143
4.87189e-06 168.9 0.000438428
4.86763e-06 169 0.000438832
4.86606e-06 169.1 0.00043902
4.86936e-06 169.2 0.000438681
4.87437e-06 169.3 0.000438169
4.88265e-06 169.4 0.00043736
4.90382e-06 169.5 0.000435239
5.00429e-06 169.6 0.00042517
5.10987e-06 169.7 0.000414609
5.35191e-06 169.8 0.000390352
5.54135e-06 169.9 0.000371394
5.6059e-06 170 0.000364932
5.5969e-06 170.1 0.000365828
5.52939e-06 170.2 0.000372579
5.32337e-06 170.3 0.000393218
5.09234e-06 170.4 0.000416347
4.97065e-06 170.5 0.000428541
4.94008e-06 170.6 0.000431587
4.92809e-06 170.7 0.000432791
4.92004e-06 170.8 0.000433604
4.91424e-06 170.9 0.000434175
4.90982e-06 171 0.000434616
4.9075e-06 171.1 0.000434855
4.90484e-06 171.2 0.000435119
4.90279e-06 171.3 0.000435331
4.90132e-06 171.4 0.00043547
4.89914e-06 171.5 0.000435681
4.89833e-06 171.6 0.000435777
4.89699e-06 171.7 0.000435908
4.8955e-06 171.8 0.000436055
4.89513e-06 171.9 0.000436095
4.89358e-06 172 0.000436244
4.89221e-06 172.1 0.000436377
4.89197e-06 172.2 0.000436419
4.89086e-06 172.3 0.000436521
4.89048e-06 172.4 0.00043657
4.8897e-06 172.5 0.00043664
4.88872e-06 172.6 0.000436731
4.88769e-06 172.7 0.000436839
4.88695e-06 172.8 0.00043691
4.88567e-06 172.9 0.000437022
4.88486e-06 173 0.000437124
4.88286e-06 173.1 0.000437305
4.88071e-06 173.2 0.000437524
4.87923e-06 173.3 0.000437692
4.87507e-06 173.4 0.000438092
4.8715e-06 173.5 0.000438468
4.87047e-06 173.6 0.000438562
4.87395e-06 173.7 0.000438197
4.8801e-06 173.8 0.000437604
4.8891e-06 173.9 0.000436692
4.91618e-06 174 0.000433971
5.03253e-06 174.1 0.000422338
5.14664e-06 174.2 0.0004109
5.39562e-06 174.3 0.000385977
5.56686e-06 174.4 0.000368833
5.61313e-06 174.5 0.000364191
5.59554e-06 174.6 0.000365953
5.51093e-06 174.7 0.000374422
5.29096e-06 174.8 0.000396442
5.0608e-06 174.9 0.000419505
4.96585e-06 175 0.000429001
4.94211e-06 175.1 0.00043138
4.93124e-06 175.2 0.000432481
4.92304e-06 175.3 0.000433284
4.91743e-06 175.4 0.000433852
4.91454e-06 175.5 0.000434151
4.91108e-06 175.6 0.000434487
4.90909e-06 175.7 0.000434694
4.90721e-06 175.8 0.000434882
4.90515e-06 175.9 0.000435082
4.90384e-06 176 0.000435223
4.90216e-06 176.1 0.00043538
4.90049e-06 176.2 0.000435542
4.89977e-06 176.3 0.000435631
4.89807e-06 176.4 0.000435781
4.89731e-06 176.5 0.000435863
4.89653e-06 176.6 0.000435954
4.89552e-06 176.7 0.000436039
4.89468e-06 176.8 0.000436138
4.89438e-06 176.9 0.000436172
4.89319e-06 177 0.00043627
4.89294e-06 177.1 0.000436318
4.89205e-06 177.2 0.000436399
4.89097e-06 177.3 0.000436505
4.8899e-06 177.4 0.00043662
4.88834e-06 177.5 0.000436764
4.88671e-06 177.6 0.000436934
4.88475e-06 177.7 0.000437128
4.88191e-06 177.8 0.000437408
4.87888e-06 177.9 0.000437716
4.87505e-06 178 0.000438098
4.87415e-06 178.1 0.000438181
4.87866e-06 178.2 0.00043774
4.88473e-06 178.3 0.000437122
4.89456e-06 178.4 0.00043613
4.93041e-06 178.5 0.000432566
5.05318e-06 178.6 0.000420258
5.18328e-06 178.7 0.000407231
5.42846e-06 178.8 0.00038269
5.58416e-06 178.9 0.000367086
5.6192e-06 179 0.000363584
5.59522e-06 179.1 0.000365987
5.4941e-06 179.2 0.000376107
5.26667e-06 179.3 0.00039889
5.0435e-06 179.4 0.000421221
4.96434e-06 179.5 0.00042914
4.94502e-06 179.6 0.000431096
4.93363e-06 179.7 0.000432224
4.92609e-06 179.8 0.000432974
4.92146e-06 179.9 0.000433455
4.91752e-06 180 0.000433829
4.91507e-06 180.1 0.000434099
4.91283e-06 180.2 0.000434313
4.91064e-06 180.3 0.000434525
4.90911e-06 180.4 0.000434681
4.90739e-06 180.5 0.000434852
4.90544e-06 180.6 0.000435037
4.9048e-06 180.7 0.000435125
4.90332e-06 180.8 0.000435253
4.90202e-06 180.9 0.000435396
4.90127e-06 181 0.000435479
4.89999e-06 181.1 0.00043559
4.89961e-06 181.2 0.000435643
4.89893e-06 181.3 0.000435714
4.89754e-06 181.4 0.000435842
4.8974e-06 181.5 0.000435869
4.89682e-06 181.6 0.000435917
4.89566e-06 181.7 0.000436029
4.89518e-06 181.8 0.000436087
4.8936e-06 181.9 0.000436235
4.89219e-06 182 0.000436375
4.89115e-06 182.1 0.000436493
4.88892e-06 182.2 0.000436696
4.88648e-06 182.3 0.000436961
4.88314e-06 182.4 0.000437295
4.87861e-06 182.5 0.000437737
4.87876e-06 182.6 0.000437726
4.88317e-06 182.7 0.000437284
4.88913e-06 182.8 0.000436684
4.90015e-06 182.9 0.000435596
4.93976e-06 183 0.000431616
5.06449e-06 183.1 0.000419127
5.20519e-06 183.2 0.000405047
5.44519e-06 183.3 0.000380998
5.59445e-06 183.4 0.000366064
5.62501e-06 183.5 0.000363007
5.5971e-06 183.6 0.000365796
5.48858e-06 183.7 0.000376673
5.2583e-06 183.8 0.00039972
5.04142e-06 183.9 0.000421441
4.96775e-06 184 0.000428822
4.94866e-06 184.1 0.000430723
4.93814e-06 184.2 0.000431778
4.93089e-06 184.3 0.00043251
4.92562e-06 184.4 0.000433037
4.92241e-06 184.5 0.000433365
4.91947e-06 184.6 0.000433659
4.91667e-06 184.7 0.000433921
4.91533e-06 184.8 0.000434081
4.91296e-06 184.9 0.000434301
4.91088e-06 185 0.000434503
4.91003e-06 185.1 0.0004346
4.90855e-06 185.2 0.000434743
4.90764e-06 185.3 0.00043483
4.90644e-06 185.4 0.000434951
4.90524e-06 185.5 0.000435063
4.90436e-06 185.6 0.00043517
4.90355e-06 185.7 0.000435243
4.90237e-06 185.8 0.000435353
4.90234e-06 185.9 0.000435371
4.90104e-06 186 0.000435484
4.90018e-06 186.1 0.000435572
4.8997e-06 186.2 0.000435639
4.89815e-06 186.3 0.000435781
4.89735e-06 186.4 0.000435865
4.89599e-06 186.5 0.000436
4.89403e-06 186.6 0.000436172
4.89237e-06 186.7 0.000436341
4.88937e-06 186.8 0.000436637
4.88568e-06 186.9 0.000437025
4.8828e-06 187 0.000437328
4.88285e-06 187.1 0.000437307
4.88752e-06 187.2 0.00043685
4.89451e-06 187.3 0.00043615
4.90685e-06 187.4 0.000434909
4.96202e-06 187.5 0.000429383
5.08627e-06 187.6 0.000416951
5.25692e-06 187.7 0.000399849
5.48638e-06 187.8 0.000376891
5.6113e-06 187.9 0.000364377
5.62794e-06 188 0.000362701
5.59167e-06 188.1 0.000366343
5.45347e-06 188.2 0.000380165
5.22034e-06 188.3 0.000403523
5.02607e-06 188.4 0.000422983
4.96609e-06 188.5 0.000428977
4.9499e-06 188.6 0.000430594
4.94012e-06 188.7 0.00043159
4.93294e-06 188.8 0.000432289
4.92885e-06 188.9 0.000432719
4.92521e-06 189 0.000433071
4.92179e-06 189.1 0.000433398
4.92035e-06 189.2 0.000433562
4.91807e-06 189.3 0.000433797
4.91627e-06 189.4 0.000433975
4.91521e-06 189.5 0.000434083
4.9135e-06 189.6 0.000434253
4.91232e-06 189.7 0.000434365
4.91123e-06 189.8 0.00043448
4.90974e-06 189.9 0.000434616
4.90879e-06 190 0.00043472
4.90791e-06 190.1 0.000434812
4.90664e-06 190.2 0.000434918
4.90619e-06 190.3 0.000434971
4.90526e-06 190.4 0.000435056
4.90445e-06 190.5 0.000435139
4.90421e-06 190.6 0.00043518
4.90285e-06 190.7 0.000435299
4.9023e-06 190.8 0.000435363
4.90103e-06 190.9 0.000435493
4.89927e-06 191 0.000435667
4.89812e-06 191.1 0.000435787
4.89563e-06 191.2 0.000436038
4.89228e-06 191.3 0.000436364
4.88875e-06 191.4 0.000436738
4.88539e-06 191.5 0.000437046
4.88695e-06 191.6 0.00043689
4.89266e-06 191.7 0.000436331
4.89989e-06 191.8 0.000435597
4.91654e-06 191.9 0.000433948
4.99456e-06 192 0.000426123
5.10518e-06 192.1 0.000415031
5.3168e-06 192.2 0.00039386
5.52983e-06 192.3 0.000372529
5.62459e-06 192.4 0.000363024
5.62957e-06 192.5 0.000362547
5.58087e-06 192.6 0.000367418
5.40906e-06 192.7 0.000384621
5.17803e-06 192.8 0.000407757
5.0131e-06 192.9 0.000424276
4.96604e-06 193 0.00042898
4.95204e-06 193.1 0.000430388
4.94241e-06 193.2 0.000431339
4.93632e-06 193.3 0.000431972
4.93171e-06 193.4 0.000432418
4.9281e-06 193.5 0.000432771
4.92597e-06 193.6 0.000433011
4.92361e-06 193.7 0.000433234
4.9217e-06 193.8 0.000433421
4.92017e-06 193.9 0.000433581
4.91828e-06 194 0.000433744
4.91686e-06 194.1 0.000433906
4.91579e-06 194.2 0.000434011
4.91418e-06 194.3 0.00043416
4.91356e-06 194.4 0.000434242
4.91246e-06 194.5 0.000434358
4.91095e-06 194.6 0.000434495
4.91056e-06 194.7 0.000434548
4.9095e-06 194.8 0.00043464
4.90851e-06 194.9 0.000434742
4.90837e-06 195 0.000434764
4.90709e-06 195.1 0.000434876
4.90646e-06 195.2 0.000434949
4.90546e-06 195.3 0.000435056
4.90365e-06 195.4 0.000435227
4.90256e-06 195.5 0.000435347
4.90057e-06 195.6 0.000435536
4.89819e-06 195.7 0.000435761
4.89606e-06 195.8 0.000436011
4.89153e-06 195.9 0.000436447
4.8885e-06 196 0.000436746
4.89117e-06 196.1 0.000436485
4.8961e-06 196.2 0.000435982
4.90388e-06 196.3 0.000435215
4.92184e-06 196.4 0.000433417
5.00693e-06 196.5 0.000424879
5.11437e-06 196.6 0.000414148
5.33516e-06 196.7 0.000392027
5.5437e-06 196.8 0.000371141
5.63128e-06 196.9 0.000362384
5.63187e-06 197 0.000362313
5.57997e-06 197.1 0.000367513
5.40156e-06 197.2 0.000385381
5.17036e-06 197.3 0.000408515
5.01339e-06 197.4 0.000424241
4.96841e-06 197.5 0.000428754
4.95434e-06 197.6 0.000430138
4.946e-06 197.7 0.000430999
4.9394e-06 197.8 0.00043165
4.93476e-06 197.9 0.000432107
4.93197e-06 198 0.000432398
4.92918e-06 198.1 0.000432664
4.92685e-06 198.2 0.000432905
4.92521e-06 198.3 0.000433073
4.92352e-06 198.4 0.000433233
4.92172e-06 198.5 0.000433424
4.92046e-06 198.6 0.000433552
4.91878e-06 198.7 0.000433712
4.91774e-06 198.8 0.000433819
4.9168e-06 198.9 0.000433913
4.91566e-06 199 0.000434018
4.91494e-06 199.1 0.000434104
4.91365e-06 199.2 0.000434229
4.91256e-06 199.3 0.00043434
4.91195e-06 199.4 0.000434404
4.91125e-06 199.5 0.000434467
4.91046e-06 199.6 0.000434549
4.90953e-06 199.7 0.000434637
4.90826e-06 199.8 0.000434764
4.90801e-06 199.9 0.000434815
4.90618e-06 200 0.000434976
4.90409e-06 200.1 0.000435201
4.90217e-06 200.2 0.000435394
4.89858e-06 200.3 0.000435742
4.89455e-06 200.4 0.000436148
4.89222e-06 200.5 0.000436392
4.8942e-06 200.6 0.00043618
4.89984e-06 200.7 0.000435616
4.90766e-06 200.8 0.000434827
4.92653e-06 200.9 0.000432934
5.01973e-06 201 0.000423619
5.12532e-06 201.1 0.000413041
5.35232e-06 201.2 0.000390309
5.55717e-06 201.3 0.000369804
5.63591e-06 201.4 0.00036191
5.63379e-06 201.5 0.000362129
5.57754e-06 201.6 0.000367766
5.3895e-06 201.7 0.000386577
5.15809e-06 201.8 0.00040976
5.01167e-06 201.9 0.000424414
4.9698e-06 202 0.000428591
4.95724e-06 202.1 0.000429867
4.94823e-06 202.2 0.000430764
4.94185e-06 202.3 0.000431397
4.93808e-06 202.4 0.000431786
4.93461e-06 202.5 0.000432115
4.93213e-06 202.6 0.000432385
4.93022e-06 202.7 0.000432579
4.92819e-06 202.8 0.000432772
4.92706e-06 202.9 0.000432903
4.92511e-06 203 0.000433088
4.92332e-06 203.1 0.000433262
4.92279e-06 203.2 0.000433334
4.92101e-06 203.3 0.000433496
4.9198e-06 203.4 0.000433616
4.91942e-06 203.5 0.000433671
4.91796e-06 203.6 0.000433799
4.9172e-06 203.7 0.000433878
4.91625e-06 203.8 0.000433986
4.91541e-06 203.9 0.000434054
4.91472e-06 204 0.000434131
4.91396e-06 204.1 0.000434199
4.91271e-06 204.2 0.000434324
4.91252e-06 204.3 0.000434364
4.91071e-06 204.4 0.000434517
4.90907e-06 204.5 0.0004347
4.90696e-06 204.6 0.000434904
4.90445e-06 204.7 0.000435153
4.90153e-06 204.8 0.000435454
4.89763e-06 204.9 0.000435842
4.89547e-06 205 0.000436054
4.89872e-06 205.1 0.000435735
4.90499e-06 205.2 0.000435099
4.91429e-06 205.3 0.000434172
4.94317e-06 205.4 0.000431293
5.05679e-06 205.5 0.000419895
5.17601e-06 205.6 0.000407962
5.41513e-06 205.7 0.000384026
5.59474e-06 205.8 0.000366032
5.64532e-06 205.9 0.000360979
5.63057e-06 206 0.000362447
5.55072e-06 206.1 0.00037045
5.34054e-06 206.2 0.000391503
5.10592e-06 206.3 0.000414996
4.99808e-06 206.4 0.000425782
4.97091e-06 206.5 0.000428515
4.95879e-06 206.6 0.000429717
4.95026e-06 206.7 0.000430581
4.94512e-06 206.8 0.000431093
4.94102e-06 206.9 0.000431496
4.93808e-06 207 0.000431798
4.93545e-06 207.1 0.00043205
4.93303e-06 207.2 0.000432294
4.93218e-06 207.3 0.000432397
4.93025e-06 207.4 0.000432578
4.92826e-06 207.5 0.000432775
4.92732e-06 207.6 0.000432883
4.926e-06 207.7 0.000432998
4.92476e-06 207.8 0.000433135
4.92361e-06 207.9 0.000433246
4.92231e-06 208 0.000433379
4.92149e-06 208.1 0.00043346
4.92063e-06 208.2 0.000433546
4.91908e-06 208.3 0.000433686
4.91888e-06 208.4 0.000433723
4.91792e-06 208.5 0.000433803
4.91692e-06 208.6 0.000433903
4.9163e-06 208.7 0.000433977
4.91468e-06 208.8 0.00043413
4.91372e-06 208.9 0.00043423
4.91193e-06 209 0.000434409
4.90984e-06 209.1 0.000434611
4.90734e-06 209.2 0.000434868
4.90384e-06 209.3 0.000435216
4.89943e-06 209.4 0.000435653
4.89994e-06 209.5 0.000435621
4.90397e-06 209.6 0.000435216
4.911e-06 209.7 0.000434508
4.92321e-06 209.8 0.000433294
4.97099e-06 209.9 0.000428496
5.09426e-06 210 0.000416162
5.25333e-06 210.1 0.000400233
5.48241e-06 210.2 0.000377283
5.6245e-06 210.3 0.000363063
5.64919e-06 210.4 0.000360578
5.61768e-06 210.5 0.000363737
5.49685e-06 210.6 0.000375849
5.26808e-06 210.7 0.000398743
5.05818e-06 210.8 0.000419765
4.98697e-06 210.9 0.000426896
4.96903e-06 211 0.000428673
4.9584e-06 211.1 0.000429752
4.95105e-06 211.2 0.000430472
4.94592e-06 211.3 0.000430993
4.94278e-06 211.4 0.000431317
4.93965e-06 211.5 0.000431626
4.93693e-06 211.6 0.000431889
4.93545e-06 211.7 0.000432047
4.93339e-06 211.8 0.000432245
4.93182e-06 211.9 0.000432409
4.93076e-06 212 0.000432522
4.92899e-06 212.1 0.000432683
4.92807e-06 212.2 0.000432796
4.92701e-06 212.3 0.0004329
4.92543e-06 212.4 0.000433048
4.92506e-06 212.5 0.000433099
4.92378e-06 212.6 0.000433217
4.92254e-06 212.7 0.000433329
4.92225e-06 212.8 0.00043338
4.92127e-06 212.9 0.000433462
4.92038e-06 213 0.000433557
4.91977e-06 213.1 0.000433624
4.91824e-06 213.2 0.000433767
4.91741e-06 213.3 0.000433861
4.91571e-06 213.4 0.000434023
4.91331e-06 213.5 0.000434257
4.91155e-06 213.6 0.000434441
4.90876e-06 213.7 0.000434722
4.90432e-06 213.8 0.000435165
4.90191e-06 213.9 0.000435421
4.90401e-06 214 0.000435181
4.91293e-06 214.1 0.000434294
4.92039e-06 214.2 0.00043356
4.92445e-06 214.3 0.000433131
4.92655e-06 214.4 0.000432937
4.92803e-06 214.5 0.00043279
4.92838e-06 214.6 0.000432745
4.92897e-06 214.7 0.000432702
4.92886e-06 214.8 0.000432706
4.92861e-06 214.9 0.000432731
4.92869e-06 215 0.000432729
4.92832e-06 215.1 0.000432758
4.92782e-06 215.2 0.00043281
4.92817e-06 215.3 0.000432793
4.92762e-06 215.4 0.000432835
4.92781e-06 215.5 0.000432822
4.92772e-06 215.6 0.000432835
4.92733e-06 215.7 0.000432864
4.9274e-06 215.8 0.000432863
4.92705e-06 215.9 0.000432887
4.92676e-06 216 0.000432927
4.9271e-06 216.1 0.000432898
4.92631e-06 216.2 0.000432956
4.92613e-06 216.3 0.000432985
4.92596e-06 216.4 0.000432999
4.92498e-06 216.5 0.000433092
4.92511e-06 216.6 0.000433089
4.92501e-06 216.7 0.000433099
4.92426e-06 216.8 0.000433175
4.92406e-06 216.9 0.0004332
4.92292e-06 217 0.000433301
4.92247e-06 217.1 0.000433348
4.92225e-06 217.2 0.000433376
4.92199e-06 217.3 0.0004334
4.92109e-06 217.4 0.000433499
4.9208e-06 217.5 0.000433527
4.91982e-06 217.6 0.000433603
4.9198e-06 217.7 0.00043363
4.91923e-06 217.8 0.000433666
4.91847e-06 217.9 0.000433744
4.91836e-06 218 0.000433771
4.91731e-06 218.1 0.00043386
4.91719e-06 218.2 0.000433878
4.91725e-06 218.3 0.000433886
4.91658e-06 218.4 0.000433938
4.91635e-06 218.5 0.000433962
4.91611e-06 218.6 0.000433989
4.91499e-06 218.7 0.000434087
4.91449e-06 218.8 0.000434151
4.91421e-06 218.9 0.00043417
4.91397e-06 219 0.000434195
4.91385e-06 219.1 0.00043422
4.9131e-06 219.2 0.000434278
4.91239e-06 219.3 0.000434343
4.91253e-06 219.4 0.000434343
4.91137e-06 219.5 0.000434448
4.91142e-06 219.6 0.000434456
4.91116e-06 219.7 0.000434471
4.91086e-06 219.8 0.000434502
4.91076e-06 219.9 0.000434523
4.91019e-06 220 0.00043458
4.90948e-06 220.1 0.000434642
4.90981e-06 220.2 0.000434618
4.90917e-06 220.3 0.00043468
4.90909e-06 220.4 0.000434693
4.90897e-06 220.5 0.000434705
4.90836e-06 220.6 0.000434745
4.90859e-06 220.7 0.00043475
4.90827e-06 220.8 0.000434767
4.90788e-06 220.9 0.000434809
4.90805e-06 221 0.000434796
4.90799e-06 221.1 0.000434797
4.90788e-06 221.2 0.000434805
4.90827e-06 221.3 0.000434776
4.90764e-06 221.4 0.000434833
4.90768e-06 221.5 0.000434834
4.90805e-06 221.6 0.000434807
4.90762e-06 221.7 0.000434836
4.90777e-06 221.8 0.000434821
4.90796e-06 221.9 0.000434801
4.9072e-06 222 0.000434867
4.90782e-06 222.1 0.00043482
4.9076e-06 222.2 0.000434835
4.90723e-06 222.3 0.000434865
4.90798e-06 222.4 0.000434805
4.90803e-06 222.5 0.00043479
4.90782e-06 222.6 0.000434811
4.9081e-06 222.7 0.000434797
4.9079e-06 222.8 0.000434802
4.90763e-06 222.9 0.000434836
4.90833e-06 223 0.000434769
4.9083e-06 223.1 0.000434755
4.90851e-06 223.2 0.000434741
4.90858e-06 223.3 0.000434727
4.91089e-06 223.4 0.000434495
4.91276e-06 223.5 0.000434322
4.91294e-06 223.6 0.000434292
4.9131e-06 223.7 0.000434283
4.91392e-06 223.8 0.000434215
4.91357e-06 223.9 0.000434238
4.9137e-06 224 0.000434235
4.91406e-06 224.1 0.000434202
4.91374e-06 224.2 0.000434217
4.91436e-06 224.3 0.000434173
4.91465e-06 224.4 0.000434134
4.91422e-06 224.5 0.000434162
4.91492e-06 224.6 0.000434117
4.91501e-06 224.7 0.000434097
4.91497e-06 224.8 0.000434103
4.91545e-06 224.9 0.000434059
4.91545e-06 225 0.000434048
4.9162e-06 225.1 0.000433978
4.91631e-06 225.2 0.000433967
4.91623e-06 225.3 0.000433966
4.91706e-06 225.4 0.000433895
4.91735e-06 225.5 0.000433858
4.91741e-06 225.6 0.000433858
4.91864e-06 225.7 0.000433742
4.91828e-06 225.8 0.000433759
4.91867e-06 225.9 0.000433736
4.91918e-06 226 0.000433693
4.91912e-06 226.1 0.000433682
4.91965e-06 226.2 0.000433644
4.92012e-06 226.3 0.00043358
4.92018e-06 226.4 0.000433574
4.92113e-06 226.5 0.000433499
4.92116e-06 226.6 0.000433479
4.92129e-06 226.7 0.000433476
4.922e-06 226.8 0.000433409
4.92203e-06 226.9 0.000433403
4.92278e-06 227 0.000433332
4.9237e-06 227.1 0.000433238
4.92368e-06 227.2 0.000433239
4.92422e-06 227.3 0.000433189
4.92492e-06 227.4 0.000433116
4.92497e-06 227.5 0.000433113
4.9258e-06 227.6 0.00043304
4.92596e-06 227.7 0.000433002
4.92638e-06 227.8 0.000432963
4.92714e-06 227.9 0.000432897
4.9277e-06 228 0.000432833
4.92837e-06 228.1 0.000432775
4.92846e-06 228.2 0.000432767
4.92871e-06 228.3 0.000432727
4.92943e-06 228.4 0.000432665
4.93018e-06 228.5 0.000432583
4.93048e-06 228.6 0.000432545
4.9313e-06 228.7 0.000432483
4.93142e-06 228.8 0.000432452
4.93203e-06 228.9 0.000432402
4.93296e-06 229 0.000432308
4.93302e-06 229.1 0.000432297
4.93405e-06 229.2 0.0004322
4.93481e-06 229.3 0.000432127
4.93525e-06 229.4 0.000432071
4.93572e-06 229.5 0.000432036
4.93663e-06 229.6 0.000431938
4.93662e-06 229.7 0.000431939
4.93778e-06 229.8 0.000431824
4.93794e-06 229.9 0.000431802
4.93839e-06 230 0.000431758
4.93951e-06 230.1 0.000431656
4.93971e-06 230.2 0.000431615
4.94017e-06 230.3 0.000431575
4.94095e-06 230.4 0.000431499
4.94198e-06 230.5 0.00043139
4.94327e-06 230.6 0.000431274
4.94497e-06 230.7 0.000431101
4.94651e-06 230.8 0.00043095
4.94844e-06 230.9 0.00043076
4.9486e-06 231 0.000430738
4.94931e-06 231.1 0.000430667
4.95024e-06 231.2 0.000430585
4.95041e-06 231.3 0.000430564
4.95094e-06 231.4 0.000430509
4.95196e-06 231.5 0.000430409
4.95188e-06 231.6 0.000430403
4.95284e-06 231.7 0.000430324
4.95334e-06 231.8 0.000430263
4.95381e-06 231.9 0.000430215
4.95486e-06 232 0.000430126
4.95541e-06 232.1 0.000430053
4.95571e-06 232.2 0.000430023
4.95631e-06 232.3 0.000429969
4.95692e-06 232.4 0.000429897
4.95792e-06 232.5 0.000429817
4.95848e-06 232.6 0.000429765
4.95871e-06 232.7 0.000429721
4.95985e-06 232.8 0.000429633
4.96011e-06 232.9 0.000429598
4.96072e-06 233 0.000429531
4.96141e-06 233.1 0.000429475
4.9616e-06 233.2 0.000429438
4.96201e-06 233.3 0.0004294
4.96315e-06 233.4 0.000429292
4.96306e-06 233.5 0.000429285
4.96399e-06 233.6 0.000429205
4.96453e-06 233.7 0.000429143
4.96434e-06 233.8 0.000429165
4.96557e-06 233.9 0.000429046
