# Supplementary material for: A modular organic neuromorphic spiking circuit for retina-inspired sensory coding and neurotransmitter-mediated neural pathways
Source: Nat Commun. 2024 Apr 3;15:2868. doi: 10.1038/s41467-024-47226-3 (PMC10991258; doi:10.1038/s41467-024-47226-3)
Supplement: Supplementary file 3 — Source Data [file 41467_2024_47226_MOESM3_ESM.zip › DATA_Feb/SI/SI_32.txt]

freq	freq_fit	phase_fit	phse	freq	freq_fit	zet	zet_fit	freq	freq_fit	phase	phase_fit	freq	freq_fit	zed	zed_fit	freq	freq_fit	phase	phase_fit
2.79035	0.030958903	5	5	5	5	84.87690000000001	97.57079869	5	5	8.331860000000001	1.717266515	5	5	6099.59	7953.92359	5	5	24.3157	0.249159143
2.32296	0.037819368	4.913043621	4.913043621	4.913043621	4.913043621	85.6259	97.57081684000001	4.913043621	4.913043621	7.97375	2.097484608	4.913043621	4.913043621	6468.15	7953.960682	4.913043621	4.913043621	28.3427	0.304391034
2.53158	0.046199806	4.826087118	4.826087118	4.826087118	4.826087118	86.2136	97.57084233	4.826087118	4.826087118	8.847060000000001	2.561614267	4.826087118	4.826087118	6878.02	7954.016042	4.826087118	4.826087118	30.79	0.371865888
2.72564	0.056436841	4.739130706	4.739130706	4.739130706	4.739130706	86.73860000000001	97.57087823000001	4.739130706	4.739130706	9.65997	3.127950589	4.739130706	4.739130706	7358.92	7954.098666	4.739130706	4.739130706	33.5876	0.45429687
2.84905	0.068941722	4.652173791	4.652173791	4.652173791	4.652173791	87.3092	97.57092892	4.652173791	4.652173791	10.6216	3.818603061	4.652173791	4.652173791	7974.66	7954.22198	4.652173791	4.652173791	36.3821	0.554998957
2.90537	0.08421651600000001	4.565217162	4.565217162	4.565217162	4.565217162	87.8383	97.57100067	4.565217162	4.565217162	11.5998	4.660124554	4.565217162	4.565217162	8699.959999999999	7954.406022	4.565217162	4.565217162	39.4388	0.678019357
2.94231	0.102874559	4.478260506	4.478260506	4.478260506	4.478260506	88.3963	97.57110246000001	4.478260506	4.478260506	12.8576	5.684161041	4.478260506	4.478260506	9582.360000000001	7954.680696	4.478260506	4.478260506	42.3215	0.8283020639999999
2.95045	0.125664808	4.391303924	4.391303924	4.391303924	4.391303924	88.8832	97.57124725	4.391303924	4.391303924	14.3332	6.927934762	4.391303924	4.391303924	10682	7955.090629	4.391303924	4.391303924	45.0595	1.01188322
3.0011	0.153501578	4.304348325	4.304348325	4.304348325	4.304348325	89.4256	97.57145369	4.304348325	4.304348325	16.0202	8.434359568	4.304348325	4.304348325	12031	7955.702403	4.304348325	4.304348325	47.7055	1.236128761
3.06863	0.187502366	4.217391811	4.217391811	4.217391811	4.217391811	89.911	97.57174877999999	4.217391811	4.217391811	17.9778	10.25146293	4.217391811	4.217391811	13623.1	7956.615395	4.217391811	4.217391811	49.7706	1.510034861
3.10453	0.229031669	4.130433484	4.130433484	4.130433484	4.130433484	90.3815	97.57217159	4.130433484	4.130433484	20.1975	12.43026051	4.130433484	4.130433484	15559.6	7957.97787	4.130433484	4.130433484	51.6719	1.844572312
3.22348	0.279750908	4.04348017	4.04348017	4.04348017	4.04348017	90.93340000000001	97.57277876000001	4.04348017	4.04348017	22.6005	15.02003843	4.04348017	4.04348017	17825.9	7960.010799	4.04348017	4.04348017	53.0108	2.253071531
3.39082	0.341698923	3.956521872	3.956521872	3.956521872	3.956521872	91.4036	97.57365279	3.956521872	3.956521872	25.1909	18.06097434	3.956521872	3.956521872	20484.6	7963.044137	3.956521872	3.956521872	53.8901	2.751837976
3.61963	0.417353701	3.869564942	3.869564942	3.869564942	3.869564942	91.8853	97.57491369	3.869564942	3.869564942	27.7693	21.57044225	3.869564942	3.869564942	23575.4	7967.569183	3.869564942	3.869564942	54.2037	3.360586875
3.87859	0.509744553	3.782608768	3.782608768	3.782608768	3.782608768	92.3147	97.57673655000001	3.782608768	3.782608768	30.4515	25.52666674	3.782608768	3.782608768	27170.1	7974.31796	3.782608768	3.782608768	54.2703	4.103229864
4.16005	0.622569283	3.695652384	3.695652384	3.695652384	3.695652384	92.8194	97.57937728	3.695652384	3.695652384	33.0178	29.85043108	3.695652384	3.695652384	31131.6	7984.379882	3.695652384	3.695652384	53.8846	5.008602426
4.64716	0.760338388	3.608696081	3.608696081	3.608696081	3.608696081	93.2009	97.58321029	3.608696081	3.608696081	35.3669	34.39312137	3.608696081	3.608696081	35727.7	7999.373688	3.608696081	3.608696081	53.0179	6.111229338
5.17023	0.92855519	3.521739401	3.521739401	3.521739401	3.521739401	93.91289999999999	97.58878419	3.521739401	3.521739401	37.4602	38.94068584	3.521739401	3.521739401	40614.7	8021.699845	3.521739401	3.521739401	51.5531	7.452057556
5.87579	1.133928523	3.434782805	3.434782805	3.434782805	3.434782805	94.52670000000001	97.59690375	3.434782805	3.434782805	39.1819	43.23833278	3.434782805	3.434782805	46150.7	8054.906417	3.434782805	3.434782805	50.4478	9.078884615
6.68814	1.384638132	3.347825511	3.347825511	3.347825511	3.347825511	95.206	97.60875097	3.347825511	3.347825511	40.5961	47.03040791	3.347825511	3.347825511	52159.1	8104.214498	3.347825511	3.347825511	48.4772	11.04623207
7.38287	1.690634974	3.260870041	3.260870041	3.260870041	3.260870041	95.80589999999999	97.62606266	3.260870041	3.260870041	41.7229	50.0993134	3.260870041	3.260870041	58462.5	8177.251989	3.260870041	3.260870041	46.343	13.41386772
7.49566	2.06404193	3.17391434	3.17391434	3.17391434	3.17391434	95.7775	97.65139465999999	3.17391434	3.17391434	42.3839	52.28984632	3.17391434	3.17391434	64685	8285.062426	3.17391434	3.17391434	44.4305	16.24351635
8.34862	2.519587273	3.086957464	3.086957464	3.086957464	3.086957464	97.0179	97.68850911	3.086957464	3.086957464	42.7532	53.51444206	3.086957464	3.086957464	71528.7	8443.410903	3.086957464	3.086957464	42.1869	19.59196838
9.289300000000001	3.075122637	3	3	3	3	98.56659999999999	97.74294509000001	3	3	42.6979	53.7472274	3	3	78079.7	8674.372601999999	3	3	39.8911	23.49979599
10.4396	3.752219433	2.913043621	2.913043621	2.913043621	2.913043621	100.539	97.82285774	2.913043621	2.913043621	42.4539	53.0161097	2.913043621	2.913043621	83913.10000000001	9008.070553	2.913043621	2.913043621	37.1669	27.97542504
11.4242	4.576867159	2.826087118	2.826087118	2.826087118	2.826087118	102.887	97.94025449	2.826087118	2.826087118	41.9145	51.39831674	2.826087118	2.826087118	91907.60000000001	9484.300463	2.826087118	2.826087118	36.2385	32.97713119
12.6136	5.58014523	2.739130706	2.739130706	2.739130706	2.739130706	105.542	98.11279548	2.739130706	2.739130706	41.1281	49.01915957	2.739130706	2.739130706	98386	10153.60904	2.739130706	2.739130706	34.621	38.39874719
13.4754	6.798897233	2.652173791	2.652173791	2.652173791	2.652173791	108.444	98.3664193	2.652173791	2.652173791	40.2819	46.04904675	2.652173791	2.652173791	104738	11077.5897	2.652173791	2.652173791	33.0216	44.0693509
14.4477	8.276158124	2.565217162	2.565217162	2.565217162	2.565217162	111.533	98.73912068999999	2.565217162	2.565217162	39.19	42.69294011	2.565217162	2.565217162	110895	12328.48439	2.565217162	2.565217162	32.0036	49.77342238
15.4715	10.06116835	2.478260506	2.478260506	2.478260506	2.478260506	114.766	99.28634853	2.478260506	2.478260506	37.9795	39.1696472	2.478260506	2.478260506	117310	13988.91062	2.478260506	2.478260506	31.2764	55.2888477
16.6119	12.20839518	2.391303924	2.391303924	2.391303924	2.391303924	118.086	100.088547	2.391303924	2.391303924	36.7004	35.6853063	2.391303924	2.391303924	123676	16152.66987	2.391303924	2.391303924	30.8815	60.42747531
17.9425	14.7748972	2.304348325	2.304348325	2.304348325	2.304348325	121.492	101.2614241	2.304348325	2.304348325	35.3255	32.40959564	2.304348325	2.304348325	130063	18927.40229	2.304348325	2.304348325	30.7937	65.06180354
19.5058	17.81519128	2.217391811	2.217391811	2.217391811	2.217391811	124.708	102.9694672	2.217391811	2.217391811	33.9077	29.46218164	2.217391811	2.217391811	137223	22439.33505	2.217391811	2.217391811	31.2537	69.13075018000001
21.5208	21.37224451	2.130433484	2.130433484	2.130433484	2.130433484	128.403	105.4425394	2.130433484	2.130433484	32.5553	26.91189046	2.130433484	2.130433484	145116	26839.41445	2.130433484	2.130433484	32.1173	72.6284879
24.0529	25.46400204	2.04348017	2.04348017	2.04348017	2.04348017	132.503	108.9942598	2.04348017	2.04348017	31.2184	24.78494349	2.04348017	2.04348017	154351	32310.2337	2.04348017	2.04348017	33.0422	75.58642141999999
27.055	30.06845528	1.956521872	1.956521872	1.956521872	1.956521872	138.427	114.0412347	1.956521872	1.956521872	29.9767	23.07627894	1.956521872	1.956521872	163778	39076.10009	1.956521872	1.956521872	34.5002	78.05695785
30.5743	35.10740687	1.869564942	1.869564942	1.869564942	1.869564942	144.767	121.1155551	1.869564942	1.869564942	28.8778	21.76194538	1.869564942	1.869564942	175279	47410.83855	1.869564942	1.869564942	36.1706	80.09957849
34.1973	40.44191404	1.782608768	1.782608768	1.782608768	1.782608768	157.469	130.8713189	1.782608768	1.782608768	27.7624	20.80766392	1.782608768	1.782608768	188943	57650.86203	1.782608768	1.782608768	38.9163	81.77351374
38.2484	45.88297545	1.695652384	1.695652384	1.695652384	1.695652384	170.971	144.0812551	1.695652384	1.695652384	26.7952	20.17527558	1.695652384	1.695652384	204123	70208.73551	1.695652384	1.695652384	40.2181	83.1330561
42.7979	51.22019384	1.608696081	1.608696081	1.608696081	1.608696081	185.035	161.6298118	1.608696081	1.608696081	25.9383	19.82657015	1.608696081	1.608696081	222041	85589.72509000001	1.608696081	1.608696081	42.4725	84.2255433
47.796	56.25921641	1.521739401	1.521739401	1.521739401	1.521739401	203.482	184.5134936	1.521739401	1.521739401	25.242	19.72532223	1.521739401	1.521739401	244028	104412.4488	1.521739401	1.521739401	44.8143	85.09082984
52.2993	60.85242641	1.434782805	1.434782805	1.434782805	1.434782805	229.437	213.8568204	1.434782805	1.434782805	24.6316	19.83820808	1.434782805	1.434782805	270170	127433.3763	1.434782805	1.434782805	47.2814	85.76144601999999
54.2777	64.91273923999999	1.347825511	1.347825511	1.347825511	1.347825511	273.593	250.9490892	1.347825511	1.347825511	24.2021	20.13503847	1.347825511	1.347825511	301326	155577.5722	1.347825511	1.347825511	49.728	86.26312014
54.9625	68.40972530000001	1.260870041	1.260870041	1.260870041	1.260870041	336.038	297.2953944	1.260870041	1.260870041	23.8537	20.58861637	1.260870041	1.260870041	338749	189973.8994	1.260870041	1.260870041	52.1674	86.61533584
59.1182	71.356047	1.17391434	1.17391434	1.17391434	1.17391434	383.812	354.6851276	1.17391434	1.17391434	23.6188	21.17448231	1.17391434	1.17391434	382251	232002.3609	1.17391434	1.17391434	54.5349	86.83190667
62.9564	73.79095309	1.086957464	1.086957464	1.086957464	1.086957464	444.043	425.2629488	1.086957464	1.086957464	23.5291	21.8705666	1.086957464	1.086957464	436011	283346.5186	1.086957464	1.086957464	56.7432	86.92136023
66.48220000000001	75.76665256	1	1	1	1	521.134	511.6079169	1	1	23.608	22.6568645	1	1	499945	346057.6738	1	1	58.6439	86.88722358
69.54089999999999	77.33885905	0.913043621	0.913043621	0.913043621	0.913043621	615.764	616.8211805	0.913043621	0.913043621	23.7613	23.51517395	0.913043621	0.913043621	575171	422631.6086	0.913043621	0.913043621	60.3561	86.72815018999999
72.1294	78.5611608	0.826087118	0.826087118	0.826087118	0.826087118	734.878	744.6298870000001	0.826087118	0.826087118	24.0683	24.42893895	0.826087118	0.826087118	666822	516103.0356	0.826087118	0.826087118	61.8355	86.43786692
74.32810000000001	79.48202053999999	0.739130706	0.739130706	0.739130706	0.739130706	878.7140000000001	899.4951628	0.739130706	0.739130706	24.4591	25.38307129	0.739130706	0.739130706	773279	630147.4007999999	0.739130706	0.739130706	63.09	86.00497063
76.0311	80.14369546	0.6521737909999999	0.6521737909999999	0.6521737909999999	0.6521737909999999	1055.72	1086.743015	0.6521737909999999	0.6521737909999999	24.7614	26.36388352	0.6521737909999999	0.6521737909999999	899851	769200.152	0.6521737909999999	0.6521737909999999	64.08069999999999	85.41256409
77.3449	80.58212863	0.5652171620000001	0.5652171620000001	0.5652171620000001	0.5652171620000001	1273.29	1312.705106	0.5652171620000001	0.5652171620000001	25.2226	27.35901261	0.5652171620000001	0.5652171620000001	1052250	938576.1916	0.5652171620000001	0.5652171620000001	64.8546	84.63777983999999
78.375	80.82741391	0.478260506	0.478260506	0.478260506	0.478260506	1532.11	1584.887866	0.478260506	0.478260506	25.8826	28.357419	0.478260506	0.478260506	1224070	1144587.564	0.478260506	0.478260506	65.3109	83.65119163
79.13079999999999	80.90446351	0.391303924	0.391303924	0.391303924	0.391303924	1849.11	1912.153174	0.391303924	0.391303924	26.2925	29.34935122	0.391303924	0.391303924	1426580	1394617.052	0.391303924	0.391303924	66.0629	82.41626432
79.7927	80.8337618	0.304348325	0.304348325	0.304348325	0.304348325	2233.44	2304.919161	0.304348325	0.304348325	26.6442	30.32632265	0.304348325	0.304348325	1668430	1697099.431	0.304348325	0.304348325	65.89060000000001	80.88900476000001
80.0368	80.63209236	0.217391811	0.217391811	0.217391811	0.217391811	2686.9	2775.401325	0.217391811	0.217391811	27.038	31.28112458	0.217391811	0.217391811	1935950	2061332.513	0.217391811	0.217391811	65.7504	79.01806016
80.2033	80.31321147	0.130433484	0.130433484	0.130433484	0.130433484	3237.4	3337.8424	0.130433484	0.130433484	27.3056	32.20774109	0.130433484	0.130433484	2258410	2496928.672	0.130433484	0.130433484	65.40479999999999	76.74601745
80.24720000000001	79.88849894000001	0.04348017	0.04348017	0.04348017	0.04348017	3892.54	4008.710768	0.04348017	0.04348017	27.5182	33.10122588	0.04348017	0.04348017	2621220	3012677.576	0.04348017	0.04348017	65.1016	74.01285377000001
80.1337	79.36737352999999	-0.043478128	-0.043478128	-0.043478128	-0.043478128	4692.55	4807.15747	-0.043478128	-0.043478128	27.646	33.95788365	-0.043478128	-0.043478128	3049680	3614796.342	-0.043478128	-0.043478128	64.52809999999999	70.76149632000001
79.63760000000001	78.75791885	-0.130435058	-0.130435058	-0.130435058	-0.130435058	5645.19	5755.039427	-0.130435058	-0.130435058	27.5774	34.77484382	-0.130435058	-0.130435058	3539470	4303880.065	-0.130435058	-0.130435058	63.8483	66.94949466
79.3578	78.06717222	-0.217391232	-0.217391232	-0.217391232	-0.217391232	6791.53	6877.378148	-0.217391232	-0.217391232	27.5932	35.55020509	-0.217391232	-0.217391232	4111290	5071451.826	-0.217391232	-0.217391232	63.019	62.56365848
78.9162	77.30149747999999	-0.304347616	-0.304347616	-0.304347616	-0.304347616	8143.32	8202.593021000001	-0.304347616	-0.304347616	27.5797	36.28286365	-0.304347616	-0.304347616	4755560	5896639.208	-0.304347616	-0.304347616	62.0604	57.63843767
78.3878	76.46689231000001	-0.391303919	-0.391303919	-0.391303919	-0.391303919	9757.110000000001	9762.741235	-0.391303919	-0.391303919	27.4503	36.97239595	-0.391303919	-0.391303919	5479730	6745206.758	-0.391303919	-0.391303919	60.8355	52.27122083
77.6917	75.56921327000001	-0.478260599	-0.478260599	-0.478260599	-0.478260599	11697	11593.79377	-0.478260599	-0.478260599	27.1698	37.61897332	-0.478260599	-0.478260599	6320330	7573232.736	-0.478260599	-0.478260599	59.6206	46.62508605
76.67789999999999	74.61438398999999	-0.565217195	-0.565217195	-0.565217195	-0.565217195	13987	13735.8305	-0.565217195	-0.565217195	26.6954	38.22325008	-0.565217195	-0.565217195	7179350	8335816.764	-0.565217195	-0.565217195	57.16	40.91153554
75.69589999999999	73.60851504	-0.652174489	-0.652174489	-0.652174489	-0.652174489	16716.5	16233.29437	-0.652174489	-0.652174489	26.0076	38.78628679	-0.652174489	-0.652174489	8264800	8997792.482999999	-0.652174489	-0.652174489	56.1866	35.35423828
74.5936	72.5580503	-0.739129959	-0.739129959	-0.739129959	-0.739129959	19914	19135.04186	-0.739129959	-0.739129959	25.093	39.30943632	-0.739129959	-0.739129959	9426450	9541072.994999999	-0.739129959	-0.739129959	54.3039	30.14795761
73.2546	71.46971893	-0.8260856600000001	-0.8260856600000001	-0.8260856600000001	-0.8260856600000001	23687.6	22494.75682	-0.8260856600000001	-0.8260856600000001	23.973	39.79431766	-0.8260856600000001	-0.8260856600000001	10767500	9965436.979	-0.8260856600000001	-0.8260856600000001	52.8581	25.42874442
71.68470000000001	70.35059826	-0.913042536	-0.913042536	-0.913042536	-0.913042536	28045.9	26370.98111	-0.913042536	-0.913042536	22.7612	40.24271134	-0.913042536	-0.913042536	11898800	10283640.97	-0.913042536	-0.913042536	49.5082	21.26591616
69.8171	69.20807662999999	-1	-1	-1	-1	33114.1	30827.26203	-1	-1	21.4944	40.65650283	-1	-1	13148200	10514726.94	-1	-1	48.9154	17.67125559
freq	freq_fit	ze	ze_fit	freq	freq_fit	phase	phase_fit
6	6	525.716	709.7383951	6	6	38.8643	0.008627688999999999
5.812500246	5.812500246	607.124	709.7384061	5.812500246	5.812500246	30.3747	0.013285999
5.625000511	5.625000511	670.524	709.7384323	5.625000511	5.625000511	21.9648	0.020459449
5.437500058	5.437500058	708.674	709.7384944	5.437500058	5.437500058	15.2025	0.031506079
5.250000144	5.250000144	732.005	709.7386416000001	5.250000144	5.250000144	10.5467	0.048517031
5.062499254	5.062499254	744.135	709.7389907	5.062499254	5.062499254	7.0349	0.074712791
4.874999879	4.874999879	750.172	709.7398185	4.874999879	4.874999879	5.1569	0.115051954
4.687500423	4.687500423	754.167	709.7417816	4.687500423	4.687500423	3.7113	0.177171007
4.500000321	4.500000321	758.771	709.7464369	4.500000321	4.500000321	2.91713	0.272829204
4.312501052	4.312501052	762.276	709.7574761	4.312501052	4.312501052	2.43847	0.420131864
4.124999534	4.124999534	765.864	709.7836538	4.124999534	4.124999534	2.30763	0.646958552
3.937499838	3.937499838	769.804	709.8457265	3.937499838	3.937499838	2.5186	0.996209844
3.749999749	3.749999749	775.294	709.9929029	3.749999749	3.749999749	2.89153	1.533878209
3.562499849	3.562499849	779.586	710.3417907	3.562499849	3.562499849	3.6085	2.361285425
3.374999321	3.374999321	785.261	711.1684535000001	3.374999321	3.374999321	4.71693	3.633390447
3.18750098	3.18750098	792.643	713.1249203	3.18750098	3.18750098	6.45899	5.58488337
3	3	804.019	717.7431777	3	3	9.22908	8.563311538000001
2.812500246	2.812500246	823.201	728.5777256	2.812500246	2.812500246	13.2389	13.05512653
2.625000511	2.625000511	853.384	753.648083	2.625000511	2.625000511	18.8719	19.6503916
2.437500058	2.437500058	913.076	810.0036489	2.437500058	2.437500058	26.8556	28.8042106
2.250000144	2.250000144	1030.23	930.0924845	2.250000144	2.250000144	37.1333	40.25312424
2.062499254	2.062499254	1256.92	1166.452921	2.062499254	2.062499254	48.7771	52.50635692
1.874999879	1.874999879	1668.48	1592.392642	1.874999879	1.874999879	59.9365	63.50762837
1.687500423	1.687500423	2369.2	2307.013853	1.687500423	1.687500423	69.0808	72.04594197
1.500000321	1.500000321	3504.27	3454.039909	1.500000321	1.500000321	75.8188	78.08574075
1.312498937	1.312498937	5292.01	5253.641926	1.312498937	1.312498937	80.4128	82.14871941
1.124999534	1.124999534	8045.87	8047.392142	1.124999534	1.124999534	83.4773	84.80596346999999
0.937499838	0.937499838	12311.4	12364.43422	0.937499838	0.937499838	85.4316	86.50255455999999
0.749999749	0.749999749	18922.2	19022.00536	0.749999749	0.749999749	86.7388	87.54331177
0.5624998490000001	0.5624998490000001	28962.3	29280.07033	0.5624998490000001	0.5624998490000001	87.59480000000001	88.12072320999999
0.374999321	0.374999321	44463.4	45079.28727	0.374999321	0.374999321	88.2017	88.34286562
0.18750098	0.18750098	67995.5	69405.28567	0.18750098	0.18750098	88.46259999999999	88.25150533
0	0	104516	106845.8895	0	0	88.6194	87.82945051999999
freq	freq_fit	ze	ze_fit
4.913043621	4.913043621	50.597	57.13235207
4.826087118	4.826087118	51.4818	57.15596732
4.739130706	4.739130706	52.2918	57.19118479
4.652173791	4.652173791	53.1561	57.24368911
4.565217162	4.565217162	54.0339	57.3219305
4.478260506	4.478260506	55.0541	57.43845044
4.391303924	4.391303924	56.2243	57.6118134
4.304348325	4.304348325	57.6408	57.86939398
4.217391811	4.217391811	59.3247	58.25135242
4.130433484	4.130433484	61.4678	58.8161303
4.04348017	4.04348017	64.0967	59.64772576
3.956521872	3.956521872	67.4932	60.86522331
3.869564942	3.869564942	71.6512	62.63326751
3.782608768	3.782608768	76.5827	65.17309231999999
3.695652384	3.695652384	82.7683	68.77060262000001
3.608696081	3.608696081	90.1995	73.77816901
3.521739401	3.521739401	99.1121	80.60749403
3.434782805	3.434782805	109.444	89.71311907
3.347825511	3.347825511	121.426	101.5697248
3.260870041	3.260870041	134.626	116.6441828
3.17391434	3.17391434	149.999	135.3622718
3.086957464	3.086957464	167.613	158.0579333
3	3	186.406	184.898007
2.913043621	2.913043621	207.985	215.7819476
2.826087118	2.826087118	230.796	250.2375562
2.739130706	2.739130706	256.051	287.3543527
2.652173791	2.652173791	282.583	325.8216651
2.565217162	2.565217162	310.958	364.1077437
2.478260506	2.478260506	340.89	400.7531764
2.391303924	2.391303924	372.382	434.6653156
2.304348325	2.304348325	404.486	465.2916492
2.217391811	2.217391811	438.214	492.620091
2.130433484	2.130433484	471.611	517.04512
2.04348017	2.04348017	506.043	539.190143
1.956521872	1.956521872	541.189	559.7634585
1.869564942	1.869564942	576.27	579.4533392
1.782608768	1.782608768	611.752	598.8879153
1.695652384	1.695652384	647.8579999999999	618.6219205
1.608696081	1.608696081	683.596	639.1436583
1.521739401	1.521739401	721.159	660.8906406999999
1.434782805	1.434782805	758.747	684.2660370999999
1.347825511	1.347825511	797.444	709.6548743
1.260870041	1.260870041	837.978	737.4360991999999
1.17391434	1.17391434	879.332	767.9961171
1.086957464	1.086957464	922.829	801.7364813
1	1	968.861	839.0813278000001
0.913043621	0.913043621	1016.12	880.4840113
0.826087118	0.826087118	1069.19	926.435088
0.739130706	0.739130706	1126.11	977.4662249
0.6521737909999999	0.6521737909999999	1187.78	1034.15706
0.5652171620000001	0.5652171620000001	1257.8	1097.139739
0.478260506	0.478260506	1333.01	1167.106747
0.391303924	0.391303924	1411.62	1244.816722
0.304348325	0.304348325	1501.64	1331.101289
0.217391811	0.217391811	1597.13	1426.876977
0.130433484	0.130433484	1699.52	1533.151088
0.04348017	0.04348017	1808.61	1651.0217
-0.043478128	-0.043478128	1929.56	1781.721823
-0.130435058	-0.130435058	2057.48	1926.586911
-0.217391232	-0.217391232	2195.74	2087.100067
-0.304347616	-0.304347616	2340.23	2264.899011
-0.391303919	-0.391303919	2499.04	2461.789432
-0.478260599	-0.478260599	2673.14	2679.767291
-0.565217195	-0.565217195	2855.63	2921.03521
-0.652174489	-0.652174489	3042.88	3188.030562
-0.739129959	-0.739129959	3239.41	3483.4359
-0.8260856600000001	-0.8260856600000001	3424.78	3810.231369
-0.913042536	-0.913042536	3614.82	4171.708512
-1	-1	3790.79	4571.499712
