# Supplementary material for: A modular organic neuromorphic spiking circuit for retina-inspired sensory coding and neurotransmitter-mediated neural pathways
Source: Nat Commun. 2024 Apr 3;15:2868. doi: 10.1038/s41467-024-47226-3 (PMC10991258; doi:10.1038/s41467-024-47226-3)
Supplement: Supplementary file 3 — Source Data [file 41467_2024_47226_MOESM3_ESM.zip › DATA_Feb/SI/SI_8.txt]

frquency fit_frquency voltage wave0 wave1 W_coef W_sigma
0.105041 0.117479 0.3 0 1.53846e+08 0.0780158 0.00527687
0.125 0.249023 0.35 0 1.02041e+08 0.131544 0.0071909
0.133333  0.4 0 125  
0.142857  0.45 0 1.33333e+08  
0.147059  0.5 0 1.42857e+08  
0.163934  0.6 0 1.47059e+08  
0.175439  0.7 0 1.63934e+08  
0.189818  0.9 0 1.75439e+08  
0.218868  1.1 0 1.81818e+08  
0.25  1.3 0 1.88679e+08  
   0 25  
